# Supplementary material for: Etomidate as an anesthetic in Colossoma macropomum: Behavioral and electrophysiological data complement each other as a tool to assess anesthetic safety
Source: PLoS One. 2024 Aug 6;19(8):e0305093. doi: 10.1371/journal.pone.0305093 (PMC11302908; doi:10.1371/journal.pone.0305093)
Supplement: S1 File — (ZIP) [file pone.0305093.s001.zip]

Archive with 102 entries (102 files):
- Voltage_1.74_meta.txt
- Voltage_1.75.tdms
- Voltage_1.76.tdms_index
- Voltage_1.77.txt
- Voltage_1.78_meta.txt
- Voltage_1.79.tdms
- Voltage_1.80.tdms_index
- Voltage_1.81.txt
- Voltage_1.82_meta.txt
- Voltage_1.83.tdms
- Voltage_1.84.tdms_index
- Voltage_1.85.txt
- Voltage_1.tdms
- Voltage_1.tdms_index
- Voltage_1.txt
- Voltage_1_meta.txt
- Amplitude ind.pzfx
- Amplitude rec..pzfx
- behavior.pzfx
- ind heart rate.pzfx
- Mov sacadico.pzfx
- P-Q ind.pzfx
- P-Q rec.pzfx
- QRS ind.pzfx
- QRS rec.pzfx
- REC heart rate.pzfx
- R-R ind.pzfx
- R-R rec.pzfx
- S-T ind.pzfx
- S-T rec..pzfx
- Voltage_1.2_meta.txt
- Voltage_1.3.tdms
- Voltage_1.4.tdms_index
- Voltage_1.5.txt
- Voltage_1.6_meta.txt
- Voltage_1.7.tdms
- Voltage_1.8.tdms_index
- Voltage_1.9.txt
- Voltage_1.10_meta.txt
- Voltage_1.11.tdms
- Voltage_1.12.tdms_index
- Voltage_1.13.txt
- Voltage_1.14_meta.txt
- Voltage_1.15.tdms
- Voltage_1.16.tdms_index
- Voltage_1.17.txt
- Voltage_1.18_meta.txt
- Voltage_1.19.tdms
- Voltage_1.20.tdms_index
- Voltage_1.21.txt
- Voltage_1.22_meta.txt
- Voltage_1.23.tdms
- Voltage_1.24.tdms_index
- Voltage_1.25.txt
- Voltage_1.26_meta.txt
- Voltage_1.27.tdms
- Voltage_1.28.tdms_index
- Voltage_1.29.txt
- Voltage_1.30_meta.txt
- Voltage_1.31.tdms
- Voltage_1.32.tdms_index
- Voltage_1.33.txt
- Voltage_1.34_meta.txt
- Voltage_1.35.tdms
- Voltage_1.36.tdms_index
- Voltage_1.37.txt
- Voltage_1.38_meta.txt
- Voltage_1.39.tdms
- Voltage_1.40.tdms_index
- Voltage_1.41.txt
- Voltage_1.42_meta.txt
- Voltage_1.43.tdms
- Voltage_1.44.tdms_index
- Voltage_1.45.txt
- Voltage_1.46_meta.txt
- Voltage_1.47.tdms
- Voltage_1.48.tdms_index
- Voltage_1.49.txt
- Voltage_1.50_meta.txt
- Voltage_1.51.tdms
- Voltage_1.52.tdms_index
- Voltage_1.53.txt
- Voltage_1.54_meta.txt
- Voltage_1.55.tdms
- Voltage_1.56.tdms_index
- Voltage_1.57.txt
- Voltage_1.58_meta.txt
- Voltage_1.59.tdms
- Voltage_1.60.tdms_index
- Voltage_1.61.txt
- Voltage_1.62_meta.txt
- Voltage_1.63.tdms
- Voltage_1.64.tdms_index
- Voltage_1.65.txt
- Voltage_1.66_meta.txt
- Voltage_1.67.tdms
- Voltage_1.68.tdms_index
- Voltage_1.69.txt
- Voltage_1.70_meta.txt
- Voltage_1.71.tdms
- Voltage_1.72.tdms_index
- Voltage_1.73.txt
