# Supplementary material for: Etomidate as an anesthetic in Colossoma macropomum: Behavioral and electrophysiological data complement each other as a tool to assess anesthetic safety
Source: PLoS One. 2024 Aug 6;19(8):e0305093. doi: 10.1371/journal.pone.0305093 (PMC11302908; doi:10.1371/journal.pone.0305093)
Supplement: S1 File — (ZIP) [file pone.0305093.s001.zip › Voltage_1.85.txt]

channel names:
01/01/2004 00:16:21 ecg etomidato - Voltage 1 - Dev1_ai1
start times:
01/01/2004 00:16:50,244524
dt:
0,001000
data:
1,974268E-2
-2,728199E-2
1,033775E-2
7,743285E-3
3,044485E-2
2,849900E-2
4,179564E-2
-1,949860E-2
-5,030786E-2
4,049840E-2
1,293221E-2
-1,820136E-2
1,649960E-2
1,649960E-2
-2,958882E-3
2,882331E-2
8,071261E-2
2,298577E-2
-3,283190E-3
1,909407E-2
2,363438E-2
4,114702E-2
6,770361E-3
2,331007E-2
-4,641617E-2
-1,820136E-2
2,428300E-2
-2,634574E-3
1,905739E-3
8,067593E-3
4,824512E-3
-1,041797E-2
4,503872E-2
6,514582E-2
2,230047E-3
1,552668E-2
3,498517E-2
3,822825E-2
2,136422E-2
3,595809E-2
1,455375E-2
-3,441677E-2
2,201284E-2
3,952548E-2
4,175896E-3
1,131067E-2
7,743285E-3
6,446052E-3
1,001344E-2
7,130767E-2
4,503872E-2
2,878663E-3
3,790394E-2
3,530947E-2
2,460731E-2
2,266146E-2
1,617530E-2
-3,311954E-2
-3,668692E-2
3,202971E-3
-1,013034E-3
-1,657982E-2
-3,409246E-2
6,446052E-3
-4,252447E-2
2,554355E-3
4,730887E-2
1,905739E-3
-4,904731E-3
2,914762E-2
3,239070E-2
2,590454E-2
1,812114E-2
2,720177E-2
-3,765985E-2
-2,176875E-2
3,303932E-2
1,390514E-2
1,585099E-2
-9,769352E-3
-5,229039E-3
-1,495828E-2
3,498517E-2
5,444365E-2
-1,106658E-2
-1,398536E-2
1,581431E-3
3,076916E-2
-2,958882E-3
1,552668E-2
-6,201963E-3
-5,484818E-2
7,743285E-3
2,428300E-2
-6,526271E-3
3,202971E-3
-2,047152E-2
-3,931807E-3
-2,310266E-3
5,638950E-2
4,666026E-2
-2,634574E-3
2,298577E-2
3,725532E-2
3,725532E-2
1,876976E-2
3,368793E-2
-1,236382E-2
-3,376815E-2
2,331007E-2
6,121744E-3
-6,850580E-3
-3,474108E-2
-9,445044E-3
-1,268813E-2
2,331007E-2
8,363138E-2
2,298577E-2
2,201284E-2
3,174208E-2
2,395869E-2
2,979624E-2
2,655315E-2
2,687746E-2
-3,279523E-2
-1,337342E-3
3,855255E-2
5,148820E-3
1,001344E-2
1,905739E-3
-1,013034E-3
-1,463397E-2
3,563378E-2
7,876676E-2
4,175896E-3
5,148820E-3
2,558023E-2
1,682391E-2
1,455375E-2
2,849900E-2
3,851588E-3
-5,646972E-2
-2,310266E-3
3,044485E-2
2,554355E-3
-8,472120E-3
-1,430967E-2
-9,769352E-3
8,716209E-3
7,876676E-2
5,638950E-2
6,085067E-4
3,368793E-2
3,466086E-2
2,331007E-2
1,260791E-2
1,974268E-2
-4,122724E-2
-4,317309E-2
1,520237E-2
1,163498E-2
1,581431E-3
5,797436E-3
8,716209E-3
-1,528259E-2
1,714822E-2
8,200984E-2
3,401224E-2
3,851588E-3
2,006699E-2
2,979624E-2
3,044485E-2
4,147133E-2
4,633595E-2
-3,441677E-2
7,094669E-3
4,601164E-2
8,391901E-3
5,473128E-3
-4,256115E-3
-6,887257E-4
-5,877655E-3
4,471441E-2
6,190274E-2
1,422945E-2
2,914762E-2
3,498517E-2
4,957903E-2
4,147133E-2
5,411934E-2
2,720177E-2
-3,636262E-2
1,131067E-2
2,103992E-2
1,844545E-2
8,716209E-3
3,851588E-3
3,076916E-2
2,878663E-3
7,714522E-2
5,120057E-2
-5,553347E-3
2,331007E-2
-4,904731E-3
1,520237E-2
1,487806E-2
3,887686E-2
-1,949860E-2
-3,798416E-2
5,995689E-2
2,720177E-2
1,747253E-2
2,071561E-2
1,682391E-2
1,163498E-2
2,558023E-2
7,714522E-2
2,882331E-2
9,689133E-3
4,503872E-2
4,698456E-2
2,136422E-2
3,206639E-2
2,785039E-2
-1,755275E-2
-1,852567E-2
3,693101E-2
1,228360E-2
2,878663E-3
9,040517E-3
3,202971E-3
-5,229039E-3
5,347073E-2
6,741597E-2
1,260791E-2
2,558023E-2
4,893041E-2
3,044485E-2
2,428300E-2
5,184919E-2
8,716209E-3
-4,382170E-2
5,797436E-3
2,298577E-2
-8,147812E-3
-1,106658E-2
-1,722844E-2
-2,079583E-2
-1,690413E-2
6,482151E-2
4,568733E-2
-1,013034E-3
9,364825E-3
2,687746E-2
4,471441E-2
3,822825E-2
5,022765E-2
-3,607499E-3
-3,149799E-2
3,141778E-2
1,974268E-2
1,001344E-2
1,228360E-2
2,622885E-2
1,293221E-2
4,049840E-2
1,063329E-1
3,660671E-2
1,033775E-2
3,822825E-2
4,049840E-2
3,433655E-2
3,076916E-2
2,849900E-2
-4,836202E-2
-1,074228E-2
4,439010E-2
2,201284E-2
2,947193E-2
1,649960E-2
2,201284E-2
-2,958882E-3
3,336362E-2
6,060550E-2
-2,958882E-3
1,779684E-2
4,633595E-2
3,855255E-2
5,055195E-2
1,714822E-2
5,148820E-3
-4,998356E-2
6,121744E-3
2,363438E-2
-2,371460E-2
3,527280E-3
-2,310266E-3
-2,047152E-2
-3,283190E-3
6,903752E-2
5,347073E-2
-1,593121E-2
2,201284E-2
3,271501E-2
4,147133E-2
3,790394E-2
3,433655E-2
-2,014721E-2
-3,182230E-2
4,309287E-2
2,914762E-2
1,293221E-2
7,743285E-3
4,175896E-3
-1,755275E-2
8,067593E-3
5,930827E-2
1,747253E-2
-1,884998E-2
3,239070E-2
3,595809E-2
1,844545E-2
2,266146E-2
1,455375E-2
-5,387525E-2
-2,079583E-2
3,206639E-2
9,040517E-3
2,554355E-3
7,743285E-3
2,071561E-2
-2,958882E-3
5,898396E-2
5,736242E-2
1,844545E-2
3,271501E-2
3,336362E-2
4,147133E-2
2,947193E-2
6,352428E-2
1,455375E-2
-2,793061E-2
2,168853E-2
4,666026E-2
2,493161E-2
8,067593E-3
2,266146E-2
9,689133E-3
2,230047E-3
7,746953E-2
5,314642E-2
7,094669E-3
1,876976E-2
3,433655E-2
3,563378E-2
2,395869E-2
3,498517E-2
-3,052507E-2
-4,511893E-2
2,460731E-2
-3,931807E-3
-1,333674E-2
-6,526271E-3
-3,644176E-4
-3,644176E-4
2,266146E-2
8,071261E-2
3,141778E-2
1,844545E-2
4,730887E-2
2,947193E-2
3,466086E-2
4,828180E-2
4,114702E-2
-2,079583E-2
-2,306598E-2
3,368793E-2
1,066206E-2
1,033775E-2
3,401224E-2
1,260791E-2
-3,052507E-2
2,558023E-2
5,120057E-2
-1,495828E-2
-1,495828E-2
1,974268E-2
3,044485E-2
-6,850580E-3
2,655315E-2
-4,904731E-3
-6,263157E-2
1,325652E-2
3,239070E-2
3,466086E-2
2,428300E-2
2,395869E-2
2,525592E-2
3,527280E-3
9,011754E-2
8,492861E-2
2,428300E-2
5,703812E-2
6,222705E-2
6,190274E-2
4,536302E-2
4,763318E-2
1,131067E-2
-2,630907E-2
3,660671E-2
2,687746E-2
2,168853E-2
2,233715E-2
1,876976E-2
1,905739E-3
2,849900E-2
5,509227E-2
1,585099E-2
-8,147812E-3
4,568733E-2
4,276856E-2
2,622885E-2
4,601164E-2
2,428300E-2
-3,571400E-2
-1,236382E-2
2,752608E-2
-2,310266E-3
-1,495828E-2
-7,499196E-3
-4,904731E-3
-2,533614E-2
2,493161E-2
3,822825E-2
-2,436322E-2
-9,445044E-3
9,328148E-4
1,844545E-2
8,391901E-3
1,098637E-2
-1,106658E-2
-6,911773E-2
-8,472120E-3
7,418977E-3
-8,796428E-3
-6,887257E-4
-8,472120E-3
1,905739E-3
2,554355E-3
6,060550E-2
5,314642E-2
3,202971E-3
4,211994E-2
2,460731E-2
4,439010E-2
3,984979E-2
4,990334E-2
-1,074228E-2
-3,149799E-2
2,622885E-2
2,201284E-2
4,500204E-3
7,094669E-3
4,175896E-3
-4,580423E-3
3,239070E-2
6,774028E-2
1,195929E-2
-1,917429E-2
6,121744E-3
2,266146E-2
3,920117E-2
3,044485E-2
3,952548E-2
-2,533614E-2
-1,430967E-2
4,082271E-2
3,527280E-3
2,841986E-4
3,527280E-3
5,148820E-3
6,085067E-4
5,411934E-2
8,525292E-2
1,033775E-2
2,558023E-2
4,503872E-2
3,303932E-2
2,882331E-2
4,114702E-2
1,001344E-2
-4,674048E-2
-7,499196E-3
2,103992E-2
-6,526271E-3
3,851588E-3
1,195929E-2
1,098637E-2
1,358083E-2
7,292921E-2
5,476796E-2
-5,553347E-3
-3,607499E-3
3,887686E-2
4,471441E-2
3,239070E-2
4,114702E-2
-1,657982E-2
-5,257802E-2
2,590454E-2
1,649960E-2
8,716209E-3
-1,661650E-3
9,364825E-3
2,841986E-4
2,201284E-2
7,260490E-2
6,085067E-4
-1,009366E-2
2,395869E-2
2,136422E-2
3,303932E-2
3,757963E-2
1,714822E-2
-3,830846E-2
-2,566045E-2
2,039130E-2
2,878663E-3
-2,958882E-3
-8,796428E-3
3,202971E-3
-4,256115E-3
4,601164E-2
4,925472E-2
-1,337342E-3
-1,333674E-2
1,163498E-2
4,179564E-2
2,554355E-3
4,828180E-2
2,230047E-3
-5,809126E-2
-2,958882E-3
2,039130E-2
-5,229039E-3
-8,472120E-3
2,841986E-4
-6,526271E-3
-4,010948E-5
5,444365E-2
4,471441E-2
-1,139089E-2
3,595809E-2
3,239070E-2
3,660671E-2
2,558023E-2
2,979624E-2
-1,528259E-2
-4,317309E-2
3,725532E-2
1,876976E-2
1,098637E-2
1,325652E-2
-9,120736E-3
2,006699E-2
1,195929E-2
7,325352E-2
2,785039E-2
2,230047E-3
3,433655E-2
3,368793E-2
2,428300E-2
2,006699E-2
2,849900E-2
-4,511893E-2
-1,755275E-2
4,147133E-2
-2,634574E-3
-5,877655E-3
1,257123E-3
-1,884998E-2
-5,553347E-3
4,211994E-2
5,768673E-2
-1,463397E-2
-8,796428E-3
1,520237E-2
2,979624E-2
2,558023E-2
3,693101E-2
-3,931807E-3
-4,706478E-2
2,230047E-3
1,163498E-2
-5,553347E-3
-7,499196E-3
-6,201963E-3
1,581431E-3
4,500204E-3
6,676736E-2
4,341718E-2
-3,247092E-2
1,131067E-2
2,590454E-2
1,812114E-2
3,563378E-2
4,082271E-2
-1,820136E-2
-4,576755E-2
2,720177E-2
1,909407E-2
-1,366105E-2
9,364825E-3
2,230047E-3
-2,987645E-2
1,844545E-2
6,838890E-2
1,260791E-2
-1,337342E-3
1,747253E-2
2,201284E-2
3,271501E-2
2,687746E-2
2,590454E-2
-4,090293E-2
-3,701123E-2
2,103992E-2
-1,009366E-2
-1,949860E-2
-1,593121E-2
-1,041797E-2
-1,949860E-2
2,006699E-2
5,736242E-2
-2,501183E-2
-2,630907E-2
2,493161E-2
6,085067E-4
4,824512E-3
2,785039E-2
-9,769352E-3
-6,522604E-2
-2,014721E-2
1,422945E-2
-2,436322E-2
-4,414601E-2
-1,528259E-2
-1,463397E-2
-1,985958E-3
5,768673E-2
3,141778E-2
5,797436E-3
1,520237E-2
1,941838E-2
6,903752E-2
1,195929E-2
5,152488E-2
-1,013034E-3
-3,247092E-2
4,211994E-2
3,368793E-2
5,148820E-3
7,743285E-3
1,001344E-2
-2,310266E-3
2,039130E-2
6,547013E-2
1,325652E-2
2,841986E-4
3,141778E-2
1,617530E-2
2,233715E-2
2,493161E-2
1,844545E-2
-4,252447E-2
-2,241737E-2
2,331007E-2
2,841986E-4
1,581431E-3
-3,931807E-3
9,689133E-3
-1,074228E-2
3,920117E-2
6,903752E-2
6,446052E-3
1,455375E-2
3,952548E-2
3,174208E-2
2,103992E-2
2,655315E-2
8,391901E-3
-5,419956E-2
-4,580423E-3
2,039130E-2
-9,445044E-3
7,418977E-3
1,682391E-2
2,554355E-3
-5,229039E-3
7,130767E-2
3,920117E-2
-1,139089E-2
3,076916E-2
3,401224E-2
3,693101E-2
1,747253E-2
3,141778E-2
-1,398536E-2
-3,474108E-2
2,168853E-2
2,266146E-2
8,391901E-3
2,878663E-3
-1,337342E-3
-6,850580E-3
1,487806E-2
7,260490E-2
1,876976E-2
-1,041797E-2
2,136422E-2
2,039130E-2
2,655315E-2
2,233715E-2
3,303932E-2
-2,663337E-2
-1,560690E-2
3,595809E-2
-5,877655E-3
-1,398536E-2
-1,820136E-2
-1,171520E-2
-2,958882E-3
4,698456E-2
7,033475E-2
2,878663E-3
1,779684E-2
4,309287E-2
3,303932E-2
2,882331E-2
3,757963E-2
-1,333674E-2
-5,419956E-2
-2,310266E-3
-3,931807E-3
-1,333674E-2
-2,310266E-3
-8,147812E-3
4,824512E-3
4,175896E-3
6,384859E-2
4,309287E-2
-1,560690E-2
2,622885E-2
2,460731E-2
3,433655E-2
2,849900E-2
3,336362E-2
-1,495828E-2
-4,674048E-2
5,797436E-3
1,585099E-2
-3,283190E-3
-1,203951E-2
-9,445044E-3
-2,339029E-2
5,148820E-3
7,065906E-2
1,520237E-2
-1,985958E-3
3,206639E-2
4,147133E-2
4,471441E-2
3,239070E-2
2,233715E-2
-8,144144E-2
-2,566045E-2
2,947193E-2
5,473128E-3
4,500204E-3
1,033775E-2
9,689133E-3
-3,283190E-3
3,920117E-2
6,774028E-2
-1,661650E-3
7,743285E-3
3,498517E-2
3,466086E-2
2,460731E-2
3,303932E-2
1,228360E-2
-4,025431E-2
1,066206E-2
4,179564E-2
2,006699E-2
1,131067E-2
1,585099E-2
9,364825E-3
-2,634574E-3
5,411934E-2
3,887686E-2
-1,982290E-2
1,293221E-2
3,076916E-2
2,622885E-2
2,039130E-2
1,649960E-2
-2,922784E-2
-5,841557E-2
5,797436E-3
4,500204E-3
-2,339029E-2
-4,155155E-2
-1,820136E-2
-3,214661E-2
-1,171520E-2
5,411934E-2
2,103992E-2
-1,337342E-3
2,395869E-2
7,094669E-3
2,363438E-2
1,422945E-2
1,812114E-2
-4,414601E-2
-1,430967E-2
5,022765E-2
2,395869E-2
1,552668E-2
1,098637E-2
3,527280E-3
-5,229039E-3
4,763318E-2
8,622584E-2
1,905739E-3
1,422945E-2
3,401224E-2
3,303932E-2
2,785039E-2
3,855255E-2
7,743285E-3
-4,933494E-2
-2,760630E-2
2,460731E-2
-2,958882E-3
-1,009366E-2
1,033775E-2
1,422945E-2
6,446052E-3
8,622584E-2
7,455075E-2
1,325652E-2
4,114702E-2
4,374148E-2
4,925472E-2
3,530947E-2
4,795749E-2
-4,010948E-5
-4,641617E-2
2,460731E-2
2,230047E-3
-1,366105E-2
-7,499196E-3
-3,931807E-3
-7,499196E-3
1,455375E-2
6,028120E-2
4,179564E-2
-1,171520E-2
2,687746E-2
3,206639E-2
2,233715E-2
2,525592E-2
4,147133E-2
-2,598476E-2
-2,857922E-2
1,520237E-2
5,473128E-3
-4,904731E-3
-1,722844E-2
2,878663E-3
-1,657982E-2
2,233715E-2
5,476796E-2
-2,634574E-3
1,876976E-2
2,752608E-2
2,720177E-2
2,460731E-2
2,590454E-2
7,418977E-3
-4,576755E-2
1,228360E-2
3,109347E-2
9,364825E-3
8,716209E-3
1,131067E-2
1,001344E-2
9,689133E-3
6,417289E-2
4,633595E-2
-9,445044E-3
1,617530E-2
3,076916E-2
3,660671E-2
2,298577E-2
3,401224E-2
-1,495828E-2
-5,128079E-2
1,552668E-2
8,391901E-3
-8,472120E-3
-4,580423E-3
1,195929E-2
-1,009366E-2
1,358083E-2
7,130767E-2
8,067593E-3
-1,661650E-3
3,433655E-2
2,331007E-2
2,103992E-2
1,520237E-2
1,812114E-2
-4,220016E-2
-2,825491E-2
2,817469E-2
1,905739E-3
2,882331E-2
5,148820E-3
3,174208E-2
1,066206E-2
2,201284E-2
8,363138E-2
1,974268E-2
3,336362E-2
5,249780E-2
4,795749E-2
3,822825E-2
5,055195E-2
2,979624E-2
-2,436322E-2
2,071561E-2
3,368793E-2
5,797436E-3
3,202971E-3
1,844545E-2
1,066206E-2
4,175896E-3
6,092981E-2
4,503872E-2
-4,904731E-3
1,941838E-2
3,855255E-2
1,844545E-2
2,395869E-2
3,303932E-2
-1,787705E-2
-2,857922E-2
3,303932E-2
3,693101E-2
2,914762E-2
2,331007E-2
2,590454E-2
1,617530E-2
4,374148E-2
1,066573E-1
4,147133E-2
1,714822E-2
4,309287E-2
4,049840E-2
3,206639E-2
2,752608E-2
4,698456E-2
-1,884998E-2
-5,877655E-3
6,060550E-2
9,689133E-3
-3,644176E-4
-4,580423E-3
3,851588E-3
-1,013034E-3
2,720177E-2
7,714522E-2
7,094669E-3
3,498517E-2
5,282211E-2
3,822825E-2
4,536302E-2
3,433655E-2
1,649960E-2
-2,630907E-2
1,098637E-2
3,109347E-2
9,040517E-3
-4,580423E-3
3,202971E-3
-3,644176E-4
-1,106658E-2
5,898396E-2
3,725532E-2
-1,722844E-2
7,743285E-3
8,067593E-3
1,358083E-2
1,520237E-2
4,568733E-2
-1,495828E-2
-4,122724E-2
2,849900E-2
1,941838E-2
-1,337342E-3
1,163498E-2
1,033775E-2
-2,958882E-3
1,195929E-2
7,714522E-2
3,563378E-2
7,418977E-3
2,752608E-2
3,498517E-2
3,790394E-2
2,785039E-2
3,239070E-2
-2,987645E-2
-3,214661E-2
1,974268E-2
-2,310266E-3
-3,283190E-3
-1,013034E-3
7,743285E-3
-4,904731E-3
5,022765E-2
7,455075E-2
1,649960E-2
2,071561E-2
4,503872E-2
5,022765E-2
3,952548E-2
5,444365E-2
2,363438E-2
-2,663337E-2
2,979624E-2
4,309287E-2
2,201284E-2
2,201284E-2
1,941838E-2
1,617530E-2
1,844545E-2
6,449720E-2
5,801104E-2
-1,013034E-3
2,136422E-2
5,022765E-2
3,530947E-2
3,952548E-2
3,368793E-2
-6,201963E-3
-2,793061E-2
8,067593E-3
1,649960E-2
-3,283190E-3
-6,887257E-4
1,260791E-2
-4,580423E-3
8,716209E-3
7,714522E-2
3,206639E-2
-5,553347E-3
3,952548E-2
3,044485E-2
3,401224E-2
3,595809E-2
1,520237E-2
-4,609186E-2
-2,339029E-2
3,790394E-2
1,747253E-2
1,844545E-2
1,487806E-2
1,001344E-2
-6,526271E-3
3,466086E-2
6,417289E-2
-1,661650E-3
8,391901E-3
3,239070E-2
3,855255E-2
3,595809E-2
1,941838E-2
5,797436E-3
-4,187585E-2
-2,958882E-3
3,271501E-2
1,520237E-2
9,364825E-3
9,040517E-3
5,148820E-3
-4,904731E-3
6,417289E-2
5,184919E-2
-3,283190E-3
4,374148E-2
4,374148E-2
4,017409E-2
3,628240E-2
3,887686E-2
2,233715E-2
-3,052507E-2
2,558023E-2
1,909407E-2
5,797436E-3
-4,010948E-5
9,364825E-3
9,328148E-4
1,779684E-2
6,319997E-2
2,947193E-2
-7,499196E-3
1,487806E-2
2,590454E-2
2,266146E-2
2,428300E-2
4,049840E-2
-1,755275E-2
-1,301243E-2
4,795749E-2
1,876976E-2
1,552668E-2
1,844545E-2
2,558023E-2
1,260791E-2
6,547013E-2
9,595509E-2
3,660671E-2
1,098637E-2
5,379503E-2
4,730887E-2
2,622885E-2
3,660671E-2
2,817469E-2
-3,701123E-2
8,067593E-3
2,655315E-2
6,085067E-4
-2,047152E-2
8,067593E-3
4,500204E-3
-6,201963E-3
4,633595E-2
4,082271E-2
-7,499196E-3
1,066206E-2
1,649960E-2
2,039130E-2
1,325652E-2
3,368793E-2
-1,337342E-3
-2,857922E-2
3,109347E-2
2,687746E-2
7,094669E-3
8,067593E-3
8,716209E-3
-7,499196E-3
1,714822E-2
7,455075E-2
2,590454E-2
1,131067E-2
4,633595E-2
4,698456E-2
3,595809E-2
3,433655E-2
3,855255E-2
-2,241737E-2
-7,499196E-3
3,855255E-2
6,770361E-3
-2,955215E-2
-3,668692E-2
-3,052507E-2
-2,825491E-2
2,525592E-2
6,384859E-2
-6,526271E-3
-2,310266E-3
1,228360E-2
9,689133E-3
2,878663E-3
9,689133E-3
-3,644176E-4
-5,549679E-2
2,071561E-2
4,503872E-2
2,201284E-2
4,147133E-2
2,622885E-2
2,622885E-2
3,336362E-2
9,854955E-2
8,103691E-2
2,525592E-2
4,828180E-2
2,882331E-2
4,893041E-2
4,211994E-2
4,828180E-2
1,257123E-3
-4,155155E-2
8,716209E-3
1,876976E-2
-1,337342E-3
1,812114E-2
1,390514E-2
5,473128E-3
2,363438E-2
7,941537E-2
3,952548E-2
1,098637E-2
4,017409E-2
4,568733E-2
3,757963E-2
3,725532E-2
4,049840E-2
-3,701123E-2
-1,333674E-2
4,828180E-2
1,098637E-2
1,812114E-2
6,085067E-4
-3,607499E-3
3,527280E-3
3,336362E-2
4,893041E-2
1,257123E-3
6,446052E-3
3,628240E-2
7,743285E-3
2,785039E-2
2,849900E-2
8,067593E-3
-2,890353E-2
-3,931807E-3
3,174208E-2
-2,310266E-3
-5,553347E-3
5,797436E-3
2,395869E-2
-1,625551E-2
5,184919E-2
3,757963E-2
-2,501183E-2
-1,787705E-2
-6,526271E-3
-4,010948E-5
7,094669E-3
1,033775E-2
-3,214661E-2
-6,328019E-2
1,905739E-3
-9,769352E-3
-2,825491E-2
1,066206E-2
-2,310266E-3
-5,229039E-3
1,747253E-2
5,671381E-2
2,817469E-2
-1,982290E-2
2,525592E-2
2,752608E-2
9,364825E-3
1,098637E-2
1,585099E-2
-4,998356E-2
-3,960570E-2
1,779684E-2
1,585099E-2
-1,139089E-2
1,905739E-3
1,520237E-2
-1,106658E-2
4,503872E-2
6,838890E-2
-1,236382E-2
-8,147812E-3
2,687746E-2
5,703812E-2
4,439010E-2
5,379503E-2
1,585099E-2
-3,636262E-2
6,121744E-3
1,812114E-2
8,067593E-3
1,520237E-2
5,797436E-3
1,033775E-2
-1,661650E-3
5,217349E-2
5,865966E-2
-5,553347E-3
1,228360E-2
2,298577E-2
2,785039E-2
1,552668E-2
2,298577E-2
-2,566045E-2
-7,398236E-2
-3,931807E-3
1,581431E-3
-1,917429E-2
-1,074228E-2
-9,120736E-3
-2,468752E-2
-5,553347E-3
6,482151E-2
1,552668E-2
-1,301243E-2
2,882331E-2
2,655315E-2
2,363438E-2
2,979624E-2
3,271501E-2
-3,117369E-2
-3,117369E-2
2,201284E-2
8,391901E-3
4,175896E-3
-1,013034E-3
6,446052E-3
-7,174888E-3
3,239070E-2
6,157843E-2
9,328148E-4
5,473128E-3
1,552668E-2
1,487806E-2
5,797436E-3
2,233715E-2
4,824512E-3
-5,517249E-2
-6,526271E-3
2,947193E-2
-1,657982E-2
-1,657982E-2
-1,690413E-2
-1,430967E-2
-2,014721E-2
6,028120E-2
5,022765E-2
-1,560690E-2
8,716209E-3
1,905739E-3
1,098637E-2
3,202971E-3
1,228360E-2
-9,769352E-3
-5,225371E-2
1,390514E-2
1,585099E-2
1,131067E-2
3,527280E-3
-1,366105E-2
-2,634574E-3
1,876976E-2
7,228060E-2
3,433655E-2
-9,445044E-3
1,195929E-2
3,368793E-2
2,039130E-2
4,601164E-2
3,368793E-2
-4,155155E-2
-2,176875E-2
3,498517E-2
5,797436E-3
-1,236382E-2
2,230047E-3
9,689133E-3
-1,139089E-2
3,920117E-2
6,125412E-2
9,328148E-4
-1,013034E-3
2,687746E-2
4,406579E-2
3,660671E-2
4,082271E-2
2,525592E-2
-5,030786E-2
-2,468752E-2
-5,553347E-3
-1,171520E-2
-2,630907E-2
-3,117369E-2
-1,398536E-2
-1,139089E-2
5,574088E-2
4,503872E-2
-2,274168E-2
1,520237E-2
2,590454E-2
2,849900E-2
2,525592E-2
3,822825E-2
-1,106658E-2
-4,349739E-2
1,422945E-2
3,303932E-2
2,168853E-2
-1,074228E-2
6,446052E-3
1,581431E-3
2,071561E-2
7,065906E-2
3,336362E-2
4,175896E-3
3,401224E-2
2,720177E-2
3,466086E-2
2,622885E-2
3,984979E-2
-2,339029E-2
-1,041797E-2
4,860611E-2
2,525592E-2
2,266146E-2
2,230047E-3
1,552668E-2
-1,949860E-2
2,266146E-2
9,725232E-2
-9,769352E-3
9,040517E-3
3,271501E-2
1,714822E-2
9,364825E-3
1,682391E-2
-1,337342E-3
-7,592820E-2
-2,079583E-2
1,001344E-2
-2,695768E-2
-1,236382E-2
-3,931807E-3
1,001344E-2
-2,310266E-3
4,763318E-2
7,584799E-2
-5,553347E-3
1,779684E-2
2,882331E-2
7,418977E-3
2,136422E-2
4,341718E-2
-9,769352E-3
-4,025431E-2
2,525592E-2
2,947193E-2
2,841986E-4
-4,904731E-3
6,085067E-4
-8,147812E-3
7,743285E-3
1,017926E-1
3,855255E-2
9,364825E-3
3,595809E-2
3,401224E-2
3,725532E-2
3,595809E-2
3,790394E-2
-1,495828E-2
-3,798416E-2
2,752608E-2
3,851588E-3
3,202971E-3
6,446052E-3
1,195929E-2
-2,047152E-2
2,914762E-2
7,584799E-2
9,364825E-3
6,121744E-3
2,558023E-2
3,109347E-2
2,428300E-2
2,849900E-2
2,039130E-2
-5,744264E-2
-8,472120E-3
2,493161E-2
7,743285E-3
7,418977E-3
6,121744E-3
9,364825E-3
4,500204E-3
4,082271E-2
7,228060E-2
-1,625551E-2
2,266146E-2
4,730887E-2
3,498517E-2
2,785039E-2
3,563378E-2
-1,301243E-2
-5,290233E-2
-5,229039E-3
-6,526271E-3
-1,625551E-2
-4,580423E-3
-3,931807E-3
-1,528259E-2
1,257123E-3
5,217349E-2
1,455375E-2
-1,852567E-2
1,585099E-2
2,720177E-2
2,720177E-2
2,849900E-2
3,693101E-2
-1,884998E-2
-2,306598E-2
3,401224E-2
1,714822E-2
-7,499196E-3
-5,877655E-3
2,554355E-3
-1,106658E-2
2,914762E-2
6,319997E-2
-8,147812E-3
-1,755275E-2
2,914762E-2
3,109347E-2
1,617530E-2
1,585099E-2
6,770361E-3
-6,198296E-2
-2,014721E-2
1,066206E-2
-2,306598E-2
3,851588E-3
-1,337342E-3
6,121744E-3
3,851588E-3
5,606519E-2
6,352428E-2
-1,755275E-2
3,076916E-2
2,849900E-2
1,779684E-2
4,082271E-2
1,876976E-2
-4,904731E-3
-3,441677E-2
1,974268E-2
1,747253E-2
1,257123E-3
4,824512E-3
6,121744E-3
-1,593121E-2
-1,268813E-2
7,130767E-2
1,974268E-2
-4,256115E-3
3,303932E-2
4,179564E-2
6,446052E-3
-5,484818E-2
-7,041497E-2
-1,064132E-1
-5,646972E-2
5,055195E-2
6,446052E-3
-7,174888E-3
1,131067E-2
-1,787705E-2
-2,371460E-2
2,558023E-2
6,157843E-2
1,033775E-2
2,460731E-2
6,255135E-2
7,779383E-2
8,071261E-2
9,660370E-2
8,200984E-2
2,230047E-3
4,828180E-2
7,357783E-2
3,401224E-2
4,276856E-2
3,433655E-2
3,239070E-2
2,233715E-2
8,946893E-2
8,395569E-2
1,195929E-2
2,914762E-2
2,071561E-2
1,714822E-2
2,266146E-2
3,401224E-2
-1,593121E-2
-4,511893E-2
1,228360E-2
1,876976E-2
1,455375E-2
2,878663E-3
7,094669E-3
-1,074228E-2
-3,931807E-3
7,228060E-2
2,331007E-2
-1,398536E-2
1,649960E-2
2,230047E-3
7,418977E-3
1,941838E-2
5,148820E-3
-4,057862E-2
-4,220016E-2
1,358083E-2
-6,201963E-3
-1,203951E-2
2,266146E-2
-7,823504E-3
-2,371460E-2
3,887686E-2
7,487506E-2
1,098637E-2
-1,139089E-2
3,303932E-2
4,114702E-2
2,233715E-2
3,595809E-2
1,552668E-2
-4,771340E-2
6,085067E-4
3,271501E-2
5,797436E-3
-1,690413E-2
-2,468752E-2
-1,106658E-2
-3,863277E-2
1,812114E-2
2,525592E-2
-2,047152E-2
1,617530E-2
8,716209E-3
-8,472120E-3
2,720177E-2
1,329262E-1
3,168089E-1
4,475051E-1
6,151724E-1
6,891146E-1
7,416525E-1
8,010009E-1
8,551604E-1
8,898613E-1
9,547230E-1
1,040016E+0
1,013098E+0
9,592633E-1
9,297512E-1
8,580791E-1
7,306261E-1
5,856603E-1
4,306411E-1
2,016795E-1
2,687746E-2
-7,300943E-2
-2,335419E-1
-3,687784E-1
-4,793675E-1
-5,529854E-1
-6,395757E-1
-6,389270E-1
-6,026045E-1
-6,645474E-1
-6,392514E-1
-5,990372E-1
-5,627146E-1
-5,270408E-1
-4,638007E-1
-4,398019E-1
-4,670438E-1
-3,820750E-1
-3,227267E-1
-2,941876E-1
-2,782965E-1
-2,536490E-1
-2,218668E-1
-2,050028E-1
-1,300877E-1
-1,067375E-1
-1,764637E-1
-1,223043E-1
-9,927839E-2
-8,727899E-2
-7,981990E-2
-5,452387E-2
-9,376515E-2
-1,242501E-1
-5,322664E-2
-3,863277E-2
-5,225371E-2
-5,484818E-2
-4,511893E-2
-4,641617E-2
-2,306598E-2
3,855255E-2
7,094669E-3
-3,506538E-2
1,257123E-3
-1,171520E-2
-4,256115E-3
1,905739E-3
8,391901E-3
-5,841557E-2
-6,392880E-2
1,257123E-3
-1,787705E-2
-1,820136E-2
-2,079583E-2
-1,657982E-2
-3,409246E-2
1,066206E-2
5,476796E-2
7,418977E-3
-1,337342E-3
1,812114E-2
1,844545E-2
1,131067E-2
2,558023E-2
1,195929E-2
-4,447032E-2
-6,850580E-3
3,401224E-2
-2,310266E-3
2,841986E-4
-2,958882E-3
5,797436E-3
-2,403891E-2
5,055195E-2
4,601164E-2
-1,657982E-2
2,071561E-2
2,947193E-2
2,687746E-2
-2,310266E-3
3,920117E-2
-1,398536E-2
-6,652327E-2
1,390514E-2
1,163498E-2
-3,644176E-4
-1,139089E-2
-3,644176E-4
-3,644176E-4
-1,690413E-2
7,001044E-2
3,757963E-2
1,581431E-3
2,266146E-2
3,271501E-2
1,552668E-2
5,148820E-3
1,487806E-2
-1,884998E-2
-4,187585E-2
2,687746E-2
1,195929E-2
-1,139089E-2
1,905739E-3
9,364825E-3
-3,571400E-2
1,358083E-2
5,282211E-2
-1,333674E-2
-1,236382E-2
1,260791E-2
2,428300E-2
2,298577E-2
1,682391E-2
2,331007E-2
-5,257802E-2
-1,203951E-2
2,525592E-2
1,195929E-2
1,581431E-3
-5,553347E-3
7,094669E-3
-3,283190E-3
3,174208E-2
6,644305E-2
1,195929E-2
2,558023E-2
4,957903E-2
4,114702E-2
4,893041E-2
4,341718E-2
1,033775E-2
-2,176875E-2
3,433655E-2
3,920117E-2
-1,074228E-2
1,358083E-2
1,131067E-2
-1,755275E-2
9,689133E-3
7,519937E-2
3,466086E-2
2,554355E-3
2,687746E-2
2,947193E-2
2,071561E-2
1,617530E-2
2,558023E-2
-4,609186E-2
-4,155155E-2
1,844545E-2
4,824512E-3
-2,634574E-3
-1,398536E-2
-2,958882E-3
-1,690413E-2
1,876976E-2
7,357783E-2
1,585099E-2
1,974268E-2
3,790394E-2
4,017409E-2
2,558023E-2
1,747253E-2
2,687746E-2
-4,479463E-2
-3,931807E-3
3,693101E-2
2,554355E-3
1,293221E-2
-8,147812E-3
-4,447032E-2
-4,479463E-2
3,563378E-2
5,314642E-2
5,148820E-3
1,390514E-2
2,071561E-2
2,817469E-2
-1,013034E-3
2,039130E-2
-1,495828E-2
-4,090293E-2
9,364825E-3
2,428300E-2
8,716209E-3
2,230047E-3
2,878663E-3
-6,887257E-4
1,714822E-2
6,417289E-2
4,211994E-2
9,328148E-4
3,202971E-3
5,120057E-2
2,233715E-2
2,039130E-2
3,433655E-2
-3,084938E-2
-3,701123E-2
2,395869E-2
9,364825E-3
4,175896E-3
1,585099E-2
-6,887257E-4
-1,430967E-2
2,006699E-2
6,611874E-2
-2,634574E-3
-1,203951E-2
2,201284E-2
3,336362E-2
2,785039E-2
8,716209E-3
4,500204E-3
-5,387525E-2
-2,501183E-2
7,743285E-3
-8,796428E-3
-1,463397E-2
-4,256115E-3
-5,877655E-3
-9,120736E-3
4,763318E-2
5,995689E-2
7,094669E-3
1,293221E-2
3,530947E-2
3,271501E-2
2,622885E-2
5,055195E-2
1,905739E-3
-5,938849E-2
2,230047E-3
-1,755275E-2
-1,139089E-2
-4,904731E-3
-2,501183E-2
-3,247092E-2
4,175896E-3
6,028120E-2
9,328148E-4
-2,630907E-2
1,844545E-2
2,006699E-2
2,785039E-2
2,785039E-2
3,433655E-2
-2,047152E-2
-3,182230E-2
2,947193E-2
1,325652E-2
-1,593121E-2
-8,472120E-3
-2,958882E-3
-2,695768E-2
3,498517E-2
8,557723E-2
1,682391E-2
-1,985958E-3
2,720177E-2
2,136422E-2
-5,877655E-3
2,947193E-2
7,094669E-3
-8,273867E-2
-2,403891E-2
3,174208E-2
1,325652E-2
2,168853E-2
1,001344E-2
2,233715E-2
-4,904731E-3
6,092981E-2
7,001044E-2
8,391901E-3
3,563378E-2
2,590454E-2
3,174208E-2
9,364825E-3
1,649960E-2
-1,139089E-2
-6,230726E-2
-2,310266E-3
1,552668E-2
-1,430967E-2
-2,566045E-2
-3,149799E-2
-3,247092E-2
-8,147812E-3
6,903752E-2
2,687746E-2
-2,306598E-2
2,168853E-2
2,233715E-2
2,071561E-2
3,174208E-2
3,563378E-2
-2,501183E-2
-2,793061E-2
3,466086E-2
1,585099E-2
1,358083E-2
-4,580423E-3
-3,931807E-3
-2,047152E-2
3,920117E-2
6,384859E-2
-1,041797E-2
9,364825E-3
2,849900E-2
2,590454E-2
4,500204E-3
1,649960E-2
1,520237E-2
-5,517249E-2
-1,528259E-2
3,109347E-2
8,067593E-3
-6,887257E-4
1,905739E-3
1,195929E-2
-1,661650E-3
5,509227E-2
5,249780E-2
-1,366105E-2
7,743285E-3
3,628240E-2
3,368793E-2
1,909407E-2
2,590454E-2
-1,820136E-2
-4,576755E-2
8,716209E-3
-1,495828E-2
-2,403891E-2
-1,074228E-2
-1,820136E-2
5,148820E-3
-1,722844E-2
5,217349E-2
1,941838E-2
-2,793061E-2
1,325652E-2
1,617530E-2
6,770361E-3
4,824512E-3
-6,526271E-3
-4,447032E-2
-5,646972E-2
-4,580423E-3
-7,823504E-3
-1,074228E-2
4,824512E-3
-1,301243E-2
-2,987645E-2
8,067593E-3
4,860611E-2
-1,074228E-2
-1,560690E-2
-4,010948E-5
-1,139089E-2
-1,463397E-2
-1,366105E-2
-2,306598E-2
-9,506238E-2
-4,868632E-2
-1,268813E-2
-4,090293E-2
-4,998356E-2
-5,614541E-2
-4,738909E-2
-5,776695E-2
5,473128E-3
1,876976E-2
-7,560390E-2
-3,733554E-2
-2,274168E-2
-1,528259E-2
-3,117369E-2
-2,047152E-2
-3,409246E-2
-8,273867E-2
-1,268813E-2
-1,690413E-2
-4,025431E-2
-3,798416E-2
-5,192940E-2
-4,576755E-2
-2,793061E-2
4,471441E-2
4,175896E-3
-3,830846E-2
4,175896E-3
-6,850580E-3
-6,850580E-3
1,260791E-2
-3,931807E-3
-5,873987E-2
-5,841557E-2
-1,041797E-2
-1,852567E-2
-3,798416E-2
-2,306598E-2
-1,203951E-2
-4,220016E-2
1,905739E-3
4,795749E-2
1,974268E-2
-1,268813E-2
2,849900E-2
4,147133E-2
2,655315E-2
4,049840E-2
3,498517E-2
-4,187585E-2
7,094669E-3
5,768673E-2
2,230047E-3
4,147133E-2
2,914762E-2
3,206639E-2
2,752608E-2
1,040628E-1
1,011440E-1
3,984979E-2
6,190274E-2
6,287566E-2
5,411934E-2
7,779383E-2
9,238770E-2
5,671381E-2
2,103992E-2
8,979323E-2
1,073059E-1
8,136122E-2
6,352428E-2
5,801104E-2
5,411934E-2
7,195629E-2
1,387638E-1
1,043871E-1
5,314642E-2
8,622584E-2
1,011440E-1
9,692801E-2
8,622584E-2
9,887386E-2
2,428300E-2
1,552668E-2
9,822524E-2
5,865966E-2
6,384859E-2
8,330707E-2
5,833535E-2
4,828180E-2
8,622584E-2
1,183323E-1
3,530947E-2
5,120057E-2
7,422644E-2
6,709167E-2
4,017409E-2
5,282211E-2
3,530947E-2
-2,403891E-2
-3,931807E-3
5,476796E-2
1,066206E-2
9,364825E-3
7,743285E-3
5,473128E-3
-8,147812E-3
3,401224E-2
5,282211E-2
-1,884998E-2
-4,010948E-5
3,822825E-2
3,822825E-2
2,525592E-2
4,082271E-2
8,716209E-3
-3,571400E-2
2,785039E-2
3,368793E-2
3,076916E-2
3,206639E-2
2,331007E-2
1,098637E-2
4,500204E-3
7,130767E-2
4,471441E-2
2,947193E-2
5,574088E-2
4,893041E-2
6,709167E-2
4,957903E-2
6,157843E-2
1,581431E-3
-6,526271E-3
6,092981E-2
4,017409E-2
3,433655E-2
3,822825E-2
2,525592E-2
2,525592E-2
5,476796E-2
8,979323E-2
4,082271E-2
3,660671E-2
7,001044E-2
5,347073E-2
4,471441E-2
5,379503E-2
2,363438E-2
-4,414601E-2
-5,877655E-3
2,979624E-2
-1,661650E-3
-1,074228E-2
-1,236382E-2
-9,769352E-3
-1,528259E-2
4,244425E-2
5,671381E-2
-1,661650E-3
4,500204E-3
2,849900E-2
2,849900E-2
9,689133E-3
2,817469E-2
1,257123E-3
-4,544324E-2
1,422945E-2
2,622885E-2
-2,634574E-3
8,716209E-3
5,473128E-3
-2,922784E-2
-1,337342E-3
6,806459E-2
1,390514E-2
-7,499196E-3
1,941838E-2
3,563378E-2
3,693101E-2
4,147133E-2
4,824512E-3
-8,472120E-3
-1,430967E-2
3,855255E-2
2,363438E-2
2,136422E-2
1,195929E-2
1,390514E-2
6,085067E-4
2,071561E-2
8,655015E-2
3,368793E-2
2,590454E-2
4,893041E-2
5,379503E-2
4,957903E-2
3,952548E-2
4,049840E-2
-4,447032E-2
-4,580423E-3
6,968613E-2
-9,120736E-3
7,418977E-3
5,473128E-3
1,001344E-2
1,257123E-3
6,806459E-2
6,644305E-2
-9,120736E-3
1,455375E-2
2,331007E-2
3,303932E-2
3,141778E-2
5,217349E-2
1,714822E-2
-1,236382E-2
2,849900E-2
3,336362E-2
2,428300E-2
1,844545E-2
1,293221E-2
9,689133E-3
-8,147812E-3
7,357783E-2
4,990334E-2
9,328148E-4
2,785039E-2
2,655315E-2
2,849900E-2
3,044485E-2
4,276856E-2
-4,256115E-3
-3,538969E-2
3,498517E-2
3,239070E-2
1,163498E-2
1,520237E-2
1,747253E-2
6,085067E-4
3,822825E-2
6,936182E-2
8,067593E-3
7,743285E-3
2,460731E-2
3,271501E-2
2,785039E-2
3,239070E-2
2,331007E-2
-4,803771E-2
-5,877655E-3
2,233715E-2
-3,931807E-3
5,148820E-3
-1,366105E-2
-3,283190E-3
-1,528259E-2
4,244425E-2
6,968613E-2
-4,580423E-3
3,498517E-2
3,174208E-2
3,044485E-2
2,655315E-2
3,887686E-2
-5,553347E-3
-6,911773E-2
9,364825E-3
1,909407E-2
-3,607499E-3
-4,256115E-3
6,085067E-4
-1,171520E-2
3,851588E-3
6,579443E-2
3,368793E-2
-5,877655E-3
3,206639E-2
3,206639E-2
3,141778E-2
2,849900E-2
3,660671E-2
-1,398536E-2
-3,409246E-2
1,487806E-2
4,824512E-3
-3,283190E-3
1,876976E-2
7,418977E-3
-2,958882E-3
2,395869E-2
6,417289E-2
2,554355E-3
-4,025431E-2
1,779684E-2
1,649960E-2
9,364825E-3
1,747253E-2
2,230047E-3
-3,960570E-2
-2,533614E-2
1,617530E-2
1,909407E-2
-2,598476E-2
-3,283190E-3
-1,171520E-2
-1,949860E-2
4,406579E-2
6,060550E-2
-1,661650E-3
1,257123E-3
2,914762E-2
3,790394E-2
2,331007E-2
2,849900E-2
2,554355E-3
-3,506538E-2
1,325652E-2
1,941838E-2
1,257123E-3
5,797436E-3
9,689133E-3
1,001344E-2
1,358083E-2
8,525292E-2
5,055195E-2
-1,463397E-2
2,655315E-2
3,336362E-2
3,141778E-2
2,201284E-2
4,503872E-2
-2,760630E-2
-3,344384E-2
3,044485E-2
-5,229039E-3
6,121744E-3
-1,917429E-2
8,716209E-3
-2,501183E-2
3,851588E-3
7,552368E-2
-1,820136E-2
6,085067E-4
2,168853E-2
2,136422E-2
2,720177E-2
3,466086E-2
2,331007E-2
-4,057862E-2
-1,657982E-2
2,752608E-2
5,797436E-3
-4,010948E-5
5,473128E-3
-6,887257E-4
-1,852567E-2
3,855255E-2
4,536302E-2
-1,593121E-2
-8,147812E-3
2,687746E-2
8,716209E-3
8,067593E-3
5,120057E-2
-3,311954E-2
-5,355095E-2
-2,958882E-3
1,033775E-2
-5,229039E-3
8,391901E-3
9,040517E-3
6,121744E-3
1,325652E-2
7,390214E-2
4,763318E-2
4,175896E-3
5,217349E-2
4,439010E-2
4,114702E-2
2,558023E-2
4,309287E-2
-3,052507E-2
-4,284878E-2
2,493161E-2
7,094669E-3
-8,796428E-3
-9,120736E-3
9,364825E-3
-1,203951E-2
2,460731E-2
7,455075E-2
8,716209E-3
1,257123E-3
3,336362E-2
3,239070E-2
3,401224E-2
9,364825E-3
-2,014721E-2
-8,079283E-2
-3,409246E-2
5,148820E-3
-3,020076E-2
-2,793061E-2
-1,884998E-2
-1,917429E-2
-1,430967E-2
4,536302E-2
5,898396E-2
-4,904731E-3
7,743285E-3
3,725532E-2
4,957903E-2
4,471441E-2
6,709167E-2
9,364825E-3
-1,722844E-2
5,022765E-2
6,968613E-2
3,336362E-2
3,628240E-2
1,358083E-2
1,905739E-3
-3,644176E-4
5,703812E-2
2,817469E-2
-1,236382E-2
2,006699E-2
8,067593E-3
1,195929E-2
1,649960E-2
1,033775E-2
-4,447032E-2
-5,549679E-2
1,585099E-2
9,364825E-3
-2,310266E-3
6,085067E-4
9,364825E-3
1,257123E-3
3,368793E-2
9,400924E-2
3,595809E-2
1,131067E-2
4,341718E-2
4,439010E-2
1,001344E-2
3,368793E-2
2,136422E-2
-4,317309E-2
-1,657982E-2
2,817469E-2
1,779684E-2
-1,041797E-2
-1,203951E-2
-2,047152E-2
-3,895708E-2
1,358083E-2
7,743285E-3
-3,020076E-2
-2,014721E-2
1,001344E-2
2,266146E-2
1,325652E-2
1,390514E-2
-8,796428E-3
-5,809126E-2
1,228360E-2
1,487806E-2
-2,310266E-3
8,716209E-3
-9,769352E-3
-6,526271E-3
-2,598476E-2
6,287566E-2
3,595809E-2
-2,014721E-2
1,844545E-2
3,628240E-2
5,152488E-2
1,228360E-2
3,271501E-2
-1,690413E-2
-3,474108E-2
3,595809E-2
1,455375E-2
5,473128E-3
7,094669E-3
2,554355E-3
2,878663E-3
4,114702E-2
7,617229E-2
2,201284E-2
2,103992E-2
4,406579E-2
3,336362E-2
2,979624E-2
2,720177E-2
1,487806E-2
-4,479463E-2
-2,306598E-2
3,336362E-2
7,418977E-3
1,390514E-2
2,878663E-3
1,066206E-2
-1,268813E-2
4,698456E-2
6,936182E-2
-1,722844E-2
2,298577E-2
2,558023E-2
4,017409E-2
3,303932E-2
2,558023E-2
2,590454E-2
-4,252447E-2
1,293221E-2
2,298577E-2
4,824512E-3
1,001344E-2
3,527280E-3
-4,256115E-3
-2,634574E-3
8,460430E-2
5,184919E-2
-1,661650E-3
5,473128E-3
2,882331E-2
2,168853E-2
2,395869E-2
3,141778E-2
-3,117369E-2
-4,382170E-2
1,228360E-2
7,418977E-3
-3,644176E-4
1,358083E-2
-5,553347E-3
-2,825491E-2
1,066206E-2
5,703812E-2
2,554355E-3
-1,625551E-2
2,817469E-2
2,590454E-2
-8,796428E-3
8,716209E-3
8,391901E-3
-6,101003E-2
-3,214661E-2
1,455375E-2
9,364825E-3
-3,607499E-3
-5,553347E-3
-1,528259E-2
-1,203951E-2
5,930827E-2
8,752308E-2
7,094669E-3
1,812114E-2
4,147133E-2
3,952548E-2
2,655315E-2
3,401224E-2
5,148820E-3
-3,895708E-2
1,552668E-2
3,206639E-2
3,851588E-3
5,797436E-3
1,390514E-2
1,001344E-2
6,121744E-3
6,514582E-2
2,622885E-2
-2,274168E-2
-1,171520E-2
2,298577E-2
1,779684E-2
8,067593E-3
3,368793E-2
-3,474108E-2
-4,609186E-2
1,358083E-2
9,364825E-3
6,121744E-3
4,500204E-3
6,446052E-3
-1,884998E-2
1,941838E-2
6,871321E-2
1,033775E-2
-2,436322E-2
1,876976E-2
3,563378E-2
6,770361E-3
1,974268E-2
1,617530E-2
-5,452387E-2
-2,306598E-2
2,622885E-2
2,071561E-2
1,581431E-3
1,033775E-2
2,558023E-2
-6,526271E-3
4,698456E-2
6,255135E-2
7,094669E-3
3,076916E-2
4,601164E-2
3,822825E-2
2,752608E-2
3,757963E-2
-4,010948E-5
-4,641617E-2
1,682391E-2
3,628240E-2
1,747253E-2
-2,958882E-3
-8,472120E-3
-7,174888E-3
2,554355E-3
6,287566E-2
3,401224E-2
-2,630907E-2
2,039130E-2
3,336362E-2
4,763318E-2
2,785039E-2
5,055195E-2
-1,820136E-2
-1,657982E-2
1,974268E-2
4,824512E-3
2,071561E-2
-1,852567E-2
6,446052E-3
-1,301243E-2
2,558023E-2
6,903752E-2
9,689133E-3
-5,229039E-3
1,974268E-2
4,175896E-3
-6,887257E-4
9,328148E-4
-1,013034E-3
-5,128079E-2
-2,566045E-2
2,817469E-2
-2,310266E-3
-1,301243E-2
3,202971E-3
9,328148E-4
-3,283190E-3
5,087626E-2
7,260490E-2
9,040517E-3
2,655315E-2
3,563378E-2
3,336362E-2
1,617530E-2
3,628240E-2
6,446052E-3
-3,571400E-2
2,266146E-2
3,498517E-2
-5,553347E-3
1,905739E-3
-1,917429E-2
-1,657982E-2
-9,769352E-3
5,347073E-2
3,433655E-2
-1,593121E-2
2,136422E-2
1,487806E-2
2,071561E-2
1,552668E-2
3,498517E-2
-2,371460E-2
-3,084938E-2
3,628240E-2
1,422945E-2
-1,013034E-3
-9,445044E-3
2,136422E-2
6,121744E-3
3,271501E-2
1,108733E-1
2,298577E-2
2,039130E-2
3,984979E-2
6,028120E-2
4,795749E-2
6,060550E-2
5,184919E-2
-2,598476E-2
-3,644176E-4
4,698456E-2
2,395869E-2
2,168853E-2
1,876976E-2
1,260791E-2
-4,904731E-3
4,698456E-2
6,871321E-2
5,797436E-3
1,455375E-2
3,401224E-2
3,498517E-2
2,979624E-2
3,076916E-2
-6,201963E-3
-5,160510E-2
1,581431E-3
2,687746E-2
6,121744E-3
-1,337342E-3
6,770361E-3
7,094669E-3
4,824512E-3
9,011754E-2
5,217349E-2
3,202971E-3
4,082271E-2
4,698456E-2
4,763318E-2
4,244425E-2
3,920117E-2
-1,755275E-2
-2,793061E-2
2,071561E-2
1,649960E-2
4,500204E-3
7,094669E-3
5,473128E-3
-1,139089E-2
2,039130E-2
7,260490E-2
1,747253E-2
1,747253E-2
3,466086E-2
3,790394E-2
3,303932E-2
2,558023E-2
2,947193E-2
-2,209306E-2
-1,495828E-2
1,779684E-2
-4,010948E-5
-8,147812E-3
-1,013034E-3
-7,174888E-3
-2,079583E-2
3,595809E-2
5,963258E-2
1,390514E-2
1,131067E-2
4,114702E-2
3,984979E-2
2,363438E-2
3,952548E-2
1,909407E-2
-3,863277E-2
1,974268E-2
4,536302E-2
1,293221E-2
1,974268E-2
2,266146E-2
6,770361E-3
1,747253E-2
7,325352E-2
4,860611E-2
2,841986E-4
3,044485E-2
4,471441E-2
3,757963E-2
2,201284E-2
5,444365E-2
-1,722844E-2
-3,311954E-2
3,109347E-2
1,358083E-2
1,257123E-3
-6,850580E-3
1,779684E-2
-6,887257E-4
2,558023E-2
6,676736E-2
2,331007E-2
2,554355E-3
3,887686E-2
3,563378E-2
3,206639E-2
4,406579E-2
3,887686E-2
-2,793061E-2
1,066206E-2
5,249780E-2
9,364825E-3
-1,661650E-3
5,473128E-3
1,001344E-2
-1,528259E-2
4,698456E-2
5,865966E-2
1,066206E-2
1,131067E-2
2,720177E-2
3,206639E-2
1,520237E-2
2,266146E-2
-4,010948E-5
-5,355095E-2
-5,553347E-3
2,266146E-2
-8,796428E-3
3,851588E-3
2,878663E-3
-6,850580E-3
-1,593121E-2
6,384859E-2
6,028120E-2
-1,041797E-2
3,920117E-2
2,460731E-2
3,920117E-2
3,044485E-2
2,914762E-2
-2,958882E-3
-5,063217E-2
2,006699E-2
1,905739E-3
-1,985958E-3
-3,607499E-3
7,743285E-3
1,581431E-3
2,882331E-2
7,519937E-2
2,266146E-2
-3,644176E-4
3,693101E-2
3,498517E-2
3,401224E-2
3,012054E-2
3,239070E-2
-3,928139E-2
-1,820136E-2
3,239070E-2
-3,607499E-3
-1,366105E-2
1,905739E-3
1,228360E-2
-2,371460E-2
3,887686E-2
7,292921E-2
-1,755275E-2
2,395869E-2
4,179564E-2
3,855255E-2
4,147133E-2
6,060550E-2
2,817469E-2
-2,047152E-2
2,201284E-2
3,303932E-2
1,228360E-2
3,527280E-3
2,006699E-2
1,909407E-2
3,851588E-3
5,995689E-2
4,017409E-2
-1,333674E-2
1,779684E-2
2,071561E-2
1,033775E-2
-2,634574E-3
1,714822E-2
-2,987645E-2
-5,030786E-2
1,812114E-2
8,067593E-3
-1,917429E-2
-4,580423E-3
1,487806E-2
-1,560690E-2
1,747253E-2
5,930827E-2
3,202971E-3
-1,625551E-2
1,260791E-2
1,779684E-2
3,660671E-2
3,466086E-2
1,941838E-2
-4,317309E-2
-1,657982E-2
2,752608E-2
-4,256115E-3
1,422945E-2
1,941838E-2
-6,201963E-3
-2,958882E-3
4,309287E-2
6,871321E-2
1,228360E-2
5,473128E-3
3,725532E-2
4,374148E-2
2,201284E-2
6,125412E-2
9,364825E-3
-4,220016E-2
1,066206E-2
3,271501E-2
-1,949860E-2
-1,139089E-2
1,905739E-3
-2,793061E-2
1,098637E-2
5,833535E-2
1,941838E-2
-1,333674E-2
2,493161E-2
2,103992E-2
1,909407E-2
1,260791E-2
2,039130E-2
-2,695768E-2
-3,960570E-2
2,071561E-2
1,163498E-2
-2,310266E-3
-1,013034E-3
-4,904731E-3
1,257123E-3
3,725532E-2
6,644305E-2
5,541658E-2
1,098637E-2
2,622885E-2
3,239070E-2
2,428300E-2
4,406579E-2
4,017409E-2
-2,403891E-2
-6,526271E-3
5,184919E-2
1,228360E-2
5,473128E-3
-1,009366E-2
7,743285E-3
-5,229039E-3
4,990334E-2
5,865966E-2
-9,120736E-3
1,001344E-2
1,066206E-2
3,303932E-2
6,092981E-2
3,563378E-2
3,202971E-3
-5,030786E-2
-6,850580E-3
1,909407E-2
-5,553347E-3
-6,887257E-4
3,527280E-3
-1,013034E-3
-1,661650E-3
5,898396E-2
4,828180E-2
-2,112014E-2
1,390514E-2
2,720177E-2
1,260791E-2
1,422945E-2
2,979624E-2
-3,993001E-2
-4,706478E-2
2,590454E-2
2,554355E-3
6,121744E-3
1,779684E-2
1,844545E-2
-8,796428E-3
7,418977E-3
5,184919E-2
-1,013034E-3
1,974268E-2
3,498517E-2
-1,722844E-2
-1,074228E-2
5,797436E-3
1,390514E-2
-3,798416E-2
-2,630907E-2
4,568733E-2
6,446052E-3
2,878663E-3
7,743285E-3
5,473128E-3
-1,560690E-2
5,087626E-2
7,552368E-2
9,689133E-3
1,617530E-2
4,244425E-2
3,563378E-2
2,590454E-2
4,957903E-2
1,358083E-2
-4,414601E-2
1,163498E-2
3,206639E-2
1,649960E-2
6,085067E-4
1,257123E-3
-2,634574E-3
1,001344E-2
6,092981E-2
6,028120E-2
-1,268813E-2
2,785039E-2
3,822825E-2
3,368793E-2
2,785039E-2
4,374148E-2
3,202971E-3
-4,544324E-2
2,947193E-2
2,882331E-2
3,851588E-3
1,001344E-2
1,455375E-2
-1,495828E-2
1,779684E-2
5,898396E-2
6,085067E-4
-1,528259E-2
2,266146E-2
2,006699E-2
2,103992E-2
1,714822E-2
4,175896E-3
-5,387525E-2
-1,268813E-2
2,493161E-2
3,202971E-3
-1,661650E-3
1,358083E-2
6,770361E-3
-1,236382E-2
3,271501E-2
5,379503E-2
-1,985958E-3
-4,010948E-5
1,487806E-2
1,358083E-2
1,581431E-3
-4,010948E-5
-3,084938E-2
-1,012242E-1
-3,895708E-2
-2,501183E-2
-8,857622E-2
-5,063217E-2
-2,468752E-2
-2,760630E-2
-4,479463E-2
-2,501183E-2
1,617530E-2
1,095760E-1
3,391862E-1
4,980971E-1
6,028487E-1
6,793854E-1
7,426255E-1
7,520304E-1
8,010009E-1
9,025094E-1
9,589390E-1
9,647765E-1
9,942886E-1
9,793704E-1
9,102928E-1
8,567819E-1
7,951634E-1
5,918222E-1
4,160472E-1
2,847024E-1
1,034142E-1
-3,571400E-2
-1,813283E-1
-3,240239E-1
-4,751515E-1
-5,708223E-1
-5,821731E-1
-6,522237E-1
-6,804385E-1
-6,869246E-1
-6,655203E-1
-6,629258E-1
-5,773085E-1
-5,202303E-1
-5,533097E-1
-4,861779E-1
-4,141815E-1
-3,869397E-1
-3,538602E-1
-3,032682E-1
-2,912688E-1
-3,181863E-1
-2,468386E-1
-1,855443E-1
-1,959222E-1
-1,842471E-1
-1,427357E-1
-1,524649E-1
-1,411141E-1
-5,971280E-2
-7,690113E-2
-1,229529E-1
-1,064132E-1
-9,181930E-2
-7,787405E-2
-6,749619E-2
-6,198296E-2
-7,754974E-2
-1,041430E-1
-4,901063E-2
-6,425311E-2
-7,884698E-2
-7,592820E-2
-4,641617E-2
-6,198296E-2
-3,214661E-2
4,049840E-2
-7,499196E-3
-1,268813E-2
1,358083E-2
1,033775E-2
1,033775E-2
9,689133E-3
3,851588E-3
-5,679403E-2
-2,371460E-2
1,876976E-2
-1,985958E-3
-3,409246E-2
-1,333674E-2
-5,229039E-3
-3,344384E-2
3,466086E-2
6,060550E-2
-1,366105E-2
1,257123E-3
2,558023E-2
2,785039E-2
2,233715E-2
3,433655E-2
1,552668E-2
-4,901063E-2
4,175896E-3
1,909407E-2
-1,106658E-2
-1,337342E-3
-6,850580E-3
-4,256115E-3
-4,904731E-3
6,903752E-2
5,347073E-2
-1,430967E-2
1,617530E-2
1,941838E-2
1,585099E-2
1,779684E-2
3,044485E-2
-3,506538E-2
-3,247092E-2
1,552668E-2
1,033775E-2
-2,634574E-3
-1,366105E-2
1,257123E-3
-6,526271E-3
8,067593E-3
5,898396E-2
6,770361E-3
-7,499196E-3
2,039130E-2
2,785039E-2
1,974268E-2
-1,985958E-3
2,525592E-2
-5,192940E-2
-3,052507E-2
4,795749E-2
-2,663337E-2
-6,201963E-3
-3,283190E-3
-4,010948E-5
-1,982290E-2
2,460731E-2
4,730887E-2
-2,634574E-3
1,581431E-3
2,882331E-2
2,395869E-2
2,071561E-2
3,141778E-2
2,720177E-2
-4,933494E-2
-2,310266E-3
2,071561E-2
-3,931807E-3
2,841986E-4
1,455375E-2
3,527280E-3
-3,283190E-3
6,611874E-2
3,952548E-2
-1,495828E-2
2,201284E-2
3,952548E-2
2,558023E-2
1,581431E-3
2,525592E-2
-1,884998E-2
-4,479463E-2
2,590454E-2
2,363438E-2
1,876976E-2
4,175896E-3
1,163498E-2
4,500204E-3
2,817469E-2
8,103691E-2
3,660671E-2
1,195929E-2
4,795749E-2
4,601164E-2
3,368793E-2
3,822825E-2
2,428300E-2
-1,366105E-2
-1,884998E-2
3,303932E-2
1,649960E-2
-1,013034E-3
-2,958882E-3
-6,887257E-4
-2,047152E-2
3,076916E-2
5,249780E-2
-3,020076E-2
-1,013034E-3
2,266146E-2
1,260791E-2
2,841986E-4
8,391901E-3
8,391901E-3
-6,101003E-2
-1,657982E-2
-6,887257E-4
-2,047152E-2
-2,047152E-2
-2,566045E-2
-2,144444E-2
-2,501183E-2
1,682391E-2
2,331007E-2
-4,511893E-2
-3,311954E-2
-1,106658E-2
4,500204E-3
1,358083E-2
1,682391E-2
-2,436322E-2
-3,084938E-2
2,363438E-2
2,493161E-2
-1,203951E-2
-3,644176E-4
4,500204E-3
-8,796428E-3
2,687746E-2
8,687446E-2
2,493161E-2
1,682391E-2
3,822825E-2
4,082271E-2
2,233715E-2
2,039130E-2
2,720177E-2
-4,187585E-2
-4,122724E-2
1,325652E-2
-5,553347E-3
-2,079583E-2
-3,117369E-2
-9,769352E-3
-2,209306E-2
2,363438E-2
7,357783E-2
-9,120736E-3
4,500204E-3
2,622885E-2
2,590454E-2
2,395869E-2
2,006699E-2
2,841986E-4
-4,965925E-2
6,770361E-3
2,785039E-2
1,257123E-3
2,554355E-3
1,033775E-2
2,230047E-3
6,446052E-3
6,352428E-2
5,606519E-2
1,163498E-2
1,779684E-2
4,893041E-2
3,174208E-2
3,401224E-2
7,487506E-2
-1,463397E-2
-1,852567E-2
4,341718E-2
3,466086E-2
1,293221E-2
6,770361E-3
1,098637E-2
1,905739E-3
2,720177E-2
7,909107E-2
6,121744E-3
-1,041797E-2
1,974268E-2
1,358083E-2
3,433655E-2
1,195929E-2
1,714822E-2
-4,738909E-2
-3,376815E-2
2,882331E-2
-1,301243E-2
-3,283190E-3
-1,661650E-3
-1,013034E-3
-1,593121E-2
3,530947E-2
8,687446E-2
1,747253E-2
2,655315E-2
5,022765E-2
6,060550E-2
3,952548E-2
4,666026E-2
1,358083E-2
-2,825491E-2
2,493161E-2
3,595809E-2
1,390514E-2
4,500204E-3
7,743285E-3
6,770361E-3
-4,256115E-3
6,774028E-2
5,801104E-2
-5,877655E-3
3,109347E-2
3,530947E-2
1,909407E-2
8,067593E-3
2,849900E-2
-1,884998E-2
-3,993001E-2
1,649960E-2
8,716209E-3
-1,366105E-2
-6,850580E-3
-1,528259E-2
-2,566045E-2
-3,607499E-3
5,282211E-2
-1,985958E-3
-1,985958E-3
2,428300E-2
2,168853E-2
2,979624E-2
2,687746E-2
3,076916E-2
-4,187585E-2
-2,371460E-2
3,466086E-2
-5,553347E-3
-6,201963E-3
-9,769352E-3
5,473128E-3
-6,201963E-3
4,763318E-2
7,811814E-2
4,175896E-3
4,824512E-3
3,174208E-2
1,617530E-2
9,689133E-3
3,044485E-2
7,418977E-3
-4,868632E-2
-2,306598E-2
8,067593E-3
-2,176875E-2
-2,890353E-2
-2,630907E-2
-2,014721E-2
-1,820136E-2
5,379503E-2
4,666026E-2
-2,209306E-2
-4,010948E-5
6,446052E-3
8,716209E-3
1,257123E-3
1,195929E-2
-2,468752E-2
-7,009066E-2
1,260791E-2
1,195929E-2
-3,765985E-2
-2,634574E-3
-2,922784E-2
-3,538969E-2
-2,310266E-3
5,541658E-2
2,841986E-4
-3,149799E-2
-3,644176E-4
-2,958882E-3
-5,877655E-3
3,851588E-3
1,001344E-2
-6,068572E-2
-4,609186E-2
6,446052E-3
-1,917429E-2
-2,014721E-2
-2,760630E-2
-2,533614E-2
-4,479463E-2
1,257123E-3
3,271501E-2
-1,949860E-2
-1,625551E-2
2,878663E-3
-1,722844E-2
-1,074228E-2
-9,769352E-3
-3,311954E-2
-6,457742E-2
-4,252447E-2
-2,079583E-2
-4,511893E-2
-5,484818E-2
-3,960570E-2
-3,668692E-2
-5,030786E-2
1,876976E-2
8,067593E-3
-3,960570E-2
-1,333674E-2
-9,120736E-3
-2,047152E-2
-1,852567E-2
-6,850580E-3
-3,344384E-2
-8,306298E-2
-1,398536E-2
-1,398536E-2
-2,533614E-2
-2,112014E-2
-1,268813E-2
-3,279523E-2
-7,823504E-3
5,736242E-2
7,094669E-3
-1,982290E-2
2,947193E-2
2,720177E-2
2,428300E-2
1,617530E-2
3,790394E-2
-1,690413E-2
-2,144444E-2
5,736242E-2
3,887686E-2
4,179564E-2
4,471441E-2
5,801104E-2
4,341718E-2
7,098336E-2
1,167108E-1
5,930827E-2
6,579443E-2
9,044185E-2
9,498216E-2
8,492861E-2
1,069816E-1
8,492861E-2
3,012054E-2
7,941537E-2
1,105490E-1
9,141477E-2
7,065906E-2
6,936182E-2
7,163198E-2
5,638950E-2
1,254671E-1
1,001711E-1
4,601164E-2
7,584799E-2
7,292921E-2
7,065906E-2
6,190274E-2
8,395569E-2
2,947193E-2
-1,661650E-3
5,801104E-2
2,947193E-2
2,428300E-2
2,201284E-2
2,622885E-2
1,552668E-2
3,206639E-2
9,854955E-2
5,347073E-2
3,887686E-2
6,936182E-2
5,444365E-2
4,536302E-2
7,163198E-2
5,671381E-2
-1,985958E-3
-1,661650E-3
7,682091E-2
5,055195E-2
2,266146E-2
2,233715E-2
3,271501E-2
1,520237E-2
6,871321E-2
1,027656E-1
3,433655E-2
2,720177E-2
6,222705E-2
4,860611E-2
3,887686E-2
4,730887E-2
2,136422E-2
-2,663337E-2
1,260791E-2
5,152488E-2
1,260791E-2
-1,301243E-2
1,131067E-2
2,525592E-2
3,012054E-2
7,779383E-2
4,828180E-2
7,094669E-3
2,590454E-2
3,822825E-2
4,374148E-2
3,693101E-2
4,471441E-2
-4,256115E-3
-4,868632E-2
1,293221E-2
1,066206E-2
-7,174888E-3
7,418977E-3
1,520237E-2
-9,445044E-3
2,006699E-2
7,746953E-2
2,493161E-2
3,725532E-2
4,406579E-2
3,822825E-2
3,693101E-2
3,012054E-2
3,822825E-2
-2,047152E-2
-1,236382E-2
4,049840E-2
-6,887257E-4
1,033775E-2
6,770361E-3
9,689133E-3
-3,283190E-3
3,206639E-2
9,011754E-2
1,325652E-2
1,812114E-2
5,476796E-2
4,601164E-2
4,082271E-2
5,768673E-2
2,849900E-2
-2,468752E-2
2,655315E-2
5,022765E-2
2,103992E-2
1,682391E-2
2,428300E-2
2,103992E-2
1,131067E-2
7,811814E-2
6,222705E-2
6,446052E-3
3,303932E-2
3,920117E-2
3,952548E-2
2,622885E-2
3,628240E-2
-1,949860E-2
-3,279523E-2
3,109347E-2
3,206639E-2
3,530947E-2
2,331007E-2
2,006699E-2
2,298577E-2
2,979624E-2
9,790094E-2
4,795749E-2
1,293221E-2
5,022765E-2
3,174208E-2
4,309287E-2
3,401224E-2
3,660671E-2
-2,079583E-2
-1,106658E-2
4,374148E-2
1,358083E-2
4,175896E-3
6,446052E-3
8,067593E-3
1,905739E-3
5,444365E-2
7,422644E-2
1,779684E-2
2,298577E-2
3,336362E-2
3,433655E-2
2,687746E-2
4,341718E-2
1,812114E-2
-3,603831E-2
2,493161E-2
2,331007E-2
2,841986E-4
-1,074228E-2
1,581431E-3
-3,283190E-3
-1,528259E-2
7,779383E-2
4,795749E-2
-1,171520E-2
1,257123E-3
2,849900E-2
-1,009366E-2
-1,787705E-2
-2,958882E-3
-1,268813E-2
-2,176875E-2
1,941838E-2
1,131067E-2
4,175896E-3
1,325652E-2
1,487806E-2
6,085067E-4
1,941838E-2
6,482151E-2
4,276856E-2
-1,661650E-3
5,963258E-2
3,628240E-2
4,211994E-2
5,768673E-2
2,103992E-2
-8,796428E-3
-2,468752E-2
2,687746E-2
-3,644176E-4
-5,877655E-3
-3,283190E-3
1,293221E-2
-9,769352E-3
3,141778E-2
6,968613E-2
-5,229039E-3
2,554355E-3
3,271501E-2
3,920117E-2
1,131067E-2
2,687746E-2
1,585099E-2
-5,679403E-2
6,446052E-3
3,336362E-2
-3,607499E-3
1,257123E-3
5,797436E-3
4,500204E-3
9,364825E-3
7,390214E-2
6,579443E-2
-1,009366E-2
2,785039E-2
4,536302E-2
3,401224E-2
3,206639E-2
3,984979E-2
-7,823504E-3
-3,993001E-2
1,714822E-2
5,217349E-2
-3,644176E-4
-6,850580E-3
1,260791E-2
-4,256115E-3
1,358083E-2
7,811814E-2
2,460731E-2
-1,985958E-3
5,022765E-2
5,541658E-2
4,049840E-2
3,530947E-2
3,076916E-2
-4,447032E-2
-2,112014E-2
4,471441E-2
2,558023E-2
2,201284E-2
6,770361E-3
-1,009366E-2
1,257123E-3
3,563378E-2
6,676736E-2
6,770361E-3
-1,661650E-3
3,466086E-2
3,303932E-2
2,882331E-2
3,109347E-2
1,520237E-2
-3,182230E-2
1,455375E-2
4,666026E-2
3,174208E-2
1,001344E-2
2,168853E-2
3,530947E-2
2,136422E-2
8,622584E-2
7,746953E-2
1,617530E-2
4,211994E-2
3,952548E-2
3,595809E-2
3,271501E-2
3,757963E-2
6,770361E-3
-2,144444E-2
4,633595E-2
3,303932E-2
5,148820E-3
1,257123E-3
5,797436E-3
-6,201963E-3
1,844545E-2
7,649660E-2
1,779684E-2
-5,553347E-3
2,622885E-2
2,622885E-2
1,422945E-2
1,293221E-2
1,714822E-2
-3,993001E-2
-3,279523E-2
2,395869E-2
1,257123E-3
-4,580423E-3
-1,171520E-2
6,770361E-3
-1,625551E-2
4,406579E-2
6,125412E-2
-1,366105E-2
7,743285E-3
1,390514E-2
2,720177E-2
1,682391E-2
3,141778E-2
3,757963E-2
-5,679403E-2
-1,203951E-2
1,033775E-2
-1,171520E-2
-5,553347E-3
-1,139089E-2
-3,931807E-3
-5,877655E-3
6,741597E-2
5,768673E-2
6,085067E-4
6,446052E-3
5,473128E-3
2,428300E-2
6,085067E-4
4,925472E-2
-4,256115E-3
-4,025431E-2
3,952548E-2
1,001344E-2
8,716209E-3
-6,526271E-3
4,824512E-3
-1,074228E-2
1,844545E-2
8,071261E-2
3,887686E-2
-2,634574E-3
3,141778E-2
3,952548E-2
3,822825E-2
4,309287E-2
4,147133E-2
-2,793061E-2
-1,787705E-2
2,331007E-2
8,716209E-3
-2,310266E-3
-3,644176E-4
1,195929E-2
-9,445044E-3
2,655315E-2
7,163198E-2
1,195929E-2
6,446052E-3
2,558023E-2
3,076916E-2
2,331007E-2
3,984979E-2
2,039130E-2
-4,706478E-2
-2,955215E-2
2,233715E-2
2,841986E-4
-1,787705E-2
-6,887257E-4
-1,495828E-2
-2,955215E-2
5,217349E-2
3,076916E-2
-2,728199E-2
9,689133E-3
2,363438E-2
1,552668E-2
5,148820E-3
2,168853E-2
-1,268813E-2
-5,355095E-2
5,797436E-3
-5,553347E-3
-3,733554E-2
-2,825491E-2
-9,445044E-3
-1,139089E-2
-4,580423E-3
5,411934E-2
8,067593E-3
-8,796428E-3
1,552668E-2
3,887686E-2
1,585099E-2
2,103992E-2
4,828180E-2
-3,441677E-2
-3,052507E-2
6,446052E-3
6,121744E-3
8,067593E-3
3,202971E-3
1,649960E-2
-5,553347E-3
3,855255E-2
6,255135E-2
-4,904731E-3
5,148820E-3
2,493161E-2
3,433655E-2
4,082271E-2
3,887686E-2
1,747253E-2
-3,701123E-2
-1,985958E-3
2,817469E-2
5,797436E-3
1,844545E-2
5,022765E-2
2,103992E-2
8,716209E-3
6,903752E-2
7,098336E-2
-3,644176E-4
2,817469E-2
4,049840E-2
3,887686E-2
2,752608E-2
4,179564E-2
-1,593121E-2
-5,711833E-2
9,040517E-3
6,446052E-3
-1,852567E-2
-3,701123E-2
-1,982290E-2
-2,695768E-2
-1,171520E-2
7,292921E-2
3,012054E-2
-3,607499E-3
2,266146E-2
3,012054E-2
2,720177E-2
1,974268E-2
3,952548E-2
-2,566045E-2
-2,176875E-2
3,466086E-2
2,071561E-2
6,121744E-3
1,001344E-2
9,040517E-3
-2,533614E-2
3,433655E-2
5,995689E-2
1,033775E-2
2,006699E-2
2,201284E-2
2,071561E-2
7,743285E-3
9,328148E-4
-1,337342E-3
-5,257802E-2
-4,904731E-3
2,785039E-2
1,905739E-3
1,257123E-3
6,121744E-3
8,391901E-3
-2,112014E-2
6,092981E-2
5,087626E-2
-1,041797E-2
2,168853E-2
3,822825E-2
4,341718E-2
2,882331E-2
3,822825E-2
9,040517E-3
-2,825491E-2
3,401224E-2
3,336362E-2
1,487806E-2
1,293221E-2
-1,009366E-2
2,230047E-3
8,391901E-3
5,898396E-2
3,466086E-2
-1,661650E-3
2,428300E-2
1,974268E-2
2,428300E-2
2,882331E-2
3,109347E-2
-2,987645E-2
-2,760630E-2
1,714822E-2
-2,310266E-3
-2,241737E-2
-2,436322E-2
-1,755275E-2
-3,279523E-2
2,331007E-2
6,092981E-2
-4,580423E-3
-1,041797E-2
1,195929E-2
1,585099E-2
-4,580423E-3
4,500204E-3
-2,958882E-3
-6,165865E-2
-1,333674E-2
1,195929E-2
-8,796428E-3
-1,203951E-2
-2,630907E-2
-2,371460E-2
-2,112014E-2
6,903752E-2
4,828180E-2
-2,728199E-2
2,841986E-4
1,520237E-2
3,174208E-2
2,298577E-2
2,558023E-2
-1,593121E-2
-4,868632E-2
3,368793E-2
1,358083E-2
7,094669E-3
1,033775E-2
2,230047E-3
-3,644176E-4
1,812114E-2
7,746953E-2
2,720177E-2
1,905739E-3
2,817469E-2
2,233715E-2
5,148820E-3
1,585099E-2
3,044485E-2
-6,295588E-2
-2,825491E-2
3,336362E-2
1,844545E-2
7,418977E-3
7,094669E-3
1,714822E-2
3,527280E-3
4,633595E-2
8,103691E-2
1,747253E-2
1,941838E-2
6,222705E-2
6,547013E-2
4,860611E-2
4,795749E-2
2,558023E-2
-3,960570E-2
1,257123E-3
2,914762E-2
-1,139089E-2
-1,009366E-2
2,841986E-4
-6,887257E-4
-2,144444E-2
3,725532E-2
3,563378E-2
-1,917429E-2
7,094669E-3
1,941838E-2
2,720177E-2
2,395869E-2
5,087626E-2
-1,985958E-3
-3,538969E-2
2,882331E-2
2,071561E-2
1,358083E-2
8,067593E-3
9,040517E-3
3,202971E-3
1,585099E-2
6,579443E-2
-1,852567E-2
-6,457742E-2
-3,538969E-2
1,066206E-2
-1,301243E-2
-1,787705E-2
-1,366105E-2
-7,917128E-2
-1,034944E-1
-3,733554E-2
-4,836202E-2
-3,409246E-2
-1,463397E-2
1,033775E-2
-6,887257E-4
3,303932E-2
8,979323E-2
4,795749E-2
5,444365E-2
8,363138E-2
9,206339E-2
9,303631E-2
9,692801E-2
7,844245E-2
2,554355E-3
3,433655E-2
5,995689E-2
2,525592E-2
-1,013034E-3
8,067593E-3
7,418977E-3
-8,796428E-3
5,541658E-2
4,828180E-2
1,033775E-2
2,039130E-2
3,855255E-2
4,471441E-2
1,909407E-2
2,525592E-2
-1,041797E-2
-4,544324E-2
1,293221E-2
6,121744E-3
-1,661650E-3
8,391901E-3
-2,958882E-3
9,328148E-4
1,293221E-2
6,125412E-2
2,395869E-2
-1,009366E-2
3,530947E-2
3,530947E-2
2,655315E-2
2,752608E-2
1,974268E-2
-2,922784E-2
-2,825491E-2
3,433655E-2
6,446052E-3
1,358083E-2
3,498517E-2
5,473128E-3
-1,106658E-2
3,952548E-2
7,455075E-2
1,649960E-2
2,233715E-2
3,368793E-2
3,725532E-2
2,460731E-2
2,979624E-2
9,040517E-3
-2,533614E-2
8,391901E-3
3,984979E-2
1,293221E-2
6,446052E-3
8,391901E-3
1,422945E-2
-1,528259E-2
7,195629E-2
7,098336E-2
3,851588E-3
2,558023E-2
4,341718E-2
3,790394E-2
3,206639E-2
4,990334E-2
5,797436E-3
-4,284878E-2
1,163498E-2
1,358083E-2
-1,398536E-2
-8,796428E-3
-5,553347E-3
-4,256115E-3
1,257123E-3
6,190274E-2
1,585099E-2
-2,436322E-2
3,202971E-3
6,446052E-3
3,012054E-2
2,071561E-2
3,725532E-2
-1,139089E-2
-5,614541E-2
3,595809E-2
1,974268E-2
1,905739E-3
4,175896E-3
1,714822E-2
-4,904731E-3
4,309287E-2
9,303631E-2
2,071561E-2
2,201284E-2
4,601164E-2
4,471441E-2
3,790394E-2
7,001044E-2
3,076916E-2
-2,047152E-2
3,012054E-2
3,984979E-2
1,520237E-2
2,622885E-2
1,617530E-2
1,195929E-2
2,554355E-3
4,860611E-2
5,995689E-2
-1,268813E-2
1,552668E-2
3,012054E-2
2,395869E-2
3,368793E-2
2,298577E-2
-1,268813E-2
-5,549679E-2
6,446052E-3
1,747253E-2
-1,495828E-2
-1,661650E-3
6,121744E-3
-1,657982E-2
1,905739E-3
6,676736E-2
2,201284E-2
-6,887257E-4
3,757963E-2
3,790394E-2
4,147133E-2
4,179564E-2
4,763318E-2
-2,436322E-2
-2,468752E-2
3,984979E-2
1,585099E-2
1,001344E-2
9,364825E-3
8,391901E-3
-2,958882E-3
1,682391E-2
6,936182E-2
1,066206E-2
9,328148E-4
5,249780E-2
2,785039E-2
5,797436E-3
3,498517E-2
1,844545E-2
-3,311954E-2
1,033775E-2
4,374148E-2
1,001344E-2
9,328148E-4
8,716209E-3
7,094669E-3
-4,580423E-3
7,033475E-2
6,709167E-2
1,098637E-2
3,563378E-2
4,666026E-2
4,503872E-2
2,720177E-2
4,633595E-2
1,163498E-2
-2,922784E-2
2,720177E-2
1,876976E-2
-5,553347E-3
-1,074228E-2
-7,499196E-3
-3,607499E-3
1,195929E-2
8,428000E-2
4,763318E-2
-9,120736E-3
1,552668E-2
9,328148E-4
4,147133E-2
1,585099E-2
4,114702E-2
-1,593121E-2
-2,339029E-2
3,855255E-2
1,779684E-2
2,878663E-3
-1,013034E-3
7,094669E-3
-3,084938E-2
3,822825E-2
6,222705E-2
1,033775E-2
2,136422E-2
3,757963E-2
3,952548E-2
3,336362E-2
3,757963E-2
2,298577E-2
-2,209306E-2
4,500204E-3
5,184919E-2
1,941838E-2
2,136422E-2
7,743285E-3
9,040517E-3
1,293221E-2
5,476796E-2
8,557723E-2
-5,553347E-3
1,941838E-2
5,703812E-2
1,617530E-2
4,276856E-2
4,730887E-2
1,585099E-2
-1,528259E-2
4,114702E-2
2,298577E-2
-2,634574E-3
1,260791E-2
3,109347E-2
3,433655E-2
1,358083E-2
3,790394E-2
1,228360E-2
-1,013034E-3
3,303932E-2
1,455375E-2
2,331007E-2
1,358083E-2
1,001344E-2
-5,322664E-2
-4,447032E-2
8,067593E-3
-1,661650E-3
-5,877655E-3
-1,661650E-3
7,094669E-3
-1,884998E-2
3,984979E-2
7,941537E-2
2,687746E-2
2,201284E-2
5,314642E-2
5,282211E-2
4,568733E-2
4,925472E-2
2,979624E-2
-3,830846E-2
-5,229039E-3
2,849900E-2
-1,985958E-3
9,689133E-3
2,841986E-4
-3,931807E-3
-6,850580E-3
4,925472E-2
6,806459E-2
8,391901E-3
2,525592E-2
3,920117E-2
3,530947E-2
3,109347E-2
4,990334E-2
-1,787705E-2
-3,830846E-2
2,525592E-2
3,725532E-2
1,779684E-2
6,446052E-3
1,131067E-2
2,230047E-3
2,841986E-4
6,449720E-2
3,790394E-2
-4,256115E-3
1,747253E-2
2,785039E-2
1,941838E-2
-3,283190E-3
3,044485E-2
-3,279523E-2
-3,895708E-2
2,882331E-2
-7,823504E-3
1,033775E-2
8,716209E-3
2,554355E-3
-8,472120E-3
2,233715E-2
6,417289E-2
9,328148E-4
-1,884998E-2
-5,877655E-3
-1,398536E-2
-2,339029E-2
-1,755275E-2
-3,311954E-2
-1,047916E-1
-3,474108E-2
2,071561E-2
-2,176875E-2
-5,582110E-2
-3,409246E-2
9,757663E-2
2,571362E-1
5,036104E-1
6,090105E-1
6,116050E-1
7,439227E-1
7,880286E-1
8,512687E-1
9,067254E-1
9,816405E-1
9,777488E-1
9,514799E-1
9,981803E-1
9,534257E-1
8,733216E-1
7,802452E-1
6,514949E-1
4,877193E-1
3,327000E-1
2,198408E-1
2,785039E-2
-1,602483E-1
-2,633783E-1
-3,931015E-1
-4,871509E-1
-5,737411E-1
-6,110366E-1
-6,843302E-1
-7,180582E-1
-6,399000E-1
-6,655203E-1
-6,418458E-1
-6,113609E-1
-5,649848E-1
-5,040149E-1
-4,579631E-1
-3,541845E-1
-3,830480E-1
-3,545089E-1
-2,896472E-1
-2,682429E-1
-2,435955E-1
-2,050028E-1
-1,994896E-1
-2,539733E-1
-1,975437E-1
-1,453301E-1
-1,605726E-1
-1,472760E-1
-1,443572E-1
-1,236015E-1
-1,057645E-1
-4,447032E-2
-3,020076E-2
-8,144144E-2
-5,549679E-2
-3,798416E-2
-3,636262E-2
-3,863277E-2
-7,174888E-3
-3,538969E-2
-8,014421E-2
-1,722844E-2
-1,009366E-2
-3,895708E-2
-3,376815E-2
-1,820136E-2
-2,663337E-2
-2,209306E-2
4,925472E-2
9,040517E-3
-2,566045E-2
2,554355E-3
-3,607499E-3
3,851588E-3
-5,877655E-3
2,849900E-2
-4,479463E-2
-4,414601E-2
2,298577E-2
-1,982290E-2
2,233715E-2
-1,593121E-2
2,554355E-3
-8,796428E-3
2,266146E-2
6,579443E-2
4,500204E-3
-1,337342E-3
2,558023E-2
1,909407E-2
-2,958882E-3
4,175896E-3
-1,171520E-2
-7,495528E-2
-4,382170E-2
1,293221E-2
-2,857922E-2
-1,917429E-2
-2,014721E-2
-2,825491E-2
-3,506538E-2
2,233715E-2
2,460731E-2
-2,014721E-2
-3,607499E-3
2,622885E-2
1,844545E-2
2,363438E-2
4,114702E-2
1,001344E-2
-2,728199E-2
2,655315E-2
4,925472E-2
2,233715E-2
-4,010948E-5
2,201284E-2
-4,010948E-5
1,033775E-2
7,001044E-2
2,849900E-2
-1,268813E-2
2,622885E-2
2,622885E-2
1,876976E-2
1,228360E-2
2,136422E-2
-5,971280E-2
-4,609186E-2
1,325652E-2
-3,283190E-3
-6,850580E-3
-1,171520E-2
2,230047E-3
-7,823504E-3
5,736242E-2
7,228060E-2
1,617530E-2
1,844545E-2
2,622885E-2
3,044485E-2
3,239070E-2
1,974268E-2
1,033775E-2
-4,771340E-2
-3,279523E-2
1,585099E-2
-7,174888E-3
-1,430967E-2
-2,533614E-2
-2,728199E-2
-1,949860E-2
2,558023E-2
4,179564E-2
-1,982290E-2
1,260791E-2
2,590454E-2
2,979624E-2
2,039130E-2
4,406579E-2
2,230047E-3
-4,414601E-2
2,298577E-2
2,428300E-2
4,824512E-3
1,390514E-2
4,824512E-3
1,228360E-2
2,266146E-2
8,557723E-2
5,184919E-2
9,040517E-3
5,022765E-2
3,725532E-2
3,595809E-2
2,525592E-2
2,493161E-2
-2,825491E-2
-4,641617E-2
1,876976E-2
5,148820E-3
8,067593E-3
1,390514E-2
-3,644176E-4
-1,982290E-2
2,622885E-2
7,130767E-2
6,121744E-3
-4,904731E-3
3,530947E-2
3,693101E-2
3,239070E-2
4,114702E-2
2,201284E-2
-4,641617E-2
-1,949860E-2
4,824512E-3
-6,850580E-3
7,418977E-3
7,094669E-3
3,433655E-2
-9,445044E-3
5,217349E-2
5,898396E-2
-2,310266E-3
1,358083E-2
3,563378E-2
2,752608E-2
2,039130E-2
3,174208E-2
-6,526271E-3
-5,809126E-2
7,094669E-3
1,844545E-2
-1,139089E-2
-1,009366E-2
-3,283190E-3
-2,112014E-2
-1,398536E-2
5,671381E-2
2,266146E-2
-1,949860E-2
1,487806E-2
1,228360E-2
2,460731E-2
2,460731E-2
4,276856E-2
-2,209306E-2
-2,793061E-2
2,849900E-2
1,131067E-2
9,364825E-3
1,195929E-2
8,391901E-3
-1,139089E-2
5,314642E-2
8,103691E-2
1,487806E-2
8,067593E-3
2,720177E-2
2,785039E-2
3,271501E-2
4,017409E-2
2,849900E-2
-6,490173E-2
-2,306598E-2
2,136422E-2
-1,337342E-3
-3,607499E-3
-3,931807E-3
-1,041797E-2
-8,147812E-3
4,114702E-2
5,347073E-2
-5,877655E-3
1,163498E-2
1,552668E-2
1,260791E-2
1,257123E-3
1,779684E-2
-4,414601E-2
-5,679403E-2
-1,013034E-3
5,473128E-3
-2,079583E-2
-1,852567E-2
-2,047152E-2
-1,657982E-2
-1,041797E-2
3,725532E-2
1,390514E-2
-2,079583E-2
2,103992E-2
3,076916E-2
2,136422E-2
2,233715E-2
2,493161E-2
-3,571400E-2
-4,220016E-2
1,682391E-2
-7,499196E-3
-3,084938E-2
-9,120736E-3
-1,337342E-3
-1,884998E-2
3,239070E-2
5,379503E-2
-3,607499E-3
-9,120736E-3
2,039130E-2
1,779684E-2
1,422945E-2
5,148820E-3
1,682391E-2
-6,619896E-2
-2,112014E-2
2,655315E-2
8,716209E-3
1,228360E-2
-3,644176E-4
2,071561E-2
5,473128E-3
5,865966E-2
7,617229E-2
4,175896E-3
2,817469E-2
4,990334E-2
6,255135E-2
1,812114E-2
4,147133E-2
7,094669E-3
-3,960570E-2
3,202971E-3
6,121744E-3
-2,634574E-3
-1,009366E-2
-1,625551E-2
-1,560690E-2
-1,985958E-3
5,087626E-2
2,655315E-2
-2,339029E-2
7,418977E-3
2,233715E-2
2,720177E-2
1,487806E-2
4,276856E-2
-3,765985E-2
-5,063217E-2
1,682391E-2
9,328148E-4
-1,463397E-2
-1,917429E-2
-2,634574E-3
-3,117369E-2
1,131067E-2
6,741597E-2
1,682391E-2
-3,283190E-3
2,136422E-2
1,617530E-2
2,006699E-2
2,363438E-2
6,770361E-3
-4,349739E-2
-2,825491E-2
3,239070E-2
-1,661650E-3
1,390514E-2
1,714822E-2
-3,931807E-3
-1,528259E-2
3,141778E-2
4,828180E-2
-2,695768E-2
-5,877655E-3
1,325652E-2
2,720177E-2
6,446052E-3
1,779684E-2
-2,955215E-2
-7,138789E-2
-1,009366E-2
-1,171520E-2
-4,349739E-2
-3,765985E-2
-3,668692E-2
-3,668692E-2
-3,538969E-2
3,952548E-2
2,230047E-3
-5,517249E-2
5,148820E-3
-9,120736E-3
-1,366105E-2
-3,607499E-3
-9,120736E-3
-6,490173E-2
-7,495528E-2
-2,598476E-2
-3,376815E-2
-3,571400E-2
-4,187585E-2
-3,993001E-2
-4,447032E-2
-1,722844E-2
2,720177E-2
-4,414601E-2
-4,349739E-2
-1,268813E-2
-9,120736E-3
-1,690413E-2
-1,203951E-2
-1,755275E-2
-5,971280E-2
-4,414601E-2
-7,174888E-3
-4,057862E-2
-4,868632E-2
-4,317309E-2
-2,955215E-2
-5,095648E-2
1,844545E-2
3,174208E-2
-3,960570E-2
-1,722844E-2
-2,634574E-3
9,328148E-4
1,163498E-2
3,174208E-2
-3,607499E-3
-5,517249E-2
1,905739E-3
4,114702E-2
3,202971E-3
-3,283190E-3
1,293221E-2
1,098637E-2
2,331007E-2
9,271201E-2
5,898396E-2
9,040517E-3
4,536302E-2
4,536302E-2
4,633595E-2
3,693101E-2
5,606519E-2
6,770361E-3
1,905739E-3
8,136122E-2
6,028120E-2
5,509227E-2
7,228060E-2
7,552368E-2
5,995689E-2
9,433355E-2
1,413582E-1
6,741597E-2
7,325352E-2
1,121705E-1
1,118462E-1
9,790094E-2
1,011440E-1
8,784739E-2
3,303932E-2
5,217349E-2
9,303631E-2
6,417289E-2
5,120057E-2
6,384859E-2
6,060550E-2
5,411934E-2
8,687446E-2
1,095760E-1
3,563378E-2
4,990334E-2
7,422644E-2
7,487506E-2
6,255135E-2
7,260490E-2
2,201284E-2
-1,949860E-2
4,633595E-2
5,055195E-2
2,266146E-2
2,298577E-2
2,233715E-2
2,841986E-4
2,622885E-2
7,390214E-2
4,925472E-2
3,012054E-2
1,909407E-2
4,049840E-2
4,374148E-2
4,179564E-2
5,898396E-2
-1,106658E-2
-9,769352E-3
4,698456E-2
2,817469E-2
1,844545E-2
1,812114E-2
1,649960E-2
7,418977E-3
4,698456E-2
8,687446E-2
4,341718E-2
5,473128E-3
2,914762E-2
6,125412E-2
2,168853E-2
2,947193E-2
4,017409E-2
-3,376815E-2
-5,553347E-3
3,984979E-2
1,552668E-2
5,797436E-3
8,716209E-3
9,328148E-4
4,824512E-3
7,552368E-2
8,655015E-2
1,228360E-2
2,785039E-2
3,368793E-2
4,698456E-2
4,276856E-2
4,406579E-2
1,585099E-2
-3,409246E-2
2,914762E-2
3,271501E-2
5,473128E-3
1,812114E-2
1,228360E-2
4,175896E-3
6,085067E-4
3,498517E-2
3,855255E-2
-4,256115E-3
1,422945E-2
2,493161E-2
1,714822E-2
1,844545E-2
3,336362E-2
-3,376815E-2
-5,225371E-2
3,109347E-2
1,033775E-2
-2,634574E-3
1,909407E-2
1,066206E-2
-1,171520E-2
3,336362E-2
8,492861E-2
2,590454E-2
1,260791E-2
3,790394E-2
3,984979E-2
8,716209E-3
2,590454E-2
1,358083E-2
-4,447032E-2
-2,176875E-2
2,331007E-2
5,148820E-3
-3,644176E-4
-3,644176E-4
-8,472120E-3
-1,495828E-2
5,314642E-2
6,968613E-2
-4,904731E-3
1,098637E-2
3,401224E-2
3,693101E-2
1,747253E-2
3,303932E-2
-2,339029E-2
-4,447032E-2
1,293221E-2
2,363438E-2
-1,139089E-2
-2,634574E-3
-7,823504E-3
-2,310266E-3
-4,256115E-3
5,282211E-2
3,498517E-2
-1,657982E-2
3,595809E-2
3,109347E-2
3,498517E-2
2,882331E-2
1,455375E-2
6,121744E-3
-3,247092E-2
3,303932E-2
1,649960E-2
6,121744E-3
4,175896E-3
4,500204E-3
-1,074228E-2
1,747253E-2
7,098336E-2
1,455375E-2
-4,580423E-3
1,293221E-2
1,520237E-2
1,617530E-2
2,266146E-2
1,422945E-2
-4,479463E-2
-2,501183E-2
2,493161E-2
-1,398536E-2
8,391901E-3
1,257123E-3
-4,904731E-3
-3,931807E-3
4,763318E-2
7,001044E-2
3,851588E-3
-3,607499E-3
2,817469E-2
3,822825E-2
-4,904731E-3
3,401224E-2
-1,985958E-3
-6,230726E-2
1,390514E-2
3,498517E-2
-6,526271E-3
3,202971E-3
1,033775E-2
-1,985958E-3
7,094669E-3
7,325352E-2
4,276856E-2
-5,553347E-3
3,466086E-2
3,984979E-2
2,558023E-2
3,855255E-2
5,444365E-2
-1,625551E-2
-2,468752E-2
3,076916E-2
1,163498E-2
1,033775E-2
2,554355E-3
2,841986E-4
3,851588E-3
2,590454E-2
7,357783E-2
2,525592E-2
1,422945E-2
5,509227E-2
5,120057E-2
3,984979E-2
3,790394E-2
3,174208E-2
-2,112014E-2
1,098637E-2
3,984979E-2
9,364825E-3
1,260791E-2
1,974268E-2
2,558023E-2
1,033775E-2
5,184919E-2
7,552368E-2
7,094669E-3
1,585099E-2
2,525592E-2
3,660671E-2
3,595809E-2
3,303932E-2
-7,499196E-3
-4,965925E-2
-2,634574E-3
1,876976E-2
-5,229039E-3
-1,985958E-3
9,364825E-3
9,328148E-4
6,121744E-3
6,352428E-2
3,757963E-2
-1,722844E-2
1,066206E-2
2,395869E-2
4,439010E-2
4,503872E-2
3,822825E-2
-2,144444E-2
-5,225371E-2
1,714822E-2
1,293221E-2
7,418977E-3
1,098637E-2
1,682391E-2
8,391901E-3
3,887686E-2
7,617229E-2
2,590454E-2
-1,337342E-3
3,498517E-2
4,568733E-2
4,082271E-2
3,401224E-2
2,493161E-2
-3,409246E-2
-1,985958E-3
4,925472E-2
1,682391E-2
1,066206E-2
3,527280E-3
3,851588E-3
-2,371460E-2
2,979624E-2
5,379503E-2
-1,041797E-2
1,617530E-2
2,914762E-2
2,006699E-2
1,033775E-2
3,693101E-2
-5,877655E-3
-5,095648E-2
1,257123E-3
1,812114E-2
7,418977E-3
-7,499196E-3
6,446052E-3
-2,533614E-2
-7,823504E-3
7,617229E-2
2,395869E-2
1,228360E-2
4,049840E-2
5,801104E-2
4,730887E-2
2,785039E-2
4,147133E-2
-3,538969E-2
-2,728199E-2
4,114702E-2
2,331007E-2
1,974268E-2
8,391901E-3
9,364825E-3
5,473128E-3
3,109347E-2
8,200984E-2
3,401224E-2
1,747253E-2
3,984979E-2
3,563378E-2
2,687746E-2
3,368793E-2
-2,310266E-3
-4,609186E-2
-1,495828E-2
3,303932E-2
1,455375E-2
1,617530E-2
6,770361E-3
7,094669E-3
-3,283190E-3
5,671381E-2
7,617229E-2
1,649960E-2
2,720177E-2
4,179564E-2
4,471441E-2
3,109347E-2
3,660671E-2
2,622885E-2
-2,566045E-2
1,844545E-2
4,341718E-2
1,390514E-2
6,770361E-3
2,039130E-2
1,163498E-2
1,649960E-2
8,590154E-2
4,730887E-2
2,841986E-4
2,331007E-2
3,012054E-2
3,660671E-2
3,757963E-2
4,114702E-2
-2,890353E-2
-4,933494E-2
1,228360E-2
-3,607499E-3
-2,890353E-2
-1,366105E-2
2,230047E-3
-1,430967E-2
1,325652E-2
4,763318E-2
2,878663E-3
-9,769352E-3
1,747253E-2
5,411934E-2
2,168853E-2
2,460731E-2
4,211994E-2
-3,474108E-2
-2,695768E-2
1,098637E-2
-3,607499E-3
-5,877655E-3
2,878663E-3
-1,661650E-3
-2,014721E-2
4,147133E-2
6,092981E-2
-1,013034E-3
2,687746E-2
3,012054E-2
4,179564E-2
1,714822E-2
3,044485E-2
1,390514E-2
-3,409246E-2
1,293221E-2
3,206639E-2
5,797436E-3
9,364825E-3
1,682391E-2
4,824512E-3
2,136422E-2
5,865966E-2
5,509227E-2
3,076916E-2
1,260791E-2
4,211994E-2
2,687746E-2
1,714822E-2
4,049840E-2
-1,985958E-3
-3,376815E-2
2,849900E-2
1,812114E-2
8,067593E-3
2,878663E-3
9,328148E-4
-1,106658E-2
3,239070E-2
8,946893E-2
3,433655E-2
1,974268E-2
4,374148E-2
3,498517E-2
3,141778E-2
3,271501E-2
2,233715E-2
-3,506538E-2
-1,593121E-2
2,039130E-2
6,121744E-3
-5,553347E-3
-1,106658E-2
8,716209E-3
-1,755275E-2
2,395869E-2
5,217349E-2
-1,236382E-2
-2,310266E-3
2,720177E-2
2,460731E-2
1,228360E-2
4,536302E-2
5,148820E-3
-4,057862E-2
2,331007E-2
3,628240E-2
8,716209E-3
5,797436E-3
-8,147812E-3
-8,796428E-3
1,001344E-2
6,644305E-2
3,401224E-2
-1,657982E-2
1,747253E-2
1,812114E-2
8,391901E-3
3,725532E-2
3,012054E-2
-2,079583E-2
-2,987645E-2
2,331007E-2
1,422945E-2
8,391901E-3
1,905739E-3
5,148820E-3
-2,890353E-2
2,298577E-2
8,200984E-2
4,500204E-3
1,581431E-3
2,071561E-2
3,303932E-2
2,590454E-2
3,628240E-2
2,882331E-2
-4,771340E-2
-1,755275E-2
5,184919E-2
2,230047E-3
-9,120736E-3
-3,283190E-3
-8,472120E-3
-5,229039E-3
5,022765E-2
3,044485E-2
-1,268813E-2
1,581431E-3
1,487806E-2
2,590454E-2
2,622885E-2
6,060550E-2
3,851588E-3
-4,933494E-2
4,175896E-3
1,779684E-2
3,527280E-3
7,743285E-3
3,851588E-3
5,148820E-3
-4,256115E-3
6,774028E-2
5,638950E-2
-1,820136E-2
2,947193E-2
3,271501E-2
2,785039E-2
4,406579E-2
3,757963E-2
-1,463397E-2
-3,603831E-2
3,239070E-2
1,487806E-2
-2,310266E-3
-1,430967E-2
2,841986E-4
-1,528259E-2
-1,236382E-2
3,563378E-2
-3,182230E-2
-2,079583E-2
2,460731E-2
2,558023E-2
1,714822E-2
4,175896E-3
7,094669E-3
-5,679403E-2
-2,825491E-2
3,141778E-2
2,331007E-2
3,851588E-3
7,418977E-3
2,363438E-2
2,655315E-2
6,384859E-2
9,757663E-2
3,109347E-2
3,563378E-2
5,120057E-2
3,984979E-2
1,909407E-2
3,822825E-2
5,148820E-3
-4,901063E-2
6,085067E-4
1,293221E-2
-6,850580E-3
-1,074228E-2
-1,013034E-3
-1,560690E-2
-2,922784E-2
5,249780E-2
2,136422E-2
-6,850580E-3
1,260791E-2
3,851588E-3
1,747253E-2
1,066206E-2
2,720177E-2
-2,533614E-2
-4,414601E-2
1,974268E-2
-1,560690E-2
-1,463397E-2
-1,820136E-2
-1,852567E-2
-2,112014E-2
9,689133E-3
5,509227E-2
8,067593E-3
-1,528259E-2
4,601164E-2
2,687746E-2
1,390514E-2
2,752608E-2
1,422945E-2
-3,701123E-2
-1,203951E-2
3,368793E-2
1,552668E-2
1,293221E-2
-4,010948E-5
-1,985958E-3
-8,147812E-3
6,384859E-2
7,552368E-2
8,391901E-3
5,184919E-2
3,628240E-2
3,563378E-2
3,822825E-2
5,022765E-2
2,363438E-2
-3,538969E-2
1,163498E-2
2,979624E-2
-1,560690E-2
-9,769352E-3
-1,985958E-3
-3,607499E-3
8,067593E-3
7,228060E-2
5,898396E-2
-2,403891E-2
1,747253E-2
3,822825E-2
3,044485E-2
2,817469E-2
4,925472E-2
-1,301243E-2
-3,279523E-2
3,076916E-2
9,040517E-3
-7,499196E-3
-6,887257E-4
6,770361E-3
-6,201963E-3
2,558023E-2
9,400924E-2
1,779684E-2
-3,644176E-4
2,363438E-2
2,363438E-2
2,979624E-2
2,168853E-2
2,947193E-2
-4,544324E-2
-3,701123E-2
3,239070E-2
2,841986E-4
-1,333674E-2
-1,593121E-2
-1,949860E-2
-1,657982E-2
2,428300E-2
3,790394E-2
-1,593121E-2
7,418977E-3
3,563378E-2
5,282211E-2
1,325652E-2
2,655315E-2
2,878663E-3
-4,674048E-2
-1,013034E-3
2,655315E-2
1,195929E-2
3,206639E-2
1,455375E-2
2,525592E-2
2,006699E-2
5,022765E-2
6,287566E-2
1,098637E-2
3,044485E-2
2,363438E-2
2,882331E-2
1,682391E-2
2,460731E-2
-2,825491E-2
-4,479463E-2
9,689133E-3
1,066206E-2
-6,526271E-3
-1,430967E-2
-3,283190E-3
-1,463397E-2
9,689133E-3
6,676736E-2
8,067593E-3
7,094669E-3
3,239070E-2
2,979624E-2
2,006699E-2
2,590454E-2
2,201284E-2
-3,117369E-2
-2,403891E-2
1,941838E-2
1,325652E-2
-1,625551E-2
1,293221E-2
1,260791E-2
-6,850580E-3
4,406579E-2
6,092981E-2
3,851588E-3
7,418977E-3
3,563378E-2
6,028120E-2
3,563378E-2
3,920117E-2
2,752608E-2
-3,149799E-2
1,941838E-2
5,314642E-2
1,228360E-2
1,552668E-2
-5,229039E-3
3,202971E-3
2,230047E-3
6,838890E-2
5,217349E-2
-8,147812E-3
2,493161E-2
3,109347E-2
2,817469E-2
2,298577E-2
4,276856E-2
-1,528259E-2
-3,149799E-2
3,141778E-2
2,849900E-2
1,747253E-2
1,905739E-3
8,391901E-3
2,841986E-4
1,905739E-3
7,941537E-2
3,628240E-2
9,040517E-3
4,795749E-2
1,844545E-2
3,303932E-2
3,401224E-2
5,152488E-2
-8,472120E-3
-9,445044E-3
3,757963E-2
8,067593E-3
8,067593E-3
7,094669E-3
1,033775E-2
-2,047152E-2
4,147133E-2
5,898396E-2
2,878663E-3
4,175896E-3
1,747253E-2
5,022765E-2
2,817469E-2
2,655315E-2
4,175896E-3
-4,998356E-2
-1,661650E-3
1,905739E-3
-2,310266E-3
-1,009366E-2
-8,796428E-3
-3,644176E-4
-3,283190E-3
5,444365E-2
4,179564E-2
-1,982290E-2
2,168853E-2
2,882331E-2
2,622885E-2
2,168853E-2
3,498517E-2
-1,139089E-2
-4,738909E-2
4,017409E-2
2,168853E-2
-4,010948E-5
3,527280E-3
1,098637E-2
6,085067E-4
3,141778E-2
7,357783E-2
3,984979E-2
4,175896E-3
4,244425E-2
4,568733E-2
4,406579E-2
3,660671E-2
3,660671E-2
-3,084938E-2
-1,852567E-2
4,406579E-2
2,266146E-2
4,824512E-3
1,844545E-2
-3,644176E-4
-5,877655E-3
4,730887E-2
4,244425E-2
3,851588E-3
2,136422E-2
4,147133E-2
4,049840E-2
2,331007E-2
3,725532E-2
9,689133E-3
-4,187585E-2
1,747253E-2
3,693101E-2
7,418977E-3
1,228360E-2
8,391901E-3
1,033775E-2
1,131067E-2
8,265846E-2
6,028120E-2
6,770361E-3
2,849900E-2
3,368793E-2
4,309287E-2
2,947193E-2
4,568733E-2
5,148820E-3
-1,528259E-2
4,017409E-2
1,195929E-2
1,585099E-2
1,779684E-2
4,990334E-2
-1,139089E-2
-3,931807E-3
7,065906E-2
-2,310266E-3
2,554355E-3
2,882331E-2
2,849900E-2
2,233715E-2
2,233715E-2
2,395869E-2
-3,830846E-2
-2,695768E-2
2,395869E-2
6,121744E-3
1,581431E-3
1,257123E-3
-2,793061E-2
-4,256115E-3
5,249780E-2
7,876676E-2
3,012054E-2
3,044485E-2
4,860611E-2
3,628240E-2
3,076916E-2
3,530947E-2
1,941838E-2
-4,479463E-2
1,905739E-3
4,439010E-2
-5,229039E-3
1,682391E-2
-2,310266E-3
9,364825E-3
1,098637E-2
3,920117E-2
6,676736E-2
-1,985958E-3
2,266146E-2
3,433655E-2
2,785039E-2
3,336362E-2
4,990334E-2
-1,236382E-2
-3,571400E-2
3,044485E-2
2,006699E-2
1,293221E-2
1,455375E-2
2,914762E-2
1,747253E-2
3,239070E-2
7,941537E-2
3,530947E-2
-1,985958E-3
4,925472E-2
5,314642E-2
3,660671E-2
3,141778E-2
3,855255E-2
-4,090293E-2
-2,339029E-2
2,136422E-2
-2,793061E-2
-3,931807E-3
1,905739E-3
-6,850580E-3
-2,306598E-2
3,530947E-2
4,828180E-2
-1,722844E-2
-2,339029E-2
-1,820136E-2
-8,472120E-3
-1,041797E-2
-8,147812E-3
-1,203951E-2
-6,814481E-2
6,085067E-4
3,076916E-2
-2,209306E-2
-2,987645E-2
3,822825E-2
2,045983E-1
3,794004E-1
5,632831E-1
6,414413E-1
6,505219E-1
7,536519E-1
8,408908E-1
8,934287E-1
9,329943E-1
9,965587E-1
9,670467E-1
9,307242E-1
9,890996E-1
9,180761E-1
8,123517E-1
7,147350E-1
5,567969E-1
3,722656E-1
2,354076E-1
1,212511E-1
-7,917128E-2
-2,384066E-1
-3,308344E-1
-4,213163E-1
-5,195817E-1
-5,925510E-1
-6,411972E-1
-7,190311E-1
-6,895191E-1
-6,321166E-1
-6,288735E-1
-5,941725E-1
-5,656334E-1
-5,160143E-1
-4,890967E-1
-4,151545E-1
-3,382935E-1
-3,846695E-1
-3,288885E-1
-2,685672E-1
-2,594866E-1
-2,364607E-1
-1,991653E-1
-2,011111E-1
-2,348392E-1
-1,728963E-1
-1,621942E-1
-1,586268E-1
-1,294390E-1
-1,310606E-1
-1,106292E-1
-1,177639E-1
-3,117369E-2
-2,144444E-2
-8,695468E-2
-4,609186E-2
-2,306598E-2
-4,901063E-2
-2,793061E-2
-7,174888E-3
-4,965925E-2
-7,203651E-2
-1,236382E-2
-2,760630E-2
-3,084938E-2
-3,571400E-2
-2,339029E-2
-2,339029E-2
-1,171520E-2
4,633595E-2
-4,010948E-5
-3,928139E-2
-3,644176E-4
7,743285E-3
-9,120736E-3
1,905739E-3
1,001344E-2
-4,382170E-2
-3,765985E-2
2,395869E-2
-1,333674E-2
-1,398536E-2
-2,144444E-2
-1,301243E-2
-1,755275E-2
4,114702E-2
6,741597E-2
2,554355E-3
5,148820E-3
1,293221E-2
2,785039E-2
1,001344E-2
3,303932E-2
5,148820E-3
-6,879343E-2
-1,013034E-3
4,568733E-2
2,103992E-2
-6,201963E-3
-1,985958E-3
1,163498E-2
2,878663E-3
7,519937E-2
5,833535E-2
-8,147812E-3
2,266146E-2
4,082271E-2
2,071561E-2
2,201284E-2
3,206639E-2
-3,149799E-2
-5,063217E-2
2,266146E-2
-1,337342E-3
5,473128E-3
-1,366105E-2
-1,722844E-2
-2,014721E-2
3,202971E-3
6,579443E-2
9,040517E-3
-1,337342E-3
2,006699E-2
4,824512E-3
2,785039E-2
2,071561E-2
1,747253E-2
-3,344384E-2
-3,182230E-2
3,660671E-2
1,812114E-2
1,682391E-2
8,716209E-3
1,390514E-2
-1,268813E-2
3,498517E-2
6,222705E-2
-5,229039E-3
1,905739E-3
2,363438E-2
1,876976E-2
7,418977E-3
3,563378E-2
-4,010948E-5
-5,938849E-2
3,851588E-3
2,266146E-2
-1,139089E-2
-1,333674E-2
-2,079583E-2
-1,366105E-2
-1,884998E-2
4,276856E-2
4,244425E-2
-3,409246E-2
2,878663E-3
7,418977E-3
-5,877655E-3
-3,441677E-2
5,148820E-3
-2,274168E-2
-6,133434E-2
5,473128E-3
1,163498E-2
-7,174888E-3
2,554355E-3
1,001344E-2
-1,366105E-2
6,770361E-3
6,384859E-2
2,882331E-2
6,770361E-3
3,336362E-2
2,298577E-2
4,244425E-2
4,730887E-2
4,439010E-2
-3,084938E-2
-1,884998E-2
3,239070E-2
1,487806E-2
3,202971E-3
-4,580423E-3
8,716209E-3
-5,553347E-3
3,984979E-2
7,228060E-2
5,473128E-3
5,797436E-3
2,752608E-2
2,622885E-2
7,094669E-3
3,466086E-2
7,743285E-3
-5,290233E-2
-1,755275E-2
2,590454E-2
-1,301243E-2
-1,268813E-2
-1,268813E-2
-1,333674E-2
-2,987645E-2
1,066206E-2
2,298577E-2
-4,998356E-2
-6,850580E-3
2,071561E-2
-9,769352E-3
1,487806E-2
1,682391E-2
-2,890353E-2
-5,679403E-2
1,195929E-2
5,797436E-3
-3,607499E-3
-5,229039E-3
1,325652E-2
3,851588E-3
1,876976E-2
7,811814E-2
4,568733E-2
-1,236382E-2
4,406579E-2
4,860611E-2
1,941838E-2
3,855255E-2
3,530947E-2
-3,571400E-2
-3,084938E-2
2,947193E-2
3,271501E-2
2,752608E-2
1,747253E-2
4,175896E-3
-2,468752E-2
2,849900E-2
6,611874E-2
-6,850580E-3
4,500204E-3
2,266146E-2
1,905739E-3
2,201284E-2
2,817469E-2
1,066206E-2
-4,252447E-2
1,257123E-3
3,693101E-2
3,851588E-3
7,094669E-3
2,525592E-2
3,527280E-3
6,085067E-4
6,352428E-2
5,282211E-2
-6,526271E-3
-7,499196E-3
2,849900E-2
1,422945E-2
2,841986E-4
2,298577E-2
-2,825491E-2
-7,203651E-2
-1,820136E-2
-4,580423E-3
1,682391E-2
1,293221E-2
6,770361E-3
-9,769352E-3
4,175896E-3
7,357783E-2
3,563378E-2
9,328148E-4
3,303932E-2
2,817469E-2
4,860611E-2
3,271501E-2
4,957903E-2
1,844545E-2
-4,256115E-3
5,022765E-2
1,390514E-2
5,797436E-3
1,487806E-2
1,682391E-2
-1,009366E-2
3,757963E-2
6,579443E-2
1,163498E-2
2,554355E-3
2,039130E-2
2,720177E-2
1,487806E-2
3,887686E-2
-1,985958E-3
-4,836202E-2
9,364825E-3
3,303932E-2
-3,607499E-3
-1,041797E-2
-1,430967E-2
-4,904731E-3
2,230047E-3
6,936182E-2
6,547013E-2
-4,580423E-3
1,033775E-2
4,175896E-3
1,941838E-2
1,941838E-2
3,271501E-2
9,689133E-3
-5,225371E-2
7,094669E-3
1,325652E-2
-9,445044E-3
-3,931807E-3
-1,625551E-2
-3,344384E-2
-2,047152E-2
4,147133E-2
-3,607499E-3
-3,636262E-2
-1,106658E-2
-4,256115E-3
-5,229039E-3
-2,890353E-2
-3,644176E-4
-6,684758E-2
-5,128079E-2
1,131067E-2
-5,877655E-3
-1,625551E-2
-2,209306E-2
-6,201963E-3
-2,144444E-2
1,974268E-2
6,287566E-2
6,085067E-4
2,878663E-3
3,141778E-2
2,655315E-2
1,617530E-2
1,617530E-2
5,797436E-3
-5,517249E-2
-2,728199E-2
-2,634574E-3
-1,755275E-2
-8,147812E-3
-1,041797E-2
-2,079583E-2
-2,566045E-2
4,147133E-2
3,303932E-2
-2,241737E-2
1,581431E-3
2,168853E-2
1,520237E-2
-4,580423E-3
1,747253E-2
-3,214661E-2
-6,230726E-2
-4,904731E-3
-1,236382E-2
-2,436322E-2
-3,863277E-2
-4,868632E-2
-4,479463E-2
-2,760630E-2
1,422945E-2
-2,014721E-2
-5,322664E-2
-1,139089E-2
-1,755275E-2
-1,495828E-2
-7,499196E-3
-1,560690E-2
-8,727899E-2
-7,949559E-2
-1,755275E-2
-3,474108E-2
-4,609186E-2
-3,733554E-2
-3,214661E-2
-5,128079E-2
2,841986E-4
3,141778E-2
-3,344384E-2
-2,955215E-2
2,841986E-4
-3,607499E-3
-1,398536E-2
-1,787705E-2
-3,247092E-2
-1,018729E-1
-3,636262E-2
-1,268813E-2
-4,317309E-2
-3,376815E-2
-3,084938E-2
-1,661650E-3
-3,376815E-2
1,876976E-2
4,439010E-2
-1,430967E-2
1,098637E-2
3,368793E-2
2,460731E-2
1,682391E-2
3,952548E-2
-9,445044E-3
-4,641617E-2
1,390514E-2
2,947193E-2
2,298577E-2
2,655315E-2
4,211994E-2
3,076916E-2
5,055195E-2
1,063329E-1
7,033475E-2
3,855255E-2
6,514582E-2
8,849600E-2
8,298276E-2
8,719877E-2
9,563078E-2
3,952548E-2
5,995689E-2
9,790094E-2
8,136122E-2
1,014683E-1
6,741597E-2
6,676736E-2
4,828180E-2
8,136122E-2
1,287102E-1
6,676736E-2
8,038830E-2
8,136122E-2
7,682091E-2
7,844245E-2
8,946893E-2
7,455075E-2
1,163498E-2
4,601164E-2
7,584799E-2
4,730887E-2
4,211994E-2
4,049840E-2
4,730887E-2
5,411934E-2
9,011754E-2
1,001711E-1
2,298577E-2
4,017409E-2
7,941537E-2
5,671381E-2
6,417289E-2
5,865966E-2
1,876976E-2
-1,884998E-2
3,628240E-2
3,790394E-2
1,812114E-2
3,530947E-2
3,530947E-2
3,368793E-2
2,525592E-2
8,460430E-2
4,211994E-2
6,085067E-4
3,628240E-2
5,055195E-2
3,628240E-2
2,655315E-2
4,601164E-2
-2,922784E-2
-1,787705E-2
4,276856E-2
1,195929E-2
1,228360E-2
2,493161E-2
2,525592E-2
9,689133E-3
3,920117E-2
7,714522E-2
1,682391E-2
9,364825E-3
3,984979E-2
4,309287E-2
4,244425E-2
4,795749E-2
2,979624E-2
-4,511893E-2
-1,236382E-2
3,044485E-2
1,617530E-2
1,520237E-2
3,109347E-2
3,012054E-2
1,293221E-2
8,330707E-2
8,752308E-2
5,148820E-3
3,368793E-2
4,568733E-2
2,947193E-2
3,757963E-2
5,282211E-2
6,770361E-3
-2,241737E-2
3,336362E-2
5,314642E-2
5,473128E-3
6,446052E-3
2,785039E-2
1,098637E-2
2,817469E-2
8,395569E-2
4,147133E-2
1,260791E-2
3,076916E-2
4,211994E-2
3,530947E-2
2,395869E-2
4,568733E-2
-2,403891E-2
-5,229039E-3
4,990334E-2
2,817469E-2
1,228360E-2
9,328148E-4
1,098637E-2
3,202971E-3
4,698456E-2
8,071261E-2
1,066206E-2
2,006699E-2
4,439010E-2
2,655315E-2
2,752608E-2
3,887686E-2
2,298577E-2
-3,993001E-2
5,148820E-3
3,952548E-2
9,689133E-3
5,473128E-3
-1,013034E-3
3,527280E-3
-3,607499E-3
3,174208E-2
4,309287E-2
-1,755275E-2
6,770361E-3
1,293221E-2
1,228360E-2
-1,985958E-3
9,364825E-3
-1,593121E-2
-6,133434E-2
-6,850580E-3
8,391901E-3
-1,625551E-2
-1,657982E-2
-4,904731E-3
-1,690413E-2
2,039130E-2
6,222705E-2
4,114702E-2
3,174208E-2
3,076916E-2
3,466086E-2
3,757963E-2
3,887686E-2
5,055195E-2
-1,528259E-2
-8,147812E-3
3,984979E-2
9,689133E-3
6,085067E-4
-5,877655E-3
3,202971E-3
-1,301243E-2
3,303932E-2
7,519937E-2
6,770361E-3
-1,013034E-3
1,941838E-2
3,174208E-2
3,303932E-2
3,693101E-2
2,785039E-2
-2,760630E-2
1,747253E-2
3,498517E-2
2,395869E-2
1,941838E-2
2,266146E-2
1,844545E-2
1,195929E-2
7,228060E-2
7,357783E-2
1,552668E-2
2,331007E-2
4,276856E-2
2,006699E-2
3,757963E-2
3,660671E-2
-2,958882E-3
-2,501183E-2
-6,201963E-3
1,714822E-2
1,228360E-2
1,520237E-2
1,909407E-2
6,085067E-4
1,228360E-2
7,001044E-2
4,211994E-2
-3,644176E-4
3,563378E-2
3,401224E-2
3,174208E-2
2,039130E-2
4,374148E-2
-3,182230E-2
-2,339029E-2
4,211994E-2
1,455375E-2
1,358083E-2
3,527280E-3
2,006699E-2
-2,958882E-3
2,071561E-2
8,622584E-2
3,141778E-2
2,785039E-2
5,347073E-2
2,039130E-2
2,331007E-2
3,563378E-2
1,714822E-2
-2,241737E-2
-9,445044E-3
3,757963E-2
1,325652E-2
-6,526271E-3
2,298577E-2
-1,171520E-2
-1,041797E-2
4,341718E-2
6,319997E-2
4,500204E-3
1,974268E-2
3,530947E-2
3,595809E-2
3,466086E-2
5,444365E-2
8,716209E-3
-3,474108E-2
3,271501E-2
4,893041E-2
1,163498E-2
1,876976E-2
1,941838E-2
8,391901E-3
1,390514E-2
7,487506E-2
2,428300E-2
1,581431E-3
2,817469E-2
1,195929E-2
1,941838E-2
1,585099E-2
1,714822E-2
-3,668692E-2
-4,447032E-2
4,824512E-3
2,878663E-3
-1,657982E-2
-2,241737E-2
-1,430967E-2
-2,955215E-2
2,071561E-2
5,120057E-2
6,085067E-4
-6,526271E-3
1,487806E-2
3,984979E-2
2,071561E-2
2,006699E-2
2,006699E-2
-5,549679E-2
-1,593121E-2
3,498517E-2
-2,339029E-2
-1,593121E-2
-2,176875E-2
-7,823504E-3
-4,904731E-3
4,795749E-2
4,536302E-2
-7,174888E-3
9,689133E-3
2,168853E-2
2,752608E-2
3,303932E-2
5,282211E-2
1,358083E-2
2,230047E-3
4,568733E-2
6,547013E-2
4,633595E-2
4,439010E-2
5,184919E-2
5,476796E-2
4,276856E-2
1,004954E-1
4,406579E-2
9,689133E-3
4,893041E-2
4,925472E-2
3,271501E-2
1,552668E-2
1,585099E-2
-3,830846E-2
-3,765985E-2
2,752608E-2
-1,236382E-2
-1,236382E-2
-2,958882E-3
-7,823504E-3
-2,014721E-2
3,109347E-2
7,001044E-2
-3,607499E-3
-3,344384E-2
3,952548E-2
1,552668E-2
3,401224E-2
2,687746E-2
7,743285E-3
-6,068572E-2
-2,436322E-2
3,239070E-2
7,094669E-3
-3,283190E-3
-3,931807E-3
4,824512E-3
-3,182230E-2
4,990334E-2
4,957903E-2
-2,922784E-2
6,121744E-3
2,752608E-2
2,363438E-2
1,455375E-2
2,817469E-2
-8,796428E-3
-4,576755E-2
2,947193E-2
2,525592E-2
9,689133E-3
5,797436E-3
-3,283190E-3
-1,106658E-2
-6,201963E-3
5,379503E-2
2,331007E-2
-1,301243E-2
9,040517E-3
2,136422E-2
1,520237E-2
9,364825E-3
3,984979E-2
-3,441677E-2
-2,663337E-2
3,466086E-2
-4,580423E-3
2,039130E-2
-3,607499E-3
7,418977E-3
-1,268813E-2
4,601164E-2
8,849600E-2
1,358083E-2
3,527280E-3
2,331007E-2
2,622885E-2
6,446052E-3
1,617530E-2
8,391901E-3
-4,998356E-2
-8,472120E-3
1,649960E-2
-1,203951E-2
1,682391E-2
-6,526271E-3
-4,010948E-5
-4,010948E-5
4,633595E-2
7,130767E-2
1,163498E-2
1,649960E-2
3,206639E-2
4,568733E-2
3,498517E-2
5,022765E-2
-2,310266E-3
-4,122724E-2
1,066206E-2
2,785039E-2
-7,499196E-3
1,257123E-3
1,747253E-2
-4,904731E-3
2,878663E-3
6,871321E-2
2,979624E-2
-5,229039E-3
2,006699E-2
1,390514E-2
3,012054E-2
2,655315E-2
5,087626E-2
-3,441677E-2
-3,506538E-2
2,298577E-2
1,257123E-3
5,473128E-3
-1,625551E-2
2,841986E-4
-1,074228E-2
1,909407E-2
6,806459E-2
1,581431E-3
-6,850580E-3
2,039130E-2
2,298577E-2
3,693101E-2
3,433655E-2
2,039130E-2
-4,252447E-2
-2,144444E-2
2,266146E-2
-2,958882E-3
-3,283190E-3
-1,661650E-3
-6,201963E-3
-1,787705E-2
5,703812E-2
4,957903E-2
-6,850580E-3
2,525592E-2
3,757963E-2
3,401224E-2
2,785039E-2
4,374148E-2
1,033775E-2
-3,993001E-2
2,006699E-2
2,655315E-2
1,812114E-2
4,824512E-3
-5,229039E-3
-1,074228E-2
-6,850580E-3
6,157843E-2
4,017409E-2
1,257123E-3
1,260791E-2
2,331007E-2
1,941838E-2
4,824512E-3
1,714822E-2
-4,284878E-2
-2,825491E-2
2,395869E-2
-1,661650E-3
-7,174888E-3
-2,310266E-3
-4,010948E-5
-1,106658E-2
2,103992E-2
6,319997E-2
6,770361E-3
9,040517E-3
2,201284E-2
2,428300E-2
2,395869E-2
1,682391E-2
2,493161E-2
-6,295588E-2
-2,695768E-2
5,574088E-2
-1,787705E-2
6,121744E-3
-7,174888E-3
4,500204E-3
-8,796428E-3
3,822825E-2
5,184919E-2
-3,931807E-3
1,325652E-2
2,914762E-2
2,136422E-2
2,428300E-2
4,439010E-2
-2,958882E-3
-3,895708E-2
1,422945E-2
2,233715E-2
-5,229039E-3
4,500204E-3
2,230047E-3
-3,149799E-2
-3,283190E-3
6,190274E-2
1,552668E-2
-1,430967E-2
1,747253E-2
4,374148E-2
1,422945E-2
2,841986E-4
1,585099E-2
-4,057862E-2
-4,674048E-2
1,941838E-2
4,500204E-3
-6,201963E-3
-1,333674E-2
-1,528259E-2
-5,877655E-3
2,525592E-2
8,233415E-2
1,876976E-2
1,228360E-2
6,449720E-2
4,730887E-2
2,914762E-2
5,574088E-2
4,925472E-2
-2,403891E-2
-2,274168E-2
4,309287E-2
1,390514E-2
6,446052E-3
1,228360E-2
1,033775E-2
-1,074228E-2
4,795749E-2
4,763318E-2
6,770361E-3
1,260791E-2
2,136422E-2
3,303932E-2
1,358083E-2
2,720177E-2
-1,593121E-2
-5,484818E-2
5,473128E-3
5,797436E-3
-5,229039E-3
1,581431E-3
5,148820E-3
-7,174888E-3
-7,823504E-3
6,125412E-2
2,947193E-2
-1,333674E-2
2,752608E-2
1,617530E-2
2,071561E-2
2,168853E-2
3,012054E-2
-2,403891E-2
-4,317309E-2
2,298577E-2
6,770361E-3
2,554355E-3
-6,526271E-3
8,716209E-3
-9,769352E-3
-6,887257E-4
5,865966E-2
3,563378E-2
1,066206E-2
3,628240E-2
3,855255E-2
3,790394E-2
4,341718E-2
3,660671E-2
-3,020076E-2
-1,106658E-2
1,293221E-2
2,841986E-4
1,066206E-2
9,689133E-3
1,001344E-2
1,257123E-3
6,449720E-2
6,352428E-2
-9,120736E-3
1,905739E-3
1,195929E-2
1,033775E-2
-1,495828E-2
1,585099E-2
-2,825491E-2
-6,068572E-2
8,716209E-3
-2,112014E-2
-1,560690E-2
-2,501183E-2
-1,560690E-2
-2,598476E-2
-1,430967E-2
5,995689E-2
3,303932E-2
-1,171520E-2
1,257123E-3
1,682391E-2
1,195929E-2
1,520237E-2
2,103992E-2
-4,187585E-2
-5,063217E-2
2,979624E-2
2,103992E-2
3,527280E-3
1,649960E-2
2,103992E-2
-3,607499E-3
3,984979E-2
8,395569E-2
3,109347E-2
2,622885E-2
4,082271E-2
3,757963E-2
4,309287E-2
5,087626E-2
4,925472E-2
-1,366105E-2
-4,010948E-5
3,303932E-2
2,554355E-3
9,689133E-3
-1,013034E-3
5,148820E-3
9,040517E-3
6,417289E-2
7,714522E-2
1,422945E-2
3,433655E-2
5,574088E-2
4,795749E-2
2,655315E-2
4,179564E-2
-1,366105E-2
-3,247092E-2
2,460731E-2
3,271501E-2
5,797436E-3
5,473128E-3
2,554355E-3
-1,268813E-2
-1,337342E-3
9,044185E-2
4,017409E-2
5,473128E-3
4,536302E-2
3,530947E-2
3,012054E-2
3,239070E-2
3,076916E-2
-1,560690E-2
-2,987645E-2
1,455375E-2
7,094669E-3
2,554355E-3
2,230047E-3
6,446052E-3
-9,769352E-3
4,666026E-2
7,001044E-2
1,001344E-2
-4,580423E-3
2,785039E-2
3,303932E-2
1,905739E-3
3,141778E-2
2,655315E-2
-4,609186E-2
-9,769352E-3
2,752608E-2
-1,985958E-3
-4,010948E-5
1,257123E-3
2,525592E-2
1,455375E-2
7,195629E-2
7,325352E-2
-1,949860E-2
1,779684E-2
1,585099E-2
3,563378E-2
2,752608E-2
3,109347E-2
1,905739E-3
-4,803771E-2
-2,634574E-3
1,033775E-2
-1,333674E-2
-1,268813E-2
-1,009366E-2
-1,236382E-2
-1,495828E-2
4,633595E-2
2,168853E-2
-2,079583E-2
1,131067E-2
1,844545E-2
1,747253E-2
1,131067E-2
2,590454E-2
-3,182230E-2
-5,160510E-2
2,493161E-2
9,328148E-4
-1,106658E-2
2,554355E-3
2,266146E-2
2,878663E-3
3,757963E-2
7,941537E-2
2,136422E-2
9,364825E-3
2,298577E-2
2,201284E-2
6,092981E-2
2,590454E-2
3,530947E-2
-2,793061E-2
-1,009366E-2
2,622885E-2
-4,010948E-5
-3,607499E-3
3,851588E-3
1,552668E-2
-6,201963E-3
5,833535E-2
6,255135E-2
-6,850580E-3
2,039130E-2
3,725532E-2
4,017409E-2
3,303932E-2
5,055195E-2
1,747253E-2
-1,690413E-2
4,309287E-2
4,244425E-2
2,071561E-2
2,266146E-2
1,520237E-2
4,500204E-3
1,585099E-2
6,838890E-2
5,120057E-2
6,121744E-3
3,271501E-2
2,752608E-2
2,428300E-2
1,909407E-2
3,725532E-2
2,554355E-3
-1,366105E-2
3,822825E-2
3,141778E-2
1,228360E-2
2,168853E-2
4,017409E-2
1,682391E-2
4,957903E-2
9,465786E-2
2,687746E-2
1,163498E-2
2,331007E-2
3,563378E-2
2,849900E-2
2,914762E-2
3,920117E-2
-3,571400E-2
-1,203951E-2
2,878663E-3
-2,436322E-2
-6,526271E-3
-1,366105E-2
-6,887257E-4
-1,106658E-2
4,860611E-2
6,417289E-2
1,905739E-3
4,147133E-2
4,179564E-2
4,082271E-2
2,752608E-2
3,887686E-2
2,168853E-2
-4,349739E-2
2,558023E-2
2,720177E-2
4,500204E-3
-1,985958E-3
-3,607499E-3
-1,009366E-2
-3,644176E-4
6,482151E-2
5,152488E-2
-1,333674E-2
1,260791E-2
3,174208E-2
2,168853E-2
2,168853E-2
2,817469E-2
-3,182230E-2
-4,187585E-2
2,331007E-2
3,595809E-2
1,909407E-2
-1,661650E-3
4,824512E-3
9,040517E-3
6,384859E-2
8,849600E-2
9,040517E-3
-2,371460E-2
2,006699E-2
4,406579E-2
3,336362E-2
2,201284E-2
3,336362E-2
-3,636262E-2
-1,139089E-2
4,341718E-2
1,455375E-2
2,298577E-2
1,617530E-2
2,233715E-2
6,770361E-3
7,422644E-2
9,109047E-2
2,331007E-2
4,925472E-2
5,638950E-2
5,703812E-2
4,439010E-2
4,730887E-2
2,554355E-3
-4,187585E-2
9,040517E-3
2,266146E-2
1,228360E-2
6,770361E-3
4,500204E-3
-1,690413E-2
-2,793061E-2
4,471441E-2
2,590454E-2
-1,985958E-3
4,500204E-3
3,109347E-2
8,716209E-3
-3,607499E-3
5,347073E-2
-5,030786E-2
-3,895708E-2
3,563378E-2
3,527280E-3
-1,203951E-2
-1,661650E-3
-9,120736E-3
-5,877655E-3
2,979624E-2
6,676736E-2
3,822825E-2
9,364825E-3
2,914762E-2
4,147133E-2
3,952548E-2
2,039130E-2
3,660671E-2
-1,106658E-2
9,364825E-3
4,990334E-2
1,747253E-2
4,500204E-3
1,585099E-2
3,303932E-2
1,131067E-2
6,190274E-2
7,617229E-2
1,001344E-2
2,298577E-2
3,530947E-2
2,395869E-2
-4,904731E-3
1,390514E-2
-2,857922E-2
-9,571100E-2
-3,117369E-2
-1,236382E-2
-8,796428E-3
1,033775E-2
-1,463397E-2
-3,117369E-2
6,121744E-3
1,695730E-1
3,323757E-1
4,416675E-1
5,613372E-1
6,816555E-1
7,166808E-1
7,821910E-1
8,564576E-1
8,655382E-1
8,947260E-1
9,871538E-1
9,887753E-1
9,505070E-1
9,106171E-1
8,580791E-1
7,377608E-1
6,313878E-1
5,230689E-1
3,087012E-1
1,394124E-1
1,585099E-2
-1,420871E-1
-2,786208E-1
-3,862910E-1
-4,816376E-1
-6,204415E-1
-6,444403E-1
-6,256304E-1
-6,674662E-1
-6,632502E-1
-6,467104E-1
-6,165498E-1
-5,870378E-1
-4,848807E-1
-4,180732E-1
-4,320185E-1
-3,927772E-1
-3,421851E-1
-3,026196E-1
-2,893229E-1
-2,367850E-1
-2,591623E-1
-2,656484E-1
-1,835985E-1
-1,680317E-1
-1,618698E-1
-1,586268E-1
-1,417627E-1
-1,255473E-1
-1,122507E-1
-3,571400E-2
-5,711833E-2
-1,008999E-1
-5,257802E-2
-4,706478E-2
-4,155155E-2
-2,922784E-2
-3,117369E-2
-7,592820E-2
-8,987345E-2
-2,403891E-2
-6,360450E-2
-7,884698E-2
-6,198296E-2
-4,090293E-2
-3,701123E-2
7,743285E-3
4,374148E-2
-1,268813E-2
-2,695768E-2
9,328148E-4
9,040517E-3
-1,755275E-2
6,121744E-3
1,585099E-2
-4,284878E-2
-1,982290E-2
1,779684E-2
5,473128E-3
-1,722844E-2
-9,445044E-3
9,364825E-3
-2,501183E-2
3,725532E-2
5,671381E-2
-2,306598E-2
-5,229039E-3
1,581431E-3
1,455375E-2
8,716209E-3
1,033775E-2
-6,526271E-3
-4,998356E-2
2,554355E-3
1,001344E-2
-1,009366E-2
4,824512E-3
4,500204E-3
1,033775E-2
2,266146E-2
7,033475E-2
4,147133E-2
-1,236382E-2
1,487806E-2
3,757963E-2
3,109347E-2
2,979624E-2
3,368793E-2
-2,630907E-2
-4,706478E-2
1,098637E-2
5,797436E-3
-1,337342E-3
1,905739E-3
1,747253E-2
-1,661650E-3
3,628240E-2
7,260490E-2
1,325652E-2
6,085067E-4
2,266146E-2
2,558023E-2
6,028120E-2
2,882331E-2
3,660671E-2
-1,949860E-2
-2,958882E-3
3,984979E-2
1,876976E-2
1,390514E-2
6,770361E-3
1,325652E-2
-6,201963E-3
5,444365E-2
7,487506E-2
8,067593E-3
2,103992E-2
4,179564E-2
3,725532E-2
3,401224E-2
5,087626E-2
7,743285E-3
-4,187585E-2
1,131067E-2
2,622885E-2
-1,203951E-2
-2,310266E-3
1,581431E-3
-1,171520E-2
5,148820E-3
6,190274E-2
2,752608E-2
-1,236382E-2
2,752608E-2
2,947193E-2
2,752608E-2
2,493161E-2
3,984979E-2
-1,625551E-2
-3,409246E-2
2,395869E-2
8,716209E-3
1,066206E-2
5,797436E-3
4,175896E-3
-1,495828E-2
1,812114E-2
9,303631E-2
2,979624E-2
6,121744E-3
3,920117E-2
4,601164E-2
3,368793E-2
4,049840E-2
2,785039E-2
-3,376815E-2
-2,958882E-3
3,725532E-2
1,066206E-2
7,094669E-3
-4,580423E-3
4,824512E-3
-9,769352E-3
3,952548E-2
5,217349E-2
-1,528259E-2
1,163498E-2
3,401224E-2
3,466086E-2
7,418977E-3
9,689133E-3
-2,310266E-3
-5,809126E-2
-4,580423E-3
1,714822E-2
-1,820136E-2
-1,463397E-2
-8,147812E-3
-3,020076E-2
-1,755275E-2
6,222705E-2
6,514582E-2
-7,823504E-3
2,752608E-2
4,925472E-2
3,271501E-2
3,336362E-2
5,444365E-2
-1,074228E-2
-2,728199E-2
4,503872E-2
2,817469E-2
1,779684E-2
4,824512E-3
1,293221E-2
2,230047E-3
3,303932E-2
7,973968E-2
3,076916E-2
1,617530E-2
2,525592E-2
2,752608E-2
2,554355E-3
-8,472120E-3
5,148820E-3
-5,614541E-2
-5,776695E-2
1,905739E-3
-2,047152E-2
-2,144444E-2
-1,528259E-2
-1,041797E-2
-3,182230E-2
3,368793E-2
5,379503E-2
-1,722844E-2
7,094669E-3
2,720177E-2
4,147133E-2
4,147133E-2
4,244425E-2
1,390514E-2
-3,149799E-2
2,201284E-2
2,428300E-2
1,581431E-3
1,455375E-2
2,554355E-3
4,824512E-3
1,325652E-2
7,098336E-2
5,347073E-2
-6,201963E-3
2,428300E-2
2,428300E-2
2,168853E-2
1,325652E-2
3,368793E-2
-1,787705E-2
-4,868632E-2
2,947193E-2
2,230047E-3
7,743285E-3
9,328148E-4
8,067593E-3
1,585099E-2
3,527280E-3
7,552368E-2
2,428300E-2
1,098637E-2
3,466086E-2
2,233715E-2
1,941838E-2
2,428300E-2
9,364825E-3
-5,873987E-2
-2,501183E-2
1,779684E-2
-1,366105E-2
-1,337342E-3
1,098637E-2
1,228360E-2
1,585099E-2
3,595809E-2
5,509227E-2
-2,634574E-3
1,066206E-2
3,239070E-2
2,298577E-2
2,687746E-2
4,536302E-2
1,974268E-2
-3,993001E-2
9,689133E-3
4,211994E-2
5,797436E-3
1,325652E-2
3,336362E-2
-5,877655E-3
-7,174888E-3
5,995689E-2
2,849900E-2
-1,787705E-2
1,487806E-2
1,487806E-2
1,747253E-2
1,682391E-2
8,067593E-3
-3,247092E-2
-6,587465E-2
8,067593E-3
6,085067E-4
-5,877655E-3
1,131067E-2
-4,580423E-3
-1,495828E-2
1,098637E-2
6,417289E-2
1,293221E-2
-4,580423E-3
2,363438E-2
3,044485E-2
-5,553347E-3
1,649960E-2
1,228360E-2
-7,009066E-2
-2,047152E-2
3,790394E-2
2,720177E-2
6,446052E-3
9,689133E-3
1,844545E-2
-4,580423E-3
4,730887E-2
6,028120E-2
1,905739E-3
1,358083E-2
1,358083E-2
4,374148E-2
1,682391E-2
7,743285E-3
-4,010948E-5
-5,095648E-2
-1,074228E-2
1,195929E-2
-7,174888E-3
-3,931807E-3
-1,398536E-2
-2,339029E-2
-2,339029E-2
3,076916E-2
2,590454E-2
-2,890353E-2
2,554355E-3
2,554355E-3
2,841986E-4
-1,074228E-2
1,066206E-2
-6,263157E-2
-6,911773E-2
2,554355E-3
-3,960570E-2
-2,566045E-2
-3,538969E-2
-3,182230E-2
-4,803771E-2
-2,371460E-2
2,914762E-2
-1,625551E-2
-3,538969E-2
-1,593121E-2
-4,580423E-3
-3,571400E-2
-2,533614E-2
-1,009366E-2
-9,960269E-2
-6,976635E-2
-1,106658E-2
-3,020076E-2
-5,257802E-2
-5,841557E-2
-5,809126E-2
-7,657682E-2
-1,495828E-2
8,067593E-3
-4,998356E-2
-4,349739E-2
-1,787705E-2
-2,274168E-2
-2,468752E-2
-5,229039E-3
-6,619896E-2
-7,527959E-2
-3,765985E-2
-9,445044E-3
-2,403891E-2
-5,322664E-2
-8,147812E-3
-3,279523E-2
-2,339029E-2
3,725532E-2
3,401224E-2
-1,722844E-2
1,131067E-2
2,558023E-2
2,298577E-2
5,797436E-3
2,914762E-2
-1,560690E-2
-3,701123E-2
3,206639E-2
3,239070E-2
2,590454E-2
1,844545E-2
3,368793E-2
3,336362E-2
5,055195E-2
1,079545E-1
5,152488E-2
3,109347E-2
7,487506E-2
7,682091E-2
7,941537E-2
8,006399E-2
8,103691E-2
1,974268E-2
3,206639E-2
9,854955E-2
5,152488E-2
6,157843E-2
4,925472E-2
5,282211E-2
6,352428E-2
7,649660E-2
1,248185E-1
5,411934E-2
6,125412E-2
7,065906E-2
7,033475E-2
6,709167E-2
7,811814E-2
4,374148E-2
-2,079583E-2
4,341718E-2
7,163198E-2
4,601164E-2
4,017409E-2
3,725532E-2
3,206639E-2
2,395869E-2
1,056843E-1
6,157843E-2
3,174208E-2
7,422644E-2
6,092981E-2
8,979323E-2
4,860611E-2
7,195629E-2
2,039130E-2
-4,904731E-3
5,606519E-2
5,314642E-2
3,563378E-2
3,466086E-2
3,822825E-2
3,271501E-2
3,920117E-2
1,082788E-1
4,730887E-2
2,039130E-2
5,865966E-2
3,790394E-2
4,795749E-2
5,055195E-2
4,633595E-2
-1,074228E-2
-1,074228E-2
4,082271E-2
-1,661650E-3
-9,769352E-3
5,797436E-3
7,743285E-3
-8,472120E-3
4,309287E-2
7,844245E-2
-2,310266E-3
1,779684E-2
2,655315E-2
2,525592E-2
1,487806E-2
1,617530E-2
4,824512E-3
-4,544324E-2
8,067593E-3
2,752608E-2
1,257123E-3
-1,820136E-2
-1,463397E-2
-1,755275E-2
-3,283190E-3
6,384859E-2
3,628240E-2
-1,528259E-2
9,689133E-3
2,039130E-2
1,974268E-2
6,446052E-3
3,595809E-2
-1,171520E-2
-4,090293E-2
2,558023E-2
-6,887257E-4
-1,074228E-2
-1,013034E-3
1,617530E-2
3,141778E-2
3,141778E-2
8,428000E-2
2,849900E-2
8,067593E-3
4,406579E-2
4,828180E-2
2,428300E-2
2,039130E-2
2,882331E-2
-2,598476E-2
-1,787705E-2
1,520237E-2
2,554355E-3
6,085067E-4
9,040517E-3
1,358083E-2
-8,472120E-3
4,406579E-2
6,644305E-2
1,257123E-3
1,520237E-2
4,082271E-2
4,795749E-2
3,693101E-2
4,828180E-2
1,617530E-2
-2,987645E-2
7,094669E-3
3,012054E-2
4,175896E-3
-1,982290E-2
2,882331E-2
1,552668E-2
1,585099E-2
6,611874E-2
3,790394E-2
-7,499196E-3
1,714822E-2
2,882331E-2
2,136422E-2
2,201284E-2
2,849900E-2
-1,463397E-2
-5,549679E-2
2,363438E-2
1,649960E-2
5,797436E-3
1,001344E-2
9,040517E-3
-7,174888E-3
1,422945E-2
7,649660E-2
4,374148E-2
6,770361E-3
3,206639E-2
3,757963E-2
2,298577E-2
3,206639E-2
3,660671E-2
-3,052507E-2
-1,106658E-2
3,984979E-2
2,554355E-3
5,148820E-3
3,851588E-3
-4,010948E-5
-1,787705E-2
3,725532E-2
5,314642E-2
-7,174888E-3
1,260791E-2
4,503872E-2
1,974268E-2
2,914762E-2
6,060550E-2
1,552668E-2
-4,284878E-2
3,202971E-3
2,168853E-2
-6,887257E-4
1,779684E-2
1,649960E-2
1,390514E-2
1,455375E-2
6,611874E-2
5,833535E-2
-1,463397E-2
2,525592E-2
4,536302E-2
3,920117E-2
2,752608E-2
4,536302E-2
-9,769352E-3
-3,344384E-2
4,017409E-2
2,525592E-2
1,260791E-2
3,202971E-3
1,033775E-2
1,001344E-2
1,941838E-2
7,455075E-2
2,493161E-2
-7,499196E-3
1,581431E-3
-2,310266E-3
3,202971E-3
7,094669E-3
9,364825E-3
-5,355095E-2
-2,825491E-2
2,071561E-2
1,552668E-2
-1,171520E-2
-1,366105E-2
8,716209E-3
-3,644176E-4
4,925472E-2
8,038830E-2
4,824512E-3
7,418977E-3
3,628240E-2
3,984979E-2
2,071561E-2
5,282211E-2
2,882331E-2
-2,112014E-2
2,882331E-2
4,114702E-2
1,617530E-2
2,006699E-2
9,364825E-3
1,422945E-2
2,655315E-2
6,092981E-2
5,995689E-2
-1,013034E-3
3,401224E-2
5,120057E-2
4,017409E-2
5,055195E-2
4,471441E-2
-1,171520E-2
-4,836202E-2
1,876976E-2
2,071561E-2
-2,371460E-2
-1,985958E-3
3,202971E-3
-2,079583E-2
2,201284E-2
7,390214E-2
1,390514E-2
-1,917429E-2
1,779684E-2
2,331007E-2
2,493161E-2
3,044485E-2
2,947193E-2
-3,668692E-2
-2,630907E-2
1,325652E-2
-9,445044E-3
3,527280E-3
5,797436E-3
1,257123E-3
-1,949860E-2
3,628240E-2
6,028120E-2
5,148820E-3
9,328148E-4
2,558023E-2
3,498517E-2
2,006699E-2
2,979624E-2
2,168853E-2
-4,998356E-2
8,391901E-3
1,682391E-2
-1,013034E-3
3,012054E-2
-1,203951E-2
5,473128E-3
2,878663E-3
6,384859E-2
5,865966E-2
5,797436E-3
3,206639E-2
3,109347E-2
2,785039E-2
3,433655E-2
4,406579E-2
5,797436E-3
-1,755275E-2
3,628240E-2
2,817469E-2
1,552668E-2
6,085067E-4
1,358083E-2
8,391901E-3
1,844545E-2
8,168553E-2
2,882331E-2
-1,982290E-2
1,876976E-2
2,849900E-2
1,163498E-2
1,682391E-2
1,941838E-2
-4,349739E-2
-2,630907E-2
2,590454E-2
-3,283190E-3
-5,877655E-3
-9,120736E-3
-1,661650E-3
-1,528259E-2
2,752608E-2
6,774028E-2
-1,982290E-2
7,418977E-3
1,909407E-2
1,325652E-2
1,649960E-2
2,914762E-2
1,001344E-2
-4,025431E-2
4,175896E-3
3,368793E-2
8,716209E-3
1,098637E-2
2,233715E-2
2,266146E-2
1,974268E-2
8,006399E-2
5,606519E-2
1,844545E-2
4,244425E-2
4,439010E-2
4,698456E-2
4,082271E-2
4,341718E-2
-1,203951E-2
-3,279523E-2
2,071561E-2
1,779684E-2
4,824512E-3
8,067593E-3
1,257123E-3
-1,301243E-2
1,520237E-2
5,865966E-2
1,455375E-2
-1,884998E-2
1,260791E-2
3,076916E-2
3,401224E-2
1,779684E-2
2,071561E-2
-3,603831E-2
-2,857922E-2
3,466086E-2
1,585099E-2
2,947193E-2
1,325652E-2
2,460731E-2
5,797436E-3
5,865966E-2
7,584799E-2
1,098637E-2
1,974268E-2
4,114702E-2
4,147133E-2
2,979624E-2
4,698456E-2
1,487806E-2
-3,182230E-2
1,649960E-2
4,017409E-2
2,071561E-2
4,049840E-2
1,714822E-2
1,941838E-2
9,689133E-3
5,833535E-2
8,817169E-2
1,260791E-2
4,049840E-2
5,282211E-2
5,801104E-2
3,498517E-2
3,012054E-2
-2,047152E-2
-3,701123E-2
3,109347E-2
2,233715E-2
-4,256115E-3
-5,553347E-3
9,328148E-4
6,085067E-4
8,391901E-3
7,811814E-2
4,049840E-2
2,230047E-3
3,790394E-2
4,439010E-2
3,498517E-2
3,660671E-2
4,179564E-2
-3,020076E-2
-1,690413E-2
3,855255E-2
2,655315E-2
1,422945E-2
2,841986E-4
-5,229039E-3
-1,949860E-2
2,525592E-2
5,541658E-2
-1,430967E-2
-1,820136E-2
3,563378E-2
2,006699E-2
-6,850580E-3
3,401224E-2
-6,201963E-3
-6,198296E-2
-2,634574E-3
2,914762E-2
7,418977E-3
8,067593E-3
5,797436E-3
6,770361E-3
1,195929E-2
7,844245E-2
6,838890E-2
-1,268813E-2
3,790394E-2
4,147133E-2
3,952548E-2
3,628240E-2
5,444365E-2
5,473128E-3
-3,701123E-2
2,006699E-2
1,974268E-2
-9,120736E-3
1,812114E-2
1,487806E-2
-1,301243E-2
2,817469E-2
8,492861E-2
3,595809E-2
7,418977E-3
3,174208E-2
6,222705E-2
3,401224E-2
3,757963E-2
4,925472E-2
-3,409246E-2
-2,014721E-2
2,363438E-2
6,121744E-3
-2,634574E-3
5,148820E-3
1,098637E-2
-1,463397E-2
2,266146E-2
5,963258E-2
1,581431E-3
1,195929E-2
4,536302E-2
2,525592E-2
4,633595E-2
5,022765E-2
1,844545E-2
-3,474108E-2
-5,229039E-3
2,720177E-2
-5,229039E-3
2,878663E-3
9,689133E-3
6,121744E-3
-1,366105E-2
5,184919E-2
3,757963E-2
-9,120736E-3
1,131067E-2
2,233715E-2
4,049840E-2
1,552668E-2
3,044485E-2
-1,268813E-2
-5,711833E-2
8,067593E-3
1,195929E-2
3,851588E-3
1,257123E-3
1,131067E-2
-4,256115E-3
2,006699E-2
7,130767E-2
2,525592E-2
-1,203951E-2
2,298577E-2
2,428300E-2
2,136422E-2
2,298577E-2
9,040517E-3
-5,419956E-2
-4,511893E-2
3,563378E-2
3,851588E-3
-5,553347E-3
-2,533614E-2
-6,526271E-3
-1,949860E-2
2,622885E-2
6,157843E-2
4,824512E-3
-5,877655E-3
3,498517E-2
2,914762E-2
3,076916E-2
3,498517E-2
1,649960E-2
-4,317309E-2
-4,904731E-3
5,314642E-2
1,257123E-3
2,136422E-2
4,824512E-3
-2,598476E-2
1,812114E-2
6,482151E-2
7,357783E-2
7,094669E-3
2,655315E-2
3,174208E-2
1,779684E-2
1,682391E-2
3,466086E-2
-4,256115E-3
-4,025431E-2
1,325652E-2
2,266146E-2
-4,010948E-5
-9,769352E-3
-1,495828E-2
-9,120736E-3
-9,445044E-3
6,611874E-2
2,266146E-2
-8,796428E-3
2,428300E-2
1,455375E-2
7,743285E-3
1,390514E-2
1,844545E-2
-4,901063E-2
-5,906418E-2
7,094669E-3
-1,074228E-2
-2,047152E-2
-3,931807E-3
-2,310266E-3
-1,949860E-2
5,379503E-2
5,995689E-2
4,175896E-3
1,682391E-2
3,433655E-2
3,822825E-2
4,147133E-2
3,984979E-2
3,401224E-2
-1,755275E-2
6,121744E-3
3,109347E-2
3,202971E-3
1,066206E-2
9,364825E-3
5,473128E-3
4,175896E-3
6,579443E-2
7,130767E-2
-6,887257E-4
2,752608E-2
4,406579E-2
3,401224E-2
2,687746E-2
4,082271E-2
-2,695768E-2
-3,863277E-2
2,979624E-2
1,487806E-2
2,841986E-4
3,527280E-3
-5,553347E-3
-1,171520E-2
7,094669E-3
9,109047E-2
1,422945E-2
-1,074228E-2
1,844545E-2
6,121744E-3
1,163498E-2
1,585099E-2
2,071561E-2
-3,960570E-2
-5,063217E-2
-1,337342E-3
-6,201963E-3
-1,139089E-2
-1,009366E-2
-5,553347E-3
-2,566045E-2
2,006699E-2
6,644305E-2
4,175896E-3
3,527280E-3
2,233715E-2
1,779684E-2
1,876976E-2
2,590454E-2
1,131067E-2
-4,609186E-2
5,148820E-3
2,817469E-2
3,202971E-3
-1,337342E-3
3,851588E-3
5,148820E-3
2,878663E-3
5,217349E-2
7,746953E-2
-3,644176E-4
1,779684E-2
2,687746E-2
3,822825E-2
1,974268E-2
3,628240E-2
-1,661650E-3
-4,284878E-2
1,844545E-2
3,527280E-3
-2,079583E-2
-5,877655E-3
3,527280E-3
-2,958882E-3
1,358083E-2
6,287566E-2
2,298577E-2
-1,203951E-2
2,071561E-2
2,006699E-2
2,006699E-2
2,655315E-2
2,687746E-2
-3,084938E-2
-3,117369E-2
2,395869E-2
-4,904731E-3
-1,985958E-3
-1,985958E-3
5,797436E-3
-5,553347E-3
4,341718E-2
7,098336E-2
-1,236382E-2
-1,268813E-2
2,363438E-2
2,947193E-2
1,779684E-2
3,206639E-2
2,655315E-2
-4,090293E-2
-4,904731E-3
1,585099E-2
-1,203951E-2
-5,229039E-3
-8,796428E-3
1,905739E-3
-8,147812E-3
6,092981E-2
6,157843E-2
-7,499196E-3
1,714822E-2
2,493161E-2
2,006699E-2
1,844545E-2
2,233715E-2
-9,445044E-3
-5,679403E-2
4,175896E-3
1,812114E-2
-3,644176E-4
2,878663E-3
1,257123E-3
-1,236382E-2
3,851588E-3
6,319997E-2
1,131067E-2
-2,176875E-2
7,094669E-3
7,743285E-3
1,909407E-2
1,552668E-2
2,525592E-2
-3,117369E-2
-4,284878E-2
2,622885E-2
6,121744E-3
-8,796428E-3
1,581431E-3
7,743285E-3
-2,566045E-2
-1,337342E-3
4,666026E-2
-7,499196E-3
1,487806E-2
3,141778E-2
2,071561E-2
9,040517E-3
2,554355E-3
-8,472120E-3
-6,522604E-2
-5,553347E-3
1,617530E-2
-8,147812E-3
2,230047E-3
1,552668E-2
2,201284E-2
1,876976E-2
8,395569E-2
8,979323E-2
1,779684E-2
4,439010E-2
6,319997E-2
4,211994E-2
3,855255E-2
5,574088E-2
1,260791E-2
-3,538969E-2
2,298577E-2
3,239070E-2
-3,644176E-4
-2,310266E-3
3,851588E-3
-1,013034E-3
1,228360E-2
6,482151E-2
2,395869E-2
-1,106658E-2
1,779684E-2
2,201284E-2
2,071561E-2
1,487806E-2
2,947193E-2
-1,755275E-2
-2,241737E-2
2,817469E-2
5,473128E-3
1,581431E-3
2,039130E-2
1,098637E-2
7,094669E-3
2,428300E-2
7,909107E-2
3,693101E-2
6,085067E-4
5,055195E-2
4,471441E-2
3,433655E-2
4,503872E-2
2,558023E-2
-4,252447E-2
1,257123E-3
4,082271E-2
8,067593E-3
1,520237E-2
1,358083E-2
4,824512E-3
-2,310266E-3
6,125412E-2
5,963258E-2
-5,553347E-3
1,422945E-2
2,460731E-2
2,039130E-2
1,390514E-2
4,244425E-2
3,851588E-3
-4,933494E-2
3,851588E-3
1,714822E-2
-1,041797E-2
9,364825E-3
-1,366105E-2
-7,365805E-2
-3,279523E-2
5,379503E-2
2,460731E-2
-1,625551E-2
1,033775E-2
5,473128E-3
8,716209E-3
4,500204E-3
9,364825E-3
-1,982290E-2
-3,895708E-2
2,947193E-2
1,131067E-2
3,527280E-3
-2,958882E-3
2,554355E-3
-6,526271E-3
4,893041E-2
5,249780E-2
1,293221E-2
9,689133E-3
2,428300E-2
3,790394E-2
2,039130E-2
1,747253E-2
1,422945E-2
-4,349739E-2
-1,041797E-2
3,433655E-2
9,364825E-3
-3,283190E-3
2,841986E-4
1,905739E-3
-5,553347E-3
4,795749E-2
6,125412E-2
-4,580423E-3
1,812114E-2
3,530947E-2
2,979624E-2
2,428300E-2
4,406579E-2
-5,553347E-3
-4,544324E-2
2,979624E-2
2,493161E-2
1,163498E-2
1,228360E-2
1,747253E-2
4,175896E-3
4,179564E-2
7,941537E-2
4,666026E-2
1,714822E-2
1,714822E-2
4,341718E-2
4,698456E-2
2,233715E-2
2,914762E-2
-3,311954E-2
-4,252447E-2
1,487806E-2
-1,236382E-2
-7,499196E-3
-4,904731E-3
7,743285E-3
5,148820E-3
2,979624E-2
6,190274E-2
-2,760630E-2
-4,090293E-2
-7,499196E-3
-3,895708E-2
-1,430967E-2
4,175896E-3
-1,985958E-3
-4,317309E-2
-5,877655E-3
1,257123E-3
-5,225371E-2
-1,301243E-2
1,131434E-1
3,074040E-1
4,510725E-1
6,112807E-1
6,965737E-1
6,894389E-1
7,770021E-1
8,558090E-1
8,931044E-1
9,680196E-1
9,699654E-1
9,777488E-1
9,054281E-1
9,336429E-1
8,733216E-1
7,494359E-1
6,278204E-1
4,695580E-1
3,203763E-1
1,540062E-1
6,287566E-2
-1,223043E-1
-2,919174E-1
-3,898584E-1
-4,741785E-1
-5,549313E-1
-6,146039E-1
-6,399000E-1
-7,028157E-1
-6,998970E-1
-6,240089E-1
-6,249818E-1
-6,003344E-1
-5,711467E-1
-5,234734E-1
-4,835835E-1
-4,183975E-1
-3,369962E-1
-3,412122E-1
-3,408879E-1
-2,912688E-1
-2,270558E-1
-2,137591E-1
-1,878145E-1
-1,654372E-1
-2,150564E-1
-1,563566E-1
-9,538669E-2
-1,187369E-1
-1,077104E-1
-1,164667E-1
-9,635961E-2
-8,371160E-2
-8,147812E-3
-1,398536E-2
-7,300943E-2
-3,798416E-2
-1,301243E-2
-6,201963E-3
-1,690413E-2
-6,526271E-3
-4,641617E-2
-7,917128E-2
-3,928139E-2
-2,403891E-2
-2,922784E-2
-2,403891E-2
-2,144444E-2
-2,890353E-2
-3,084938E-2
1,033775E-2
-1,074228E-2
-4,998356E-2
-1,236382E-2
-4,010948E-5
-1,139089E-2
-1,009366E-2
9,328148E-4
-5,938849E-2
-4,641617E-2
1,257123E-3
-1,884998E-2
-2,371460E-2
-2,630907E-2
-3,931807E-3
-1,820136E-2
2,266146E-2
5,995689E-2
2,230047E-3
1,422945E-2
2,914762E-2
3,239070E-2
4,211994E-2
4,244425E-2
3,076916E-2
-3,052507E-2
5,148820E-3
3,725532E-2
1,422945E-2
3,336362E-2
3,530947E-2
4,147133E-2
2,071561E-2
8,687446E-2
8,946893E-2
2,979624E-2
4,730887E-2
6,903752E-2
7,941537E-2
4,957903E-2
6,222705E-2
2,201284E-2
-3,571400E-2
3,271501E-2
3,076916E-2
8,391901E-3
-4,580423E-3
7,743285E-3
-5,877655E-3
9,364825E-3
6,838890E-2
3,336362E-2
1,066206E-2
2,525592E-2
2,525592E-2
2,752608E-2
2,460731E-2
3,530947E-2
-1,755275E-2
-9,445044E-3
2,979624E-2
2,720177E-2
1,905739E-3
2,071561E-2
2,849900E-2
2,230047E-3
6,482151E-2
5,736242E-2
1,812114E-2
1,260791E-2
5,184919E-2
4,276856E-2
3,368793E-2
3,725532E-2
1,422945E-2
-3,960570E-2
3,202971E-3
3,271501E-2
-1,985958E-3
1,098637E-2
3,851588E-3
1,617530E-2
-1,398536E-2
4,471441E-2
6,871321E-2
-2,403891E-2
3,044485E-2
2,395869E-2
3,693101E-2
2,979624E-2
4,568733E-2
1,617530E-2
-4,155155E-2
3,239070E-2
2,849900E-2
1,163498E-2
8,067593E-3
5,148820E-3
9,689133E-3
2,103992E-2
6,871321E-2
3,303932E-2
-6,526271E-3
2,039130E-2
2,395869E-2
1,876976E-2
1,617530E-2
2,460731E-2
-3,960570E-2
-2,403891E-2
6,446052E-3
-2,176875E-2
-1,009366E-2
-8,796428E-3
-1,337342E-3
-2,310266E-3
2,817469E-2
6,482151E-2
5,148820E-3
5,473128E-3
2,071561E-2
2,201284E-2
2,428300E-2
2,914762E-2
2,525592E-2
-1,917429E-2
-1,337342E-3
4,471441E-2
2,136422E-2
-5,877655E-3
2,230047E-3
1,033775E-2
-7,499196E-3
5,184919E-2
3,595809E-2
-3,931807E-3
1,195929E-2
3,303932E-2
2,590454E-2
1,649960E-2
2,136422E-2
-1,139089E-2
-5,192940E-2
4,500204E-3
1,228360E-2
6,085067E-4
9,328148E-4
8,391901E-3
-7,174888E-3
4,500204E-3
6,287566E-2
3,498517E-2
-8,472120E-3
9,328148E-4
3,952548E-2
3,271501E-2
-7,499196E-3
2,201284E-2
-3,603831E-2
-4,155155E-2
3,628240E-2
1,552668E-2
2,878663E-3
1,163498E-2
1,552668E-2
6,085067E-4
3,595809E-2
7,682091E-2
9,364825E-3
1,714822E-2
4,276856E-2
5,022765E-2
4,633595E-2
5,022765E-2
3,595809E-2
-3,506538E-2
-8,472120E-3
3,530947E-2
8,391901E-3
7,418977E-3
1,163498E-2
1,228360E-2
-3,607499E-3
5,022765E-2
6,028120E-2
-1,301243E-2
8,391901E-3
2,947193E-2
3,693101E-2
1,001344E-2
2,687746E-2
-1,949860E-2
-5,971280E-2
4,500204E-3
5,797436E-3
-8,472120E-3
-2,533614E-2
-2,634574E-3
-3,052507E-2
2,841986E-4
4,730887E-2
8,067593E-3
5,148820E-3
4,175896E-3
1,552668E-2
1,001344E-2
1,033775E-2
2,460731E-2
-3,149799E-2
-3,117369E-2
1,844545E-2
1,257123E-3
-5,229039E-3
-9,120736E-3
3,527280E-3
-3,607499E-3
2,525592E-2
7,844245E-2
1,390514E-2
-1,301243E-2
2,493161E-2
3,174208E-2
1,066206E-2
1,779684E-2
1,520237E-2
-4,836202E-2
-4,256115E-3
2,914762E-2
-1,625551E-2
-2,310266E-3
-4,580423E-3
-1,398536E-2
-4,010948E-5
3,595809E-2
3,822825E-2
-2,630907E-2
4,500204E-3
8,067593E-3
1,033775E-2
8,391901E-3
2,168853E-2
-2,825491E-2
-6,360450E-2
-1,268813E-2
-2,958882E-3
8,716209E-3
-4,010948E-5
-9,120736E-3
-1,985958E-3
8,716209E-3
6,871321E-2
5,898396E-2
4,824512E-3
3,595809E-2
5,022765E-2
3,498517E-2
2,525592E-2
3,336362E-2
-2,825491E-2
-3,182230E-2
1,682391E-2
-6,526271E-3
-1,398536E-2
-1,203951E-2
-1,333674E-2
-1,852567E-2
1,812114E-2
5,087626E-2
-5,229039E-3
-3,283190E-3
5,797436E-3
3,202971E-3
1,001344E-2
2,817469E-2
4,824512E-3
-4,803771E-2
-1,268813E-2
7,743285E-3
-1,820136E-2
-1,398536E-2
-1,690413E-2
-9,769352E-3
-3,182230E-2
1,552668E-2
2,849900E-2
-4,382170E-2
-1,787705E-2
3,527280E-3
-6,850580E-3
-2,890353E-2
-5,877655E-3
-4,609186E-2
-5,225371E-2
-2,955215E-2
-3,020076E-2
-3,701123E-2
-2,955215E-2
-3,506538E-2
-3,182230E-2
-3,895708E-2
1,779684E-2
-1,041797E-2
-5,419956E-2
-2,566045E-2
-6,201963E-3
-8,796428E-3
-1,398536E-2
-1,009366E-2
-6,555034E-2
-7,917128E-2
-6,850580E-3
-3,636262E-2
-5,063217E-2
-4,998356E-2
-4,641617E-2
-5,971280E-2
-2,306598E-2
2,622885E-2
-4,382170E-2
-4,674048E-2
-1,657982E-2
-1,139089E-2
-2,630907E-2
-2,047152E-2
-2,533614E-2
-8,209006E-2
-4,025431E-2
-1,625551E-2
-2,566045E-2
-3,668692E-2
-2,241737E-2
-3,117369E-2
-4,220016E-2
1,649960E-2
2,785039E-2
-3,928139E-2
3,527280E-3
1,812114E-2
3,174208E-2
3,239070E-2
4,601164E-2
1,487806E-2
-2,890353E-2
3,952548E-2
5,055195E-2
3,984979E-2
6,125412E-2
7,260490E-2
6,092981E-2
7,973968E-2
1,614653E-1
1,384394E-1
7,130767E-2
1,111976E-1
1,137920E-1
1,030899E-1
1,017926E-1
1,147650E-1
6,190274E-2
4,860611E-2
1,108733E-1
8,882031E-2
7,325352E-2
6,936182E-2
6,709167E-2
5,865966E-2
1,056843E-1
1,458985E-1
8,752308E-2
6,482151E-2
7,811814E-2
7,195629E-2
7,325352E-2
8,233415E-2
5,444365E-2
-2,890353E-2
1,585099E-2
7,455075E-2
2,168853E-2
4,211994E-2
2,817469E-2
2,331007E-2
-3,607499E-3
6,968613E-2
6,806459E-2
2,493161E-2
2,622885E-2
7,325352E-2
5,184919E-2
6,125412E-2
7,487506E-2
2,849900E-2
1,487806E-2
3,563378E-2
6,352428E-2
4,666026E-2
4,666026E-2
4,179564E-2
3,466086E-2
3,401224E-2
1,079545E-1
6,676736E-2
2,006699E-2
4,795749E-2
5,379503E-2
5,379503E-2
5,476796E-2
6,417289E-2
-1,917429E-2
-3,117369E-2
4,633595E-2
2,136422E-2
1,552668E-2
2,428300E-2
4,824512E-3
3,851588E-3
3,044485E-2
6,417289E-2
2,687746E-2
2,071561E-2
3,076916E-2
3,822825E-2
3,855255E-2
4,049840E-2
3,466086E-2
-4,122724E-2
-5,553347E-3
6,936182E-2
1,649960E-2
1,195929E-2
7,418977E-3
-4,580423E-3
-1,203951E-2
6,319997E-2
6,092981E-2
6,770361E-3
1,779684E-2
3,076916E-2
3,044485E-2
2,590454E-2
3,271501E-2
4,824512E-3
-5,614541E-2
7,094669E-3
2,168853E-2
-1,203951E-2
1,260791E-2
-4,010948E-5
-8,796428E-3
1,098637E-2
7,195629E-2
4,082271E-2
-1,560690E-2
1,552668E-2
3,466086E-2
2,230047E-3
2,071561E-2
3,012054E-2
-3,538969E-2
-2,663337E-2
4,244425E-2
3,109347E-2
9,689133E-3
1,066206E-2
7,094669E-3
-4,580423E-3
3,855255E-2
8,363138E-2
2,395869E-2
1,228360E-2
1,779684E-2
4,147133E-2
2,298577E-2
1,487806E-2
2,493161E-2
-3,830846E-2
-1,236382E-2
4,309287E-2
2,006699E-2
1,098637E-2
-6,887257E-4
1,358083E-2
2,841986E-4
6,482151E-2
7,228060E-2
-6,526271E-3
1,422945E-2
3,206639E-2
2,071561E-2
3,660671E-2
3,109347E-2
-3,409246E-2
-5,906418E-2
5,148820E-3
1,422945E-2
-1,430967E-2
-6,850580E-3
-1,430967E-2
-2,079583E-2
-4,256115E-3
5,444365E-2
2,298577E-2
-1,852567E-2
1,455375E-2
1,617530E-2
2,947193E-2
2,752608E-2
4,309287E-2
-2,176875E-2
-4,155155E-2
3,401224E-2
2,363438E-2
6,446052E-3
1,033775E-2
1,066206E-2
-5,229039E-3
2,914762E-2
8,071261E-2
1,260791E-2
-6,201963E-3
1,649960E-2
1,163498E-2
2,428300E-2
3,433655E-2
1,487806E-2
-5,809126E-2
-2,695768E-2
1,098637E-2
-3,283190E-3
-3,474108E-2
-4,580423E-3
5,148820E-3
-3,376815E-2
4,341718E-2
5,995689E-2
-6,201963E-3
8,716209E-3
3,271501E-2
3,239070E-2
3,628240E-2
4,568733E-2
3,851588E-3
-2,306598E-2
8,716209E-3
2,428300E-2
-1,985958E-3
-4,010948E-5
1,779684E-2
2,428300E-2
1,552668E-2
8,038830E-2
5,282211E-2
-6,850580E-3
3,336362E-2
3,012054E-2
1,325652E-2
1,812114E-2
2,428300E-2
-3,344384E-2
-4,674048E-2
1,812114E-2
7,743285E-3
-1,463397E-2
-2,403891E-2
9,328148E-4
-3,247092E-2
5,148820E-3
5,476796E-2
-6,201963E-3
-1,917429E-2
2,233715E-2
2,331007E-2
1,876976E-2
2,460731E-2
-5,229039E-3
-3,960570E-2
-3,279523E-2
3,952548E-2
1,163498E-2
9,040517E-3
-6,887257E-4
1,779684E-2
-6,526271E-3
6,644305E-2
5,606519E-2
-1,625551E-2
1,293221E-2
2,947193E-2
2,849900E-2
1,876976E-2
2,914762E-2
-6,201963E-3
-5,711833E-2
2,554355E-3
1,257123E-3
-1,495828E-2
-8,472120E-3
-1,074228E-2
-1,690413E-2
-8,472120E-3
6,255135E-2
4,471441E-2
-1,917429E-2
1,195929E-2
1,876976E-2
7,418977E-3
2,493161E-2
3,855255E-2
-1,690413E-2
-2,922784E-2
2,590454E-2
1,455375E-2
-6,201963E-3
-6,887257E-4
7,094669E-3
-7,823504E-3
3,790394E-2
8,071261E-2
1,487806E-2
-1,013034E-3
8,067593E-3
2,752608E-2
2,525592E-2
2,233715E-2
2,331007E-2
-4,252447E-2
-1,495828E-2
3,887686E-2
6,446052E-3
-1,106658E-2
-1,139089E-2
-4,580423E-3
-5,877655E-3
4,763318E-2
6,774028E-2
2,230047E-3
6,085067E-4
2,558023E-2
2,266146E-2
2,622885E-2
2,558023E-2
-3,644176E-4
-6,587465E-2
-1,820136E-2
2,590454E-2
4,824512E-3
3,202971E-3
7,418977E-3
-6,887257E-4
-1,985958E-3
7,098336E-2
5,022765E-2
-6,887257E-4
4,179564E-2
3,757963E-2
5,574088E-2
4,536302E-2
4,860611E-2
-4,256115E-3
-3,084938E-2
2,849900E-2
2,785039E-2
2,395869E-2
9,364825E-3
1,487806E-2
1,033775E-2
3,887686E-2
8,752308E-2
2,071561E-2
-6,201963E-3
1,585099E-2
3,725532E-2
2,622885E-2
3,271501E-2
4,179564E-2
-3,830846E-2
-5,877655E-3
5,898396E-2
1,325652E-2
1,905739E-3
5,797436E-3
6,085067E-4
-2,634574E-3
6,028120E-2
6,417289E-2
-4,010948E-5
1,714822E-2
2,298577E-2
3,433655E-2
2,071561E-2
3,109347E-2
5,148820E-3
-3,409246E-2
2,817469E-2
2,947193E-2
7,094669E-3
2,785039E-2
4,500204E-3
1,257123E-3
8,067593E-3
5,768673E-2
2,817469E-2
-3,283190E-3
3,141778E-2
3,822825E-2
3,433655E-2
1,520237E-2
3,141778E-2
-2,955215E-2
-2,922784E-2
2,914762E-2
6,446052E-3
3,012054E-2
1,905739E-3
1,905739E-3
9,328148E-4
3,303932E-2
9,044185E-2
4,439010E-2
1,163498E-2
2,882331E-2
2,201284E-2
2,752608E-2
3,757963E-2
3,076916E-2
-2,598476E-2
-8,796428E-3
3,174208E-2
1,228360E-2
7,743285E-3
9,689133E-3
1,844545E-2
-7,174888E-3
5,217349E-2
6,547013E-2
-3,283190E-3
1,941838E-2
3,628240E-2
3,076916E-2
2,103992E-2
2,979624E-2
2,878663E-3
-4,641617E-2
9,689133E-3
1,747253E-2
4,500204E-3
1,228360E-2
-1,661650E-3
1,520237E-2
1,422945E-2
4,893041E-2
4,309287E-2
-1,013034E-3
3,401224E-2
3,952548E-2
3,757963E-2
3,660671E-2
4,568733E-2
-1,495828E-2
-4,349739E-2
3,141778E-2
1,001344E-2
1,257123E-3
-7,499196E-3
-6,526271E-3
-5,877655E-3
1,358083E-2
8,298276E-2
1,066206E-2
-5,877655E-3
5,184919E-2
5,797436E-3
2,136422E-2
2,947193E-2
2,849900E-2
-3,311954E-2
-9,769352E-3
3,303932E-2
1,066206E-2
5,473128E-3
6,121744E-3
-4,010948E-5
-1,884998E-2
3,012054E-2
5,898396E-2
-6,526271E-3
3,527280E-3
5,184919E-2
3,595809E-2
2,622885E-2
4,666026E-2
3,202971E-3
-4,933494E-2
2,331007E-2
3,433655E-2
1,163498E-2
-8,472120E-3
1,844545E-2
1,455375E-2
4,500204E-3
7,649660E-2
5,509227E-2
2,230047E-3
4,114702E-2
3,725532E-2
3,109347E-2
4,698456E-2
4,503872E-2
-2,890353E-2
-3,344384E-2
3,433655E-2
2,168853E-2
2,554355E-3
-6,201963E-3
-6,887257E-4
-2,403891E-2
1,682391E-2
6,709167E-2
1,195929E-2
4,175896E-3
2,525592E-2
6,482151E-2
2,882331E-2
1,974268E-2
9,689133E-3
-4,284878E-2
-1,236382E-2
4,860611E-2
8,067593E-3
-4,256115E-3
1,257123E-3
2,554355E-3
-1,139089E-2
4,341718E-2
7,325352E-2
2,554355E-3
2,168853E-2
6,838890E-2
4,763318E-2
4,406579E-2
6,514582E-2
2,687746E-2
-2,857922E-2
2,230047E-3
3,757963E-2
2,558023E-2
-2,958882E-3
3,527280E-3
-4,904731E-3
-1,398536E-2
5,801104E-2
3,498517E-2
-2,663337E-2
-6,887257E-4
2,752608E-2
2,655315E-2
6,121744E-3
2,428300E-2
-2,241737E-2
-4,674048E-2
2,103992E-2
1,552668E-2
-1,985958E-3
1,682391E-2
1,909407E-2
2,230047E-3
3,466086E-2
8,882031E-2
1,422945E-2
7,418977E-3
4,082271E-2
1,941838E-2
2,590454E-2
2,655315E-2
2,039130E-2
-3,668692E-2
-1,463397E-2
2,103992E-2
-8,472120E-3
-6,850580E-3
-1,722844E-2
1,747253E-2
-1,074228E-2
5,898396E-2
8,298276E-2
1,552668E-2
5,022765E-2
2,233715E-2
6,157843E-2
3,109347E-2
5,249780E-2
2,168853E-2
-4,252447E-2
1,455375E-2
2,687746E-2
-1,333674E-2
-9,120736E-3
-1,985958E-3
1,581431E-3
1,163498E-2
6,741597E-2
3,595809E-2
-2,403891E-2
1,098637E-2
1,098637E-2
3,303932E-2
3,141778E-2
3,044485E-2
-8,796428E-3
-2,663337E-2
3,336362E-2
2,655315E-2
6,446052E-3
-2,958882E-3
2,878663E-3
-1,430967E-2
1,260791E-2
7,357783E-2
1,520237E-2
-7,499196E-3
1,905739E-3
1,714822E-2
4,500204E-3
5,473128E-3
1,747253E-2
-5,452387E-2
-3,149799E-2
2,266146E-2
-9,445044E-3
-1,106658E-2
1,552668E-2
3,851588E-3
-1,528259E-2
6,028120E-2
6,157843E-2
-5,553347E-3
2,168853E-2
2,882331E-2
1,779684E-2
7,418977E-3
2,039130E-2
-2,310266E-3
-5,646972E-2
9,328148E-4
2,201284E-2
-3,931807E-3
-9,445044E-3
-6,526271E-3
-6,201963E-3
6,770361E-3
6,482151E-2
3,693101E-2
-2,598476E-2
1,066206E-2
2,849900E-2
1,617530E-2
-2,634574E-3
1,257123E-3
-5,679403E-2
-6,684758E-2
1,257123E-3
-3,607499E-3
-1,430967E-2
-2,306598E-2
8,067593E-3
-8,472120E-3
1,909407E-2
7,001044E-2
1,163498E-2
9,689133E-3
3,206639E-2
4,017409E-2
4,017409E-2
4,374148E-2
4,341718E-2
-1,982290E-2
-5,877655E-3
5,379503E-2
2,817469E-2
1,131067E-2
7,094669E-3
1,909407E-2
-2,371460E-2
3,433655E-2
7,357783E-2
-1,333674E-2
4,175896E-3
2,395869E-2
-4,010948E-5
8,716209E-3
2,590454E-2
-1,495828E-2
-7,560390E-2
-4,256115E-3
1,747253E-2
-3,607499E-3
-6,850580E-3
-9,120736E-3
-6,850580E-3
-4,256115E-3
6,449720E-2
4,341718E-2
2,230047E-3
1,974268E-2
3,790394E-2
3,012054E-2
2,525592E-2
4,439010E-2
-2,274168E-2
-2,955215E-2
1,974268E-2
1,033775E-2
6,770361E-3
-1,917429E-2
3,822825E-2
-5,877655E-3
2,687746E-2
7,584799E-2
1,131067E-2
-1,463397E-2
2,201284E-2
2,914762E-2
2,136422E-2
2,622885E-2
1,974268E-2
-4,771340E-2
-2,760630E-2
1,520237E-2
-4,580423E-3
-3,283190E-3
6,446052E-3
9,689133E-3
-1,301243E-2
3,530947E-2
5,638950E-2
-1,236382E-2
-3,644176E-4
3,109347E-2
4,860611E-2
1,844545E-2
3,109347E-2
6,085067E-4
-4,706478E-2
7,094669E-3
3,012054E-2
3,527280E-3
1,325652E-2
9,689133E-3
2,554355E-3
-6,887257E-4
5,995689E-2
5,865966E-2
5,473128E-3
3,790394E-2
5,898396E-2
4,633595E-2
3,401224E-2
5,087626E-2
-3,644176E-4
-2,825491E-2
2,266146E-2
1,131067E-2
-1,013034E-3
-3,344384E-2
-6,201963E-3
-2,047152E-2
-2,634574E-3
5,703812E-2
2,878663E-3
1,581431E-3
1,876976E-2
1,260791E-2
-4,010948E-5
-1,661650E-3
4,175896E-3
-5,387525E-2
-2,566045E-2
2,266146E-2
2,878663E-3
-2,403891E-2
-1,625551E-2
-1,106658E-2
-2,598476E-2
2,622885E-2
5,184919E-2
-4,580423E-3
-2,310266E-3
1,617530E-2
4,503872E-2
8,716209E-3
2,136422E-2
-6,887257E-4
-5,484818E-2
-1,661650E-3
-6,526271E-3
3,202971E-3
-6,887257E-4
-8,472120E-3
2,554355E-3
4,824512E-3
6,709167E-2
5,314642E-2
-3,931807E-3
2,039130E-2
3,530947E-2
1,779684E-2
5,148820E-3
3,725532E-2
9,328148E-4
-1,985958E-3
1,876976E-2
1,422945E-2
-9,120736E-3
-1,625551E-2
-4,256115E-3
-8,147812E-3
1,909407E-2
8,168553E-2
5,087626E-2
2,554355E-3
3,303932E-2
2,525592E-2
1,876976E-2
2,849900E-2
2,460731E-2
-3,571400E-2
-1,949860E-2
1,779684E-2
-1,337342E-3
-8,796428E-3
-8,147812E-3
1,293221E-2
1,293221E-2
4,860611E-2
5,638950E-2
1,581431E-3
3,368793E-2
5,736242E-2
4,374148E-2
7,743285E-3
1,941838E-2
7,743285E-3
-3,668692E-2
1,455375E-2
3,174208E-2
4,500204E-3
-1,013034E-3
-6,201963E-3
-1,593121E-2
-2,760630E-2
5,898396E-2
3,563378E-2
-2,274168E-2
1,001344E-2
2,039130E-2
3,239070E-2
5,797436E-3
3,920117E-2
-6,526271E-3
-4,511893E-2
2,331007E-2
2,103992E-2
8,391901E-3
2,006699E-2
9,364825E-3
-1,268813E-2
1,747253E-2
7,065906E-2
3,109347E-2
7,094669E-3
3,368793E-2
4,925472E-2
2,363438E-2
2,298577E-2
2,558023E-2
-5,225371E-2
-2,825491E-2
2,493161E-2
-1,661650E-3
2,841986E-4
-1,106658E-2
-1,106658E-2
-1,009366E-2
3,984979E-2
7,163198E-2
4,824512E-3
1,876976E-2
3,563378E-2
2,331007E-2
1,520237E-2
3,044485E-2
4,824512E-3
-4,576755E-2
-1,661650E-3
2,914762E-2
7,418977E-3
-6,201963E-3
6,121744E-3
-2,634574E-3
-1,333674E-2
7,098336E-2
5,736242E-2
-4,010948E-5
2,817469E-2
3,401224E-2
3,141778E-2
2,914762E-2
3,498517E-2
-1,852567E-2
-6,911773E-2
9,328148E-4
-2,857922E-2
-4,317309E-2
-3,376815E-2
-3,149799E-2
-3,830846E-2
5,148820E-3
6,903752E-2
2,331007E-2
-3,506538E-2
-6,201963E-3
8,622584E-2
2,370291E-1
4,102096E-1
5,454461E-1
5,756068E-1
6,440358E-1
7,458685E-1
7,744077E-1
8,454311E-1
8,931044E-1
9,436965E-1
9,569931E-1
9,942886E-1
1,015044E+0
8,791592E-1
7,760292E-1
7,150593E-1
5,337710E-1
3,926970E-1
2,474070E-1
5,087626E-2
-1,501948E-1
-2,345149E-1
-3,331045E-1
-4,638007E-1
-5,666063E-1
-6,094150E-1
-6,502778E-1
-6,823843E-1
-6,275763E-1
-6,217387E-1
-6,447646E-1
-5,931996E-1
-5,620660E-1
-5,059607E-1
-4,595847E-1
-3,969932E-1
-4,106142E-1
-4,028308E-1
-3,048897E-1
-2,763506E-1
-2,523518E-1
-2,144078E-1
-1,907333E-1
-1,920305E-1
-1,437086E-1
-7,981990E-2
-1,025215E-1
-1,336550E-1
-9,895408E-2
-5,257802E-2
-8,792760E-2
-5,322664E-2
-5,128079E-2
-1,064132E-1
-8,695468E-2
-4,057862E-2
-5,873987E-2
-5,841557E-2
-5,419956E-2
-3,409246E-2
-3,765985E-2
-1,041797E-2
4,147133E-2
-1,820136E-2
-2,176875E-2
2,039130E-2
2,136422E-2
1,033775E-2
3,887686E-2
1,649960E-2
-4,414601E-2
-1,593121E-2
1,325652E-2
1,905739E-3
-9,769352E-3
1,581431E-3
3,202971E-3
-3,020076E-2
6,125412E-2
3,466086E-2
-2,014721E-2
1,293221E-2
2,460731E-2
2,590454E-2
2,558023E-2
3,855255E-2
-2,890353E-2
-4,576755E-2
1,390514E-2
9,364825E-3
2,428300E-2
-1,985958E-3
2,230047E-3
-6,850580E-3
6,446052E-3
5,736242E-2
1,293221E-2
-1,333674E-2
1,941838E-2
2,841986E-4
4,500204E-3
1,358083E-2
1,649960E-2
-4,609186E-2
-3,084938E-2
1,844545E-2
7,418977E-3
9,328148E-4
2,878663E-3
4,017409E-2
-4,580423E-3
4,406579E-2
6,936182E-2
9,040517E-3
2,039130E-2
4,698456E-2
2,525592E-2
2,266146E-2
1,812114E-2
1,325652E-2
-3,798416E-2
-4,904731E-3
2,849900E-2
1,581431E-3
-4,010948E-5
6,121744E-3
1,487806E-2
1,358083E-2
7,292921E-2
7,325352E-2
2,006699E-2
3,530947E-2
4,536302E-2
4,082271E-2
2,298577E-2
5,865966E-2
7,418977E-3
-3,279523E-2
4,763318E-2
1,390514E-2
-4,256115E-3
-4,580423E-3
2,878663E-3
-7,499196E-3
1,747253E-2
6,644305E-2
1,131067E-2
-1,528259E-2
1,812114E-2
1,876976E-2
9,040517E-3
1,552668E-2
3,044485E-2
-2,922784E-2
-1,074228E-2
3,109347E-2
8,391901E-3
2,554355E-3
9,328148E-4
1,649960E-2
-3,644176E-4
5,347073E-2
6,319997E-2
1,581431E-3
5,473128E-3
3,174208E-2
2,687746E-2
2,039130E-2
2,136422E-2
-5,553347E-3
-8,111713E-2
-1,528259E-2
2,201284E-2
-2,663337E-2
6,770361E-3
-1,398536E-2
-3,931807E-3
-2,144444E-2
4,406579E-2
7,649660E-2
-2,695768E-2
3,271501E-2
3,109347E-2
3,660671E-2
2,817469E-2
4,276856E-2
1,905739E-3
-2,857922E-2
2,720177E-2
2,849900E-2
1,747253E-2
9,040517E-3
1,552668E-2
5,148820E-3
2,493161E-2
8,298276E-2
3,725532E-2
2,841986E-4
2,493161E-2
3,174208E-2
2,103992E-2
3,109347E-2
4,439010E-2
-2,176875E-2
-1,593121E-2
3,466086E-2
6,085067E-4
1,905739E-3
-2,310266E-3
2,878663E-3
-8,147812E-3
4,471441E-2
7,228060E-2
1,585099E-2
1,552668E-2
3,725532E-2
3,206639E-2
2,720177E-2
3,271501E-2
8,067593E-3
-5,322664E-2
4,824512E-3
3,466086E-2
1,257123E-3
-1,661650E-3
1,487806E-2
3,202971E-3
5,797436E-3
6,125412E-2
4,147133E-2
-1,787705E-2
1,552668E-2
3,239070E-2
1,260791E-2
6,121744E-3
2,849900E-2
-9,769352E-3
-5,322664E-2
2,103992E-2
1,581431E-3
-9,445044E-3
-8,796428E-3
-2,112014E-2
-2,047152E-2
9,328148E-4
5,574088E-2
2,493161E-2
-3,607499E-3
8,716209E-3
1,325652E-2
1,422945E-2
9,689133E-3
3,984979E-2
-2,728199E-2
-3,052507E-2
3,530947E-2
4,175896E-3
-1,985958E-3
6,770361E-3
1,293221E-2
-5,877655E-3
4,374148E-2
5,509227E-2
2,554355E-3
-4,010948E-5
2,878663E-3
2,655315E-2
2,103992E-2
3,076916E-2
2,071561E-2
-3,538969E-2
-2,634574E-3
2,752608E-2
4,500204E-3
2,554355E-3
-7,174888E-3
-1,013034E-3
5,473128E-3
6,579443E-2
6,157843E-2
7,418977E-3
2,136422E-2
2,849900E-2
2,168853E-2
2,841986E-4
1,812114E-2
-2,598476E-2
-5,776695E-2
1,001344E-2
-4,580423E-3
-2,890353E-2
-1,690413E-2
-1,430967E-2
-2,728199E-2
1,552668E-2
3,076916E-2
-2,371460E-2
-2,014721E-2
4,049840E-2
3,271501E-2
4,049840E-2
4,244425E-2
3,790394E-2
-3,830846E-2
-2,793061E-2
2,558023E-2
-4,256115E-3
4,500204E-3
4,824512E-3
8,067593E-3
2,554355E-3
4,309287E-2
7,779383E-2
1,358083E-2
1,001344E-2
3,044485E-2
2,006699E-2
6,085067E-4
1,228360E-2
6,085067E-4
-4,349739E-2
-1,625551E-2
1,747253E-2
-4,256115E-3
-9,769352E-3
-7,823504E-3
-1,787705E-2
-2,436322E-2
5,022765E-2
2,655315E-2
-3,798416E-2
-2,728199E-2
-6,003711E-2
-1,009366E-2
1,358083E-2
1,066206E-2
-2,825491E-2
-5,160510E-2
1,905739E-3
-4,580423E-3
-1,787705E-2
-1,852567E-2
-1,074228E-2
-1,236382E-2
2,878663E-3
7,552368E-2
4,276856E-2
9,328148E-4
2,136422E-2
1,422945E-2
1,033775E-2
-4,904731E-3
7,418977E-3
-5,744264E-2
-5,711833E-2
-9,769352E-3
-4,122724E-2
-3,928139E-2
-5,646972E-2
-3,798416E-2
-6,003711E-2
5,797436E-3
2,622885E-2
-5,128079E-2
-5,553347E-3
-1,917429E-2
-1,171520E-2
-6,201963E-3
6,121744E-3
-2,047152E-2
-6,911773E-2
-3,182230E-2
-7,174888E-3
-2,241737E-2
-3,830846E-2
-3,538969E-2
-2,274168E-2
-4,349739E-2
1,358083E-2
1,617530E-2
-5,257802E-2
-3,474108E-2
-2,922784E-2
-3,506538E-2
-3,409246E-2
-8,472120E-3
-5,322664E-2
-9,603531E-2
-4,868632E-2
-5,484818E-2
-6,328019E-2
-5,355095E-2
-3,344384E-2
-6,295588E-2
-3,279523E-2
3,141778E-2
-1,041797E-2
-4,803771E-2
-1,398536E-2
-5,229039E-3
1,098637E-2
-1,139089E-2
2,039130E-2
-4,901063E-2
-4,414601E-2
3,466086E-2
1,422945E-2
9,689133E-3
1,682391E-2
4,147133E-2
2,071561E-2
8,200984E-2
1,134677E-1
6,384859E-2
5,703812E-2
8,136122E-2
8,298276E-2
7,811814E-2
9,238770E-2
7,584799E-2
-1,106658E-2
5,509227E-2
7,844245E-2
4,925472E-2
5,606519E-2
5,152488E-2
4,276856E-2
4,957903E-2
1,095760E-1
1,056843E-1
7,001044E-2
7,941537E-2
8,071261E-2
9,400924E-2
8,687446E-2
9,757663E-2
5,963258E-2
1,876976E-2
8,492861E-2
6,060550E-2
6,449720E-2
6,060550E-2
5,087626E-2
4,601164E-2
5,963258E-2
1,017926E-1
4,763318E-2
2,428300E-2
5,606519E-2
5,833535E-2
4,536302E-2
3,466086E-2
4,309287E-2
-2,371460E-2
-1,690413E-2
4,374148E-2
2,395869E-2
1,358083E-2
1,066206E-2
1,487806E-2
-2,310266E-3
5,087626E-2
9,109047E-2
1,844545E-2
2,525592E-2
4,374148E-2
5,347073E-2
2,460731E-2
3,271501E-2
2,233715E-2
-4,220016E-2
1,066206E-2
2,720177E-2
6,446052E-3
-6,526271E-3
-5,553347E-3
2,298577E-2
-1,787705E-2
8,265846E-2
5,865966E-2
1,422945E-2
4,730887E-2
5,444365E-2
4,406579E-2
3,628240E-2
4,503872E-2
9,328148E-4
-2,371460E-2
4,017409E-2
3,887686E-2
1,649960E-2
1,649960E-2
1,455375E-2
7,094669E-3
2,201284E-2
8,298276E-2
4,860611E-2
7,743285E-3
4,179564E-2
3,887686E-2
5,473128E-3
3,271501E-2
4,211994E-2
-2,760630E-2
-5,229039E-3
4,049840E-2
-1,337342E-3
-3,931807E-3
-4,256115E-3
2,878663E-3
-6,201963E-3
3,433655E-2
7,519937E-2
2,878663E-3
7,743285E-3
2,493161E-2
2,136422E-2
1,228360E-2
3,757963E-2
2,752608E-2
-3,506538E-2
7,094669E-3
2,331007E-2
1,098637E-2
2,230047E-3
-1,985958E-3
1,422945E-2
5,148820E-3
5,411934E-2
5,833535E-2
6,121744E-3
2,947193E-2
6,579443E-2
2,622885E-2
8,716209E-3
4,957903E-2
-1,301243E-2
-4,609186E-2
2,006699E-2
9,040517E-3
-7,499196E-3
2,878663E-3
2,878663E-3
-2,047152E-2
-1,013034E-3
4,730887E-2
1,941838E-2
-1,560690E-2
1,033775E-2
3,076916E-2
4,893041E-2
3,855255E-2
3,076916E-2
-2,890353E-2
1,581431E-3
3,498517E-2
1,195929E-2
1,974268E-2
2,168853E-2
2,655315E-2
8,067593E-3
3,303932E-2
7,422644E-2
2,201284E-2
7,743285E-3
4,017409E-2
3,822825E-2
1,941838E-2
3,855255E-2
2,460731E-2
-3,441677E-2
-4,010948E-5
3,466086E-2
3,202971E-3
6,121744E-3
9,040517E-3
1,131067E-2
-1,661650E-3
6,222705E-2
5,509227E-2
-5,229039E-3
1,714822E-2
3,141778E-2
2,849900E-2
2,493161E-2
2,363438E-2
-1,755275E-2
-4,155155E-2
2,103992E-2
2,849900E-2
-1,661650E-3
9,328148E-4
1,520237E-2
1,422945E-2
2,233715E-2
8,946893E-2
4,017409E-2
1,163498E-2
5,249780E-2
5,022765E-2
4,147133E-2
4,082271E-2
5,152488E-2
-2,533614E-2
-1,852567E-2
4,536302E-2
2,233715E-2
4,500204E-3
5,797436E-3
7,743285E-3
-1,985958E-3
4,309287E-2
7,844245E-2
1,358083E-2
7,418977E-3
2,525592E-2
2,071561E-2
3,822825E-2
6,514582E-2
2,363438E-2
-3,117369E-2
7,094669E-3
2,298577E-2
-1,985958E-3
2,878663E-3
6,446052E-3
1,876976E-2
8,391901E-3
6,384859E-2
6,417289E-2
2,878663E-3
2,720177E-2
4,309287E-2
3,044485E-2
2,687746E-2
4,147133E-2
-8,147812E-3
-4,706478E-2
1,779684E-2
1,779684E-2
1,260791E-2
1,195929E-2
1,520237E-2
-1,661650E-3
2,201284E-2
7,357783E-2
2,914762E-2
8,067593E-3
2,785039E-2
4,893041E-2
3,693101E-2
4,763318E-2
3,595809E-2
-3,376815E-2
-1,722844E-2
1,552668E-2
2,752608E-2
-6,201963E-3
5,148820E-3
7,418977E-3
-1,398536E-2
2,363438E-2
6,222705E-2
2,878663E-3
2,554355E-3
3,920117E-2
3,595809E-2
3,530947E-2
4,957903E-2
2,558023E-2
-3,928139E-2
2,841986E-4
2,979624E-2
-1,430967E-2
1,228360E-2
3,851588E-3
3,563378E-2
5,797436E-3
7,682091E-2
7,973968E-2
5,148820E-3
2,752608E-2
3,628240E-2
2,687746E-2
2,136422E-2
3,044485E-2
-2,047152E-2
-5,192940E-2
1,390514E-2
1,714822E-2
2,395869E-2
2,878663E-3
3,851588E-3
-7,174888E-3
-1,013034E-3
6,871321E-2
3,239070E-2
-2,079583E-2
2,136422E-2
2,752608E-2
1,358083E-2
1,487806E-2
2,395869E-2
-4,349739E-2
-3,538969E-2
1,293221E-2
-5,877655E-3
-1,625551E-2
-9,769352E-3
-9,769352E-3
-1,722844E-2
2,395869E-2
9,141477E-2
1,455375E-2
9,040517E-3
4,309287E-2
3,239070E-2
3,563378E-2
5,249780E-2
3,530947E-2
-3,052507E-2
-1,013034E-3
3,303932E-2
6,121744E-3
7,094669E-3
7,418977E-3
1,066206E-2
-3,283190E-3
7,001044E-2
5,055195E-2
-1,301243E-2
2,071561E-2
2,914762E-2
3,076916E-2
3,368793E-2
3,628240E-2
-1,236382E-2
-2,987645E-2
3,076916E-2
2,233715E-2
1,228360E-2
5,473128E-3
4,175896E-3
-9,445044E-3
5,797436E-3
6,547013E-2
2,947193E-2
1,649960E-2
1,909407E-2
3,044485E-2
4,471441E-2
1,422945E-2
3,206639E-2
-1,236382E-2
-3,182230E-2
3,336362E-2
1,941838E-2
1,033775E-2
3,202971E-3
8,067593E-3
-4,580423E-3
5,022765E-2
8,168553E-2
1,844545E-2
1,260791E-2
3,401224E-2
3,271501E-2
2,849900E-2
2,039130E-2
2,103992E-2
-3,636262E-2
-1,949860E-2
2,655315E-2
-2,436322E-2
-1,337342E-3
-1,041797E-2
1,001344E-2
3,851588E-3
5,444365E-2
5,411934E-2
-8,147812E-3
2,006699E-2
3,757963E-2
3,141778E-2
1,747253E-2
4,503872E-2
-6,887257E-4
-4,090293E-2
1,066206E-2
1,163498E-2
6,085067E-4
-1,337342E-3
1,455375E-2
-1,820136E-2
5,473128E-3
4,374148E-2
2,071561E-2
-4,904731E-3
-3,607499E-3
3,887686E-2
7,418977E-3
2,201284E-2
1,422945E-2
-4,803771E-2
-3,733554E-2
1,909407E-2
-1,337342E-3
-7,823504E-3
-6,201963E-3
8,716209E-3
-3,084938E-2
2,785039E-2
7,811814E-2
-1,009366E-2
2,878663E-3
3,530947E-2
3,757963E-2
2,655315E-2
3,952548E-2
1,876976E-2
-4,998356E-2
-1,139089E-2
2,460731E-2
2,493161E-2
-1,337342E-3
-3,644176E-4
-1,333674E-2
-1,787705E-2
5,217349E-2
5,736242E-2
-1,949860E-2
9,364825E-3
2,168853E-2
1,812114E-2
1,358083E-2
3,206639E-2
-3,931807E-3
-4,998356E-2
-2,634574E-3
1,747253E-2
3,851588E-3
-1,337342E-3
1,422945E-2
-8,472120E-3
-1,661650E-3
7,098336E-2
2,103992E-2
-1,366105E-2
2,752608E-2
1,585099E-2
1,033775E-2
4,175896E-3
7,094669E-3
-3,830846E-2
-5,095648E-2
1,098637E-2
-1,106658E-2
-1,366105E-2
3,851588E-3
8,067593E-3
-9,120736E-3
3,239070E-2
5,087626E-2
1,033775E-2
2,266146E-2
3,822825E-2
4,179564E-2
3,920117E-2
3,336362E-2
2,493161E-2
-3,279523E-2
-5,229039E-3
2,266146E-2
-8,472120E-3
-1,690413E-2
-1,430967E-2
-2,209306E-2
-1,982290E-2
6,255135E-2
5,476796E-2
-5,229039E-3
1,163498E-2
2,428300E-2
1,131067E-2
1,390514E-2
4,276856E-2
4,500204E-3
-4,090293E-2
2,752608E-2
1,195929E-2
8,716209E-3
1,390514E-2
7,094669E-3
6,085067E-4
1,260791E-2
7,617229E-2
3,725532E-2
1,260791E-2
2,947193E-2
3,433655E-2
2,655315E-2
1,909407E-2
3,303932E-2
-2,533614E-2
-3,117369E-2
1,812114E-2
-2,176875E-2
-2,144444E-2
-2,501183E-2
2,841986E-4
-3,571400E-2
2,201284E-2
4,341718E-2
-2,922784E-2
-1,013034E-3
4,175896E-3
2,849900E-2
1,779684E-2
2,266146E-2
2,460731E-2
-2,533614E-2
1,293221E-2
5,347073E-2
2,460731E-2
4,666026E-2
5,509227E-2
6,352428E-2
4,536302E-2
8,946893E-2
7,455075E-2
2,071561E-2
5,120057E-2
5,411934E-2
5,703812E-2
5,120057E-2
5,347073E-2
3,466086E-2
-3,571400E-2
1,390514E-2
2,039130E-2
-9,120736E-3
-1,657982E-2
-1,203951E-2
-1,852567E-2
5,148820E-3
6,352428E-2
1,617530E-2
-2,825491E-2
1,001344E-2
6,446052E-3
1,682391E-2
1,325652E-2
1,455375E-2
-3,311954E-2
-3,636262E-2
3,498517E-2
2,071561E-2
1,552668E-2
1,260791E-2
1,260791E-2
-1,041797E-2
4,082271E-2
8,622584E-2
2,460731E-2
2,622885E-2
2,558023E-2
2,590454E-2
3,206639E-2
2,947193E-2
2,395869E-2
-3,538969E-2
-2,825491E-2
3,920117E-2
1,066206E-2
-6,887257E-4
2,554355E-3
4,175896E-3
-2,760630E-2
4,503872E-2
6,222705E-2
9,364825E-3
2,201284E-2
4,309287E-2
4,244425E-2
1,682391E-2
3,174208E-2
-8,147812E-3
-3,798416E-2
2,071561E-2
2,331007E-2
-2,176875E-2
-1,985958E-3
-4,580423E-3
-1,690413E-2
7,743285E-3
6,968613E-2
3,530947E-2
7,743285E-3
3,174208E-2
3,433655E-2
3,076916E-2
1,974268E-2
4,147133E-2
-2,825491E-2
-2,955215E-2
3,303932E-2
2,554355E-3
2,878663E-3
-2,958882E-3
7,094669E-3
-1,041797E-2
1,520237E-2
6,384859E-2
-5,229039E-3
6,085067E-4
3,076916E-2
3,725532E-2
1,909407E-2
1,617530E-2
1,974268E-2
-5,387525E-2
-2,047152E-2
1,455375E-2
5,797436E-3
1,293221E-2
4,175896E-3
1,033775E-2
1,293221E-2
6,774028E-2
6,547013E-2
1,714822E-2
2,331007E-2
4,763318E-2
4,763318E-2
3,466086E-2
6,028120E-2
1,812114E-2
-2,274168E-2
4,082271E-2
3,725532E-2
1,617530E-2
3,851588E-3
1,909407E-2
1,001344E-2
1,195929E-2
8,687446E-2
4,925472E-2
6,121744E-3
3,595809E-2
5,055195E-2
4,698456E-2
4,763318E-2
4,568733E-2
-1,009366E-2
-2,663337E-2
2,266146E-2
1,487806E-2
1,195929E-2
6,085067E-4
4,500204E-3
4,175896E-3
3,595809E-2
6,709167E-2
2,039130E-2
2,230047E-3
2,071561E-2
4,179564E-2
2,720177E-2
3,012054E-2
3,595809E-2
-3,701123E-2
8,716209E-3
5,217349E-2
2,655315E-2
2,655315E-2
3,822825E-2
1,455375E-2
1,033775E-2
8,330707E-2
6,319997E-2
-6,887257E-4
2,720177E-2
4,114702E-2
2,622885E-2
2,655315E-2
3,757963E-2
-1,139089E-2
-5,063217E-2
3,433655E-2
1,649960E-2
-6,201963E-3
-8,796428E-3
-1,625551E-2
-9,445044E-3
5,473128E-3
5,671381E-2
2,947193E-2
-1,106658E-2
1,390514E-2
1,228360E-2
2,655315E-2
1,455375E-2
2,817469E-2
-4,252447E-2
-3,409246E-2
3,303932E-2
1,585099E-2
3,401224E-2
1,876976E-2
2,493161E-2
1,844545E-2
4,893041E-2
8,817169E-2
3,206639E-2
2,039130E-2
4,860611E-2
5,347073E-2
4,666026E-2
5,768673E-2
4,439010E-2
-3,182230E-2
-3,931807E-3
3,530947E-2
8,067593E-3
8,067593E-3
6,121744E-3
3,855255E-2
6,085067E-4
6,255135E-2
7,260490E-2
1,905739E-3
2,493161E-2
4,341718E-2
3,044485E-2
2,395869E-2
3,952548E-2
6,121744E-3
-4,933494E-2
4,824512E-3
1,131067E-2
-5,877655E-3
-1,560690E-2
-1,337342E-3
-4,580423E-3
2,554355E-3
6,676736E-2
2,914762E-2
-1,236382E-2
1,552668E-2
9,689133E-3
1,585099E-2
2,395869E-2
3,336362E-2
-2,176875E-2
-3,052507E-2
2,947193E-2
7,094669E-3
5,473128E-3
-6,887257E-4
1,844545E-2
6,446052E-3
4,439010E-2
8,655015E-2
3,206639E-2
8,716209E-3
4,049840E-2
3,693101E-2
3,368793E-2
3,530947E-2
3,628240E-2
-3,247092E-2
-3,931807E-3
4,536302E-2
-6,201963E-3
1,487806E-2
2,841986E-4
4,500204E-3
-1,013034E-3
3,433655E-2
6,287566E-2
-1,106658E-2
8,067593E-3
1,649960E-2
2,590454E-2
3,109347E-2
2,622885E-2
-1,041797E-2
-6,295588E-2
-1,985958E-3
1,487806E-2
-3,931807E-3
-1,528259E-2
-1,625551E-2
-2,339029E-2
-1,430967E-2
6,028120E-2
1,779684E-2
-3,283190E-3
1,552668E-2
3,693101E-2
2,493161E-2
2,363438E-2
6,838890E-2
-3,733554E-2
-7,823504E-3
3,984979E-2
1,876976E-2
1,876976E-2
7,094669E-3
-6,887257E-4
-3,931807E-3
4,309287E-2
8,038830E-2
1,779684E-2
-1,013034E-3
2,039130E-2
2,493161E-2
3,851588E-3
8,391901E-3
1,293221E-2
-4,284878E-2
-1,657982E-2
3,303932E-2
3,202971E-3
-5,229039E-3
9,328148E-4
6,446052E-3
-1,755275E-2
4,990334E-2
6,774028E-2
7,743285E-3
3,757963E-2
4,568733E-2
4,082271E-2
2,395869E-2
4,568733E-2
5,797436E-3
-4,122724E-2
2,298577E-2
2,363438E-2
-8,796428E-3
2,230047E-3
-1,690413E-2
-2,112014E-2
-5,877655E-3
5,963258E-2
3,044485E-2
-1,625551E-2
1,581431E-3
1,941838E-2
1,779684E-2
6,446052E-3
1,941838E-2
-3,376815E-2
-4,220016E-2
2,201284E-2
5,797436E-3
-1,139089E-2
-5,229039E-3
1,163498E-2
-7,823504E-3
2,720177E-2
6,871321E-2
5,148820E-3
8,716209E-3
2,071561E-2
1,422945E-2
1,909407E-2
9,364825E-3
1,747253E-2
-4,382170E-2
-8,796428E-3
2,849900E-2
4,500204E-3
-8,796428E-3
-2,310266E-3
9,040517E-3
-3,607499E-3
5,184919E-2
6,417289E-2
-3,607499E-3
1,909407E-2
3,076916E-2
3,433655E-2
1,585099E-2
2,817469E-2
-1,495828E-2
-5,906418E-2
-3,607499E-3
1,195929E-2
-3,506538E-2
-6,526271E-3
-5,229039E-3
-2,760630E-2
-1,139089E-2
5,022765E-2
1,228360E-2
-1,268813E-2
3,336362E-2
1,390514E-2
4,633595E-2
3,757963E-2
4,860611E-2
-9,120736E-3
-2,014721E-2
3,368793E-2
3,527280E-3
7,418977E-3
7,743285E-3
2,136422E-2
7,094669E-3
3,595809E-2
6,579443E-2
1,260791E-2
-1,074228E-2
3,887686E-2
1,422945E-2
3,202971E-3
6,121744E-3
7,743285E-3
-6,003711E-2
-2,760630E-2
1,455375E-2
-1,787705E-2
-2,241737E-2
-2,955215E-2
-2,566045E-2
-3,603831E-2
3,109347E-2
3,822825E-2
-2,501183E-2
-6,887257E-4
1,131067E-2
1,520237E-2
3,530947E-2
1,552668E-2
-1,657982E-2
-6,425311E-2
-1,337342E-3
7,094669E-3
6,121744E-3
-1,171520E-2
6,085067E-4
2,525592E-2
-1,560690E-2
8,298276E-2
5,022765E-2
6,446052E-3
4,439010E-2
5,541658E-2
4,471441E-2
3,563378E-2
4,828180E-2
-2,598476E-2
-2,144444E-2
4,471441E-2
1,552668E-2
-2,310266E-3
2,230047E-3
4,824512E-3
-1,820136E-2
1,001344E-2
4,893041E-2
-3,607499E-3
-2,310266E-3
1,260791E-2
6,446052E-3
5,473128E-3
1,131067E-2
8,716209E-3
-4,317309E-2
-2,112014E-2
2,720177E-2
1,033775E-2
2,230047E-3
-1,985958E-3
7,094669E-3
1,260791E-2
7,065906E-2
9,076616E-2
2,428300E-2
2,947193E-2
3,952548E-2
2,979624E-2
1,909407E-2
4,211994E-2
8,067593E-3
-6,328019E-2
1,001344E-2
1,649960E-2
-4,901063E-2
-1,236382E-2
-1,430967E-2
-1,884998E-2
-1,337342E-3
6,449720E-2
2,331007E-2
-1,139089E-2
2,395869E-2
1,812114E-2
2,103992E-2
1,844545E-2
3,303932E-2
-1,625551E-2
-4,414601E-2
2,817469E-2
1,293221E-2
-6,526271E-3
-6,850580E-3
9,328148E-4
-3,506538E-2
8,067593E-3
6,287566E-2
-4,904731E-3
-9,445044E-3
2,071561E-2
1,617530E-2
1,714822E-2
1,812114E-2
1,552668E-2
-2,663337E-2
5,797436E-3
6,287566E-2
1,876976E-2
2,460731E-2
2,168853E-2
2,460731E-2
2,039130E-2
8,525292E-2
7,876676E-2
5,148820E-3
1,649960E-2
8,067593E-3
2,979624E-2
1,617530E-2
1,163498E-2
-5,553347E-3
-6,490173E-2
-1,495828E-2
1,098637E-2
-1,074228E-2
-1,337342E-3
-1,985958E-3
-1,495828E-2
-1,560690E-2
5,444365E-2
1,682391E-2
-2,274168E-2
3,012054E-2
2,785039E-2
3,401224E-2
1,552668E-2
3,174208E-2
-3,214661E-2
-3,214661E-2
2,006699E-2
1,257123E-3
6,085067E-4
-1,268813E-2
8,391901E-3
-8,796428E-3
2,266146E-2
7,260490E-2
2,006699E-2
-1,593121E-2
6,352428E-2
2,363438E-2
4,211994E-2
2,720177E-2
2,298577E-2
-5,030786E-2
-1,690413E-2
3,628240E-2
-9,769352E-3
-9,445044E-3
-1,041797E-2
-1,009366E-2
-2,014721E-2
4,633595E-2
5,314642E-2
-1,787705E-2
2,554355E-3
1,649960E-2
2,168853E-2
1,974268E-2
2,006699E-2
-1,917429E-2
-5,906418E-2
-5,877655E-3
2,752608E-2
3,851588E-3
2,878663E-3
3,202971E-3
2,849900E-2
-1,013034E-3
6,709167E-2
7,065906E-2
-2,958882E-3
2,525592E-2
4,244425E-2
1,844545E-2
2,298577E-2
5,184919E-2
-1,203951E-2
-2,274168E-2
4,633595E-2
1,325652E-2
8,391901E-3
1,876976E-2
1,585099E-2
7,743285E-3
3,952548E-2
7,909107E-2
2,298577E-2
8,067593E-3
3,206639E-2
4,309287E-2
3,822825E-2
3,012054E-2
3,401224E-2
-4,771340E-2
-2,468752E-2
8,716209E-3
-1,560690E-2
-1,463397E-2
-3,928139E-2
-1,852567E-2
-3,993001E-2
3,202971E-3
4,017409E-2
-2,403891E-2
-1,755275E-2
1,066206E-2
1,163498E-2
-6,887257E-4
2,039130E-2
-1,430967E-2
-5,906418E-2
1,325652E-2
3,530947E-2
1,260791E-2
1,520237E-2
6,770361E-3
-8,147812E-3
-1,139089E-2
5,671381E-2
3,887686E-2
-9,120736E-3
3,076916E-2
3,693101E-2
2,785039E-2
1,812114E-2
2,979624E-2
-3,149799E-2
-4,576755E-2
6,770361E-3
-6,201963E-3
1,257123E-3
-5,229039E-3
-7,499196E-3
-1,820136E-2
1,163498E-2
7,033475E-2
-3,644176E-4
-2,306598E-2
1,552668E-2
6,085067E-4
2,071561E-2
2,331007E-2
2,554355E-3
-6,619896E-2
-3,409246E-2
1,487806E-2
-1,013034E-3
-7,823504E-3
-1,074228E-2
-1,013034E-3
-4,187585E-2
-4,904731E-3
2,882331E-2
-1,690413E-2
1,001344E-2
3,887686E-2
4,147133E-2
3,466086E-2
5,055195E-2
1,131067E-2
-2,857922E-2
1,812114E-2
3,109347E-2
2,979624E-2
1,844545E-2
4,925472E-2
2,720177E-2
3,271501E-2
1,206025E-1
5,184919E-2
2,947193E-2
2,785039E-2
4,925472E-2
3,239070E-2
3,466086E-2
4,925472E-2
-1,463397E-2
-5,063217E-2
2,590454E-2
1,098637E-2
-1,430967E-2
-1,139089E-2
-1,495828E-2
-1,301243E-2
1,649960E-2
7,033475E-2
1,682391E-2
1,260791E-2
3,466086E-2
3,595809E-2
4,730887E-2
2,493161E-2
2,785039E-2
-2,306598E-2
-1,041797E-2
3,790394E-2
1,941838E-2
1,293221E-2
1,228360E-2
2,233715E-2
-5,229039E-3
5,444365E-2
7,519937E-2
-1,106658E-2
-6,887257E-4
1,455375E-2
1,974268E-2
1,714822E-2
3,433655E-2
1,455375E-2
-5,387525E-2
-4,256115E-3
1,649960E-2
-1,171520E-2
-1,013034E-3
-6,850580E-3
-7,499196E-3
-1,013034E-3
6,871321E-2
4,957903E-2
-1,009366E-2
1,520237E-2
1,228360E-2
3,012054E-2
2,233715E-2
3,984979E-2
-1,593121E-2
-4,382170E-2
2,071561E-2
1,905739E-3
-1,852567E-2
-2,310266E-3
-2,958882E-3
-1,041797E-2
2,720177E-2
6,190274E-2
-1,661650E-3
-6,201963E-3
2,298577E-2
2,006699E-2
1,131067E-2
2,230047E-3
2,428300E-2
-4,122724E-2
-2,209306E-2
1,909407E-2
-1,074228E-2
-6,850580E-3
-3,607499E-3
-4,010948E-5
-2,047152E-2
3,757963E-2
6,871321E-2
9,689133E-3
2,136422E-2
3,855255E-2
3,920117E-2
1,779684E-2
3,336362E-2
4,500204E-3
-6,457742E-2
7,743285E-3
2,266146E-2
9,364825E-3
1,131067E-2
7,418977E-3
-2,634574E-3
-4,010948E-5
5,833535E-2
5,411934E-2
-8,796428E-3
3,920117E-2
3,920117E-2
3,725532E-2
2,785039E-2
3,952548E-2
-4,256115E-3
-2,890353E-2
3,174208E-2
2,878663E-3
-4,010948E-5
3,527280E-3
9,689133E-3
1,260791E-2
1,325652E-2
8,557723E-2
5,768673E-2
-1,787705E-2
1,682391E-2
1,714822E-2
1,714822E-2
3,466086E-2
3,174208E-2
-4,349739E-2
-1,820136E-2
3,855255E-2
1,422945E-2
-1,013034E-3
1,905739E-3
1,228360E-2
-1,106658E-2
4,860611E-2
7,033475E-2
3,851588E-3
2,136422E-2
4,309287E-2
4,179564E-2
2,266146E-2
2,882331E-2
-5,229039E-3
-4,414601E-2
-9,769352E-3
3,141778E-2
-7,174888E-3
3,851588E-3
-1,301243E-2
-2,760630E-2
-1,690413E-2
5,541658E-2
3,984979E-2
-6,526271E-3
2,395869E-2
2,914762E-2
1,649960E-2
1,520237E-2
3,693101E-2
-1,852567E-2
-2,922784E-2
3,109347E-2
2,428300E-2
-2,634574E-3
-1,013034E-3
6,446052E-3
3,851588E-3
4,276856E-2
9,109047E-2
1,941838E-2
-2,958882E-3
2,233715E-2
-4,580423E-3
1,617530E-2
1,487806E-2
-6,850580E-3
-4,511893E-2
-1,560690E-2
3,336362E-2
1,422945E-2
-3,931807E-3
-1,755275E-2
-1,013034E-3
-1,463397E-2
4,666026E-2
8,071261E-2
-3,607499E-3
1,325652E-2
3,530947E-2
3,757963E-2
2,882331E-2
4,503872E-2
2,878663E-3
-4,933494E-2
4,175896E-3
2,266146E-2
9,328148E-4
6,085067E-4
6,121744E-3
3,202971E-3
4,175896E-3
7,973968E-2
6,774028E-2
1,779684E-2
4,147133E-2
4,471441E-2
5,801104E-2
3,466086E-2
5,282211E-2
-5,877655E-3
-4,933494E-2
3,044485E-2
2,493161E-2
-1,106658E-2
7,094669E-3
1,422945E-2
-1,398536E-2
2,785039E-2
7,357783E-2
1,876976E-2
-3,644176E-4
4,211994E-2
5,411934E-2
3,855255E-2
4,698456E-2
4,633595E-2
-2,760630E-2
-1,787705E-2
3,401224E-2
2,428300E-2
1,552668E-2
1,617530E-2
1,779684E-2
-4,904731E-3
3,952548E-2
6,579443E-2
-9,769352E-3
9,364825E-3
1,974268E-2
2,752608E-2
1,520237E-2
2,849900E-2
1,552668E-2
-3,084938E-2
1,195929E-2
3,920117E-2
1,779684E-2
1,974268E-2
1,747253E-2
2,071561E-2
1,649960E-2
8,363138E-2
5,963258E-2
1,066206E-2
3,822825E-2
5,152488E-2
4,893041E-2
4,536302E-2
5,282211E-2
-1,139089E-2
-3,960570E-2
3,790394E-2
1,649960E-2
5,797436E-3
8,716209E-3
1,909407E-2
3,851588E-3
2,103992E-2
7,909107E-2
1,747253E-2
-1,985958E-3
2,785039E-2
2,655315E-2
2,460731E-2
2,331007E-2
2,266146E-2
-3,733554E-2
-1,884998E-2
3,012054E-2
1,520237E-2
-2,241737E-2
-1,009366E-2
1,682391E-2
-9,445044E-3
4,601164E-2
6,579443E-2
-1,985958E-3
2,493161E-2
2,914762E-2
3,433655E-2
1,747253E-2
2,363438E-2
8,067593E-3
-3,279523E-2
9,040517E-3
2,493161E-2
1,358083E-2
1,001344E-2
2,136422E-2
3,527280E-3
5,797436E-3
7,357783E-2
6,125412E-2
6,446052E-3
2,363438E-2
3,174208E-2
3,725532E-2
3,109347E-2
4,049840E-2
-2,241737E-2
-4,544324E-2
2,493161E-2
7,743285E-3
-1,366105E-2
-7,174888E-3
-6,201963E-3
-2,436322E-2
3,433655E-2
7,130767E-2
1,098637E-2
1,552668E-2
3,141778E-2
2,590454E-2
2,266146E-2
2,071561E-2
2,979624E-2
-2,079583E-2
-1,560690E-2
2,655315E-2
1,581431E-3
8,391901E-3
3,202971E-3
7,743285E-3
-9,445044E-3
2,979624E-2
5,152488E-2
1,293221E-2
1,228360E-2
2,558023E-2
2,298577E-2
1,714822E-2
3,498517E-2
-1,982290E-2
-5,938849E-2
-1,268813E-2
1,487806E-2
1,257123E-3
-1,337342E-3
-8,472120E-3
-2,274168E-2
-4,904731E-3
4,536302E-2
3,952548E-2
-3,607499E-3
7,743285E-3
1,358083E-2
1,195929E-2
9,689133E-3
1,195929E-2
-6,522604E-2
-9,830546E-2
-9,769352E-3
1,422945E-2
-6,201963E-3
-4,414601E-2
-5,063217E-2
-5,257802E-2
-1,463397E-2
5,476796E-2
-5,553347E-3
-2,112014E-2
1,260791E-2
2,525592E-2
1,390514E-2
2,687746E-2
3,498517E-2
-3,084938E-2
7,743285E-3
4,017409E-2
2,622885E-2
2,428300E-2
2,233715E-2
3,174208E-2
2,525592E-2
8,363138E-2
9,627940E-2
3,109347E-2
4,730887E-2
5,703812E-2
4,179564E-2
3,757963E-2
3,984979E-2
3,466086E-2
-1,820136E-2
2,233715E-2
4,049840E-2
3,851588E-3
4,175896E-3
1,260791E-2
9,689133E-3
-3,644176E-4
5,768673E-2
4,406579E-2
-9,445044E-3
2,363438E-2
3,757963E-2
2,460731E-2
1,487806E-2
4,179564E-2
-1,013034E-3
-2,274168E-2
4,666026E-2
2,233715E-2
6,446052E-3
1,390514E-2
7,418977E-3
3,851588E-3
2,979624E-2
7,973968E-2
3,174208E-2
-1,593121E-2
2,947193E-2
2,849900E-2
2,655315E-2
2,590454E-2
1,422945E-2
-3,895708E-2
-1,528259E-2
3,660671E-2
1,909407E-2
2,687746E-2
1,905739E-3
1,909407E-2
-6,201963E-3
3,887686E-2
7,325352E-2
4,175896E-3
1,001344E-2
4,828180E-2
3,401224E-2
1,941838E-2
3,303932E-2
6,085067E-4
-4,414601E-2
1,552668E-2
2,168853E-2
-1,106658E-2
-1,013034E-3
1,257123E-3
6,085067E-4
-7,823504E-3
4,082271E-2
3,693101E-2
-1,982290E-2
7,418977E-3
2,785039E-2
2,720177E-2
1,779684E-2
3,368793E-2
-2,306598E-2
-5,711833E-2
9,689133E-3
1,779684E-2
-9,120736E-3
9,328148E-4
3,563378E-2
-1,041797E-2
1,455375E-2
7,098336E-2
1,812114E-2
-1,657982E-2
2,363438E-2
4,666026E-2
-7,823504E-3
2,071561E-2
1,422945E-2
-4,738909E-2
-2,533614E-2
2,168853E-2
4,500204E-3
-6,850580E-3
-9,120736E-3
-4,010948E-5
-4,904731E-3
4,666026E-2
6,936182E-2
-6,887257E-4
8,716209E-3
2,849900E-2
2,785039E-2
2,233715E-2
3,595809E-2
9,364825E-3
-5,679403E-2
2,554355E-3
2,071561E-2
-3,931807E-3
-1,041797E-2
-5,229039E-3
-1,139089E-2
-1,009366E-2
5,768673E-2
3,368793E-2
-3,607499E-3
6,121744E-3
3,303932E-2
1,358083E-2
1,260791E-2
4,536302E-2
-3,506538E-2
-2,047152E-2
1,066206E-2
6,121744E-3
-1,139089E-2
-1,398536E-2
-1,171520E-2
-2,176875E-2
6,121744E-3
6,190274E-2
1,131067E-2
-4,057862E-2
9,040517E-3
3,012054E-2
1,325652E-2
1,909407E-2
2,558023E-2
-4,803771E-2
-3,571400E-2
2,136422E-2
-8,796428E-3
-3,607499E-3
3,530947E-2
1,520237E-2
-2,630907E-2
1,293221E-2
4,179564E-2
-1,560690E-2
9,364825E-3
2,979624E-2
3,141778E-2
2,493161E-2
2,947193E-2
7,094669E-3
-6,133434E-2
-1,236382E-2
1,941838E-2
6,085067E-4
1,812114E-2
2,363438E-2
2,849900E-2
4,601164E-2
7,941537E-2
5,865966E-2
2,525592E-2
4,439010E-2
6,125412E-2
6,060550E-2
3,855255E-2
4,925472E-2
1,098637E-2
-2,566045E-2
2,590454E-2
3,527280E-3
-1,139089E-2
3,851588E-3
4,824512E-3
-8,147812E-3
1,358083E-2
6,319997E-2
3,660671E-2
-6,526271E-3
1,585099E-2
1,487806E-2
1,390514E-2
2,687746E-2
2,201284E-2
-4,090293E-2
-3,214661E-2
1,909407E-2
-1,661650E-3
-1,398536E-2
-1,884998E-2
8,067593E-3
-1,009366E-2
5,152488E-2
6,125412E-2
-5,877655E-3
2,168853E-2
3,141778E-2
2,266146E-2
2,363438E-2
2,914762E-2
4,175896E-3
-5,614541E-2
-5,229039E-3
1,779684E-2
2,841986E-4
1,812114E-2
-3,020076E-2
-7,073927E-2
-9,798115E-2
-3,603831E-2
5,148820E-3
-1,463397E-2
1,812114E-2
2,006699E-2
1,257123E-3
-7,499196E-3
-2,310266E-3
-4,868632E-2
-6,782050E-2
1,909407E-2
2,947193E-2
1,033775E-2
2,687746E-2
2,233715E-2
4,017409E-2
4,276856E-2
9,044185E-2
6,319997E-2
4,374148E-2
7,390214E-2
7,065906E-2
1,747253E-2
6,644305E-2
3,109347E-2
-2,371460E-2
-1,430967E-2
3,563378E-2
7,094669E-3
4,824512E-3
-1,985958E-3
8,391901E-3
-3,283190E-3
3,628240E-2
4,698456E-2
5,797436E-3
5,797436E-3
1,844545E-2
2,525592E-2
1,747253E-2
3,530947E-2
1,066206E-2
-4,284878E-2
1,325652E-2
2,331007E-2
1,033775E-2
2,298577E-2
-9,120736E-3
-9,120736E-3
-1,661650E-3
5,411934E-2
4,147133E-2
-8,472120E-3
9,364825E-3
2,298577E-2
1,293221E-2
-2,310266E-3
9,040517E-3
-2,533614E-2
-7,398236E-2
7,094669E-3
-1,985958E-3
-3,214661E-2
-1,366105E-2
-1,074228E-2
-2,695768E-2
1,066206E-2
6,222705E-2
8,067593E-3
-4,580423E-3
2,752608E-2
1,098637E-2
1,585099E-2
-7,499196E-3
-5,553347E-3
-5,711833E-2
-4,868632E-2
2,230047E-3
2,878663E-3
-6,887257E-4
-1,593121E-2
-2,209306E-2
-1,463397E-2
1,715189E-1
3,946429E-1
4,922596E-1
6,070647E-1
6,852229E-1
7,439227E-1
7,932175E-1
8,616465E-1
9,184005E-1
8,862940E-1
9,436965E-1
9,771002E-1
9,239137E-1
8,759161E-1
7,912717E-1
6,654401E-1
5,266363E-1
4,322626E-1
2,373534E-1
2,168853E-2
-1,025215E-1
-2,507303E-1
-3,872640E-1
-5,056364E-1
-5,581743E-1
-6,583855E-1
-7,209770E-1
-6,629258E-1
-6,716822E-1
-6,684391E-1
-6,240089E-1
-6,100636E-1
-5,750384E-1
-4,952586E-1
-3,856424E-1
-3,859667E-1
-3,762375E-1
-3,253211E-1
-2,614324E-1
-2,491087E-1
-2,024084E-1
-1,907333E-1
-2,468386E-1
-1,900847E-1
-1,190612E-1
-1,252230E-1
-1,167910E-1
-1,200341E-1
-1,018729E-1
-1,034944E-1
-5,646972E-2
-1,949860E-2
-6,717189E-2
-5,030786E-2
-2,695768E-2
-2,144444E-2
-4,544324E-2
-1,820136E-2
-5,290233E-2
-9,181930E-2
-3,538969E-2
-2,728199E-2
-8,147812E-3
-4,317309E-2
-2,955215E-2
-3,668692E-2
-3,311954E-2
2,266146E-2
1,293221E-2
-3,117369E-2
1,905739E-3
1,390514E-2
1,455375E-2
2,230047E-3
9,364825E-3
-2,371460E-2
-5,971280E-2
9,040517E-3
2,554355E-3
-4,904731E-3
-9,445044E-3
-2,634574E-3
-1,430967E-2
5,797436E-3
5,476796E-2
1,358083E-2
-1,333674E-2
1,422945E-2
8,067593E-3
-9,120736E-3
-1,333674E-2
1,844545E-2
-3,993001E-2
-3,376815E-2
2,136422E-2
-6,887257E-4
-1,268813E-2
-1,171520E-2
8,067593E-3
-7,174888E-3
4,763318E-2
8,363138E-2
2,363438E-2
6,028120E-2
4,536302E-2
5,249780E-2
4,893041E-2
4,406579E-2
3,401224E-2
-1,463397E-2
1,714822E-2
4,439010E-2
4,500204E-3
-2,695768E-2
-1,074228E-2
3,527280E-3
-8,796428E-3
5,217349E-2
4,601164E-2
-1,884998E-2
1,941838E-2
3,851588E-3
8,391901E-3
1,098637E-2
4,374148E-2
2,230047E-3
-2,468752E-2
4,828180E-2
4,341718E-2
1,941838E-2
1,390514E-2
2,655315E-2
-9,769352E-3
3,530947E-2
8,492861E-2
1,552668E-2
8,391901E-3
3,433655E-2
3,466086E-2
2,914762E-2
1,585099E-2
1,422945E-2
-2,566045E-2
-1,106658E-2
3,660671E-2
1,131067E-2
-2,634574E-3
1,581431E-3
6,121744E-3
-8,796428E-3
3,822825E-2
5,898396E-2
-1,985958E-3
5,797436E-3
2,006699E-2
3,498517E-2
3,174208E-2
2,785039E-2
4,500204E-3
-5,744264E-2
1,422945E-2
2,071561E-2
-1,013034E-3
8,391901E-3
-3,644176E-4
-2,310266E-3
-3,283190E-3
3,887686E-2
3,206639E-2
-1,333674E-2
1,844545E-2
3,336362E-2
3,563378E-2
2,947193E-2
3,822825E-2
-9,769352E-3
-3,701123E-2
1,422945E-2
3,401224E-2
3,851588E-3
1,876976E-2
3,563378E-2
-1,463397E-2
3,628240E-2
8,817169E-2
4,147133E-2
4,824512E-3
2,266146E-2
3,498517E-2
3,725532E-2
3,595809E-2
3,466086E-2
-2,695768E-2
-1,366105E-2
4,179564E-2
1,747253E-2
1,195929E-2
4,175896E-3
4,824512E-3
-7,499196E-3
4,536302E-2
6,644305E-2
1,001344E-2
1,617530E-2
3,887686E-2
4,828180E-2
2,947193E-2
3,757963E-2
2,103992E-2
-4,674048E-2
1,905739E-3
4,601164E-2
1,195929E-2
2,071561E-2
1,649960E-2
1,358083E-2
-2,634574E-3
6,611874E-2
6,092981E-2
6,085067E-4
3,628240E-2
2,849900E-2
3,498517E-2
1,682391E-2
4,860611E-2
-8,472120E-3
-2,047152E-2
5,476796E-2
-5,553347E-3
2,233715E-2
-1,106658E-2
5,148820E-3
2,878663E-3
2,168853E-2
7,065906E-2
1,844545E-2
-1,236382E-2
2,201284E-2
1,876976E-2
1,098637E-2
-1,013034E-3
1,487806E-2
-4,803771E-2
-3,928139E-2
2,460731E-2
-3,607499E-3
-2,339029E-2
1,257123E-3
-6,526271E-3
-2,663337E-2
2,136422E-2
6,838890E-2
9,689133E-3
1,682391E-2
3,984979E-2
3,206639E-2
3,790394E-2
3,920117E-2
1,195929E-2
-3,538969E-2
8,067593E-3
3,336362E-2
9,364825E-3
7,094669E-3
1,487806E-2
2,363438E-2
1,033775E-2
6,255135E-2
5,411934E-2
-4,010948E-5
1,487806E-2
1,844545E-2
2,136422E-2
8,067593E-3
3,660671E-2
-6,850580E-3
-2,695768E-2
6,446052E-3
6,770361E-3
1,260791E-2
-1,985958E-3
1,195929E-2
-1,755275E-2
5,148820E-3
7,357783E-2
3,401224E-2
1,131067E-2
4,471441E-2
4,114702E-2
3,271501E-2
3,466086E-2
2,785039E-2
-4,025431E-2
-2,760630E-2
3,433655E-2
4,175896E-3
-8,796428E-3
-1,787705E-2
-4,010948E-5
-6,526271E-3
3,076916E-2
6,319997E-2
6,085067E-4
-1,657982E-2
9,364825E-3
4,439010E-2
1,714822E-2
3,303932E-2
2,298577E-2
-5,128079E-2
2,554355E-3
3,790394E-2
-2,310266E-3
-6,201963E-3
-3,283190E-3
-4,256115E-3
6,085067E-4
6,352428E-2
5,768673E-2
3,202971E-3
2,428300E-2
4,925472E-2
3,920117E-2
2,428300E-2
4,957903E-2
6,770361E-3
-2,793061E-2
2,752608E-2
1,649960E-2
4,175896E-3
-4,256115E-3
3,851588E-3
-6,526271E-3
5,797436E-3
6,709167E-2
3,628240E-2
-1,755275E-2
3,336362E-2
3,822825E-2
2,460731E-2
2,914762E-2
2,395869E-2
-3,214661E-2
-2,274168E-2
4,568733E-2
1,905739E-3
-8,472120E-3
-9,120736E-3
-7,499196E-3
-4,349739E-2
2,331007E-2
4,601164E-2
-1,690413E-2
-2,241737E-2
-2,958882E-3
6,121744E-3
2,841986E-4
1,131067E-2
-9,120736E-3
-5,452387E-2
-2,598476E-2
1,001344E-2
-9,120736E-3
-6,201963E-3
-5,229039E-3
9,689133E-3
-1,657982E-2
4,601164E-2
4,341718E-2
-1,917429E-2
2,230047E-3
1,876976E-2
2,655315E-2
-1,593121E-2
1,909407E-2
-3,441677E-2
-6,684758E-2
-1,139089E-2
-2,339029E-2
-4,836202E-2
-4,025431E-2
-3,279523E-2
-3,701123E-2
-7,823504E-3
4,406579E-2
-7,823504E-3
-3,733554E-2
-8,472120E-3
-5,229039E-3
-1,398536E-2
-1,722844E-2
-6,201963E-3
-6,425311E-2
-5,063217E-2
-1,236382E-2
-1,917429E-2
-2,857922E-2
-3,344384E-2
-3,993001E-2
-5,387525E-2
-3,283190E-3
2,752608E-2
-4,479463E-2
-3,538969E-2
-9,120736E-3
-1,366105E-2
-1,917429E-2
-1,074228E-2
-3,441677E-2
-8,760330E-2
-5,419956E-2
-2,501183E-2
-5,549679E-2
-5,192940E-2
-4,901063E-2
-4,544324E-2
-4,674048E-2
6,770361E-3
-1,268813E-2
-5,809126E-2
-3,668692E-2
-3,571400E-2
-4,256115E-3
-9,769352E-3
5,797436E-3
-3,311954E-2
-6,976635E-2
-9,445044E-3
1,131067E-2
-1,333674E-2
-9,120736E-3
2,785039E-2
-1,337342E-3
1,520237E-2
8,622584E-2
3,563378E-2
1,066206E-2
5,282211E-2
5,963258E-2
6,838890E-2
5,898396E-2
6,190274E-2
3,527280E-3
1,195929E-2
6,449720E-2
4,049840E-2
4,990334E-2
5,736242E-2
5,801104E-2
4,860611E-2
1,134677E-1
1,264400E-1
6,384859E-2
6,028120E-2
8,557723E-2
9,368493E-2
8,492861E-2
9,660370E-2
9,044185E-2
2,720177E-2
3,855255E-2
6,968613E-2
4,211994E-2
3,984979E-2
4,114702E-2
3,855255E-2
3,563378E-2
1,004954E-1
8,298276E-2
4,179564E-2
4,860611E-2
5,379503E-2
6,028120E-2
5,379503E-2
5,898396E-2
1,422945E-2
-1,463397E-2
4,017409E-2
3,887686E-2
2,979624E-2
2,687746E-2
3,271501E-2
2,395869E-2
4,082271E-2
9,400924E-2
3,693101E-2
3,851588E-3
4,471441E-2
3,303932E-2
7,390214E-2
4,925472E-2
5,184919E-2
9,364825E-3
-1,528259E-2
4,017409E-2
1,649960E-2
2,878663E-3
7,743285E-3
2,136422E-2
8,716209E-3
4,763318E-2
7,292921E-2
2,554355E-3
1,033775E-2
3,076916E-2
4,341718E-2
3,174208E-2
4,276856E-2
2,558023E-2
-3,960570E-2
-1,985958E-3
2,655315E-2
7,743285E-3
2,103992E-2
1,649960E-2
1,422945E-2
3,202971E-3
5,379503E-2
4,601164E-2
-1,495828E-2
1,909407E-2
3,498517E-2
3,141778E-2
2,103992E-2
3,595809E-2
-1,982290E-2
-4,284878E-2
2,168853E-2
1,455375E-2
2,554355E-3
-3,607499E-3
3,202971E-3
1,358083E-2
2,395869E-2
7,487506E-2
4,017409E-2
1,905739E-3
4,276856E-2
5,087626E-2
2,947193E-2
2,720177E-2
2,914762E-2
-2,987645E-2
-1,949860E-2
2,849900E-2
1,390514E-2
4,824512E-3
1,905739E-3
2,841986E-4
-6,526271E-3
2,817469E-2
6,125412E-2
1,033775E-2
9,328148E-4
2,882331E-2
3,757963E-2
1,617530E-2
2,558023E-2
5,473128E-3
-4,901063E-2
-6,850580E-3
1,260791E-2
-5,877655E-3
3,202971E-3
-8,472120E-3
-3,931807E-3
-3,931807E-3
7,065906E-2
4,147133E-2
-1,013034E-3
2,655315E-2
2,947193E-2
3,466086E-2
2,817469E-2
3,920117E-2
9,328148E-4
-3,052507E-2
4,990334E-2
3,660671E-2
1,422945E-2
4,500204E-3
7,094669E-3
3,527280E-3
2,979624E-2
9,011754E-2
4,147133E-2
-3,931807E-3
3,527280E-3
3,466086E-2
3,725532E-2
3,271501E-2
3,141778E-2
-4,317309E-2
-3,798416E-2
3,790394E-2
-4,904731E-3
-4,904731E-3
-2,310266E-3
-6,887257E-4
-1,009366E-2
2,428300E-2
7,001044E-2
-4,904731E-3
-3,283190E-3
3,855255E-2
2,331007E-2
3,303932E-2
3,076916E-2
2,201284E-2
-4,187585E-2
-5,553347E-3
3,887686E-2
1,714822E-2
-4,580423E-3
1,001344E-2
2,428300E-2
-1,593121E-2
7,844245E-2
5,865966E-2
-4,580423E-3
1,649960E-2
3,109347E-2
3,271501E-2
3,336362E-2
4,990334E-2
-7,174888E-3
-4,576755E-2
6,446052E-3
1,909407E-2
-1,268813E-2
-8,796428E-3
-1,009366E-2
-1,528259E-2
1,257123E-3
5,833535E-2
2,428300E-2
-3,182230E-2
1,974268E-2
1,747253E-2
2,720177E-2
1,293221E-2
3,851588E-3
-2,760630E-2
-4,349739E-2
2,103992E-2
6,446052E-3
4,500204E-3
1,131067E-2
2,841986E-4
-2,306598E-2
3,401224E-2
8,655015E-2
3,174208E-2
2,395869E-2
3,887686E-2
3,660671E-2
1,844545E-2
2,979624E-2
1,033775E-2
-3,928139E-2
1,033775E-2
3,660671E-2
3,141778E-2
1,714822E-2
-4,010948E-5
2,785039E-2
-6,850580E-3
5,865966E-2
6,319997E-2
-6,850580E-3
1,390514E-2
3,368793E-2
3,206639E-2
1,066206E-2
3,628240E-2
-3,798416E-2
-7,106358E-2
1,293221E-2
2,006699E-2
-7,823504E-3
6,770361E-3
1,033775E-2
4,500204E-3
1,390514E-2
1,053600E-1
3,855255E-2
3,851588E-3
4,860611E-2
4,406579E-2
4,147133E-2
3,790394E-2
3,952548E-2
-1,625551E-2
-7,499196E-3
3,660671E-2
1,033775E-2
4,175896E-3
-5,229039E-3
1,257123E-3
-1,657982E-2
2,558023E-2
6,255135E-2
-5,229039E-3
6,085067E-4
2,298577E-2
2,428300E-2
2,266146E-2
2,136422E-2
8,067593E-3
-4,641617E-2
-1,203951E-2
3,012054E-2
-7,499196E-3
-8,472120E-3
-4,580423E-3
-4,904731E-3
5,797436E-3
7,130767E-2
5,898396E-2
8,391901E-3
3,012054E-2
3,628240E-2
2,752608E-2
3,368793E-2
4,763318E-2
-1,820136E-2
-3,311954E-2
3,336362E-2
2,201284E-2
1,714822E-2
8,067593E-3
2,136422E-2
2,006699E-2
3,433655E-2
8,752308E-2
4,828180E-2
3,527280E-3
3,433655E-2
4,601164E-2
3,530947E-2
2,817469E-2
3,952548E-2
-2,922784E-2
-3,247092E-2
1,844545E-2
-1,009366E-2
-7,823504E-3
-1,013034E-3
-4,904731E-3
-2,760630E-2
2,817469E-2
5,476796E-2
-3,607499E-3
-1,013034E-3
1,098637E-2
1,585099E-2
2,428300E-2
4,017409E-2
2,882331E-2
-3,376815E-2
1,257123E-3
1,876976E-2
1,325652E-2
4,500204E-3
7,094669E-3
4,503872E-2
-6,201963E-3
1,131434E-1
6,547013E-2
7,094669E-3
3,368793E-2
4,698456E-2
3,530947E-2
2,785039E-2
5,411934E-2
4,175896E-3
-3,603831E-2
1,260791E-2
2,428300E-2
4,500204E-3
7,743285E-3
2,878663E-3
2,878663E-3
9,364825E-3
6,319997E-2
1,909407E-2
-1,366105E-2
2,752608E-2
4,114702E-2
2,817469E-2
1,617530E-2
1,001344E-2
-2,955215E-2
-2,630907E-2
2,266146E-2
1,487806E-2
-7,823504E-3
-1,463397E-2
5,148820E-3
-6,526271E-3
3,660671E-2
8,655015E-2
6,446052E-3
9,689133E-3
5,930827E-2
3,012054E-2
2,752608E-2
4,471441E-2
2,071561E-2
-2,890353E-2
1,941838E-2
3,530947E-2
-3,644176E-4
-3,283190E-3
-2,310266E-3
3,527280E-3
-7,823504E-3
6,028120E-2
6,449720E-2
-5,553347E-3
9,040517E-3
2,558023E-2
3,628240E-2
2,298577E-2
4,341718E-2
-6,201963E-3
-3,701123E-2
2,785039E-2
3,336362E-2
1,228360E-2
8,716209E-3
1,293221E-2
7,094669E-3
1,325652E-2
8,492861E-2
4,244425E-2
1,163498E-2
4,147133E-2
3,628240E-2
5,444365E-2
4,017409E-2
4,147133E-2
-2,014721E-2
-1,884998E-2
3,725532E-2
1,812114E-2
2,136422E-2
1,455375E-2
9,689133E-3
-1,430967E-2
1,909407E-2
7,649660E-2
1,131067E-2
1,033775E-2
4,114702E-2
2,914762E-2
1,714822E-2
3,109347E-2
1,909407E-2
-3,538969E-2
9,328148E-4
3,595809E-2
7,418977E-3
8,716209E-3
1,714822E-2
8,391901E-3
-8,147812E-3
5,509227E-2
6,157843E-2
-7,174888E-3
1,520237E-2
2,363438E-2
3,855255E-2
2,947193E-2
3,757963E-2
-1,074228E-2
-5,063217E-2
2,395869E-2
1,195929E-2
7,094669E-3
-1,985958E-3
5,148820E-3
8,716209E-3
-1,593121E-2
8,330707E-2
3,466086E-2
-1,528259E-2
3,660671E-2
5,152488E-2
4,147133E-2
3,141778E-2
4,633595E-2
-3,182230E-2
-2,566045E-2
4,082271E-2
2,687746E-2
8,391901E-3
1,228360E-2
8,067593E-3
-1,041797E-2
3,920117E-2
8,752308E-2
1,066206E-2
1,552668E-2
3,401224E-2
3,368793E-2
2,947193E-2
3,109347E-2
9,040517E-3
-6,036142E-2
-1,106658E-2
3,822825E-2
1,131067E-2
1,585099E-2
-1,041797E-2
-5,229039E-3
-3,931807E-3
4,439010E-2
5,865966E-2
-6,887257E-4
3,202971E-3
1,617530E-2
2,006699E-2
-1,009366E-2
3,174208E-2
-6,526271E-3
-4,933494E-2
1,682391E-2
2,201284E-2
-6,850580E-3
-1,366105E-2
-4,580423E-3
-8,472120E-3
1,812114E-2
8,363138E-2
5,444365E-2
1,066206E-2
3,693101E-2
3,790394E-2
3,401224E-2
3,790394E-2
4,990334E-2
-1,268813E-2
-2,112014E-2
2,493161E-2
1,682391E-2
6,446052E-3
-1,755275E-2
7,418977E-3
2,554355E-3
1,552668E-2
9,011754E-2
1,909407E-2
1,520237E-2
3,660671E-2
3,206639E-2
1,909407E-2
4,276856E-2
2,460731E-2
-4,057862E-2
2,230047E-3
3,303932E-2
4,500204E-3
5,148820E-3
6,770361E-3
3,202971E-3
1,905739E-3
9,498216E-2
6,579443E-2
1,257123E-3
1,358083E-2
1,974268E-2
2,947193E-2
2,979624E-2
5,703812E-2
8,391901E-3
-3,603831E-2
3,757963E-2
1,260791E-2
-9,445044E-3
1,905739E-3
6,085067E-4
-7,499196E-3
1,257123E-3
6,190274E-2
2,428300E-2
-2,079583E-2
1,487806E-2
5,797436E-3
1,390514E-2
2,233715E-2
3,303932E-2
-2,857922E-2
-4,609186E-2
2,493161E-2
-2,634574E-3
-9,120736E-3
-9,445044E-3
6,085067E-4
-1,333674E-2
3,693101E-2
7,649660E-2
1,455375E-2
6,121744E-3
2,331007E-2
1,909407E-2
3,527280E-3
2,525592E-2
6,121744E-3
-4,252447E-2
-1,074228E-2
-7,499196E-3
5,797436E-3
-3,538969E-2
3,527280E-3
-8,147812E-3
-1,560690E-2
5,574088E-2
6,417289E-2
-1,013034E-3
3,239070E-2
4,795749E-2
4,730887E-2
4,276856E-2
5,541658E-2
1,163498E-2
-2,176875E-2
2,590454E-2
4,341718E-2
3,076916E-2
1,293221E-2
3,851588E-3
-1,661650E-3
-3,931807E-3
5,249780E-2
1,033775E-2
-1,139089E-2
6,446052E-3
9,689133E-3
2,298577E-2
6,770361E-3
1,974268E-2
-3,441677E-2
-4,122724E-2
3,109347E-2
2,428300E-2
6,085067E-4
4,175896E-3
1,228360E-2
-6,850580E-3
3,498517E-2
8,655015E-2
1,033775E-2
2,230047E-3
2,331007E-2
3,044485E-2
3,076916E-2
3,855255E-2
3,628240E-2
-4,933494E-2
-1,657982E-2
2,622885E-2
8,391901E-3
5,148820E-3
-3,644176E-4
-4,010948E-5
-4,010948E-5
6,255135E-2
5,703812E-2
-1,009366E-2
1,905739E-3
3,563378E-2
3,920117E-2
1,390514E-2
2,655315E-2
-1,268813E-2
-4,998356E-2
3,790394E-2
2,136422E-2
-4,580423E-3
-4,580423E-3
8,391901E-3
-6,887257E-4
1,163498E-2
6,222705E-2
3,012054E-2
-2,144444E-2
3,725532E-2
2,655315E-2
1,779684E-2
2,525592E-2
2,849900E-2
-2,566045E-2
-3,084938E-2
2,039130E-2
1,905739E-3
-9,120736E-3
-4,580423E-3
-1,985958E-3
-1,982290E-2
1,260791E-2
6,644305E-2
8,716209E-3
-4,010948E-5
3,887686E-2
3,044485E-2
2,947193E-2
2,233715E-2
1,390514E-2
-2,501183E-2
-8,147812E-3
4,082271E-2
1,131067E-2
-5,229039E-3
5,148820E-3
5,473128E-3
-4,580423E-3
4,925472E-2
5,087626E-2
-1,268813E-2
-1,985958E-3
3,660671E-2
1,844545E-2
3,206639E-2
1,585099E-2
-1,560690E-2
-5,452387E-2
-1,690413E-2
2,817469E-2
3,527280E-3
1,257123E-3
-2,079583E-2
-1,139089E-2
-8,472120E-3
6,579443E-2
3,757963E-2
2,554355E-3
3,368793E-2
3,855255E-2
3,660671E-2
3,012054E-2
3,563378E-2
-2,987645E-2
-3,863277E-2
3,368793E-2
1,325652E-2
9,364825E-3
9,328148E-4
1,066206E-2
-7,174888E-3
2,331007E-2
7,325352E-2
6,121744E-3
-3,644176E-4
2,687746E-2
2,655315E-2
2,914762E-2
3,563378E-2
9,689133E-3
-4,576755E-2
-1,139089E-2
7,418977E-3
9,328148E-4
1,905739E-3
-2,533614E-2
-3,283190E-3
-2,566045E-2
2,233715E-2
3,206639E-2
-3,279523E-2
5,473128E-3
1,358083E-2
-5,877655E-3
-1,171520E-2
8,391901E-3
-2,987645E-2
-6,522604E-2
-2,079583E-2
-1,625551E-2
-2,857922E-2
-1,884998E-2
-1,139089E-2
-1,139089E-2
-3,441677E-2
4,860611E-2
2,460731E-2
-1,820136E-2
2,817469E-2
2,687746E-2
2,622885E-2
2,233715E-2
3,920117E-2
-1,528259E-2
-2,468752E-2
4,439010E-2
1,228360E-2
1,487806E-2
1,520237E-2
2,525592E-2
2,841986E-4
4,860611E-2
9,109047E-2
1,941838E-2
1,714822E-2
4,017409E-2
3,563378E-2
2,266146E-2
4,017409E-2
4,957903E-2
-2,436322E-2
-5,877655E-3
4,439010E-2
1,905739E-3
3,851588E-3
8,391901E-3
-6,850580E-3
-1,593121E-2
4,341718E-2
4,341718E-2
-1,560690E-2
1,257123E-3
1,747253E-2
2,493161E-2
1,812114E-2
2,071561E-2
-2,176875E-2
-6,555034E-2
1,001344E-2
1,358083E-2
-5,877655E-3
-6,526271E-3
-4,010948E-5
3,527280E-3
2,878663E-3
7,487506E-2
5,282211E-2
-2,468752E-2
2,882331E-2
2,493161E-2
3,109347E-2
2,493161E-2
3,466086E-2
-3,798416E-2
-3,636262E-2
3,239070E-2
6,446052E-3
1,905739E-3
6,085067E-4
1,358083E-2
-1,398536E-2
1,293221E-2
4,957903E-2
6,085067E-4
3,202971E-3
3,271501E-2
1,876976E-2
3,239070E-2
3,595809E-2
2,622885E-2
-4,317309E-2
3,527280E-3
2,720177E-2
1,390514E-2
-4,256115E-3
1,325652E-2
1,422945E-2
-1,593121E-2
9,563078E-2
5,347073E-2
-1,463397E-2
1,098637E-2
2,331007E-2
3,012054E-2
2,136422E-2
3,498517E-2
-2,634574E-3
-4,868632E-2
1,779684E-2
2,525592E-2
-1,074228E-2
-6,887257E-4
5,473128E-3
6,085067E-4
1,520237E-2
6,936182E-2
2,298577E-2
-1,013034E-3
4,309287E-2
4,017409E-2
4,860611E-2
2,331007E-2
2,428300E-2
-7,174888E-3
-3,993001E-2
2,493161E-2
2,039130E-2
2,841986E-4
-2,634574E-3
1,422945E-2
-1,657982E-2
2,460731E-2
7,844245E-2
-2,014721E-2
-1,430967E-2
1,941838E-2
-4,256115E-3
1,033775E-2
1,909407E-2
1,001344E-2
-4,090293E-2
-1,982290E-2
1,941838E-2
-1,106658E-2
-8,472120E-3
-8,796428E-3
1,195929E-2
-2,634574E-3
6,384859E-2
5,865966E-2
-1,013034E-3
1,747253E-2
3,206639E-2
3,303932E-2
1,585099E-2
4,341718E-2
1,325652E-2
-4,349739E-2
2,168853E-2
2,979624E-2
1,001344E-2
6,085067E-4
6,446052E-3
1,001344E-2
3,433655E-2
8,200984E-2
3,628240E-2
-4,580423E-3
6,449720E-2
4,341718E-2
2,817469E-2
2,233715E-2
2,006699E-2
-1,236382E-2
-9,445044E-3
2,849900E-2
5,148820E-3
-1,013034E-3
-2,436322E-2
6,446052E-3
-2,634574E-3
2,201284E-2
6,676736E-2
1,649960E-2
-6,201963E-3
1,098637E-2
5,314642E-2
3,693101E-2
4,633595E-2
4,049840E-2
-1,495828E-2
1,617530E-2
5,703812E-2
1,585099E-2
9,040517E-3
8,067593E-3
2,878663E-3
8,067593E-3
6,384859E-2
7,098336E-2
1,487806E-2
2,428300E-2
3,920117E-2
2,687746E-2
1,747253E-2
3,693101E-2
4,500204E-3
-4,576755E-2
2,878663E-3
7,418977E-3
-7,823504E-3
-1,301243E-2
-3,052507E-2
-3,247092E-2
-1,528259E-2
7,325352E-2
4,763318E-2
-1,139089E-2
7,094669E-3
2,817469E-2
1,779684E-2
2,882331E-2
4,568733E-2
-2,176875E-2
-2,047152E-2
3,239070E-2
3,920117E-2
1,747253E-2
3,271501E-2
2,136422E-2
4,175896E-3
6,028120E-2
6,255135E-2
4,309287E-2
4,824512E-3
4,406579E-2
3,660671E-2
2,720177E-2
2,720177E-2
9,689133E-3
-5,614541E-2
-4,090293E-2
-1,074228E-2
-3,344384E-2
-3,020076E-2
-2,987645E-2
-2,760630E-2
-3,538969E-2
4,309287E-2
4,471441E-2
-4,447032E-2
-3,084938E-2
7,844245E-2
2,363805E-1
4,189660E-1
5,584184E-1
6,096591E-1
6,300905E-1
7,637055E-1
8,282428E-1
8,629438E-1
9,122386E-1
9,488854E-1
9,595876E-1
9,806676E-1
1,009855E+0
9,054281E-1
7,928932E-1
6,612241E-1
5,415544E-1
3,560502E-1
2,020038E-1
4,114702E-2
-1,628428E-1
-3,087814E-1
-3,872640E-1
-4,952586E-1
-5,896322E-1
-6,470348E-1
-6,713579E-1
-7,054102E-1
-6,677905E-1
-6,094150E-1
-6,557911E-1
-5,987128E-1
-5,497423E-1
-4,907183E-1
-4,647736E-1
-4,099655E-1
-3,700756E-1
-3,846695E-1
-3,087814E-1
-2,384066E-1
-2,270558E-1
-2,092188E-1
-1,917062E-1
-1,433843E-1
-1,625185E-1
-8,403591E-2
-3,928139E-2
-9,473807E-2
-7,884698E-2
-5,355095E-2
-6,068572E-2
-5,873987E-2
-3,311954E-2
-7,690113E-2
-1,103049E-1
-4,252447E-2
-3,506538E-2
-5,322664E-2
-5,419956E-2
-5,517249E-2
-5,290233E-2
-4,284878E-2
1,974268E-2
6,121744E-3
-3,052507E-2
2,230047E-3
3,433655E-2
5,797436E-3
-2,634574E-3
6,121744E-3
-5,582110E-2
-5,614541E-2
2,849900E-2
-1,013034E-3
-1,593121E-2
-1,203951E-2
-1,722844E-2
-3,247092E-2
2,006699E-2
5,022765E-2
2,841986E-4
-2,533614E-2
1,260791E-2
2,363438E-2
2,720177E-2
2,136422E-2
2,558023E-2
-3,279523E-2
2,039130E-2
4,341718E-2
9,689133E-3
1,649960E-2
2,590454E-2
1,520237E-2
3,527280E-3
6,417289E-2
7,292921E-2
2,298577E-2
3,303932E-2
4,341718E-2
4,536302E-2
2,849900E-2
5,184919E-2
9,328148E-4
-5,095648E-2
3,202971E-3
1,325652E-2
-6,526271E-3
1,001344E-2
2,230047E-3
-3,931807E-3
-4,256115E-3
5,152488E-2
3,952548E-2
-5,877655E-3
1,293221E-2
1,455375E-2
1,033775E-2
9,689133E-3
3,595809E-2
-2,890353E-2
-5,549679E-2
7,094669E-3
-2,958882E-3
-7,499196E-3
-2,209306E-2
9,689133E-3
-5,553347E-3
3,202971E-3
7,163198E-2
6,770361E-3
-1,985958E-3
3,757963E-2
3,076916E-2
3,660671E-2
3,887686E-2
2,914762E-2
-3,441677E-2
-1,337342E-3
4,049840E-2
-5,553347E-3
6,085067E-4
-1,917429E-2
6,085067E-4
-2,144444E-2
2,363438E-2
8,006399E-2
-1,852567E-2
4,824512E-3
8,067593E-3
6,121744E-3
-5,877655E-3
1,585099E-2
-7,174888E-3
-5,419956E-2
-4,010948E-5
3,851588E-3
-2,403891E-2
-1,690413E-2
4,500204E-3
-1,820136E-2
-1,333674E-2
5,898396E-2
2,849900E-2
-7,499196E-3
2,655315E-2
1,293221E-2
1,779684E-2
1,747253E-2
2,363438E-2
-2,825491E-2
-4,641617E-2
9,364825E-3
1,228360E-2
1,293221E-2
-4,904731E-3
3,336362E-2
-6,201963E-3
2,363438E-2
8,557723E-2
1,455375E-2
-1,661650E-3
3,303932E-2
3,595809E-2
3,822825E-2
5,055195E-2
2,979624E-2
-4,479463E-2
-9,120736E-3
1,552668E-2
-3,931807E-3
4,824512E-3
-1,722844E-2
-3,283190E-3
-1,301243E-2
4,179564E-2
6,157843E-2
-1,661650E-3
4,374148E-2
2,979624E-2
4,309287E-2
2,914762E-2
4,082271E-2
3,527280E-3
-4,122724E-2
1,487806E-2
2,914762E-2
1,033775E-2
-5,229039E-3
9,689133E-3
5,797436E-3
-6,850580E-3
6,806459E-2
3,076916E-2
-3,052507E-2
7,743285E-3
2,525592E-2
2,103992E-2
1,552668E-2
2,460731E-2
-2,598476E-2
-3,506538E-2
2,298577E-2
-2,958882E-3
-1,463397E-2
-2,310266E-3
7,743285E-3
-1,884998E-2
2,136422E-2
6,222705E-2
6,085067E-4
-3,607499E-3
2,395869E-2
2,233715E-2
3,044485E-2
2,071561E-2
3,855255E-2
-4,349739E-2
-1,852567E-2
1,909407E-2
-1,661650E-3
1,001344E-2
-5,553347E-3
-3,607499E-3
-1,852567E-2
3,109347E-2
4,763318E-2
-1,398536E-2
8,391901E-3
2,914762E-2
1,812114E-2
1,358083E-2
2,428300E-2
-1,041797E-2
-4,414601E-2
5,797436E-3
2,103992E-2
-2,310266E-3
-2,958882E-3
-8,472120E-3
-1,657982E-2
-6,201963E-3
3,725532E-2
4,309287E-2
-2,079583E-2
1,163498E-2
2,882331E-2
-5,229039E-3
4,244425E-2
1,487806E-2
-3,409246E-2
-3,863277E-2
1,876976E-2
-3,644176E-4
-5,553347E-3
-6,850580E-3
-1,985958E-3
-7,823504E-3
2,298577E-2
7,001044E-2
9,689133E-3
-7,174888E-3
2,720177E-2
2,655315E-2
1,812114E-2
2,785039E-2
2,687746E-2
-3,052507E-2
1,581431E-3
3,044485E-2
1,131067E-2
2,331007E-2
1,552668E-2
2,071561E-2
3,202971E-3
5,801104E-2
7,033475E-2
4,824512E-3
1,585099E-2
5,022765E-2
4,439010E-2
3,336362E-2
6,092981E-2
4,500204E-3
-3,247092E-2
1,422945E-2
9,040517E-3
-8,472120E-3
1,033775E-2
-3,644176E-4
-8,147812E-3
-1,661650E-3
5,638950E-2
2,914762E-2
-1,495828E-2
3,202971E-3
2,395869E-2
2,103992E-2
1,033775E-2
3,174208E-2
-3,798416E-2
-5,387525E-2
1,066206E-2
-2,634574E-3
1,552668E-2
-1,982290E-2
1,257123E-3
1,905739E-3
3,271501E-2
8,265846E-2
3,433655E-2
1,131067E-2
4,276856E-2
5,509227E-2
2,201284E-2
4,049840E-2
2,979624E-2
-1,917429E-2
-3,644176E-4
4,179564E-2
1,941838E-2
-2,310266E-3
3,527280E-3
3,693101E-2
-1,333674E-2
4,439010E-2
6,838890E-2
-1,949860E-2
-1,661650E-3
2,493161E-2
7,094669E-3
3,202971E-3
2,785039E-2
-4,414601E-2
-8,273867E-2
-3,117369E-2
-1,787705E-2
-3,376815E-2
-2,922784E-2
-4,025431E-2
-3,441677E-2
-3,636262E-2
3,271501E-2
1,779684E-2
-2,663337E-2
1,195929E-2
1,585099E-2
4,500204E-3
-2,310266E-3
6,446052E-3
-4,252447E-2
-5,646972E-2
1,293221E-2
-1,106658E-2
-2,371460E-2
-2,922784E-2
-1,657982E-2
-4,025431E-2
-6,201963E-3
4,633595E-2
-2,533614E-2
-3,344384E-2
-1,560690E-2
-4,010948E-5
-1,333674E-2
2,230047E-3
-2,958882E-3
-1,086833E-1
-3,830846E-2
-6,201963E-3
-3,765985E-2
-3,895708E-2
-4,187585E-2
-4,090293E-2
-5,225371E-2
1,905739E-3
1,812114E-2
-4,836202E-2
-3,052507E-2
9,328148E-4
-1,301243E-2
-2,047152E-2
-2,955215E-2
-7,657682E-2
-1,203584E-1
-4,998356E-2
-1,528259E-2
-2,014721E-2
-1,041797E-2
-1,009366E-2
-2,274168E-2
-1,268813E-2
5,347073E-2
2,687746E-2
-8,147812E-3
3,174208E-2
5,541658E-2
4,828180E-2
5,606519E-2
7,584799E-2
1,779684E-2
1,909407E-2
7,163198E-2
5,865966E-2
6,092981E-2
4,990334E-2
5,865966E-2
5,184919E-2
8,265846E-2
1,407096E-1
9,336062E-2
7,844245E-2
1,082788E-1
1,144406E-1
1,001711E-1
1,011440E-1
1,066573E-1
3,790394E-2
4,795749E-2
9,433355E-2
6,255135E-2
5,509227E-2
6,936182E-2
6,190274E-2
4,601164E-2
9,952248E-2
1,150893E-1
3,563378E-2
5,509227E-2
6,287566E-2
6,676736E-2
6,449720E-2
8,200984E-2
4,049840E-2
3,527280E-3
4,763318E-2
5,703812E-2
3,887686E-2
2,493161E-2
4,244425E-2
3,757963E-2
4,893041E-2
8,655015E-2
8,136122E-2
1,812114E-2
3,855255E-2
6,352428E-2
1,066206E-2
5,249780E-2
4,211994E-2
7,094669E-3
-2,630907E-2
3,822825E-2
2,201284E-2
1,812114E-2
2,493161E-2
1,649960E-2
8,716209E-3
4,666026E-2
9,011754E-2
3,012054E-2
4,276856E-2
6,676736E-2
6,255135E-2
7,228060E-2
4,795749E-2
4,828180E-2
-1,985958E-3
2,554355E-3
6,092981E-2
4,276856E-2
2,817469E-2
2,460731E-2
2,103992E-2
-1,398536E-2
4,536302E-2
6,903752E-2
2,230047E-3
2,331007E-2
3,984979E-2
2,428300E-2
2,460731E-2
3,466086E-2
2,006699E-2
-4,641617E-2
1,844545E-2
5,120057E-2
1,649960E-2
1,001344E-2
2,331007E-2
1,585099E-2
1,747253E-2
7,844245E-2
5,930827E-2
2,233715E-2
3,660671E-2
4,536302E-2
4,471441E-2
3,044485E-2
6,741597E-2
-1,106658E-2
-1,657982E-2
3,174208E-2
1,747253E-2
7,094669E-3
9,689133E-3
3,202971E-3
-1,430967E-2
1,905739E-3
8,460430E-2
2,914762E-2
-5,229039E-3
4,049840E-2
3,401224E-2
2,103992E-2
4,276856E-2
4,244425E-2
-2,014721E-2
6,085067E-4
4,893041E-2
2,590454E-2
1,682391E-2
1,552668E-2
1,909407E-2
-1,366105E-2
6,579443E-2
7,519937E-2
1,358083E-2
2,233715E-2
3,044485E-2
3,206639E-2
3,076916E-2
3,855255E-2
1,779684E-2
-3,214661E-2
1,487806E-2
4,147133E-2
-2,310266E-3
1,714822E-2
4,175896E-3
1,422945E-2
3,527280E-3
5,833535E-2
4,698456E-2
-4,580423E-3
2,298577E-2
2,622885E-2
3,466086E-2
2,493161E-2
3,563378E-2
-1,884998E-2
-4,447032E-2
3,239070E-2
4,824512E-3
9,328148E-4
-5,553347E-3
9,328148E-4
-1,722844E-2
1,520237E-2
6,968613E-2
1,455375E-2
1,487806E-2
3,141778E-2
4,147133E-2
2,266146E-2
1,876976E-2
5,282211E-2
-5,517249E-2
1,905739E-3
2,785039E-2
5,148820E-3
1,747253E-2
2,785039E-2
2,363438E-2
-5,553347E-3
4,730887E-2
6,384859E-2
3,851588E-3
2,168853E-2
4,049840E-2
4,276856E-2
2,428300E-2
3,757963E-2
3,202971E-3
-6,782050E-2
1,195929E-2
2,979624E-2
2,841986E-4
1,325652E-2
9,689133E-3
-4,256115E-3
-1,337342E-3
5,768673E-2
4,730887E-2
8,391901E-3
3,822825E-2
4,341718E-2
3,920117E-2
2,460731E-2
4,957903E-2
-1,884998E-2
-3,214661E-2
3,044485E-2
-6,850580E-3
1,905739E-3
6,121744E-3
-2,144444E-2
-1,690413E-2
2,460731E-2
6,676736E-2
1,552668E-2
7,094669E-3
2,947193E-2
3,693101E-2
2,622885E-2
2,817469E-2
2,039130E-2
-4,090293E-2
1,905739E-3
4,309287E-2
1,098637E-2
-6,887257E-4
7,743285E-3
1,163498E-2
1,098637E-2
5,801104E-2
7,130767E-2
-2,310266E-3
7,094669E-3
3,595809E-2
2,006699E-2
5,148820E-3
3,757963E-2
6,121744E-3
-4,836202E-2
6,770361E-3
1,422945E-2
-4,256115E-3
-7,499196E-3
4,175896E-3
-5,229039E-3
6,085067E-4
6,449720E-2
2,655315E-2
-3,603831E-2
2,331007E-2
1,649960E-2
8,391901E-3
1,098637E-2
1,163498E-2
-2,825491E-2
-2,987645E-2
3,141778E-2
1,747253E-2
4,175896E-3
9,689133E-3
2,590454E-2
-3,644176E-4
3,271501E-2
9,595509E-2
4,374148E-2
1,844545E-2
5,249780E-2
5,282211E-2
3,303932E-2
3,141778E-2
2,103992E-2
-3,247092E-2
5,797436E-3
4,471441E-2
8,716209E-3
7,094669E-3
-3,283190E-3
-6,526271E-3
-9,445044E-3
4,730887E-2
4,309287E-2
-2,079583E-2
-3,607499E-3
2,395869E-2
3,012054E-2
1,487806E-2
1,552668E-2
-1,301243E-2
-4,803771E-2
-1,366105E-2
2,331007E-2
-3,607499E-3
-1,463397E-2
2,849900E-2
-2,274168E-2
-9,120736E-3
5,444365E-2
3,336362E-2
-2,339029E-2
1,585099E-2
2,590454E-2
3,141778E-2
2,947193E-2
3,206639E-2
-2,825491E-2
-3,409246E-2
2,817469E-2
4,500204E-3
-4,580423E-3
-8,796428E-3
1,257123E-3
-1,398536E-2
9,040517E-3
5,995689E-2
3,527280E-3
-7,823504E-3
3,984979E-2
3,660671E-2
2,752608E-2
3,498517E-2
3,628240E-2
-3,214661E-2
-9,445044E-3
2,947193E-2
9,689133E-3
4,500204E-3
1,163498E-2
1,941838E-2
9,328148E-4
5,865966E-2
8,849600E-2
7,418977E-3
3,206639E-2
3,952548E-2
3,044485E-2
4,276856E-2
4,568733E-2
1,520237E-2
-1,301243E-2
2,331007E-2
2,103992E-2
9,689133E-3
-6,201963E-3
1,066206E-2
2,460731E-2
2,039130E-2
7,260490E-2
4,925472E-2
-1,661650E-3
3,206639E-2
3,757963E-2
3,725532E-2
2,006699E-2
3,952548E-2
-1,333674E-2
-4,025431E-2
-4,010948E-5
1,195929E-2
-1,722844E-2
-8,147812E-3
2,554355E-3
-1,787705E-2
2,266146E-2
7,519937E-2
5,148820E-3
-3,607499E-3
2,914762E-2
-3,644176E-4
1,812114E-2
2,493161E-2
1,747253E-2
-1,982290E-2
7,418977E-3
3,271501E-2
1,163498E-2
1,585099E-2
9,328148E-4
3,851588E-3
-1,013034E-3
4,795749E-2
5,703812E-2
1,033775E-2
3,044485E-2
4,276856E-2
4,244425E-2
3,012054E-2
2,168853E-2
2,230047E-3
-5,063217E-2
1,876976E-2
2,590454E-2
-6,201963E-3
3,044485E-2
-1,495828E-2
1,228360E-2
-2,958882E-3
6,514582E-2
4,406579E-2
5,148820E-3
2,655315E-2
2,395869E-2
3,174208E-2
1,714822E-2
2,395869E-2
-3,214661E-2
-4,706478E-2
3,527280E-3
4,500204E-3
1,098637E-2
-8,147812E-3
-6,887257E-4
-1,625551E-2
1,617530E-2
6,741597E-2
1,163498E-2
-1,755275E-2
7,418977E-3
2,785039E-2
3,368793E-2
3,271501E-2
3,920117E-2
-4,901063E-2
-1,203951E-2
3,595809E-2
-3,344384E-2
6,770361E-3
-2,209306E-2
4,175896E-3
-2,663337E-2
4,698456E-2
5,930827E-2
-1,366105E-2
6,446052E-3
1,390514E-2
3,498517E-2
1,649960E-2
2,395869E-2
6,121744E-3
-4,609186E-2
8,716209E-3
3,757963E-2
6,121744E-3
1,163498E-2
1,131067E-2
-1,106658E-2
8,716209E-3
6,125412E-2
4,341718E-2
-8,796428E-3
1,844545E-2
2,817469E-2
2,558023E-2
3,044485E-2
6,676736E-2
-2,630907E-2
-4,057862E-2
2,590454E-2
-2,310266E-3
-5,877655E-3
3,851588E-3
-5,877655E-3
-1,560690E-2
1,747253E-2
5,833535E-2
1,066206E-2
-1,013034E-3
3,174208E-2
2,460731E-2
2,395869E-2
1,909407E-2
2,720177E-2
-2,630907E-2
-3,931807E-3
4,276856E-2
2,136422E-2
1,520237E-2
4,175896E-3
3,527280E-3
-5,553347E-3
5,087626E-2
6,936182E-2
-5,877655E-3
1,358083E-2
3,141778E-2
1,131067E-2
1,260791E-2
2,914762E-2
-1,333674E-2
-5,906418E-2
3,527280E-3
1,422945E-2
7,418977E-3
-1,013034E-3
-1,985958E-3
2,841986E-4
-5,229039E-3
5,865966E-2
3,855255E-2
-9,120736E-3
1,812114E-2
2,136422E-2
2,201284E-2
1,876976E-2
3,303932E-2
-1,593121E-2
-4,965925E-2
2,168853E-2
1,098637E-2
-9,769352E-3
-1,661650E-3
1,905739E-3
-3,571400E-2
2,233715E-2
7,098336E-2
7,094669E-3
-4,904731E-3
2,168853E-2
1,747253E-2
1,033775E-2
1,974268E-2
1,682391E-2
-4,803771E-2
-1,625551E-2
1,131067E-2
-4,904731E-3
-1,820136E-2
1,131067E-2
-1,787705E-2
-1,398536E-2
3,336362E-2
5,995689E-2
1,581431E-3
1,581431E-3
1,974268E-2
2,622885E-2
1,876976E-2
3,174208E-2
6,121744E-3
-4,544324E-2
2,395869E-2
3,303932E-2
9,040517E-3
-3,644176E-4
7,418977E-3
-4,010948E-5
2,554355E-3
7,325352E-2
2,363438E-2
-8,796428E-3
1,941838E-2
2,979624E-2
1,617530E-2
1,585099E-2
3,044485E-2
-4,252447E-2
-2,825491E-2
-4,010948E-5
-2,634574E-3
-1,787705E-2
-4,904731E-3
-4,010948E-5
-1,333674E-2
5,797436E-3
6,449720E-2
6,121744E-3
-1,949860E-2
2,525592E-2
2,558023E-2
2,201284E-2
1,876976E-2
2,363438E-2
-5,225371E-2
-1,560690E-2
3,044485E-2
3,202971E-3
-1,985958E-3
6,770361E-3
2,230047E-3
-9,120736E-3
5,120057E-2
6,806459E-2
1,293221E-2
2,136422E-2
4,730887E-2
1,876976E-2
3,887686E-2
3,855255E-2
9,689133E-3
-4,674048E-2
-1,657982E-2
3,174208E-2
-5,229039E-3
8,391901E-3
8,067593E-3
2,554355E-3
1,581431E-3
6,417289E-2
3,595809E-2
-1,106658E-2
1,747253E-2
2,136422E-2
3,271501E-2
3,141778E-2
3,790394E-2
-2,144444E-2
-4,414601E-2
2,201284E-2
9,328148E-4
-1,337342E-3
1,581431E-3
1,422945E-2
-2,079583E-2
1,905739E-3
5,865966E-2
8,716209E-3
-8,472120E-3
1,941838E-2
2,979624E-2
2,331007E-2
3,174208E-2
2,039130E-2
-4,122724E-2
-2,144444E-2
3,822825E-2
4,824512E-3
-8,147812E-3
-3,644176E-4
1,257123E-3
-5,877655E-3
6,222705E-2
7,325352E-2
7,743285E-3
1,066206E-2
2,460731E-2
1,293221E-2
1,228360E-2
2,558023E-2
-6,526271E-3
-7,041497E-2
-7,823504E-3
1,033775E-2
-1,463397E-2
1,163498E-2
-3,644176E-4
-1,009366E-2
1,649960E-2
6,644305E-2
4,795749E-2
2,841986E-4
2,136422E-2
3,952548E-2
3,303932E-2
3,336362E-2
4,633595E-2
-1,463397E-2
-2,987645E-2
2,785039E-2
2,493161E-2
1,812114E-2
8,716209E-3
4,824512E-3
-8,472120E-3
2,103992E-2
7,552368E-2
9,040517E-3
-8,796428E-3
2,785039E-2
8,716209E-3
2,136422E-2
3,303932E-2
2,752608E-2
-3,928139E-2
-1,917429E-2
4,341718E-2
2,554355E-3
4,824512E-3
2,882331E-2
1,293221E-2
-2,760630E-2
7,418977E-3
1,585099E-2
-3,474108E-2
-2,241737E-2
8,067593E-3
-6,201963E-3
-2,922784E-2
-1,625551E-2
-4,057862E-2
-1,083590E-1
-4,706478E-2
-2,274168E-2
-4,057862E-2
-4,706478E-2
-2,695768E-2
-1,528259E-2
-1,657982E-2
5,801104E-2
3,757963E-2
-1,949860E-2
1,844545E-2
4,017409E-2
3,628240E-2
4,925472E-2
4,925472E-2
-8,472120E-3
-5,290233E-2
1,293221E-2
8,716209E-3
1,617530E-2
5,055195E-2
3,790394E-2
9,040517E-3
2,525592E-2
6,968613E-2
1,455375E-2
1,228360E-2
4,439010E-2
4,925472E-2
4,568733E-2
3,822825E-2
3,822825E-2
9,040517E-3
-3,283190E-3
6,449720E-2
2,882331E-2
1,844545E-2
1,585099E-2
1,682391E-2
-2,958882E-3
5,638950E-2
8,395569E-2
1,552668E-2
3,563378E-2
4,439010E-2
3,920117E-2
2,622885E-2
4,276856E-2
-1,661650E-3
-4,771340E-2
1,257123E-3
1,520237E-2
4,500204E-3
1,909407E-2
2,233715E-2
9,364825E-3
2,752608E-2
7,876676E-2
5,898396E-2
1,552668E-2
4,374148E-2
5,379503E-2
5,768673E-2
5,476796E-2
5,444365E-2
-4,010948E-5
-1,528259E-2
3,693101E-2
4,017409E-2
1,876976E-2
-1,820136E-2
-1,690413E-2
-2,760630E-2
1,033775E-2
6,676736E-2
-4,010948E-5
-1,041797E-2
3,660671E-2
3,174208E-2
3,336362E-2
4,925472E-2
2,525592E-2
-2,890353E-2
9,328148E-4
3,855255E-2
1,260791E-2
1,747253E-2
1,033775E-2
2,655315E-2
1,714822E-2
5,995689E-2
8,168553E-2
6,121744E-3
1,909407E-2
3,303932E-2
2,428300E-2
3,109347E-2
3,984979E-2
1,098637E-2
-9,769352E-3
2,168853E-2
2,979624E-2
2,233715E-2
1,358083E-2
2,006699E-2
2,525592E-2
1,747253E-2
8,752308E-2
5,249780E-2
-3,283190E-3
3,044485E-2
4,147133E-2
3,628240E-2
2,590454E-2
3,109347E-2
-2,014721E-2
-4,641617E-2
1,260791E-2
-4,580423E-3
6,446052E-3
1,257123E-3
2,841986E-4
-1,528259E-2
9,689133E-3
6,092981E-2
1,001344E-2
6,121744E-3
4,763318E-2
4,147133E-2
3,303932E-2
4,147133E-2
2,071561E-2
-2,079583E-2
-1,074228E-2
4,309287E-2
2,103992E-2
4,341718E-2
2,460731E-2
-3,931807E-3
-4,090293E-2
3,271501E-2
5,930827E-2
-2,566045E-2
2,230047E-3
1,260791E-2
1,747253E-2
1,098637E-2
2,558023E-2
9,328148E-4
-4,447032E-2
6,085067E-4
2,947193E-2
8,067593E-3
2,201284E-2
2,655315E-2
2,168853E-2
3,174208E-2
9,336062E-2
8,525292E-2
3,530947E-2
5,898396E-2
6,644305E-2
4,860611E-2
2,071561E-2
4,244425E-2
-2,371460E-2
-3,409246E-2
3,725532E-2
6,770361E-3
-8,796428E-3
-1,661650E-3
-7,499196E-3
-2,209306E-2
6,770361E-3
5,152488E-2
2,006699E-2
-5,877655E-3
3,498517E-2
1,163498E-2
1,779684E-2
2,947193E-2
3,076916E-2
-3,441677E-2
-8,472120E-3
3,141778E-2
1,422945E-2
-7,174888E-3
6,085067E-4
1,422945E-2
-3,283190E-3
4,763318E-2
6,774028E-2
-9,120736E-3
4,175896E-3
3,498517E-2
3,336362E-2
1,617530E-2
5,217349E-2
3,202971E-3
-4,576755E-2
1,812114E-2
2,460731E-2
-3,644176E-4
2,331007E-2
1,066206E-2
1,293221E-2
2,460731E-2
7,260490E-2
5,120057E-2
-1,106658E-2
-1,106658E-2
7,094669E-3
4,824512E-3
-3,931807E-3
1,747253E-2
-2,566045E-2
-4,998356E-2
2,395869E-2
-6,526271E-3
-2,630907E-2
5,574088E-2
2,350833E-1
3,988589E-1
5,425273E-1
6,806826E-1
6,887903E-1
7,260857E-1
8,201351E-1
8,791592E-1
9,193734E-1
9,663981E-1
9,832621E-1
9,064011E-1
8,931044E-1
8,691056E-1
7,400310E-1
6,372253E-1
4,860977E-1
3,216735E-1
1,698973E-1
4,471441E-2
-8,403591E-2
-2,753777E-1
-3,911557E-1
-4,748272E-1
-5,435805E-1
-6,223873E-1
-6,470348E-1
-6,797899E-1
-7,277875E-1
-6,645474E-1
-6,337381E-1
-6,162255E-1
-5,786057E-1
-5,335269E-1
-4,848807E-1
-4,505040E-1
-3,473741E-1
-3,107273E-1
-3,233753E-1
-2,426226E-1
-2,040299E-1
-1,923548E-1
-1,703019E-1
-1,333307E-1
-1,787339E-1
-1,826256E-1
-9,798115E-2
-8,565745E-2
-8,338729E-2
-8,338729E-2
-7,690113E-2
-7,106358E-2
-4,706478E-2
1,585099E-2
-3,636262E-2
-4,414601E-2
-2,112014E-2
1,195929E-2
-1,787705E-2
-2,079583E-2
-1,982290E-2
-8,079283E-2
-5,290233E-2
5,797436E-3
-2,857922E-2
-3,214661E-2
-2,403891E-2
-1,722844E-2
-3,409246E-2
2,785039E-2
3,206639E-2
1,001344E-2
4,175896E-3
4,082271E-2
2,817469E-2
3,109347E-2
3,984979E-2
1,617530E-2
-3,214661E-2
1,585099E-2
3,368793E-2
4,500204E-3
1,257123E-3
2,878663E-3
3,202971E-3
-1,337342E-3
6,871321E-2
4,244425E-2
-1,041797E-2
1,228360E-2
3,336362E-2
2,947193E-2
8,067593E-3
1,098637E-2
-3,441677E-2
-4,511893E-2
9,040517E-3
9,040517E-3
2,841986E-4
7,094669E-3
8,391901E-3
-1,236382E-2
1,812114E-2
7,844245E-2
1,585099E-2
-4,010948E-5
3,239070E-2
2,006699E-2
2,395869E-2
3,076916E-2
2,947193E-2
-4,479463E-2
-4,580423E-3
1,714822E-2
1,001344E-2
-3,283190E-3
-4,256115E-3
8,067593E-3
-2,955215E-2
6,482151E-2
4,049840E-2
1,098637E-2
1,066206E-2
3,595809E-2
3,206639E-2
1,228360E-2
2,558023E-2
-3,931807E-3
-4,771340E-2
9,328148E-4
1,520237E-2
-1,009366E-2
9,689133E-3
-1,337342E-3
-4,010948E-5
-3,931807E-3
6,871321E-2
4,017409E-2
-5,553347E-3
3,887686E-2
4,406579E-2
4,503872E-2
3,757963E-2
4,893041E-2
-3,931807E-3
-1,917429E-2
4,730887E-2
3,433655E-2
1,876976E-2
2,039130E-2
-3,607499E-3
-1,203951E-2
2,687746E-2
6,936182E-2
2,071561E-2
4,824512E-3
3,239070E-2
1,844545E-2
1,163498E-2
1,682391E-2
2,168853E-2
-4,609186E-2
-1,852567E-2
2,136422E-2
-2,958882E-3
-5,553347E-3
-9,769352E-3
-6,850580E-3
-9,769352E-3
3,109347E-2
5,411934E-2
-7,174888E-3
-1,398536E-2
2,039130E-2
1,779684E-2
1,293221E-2
2,460731E-2
-3,931807E-3
-6,457742E-2
-2,634574E-3
2,331007E-2
-4,010948E-5
2,201284E-2
-4,010948E-5
-4,010948E-5
1,228360E-2
6,222705E-2
4,114702E-2
-4,010948E-5
1,779684E-2
2,914762E-2
3,984979E-2
2,395869E-2
3,401224E-2
-1,593121E-2
-3,928139E-2
2,071561E-2
-2,079583E-2
-7,823504E-3
4,824512E-3
-8,472120E-3
-2,987645E-2
1,844545E-2
6,644305E-2
8,716209E-3
-1,139089E-2
2,168853E-2
3,336362E-2
3,141778E-2
2,622885E-2
3,109347E-2
-2,922784E-2
-2,857922E-2
2,201284E-2
-1,982290E-2
1,257123E-3
-3,644176E-4
-9,769352E-3
-1,337342E-3
5,087626E-2
6,709167E-2
-2,958882E-3
2,878663E-3
9,040517E-3
-4,256115E-3
1,131067E-2
4,601164E-2
7,094669E-3
-4,803771E-2
6,085067E-4
1,325652E-2
-1,528259E-2
-2,209306E-2
-1,301243E-2
-1,528259E-2
-1,657982E-2
4,957903E-2
4,309287E-2
-2,047152E-2
1,844545E-2
2,460731E-2
4,049840E-2
9,364825E-3
1,358083E-2
-1,852567E-2
-4,057862E-2
2,979624E-2
2,006699E-2
-6,887257E-4
-1,495828E-2
9,364825E-3
-1,171520E-2
1,779684E-2
7,552368E-2
1,260791E-2
3,527280E-3
2,558023E-2
2,720177E-2
1,812114E-2
2,558023E-2
1,941838E-2
-3,928139E-2
-1,463397E-2
2,331007E-2
1,163498E-2
-6,850580E-3
-6,850580E-3
-2,663337E-2
-2,436322E-2
4,824512E-3
4,925472E-2
9,040517E-3
-1,106658E-2
1,844545E-2
2,687746E-2
5,148820E-3
2,363438E-2
2,554355E-3
-4,965925E-2
3,851588E-3
3,044485E-2
-4,010948E-5
3,498517E-2
2,331007E-2
1,876976E-2
2,460731E-2
8,168553E-2
4,860611E-2
1,098637E-2
3,757963E-2
3,725532E-2
3,628240E-2
2,752608E-2
2,947193E-2
-2,112014E-2
-5,517249E-2
1,422945E-2
4,824512E-3
-3,279523E-2
-2,112014E-2
-6,850580E-3
-2,987645E-2
3,202971E-3
5,606519E-2
-6,887257E-4
-1,074228E-2
7,094669E-3
2,785039E-2
4,276856E-2
1,358083E-2
2,039130E-2
-3,701123E-2
-2,079583E-2
3,498517E-2
6,121744E-3
2,230047E-3
-5,877655E-3
-6,887257E-4
-1,884998E-2
3,855255E-2
5,865966E-2
-1,657982E-2
-1,041797E-2
1,163498E-2
2,298577E-2
2,558023E-2
2,622885E-2
-1,366105E-2
-5,387525E-2
-1,337342E-3
1,552668E-2
-6,887257E-4
7,418977E-3
1,257123E-3
2,785039E-2
-9,120736E-3
6,255135E-2
5,930827E-2
2,878663E-3
3,401224E-2
3,076916E-2
1,131067E-2
1,325652E-2
3,239070E-2
-3,149799E-2
-5,128079E-2
1,812114E-2
-1,041797E-2
-2,987645E-2
-1,852567E-2
-1,528259E-2
-2,566045E-2
-3,441677E-2
4,795749E-2
-1,722844E-2
-2,695768E-2
-6,526271E-3
-7,823504E-3
-7,499196E-3
-1,139089E-2
-1,593121E-2
-7,625251E-2
-6,295588E-2
-3,283190E-3
-3,376815E-2
-3,798416E-2
-4,414601E-2
-3,214661E-2
-4,674048E-2
2,878663E-3
2,331007E-2
-4,122724E-2
-2,468752E-2
-2,436322E-2
7,743285E-3
-3,084938E-2
1,033775E-2
-4,252447E-2
-1,041430E-1
-4,868632E-2
-2,274168E-2
-4,836202E-2
-4,576755E-2
-5,290233E-2
-5,679403E-2
-4,122724E-2
1,779684E-2
6,085067E-4
-5,906418E-2
-2,630907E-2
-3,311954E-2
-1,755275E-2
-2,630907E-2
-1,236382E-2
-6,165865E-2
-8,338729E-2
-4,155155E-2
-2,209306E-2
-3,474108E-2
-2,955215E-2
-3,052507E-2
-3,993001E-2
-1,074228E-2
4,439010E-2
-5,553347E-3
-2,176875E-2
9,364825E-3
1,909407E-2
1,066206E-2
1,747253E-2
2,201284E-2
-3,376815E-2
-6,850580E-3
4,439010E-2
3,368793E-2
3,174208E-2
2,395869E-2
3,725532E-2
3,109347E-2
8,946893E-2
1,021169E-1
3,952548E-2
7,292921E-2
9,530647E-2
9,400924E-2
9,044185E-2
8,525292E-2
7,811814E-2
3,239070E-2
6,741597E-2
9,044185E-2
6,579443E-2
6,774028E-2
7,292921E-2
5,347073E-2
6,384859E-2
1,241699E-1
1,017926E-1
3,920117E-2
6,871321E-2
8,817169E-2
8,817169E-2
6,676736E-2
8,103691E-2
1,747253E-2
-3,409246E-2
5,995689E-2
4,698456E-2
2,493161E-2
3,271501E-2
3,239070E-2
1,779684E-2
5,833535E-2
1,027656E-1
5,217349E-2
3,303932E-2
6,417289E-2
6,190274E-2
6,190274E-2
5,995689E-2
6,092981E-2
-6,887257E-4
1,195929E-2
6,222705E-2
1,909407E-2
2,460731E-2
2,136422E-2
9,040517E-3
2,841986E-4
6,871321E-2
9,336062E-2
1,131067E-2
2,428300E-2
4,990334E-2
4,925472E-2
3,822825E-2
4,893041E-2
1,422945E-2
-3,376815E-2
2,525592E-2
2,460731E-2
4,175896E-3
1,487806E-2
2,039130E-2
9,364825E-3
1,390514E-2
7,487506E-2
6,125412E-2
9,328148E-4
2,266146E-2
3,693101E-2
3,141778E-2
2,979624E-2
4,925472E-2
1,905739E-3
-3,020076E-2
3,693101E-2
1,747253E-2
4,824512E-3
9,040517E-3
-3,644176E-4
1,257123E-3
2,622885E-2
6,903752E-2
-3,607499E-3
-4,511893E-2
1,617530E-2
2,622885E-2
3,076916E-2
2,752608E-2
1,195929E-2
-5,419956E-2
-3,247092E-2
2,622885E-2
5,797436E-3
1,974268E-2
1,941838E-2
1,909407E-2
-5,229039E-3
6,676736E-2
7,941537E-2
1,390514E-2
3,109347E-2
5,249780E-2
4,503872E-2
3,368793E-2
2,947193E-2
1,779684E-2
-3,052507E-2
2,006699E-2
6,774028E-2
9,364825E-3
1,581431E-3
2,266146E-2
-8,796428E-3
-2,634574E-3
7,130767E-2
3,984979E-2
-8,796428E-3
3,076916E-2
1,909407E-2
2,914762E-2
2,655315E-2
2,363438E-2
-9,120736E-3
-2,955215E-2
3,851588E-3
1,001344E-2
5,473128E-3
9,328148E-4
1,747253E-2
5,473128E-3
2,233715E-2
8,136122E-2
2,201284E-2
-7,174888E-3
7,130767E-2
4,503872E-2
2,428300E-2
3,498517E-2
1,876976E-2
-3,182230E-2
-4,580423E-3
3,271501E-2
1,257123E-3
8,716209E-3
5,148820E-3
-5,553347E-3
-5,877655E-3
5,509227E-2
8,395569E-2
2,233715E-2
2,554355E-3
3,466086E-2
4,114702E-2
2,136422E-2
3,595809E-2
2,103992E-2
-3,441677E-2
1,585099E-2
3,660671E-2
1,905739E-3
2,201284E-2
1,098637E-2
1,520237E-2
4,017409E-2
7,649660E-2
6,644305E-2
1,520237E-2
2,979624E-2
4,082271E-2
4,147133E-2
2,331007E-2
4,341718E-2
-4,256115E-3
-3,668692E-2
3,012054E-2
5,148820E-3
-3,283190E-3
-6,526271E-3
-8,796428E-3
3,527280E-3
1,325652E-2
5,995689E-2
1,487806E-2
-4,256115E-3
3,595809E-2
3,141778E-2
3,012054E-2
2,493161E-2
3,498517E-2
-2,176875E-2
-4,580423E-3
4,568733E-2
1,909407E-2
1,163498E-2
1,163498E-2
1,812114E-2
1,455375E-2
4,925472E-2
7,584799E-2
2,687746E-2
1,581431E-3
4,730887E-2
3,336362E-2
3,109347E-2
4,893041E-2
8,391901E-3
-4,479463E-2
1,812114E-2
3,206639E-2
5,473128E-3
1,581431E-3
5,473128E-3
3,527280E-3
6,446052E-3
6,806459E-2
4,082271E-2
-1,495828E-2
1,649960E-2
2,103992E-2
3,693101E-2
1,714822E-2
4,147133E-2
-1,333674E-2
-4,576755E-2
2,655315E-2
2,622885E-2
1,844545E-2
1,066206E-2
1,001344E-2
5,797436E-3
3,498517E-2
8,752308E-2
4,082271E-2
2,201284E-2
5,574088E-2
6,190274E-2
4,601164E-2
5,120057E-2
3,628240E-2
-2,695768E-2
-1,333674E-2
3,563378E-2
3,851588E-3
1,682391E-2
-6,887257E-4
7,743285E-3
-7,499196E-3
3,303932E-2
6,838890E-2
-5,229039E-3
2,136422E-2
1,520237E-2
2,979624E-2
9,364825E-3
3,563378E-2
6,121744E-3
-7,236081E-2
1,974268E-2
2,525592E-2
9,364825E-3
-8,472120E-3
6,446052E-3
7,418977E-3
7,094669E-3
7,455075E-2
4,406579E-2
-1,203951E-2
2,460731E-2
2,817469E-2
3,012054E-2
2,460731E-2
3,044485E-2
-1,884998E-2
-3,376815E-2
2,914762E-2
1,358083E-2
2,136422E-2
5,473128E-3
3,851588E-3
-1,203951E-2
3,433655E-2
7,098336E-2
3,271501E-2
6,770361E-3
3,466086E-2
4,244425E-2
3,174208E-2
3,012054E-2
3,239070E-2
-3,052507E-2
-2,630907E-2
3,239070E-2
1,455375E-2
7,094669E-3
1,844545E-2
8,391901E-3
-9,769352E-3
5,152488E-2
6,125412E-2
-7,499196E-3
1,260791E-2
1,941838E-2
2,039130E-2
3,563378E-2
1,131067E-2
7,743285E-3
-4,576755E-2
-7,499196E-3
2,168853E-2
-3,607499E-3
-1,593121E-2
-6,850580E-3
-2,634574E-3
-1,268813E-2
4,698456E-2
4,082271E-2
3,202971E-3
1,617530E-2
3,303932E-2
3,595809E-2
1,098637E-2
2,882331E-2
-1,074228E-2
-4,382170E-2
2,655315E-2
5,797436E-3
-2,634574E-3
7,094669E-3
9,364825E-3
-6,201963E-3
3,336362E-2
7,844245E-2
6,157843E-2
2,331007E-2
4,990334E-2
5,444365E-2
5,671381E-2
4,860611E-2
4,698456E-2
-1,236382E-2
3,202971E-3
5,087626E-2
1,844545E-2
1,585099E-2
1,390514E-2
2,558023E-2
2,230047E-3
5,347073E-2
9,563078E-2
1,033775E-2
1,228360E-2
3,401224E-2
3,433655E-2
2,882331E-2
4,925472E-2
1,066206E-2
-4,220016E-2
-6,850580E-3
3,012054E-2
9,040517E-3
2,841986E-4
1,001344E-2
-6,201963E-3
-1,593121E-2
5,768673E-2
4,341718E-2
-2,468752E-2
4,309287E-2
1,649960E-2
2,395869E-2
2,493161E-2
3,109347E-2
-1,852567E-2
-4,511893E-2
1,747253E-2
1,455375E-2
1,131067E-2
1,905739E-3
8,067593E-3
1,257123E-3
2,266146E-2
7,909107E-2
3,628240E-2
2,006699E-2
5,022765E-2
3,725532E-2
1,779684E-2
2,136422E-2
2,039130E-2
-4,284878E-2
-1,982290E-2
3,595809E-2
-7,499196E-3
-1,074228E-2
-1,041797E-2
-7,499196E-3
-2,371460E-2
3,725532E-2
5,574088E-2
-4,580423E-3
1,909407E-2
5,797436E-3
4,730887E-2
1,195929E-2
3,725532E-2
-3,283190E-3
-4,836202E-2
1,974268E-2
2,622885E-2
1,455375E-2
1,033775E-2
9,364825E-3
4,824512E-3
-1,560690E-2
5,671381E-2
3,920117E-2
-1,690413E-2
1,747253E-2
2,947193E-2
2,039130E-2
1,974268E-2
3,109347E-2
-1,690413E-2
-4,187585E-2
2,882331E-2
1,422945E-2
-2,728199E-2
4,500204E-3
8,067593E-3
-1,820136E-2
2,655315E-2
7,941537E-2
2,525592E-2
2,230047E-3
1,844545E-2
9,689133E-3
2,103992E-2
2,331007E-2
2,460731E-2
-1,366105E-2
-3,052507E-2
2,979624E-2
1,779684E-2
6,446052E-3
2,554355E-3
1,714822E-2
-9,120736E-3
5,249780E-2
8,038830E-2
1,163498E-2
1,876976E-2
5,087626E-2
4,990334E-2
4,244425E-2
4,536302E-2
2,363438E-2
-3,441677E-2
1,390514E-2
2,428300E-2
-8,472120E-3
6,770361E-3
6,085067E-4
-6,887257E-4
-5,553347E-3
3,401224E-2
3,336362E-2
-1,917429E-2
-6,526271E-3
1,844545E-2
1,941838E-2
1,257123E-3
2,136422E-2
-2,047152E-2
-5,419956E-2
2,558023E-2
1,520237E-2
-3,283190E-3
3,851588E-3
9,364825E-3
-2,310266E-3
1,325652E-2
6,611874E-2
1,649960E-2
-1,528259E-2
2,395869E-2
2,201284E-2
1,714822E-2
1,909407E-2
2,266146E-2
-3,733554E-2
-2,241737E-2
1,520237E-2
4,824512E-3
7,743285E-3
-9,445044E-3
2,554355E-3
-2,310266E-3
4,374148E-2
5,703812E-2
1,066206E-2
1,001344E-2
2,103992E-2
2,752608E-2
1,649960E-2
2,882331E-2
-1,528259E-2
-6,457742E-2
3,527280E-3
2,590454E-2
-3,020076E-2
-1,430967E-2
-2,825491E-2
-2,501183E-2
-1,917429E-2
3,530947E-2
6,871321E-2
-2,241737E-2
1,325652E-2
2,071561E-2
1,033775E-2
2,136422E-2
3,174208E-2
-1,106658E-2
-3,084938E-2
2,493161E-2
8,716209E-3
-3,931807E-3
5,797436E-3
9,364825E-3
-9,445044E-3
1,390514E-2
7,325352E-2
2,428300E-2
-1,985958E-3
2,039130E-2
3,012054E-2
2,136422E-2
3,433655E-2
2,914762E-2
-6,555034E-2
-2,274168E-2
2,979624E-2
-6,201963E-3
-3,644176E-4
7,743285E-3
8,716209E-3
8,391901E-3
5,671381E-2
6,838890E-2
2,622885E-2
8,716209E-3
1,617530E-2
3,044485E-2
9,689133E-3
2,785039E-2
1,422945E-2
-5,030786E-2
-3,931807E-3
1,455375E-2
-1,820136E-2
-2,339029E-2
-1,982290E-2
-2,047152E-2
-1,884998E-2
6,092981E-2
4,309287E-2
-1,171520E-2
1,455375E-2
5,148820E-3
2,039130E-2
2,428300E-2
3,401224E-2
-1,337342E-3
-3,603831E-2
2,363438E-2
1,617530E-2
-4,580423E-3
-5,229039E-3
8,391901E-3
-2,047152E-2
1,131067E-2
7,325352E-2
1,293221E-2
-1,333674E-2
1,390514E-2
-1,203951E-2
2,071561E-2
1,617530E-2
1,455375E-2
-2,987645E-2
-2,241737E-2
3,757963E-2
1,974268E-2
2,233715E-2
1,358083E-2
1,195929E-2
-3,644176E-4
4,828180E-2
7,065906E-2
1,163498E-2
2,298577E-2
3,660671E-2
2,979624E-2
2,298577E-2
2,947193E-2
3,527280E-3
-5,614541E-2
-3,052507E-2
6,121744E-3
-2,014721E-2
-2,598476E-2
-1,884998E-2
-2,566045E-2
-1,560690E-2
5,768673E-2
3,401224E-2
-2,403891E-2
2,136422E-2
3,239070E-2
2,914762E-2
2,363438E-2
3,952548E-2
-1,852567E-2
-4,382170E-2
1,747253E-2
1,649960E-2
-2,310266E-3
-1,949860E-2
1,325652E-2
-1,171520E-2
2,687746E-2
8,006399E-2
2,493161E-2
6,770361E-3
3,498517E-2
3,920117E-2
2,590454E-2
3,563378E-2
4,049840E-2
-2,955215E-2
-1,884998E-2
4,017409E-2
7,418977E-3
1,033775E-2
1,390514E-2
1,033775E-2
2,554355E-3
4,536302E-2
8,103691E-2
-3,644176E-4
2,331007E-2
2,266146E-2
4,406579E-2
2,979624E-2
2,752608E-2
4,276856E-2
-5,128079E-2
2,363438E-2
3,530947E-2
6,121744E-3
9,328148E-4
1,163498E-2
1,033775E-2
-3,607499E-3
6,125412E-2
4,925472E-2
-1,009366E-2
1,974268E-2
3,076916E-2
2,687746E-2
2,785039E-2
3,693101E-2
-2,209306E-2
-4,998356E-2
1,747253E-2
1,195929E-2
-5,229039E-3
2,071561E-2
-3,283190E-3
-2,144444E-2
1,779684E-2
7,260490E-2
1,585099E-2
-6,526271E-3
2,622885E-2
3,530947E-2
3,239070E-2
4,017409E-2
3,271501E-2
-2,209306E-2
-2,274168E-2
5,282211E-2
1,905739E-3
-4,010948E-5
9,040517E-3
5,797436E-3
1,552668E-2
2,136422E-2
8,395569E-2
-1,106658E-2
1,649960E-2
3,336362E-2
4,147133E-2
3,336362E-2
3,887686E-2
-1,337342E-3
-4,771340E-2
1,001344E-2
2,947193E-2
4,175896E-3
2,554355E-3
3,202971E-3
-4,010948E-5
7,743285E-3
6,352428E-2
5,087626E-2
-9,445044E-3
2,233715E-2
3,433655E-2
3,303932E-2
1,682391E-2
4,147133E-2
3,202971E-3
5,797436E-3
3,693101E-2
1,844545E-2
1,033775E-2
2,752608E-2
2,785039E-2
8,067593E-3
4,730887E-2
9,465786E-2
4,374148E-2
1,941838E-2
4,114702E-2
2,849900E-2
3,466086E-2
1,779684E-2
8,391901E-3
-5,387525E-2
-3,993001E-2
1,358083E-2
-2,634574E-3
-1,398536E-2
-1,917429E-2
-1,690413E-2
-3,084938E-2
1,131067E-2
2,979624E-2
-1,301243E-2
1,033775E-2
2,687746E-2
3,693101E-2
6,060550E-2
4,795749E-2
1,876976E-2
-2,598476E-2
1,812114E-2
3,628240E-2
1,325652E-2
6,121744E-3
1,585099E-2
1,325652E-2
7,094669E-3
7,065906E-2
6,255135E-2
2,554355E-3
2,720177E-2
2,687746E-2
3,693101E-2
3,109347E-2
4,374148E-2
1,649960E-2
-2,922784E-2
3,109347E-2
3,141778E-2
1,520237E-2
1,487806E-2
2,785039E-2
1,581431E-3
3,920117E-2
1,050357E-1
5,833535E-2
2,168853E-2
4,374148E-2
3,757963E-2
3,822825E-2
5,736242E-2
6,028120E-2
-4,155155E-2
-3,765985E-2
4,309287E-2
1,293221E-2
1,098637E-2
2,071561E-2
-2,310266E-3
-1,236382E-2
5,963258E-2
8,038830E-2
2,363438E-2
2,006699E-2
3,174208E-2
3,174208E-2
2,136422E-2
5,120057E-2
1,585099E-2
-1,787705E-2
2,460731E-2
3,660671E-2
8,067593E-3
6,085067E-4
6,085067E-4
1,066206E-2
-1,661650E-3
5,476796E-2
2,590454E-2
-2,014721E-2
7,743285E-3
3,433655E-2
3,790394E-2
8,067593E-3
4,341718E-2
-2,014721E-2
-5,257802E-2
4,601164E-2
-7,499196E-3
2,878663E-3
7,743285E-3
8,067593E-3
-5,877655E-3
2,071561E-2
7,552368E-2
1,390514E-2
-1,398536E-2
1,422945E-2
2,525592E-2
2,071561E-2
2,720177E-2
2,720177E-2
-2,436322E-2
-3,506538E-2
2,298577E-2
-1,661650E-3
-6,887257E-4
1,581431E-3
1,293221E-2
-4,904731E-3
5,476796E-2
8,946893E-2
1,844545E-2
1,909407E-2
3,822825E-2
5,120057E-2
1,520237E-2
2,947193E-2
2,720177E-2
-2,176875E-2
3,368793E-2
5,055195E-2
-9,769352E-3
-2,339029E-2
-3,928139E-2
-5,030786E-2
-3,765985E-2
1,228360E-2
1,581431E-3
-3,960570E-2
2,039130E-2
3,271501E-2
1,163498E-2
-9,445044E-3
3,628240E-2
1,514118E-1
2,808107E-1
5,032861E-1
5,944166E-1
6,544136E-1
7,325719E-1
8,000280E-1
8,110545E-1
8,885641E-1
9,709384E-1
9,725599E-1
9,492097E-1
9,547230E-1
9,109414E-1
8,230539E-1
7,192753E-1
5,911736E-1
3,771302E-1
2,208137E-1
1,257914E-1
-8,111713E-2
-2,114890E-1
-3,386178E-1
-4,479096E-1
-5,435805E-1
-5,523368E-1
-5,850919E-1
-6,703849E-1
-6,856274E-1
-6,369812E-1
-6,171984E-1
-5,980642E-1
-5,432562E-1
-5,273651E-1
-5,549313E-1
-4,589361E-1
-3,956960E-1
-3,801292E-1
-3,155919E-1
-2,967820E-1
-2,941876E-1
-2,500817E-1
-1,479246E-1
-1,271689E-1
-1,894360E-1
-1,359252E-1
-1,132236E-1
-1,193855E-1
-8,727899E-2
-6,101003E-2
-1,077104E-1
-1,167910E-1
-3,863277E-2
-5,128079E-2
-4,479463E-2
-5,095648E-2
-4,220016E-2
-4,090293E-2
-4,349739E-2
6,579443E-2
-4,904731E-3
-2,566045E-2
-6,526271E-3
7,743285E-3
6,770361E-3
6,446052E-3
2,071561E-2
-4,771340E-2
-3,960570E-2
2,298577E-2
-8,796428E-3
-1,560690E-2
-8,796428E-3
8,716209E-3
-2,079583E-2
4,114702E-2
5,606519E-2
-1,722844E-2
-1,398536E-2
1,001344E-2
1,581431E-3
8,716209E-3
9,040517E-3
-1,917429E-2
-6,846912E-2
-2,598476E-2
9,328148E-4
-4,544324E-2
-1,690413E-2
-3,149799E-2
-3,283190E-3
-9,769352E-3
5,087626E-2
7,001044E-2
-6,201963E-3
2,428300E-2
4,114702E-2
4,601164E-2
3,822825E-2
5,833535E-2
7,743285E-3
-1,852567E-2
4,374148E-2
2,493161E-2
1,905739E-3
3,239070E-2
1,487806E-2
3,527280E-3
4,406579E-2
8,882031E-2
2,655315E-2
1,033775E-2
2,849900E-2
2,460731E-2
2,914762E-2
2,428300E-2
2,298577E-2
-2,695768E-2
-2,079583E-2
2,590454E-2
4,500204E-3
8,716209E-3
-4,010948E-5
-3,607499E-3
-2,403891E-2
2,947193E-2
5,541658E-2
-6,887257E-4
5,473128E-3
3,271501E-2
2,201284E-2
1,260791E-2
3,303932E-2
2,395869E-2
-4,544324E-2
-1,661650E-3
2,525592E-2
-3,283190E-3
3,202971E-3
6,770361E-3
2,554355E-3
1,066206E-2
7,195629E-2
6,611874E-2
-3,283190E-3
2,849900E-2
5,055195E-2
3,790394E-2
3,401224E-2
4,925472E-2
-1,593121E-2
-4,349739E-2
-8,796428E-3
9,364825E-3
-4,256115E-3
-1,820136E-2
3,527280E-3
-1,236382E-2
-3,283190E-3
6,482151E-2
1,812114E-2
-1,171520E-2
4,990334E-2
3,206639E-2
2,006699E-2
3,887686E-2
4,049840E-2
-2,436322E-2
-9,120736E-3
4,309287E-2
7,418977E-3
-1,755275E-2
-1,985958E-3
-3,644176E-4
-1,755275E-2
4,536302E-2
6,319997E-2
-1,009366E-2
4,175896E-3
1,195929E-2
2,201284E-2
1,520237E-2
1,812114E-2
-1,337342E-3
-4,511893E-2
-4,256115E-3
2,622885E-2
-4,904731E-3
-8,472120E-3
-4,580423E-3
-3,607499E-3
-5,877655E-3
6,417289E-2
6,028120E-2
-3,020076E-2
3,044485E-2
2,331007E-2
2,687746E-2
2,785039E-2
2,006699E-2
8,391901E-3
-3,214661E-2
3,822825E-2
2,298577E-2
-6,201963E-3
-5,877655E-3
2,841986E-4
-5,877655E-3
2,168853E-2
7,228060E-2
2,233715E-2
2,006699E-2
-6,887257E-4
3,757963E-2
8,716209E-3
1,941838E-2
2,882331E-2
-3,538969E-2
-2,371460E-2
3,076916E-2
2,841986E-4
-8,147812E-3
1,581431E-3
1,195929E-2
-7,823504E-3
4,082271E-2
6,579443E-2
9,328148E-4
8,067593E-3
2,460731E-2
1,649960E-2
2,136422E-2
4,114702E-2
1,649960E-2
-3,409246E-2
6,121744E-3
2,752608E-2
-1,013034E-3
7,418977E-3
8,716209E-3
-4,904731E-3
-1,430967E-2
4,147133E-2
1,195929E-2
-2,274168E-2
1,066206E-2
2,136422E-2
1,844545E-2
1,257123E-3
1,844545E-2
-2,533614E-2
-5,419956E-2
1,163498E-2
1,649960E-2
1,905739E-3
-4,010948E-5
1,520237E-2
4,500204E-3
3,725532E-2
1,073059E-1
4,147133E-2
1,585099E-2
3,271501E-2
3,920117E-2
4,439010E-2
2,233715E-2
3,109347E-2
-3,182230E-2
-2,274168E-2
1,714822E-2
-6,526271E-3
-6,850580E-3
-1,430967E-2
-7,499196E-3
-3,311954E-2
3,822825E-2
5,022765E-2
-1,430967E-2
5,148820E-3
3,174208E-2
2,590454E-2
2,525592E-2
2,460731E-2
1,905739E-3
-5,938849E-2
-1,009366E-2
2,558023E-2
-5,553347E-3
-5,553347E-3
6,085067E-4
-1,268813E-2
-6,201963E-3
6,092981E-2
2,428300E-2
-2,598476E-2
8,716209E-3
1,747253E-2
2,039130E-2
1,325652E-2
2,947193E-2
-3,084938E-2
-3,247092E-2
2,525592E-2
-6,201963E-3
-3,607499E-3
6,085067E-4
1,195929E-2
7,094669E-3
2,947193E-2
8,298276E-2
4,017409E-2
-2,310266E-3
2,493161E-2
2,558023E-2
2,395869E-2
5,055195E-2
2,720177E-2
-4,447032E-2
-1,171520E-2
3,984979E-2
4,175896E-3
-1,337342E-3
-1,009366E-2
-8,796428E-3
-2,760630E-2
3,012054E-2
5,638950E-2
-1,333674E-2
1,098637E-2
1,325652E-2
3,109347E-2
-1,337342E-3
8,716209E-3
-7,823504E-3
-6,328019E-2
-2,306598E-2
-1,013034E-3
-2,728199E-2
-2,436322E-2
-2,566045E-2
-2,144444E-2
-2,890353E-2
4,503872E-2
2,168853E-2
-3,474108E-2
-2,958882E-3
7,094669E-3
1,905739E-3
-3,607499E-3
4,500204E-3
-4,317309E-2
-6,652327E-2
6,085067E-4
-1,463397E-2
-1,755275E-2
-2,663337E-2
-1,139089E-2
-4,674048E-2
-2,144444E-2
4,957903E-2
-1,884998E-2
-3,149799E-2
-4,256115E-3
-8,147812E-3
-4,580423E-3
-1,820136E-2
-8,147812E-3
-7,625251E-2
-5,809126E-2
-2,112014E-2
-2,760630E-2
-3,474108E-2
-6,198296E-2
-3,636262E-2
-5,582110E-2
-7,823504E-3
3,271501E-2
-3,247092E-2
-2,825491E-2
6,121744E-3
-9,445044E-3
-2,112014E-2
-2,047152E-2
-3,149799E-2
-8,014421E-2
-5,553347E-3
-7,823504E-3
-2,598476E-2
-2,274168E-2
-5,679403E-2
-4,025431E-2
-3,798416E-2
2,363438E-2
1,455375E-2
-4,868632E-2
4,175896E-3
8,391901E-3
8,716209E-3
-6,526271E-3
6,770361E-3
-3,960570E-2
-6,198296E-2
-3,644176E-4
-5,877655E-3
-2,241737E-2
1,257123E-3
1,033775E-2
-9,445044E-3
9,040517E-3
6,514582E-2
2,136422E-2
2,947193E-2
5,249780E-2
5,476796E-2
5,833535E-2
6,287566E-2
6,482151E-2
6,446052E-3
2,233715E-2
7,584799E-2
4,990334E-2
4,179564E-2
6,352428E-2
5,963258E-2
4,244425E-2
8,687446E-2
1,196296E-1
5,898396E-2
7,260490E-2
7,973968E-2
5,898396E-2
4,698456E-2
8,849600E-2
5,509227E-2
-6,526271E-3
4,276856E-2
7,098336E-2
4,179564E-2
4,244425E-2
4,471441E-2
4,536302E-2
3,303932E-2
1,001711E-1
7,909107E-2
2,655315E-2
6,255135E-2
5,898396E-2
6,774028E-2
6,579443E-2
8,233415E-2
3,141778E-2
2,230047E-3
7,033475E-2
5,995689E-2
4,503872E-2
2,331007E-2
2,655315E-2
1,325652E-2
3,433655E-2
9,141477E-2
3,563378E-2
2,230047E-3
3,044485E-2
4,341718E-2
4,568733E-2
3,401224E-2
4,114702E-2
-3,149799E-2
-4,010948E-5
4,309287E-2
1,876976E-2
2,006699E-2
2,298577E-2
1,552668E-2
7,418977E-3
6,449720E-2
8,590154E-2
1,260791E-2
2,493161E-2
3,401224E-2
1,714822E-2
2,720177E-2
3,693101E-2
1,422945E-2
-3,668692E-2
-1,009366E-2
5,148820E-3
7,094669E-3
-1,171520E-2
-1,430967E-2
-1,985958E-3
-1,009366E-2
5,444365E-2
4,828180E-2
-1,009366E-2
3,401224E-2
4,666026E-2
2,785039E-2
2,428300E-2
3,466086E-2
-2,274168E-2
-4,349739E-2
2,558023E-2
1,390514E-2
9,040517E-3
1,098637E-2
2,039130E-2
7,094669E-3
3,141778E-2
9,595509E-2
3,498517E-2
2,168853E-2
4,601164E-2
4,309287E-2
3,466086E-2
3,887686E-2
1,487806E-2
-1,820136E-2
1,905739E-3
4,147133E-2
1,131067E-2
1,905739E-3
-7,174888E-3
-3,931807E-3
-1,074228E-2
3,141778E-2
6,417289E-2
-1,495828E-2
-1,139089E-2
3,368793E-2
2,849900E-2
1,876976E-2
3,271501E-2
2,841986E-4
-4,057862E-2
6,770361E-3
2,136422E-2
6,085067E-4
1,905739E-3
4,500204E-3
2,554355E-3
6,446052E-3
6,255135E-2
5,314642E-2
-2,014721E-2
1,585099E-2
1,747253E-2
1,617530E-2
1,455375E-2
4,536302E-2
-1,787705E-2
-4,025431E-2
1,422945E-2
5,148820E-3
-6,201963E-3
-1,268813E-2
6,085067E-4
-3,283190E-3
2,266146E-2
7,325352E-2
1,293221E-2
-1,398536E-2
1,779684E-2
2,460731E-2
1,941838E-2
3,466086E-2
3,076916E-2
-3,993001E-2
-1,884998E-2
3,725532E-2
1,163498E-2
6,770361E-3
2,460731E-2
1,228360E-2
-1,171520E-2
4,341718E-2
6,482151E-2
1,325652E-2
2,039130E-2
4,374148E-2
4,276856E-2
4,828180E-2
4,828180E-2
2,622885E-2
-2,922784E-2
-2,958882E-3
2,298577E-2
-1,560690E-2
7,418977E-3
-1,337342E-3
1,779684E-2
-1,528259E-2
6,449720E-2
5,314642E-2
-3,409246E-2
4,471441E-2
2,525592E-2
5,087626E-2
2,849900E-2
5,120057E-2
-4,256115E-3
-3,441677E-2
3,368793E-2
1,844545E-2
1,358083E-2
1,779684E-2
1,520237E-2
7,094669E-3
4,276856E-2
8,719877E-2
4,147133E-2
-1,625551E-2
5,930827E-2
5,797436E-3
2,525592E-2
1,422945E-2
2,266146E-2
-3,214661E-2
-3,247092E-2
1,779684E-2
-4,256115E-3
-1,528259E-2
-1,917429E-2
-1,236382E-2
-2,598476E-2
3,757963E-2
5,768673E-2
-1,657982E-2
-3,607499E-3
3,012054E-2
1,682391E-2
1,876976E-2
4,179564E-2
1,163498E-2
-3,895708E-2
1,163498E-2
3,498517E-2
1,195929E-2
1,487806E-2
1,455375E-2
1,552668E-2
1,033775E-2
7,130767E-2
6,028120E-2
1,714822E-2
3,466086E-2
4,017409E-2
4,276856E-2
2,979624E-2
3,952548E-2
-1,041797E-2
-3,214661E-2
3,628240E-2
2,590454E-2
3,851588E-3
1,257123E-3
2,395869E-2
-3,607499E-3
1,617530E-2
5,314642E-2
5,148820E-3
2,554355E-3
3,595809E-2
2,136422E-2
2,622885E-2
2,622885E-2
3,044485E-2
-2,955215E-2
-9,120736E-3
3,693101E-2
1,195929E-2
1,552668E-2
1,001344E-2
1,390514E-2
-3,644176E-4
5,930827E-2
8,946893E-2
1,520237E-2
2,687746E-2
4,990334E-2
5,509227E-2
3,044485E-2
2,687746E-2
2,168853E-2
-3,084938E-2
1,455375E-2
4,049840E-2
9,328148E-4
-2,634574E-3
2,841986E-4
1,098637E-2
1,033775E-2
7,617229E-2
6,417289E-2
-1,560690E-2
3,109347E-2
2,655315E-2
1,844545E-2
2,882331E-2
3,563378E-2
-2,598476E-2
-4,511893E-2
1,455375E-2
-1,009366E-2
-1,139089E-2
-5,877655E-3
3,527280E-3
2,395869E-2
2,622885E-2
6,611874E-2
2,136422E-2
-8,796428E-3
3,790394E-2
4,309287E-2
2,947193E-2
3,530947E-2
3,076916E-2
-2,014721E-2
-6,850580E-3
3,466086E-2
1,487806E-2
1,876976E-2
7,094669E-3
1,487806E-2
-2,958882E-3
4,309287E-2
8,168553E-2
1,581431E-3
1,358083E-2
2,817469E-2
3,693101E-2
3,952548E-2
3,466086E-2
-1,661650E-3
-6,587465E-2
-8,472120E-3
2,331007E-2
-3,644176E-4
-6,850580E-3
6,446052E-3
2,554355E-3
-1,949860E-2
7,228060E-2
5,152488E-2
3,202971E-3
3,368793E-2
3,984979E-2
3,660671E-2
2,590454E-2
5,120057E-2
-1,074228E-2
-2,371460E-2
3,660671E-2
2,720177E-2
2,103992E-2
1,974268E-2
1,617530E-2
-4,580423E-3
2,914762E-2
7,941537E-2
3,887686E-2
1,195929E-2
3,368793E-2
3,628240E-2
3,174208E-2
2,363438E-2
2,298577E-2
-2,501183E-2
-1,236382E-2
3,401224E-2
4,824512E-3
-4,580423E-3
-4,904731E-3
2,878663E-3
-3,607499E-3
4,860611E-2
8,395569E-2
1,163498E-2
2,525592E-2
5,217349E-2
4,925472E-2
3,466086E-2
4,666026E-2
2,331007E-2
-2,306598E-2
2,460731E-2
5,249780E-2
1,876976E-2
3,822825E-2
5,148820E-3
1,033775E-2
3,660671E-2
7,130767E-2
5,898396E-2
1,617530E-2
3,466086E-2
4,698456E-2
4,698456E-2
2,266146E-2
3,563378E-2
-4,580423E-3
-5,744264E-2
2,039130E-2
1,552668E-2
-5,877655E-3
-4,580423E-3
7,094669E-3
-1,560690E-2
1,066206E-2
6,547013E-2
1,422945E-2
-7,823504E-3
3,012054E-2
3,109347E-2
3,790394E-2
2,622885E-2
2,720177E-2
-3,895708E-2
-2,176875E-2
2,914762E-2
-1,463397E-2
-1,013034E-3
3,851588E-3
-2,533614E-2
-1,852567E-2
3,433655E-2
4,730887E-2
-1,171520E-2
-4,904731E-3
2,554355E-3
1,552668E-2
1,390514E-2
1,941838E-2
2,720177E-2
-4,447032E-2
-4,580423E-3
2,298577E-2
-1,985958E-3
-4,010948E-5
1,649960E-2
2,878663E-3
-2,958882E-3
3,174208E-2
4,114702E-2
-1,106658E-2
1,682391E-2
4,179564E-2
2,914762E-2
1,001344E-2
3,693101E-2
-2,209306E-2
-4,901063E-2
4,082271E-2
1,422945E-2
9,040517E-3
8,391901E-3
7,743285E-3
8,391901E-3
4,147133E-2
9,627940E-2
4,341718E-2
-1,268813E-2
3,628240E-2
3,660671E-2
1,876976E-2
2,363438E-2
2,558023E-2
-4,965925E-2
-3,376815E-2
1,714822E-2
-1,337342E-3
-2,274168E-2
-1,236382E-2
-1,268813E-2
-3,344384E-2
1,747253E-2
4,633595E-2
-1,982290E-2
6,446052E-3
1,585099E-2
1,260791E-2
2,363438E-2
4,017409E-2
1,422945E-2
-4,414601E-2
1,001344E-2
4,017409E-2
1,390514E-2
1,390514E-2
6,446052E-3
1,163498E-2
6,770361E-3
6,709167E-2
6,417289E-2
3,851588E-3
3,595809E-2
4,698456E-2
4,893041E-2
2,331007E-2
4,276856E-2
-1,337342E-3
-4,155155E-2
2,071561E-2
1,520237E-2
-1,337342E-3
-3,644176E-4
-1,337342E-3
-1,333674E-2
7,094669E-3
6,579443E-2
8,067593E-3
-1,820136E-2
2,201284E-2
2,331007E-2
3,109347E-2
2,395869E-2
1,455375E-2
-3,247092E-2
-2,014721E-2
4,211994E-2
2,687746E-2
5,797436E-3
9,040517E-3
2,136422E-2
-2,566045E-2
4,633595E-2
7,065906E-2
1,228360E-2
2,493161E-2
5,022765E-2
3,693101E-2
3,693101E-2
5,347073E-2
2,395869E-2
-3,830846E-2
7,094669E-3
3,109347E-2
-3,283190E-3
4,824512E-3
9,364825E-3
-4,256115E-3
-3,283190E-3
5,703812E-2
4,406579E-2
-1,268813E-2
2,298577E-2
7,094669E-3
3,012054E-2
3,336362E-2
3,660671E-2
-6,526271E-3
-2,987645E-2
1,909407E-2
1,487806E-2
3,202971E-3
-9,120736E-3
2,525592E-2
6,770361E-3
2,233715E-2
1,131434E-1
3,628240E-2
7,743285E-3
4,471441E-2
3,693101E-2
1,747253E-2
2,622885E-2
2,590454E-2
-4,025431E-2
-3,311954E-2
2,168853E-2
-6,201963E-3
-1,593121E-2
-1,528259E-2
-1,333674E-2
-2,403891E-2
4,893041E-2
4,763318E-2
-1,852567E-2
-5,229039E-3
1,001344E-2
2,266146E-2
3,628240E-2
2,720177E-2
1,066206E-2
-3,960570E-2
-7,174888E-3
3,303932E-2
9,328148E-4
1,581431E-3
3,527280E-3
7,418977E-3
-3,283190E-3
5,152488E-2
5,703812E-2
-7,499196E-3
2,298577E-2
2,590454E-2
1,714822E-2
4,824512E-3
2,785039E-2
-2,857922E-2
-5,128079E-2
3,693101E-2
3,206639E-2
-6,526271E-3
-1,495828E-2
-1,657982E-2
-9,769352E-3
2,331007E-2
7,001044E-2
2,395869E-2
-3,283190E-3
2,363438E-2
3,012054E-2
4,179564E-2
2,849900E-2
3,174208E-2
-3,149799E-2
-2,857922E-2
3,822825E-2
2,878663E-3
1,905739E-3
-1,366105E-2
9,040517E-3
-2,241737E-2
4,374148E-2
6,157843E-2
-5,229039E-3
3,202971E-3
1,422945E-2
2,395869E-2
-7,174888E-3
4,276856E-2
-2,501183E-2
-3,020076E-2
1,581431E-3
1,941838E-2
-2,310266E-3
1,455375E-2
-1,985958E-3
-1,203951E-2
-9,120736E-3
6,125412E-2
4,568733E-2
-9,120736E-3
2,298577E-2
2,006699E-2
3,109347E-2
2,428300E-2
3,303932E-2
-1,337342E-3
-3,571400E-2
3,202971E-3
9,364825E-3
-8,147812E-3
-2,634574E-3
4,824512E-3
-1,236382E-2
7,418977E-3
7,195629E-2
1,228360E-2
-1,755275E-2
2,103992E-2
1,682391E-2
1,682391E-2
2,979624E-2
1,649960E-2
-4,090293E-2
-2,241737E-2
2,363438E-2
-1,661650E-3
-5,229039E-3
-1,625551E-2
5,148820E-3
-5,877655E-3
3,368793E-2
7,876676E-2
1,066206E-2
1,941838E-2
3,368793E-2
4,017409E-2
1,520237E-2
3,303932E-2
4,500204E-3
-5,614541E-2
7,743285E-3
2,752608E-2
-6,201963E-3
3,851588E-3
8,716209E-3
-1,013034E-3
-8,796428E-3
5,898396E-2
4,925472E-2
-2,566045E-2
9,364825E-3
1,974268E-2
-9,769352E-3
1,585099E-2
4,179564E-2
-4,580423E-3
-3,214661E-2
2,622885E-2
6,121744E-3
7,743285E-3
6,770361E-3
1,033775E-2
1,876976E-2
2,006699E-2
7,487506E-2
3,141778E-2
1,131067E-2
3,206639E-2
1,779684E-2
2,720177E-2
3,595809E-2
1,876976E-2
-3,474108E-2
-2,468752E-2
2,363438E-2
8,067593E-3
1,260791E-2
-8,472120E-3
-1,337342E-3
-1,139089E-2
9,328148E-4
6,319997E-2
-8,147812E-3
-1,661650E-3
2,947193E-2
1,422945E-2
9,364825E-3
9,689133E-3
-2,112014E-2
-6,328019E-2
-1,820136E-2
2,878663E-3
-1,985958E-3
-8,147812E-3
1,581431E-3
-1,852567E-2
-3,931807E-3
5,606519E-2
5,541658E-2
1,520237E-2
7,743285E-3
4,730887E-2
1,455375E-2
3,044485E-2
4,211994E-2
-3,607499E-3
-3,571400E-2
2,947193E-2
1,260791E-2
-1,139089E-2
-1,106658E-2
-1,106658E-2
-2,760630E-2
4,500204E-3
6,255135E-2
1,358083E-2
-9,445044E-3
8,067593E-3
6,121744E-3
1,195929E-2
1,585099E-2
2,298577E-2
-3,117369E-2
-1,722844E-2
3,271501E-2
3,202971E-3
3,527280E-3
7,418977E-3
1,779684E-2
1,033775E-2
4,957903E-2
7,357783E-2
3,851588E-3
1,098637E-2
1,876976E-2
2,168853E-2
2,622885E-2
4,406579E-2
6,770361E-3
-5,517249E-2
-7,823504E-3
2,298577E-2
-9,120736E-3
-1,203951E-2
-1,820136E-2
-1,333674E-2
-1,398536E-2
5,411934E-2
4,341718E-2
-1,009366E-2
1,974268E-2
2,914762E-2
3,239070E-2
1,552668E-2
2,136422E-2
-4,479463E-2
-5,549679E-2
1,260791E-2
6,446052E-3
-1,236382E-2
4,175896E-3
4,824512E-3
-4,803771E-2
-9,445044E-3
5,314642E-2
4,824512E-3
-1,593121E-2
2,428300E-2
3,141778E-2
2,363438E-2
1,163498E-2
1,098637E-2
-5,419956E-2
-3,247092E-2
2,266146E-2
5,148820E-3
7,094669E-3
9,364825E-3
7,094669E-3
-3,931807E-3
5,898396E-2
8,006399E-2
9,040517E-3
2,039130E-2
3,887686E-2
3,757963E-2
2,622885E-2
4,893041E-2
2,136422E-2
-4,382170E-2
1,617530E-2
4,374148E-2
4,175896E-3
2,266146E-2
-1,074228E-2
-2,209306E-2
-1,690413E-2
4,860611E-2
5,152488E-2
-4,256115E-3
1,585099E-2
2,331007E-2
2,039130E-2
1,682391E-2
3,303932E-2
-2,241737E-2
-3,668692E-2
3,530947E-2
1,941838E-2
2,230047E-3
9,328148E-4
2,878663E-3
-8,147812E-3
1,747253E-2
7,617229E-2
1,909407E-2
-6,887257E-4
1,812114E-2
1,844545E-2
3,563378E-2
2,071561E-2
2,201284E-2
-1,722844E-2
-2,371460E-2
2,720177E-2
1,390514E-2
-1,074228E-2
-3,644176E-4
1,163498E-2
-1,852567E-2
3,498517E-2
6,611874E-2
-3,931807E-3
9,040517E-3
3,952548E-2
4,114702E-2
9,689133E-3
3,141778E-2
6,085067E-4
-4,220016E-2
2,039130E-2
4,763318E-2
5,797436E-3
1,581431E-3
2,841986E-4
9,364825E-3
8,067593E-3
7,455075E-2
5,703812E-2
2,841986E-4
3,336362E-2
2,233715E-2
3,336362E-2
2,039130E-2
1,812114E-2
-1,171520E-2
-4,057862E-2
1,974268E-2
2,914762E-2
2,841986E-4
4,500204E-3
-1,337342E-3
-9,120736E-3
2,103992E-2
9,433355E-2
3,303932E-2
8,391901E-3
3,466086E-2
3,368793E-2
3,822825E-2
4,082271E-2
3,725532E-2
-3,279523E-2
-1,171520E-2
3,239070E-2
1,422945E-2
1,714822E-2
2,168853E-2
7,743285E-3
-1,528259E-2
1,682391E-2
5,963258E-2
7,743285E-3
4,500204E-3
3,855255E-2
2,460731E-2
3,271501E-2
3,044485E-2
2,298577E-2
-3,376815E-2
-2,112014E-2
3,109347E-2
-1,106658E-2
1,812114E-2
1,649960E-2
9,040517E-3
1,487806E-2
7,909107E-2
5,087626E-2
-1,560690E-2
2,785039E-2
3,790394E-2
3,401224E-2
1,617530E-2
2,395869E-2
-2,176875E-2
-3,895708E-2
3,271501E-2
2,298577E-2
3,851588E-3
2,914762E-2
1,131067E-2
-2,310266E-3
2,817469E-2
7,941537E-2
3,044485E-2
1,257123E-3
3,693101E-2
4,406579E-2
4,082271E-2
2,460731E-2
4,179564E-2
-3,279523E-2
-1,657982E-2
4,049840E-2
5,797436E-3
-7,499196E-3
-6,887257E-4
-3,607499E-3
-3,733554E-2
-2,958882E-3
9,040517E-3
-4,738909E-2
1,131067E-2
1,293221E-2
7,418977E-3
1,390514E-2
1,293221E-2
-3,644176E-4
-4,025431E-2
1,487806E-2
3,076916E-2
-2,310266E-3
-2,310266E-3
1,293221E-2
2,331007E-2
1,001344E-2
9,822524E-2
8,752308E-2
2,590454E-2
6,319997E-2
5,347073E-2
3,595809E-2
2,849900E-2
4,439010E-2
-1,560690E-2
-4,284878E-2
1,455375E-2
9,364825E-3
-1,625551E-2
-8,796428E-3
4,175896E-3
-1,106658E-2
1,325652E-2
6,514582E-2
5,797436E-3
-1,495828E-2
2,136422E-2
8,716209E-3
2,233715E-2
2,525592E-2
3,303932E-2
-2,339029E-2
-2,403891E-2
1,812114E-2
-1,985958E-3
-3,644176E-4
8,716209E-3
2,460731E-2
2,230047E-3
4,925472E-2
6,806459E-2
1,001344E-2
2,849900E-2
3,368793E-2
3,855255E-2
2,558023E-2
4,276856E-2
1,131067E-2
-3,895708E-2
1,552668E-2
3,595809E-2
9,040517E-3
-3,607499E-3
2,230047E-3
9,689133E-3
3,851588E-3
7,130767E-2
5,022765E-2
-2,958882E-3
5,249780E-2
4,309287E-2
4,147133E-2
4,276856E-2
5,671381E-2
1,066206E-2
-1,690413E-2
3,044485E-2
3,757963E-2
2,878663E-3
2,590454E-2
1,455375E-2
1,228360E-2
2,363438E-2
6,611874E-2
5,476796E-2
3,202971E-3
4,406579E-2
3,044485E-2
2,590454E-2
2,849900E-2
2,233715E-2
-4,252447E-2
-2,468752E-2
2,979624E-2
3,851588E-3
4,175896E-3
1,714822E-2
2,233715E-2
9,364825E-3
5,574088E-2
1,011440E-1
2,006699E-2
2,558023E-2
7,941537E-2
4,795749E-2
2,071561E-2
4,730887E-2
1,131067E-2
-4,187585E-2
2,071561E-2
3,303932E-2
2,230047E-3
-1,009366E-2
-4,284878E-2
4,500204E-3
-3,283190E-3
4,925472E-2
3,660671E-2
-1,430967E-2
1,260791E-2
2,687746E-2
2,103992E-2
1,617530E-2
4,114702E-2
-1,203951E-2
-2,825491E-2
5,606519E-2
1,812114E-2
6,085067E-4
1,649960E-2
1,422945E-2
6,770361E-3
2,785039E-2
6,611874E-2
2,493161E-2
-1,430967E-2
2,201284E-2
3,336362E-2
2,752608E-2
3,012054E-2
2,947193E-2
-4,706478E-2
-1,495828E-2
4,374148E-2
1,909407E-2
2,554355E-3
1,195929E-2
7,743285E-3
-2,501183E-2
4,114702E-2
8,136122E-2
1,585099E-2
3,141778E-2
3,790394E-2
2,590454E-2
2,168853E-2
3,401224E-2
8,067593E-3
-6,425311E-2
-6,201963E-3
7,418977E-3
-2,857922E-2
-2,310266E-3
-4,904731E-3
-9,445044E-3
-1,430967E-2
5,833535E-2
3,660671E-2
-9,445044E-3
2,363438E-2
2,622885E-2
2,395869E-2
3,303932E-2
4,244425E-2
3,527280E-3
-2,047152E-2
4,309287E-2
3,595809E-2
7,094669E-3
1,581431E-3
1,876976E-2
-3,644176E-4
3,466086E-2
8,492861E-2
1,682391E-2
4,824512E-3
3,595809E-2
3,984979E-2
3,336362E-2
3,530947E-2
3,855255E-2
-3,149799E-2
-1,884998E-2
2,655315E-2
7,094669E-3
1,390514E-2
1,581431E-3
1,390514E-2
6,085067E-4
4,828180E-2
8,136122E-2
7,094669E-3
1,260791E-2
4,763318E-2
4,568733E-2
3,239070E-2
4,406579E-2
1,325652E-2
-3,603831E-2
1,585099E-2
4,439010E-2
1,552668E-2
3,527280E-3
5,797436E-3
-2,310266E-3
4,175896E-3
5,541658E-2
4,471441E-2
-6,887257E-4
2,785039E-2
1,617530E-2
2,849900E-2
2,103992E-2
2,298577E-2
-2,533614E-2
-5,063217E-2
6,770361E-3
-6,526271E-3
-1,463397E-2
-1,139089E-2
-1,593121E-2
-1,917429E-2
1,905739E-3
5,768673E-2
1,552668E-2
-1,560690E-2
1,974268E-2
2,622885E-2
2,493161E-2
2,914762E-2
3,206639E-2
-4,284878E-2
6,085067E-4
4,925472E-2
1,066206E-2
3,530947E-2
4,824512E-3
1,714822E-2
8,067593E-3
5,314642E-2
7,455075E-2
1,131067E-2
2,298577E-2
3,012054E-2
1,747253E-2
1,876976E-2
2,201284E-2
6,121744E-3
-5,841557E-2
2,230047E-3
3,725532E-2
-6,526271E-3
-8,147812E-3
2,841986E-4
-1,139089E-2
-8,147812E-3
5,736242E-2
5,411934E-2
2,136422E-2
4,276856E-2
3,336362E-2
4,568733E-2
3,368793E-2
5,541658E-2
1,520237E-2
-2,630907E-2
3,206639E-2
1,033775E-2
7,418977E-3
2,878663E-3
9,040517E-3
1,905739E-3
2,493161E-2
6,611874E-2
2,233715E-2
-9,120736E-3
1,617530E-2
4,439010E-2
3,271501E-2
1,585099E-2
3,174208E-2
-3,506538E-2
-2,501183E-2
3,693101E-2
3,851588E-3
4,500204E-3
3,851588E-3
3,851588E-3
-1,625551E-2
3,725532E-2
6,417289E-2
-8,147812E-3
-6,201963E-3
2,622885E-2
2,395869E-2
2,460731E-2
4,763318E-2
2,363438E-2
-3,117369E-2
5,473128E-3
1,876976E-2
7,094669E-3
-6,850580E-3
1,131067E-2
9,328148E-4
1,066206E-2
6,028120E-2
3,206639E-2
-1,463397E-2
1,163498E-2
2,201284E-2
4,406579E-2
-5,877655E-3
6,125412E-2
-1,787705E-2
-4,447032E-2
2,201284E-2
4,824512E-3
-5,877655E-3
4,175896E-3
1,876976E-2
-3,607499E-3
2,687746E-2
9,952248E-2
4,698456E-2
-1,495828E-2
5,411934E-2
2,882331E-2
3,725532E-2
3,563378E-2
2,460731E-2
-3,538969E-2
-2,793061E-2
2,168853E-2
-5,229039E-3
-1,463397E-2
-6,850580E-3
-7,174888E-3
-2,014721E-2
1,812114E-2
5,314642E-2
-2,079583E-2
-1,560690E-2
1,293221E-2
2,103992E-2
1,098637E-2
3,174208E-2
1,714822E-2
-5,355095E-2
2,230047E-3
2,720177E-2
-2,958882E-3
4,175896E-3
-1,661650E-3
-3,607499E-3
-4,580423E-3
6,352428E-2
4,763318E-2
-1,268813E-2
1,844545E-2
2,785039E-2
8,716209E-3
1,682391E-2
1,941838E-2
-1,852567E-2
-3,668692E-2
2,590454E-2
1,487806E-2
2,878663E-3
2,841986E-4
5,148820E-3
-8,796428E-3
2,136422E-2
7,292921E-2
3,725532E-2
-3,283190E-3
3,141778E-2
4,503872E-2
2,785039E-2
3,466086E-2
4,211994E-2
-4,317309E-2
-3,020076E-2
2,103992E-2
-2,403891E-2
-1,398536E-2
-1,041797E-2
-3,279523E-2
-1,625551E-2
4,211994E-2
6,449720E-2
4,824512E-3
1,812114E-2
2,720177E-2
3,271501E-2
1,390514E-2
2,622885E-2
2,493161E-2
-4,090293E-2
1,552668E-2
3,984979E-2
1,682391E-2
9,364825E-3
1,131067E-2
-1,985958E-3
-1,560690E-2
3,174208E-2
4,179564E-2
-9,445044E-3
1,033775E-2
3,368793E-2
2,687746E-2
1,941838E-2
3,109347E-2
-1,495828E-2
-4,252447E-2
1,358083E-2
1,581431E-3
-4,580423E-3
-2,310266E-3
-3,283190E-3
-5,877655E-3
3,109347E-2
8,719877E-2
3,012054E-2
7,418977E-3
3,952548E-2
2,558023E-2
2,655315E-2
2,525592E-2
3,855255E-2
-1,560690E-2
-1,041797E-2
4,406579E-2
1,001344E-2
-4,904731E-3
1,033775E-2
2,233715E-2
-1,661650E-3
4,341718E-2
7,260490E-2
8,067593E-3
1,260791E-2
3,530947E-2
4,925472E-2
2,785039E-2
3,368793E-2
5,148820E-3
-4,155155E-2
6,085067E-4
1,974268E-2
6,085067E-4
3,851588E-3
2,841986E-4
-9,769352E-3
-8,472120E-3
4,601164E-2
4,666026E-2
-4,904731E-3
1,812114E-2
3,628240E-2
3,109347E-2
1,909407E-2
2,006699E-2
-2,566045E-2
-5,938849E-2
3,851588E-3
2,230047E-3
-1,787705E-2
-2,209306E-2
-6,201963E-3
-2,533614E-2
-2,468752E-2
4,341718E-2
-4,010948E-5
-2,339029E-2
1,617530E-2
1,163498E-2
4,824512E-3
1,649960E-2
1,974268E-2
-4,187585E-2
-6,850580E-3
2,168853E-2
-5,553347E-3
4,500204E-3
-4,580423E-3
-1,661650E-3
-2,634574E-3
4,082271E-2
7,519937E-2
1,812114E-2
6,770361E-3
2,525592E-2
3,368793E-2
1,066206E-2
3,109347E-2
9,364825E-3
-6,068572E-2
-5,229039E-3
2,622885E-2
-4,580423E-3
2,841986E-4
2,841986E-4
1,228360E-2
-1,106658E-2
7,033475E-2
5,995689E-2
-7,823504E-3
3,044485E-2
4,698456E-2
2,785039E-2
1,455375E-2
3,368793E-2
-2,339029E-2
-4,057862E-2
1,066206E-2
1,163498E-2
2,554355E-3
-1,661650E-3
-1,041797E-2
-1,917429E-2
2,878663E-3
8,395569E-2
2,590454E-2
-8,796428E-3
2,655315E-2
2,720177E-2
1,844545E-2
3,174208E-2
2,655315E-2
-4,738909E-2
-3,084938E-2
1,974268E-2
-1,013034E-3
-4,256115E-3
-4,904731E-3
-3,607499E-3
-1,820136E-2
3,174208E-2
4,276856E-2
-2,598476E-2
-1,755275E-2
1,714822E-2
2,331007E-2
1,941838E-2
1,714822E-2
-4,904731E-3
-5,322664E-2
-1,337342E-3
1,844545E-2
-1,661650E-3
3,202971E-3
2,841986E-4
3,851588E-3
-1,661650E-3
6,222705E-2
6,125412E-2
8,391901E-3
2,849900E-2
2,331007E-2
4,500204E-3
2,525592E-2
2,460731E-2
1,649960E-2
-4,317309E-2
3,693101E-2
1,585099E-2
-1,661650E-3
9,328148E-4
1,257123E-3
-1,755275E-2
7,094669E-3
6,222705E-2
1,941838E-2
1,257123E-3
3,984979E-2
3,109347E-2
2,914762E-2
2,622885E-2
1,747253E-2
-3,895708E-2
-3,928139E-2
2,622885E-2
8,067593E-3
1,390514E-2
7,743285E-3
6,770361E-3
-1,917429E-2
3,433655E-2
6,741597E-2
-2,634574E-3
1,585099E-2
2,817469E-2
3,303932E-2
1,066206E-2
4,666026E-2
1,714822E-2
-4,382170E-2
2,428300E-2
1,714822E-2
2,882331E-2
2,878663E-3
2,622885E-2
1,455375E-2
1,131067E-2
6,644305E-2
5,282211E-2
1,581431E-3
3,530947E-2
3,368793E-2
3,044485E-2
2,395869E-2
3,725532E-2
-7,823504E-3
-4,933494E-2
1,747253E-2
1,747253E-2
1,905739E-3
2,298577E-2
2,554355E-3
-2,958882E-3
2,168853E-2
6,514582E-2
3,368793E-2
-2,634574E-3
3,725532E-2
3,595809E-2
2,752608E-2
4,503872E-2
4,082271E-2
-2,209306E-2
-8,796428E-3
4,082271E-2
9,328148E-4
-6,526271E-3
-5,229039E-3
-1,203951E-2
-2,144444E-2
2,979624E-2
6,903752E-2
4,824512E-3
1,066206E-2
2,039130E-2
2,882331E-2
1,552668E-2
3,303932E-2
1,390514E-2
-4,122724E-2
-1,985958E-3
2,817469E-2
1,131067E-2
6,446052E-3
2,230047E-3
-6,526271E-3
-3,607499E-3
6,060550E-2
5,055195E-2
-1,337342E-3
1,649960E-2
2,298577E-2
1,909407E-2
9,040517E-3
3,466086E-2
-1,268813E-2
-5,906418E-2
2,428300E-2
2,230047E-3
-3,474108E-2
-5,553347E-3
-1,013034E-3
-1,430967E-2
-3,283190E-3
6,968613E-2
3,109347E-2
1,131067E-2
3,303932E-2
2,849900E-2
1,941838E-2
1,941838E-2
2,979624E-2
-2,922784E-2
-1,917429E-2
4,601164E-2
2,882331E-2
7,094669E-3
9,364825E-3
1,974268E-2
-6,850580E-3
4,244425E-2
7,909107E-2
-1,661650E-3
1,163498E-2
3,855255E-2
9,040517E-3
3,498517E-2
4,601164E-2
1,098637E-2
-4,479463E-2
7,418977E-3
1,098637E-2
-2,310266E-3
1,195929E-2
5,797436E-3
3,336362E-2
4,824512E-3
6,676736E-2
6,319997E-2
1,905739E-3
2,622885E-2
3,530947E-2
2,914762E-2
2,136422E-2
4,082271E-2
-8,796428E-3
-3,409246E-2
1,941838E-2
1,649960E-2
8,716209E-3
-4,904731E-3
2,878663E-3
-1,139089E-2
6,770361E-3
6,384859E-2
2,882331E-2
2,554355E-3
5,541658E-2
3,076916E-2
2,687746E-2
2,622885E-2
2,136422E-2
-3,798416E-2
-1,852567E-2
3,044485E-2
3,202971E-3
3,527280E-3
1,257123E-3
-4,010948E-5
1,325652E-2
2,687746E-2
6,319997E-2
2,558023E-2
1,358083E-2
4,374148E-2
3,433655E-2
3,336362E-2
4,147133E-2
2,655315E-2
-3,311954E-2
7,743285E-3
3,174208E-2
-3,283190E-3
7,094669E-3
9,689133E-3
7,094669E-3
4,500204E-3
5,379503E-2
-8,796428E-3
-7,300943E-2
-5,419956E-2
-8,796428E-3
2,622885E-2
3,336362E-2
2,979624E-2
-2,501183E-2
-4,122724E-2
7,094669E-3
4,175896E-3
-5,229039E-3
9,364825E-3
4,049840E-2
3,595809E-2
5,282211E-2
1,254671E-1
6,838890E-2
4,374148E-2
8,492861E-2
7,001044E-2
5,638950E-2
6,579443E-2
5,120057E-2
-2,144444E-2
-1,852567E-2
1,001344E-2
-1,013034E-3
3,851588E-3
2,878663E-3
5,148820E-3
-9,769352E-3
5,055195E-2
9,303631E-2
2,914762E-2
3,303932E-2
5,379503E-2
4,114702E-2
4,244425E-2
6,384859E-2
2,558023E-2
-2,630907E-2
2,590454E-2
4,341718E-2
1,325652E-2
1,585099E-2
7,094669E-3
7,094669E-3
-3,644176E-4
5,995689E-2
5,184919E-2
-9,120736E-3
3,174208E-2
3,563378E-2
3,206639E-2
2,785039E-2
5,574088E-2
1,257123E-3
-2,630907E-2
4,049840E-2
3,141778E-2
3,527280E-3
5,148820E-3
1,325652E-2
6,121744E-3
1,066206E-2
6,644305E-2
1,066206E-2
-3,538969E-2
1,228360E-2
1,649960E-2
-5,229039E-3
3,527280E-3
4,175896E-3
-7,690113E-2
-7,106358E-2
-1,013034E-3
-3,798416E-2
-4,998356E-2
-3,960570E-2
-7,174888E-3
2,201284E-2
3,530947E-2
4,211994E-2
-3,283190E-3
1,183323E-1
3,502126E-1
5,276092E-1
6,180911E-1
7,144106E-1
7,526790E-1
7,361393E-1
8,357019E-1
9,021850E-1
9,154817E-1
9,284540E-1
9,148331E-1
8,895370E-1
8,457554E-1
8,136489E-1
6,910605E-1
5,159341E-1
3,904268E-1
2,078414E-1
6,611874E-2
-9,927839E-2
-2,195967E-1
-3,911557E-1
-5,400131E-1
-5,406617E-1
-6,165498E-1
-6,470348E-1
-6,645474E-1
-6,525480E-1
-6,295221E-1
-6,184956E-1
-4,949343E-1
-5,121226E-1
-5,098524E-1
-4,307213E-1
-3,982904E-1
-3,619679E-1
-3,087814E-1
-2,753777E-1
-3,061869E-1
-2,659727E-1
-1,917062E-1
-2,053271E-1
-1,842471E-1
-1,621942E-1
-1,420871E-1
-1,368981E-1
-7,722544E-2
-4,284878E-2
-8,468452E-2
-6,133434E-2
-3,960570E-2
-3,993001E-2
-4,998356E-2
-3,668692E-2
-3,798416E-2
-1,057645E-1
-7,203651E-2
-1,171520E-2
-2,014721E-2
-3,960570E-2
-5,484818E-2
-5,095648E-2
-4,933494E-2
3,076916E-2
1,812114E-2
-4,220016E-2
-7,499196E-3
1,260791E-2
8,716209E-3
1,257123E-3
2,168853E-2
-3,247092E-2
-5,549679E-2
1,325652E-2
4,175896E-3
-9,120736E-3
-8,147812E-3
-4,010948E-5
-5,229039E-3
2,103992E-2
6,125412E-2
2,006699E-2
6,085067E-4
1,682391E-2
2,298577E-2
2,233715E-2
-1,337342E-3
2,525592E-2
-2,922784E-2
-1,236382E-2
3,595809E-2
1,905739E-3
-1,366105E-2
1,581431E-3
1,195929E-2
-2,014721E-2
3,206639E-2
6,644305E-2
-1,106658E-2
7,743285E-3
2,558023E-2
1,876976E-2
4,017409E-2
2,395869E-2
-9,120736E-3
-5,776695E-2
-8,472120E-3
2,493161E-2
1,455375E-2
5,797436E-3
1,033775E-2
1,747253E-2
-2,958882E-3
6,838890E-2
6,255135E-2
1,325652E-2
4,374148E-2
5,152488E-2
4,114702E-2
3,368793E-2
4,860611E-2
-2,310266E-3
-2,922784E-2
3,790394E-2
2,947193E-2
-4,256115E-3
-1,139089E-2
-1,301243E-2
-2,436322E-2
-4,904731E-3
5,152488E-2
4,824512E-3
-2,501183E-2
1,422945E-2
9,689133E-3
1,552668E-2
1,455375E-2
8,391901E-3
-4,479463E-2
-3,733554E-2
1,585099E-2
2,554355E-3
2,554355E-3
9,364825E-3
1,066206E-2
-9,445044E-3
3,790394E-2
7,779383E-2
1,747253E-2
2,136422E-2
3,757963E-2
2,266146E-2
1,163498E-2
3,141778E-2
1,163498E-2
-4,414601E-2
1,552668E-2
4,471441E-2
4,824512E-3
2,841986E-4
5,148820E-3
-5,229039E-3
-6,887257E-4
6,968613E-2
4,666026E-2
-6,887257E-4
1,876976E-2
3,271501E-2
2,493161E-2
2,460731E-2
3,433655E-2
-1,722844E-2
-4,187585E-2
1,487806E-2
7,743285E-3
-1,337342E-3
4,500204E-3
5,473128E-3
2,841986E-4
1,581431E-3
6,060550E-2
2,558023E-2
8,716209E-3
3,076916E-2
4,114702E-2
3,076916E-2
3,076916E-2
3,725532E-2
-3,149799E-2
-1,398536E-2
3,206639E-2
-1,528259E-2
-1,787705E-2
-1,593121E-2
-1,139089E-2
-2,079583E-2
4,244425E-2
6,190274E-2
9,689133E-3
-6,887257E-4
1,358083E-2
9,689133E-3
1,747253E-2
3,466086E-2
1,455375E-2
-4,349739E-2
-1,106658E-2
1,131067E-2
-2,958882E-3
-1,074228E-2
-7,499196E-3
5,148820E-3
-1,398536E-2
5,184919E-2
4,698456E-2
-2,533614E-2
1,257123E-3
7,743285E-3
1,617530E-2
1,812114E-2
3,757963E-2
-1,463397E-2
-5,225371E-2
2,525592E-2
3,530947E-2
-3,607499E-3
-1,661650E-3
4,824512E-3
3,206639E-2
2,460731E-2
7,519937E-2
1,714822E-2
-1,074228E-2
2,071561E-2
3,693101E-2
2,720177E-2
1,520237E-2
2,525592E-2
-3,311954E-2
-3,668692E-2
8,391901E-3
-1,985958E-3
-4,580423E-3
-8,796428E-3
4,824512E-3
-1,690413E-2
2,590454E-2
7,973968E-2
-1,398536E-2
-4,010948E-5
3,303932E-2
4,276856E-2
3,206639E-2
3,206639E-2
-3,283190E-3
-4,609186E-2
1,747253E-2
2,071561E-2
-5,229039E-3
-9,445044E-3
-9,120736E-3
2,460731E-2
-1,333674E-2
4,730887E-2
3,530947E-2
-1,009366E-2
1,779684E-2
2,655315E-2
2,525592E-2
1,325652E-2
2,947193E-2
-2,047152E-2
-5,160510E-2
1,941838E-2
1,941838E-2
-8,472120E-3
-9,769352E-3
2,841986E-4
-1,106658E-2
-1,661650E-3
7,455075E-2
3,498517E-2
-4,010948E-5
2,785039E-2
1,617530E-2
2,266146E-2
2,558023E-2
2,558023E-2
-2,793061E-2
-3,931807E-3
4,114702E-2
1,649960E-2
1,228360E-2
6,770361E-3
1,033775E-2
-3,931807E-3
4,763318E-2
7,746953E-2
1,974268E-2
2,558023E-2
5,152488E-2
4,860611E-2
2,363438E-2
2,817469E-2
1,195929E-2
-5,290233E-2
-3,283190E-3
2,979624E-2
6,446052E-3
5,797436E-3
-3,644176E-4
-9,769352E-3
-2,079583E-2
3,693101E-2
3,498517E-2
-1,560690E-2
8,067593E-3
1,747253E-2
2,947193E-2
2,720177E-2
4,568733E-2
-1,074228E-2
-4,025431E-2
1,455375E-2
1,520237E-2
9,040517E-3
-3,644176E-4
-2,958882E-3
-3,607499E-3
1,520237E-2
7,617229E-2
3,498517E-2
-1,074228E-2
2,525592E-2
2,298577E-2
2,266146E-2
2,201284E-2
2,233715E-2
-4,803771E-2
-2,663337E-2
2,655315E-2
-1,203951E-2
9,040517E-3
-1,203951E-2
-3,607499E-3
-1,755275E-2
2,752608E-2
5,865966E-2
-1,661650E-3
-5,553347E-3
2,039130E-2
1,033775E-2
-4,580423E-3
2,363438E-2
6,770361E-3
-7,041497E-2
-2,436322E-2
1,293221E-2
-8,796428E-3
-6,201963E-3
-1,171520E-2
-1,852567E-2
-6,526271E-3
5,606519E-2
3,433655E-2
-2,339029E-2
1,581431E-3
4,824512E-3
1,487806E-2
-1,661650E-3
5,473128E-3
-2,598476E-2
-7,333374E-2
-6,201963E-3
-1,268813E-2
-4,057862E-2
-3,376815E-2
-2,209306E-2
-3,247092E-2
-1,884998E-2
3,498517E-2
-4,010948E-5
-3,247092E-2
2,230047E-3
-2,310266E-3
-1,560690E-2
1,260791E-2
6,770361E-3
-5,938849E-2
-4,025431E-2
1,131067E-2
4,500204E-3
-1,203951E-2
-2,241737E-2
-2,728199E-2
-4,576755E-2
4,500204E-3
6,287566E-2
-2,274168E-2
-1,722844E-2
7,743285E-3
4,824512E-3
-1,236382E-2
-1,495828E-2
-2,825491E-2
-9,927839E-2
-4,090293E-2
-1,593121E-2
-5,063217E-2
-4,771340E-2
-4,349739E-2
-5,192940E-2
-6,814481E-2
5,473128E-3
-2,209306E-2
-5,128079E-2
-3,571400E-2
-3,644176E-4
-1,852567E-2
-1,074228E-2
-8,147812E-3
-3,960570E-2
-7,527959E-2
-8,147812E-3
1,033775E-2
-2,728199E-2
1,581431E-3
-3,798416E-2
5,797436E-3
1,033775E-2
8,265846E-2
3,076916E-2
-1,661650E-3
2,298577E-2
4,017409E-2
3,725532E-2
2,136422E-2
4,374148E-2
-7,823504E-3
2,554355E-3
6,838890E-2
4,763318E-2
4,114702E-2
4,666026E-2
5,152488E-2
3,984979E-2
9,498216E-2
1,241699E-1
6,092981E-2
1,037385E-1
8,687446E-2
8,428000E-2
8,655015E-2
9,368493E-2
7,552368E-2
1,974268E-2
5,930827E-2
8,298276E-2
4,763318E-2
6,092981E-2
4,666026E-2
5,379503E-2
5,314642E-2
1,011440E-1
9,400924E-2
3,595809E-2
4,893041E-2
7,163198E-2
7,130767E-2
4,990334E-2
7,098336E-2
1,131067E-2
-2,760630E-2
4,503872E-2
3,887686E-2
1,682391E-2
3,336362E-2
1,941838E-2
2,554355E-3
3,757963E-2
8,395569E-2
3,984979E-2
3,757963E-2
4,049840E-2
4,568733E-2
5,347073E-2
3,822825E-2
4,893041E-2
-5,553347E-3
-5,877655E-3
4,828180E-2
2,914762E-2
-2,310266E-3
2,039130E-2
2,168853E-2
-1,593121E-2
5,995689E-2
7,325352E-2
-5,877655E-3
1,195929E-2
3,563378E-2
2,979624E-2
3,239070E-2
3,466086E-2
1,974268E-2
-6,850580E-3
2,230047E-3
2,331007E-2
1,520237E-2
5,473128E-3
1,033775E-2
7,094669E-3
1,001344E-2
6,871321E-2
6,579443E-2
6,446052E-3
3,595809E-2
3,660671E-2
5,152488E-2
3,693101E-2
5,898396E-2
2,554355E-3
-3,830846E-2
2,590454E-2
2,071561E-2
5,148820E-3
2,558023E-2
1,131067E-2
5,148820E-3
2,849900E-2
7,390214E-2
2,947193E-2
3,202971E-3
3,433655E-2
3,336362E-2
3,466086E-2
2,979624E-2
2,882331E-2
-2,987645E-2
-2,598476E-2
3,206639E-2
-1,430967E-2
5,797436E-3
-2,501183E-2
6,770361E-3
-2,306598E-2
3,076916E-2
5,671381E-2
-1,985958E-3
1,293221E-2
2,298577E-2
5,152488E-2
6,770361E-3
6,157843E-2
-2,634574E-3
-3,765985E-2
1,066206E-2
4,536302E-2
2,622885E-2
1,747253E-2
1,163498E-2
1,552668E-2
9,364825E-3
6,514582E-2
6,644305E-2
1,033775E-2
3,693101E-2
3,725532E-2
2,882331E-2
2,882331E-2
4,536302E-2
-8,472120E-3
-3,376815E-2
3,044485E-2
2,720177E-2
1,195929E-2
9,364825E-3
1,812114E-2
2,039130E-2
2,039130E-2
7,260490E-2
2,785039E-2
-2,634574E-3
3,595809E-2
4,374148E-2
3,239070E-2
3,174208E-2
2,979624E-2
-3,214661E-2
-1,495828E-2
3,725532E-2
1,581431E-3
-4,580423E-3
4,824512E-3
1,358083E-2
5,473128E-3
5,768673E-2
8,395569E-2
8,716209E-3
1,844545E-2
3,206639E-2
3,660671E-2
4,341718E-2
4,601164E-2
2,785039E-2
-3,247092E-2
7,743285E-3
3,076916E-2
1,325652E-2
1,358083E-2
1,682391E-2
4,175896E-3
-2,958882E-3
6,255135E-2
5,768673E-2
-5,553347E-3
3,271501E-2
4,828180E-2
7,455075E-2
3,433655E-2
4,276856E-2
-1,236382E-2
-5,128079E-2
1,844545E-2
8,391901E-3
2,298577E-2
2,006699E-2
1,747253E-2
9,689133E-3
1,131067E-2
6,514582E-2
3,044485E-2
-2,958882E-3
3,109347E-2
3,206639E-2
2,395869E-2
2,914762E-2
3,952548E-2
-2,468752E-2
-2,890353E-2
3,757963E-2
1,455375E-2
5,473128E-3
6,446052E-3
9,689133E-3
-1,041797E-2
3,530947E-2
6,060550E-2
-2,310266E-3
6,770361E-3
3,076916E-2
4,536302E-2
3,595809E-2
4,179564E-2
3,109347E-2
-3,765985E-2
1,001344E-2
4,828180E-2
3,202971E-3
1,098637E-2
1,909407E-2
1,228360E-2
9,689133E-3
8,103691E-2
5,995689E-2
4,500204E-3
2,558023E-2
2,817469E-2
3,433655E-2
3,076916E-2
3,401224E-2
5,797436E-3
-1,657982E-2
2,979624E-2
3,174208E-2
6,446052E-3
5,797436E-3
2,622885E-2
-1,985958E-3
1,585099E-2
7,714522E-2
2,331007E-2
-1,661650E-3
3,628240E-2
3,822825E-2
2,622885E-2
2,103992E-2
3,044485E-2
-4,447032E-2
-4,414601E-2
2,201284E-2
-6,201963E-3
-3,283190E-3
4,175896E-3
1,422945E-2
-6,887257E-4
5,120057E-2
8,557723E-2
3,401224E-2
2,979624E-2
5,509227E-2
6,028120E-2
3,271501E-2
1,747253E-2
2,817469E-2
-3,311954E-2
-8,472120E-3
3,757963E-2
-1,661650E-3
3,202971E-3
-1,985958E-3
-5,553347E-3
-1,366105E-2
5,249780E-2
4,957903E-2
-1,852567E-2
1,066206E-2
2,687746E-2
1,682391E-2
2,168853E-2
3,660671E-2
-1,203951E-2
-4,090293E-2
2,266146E-2
1,844545E-2
1,195929E-2
6,770361E-3
-6,887257E-4
-1,236382E-2
1,001344E-2
8,103691E-2
4,309287E-2
7,418977E-3
2,331007E-2
3,206639E-2
2,493161E-2
2,817469E-2
3,433655E-2
-2,403891E-2
-4,349739E-2
2,071561E-2
-3,607499E-3
-9,445044E-3
1,195929E-2
2,554355E-3
-1,657982E-2
3,822825E-2
5,217349E-2
-6,201963E-3
6,085067E-4
2,590454E-2
1,552668E-2
1,163498E-2
1,098637E-2
1,260791E-2
-4,090293E-2
-8,472120E-3
2,655315E-2
1,905739E-3
-7,823504E-3
3,202971E-3
1,358083E-2
1,066206E-2
5,444365E-2
6,709167E-2
6,446052E-3
4,211994E-2
5,217349E-2
5,184919E-2
3,887686E-2
4,341718E-2
7,418977E-3
-2,695768E-2
3,433655E-2
3,401224E-2
1,257123E-3
-2,014721E-2
7,094669E-3
-1,106658E-2
-1,820136E-2
5,995689E-2
1,585099E-2
-2,695768E-2
1,066206E-2
4,500204E-3
6,446052E-3
2,039130E-2
2,590454E-2
-3,344384E-2
-2,274168E-2
3,563378E-2
7,094669E-3
-6,850580E-3
-2,634574E-3
1,293221E-2
-9,769352E-3
2,622885E-2
4,406579E-2
-4,580423E-3
-3,283190E-3
3,887686E-2
6,384859E-2
1,812114E-2
3,239070E-2
1,033775E-2
-5,809126E-2
-7,823504E-3
1,905739E-3
-4,904731E-3
5,797436E-3
-1,041797E-2
-1,106658E-2
-1,985958E-3
5,541658E-2
6,157843E-2
7,418977E-3
4,276856E-2
2,655315E-2
3,984979E-2
2,006699E-2
2,849900E-2
4,175896E-3
-4,349739E-2
2,558023E-2
4,179564E-2
-2,079583E-2
3,851588E-3
-4,580423E-3
-1,787705E-2
-2,958882E-3
7,228060E-2
3,076916E-2
-1,236382E-2
2,979624E-2
4,211994E-2
2,882331E-2
2,785039E-2
4,049840E-2
-2,566045E-2
-1,690413E-2
3,855255E-2
2,071561E-2
2,071561E-2
2,006699E-2
2,395869E-2
1,779684E-2
6,871321E-2
8,752308E-2
2,103992E-2
8,067593E-3
4,276856E-2
4,276856E-2
3,141778E-2
3,855255E-2
2,363438E-2
-2,987645E-2
3,851588E-3
2,168853E-2
-1,268813E-2
-1,690413E-2
-1,755275E-2
-1,106658E-2
-9,769352E-3
5,087626E-2
4,114702E-2
-2,112014E-2
-1,337342E-3
2,687746E-2
1,325652E-2
1,520237E-2
4,017409E-2
-2,176875E-2
-5,679403E-2
5,797436E-3
9,328148E-4
-1,203951E-2
-3,607499E-3
-6,850580E-3
-1,690413E-2
1,905739E-3
5,120057E-2
9,689133E-3
-2,241737E-2
6,085067E-4
3,271501E-2
2,266146E-2
5,473128E-3
5,797436E-3
-3,830846E-2
-3,765985E-2
3,855255E-2
1,163498E-2
1,001344E-2
5,148820E-3
2,230047E-3
-1,982290E-2
5,282211E-2
8,492861E-2
1,585099E-2
2,201284E-2
1,617530E-2
2,363438E-2
2,817469E-2
3,206639E-2
9,040517E-3
-4,998356E-2
2,878663E-3
3,368793E-2
-3,607499E-3
-2,958882E-3
-5,229039E-3
-1,985958E-3
-4,256115E-3
4,666026E-2
4,536302E-2
-1,661650E-3
1,293221E-2
2,817469E-2
4,601164E-2
2,233715E-2
3,984979E-2
-7,499196E-3
-7,463097E-2
6,085067E-4
9,040517E-3
-1,333674E-2
7,094669E-3
2,878663E-3
-2,403891E-2
5,473128E-3
6,709167E-2
2,039130E-2
1,520237E-2
2,849900E-2
2,558023E-2
3,725532E-2
3,206639E-2
3,239070E-2
-2,728199E-2
-2,112014E-2
2,460731E-2
9,328148E-4
6,121744E-3
-2,634574E-3
-6,201963E-3
-1,333674E-2
1,747253E-2
4,471441E-2
-1,985958E-3
-3,931807E-3
1,585099E-2
1,812114E-2
2,071561E-2
1,552668E-2
2,006699E-2
-5,971280E-2
-2,209306E-2
2,979624E-2
5,148820E-3
1,487806E-2
9,364825E-3
5,797436E-3
-3,607499E-3
6,806459E-2
5,379503E-2
1,325652E-2
3,368793E-2
3,855255E-2
3,433655E-2
2,817469E-2
3,952548E-2
-5,553347E-3
-3,311954E-2
1,390514E-2
4,471441E-2
1,905739E-3
3,851588E-3
2,720177E-2
1,001344E-2
9,040517E-3
6,774028E-2
2,882331E-2
3,851588E-3
3,984979E-2
3,336362E-2
2,331007E-2
1,974268E-2
2,752608E-2
-3,928139E-2
-3,441677E-2
2,622885E-2
-6,887257E-4
-3,538969E-2
-5,877655E-3
-5,877655E-3
-4,187585E-2
2,558023E-2
6,644305E-2
-4,580423E-3
3,202971E-3
2,201284E-2
1,520237E-2
2,720177E-2
3,660671E-2
1,747253E-2
-1,398536E-2
-6,887257E-4
3,141778E-2
1,941838E-2
1,001344E-2
9,040517E-3
2,006699E-2
-7,174888E-3
5,282211E-2
6,644305E-2
-1,139089E-2
7,094669E-3
2,785039E-2
-2,958882E-3
1,941838E-2
4,017409E-2
-2,306598E-2
-5,484818E-2
1,682391E-2
1,098637E-2
-5,229039E-3
-3,644176E-4
6,085067E-4
-1,528259E-2
3,527280E-3
6,319997E-2
1,033775E-2
-9,769352E-3
1,487806E-2
1,163498E-2
6,770361E-3
-3,283190E-3
1,228360E-2
-4,382170E-2
-4,803771E-2
1,066206E-2
-6,887257E-4
-5,877655E-3
-9,769352E-3
7,743285E-3
-2,760630E-2
1,585099E-2
7,714522E-2
1,228360E-2
1,974268E-2
4,341718E-2
3,271501E-2
2,849900E-2
4,439010E-2
1,617530E-2
-4,511893E-2
-1,463397E-2
1,747253E-2
-9,120736E-3
-3,311954E-2
-1,852567E-2
-2,047152E-2
-2,566045E-2
5,833535E-2
4,601164E-2
-1,074228E-2
8,716209E-3
2,460731E-2
2,266146E-2
7,094669E-3
2,590454E-2
1,260791E-2
-4,382170E-2
2,849900E-2
2,947193E-2
1,617530E-2
9,328148E-4
1,131067E-2
6,446052E-3
3,141778E-2
9,141477E-2
1,779684E-2
1,260791E-2
2,622885E-2
2,428300E-2
2,266146E-2
3,076916E-2
4,536302E-2
-2,987645E-2
-3,409246E-2
2,006699E-2
-1,625551E-2
-2,274168E-2
-1,560690E-2
-2,310266E-3
-1,463397E-2
1,876976E-2
5,282211E-2
-1,074228E-2
-5,553347E-3
2,331007E-2
3,336362E-2
1,844545E-2
2,849900E-2
1,905739E-3
-5,646972E-2
-5,553347E-3
2,687746E-2
3,202971E-3
4,175896E-3
6,121744E-3
1,905739E-3
-2,634574E-3
5,055195E-2
4,763318E-2
-2,310266E-3
2,655315E-2
3,790394E-2
4,633595E-2
3,693101E-2
4,925472E-2
-4,010948E-5
-3,441677E-2
3,920117E-2
3,790394E-2
2,201284E-2
1,974268E-2
1,195929E-2
6,446052E-3
2,493161E-2
6,547013E-2
2,785039E-2
-1,463397E-2
3,044485E-2
3,530947E-2
1,422945E-2
8,067593E-3
1,455375E-2
-4,025431E-2
-3,931807E-3
2,882331E-2
3,851588E-3
8,391901E-3
-6,887257E-4
-1,013034E-3
-1,171520E-2
2,979624E-2
6,417289E-2
5,797436E-3
-2,176875E-2
1,487806E-2
2,298577E-2
1,682391E-2
1,422945E-2
-6,850580E-3
-6,230726E-2
-9,120736E-3
1,649960E-2
-6,887257E-4
-2,436322E-2
-2,079583E-2
-9,445044E-3
-1,690413E-2
4,893041E-2
5,444365E-2
-3,931807E-3
1,552668E-2
2,622885E-2
7,094669E-3
2,558023E-2
4,374148E-2
-1,106658E-2
-5,582110E-2
2,266146E-2
1,293221E-2
4,175896E-3
2,841986E-4
-1,074228E-2
-1,041797E-2
1,228360E-2
7,811814E-2
4,698456E-2
2,878663E-3
2,752608E-2
2,817469E-2
3,303932E-2
3,174208E-2
2,914762E-2
-3,247092E-2
-1,560690E-2
1,228360E-2
-4,010948E-5
-1,203951E-2
-1,949860E-2
3,202971E-3
-1,203951E-2
3,174208E-2
6,644305E-2
-1,236382E-2
9,364825E-3
6,770361E-3
1,487806E-2
1,747253E-2
1,131067E-2
-5,877655E-3
-6,133434E-2
-2,533614E-2
1,779684E-2
-1,013034E-3
6,085067E-4
-2,958882E-3
-2,310266E-3
-1,203951E-2
5,476796E-2
3,239070E-2
-1,398536E-2
1,293221E-2
2,460731E-2
2,071561E-2
1,455375E-2
2,947193E-2
-9,120736E-3
-4,382170E-2
-4,256115E-3
9,689133E-3
-1,106658E-2
-1,593121E-2
2,266146E-2
-2,760630E-2
1,001344E-2
6,514582E-2
3,433655E-2
-8,147812E-3
3,174208E-2
2,493161E-2
2,687746E-2
4,017409E-2
4,341718E-2
-1,268813E-2
-1,333674E-2
4,211994E-2
1,195929E-2
1,974268E-2
2,331007E-2
1,552668E-2
7,094669E-3
5,574088E-2
8,233415E-2
4,824512E-3
8,067593E-3
2,558023E-2
3,012054E-2
2,039130E-2
2,103992E-2
9,689133E-3
-4,738909E-2
-1,301243E-2
2,363438E-2
-5,553347E-3
2,878663E-3
1,033775E-2
-5,553347E-3
-9,445044E-3
7,811814E-2
6,190274E-2
1,195929E-2
5,282211E-2
3,920117E-2
3,076916E-2
3,109347E-2
2,590454E-2
-1,268813E-2
-4,025431E-2
2,298577E-2
2,103992E-2
-7,174888E-3
-1,301243E-2
-9,769352E-3
-1,560690E-2
1,585099E-2
7,455075E-2
2,979624E-2
1,163498E-2
3,141778E-2
3,174208E-2
4,017409E-2
2,817469E-2
3,563378E-2
-1,852567E-2
-1,203951E-2
4,179564E-2
1,195929E-2
-1,820136E-2
3,527280E-3
6,085067E-4
-4,349739E-2
2,428300E-2
6,222705E-2
-1,333674E-2
-3,283190E-3
1,325652E-2
2,817469E-2
1,649960E-2
2,428300E-2
4,500204E-3
-5,160510E-2
-1,337342E-3
3,271501E-2
-1,463397E-2
-4,256115E-3
3,527280E-3
-1,661650E-3
5,797436E-3
5,736242E-2
5,541658E-2
-2,958882E-3
2,168853E-2
3,076916E-2
2,622885E-2
1,844545E-2
4,179564E-2
-6,887257E-4
-2,371460E-2
1,779684E-2
1,844545E-2
7,418977E-3
4,500204E-3
2,136422E-2
1,033775E-2
4,500204E-3
5,314642E-2
2,395869E-2
1,001344E-2
3,336362E-2
-7,499196E-3
4,500204E-3
-2,310266E-3
1,390514E-2
-4,414601E-2
-3,733554E-2
1,617530E-2
-1,884998E-2
-2,047152E-2
-3,052507E-2
-1,852567E-2
-2,760630E-2
2,071561E-2
6,384859E-2
1,905739E-3
3,527280E-3
3,822825E-2
3,530947E-2
2,849900E-2
3,109347E-2
2,395869E-2
-2,857922E-2
1,195929E-2
4,698456E-2
1,257123E-3
6,446052E-3
2,841986E-4
-5,229039E-3
-1,009366E-2
6,449720E-2
4,893041E-2
-1,268813E-2
-3,607499E-3
1,260791E-2
2,233715E-2
1,358083E-2
3,012054E-2
-1,722844E-2
-4,317309E-2
2,071561E-2
1,649960E-2
-9,120736E-3
-4,904731E-3
-1,337342E-3
-1,041797E-2
1,581431E-3
6,092981E-2
2,201284E-2
3,202971E-3
2,979624E-2
3,239070E-2
3,498517E-2
3,239070E-2
3,660671E-2
-3,441677E-2
-2,825491E-2
3,595809E-2
-2,310266E-3
-7,174888E-3
3,851588E-3
1,033775E-2
-7,823504E-3
4,017409E-2
5,865966E-2
-4,010948E-5
6,085067E-4
2,655315E-2
4,082271E-2
2,266146E-2
1,779684E-2
9,364825E-3
-5,873987E-2
-2,436322E-2
-3,283190E-3
-2,436322E-2
-2,728199E-2
-2,630907E-2
-8,147812E-3
-1,366105E-2
2,525592E-2
1,260791E-2
-3,474108E-2
7,260490E-2
2,924858E-1
4,711796E-1
5,782012E-1
6,780881E-1
6,800340E-1
6,936549E-1
8,269456E-1
8,824023E-1
9,051038E-1
9,563445E-1
9,605605E-1
9,430479E-1
9,128872E-1
8,944017E-1
7,494359E-1
5,772283E-1
4,601531E-1
2,788649E-1
8,103691E-2
-6,036142E-2
-1,952736E-1
-4,015335E-1
-5,143927E-1
-5,546069E-1
-6,405486E-1
-6,908163E-1
-7,251930E-1
-7,135179E-1
-7,200041E-1
-6,392514E-1
-5,604445E-1
-5,931996E-1
-5,419589E-1
-4,680167E-1
-4,261809E-1
-3,921286E-1
-3,188350E-1
-2,984036E-1
-3,447796E-1
-2,364607E-1
-1,978680E-1
-1,972194E-1
-1,845714E-1
-1,531135E-1
-1,287904E-1
-1,180883E-1
-5,549679E-2
-5,744264E-2
-1,122507E-1
-7,398236E-2
-4,803771E-2
-4,901063E-2
-4,252447E-2
-1,203951E-2
-5,225371E-2
-8,857622E-2
-2,403891E-2
-2,566045E-2
-3,798416E-2
-2,955215E-2
-1,268813E-2
-2,468752E-2
-1,301243E-2
5,282211E-2
9,364825E-3
-2,274168E-2
9,040517E-3
1,714822E-2
1,293221E-2
1,390514E-2
2,331007E-2
-3,149799E-2
-5,938849E-2
1,585099E-2
-5,877655E-3
-6,887257E-4
-5,877655E-3
3,202971E-3
-4,904731E-3
1,358083E-2
7,001044E-2
1,358083E-2
1,228360E-2
3,044485E-2
2,558023E-2
1,033775E-2
2,266146E-2
1,066206E-2
-5,614541E-2
-2,310266E-3
2,201284E-2
-7,174888E-3
-9,445044E-3
-1,268813E-2
-1,009366E-2
-1,982290E-2
5,022765E-2
4,276856E-2
-4,706478E-2
-3,644176E-4
1,747253E-2
9,328148E-4
2,363438E-2
3,303932E-2
-5,229039E-3
-4,090293E-2
2,103992E-2
9,364825E-3
7,094669E-3
9,040517E-3
1,195929E-2
2,266146E-2
1,617530E-2
7,357783E-2
3,725532E-2
-6,526271E-3
3,206639E-2
4,601164E-2
2,720177E-2
3,595809E-2
4,957903E-2
-3,020076E-2
-2,339029E-2
4,179564E-2
2,039130E-2
2,947193E-2
4,406579E-2
3,141778E-2
6,770361E-3
4,795749E-2
7,325352E-2
2,103992E-2
2,655315E-2
6,449720E-2
3,076916E-2
2,979624E-2
3,466086E-2
1,098637E-2
-4,187585E-2
-5,553347E-3
1,293221E-2
-1,041797E-2
-1,560690E-2
-1,593121E-2
-1,268813E-2
-2,728199E-2
4,925472E-2
5,217349E-2
-1,560690E-2
1,257123E-3
4,244425E-2
3,206639E-2
3,466086E-2
4,763318E-2
-1,013034E-3
-4,836202E-2
1,974268E-2
9,364825E-3
-9,445044E-3
4,824512E-3
2,841986E-4
-3,931807E-3
1,390514E-2
7,487506E-2
4,406579E-2
1,293221E-2
3,336362E-2
3,174208E-2
2,979624E-2
3,466086E-2
4,114702E-2
-3,409246E-2
-1,917429E-2
3,303932E-2
2,914762E-2
1,876976E-2
6,770361E-3
3,628240E-2
-3,409246E-2
4,633595E-2
7,552368E-2
1,617530E-2
5,473128E-3
3,336362E-2
3,303932E-2
2,460731E-2
3,660671E-2
1,779684E-2
-3,798416E-2
-7,174888E-3
8,716209E-3
-4,155155E-2
-3,993001E-2
-1,463397E-2
6,121744E-3
3,202971E-3
5,411934E-2
4,406579E-2
-1,203951E-2
1,001344E-2
1,455375E-2
4,536302E-2
1,649960E-2
3,628240E-2
2,882331E-2
-2,857922E-2
4,049840E-2
4,633595E-2
2,720177E-2
1,779684E-2
2,395869E-2
9,364825E-3
2,849900E-2
8,265846E-2
1,422945E-2
-1,787705E-2
3,563378E-2
2,039130E-2
1,974268E-2
1,455375E-2
2,493161E-2
-2,598476E-2
-3,182230E-2
6,446052E-3
2,554355E-3
-4,904731E-3
2,554355E-3
3,855255E-2
1,487806E-2
5,638950E-2
1,060086E-1
1,844545E-2
2,201284E-2
5,801104E-2
4,990334E-2
3,920117E-2
5,833535E-2
4,082271E-2
-2,241737E-2
2,266146E-2
5,736242E-2
2,298577E-2
5,148820E-3
4,175896E-3
1,358083E-2
-3,644176E-4
5,606519E-2
6,547013E-2
-2,634574E-3
3,076916E-2
3,303932E-2
2,849900E-2
2,525592E-2
3,595809E-2
4,824512E-3
-2,566045E-2
2,849900E-2
2,622885E-2
6,085067E-4
-2,566045E-2
-1,337342E-3
-8,796428E-3
1,001344E-2
8,622584E-2
4,893041E-2
1,682391E-2
4,147133E-2
4,244425E-2
5,476796E-2
2,460731E-2
4,211994E-2
-1,722844E-2
-2,987645E-2
3,466086E-2
1,228360E-2
3,527280E-3
6,446052E-3
9,689133E-3
-1,560690E-2
2,233715E-2
6,871321E-2
1,581431E-3
4,824512E-3
2,460731E-2
3,822825E-2
2,914762E-2
3,530947E-2
3,822825E-2
-2,241737E-2
5,797436E-3
4,049840E-2
9,364825E-3
8,391901E-3
9,689133E-3
1,941838E-2
5,148820E-3
6,222705E-2
7,228060E-2
-1,495828E-2
3,303932E-2
2,622885E-2
2,266146E-2
1,585099E-2
2,395869E-2
6,121744E-3
-6,879343E-2
2,103992E-2
1,390514E-2
-5,877655E-3
-5,229039E-3
6,770361E-3
6,085067E-4
1,909407E-2
8,103691E-2
2,168853E-2
8,391901E-3
3,757963E-2
3,855255E-2
3,174208E-2
4,049840E-2
4,795749E-2
-2,634574E-3
-1,074228E-2
3,174208E-2
1,649960E-2
1,293221E-2
7,094669E-3
3,271501E-2
-9,445044E-3
3,109347E-2
8,557723E-2
1,257123E-3
1,905739E-3
4,990334E-2
4,244425E-2
2,687746E-2
4,309287E-2
2,298577E-2
-3,960570E-2
4,500204E-3
4,114702E-2
9,364825E-3
1,905739E-3
4,175896E-3
6,770361E-3
-1,884998E-2
8,557723E-2
5,541658E-2
-1,917429E-2
1,682391E-2
2,363438E-2
2,558023E-2
1,682391E-2
1,293221E-2
-3,214661E-2
-7,041497E-2
-9,445044E-3
3,202971E-3
-1,528259E-2
-5,225371E-2
-1,884998E-2
-2,728199E-2
-2,955215E-2
3,952548E-2
7,743285E-3
-2,793061E-2
4,824512E-3
1,905739E-3
1,228360E-2
-1,661650E-3
1,195929E-2
-4,155155E-2
-4,965925E-2
2,554355E-3
-1,171520E-2
-2,825491E-2
-2,857922E-2
-2,857922E-2
-4,511893E-2
-1,337342E-3
4,082271E-2
-3,020076E-2
-3,214661E-2
-2,176875E-2
-1,884998E-2
-1,430967E-2
-8,472120E-3
-1,528259E-2
-7,819836E-2
-4,025431E-2
8,391901E-3
-4,220016E-2
-3,474108E-2
-3,279523E-2
-3,441677E-2
-4,641617E-2
2,947193E-2
3,757963E-2
-4,252447E-2
-3,474108E-2
1,098637E-2
-2,241737E-2
-1,106658E-2
4,500204E-3
-3,960570E-2
-6,749619E-2
-1,949860E-2
-3,283190E-3
-2,047152E-2
-1,203951E-2
-1,041797E-2
-6,850580E-3
4,175896E-3
7,065906E-2
3,887686E-2
2,554355E-3
3,563378E-2
5,217349E-2
4,763318E-2
4,244425E-2
5,379503E-2
-1,463397E-2
-2,958882E-3
6,579443E-2
4,211994E-2
2,947193E-2
3,595809E-2
3,725532E-2
2,039130E-2
5,801104E-2
1,047114E-1
5,249780E-2
5,509227E-2
7,746953E-2
7,033475E-2
7,973968E-2
7,195629E-2
7,325352E-2
4,175896E-3
6,352428E-2
8,395569E-2
4,860611E-2
7,973968E-2
3,303932E-2
7,033475E-2
3,401224E-2
1,092517E-1
1,118462E-1
5,638950E-2
9,368493E-2
1,011440E-1
8,914462E-2
6,449720E-2
8,071261E-2
8,391901E-3
-4,904731E-3
5,995689E-2
6,222705E-2
4,503872E-2
5,282211E-2
3,822825E-2
2,493161E-2
2,622885E-2
7,909107E-2
4,828180E-2
1,422945E-2
4,471441E-2
6,417289E-2
4,536302E-2
3,336362E-2
3,628240E-2
-1,884998E-2
-1,593121E-2
2,914762E-2
2,395869E-2
2,622885E-2
1,358083E-2
3,628240E-2
1,779684E-2
5,120057E-2
9,271201E-2
2,817469E-2
1,422945E-2
5,411934E-2
6,028120E-2
5,347073E-2
8,071261E-2
4,211994E-2
-2,436322E-2
8,067593E-3
4,439010E-2
1,779684E-2
9,040517E-3
2,363438E-2
1,909407E-2
-3,283190E-3
5,930827E-2
6,482151E-2
1,581431E-3
3,303932E-2
3,368793E-2
4,503872E-2
3,725532E-2
4,601164E-2
2,841986E-4
-2,306598E-2
3,920117E-2
4,828180E-2
9,040517E-3
1,905739E-3
1,649960E-2
1,905739E-3
1,617530E-2
7,455075E-2
2,493161E-2
-1,203951E-2
1,909407E-2
2,817469E-2
2,979624E-2
2,558023E-2
5,249780E-2
-2,760630E-2
-3,506538E-2
3,822825E-2
4,500204E-3
6,446052E-3
-6,850580E-3
8,067593E-3
-2,144444E-2
4,147133E-2
8,330707E-2
6,770361E-3
8,716209E-3
2,428300E-2
3,563378E-2
3,433655E-2
2,979624E-2
2,841986E-4
-5,160510E-2
-1,917429E-2
2,720177E-2
-1,337342E-3
-7,823504E-3
-7,823504E-3
-2,310266E-3
-1,236382E-2
2,914762E-2
5,411934E-2
-3,084938E-2
1,293221E-2
2,103992E-2
1,617530E-2
1,876976E-2
-1,171520E-2
-6,526271E-3
-4,836202E-2
2,039130E-2
1,844545E-2
1,581431E-3
-2,310266E-3
-1,625551E-2
-4,904731E-3
1,001344E-2
7,357783E-2
3,790394E-2
1,098637E-2
3,109347E-2
4,406579E-2
4,309287E-2
4,536302E-2
4,471441E-2
-2,274168E-2
-2,566045E-2
2,590454E-2
7,094669E-3
4,824512E-3
5,797436E-3
8,716209E-3
-1,560690E-2
1,941838E-2
5,411934E-2
1,581431E-3
5,797436E-3
3,466086E-2
1,552668E-2
1,812114E-2
2,849900E-2
2,136422E-2
-4,674048E-2
-6,850580E-3
3,628240E-2
-2,634574E-3
-1,661650E-3
-1,139089E-2
-8,796428E-3
-1,106658E-2
5,476796E-2
3,303932E-2
-8,147812E-3
1,260791E-2
1,066206E-2
3,757963E-2
1,131067E-2
2,168853E-2
-1,333674E-2
-6,068572E-2
1,257123E-3
2,331007E-2
-1,074228E-2
-1,203951E-2
3,044485E-2
-3,931807E-3
1,257123E-3
6,709167E-2
2,201284E-2
-1,787705E-2
2,039130E-2
1,325652E-2
2,331007E-2
1,228360E-2
2,720177E-2
-4,252447E-2
-3,928139E-2
1,033775E-2
-3,644176E-4
4,824512E-3
-2,793061E-2
-4,904731E-3
-1,495828E-2
2,363438E-2
6,579443E-2
2,554355E-3
-2,728199E-2
1,876976E-2
2,428300E-2
8,716209E-3
3,530947E-2
1,876976E-2
-5,128079E-2
-8,796428E-3
2,817469E-2
-5,229039E-3
7,418977E-3
-2,958882E-3
-1,722844E-2
-4,057862E-2
5,347073E-2
4,633595E-2
-2,533614E-2
1,455375E-2
1,747253E-2
2,103992E-2
2,103992E-2
3,336362E-2
-6,201963E-3
-4,998356E-2
8,067593E-3
1,941838E-2
1,293221E-2
-6,887257E-4
3,851588E-3
-4,010948E-5
7,743285E-3
6,774028E-2
4,568733E-2
2,554355E-3
3,303932E-2
3,368793E-2
2,687746E-2
1,974268E-2
3,757963E-2
-2,241737E-2
-1,949860E-2
2,849900E-2
-6,887257E-4
-8,796428E-3
-3,283190E-3
-3,607499E-3
-9,120736E-3
3,725532E-2
7,292921E-2
4,175896E-3
-1,661650E-3
2,655315E-2
3,336362E-2
3,920117E-2
2,428300E-2
3,466086E-2
-3,960570E-2
2,841986E-4
3,855255E-2
-7,823504E-3
3,498517E-2
-1,917429E-2
2,493161E-2
-2,760630E-2
5,768673E-2
4,957903E-2
-1,041797E-2
2,039130E-2
4,017409E-2
2,882331E-2
1,422945E-2
1,228360E-2
-4,025431E-2
-5,971280E-2
2,168853E-2
1,257123E-3
-1,009366E-2
-2,634574E-3
-5,877655E-3
-5,877655E-3
1,001344E-2
6,644305E-2
3,855255E-2
5,148820E-3
3,336362E-2
5,444365E-2
4,276856E-2
3,141778E-2
6,125412E-2
-2,533614E-2
-2,371460E-2
5,476796E-2
2,331007E-2
-1,337342E-3
1,905739E-3
-3,931807E-3
-1,884998E-2
2,525592E-2
5,671381E-2
1,581431E-3
1,131067E-2
1,098637E-2
3,012054E-2
1,293221E-2
1,844545E-2
9,040517E-3
-5,128079E-2
-7,174888E-3
3,109347E-2
2,878663E-3
-2,634574E-3
-5,229039E-3
5,473128E-3
6,085067E-4
5,801104E-2
6,806459E-2
-2,634574E-3
-2,634574E-3
2,590454E-2
3,952548E-2
4,500204E-3
3,141778E-2
-6,850580E-3
-5,387525E-2
2,298577E-2
2,103992E-2
-1,236382E-2
8,716209E-3
9,040517E-3
-1,722844E-2
1,581431E-3
7,260490E-2
3,239070E-2
-1,593121E-2
1,779684E-2
2,006699E-2
1,131067E-2
1,325652E-2
2,720177E-2
-3,636262E-2
-3,474108E-2
1,649960E-2
-4,580423E-3
-1,171520E-2
-2,663337E-2
-9,120736E-3
-1,463397E-2
2,039130E-2
6,644305E-2
1,001344E-2
-6,850580E-3
1,905739E-3
2,914762E-2
2,622885E-2
3,271501E-2
2,201284E-2
-4,025431E-2
-3,931807E-3
2,590454E-2
-1,690413E-2
7,418977E-3
-8,472120E-3
-6,201963E-3
-8,796428E-3
5,801104E-2
3,725532E-2
-4,998356E-2
3,851588E-3
-4,904731E-3
1,649960E-2
6,085067E-4
2,655315E-2
-1,366105E-2
-7,073927E-2
2,622885E-2
1,520237E-2
-7,499196E-3
-3,607499E-3
-4,010948E-5
-6,201963E-3
1,581431E-3
6,092981E-2
2,558023E-2
-1,593121E-2
2,168853E-2
1,358083E-2
2,331007E-2
1,779684E-2
2,298577E-2
-5,225371E-2
-4,641617E-2
2,493161E-2
-8,796428E-3
-1,884998E-2
-3,607499E-3
-3,283190E-3
-1,755275E-2
2,331007E-2
7,098336E-2
1,905739E-3
-1,985958E-3
9,328148E-4
2,136422E-2
1,649960E-2
1,876976E-2
1,617530E-2
-4,609186E-2
-2,598476E-2
3,271501E-2
2,230047E-3
6,121744E-3
7,094669E-3
4,500204E-3
-6,850580E-3
5,801104E-2
5,768673E-2
-6,526271E-3
6,121744E-3
3,303932E-2
3,076916E-2
2,168853E-2
4,049840E-2
4,500204E-3
-4,609186E-2
1,455375E-2
1,163498E-2
-8,472120E-3
7,418977E-3
8,391901E-3
-5,553347E-3
2,720177E-2
5,574088E-2
2,233715E-2
-2,241737E-2
1,941838E-2
3,303932E-2
2,849900E-2
2,428300E-2
4,211994E-2
-3,311954E-2
-2,922784E-2
3,433655E-2
-3,931807E-3
-2,958882E-3
-7,823504E-3
-3,283190E-3
-1,268813E-2
3,498517E-2
7,487506E-2
4,341718E-2
1,844545E-2
3,887686E-2
3,498517E-2
1,714822E-2
3,498517E-2
3,433655E-2
-3,376815E-2
-4,010948E-5
1,909407E-2
7,094669E-3
-4,580423E-3
-8,472120E-3
4,500204E-3
-4,010948E-5
6,806459E-2
7,714522E-2
-4,580423E-3
2,266146E-2
4,698456E-2
5,148820E-3
4,276856E-2
3,174208E-2
3,202971E-3
-3,960570E-2
1,163498E-2
-1,366105E-2
-1,755275E-2
-8,472120E-3
-2,310266E-3
-9,120736E-3
6,446052E-3
7,033475E-2
3,952548E-2
8,391901E-3
4,175896E-3
2,331007E-2
1,390514E-2
1,520237E-2
3,012054E-2
-3,636262E-2
-3,474108E-2
2,622885E-2
8,716209E-3
-1,009366E-2
-4,904731E-3
-2,958882E-3
-1,366105E-2
2,136422E-2
6,871321E-2
-1,337342E-3
1,257123E-3
2,817469E-2
2,687746E-2
1,358083E-2
1,617530E-2
2,331007E-2
-4,901063E-2
1,257123E-3
2,331007E-2
1,909407E-2
-5,229039E-3
8,067593E-3
3,851588E-3
-2,209306E-2
6,838890E-2
5,574088E-2
-3,607499E-3
2,428300E-2
4,211994E-2
2,622885E-2
2,395869E-2
3,239070E-2
-1,755275E-2
-6,328019E-2
3,527280E-3
-2,634574E-3
-6,526271E-3
1,001344E-2
6,121744E-3
-6,887257E-4
1,325652E-2
6,644305E-2
2,622885E-2
-1,430967E-2
3,336362E-2
3,206639E-2
3,433655E-2
2,849900E-2
2,103992E-2
-1,301243E-2
-2,047152E-2
3,595809E-2
8,391901E-3
-1,430967E-2
-1,949860E-2
-6,887257E-4
-2,209306E-2
1,876976E-2
7,357783E-2
1,390514E-2
1,905739E-3
3,855255E-2
1,682391E-2
1,585099E-2
1,714822E-2
4,175896E-3
-4,414601E-2
-7,499196E-3
3,239070E-2
5,797436E-3
-1,106658E-2
9,689133E-3
6,121744E-3
2,841986E-4
5,865966E-2
6,028120E-2
-1,820136E-2
2,395869E-2
4,730887E-2
4,601164E-2
5,703812E-2
4,795749E-2
1,905739E-3
-4,122724E-2
1,909407E-2
3,141778E-2
6,085067E-4
-1,985958E-3
-1,985958E-3
-3,311954E-2
2,554355E-3
6,125412E-2
1,747253E-2
-1,852567E-2
1,812114E-2
1,260791E-2
1,066206E-2
-6,887257E-4
2,298577E-2
-4,220016E-2
-2,922784E-2
3,984979E-2
5,473128E-3
-1,203951E-2
-2,436322E-2
-4,256115E-3
-9,445044E-3
2,914762E-2
6,936182E-2
2,554355E-3
9,040517E-3
3,952548E-2
1,195929E-2
5,797436E-3
2,233715E-2
1,941838E-2
-4,090293E-2
-6,850580E-3
3,336362E-2
3,851588E-3
1,390514E-2
4,500204E-3
-1,661650E-3
-8,147812E-3
5,314642E-2
6,482151E-2
-4,010948E-5
1,390514E-2
2,233715E-2
2,785039E-2
3,466086E-2
4,017409E-2
-6,850580E-3
-4,803771E-2
-2,958882E-3
1,001344E-2
-1,982290E-2
-1,106658E-2
5,473128E-3
-1,398536E-2
-1,013034E-3
5,703812E-2
2,071561E-2
-2,176875E-2
2,687746E-2
2,136422E-2
1,876976E-2
1,260791E-2
2,849900E-2
-3,603831E-2
-4,252447E-2
1,455375E-2
-2,958882E-3
3,851588E-3
9,040517E-3
4,500204E-3
-2,533614E-2
1,195929E-2
5,995689E-2
1,552668E-2
2,878663E-3
3,920117E-2
5,347073E-2
3,368793E-2
2,720177E-2
2,785039E-2
-6,036142E-2
-2,958882E-3
3,239070E-2
3,202971E-3
5,148820E-3
1,257123E-3
9,040517E-3
-3,283190E-3
5,184919E-2
7,617229E-2
-8,147812E-3
2,298577E-2
3,239070E-2
1,585099E-2
2,493161E-2
4,666026E-2
-1,625551E-2
-4,414601E-2
2,460731E-2
3,141778E-2
1,581431E-3
-3,283190E-3
-3,607499E-3
5,473128E-3
2,039130E-2
1,034142E-1
4,957903E-2
1,325652E-2
3,855255E-2
4,471441E-2
3,855255E-2
3,174208E-2
3,855255E-2
-1,236382E-2
-2,371460E-2
3,920117E-2
2,331007E-2
6,121744E-3
-3,931807E-3
-2,958882E-3
-1,884998E-2
2,136422E-2
7,584799E-2
-1,985958E-3
1,033775E-2
8,391901E-3
5,473128E-3
2,071561E-2
2,979624E-2
2,103992E-2
-4,057862E-2
-1,820136E-2
2,006699E-2
-9,120736E-3
-5,877655E-3
-9,120736E-3
-6,887257E-4
3,527280E-3
5,249780E-2
6,060550E-2
5,797436E-3
2,882331E-2
3,693101E-2
3,725532E-2
1,682391E-2
4,211994E-2
3,202971E-3
-4,252447E-2
2,071561E-2
3,757963E-2
2,230047E-3
-4,010948E-5
-3,644176E-4
-2,663337E-2
4,175896E-3
7,584799E-2
4,439010E-2
-1,463397E-2
1,293221E-2
1,228360E-2
2,395869E-2
2,168853E-2
2,590454E-2
-3,084938E-2
-2,890353E-2
3,530947E-2
1,001344E-2
-4,010948E-5
-6,201963E-3
1,131067E-2
-2,310266E-3
3,141778E-2
7,746953E-2
2,525592E-2
1,163498E-2
4,276856E-2
4,860611E-2
2,590454E-2
2,979624E-2
2,687746E-2
-2,987645E-2
-3,283190E-3
4,341718E-2
1,163498E-2
1,455375E-2
2,230047E-3
-3,644176E-4
6,446052E-3
6,806459E-2
7,001044E-2
7,094669E-3
2,103992E-2
3,239070E-2
3,174208E-2
3,660671E-2
4,049840E-2
1,649960E-2
-2,890353E-2
2,331007E-2
2,752608E-2
6,446052E-3
1,257123E-3
9,364825E-3
-1,985958E-3
9,689133E-3
9,303631E-2
5,963258E-2
1,066206E-2
2,947193E-2
3,239070E-2
3,757963E-2
3,725532E-2
2,428300E-2
-5,906418E-2
-5,809126E-2
2,947193E-2
-1,985958E-3
-4,904731E-3
-4,580423E-3
-1,074228E-2
-2,566045E-2
1,390514E-2
4,860611E-2
2,554355E-3
-5,553347E-3
2,233715E-2
5,314642E-2
3,012054E-2
4,633595E-2
4,147133E-2
-1,560690E-2
1,520237E-2
6,028120E-2
2,817469E-2
1,195929E-2
1,581431E-3
1,131067E-2
-5,877655E-3
5,347073E-2
7,357783E-2
1,649960E-2
2,687746E-2
3,660671E-2
2,493161E-2
1,844545E-2
2,979624E-2
-1,013034E-3
-3,830846E-2
5,671381E-2
4,147133E-2
1,747253E-2
1,098637E-2
2,841986E-4
1,905739E-3
2,331007E-2
7,714522E-2
5,022765E-2
-4,010948E-5
3,757963E-2
4,730887E-2
3,984979E-2
3,336362E-2
4,471441E-2
-1,009366E-2
-2,339029E-2
3,822825E-2
1,617530E-2
5,473128E-3
1,001344E-2
1,779684E-2
4,500204E-3
4,147133E-2
9,044185E-2
2,493161E-2
4,175896E-3
4,114702E-2
4,341718E-2
3,368793E-2
3,530947E-2
4,666026E-2
-4,738909E-2
-1,366105E-2
2,882331E-2
-1,301243E-2
-1,982290E-2
-4,447032E-2
-3,376815E-2
-3,376815E-2
1,195929E-2
4,276856E-2
-1,852567E-2
1,974268E-2
-4,580423E-3
-1,787705E-2
2,785039E-2
1,540062E-1
3,502126E-1
4,199389E-1
5,895520E-1
6,748451E-1
7,105190E-1
7,601381E-1
8,165677E-1
8,499714E-1
8,973204E-1
9,952615E-1
9,732085E-1
9,015364E-1
8,746189E-1
7,938661E-1
6,861958E-1
5,499864E-1
4,098853E-1
1,880586E-1
1,422945E-2
-8,144144E-2
-2,533247E-1
-3,937501E-1
-5,036906E-1
-5,789301E-1
-6,389270E-1
-6,324409E-1
-6,149282E-1
-6,771954E-1
-6,684391E-1
-6,113609E-1
-5,847676E-1
-5,533097E-1
-5,040149E-1
-4,573145E-1
-4,745028E-1
-4,012092E-1
-3,078085E-1
-3,081328E-1
-2,786208E-1
-2,393795E-1
-1,985167E-1
-2,053271E-1
-1,339794E-1
-1,197098E-1
-1,456544E-1
-1,132236E-1
-9,344084E-2
-7,398236E-2
-7,171220E-2
-6,392880E-2
-7,722544E-2
-1,054402E-1
-4,447032E-2
-1,755275E-2
-4,511893E-2
-4,706478E-2
-1,755275E-2
-3,993001E-2
-3,441677E-2
4,666026E-2
1,001344E-2
-2,663337E-2
-4,256115E-3
1,358083E-2
9,364825E-3
5,797436E-3
1,876976E-2
-2,533614E-2
-4,252447E-2
2,395869E-2
1,905739E-3
-1,139089E-2
-1,041797E-2
1,163498E-2
-2,634574E-3
4,049840E-2
8,590154E-2
1,714822E-2
2,071561E-2
3,660671E-2
4,082271E-2
3,984979E-2
2,687746E-2
1,682391E-2
-3,765985E-2
-1,755275E-2
2,882331E-2
7,743285E-3
8,067593E-3
5,797436E-3
1,649960E-2
3,202971E-3
6,449720E-2
7,357783E-2
6,085067E-4
3,239070E-2
4,017409E-2
4,049840E-2
4,147133E-2
3,693101E-2
3,202971E-3
-4,414601E-2
1,649960E-2
3,693101E-2
-1,337342E-3
2,878663E-3
-1,013034E-3
-1,985958E-3
-3,607499E-3
6,806459E-2
4,341718E-2
-3,931807E-3
4,309287E-2
1,779684E-2
2,039130E-2
3,952548E-2
1,487806E-2
-5,553347E-3
-2,112014E-2
3,498517E-2
1,487806E-2
1,905739E-3
3,527280E-3
-6,887257E-4
-7,823504E-3
1,909407E-2
6,579443E-2
6,121744E-3
-5,877655E-3
2,168853E-2
2,622885E-2
2,460731E-2
3,595809E-2
1,682391E-2
-4,025431E-2
-2,209306E-2
4,568733E-2
1,163498E-2
7,418977E-3
1,455375E-2
2,554355E-3
9,040517E-3
5,055195E-2
6,028120E-2
7,743285E-3
3,887686E-2
5,898396E-2
3,433655E-2
1,974268E-2
3,109347E-2
9,328148E-4
-3,701123E-2
6,121744E-3
1,876976E-2
1,422945E-2
1,066206E-2
9,040517E-3
1,455375E-2
1,066206E-2
7,519937E-2
4,601164E-2
-5,229039E-3
4,795749E-2
5,736242E-2
3,757963E-2
4,406579E-2
3,628240E-2
-3,409246E-2
-3,474108E-2
2,233715E-2
1,520237E-2
3,851588E-3
-1,560690E-2
-5,877655E-3
-1,852567E-2
1,552668E-2
7,292921E-2
2,460731E-2
1,001344E-2
3,660671E-2
2,687746E-2
1,876976E-2
2,006699E-2
2,428300E-2
-3,571400E-2
-3,311954E-2
2,752608E-2
3,202971E-3
-2,566045E-2
-6,526271E-3
-9,120736E-3
-3,701123E-2
3,336362E-2
5,541658E-2
-3,084938E-2
2,878663E-3
2,039130E-2
1,844545E-2
1,520237E-2
2,882331E-2
-1,171520E-2
-2,371460E-2
1,422945E-2
1,682391E-2
7,094669E-3
-2,634574E-3
7,743285E-3
1,195929E-2
3,527280E-3
5,509227E-2
3,563378E-2
-6,887257E-4
2,817469E-2
2,525592E-2
1,812114E-2
1,422945E-2
2,882331E-2
-1,657982E-2
-4,738909E-2
1,520237E-2
-4,580423E-3
-1,755275E-2
-6,887257E-4
1,905739E-3
-1,139089E-2
2,752608E-2
6,125412E-2
-1,661650E-3
-1,333674E-2
1,520237E-2
1,455375E-2
1,747253E-2
3,433655E-2
4,175896E-3
-6,068572E-2
-5,582110E-2
9,040517E-3
-1,852567E-2
-3,798416E-2
2,878663E-3
-2,760630E-2
-1,106658E-2
2,785039E-2
4,568733E-2
-1,041797E-2
6,121744E-3
3,368793E-2
3,076916E-2
2,525592E-2
4,049840E-2
7,418977E-3
-4,771340E-2
3,851588E-3
2,590454E-2
1,195929E-2
4,179564E-2
1,682391E-2
7,094669E-3
1,098637E-2
7,065906E-2
2,590454E-2
-1,560690E-2
2,655315E-2
3,368793E-2
2,979624E-2
2,039130E-2
3,693101E-2
-5,877655E-3
-2,209306E-2
3,725532E-2
1,552668E-2
1,325652E-2
1,876976E-2
1,941838E-2
6,121744E-3
3,012054E-2
5,671381E-2
3,044485E-2
2,103992E-2
2,071561E-2
4,860611E-2
2,947193E-2
1,974268E-2
1,714822E-2
-5,906418E-2
-3,052507E-2
2,622885E-2
-9,120736E-3
-1,917429E-2
-1,430967E-2
-1,593121E-2
-2,987645E-2
5,217349E-2
4,341718E-2
-1,884998E-2
1,812114E-2
2,590454E-2
1,066206E-2
7,418977E-3
2,233715E-2
-1,755275E-2
-5,095648E-2
-2,958882E-3
1,779684E-2
3,527280E-3
-1,013034E-3
1,257123E-3
-3,607499E-3
-1,268813E-2
5,411934E-2
2,558023E-2
-2,857922E-2
1,844545E-2
3,822825E-2
2,979624E-2
4,471441E-2
3,855255E-2
-1,398536E-2
9,689133E-3
4,860611E-2
1,974268E-2
1,455375E-2
7,094669E-3
1,131067E-2
5,473128E-3
2,947193E-2
7,455075E-2
2,136422E-2
2,230047E-3
3,271501E-2
3,044485E-2
1,585099E-2
1,358083E-2
1,649960E-2
-5,517249E-2
-2,987645E-2
1,649960E-2
1,552668E-2
-4,256115E-3
-6,526271E-3
-6,526271E-3
-3,311954E-2
3,693101E-2
5,087626E-2
-4,933494E-2
9,364825E-3
5,797436E-3
1,747253E-2
1,033775E-2
2,363438E-2
-1,560690E-2
-6,003711E-2
7,418977E-3
-3,607499E-3
-3,409246E-2
-2,793061E-2
-2,760630E-2
-3,247092E-2
-2,144444E-2
2,882331E-2
7,094669E-3
-4,349739E-2
-2,695768E-2
-2,533614E-2
-2,793061E-2
-2,566045E-2
-1,041797E-2
-6,587465E-2
-8,630606E-2
-2,176875E-2
-3,603831E-2
-5,452387E-2
-4,479463E-2
-2,598476E-2
-3,279523E-2
-1,337342E-3
4,763318E-2
-2,241737E-2
-3,798416E-2
-1,013034E-3
-7,174888E-3
-5,553347E-3
6,085067E-4
-1,041797E-2
-7,171220E-2
-4,706478E-2
-6,201963E-3
-3,279523E-2
-3,441677E-2
-4,284878E-2
-4,868632E-2
-5,646972E-2
-8,147812E-3
3,693101E-2
-5,387525E-2
-3,182230E-2
9,689133E-3
-8,796428E-3
-2,112014E-2
-1,013034E-3
-2,209306E-2
-8,338729E-2
-2,274168E-2
-5,553347E-3
-2,274168E-2
-1,949860E-2
-4,010948E-5
-1,787705E-2
-6,850580E-3
6,092981E-2
3,757963E-2
-1,852567E-2
2,525592E-2
3,466086E-2
3,693101E-2
2,233715E-2
5,087626E-2
-5,553347E-3
-4,904731E-3
9,400924E-2
5,055195E-2
4,795749E-2
6,449720E-2
6,514582E-2
4,179564E-2
6,060550E-2
1,167108E-1
6,676736E-2
5,152488E-2
8,525292E-2
8,492861E-2
7,617229E-2
7,098336E-2
6,157843E-2
-1,593121E-2
4,824512E-3
8,363138E-2
5,282211E-2
3,757963E-2
5,249780E-2
4,503872E-2
3,368793E-2
1,082788E-1
1,196296E-1
4,536302E-2
7,228060E-2
7,228060E-2
7,519937E-2
7,617229E-2
7,357783E-2
4,082271E-2
-3,607499E-3
4,147133E-2
3,790394E-2
4,309287E-2
3,174208E-2
2,687746E-2
2,395869E-2
-1,528259E-2
1,011440E-1
7,714522E-2
6,446052E-3
4,406579E-2
5,152488E-2
4,179564E-2
4,698456E-2
6,384859E-2
-8,147812E-3
-1,593121E-2
5,184919E-2
2,817469E-2
6,446052E-3
-2,958882E-3
-2,958882E-3
-1,917429E-2
2,622885E-2
7,714522E-2
2,428300E-2
9,040517E-3
3,563378E-2
4,114702E-2
3,012054E-2
1,520237E-2
3,336362E-2
-4,933494E-2
-2,630907E-2
2,201284E-2
-1,139089E-2
3,498517E-2
-2,014721E-2
2,849900E-2
-1,852567E-2
3,920117E-2
5,865966E-2
-9,769352E-3
7,743285E-3
3,401224E-2
4,211994E-2
2,947193E-2
4,082271E-2
1,390514E-2
-3,895708E-2
9,689133E-3
3,012054E-2
1,487806E-2
1,974268E-2
9,040517E-3
8,067593E-3
7,743285E-3
6,871321E-2
3,822825E-2
9,364825E-3
2,914762E-2
3,433655E-2
2,363438E-2
2,849900E-2
2,849900E-2
-2,793061E-2
-4,901063E-2
1,876976E-2
1,581431E-3
-1,398536E-2
1,195929E-2
-4,256115E-3
6,085067E-4
1,358083E-2
8,752308E-2
9,689133E-3
1,163498E-2
5,217349E-2
3,336362E-2
5,833535E-2
1,001344E-2
3,206639E-2
-2,339029E-2
1,585099E-2
5,963258E-2
3,012054E-2
1,260791E-2
2,841986E-4
2,878663E-3
-1,009366E-2
4,276856E-2
5,509227E-2
-3,283190E-3
1,585099E-2
2,752608E-2
3,174208E-2
2,493161E-2
2,785039E-2
-6,887257E-4
-4,641617E-2
1,131067E-2
3,887686E-2
1,422945E-2
5,148820E-3
6,446052E-3
6,085067E-4
-1,661650E-3
5,736242E-2
2,752608E-2
-1,430967E-2
1,649960E-2
1,844545E-2
7,743285E-3
-1,337342E-3
1,552668E-2
-3,701123E-2
-4,609186E-2
1,033775E-2
6,121744E-3
-8,796428E-3
-5,877655E-3
-3,607499E-3
-2,047152E-2
1,520237E-2
6,060550E-2
6,446052E-3
6,770361E-3
3,790394E-2
6,449720E-2
3,076916E-2
2,655315E-2
4,568733E-2
-5,679403E-2
-2,079583E-2
2,493161E-2
-5,877655E-3
-7,823504E-3
3,851588E-3
3,851588E-3
-9,445044E-3
5,963258E-2
4,957903E-2
-9,769352E-3
8,716209E-3
1,066206E-2
2,687746E-2
1,455375E-2
3,790394E-2
1,033775E-2
-3,798416E-2
1,390514E-2
3,141778E-2
8,067593E-3
6,121744E-3
-3,644176E-4
1,358083E-2
2,878663E-3
8,006399E-2
4,276856E-2
-3,283190E-3
3,757963E-2
2,817469E-2
2,947193E-2
2,460731E-2
2,622885E-2
-2,890353E-2
-3,668692E-2
4,824512E-3
5,148820E-3
-6,201963E-3
-3,214661E-2
-3,931807E-3
-2,274168E-2
6,121744E-3
6,125412E-2
1,581431E-3
-1,982290E-2
2,168853E-2
2,266146E-2
1,812114E-2
3,012054E-2
1,812114E-2
-4,868632E-2
-3,668692E-2
1,033775E-2
-1,203951E-2
2,230047E-3
5,148820E-3
1,844545E-2
6,121744E-3
3,952548E-2
6,060550E-2
-2,958882E-3
1,649960E-2
3,660671E-2
3,757963E-2
3,271501E-2
4,990334E-2
2,006699E-2
-1,661650E-3
3,433655E-2
4,244425E-2
1,520237E-2
1,844545E-2
2,493161E-2
8,716209E-3
-9,120736E-3
6,936182E-2
4,211994E-2
-1,333674E-2
5,671381E-2
1,033775E-2
3,855255E-2
1,682391E-2
3,822825E-2
-1,657982E-2
-4,284878E-2
1,293221E-2
1,163498E-2
5,797436E-3
-2,310266E-3
-4,580423E-3
-8,147812E-3
1,325652E-2
6,319997E-2
2,103992E-2
2,878663E-3
3,401224E-2
3,012054E-2
2,331007E-2
2,331007E-2
2,331007E-2
-4,220016E-2
-1,009366E-2
2,947193E-2
1,257123E-3
4,500204E-3
9,689133E-3
1,649960E-2
5,148820E-3
5,606519E-2
8,103691E-2
9,364825E-3
2,849900E-2
4,114702E-2
5,444365E-2
4,406579E-2
4,990334E-2
1,617530E-2
-3,863277E-2
1,682391E-2
3,303932E-2
-2,310266E-3
-1,398536E-2
-7,499196E-3
-9,120736E-3
-2,371460E-2
3,433655E-2
1,682391E-2
-4,706478E-2
3,851588E-3
1,487806E-2
4,175896E-3
7,094669E-3
2,006699E-2
-4,057862E-2
-2,274168E-2
1,909407E-2
4,500204E-3
5,473128E-3
1,649960E-2
1,585099E-2
1,682391E-2
4,471441E-2
8,363138E-2
4,114702E-2
1,520237E-2
4,568733E-2
4,795749E-2
5,087626E-2
4,082271E-2
3,920117E-2
-2,760630E-2
-7,499196E-3
4,179564E-2
-6,887257E-4
-1,661650E-3
4,500204E-3
1,195929E-2
6,446052E-3
6,709167E-2
8,330707E-2
3,271501E-2
1,649960E-2
3,887686E-2
6,644305E-2
3,725532E-2
5,638950E-2
2,558023E-2
-3,636262E-2
2,849900E-2
5,120057E-2
1,358083E-2
2,266146E-2
1,941838E-2
8,716209E-3
2,103992E-2
8,428000E-2
2,006699E-2
-1,013034E-3
3,466086E-2
4,147133E-2
4,374148E-2
2,363438E-2
3,109347E-2
-1,366105E-2
-3,214661E-2
2,201284E-2
2,979624E-2
9,040517E-3
2,841986E-4
2,687746E-2
-4,256115E-3
2,558023E-2
7,779383E-2
1,941838E-2
7,418977E-3
4,211994E-2
2,525592E-2
2,266146E-2
3,141778E-2
2,817469E-2
-4,220016E-2
-2,955215E-2
1,552668E-2
9,328148E-4
9,328148E-4
4,500204E-3
1,195929E-2
5,797436E-3
6,676736E-2
7,065906E-2
-1,013034E-3
2,136422E-2
4,049840E-2
4,925472E-2
5,055195E-2
7,260490E-2
1,617530E-2
-2,630907E-2
2,882331E-2
4,211994E-2
1,163498E-2
1,293221E-2
8,067593E-3
3,527280E-3
-1,337342E-3
6,092981E-2
4,503872E-2
-1,074228E-2
1,876976E-2
1,876976E-2
2,493161E-2
1,876976E-2
3,303932E-2
-2,955215E-2
-4,674048E-2
2,006699E-2
1,260791E-2
2,554355E-3
-7,174888E-3
-4,580423E-3
-1,171520E-2
3,368793E-2
7,033475E-2
2,720177E-2
2,554355E-3
4,082271E-2
4,601164E-2
4,082271E-2
3,660671E-2
4,503872E-2
-8,796428E-3
-1,430967E-2
3,271501E-2
1,098637E-2
7,743285E-3
1,066206E-2
8,391901E-3
-2,112014E-2
5,476796E-2
7,130767E-2
-8,147812E-3
2,554355E-3
2,006699E-2
1,585099E-2
2,785039E-2
4,341718E-2
1,228360E-2
-3,636262E-2
7,743285E-3
2,103992E-2
2,298577E-2
8,716209E-3
6,121744E-3
8,391901E-3
9,040517E-3
7,163198E-2
6,319997E-2
-7,174888E-3
2,395869E-2
3,952548E-2
2,460731E-2
2,590454E-2
3,822825E-2
-3,765985E-2
-2,987645E-2
2,687746E-2
6,085067E-4
-6,201963E-3
7,418977E-3
1,905739E-3
-1,985958E-3
2,622885E-2
8,168553E-2
6,028120E-2
1,358083E-2
3,433655E-2
3,855255E-2
4,147133E-2
4,633595E-2
4,763318E-2
-2,112014E-2
3,527280E-3
2,947193E-2
2,230047E-3
1,131067E-2
6,770361E-3
-7,174888E-3
-1,755275E-2
4,828180E-2
6,806459E-2
-1,337342E-3
2,554355E-3
1,747253E-2
1,844545E-2
1,131067E-2
2,298577E-2
7,743285E-3
-3,701123E-2
1,358083E-2
2,395869E-2
9,328148E-4
1,163498E-2
2,878663E-3
9,328148E-4
1,228360E-2
4,828180E-2
5,898396E-2
6,446052E-3
3,076916E-2
3,271501E-2
3,628240E-2
3,725532E-2
2,331007E-2
-4,771340E-2
-7,333374E-2
3,336362E-2
3,239070E-2
8,716209E-3
2,841986E-4
1,293221E-2
-6,201963E-3
1,422945E-2
7,455075E-2
1,228360E-2
1,747253E-2
4,309287E-2
6,092981E-2
3,044485E-2
5,736242E-2
5,347073E-2
-1,366105E-2
2,331007E-2
2,298577E-2
2,006699E-2
1,581431E-3
2,622885E-2
3,527280E-3
-5,229039E-3
4,795749E-2
5,995689E-2
3,527280E-3
1,098637E-2
2,201284E-2
1,812114E-2
1,844545E-2
2,622885E-2
9,040517E-3
-4,641617E-2
1,422945E-2
4,082271E-2
1,682391E-2
1,066206E-2
7,418977E-3
9,040517E-3
7,418977E-3
8,590154E-2
5,606519E-2
2,331007E-2
3,822825E-2
3,660671E-2
3,530947E-2
2,849900E-2
3,595809E-2
-2,403891E-2
-4,479463E-2
1,390514E-2
4,500204E-3
-1,366105E-2
-5,229039E-3
-1,661650E-3
-1,884998E-2
8,391901E-3
5,411934E-2
1,812114E-2
-2,310266E-3
2,103992E-2
8,067593E-3
2,752608E-2
3,303932E-2
2,947193E-2
-3,182230E-2
-2,436322E-2
2,460731E-2
-5,553347E-3
1,905739E-3
-3,644176E-4
-4,010948E-5
-4,122724E-2
1,812114E-2
4,925472E-2
-1,366105E-2
-2,634574E-3
2,071561E-2
8,716209E-3
1,131067E-2
3,109347E-2
2,841986E-4
-4,025431E-2
5,473128E-3
2,558023E-2
5,473128E-3
2,525592E-2
1,617530E-2
1,066206E-2
1,714822E-2
8,233415E-2
5,379503E-2
7,743285E-3
2,914762E-2
2,947193E-2
3,401224E-2
2,103992E-2
3,790394E-2
-2,728199E-2
-5,160510E-2
2,428300E-2
1,747253E-2
-1,949860E-2
-7,499196E-3
5,473128E-3
-1,560690E-2
4,500204E-3
6,190274E-2
1,228360E-2
2,554355E-3
3,920117E-2
3,984979E-2
2,298577E-2
3,206639E-2
2,201284E-2
-5,387525E-2
-2,403891E-2
2,331007E-2
1,905739E-3
4,824512E-3
1,905739E-3
-4,580423E-3
-2,047152E-2
2,331007E-2
6,482151E-2
6,446052E-3
9,040517E-3
3,433655E-2
2,655315E-2
1,325652E-2
3,271501E-2
1,520237E-2
-3,636262E-2
4,175896E-3
3,141778E-2
4,175896E-3
-2,958882E-3
7,094669E-3
-6,887257E-4
-1,949860E-2
6,871321E-2
4,341718E-2
-3,283190E-3
3,206639E-2
2,622885E-2
1,617530E-2
1,649960E-2
2,558023E-2
-4,256115E-3
-2,144444E-2
3,466086E-2
2,103992E-2
1,909407E-2
1,228360E-2
1,649960E-2
1,714822E-2
3,563378E-2
8,719877E-2
3,595809E-2
-5,229039E-3
2,460731E-2
3,855255E-2
2,006699E-2
3,174208E-2
3,628240E-2
-4,220016E-2
-3,506538E-2
7,094669E-3
-1,917429E-2
-2,047152E-2
-1,625551E-2
-1,333674E-2
-2,403891E-2
2,849900E-2
7,909107E-2
-1,236382E-2
-1,661650E-3
1,844545E-2
2,298577E-2
1,581431E-3
1,422945E-2
-9,120736E-3
-5,030786E-2
-1,301243E-2
3,202971E-3
-1,528259E-2
-2,793061E-2
-8,472120E-3
-7,174888E-3
-1,690413E-2
4,211994E-2
1,974268E-2
-2,209306E-2
1,520237E-2
3,012054E-2
3,563378E-2
7,743285E-3
4,147133E-2
-2,663337E-2
-3,084938E-2
3,044485E-2
1,390514E-2
2,687746E-2
-1,398536E-2
3,044485E-2
-1,171520E-2
3,757963E-2
7,649660E-2
1,455375E-2
-4,010948E-5
2,817469E-2
3,401224E-2
2,882331E-2
2,233715E-2
1,260791E-2
-5,711833E-2
-4,706478E-2
2,841986E-4
-1,625551E-2
-1,820136E-2
-5,229039E-3
5,473128E-3
-5,553347E-3
3,563378E-2
9,141477E-2
-3,283190E-3
7,094669E-3
7,065906E-2
4,309287E-2
3,952548E-2
5,801104E-2
2,493161E-2
-2,922784E-2
2,622885E-2
4,211994E-2
1,455375E-2
1,779684E-2
1,422945E-2
1,905739E-3
-3,607499E-3
7,357783E-2
4,568733E-2
-1,661650E-3
2,785039E-2
1,228360E-2
3,498517E-2
2,298577E-2
1,585099E-2
-1,755275E-2
-4,544324E-2
1,812114E-2
1,617530E-2
6,085067E-4
-2,958882E-3
9,689133E-3
-8,796428E-3
2,554355E-3
7,714522E-2
2,298577E-2
-5,553347E-3
1,714822E-2
1,585099E-2
2,493161E-2
4,568733E-2
2,331007E-2
-4,738909E-2
-3,376815E-2
1,422945E-2
9,364825E-3
1,876976E-2
-1,852567E-2
-2,695768E-2
-4,771340E-2
2,622885E-2
5,574088E-2
-1,690413E-2
7,094669E-3
1,682391E-2
1,066206E-2
2,331007E-2
9,689133E-3
-1,268813E-2
-5,938849E-2
-2,695768E-2
2,230047E-3
-5,877655E-3
-1,625551E-2
-1,009366E-2
-9,769352E-3
-2,695768E-2
7,195629E-2
6,644305E-2
2,554355E-3
2,071561E-2
2,071561E-2
5,148820E-3
1,747253E-2
3,628240E-2
-7,174888E-3
-3,863277E-2
2,655315E-2
1,747253E-2
-1,139089E-2
-4,580423E-3
6,446052E-3
1,033775E-2
2,882331E-2
7,292921E-2
3,044485E-2
2,554355E-3
2,914762E-2
2,882331E-2
3,984979E-2
3,855255E-2
4,795749E-2
-2,241737E-2
-1,463397E-2
3,271501E-2
2,071561E-2
4,175896E-3
-1,593121E-2
2,395869E-2
-3,247092E-2
5,152488E-2
5,736242E-2
-1,041797E-2
-6,850580E-3
6,121744E-3
8,067593E-3
3,202971E-3
1,617530E-2
-2,634574E-3
-5,646972E-2
-1,106658E-2
8,067593E-3
-1,690413E-2
-4,256115E-3
-9,120736E-3
-9,769352E-3
2,878663E-3
6,579443E-2
3,563378E-2
-3,668692E-2
2,554355E-3
2,841986E-4
1,195929E-2
-2,566045E-2
-2,014721E-2
-2,209306E-2
-4,317309E-2
2,428300E-2
-1,366105E-2
-2,533614E-2
4,471441E-2
1,890315E-1
3,709684E-1
5,386357E-1
6,573324E-1
6,923577E-1
7,215454E-1
8,039197E-1
8,622952E-1
9,099684E-1
9,423993E-1
9,803433E-1
9,196977E-1
8,947260E-1
9,099684E-1
7,653270E-1
6,476032E-1
5,227446E-1
3,365917E-1
1,650327E-1
5,152488E-2
-7,430666E-2
-2,724589E-1
-3,833723E-1
-4,796918E-1
-5,607688E-1
-6,230360E-1
-6,493049E-1
-6,807628E-1
-7,303819E-1
-6,947080E-1
-6,253061E-1
-6,178470E-1
-5,896322E-1
-5,383915E-1
-4,936370E-1
-4,524499E-1
-3,350504E-1
-3,117002E-1
-3,288885E-1
-2,578650E-1
-2,182995E-1
-1,894360E-1
-1,476003E-1
-1,453301E-1
-1,703019E-1
-1,712748E-1
-1,109535E-1
-9,506238E-2
-9,473807E-2
-9,376515E-2
-8,403591E-2
-7,981990E-2
-6,976635E-2
1,228360E-2
-2,566045E-2
-7,690113E-2
-2,987645E-2
-2,793061E-2
-2,922784E-2
-6,201963E-3
-4,010948E-5
-8,176575E-2
-5,355095E-2
2,230047E-3
-2,825491E-2
-2,857922E-2
-2,339029E-2
-1,301243E-2
-2,274168E-2
3,660671E-2
5,995689E-2
-2,634574E-3
-3,283190E-3
1,779684E-2
2,168853E-2
6,446052E-3
3,466086E-2
1,617530E-2
-6,814481E-2
1,066206E-2
1,812114E-2
-7,823504E-3
-7,823504E-3
-1,139089E-2
-1,139089E-2
-1,236382E-2
6,092981E-2
3,076916E-2
-1,657982E-2
1,195929E-2
3,851588E-3
1,974268E-2
2,460731E-2
4,698456E-2
-1,333674E-2
-3,117369E-2
2,720177E-2
1,876976E-2
-3,283190E-3
1,905739E-3
1,358083E-2
3,202971E-3
3,206639E-2
7,811814E-2
3,303932E-2
-3,283190E-3
3,433655E-2
3,174208E-2
2,460731E-2
1,228360E-2
2,039130E-2
-3,668692E-2
-2,598476E-2
2,882331E-2
-1,593121E-2
-6,850580E-3
-2,339029E-2
-1,236382E-2
-2,306598E-2
2,363438E-2
5,736242E-2
-4,010948E-5
-4,010948E-5
4,309287E-2
2,947193E-2
2,168853E-2
4,341718E-2
3,851588E-3
-4,738909E-2
1,098637E-2
2,233715E-2
8,067593E-3
1,552668E-2
-2,958882E-3
1,905739E-3
5,473128E-3
3,660671E-2
4,471441E-2
-9,120736E-3
1,422945E-2
1,876976E-2
1,552668E-2
-7,174888E-3
1,941838E-2
-1,495828E-2
-5,549679E-2
1,974268E-2
1,033775E-2
-1,139089E-2
-5,229039E-3
-1,041797E-2
-2,987645E-2
1,844545E-2
6,319997E-2
2,460731E-2
2,554355E-3
2,136422E-2
2,168853E-2
2,849900E-2
1,876976E-2
1,909407E-2
-5,192940E-2
-4,252447E-2
2,655315E-2
1,228360E-2
1,257123E-3
1,358083E-2
3,527280E-3
-1,366105E-2
4,211994E-2
7,357783E-2
-2,310266E-3
1,066206E-2
4,374148E-2
5,930827E-2
4,698456E-2
5,411934E-2
3,141778E-2
-3,117369E-2
9,689133E-3
4,147133E-2
4,824512E-3
1,390514E-2
1,520237E-2
-4,904731E-3
-4,904731E-3
6,676736E-2
3,757963E-2
-5,877655E-3
2,233715E-2
1,098637E-2
1,649960E-2
2,103992E-2
2,785039E-2
-1,528259E-2
-2,922784E-2
2,233715E-2
2,849900E-2
8,067593E-3
-1,917429E-2
2,554355E-3
-4,256115E-3
2,168853E-2
8,719877E-2
3,920117E-2
-4,010948E-5
4,244425E-2
2,201284E-2
1,941838E-2
2,363438E-2
1,905739E-3
-2,987645E-2
-2,371460E-2
3,790394E-2
4,175896E-3
-2,310266E-3
-3,931807E-3
-2,310266E-3
-1,398536E-2
3,141778E-2
6,125412E-2
2,878663E-3
9,040517E-3
2,071561E-2
2,006699E-2
5,473128E-3
2,395869E-2
4,824512E-3
-6,522604E-2
-9,445044E-3
3,368793E-2
1,098637E-2
2,878663E-3
1,257123E-3
-5,229039E-3
5,148820E-3
4,601164E-2
6,157843E-2
-1,009366E-2
5,184919E-2
5,055195E-2
4,017409E-2
5,152488E-2
4,179564E-2
-6,850580E-3
-3,895708E-2
3,239070E-2
2,168853E-2
1,358083E-2
1,682391E-2
7,418977E-3
-4,256115E-3
3,851588E-3
4,114702E-2
1,098637E-2
-1,333674E-2
3,076916E-2
2,882331E-2
2,720177E-2
1,358083E-2
2,493161E-2
-3,960570E-2
-3,474108E-2
2,136422E-2
6,446052E-3
6,446052E-3
6,770361E-3
1,581431E-3
-1,985958E-3
5,411934E-2
7,260490E-2
-1,337342E-3
1,455375E-2
4,049840E-2
3,368793E-2
2,298577E-2
3,920117E-2
1,844545E-2
-4,382170E-2
2,558023E-2
3,303932E-2
1,163498E-2
2,979624E-2
2,525592E-2
1,520237E-2
1,682391E-2
6,709167E-2
6,287566E-2
1,876976E-2
3,174208E-2
3,563378E-2
4,763318E-2
2,363438E-2
5,671381E-2
5,797436E-3
-3,571400E-2
2,363438E-2
3,141778E-2
1,455375E-2
3,527280E-3
6,085067E-4
1,487806E-2
9,689133E-3
7,033475E-2
3,660671E-2
6,085067E-4
4,860611E-2
4,925472E-2
3,303932E-2
3,660671E-2
3,206639E-2
-3,052507E-2
-1,982290E-2
3,012054E-2
1,228360E-2
7,743285E-3
4,175896E-3
1,487806E-2
-4,010948E-5
4,211994E-2
9,433355E-2
1,390514E-2
7,418977E-3
3,433655E-2
2,266146E-2
4,500204E-3
2,849900E-2
1,098637E-2
-4,738909E-2
-2,310266E-3
2,103992E-2
-1,495828E-2
-2,014721E-2
-1,013034E-3
-3,931807E-3
-1,593121E-2
6,384859E-2
3,952548E-2
-1,884998E-2
1,649960E-2
3,303932E-2
1,617530E-2
2,201284E-2
2,363438E-2
-2,436322E-2
-2,144444E-2
-8,472120E-3
2,103992E-2
-1,009366E-2
-8,796428E-3
-4,256115E-3
-1,495828E-2
-1,463397E-2
3,984979E-2
3,527280E-3
-3,603831E-2
7,418977E-3
-5,229039E-3
-4,256115E-3
-1,560690E-2
-9,769352E-3
-7,041497E-2
-5,841557E-2
-1,398536E-2
-3,214661E-2
-3,571400E-2
-3,603831E-2
-4,090293E-2
-5,030786E-2
-1,203951E-2
3,303932E-2
-3,441677E-2
-2,403891E-2
-2,339029E-2
-1,106658E-2
-1,593121E-2
-2,533614E-2
-1,852567E-2
-8,533314E-2
-5,484818E-2
-1,820136E-2
-3,733554E-2
-4,349739E-2
-4,025431E-2
-3,441677E-2
-4,447032E-2
2,947193E-2
2,071561E-2
-4,901063E-2
7,094669E-3
-2,634574E-3
-5,553347E-3
-5,229039E-3
5,797436E-3
-4,447032E-2
-7,949559E-2
-2,630907E-2
-2,241737E-2
-3,052507E-2
-8,796428E-3
-1,787705E-2
-1,852567E-2
7,743285E-3
6,125412E-2
1,617530E-2
-1,268813E-2
2,428300E-2
3,141778E-2
4,925472E-2
4,860611E-2
5,022765E-2
-2,634574E-3
-6,850580E-3
6,449720E-2
5,217349E-2
3,174208E-2
4,406579E-2
4,828180E-2
3,336362E-2
1,248185E-1
1,316290E-1
5,476796E-2
6,611874E-2
9,400924E-2
9,076616E-2
8,719877E-2
9,011754E-2
6,709167E-2
2,493161E-2
6,092981E-2
8,363138E-2
5,768673E-2
6,028120E-2
6,125412E-2
6,222705E-2
5,736242E-2
1,092517E-1
1,053600E-1
6,482151E-2
8,006399E-2
8,071261E-2
1,193053E-1
7,649660E-2
9,303631E-2
5,055195E-2
1,581431E-3
6,482151E-2
7,357783E-2
5,022765E-2
5,444365E-2
5,865966E-2
3,984979E-2
6,514582E-2
1,283859E-1
6,644305E-2
3,563378E-2
6,936182E-2
8,784739E-2
7,260490E-2
7,228060E-2
6,482151E-2
-4,010948E-5
4,500204E-3
5,930827E-2
2,201284E-2
3,271501E-2
2,233715E-2
3,628240E-2
1,195929E-2
6,125412E-2
8,946893E-2
3,498517E-2
3,076916E-2
5,282211E-2
4,244425E-2
2,914762E-2
5,444365E-2
3,271501E-2
-1,236382E-2
-1,661650E-3
3,466086E-2
1,325652E-2
1,163498E-2
1,520237E-2
2,363438E-2
2,428300E-2
6,060550E-2
4,568733E-2
-1,917429E-2
7,094669E-3
6,770361E-3
-9,769352E-3
-1,301243E-2
1,941838E-2
-2,566045E-2
-5,614541E-2
3,530947E-2
1,649960E-2
2,071561E-2
4,471441E-2
1,909407E-2
7,743285E-3
2,785039E-2
9,206339E-2
5,476796E-2
3,401224E-2
5,606519E-2
6,676736E-2
6,255135E-2
5,217349E-2
6,092981E-2
-8,472120E-3
-8,147812E-3
4,244425E-2
1,131067E-2
1,779684E-2
3,527280E-3
-3,607499E-3
-3,283190E-3
3,336362E-2
6,644305E-2
7,094669E-3
1,033775E-2
2,882331E-2
3,920117E-2
1,974268E-2
3,109347E-2
1,260791E-2
-6,587465E-2
6,770361E-3
2,979624E-2
1,581431E-3
1,581431E-3
-6,850580E-3
-1,661650E-3
-1,985958E-3
6,579443E-2
8,428000E-2
-3,607499E-3
1,844545E-2
3,239070E-2
3,174208E-2
2,493161E-2
4,082271E-2
-6,850580E-3
-4,220016E-2
3,887686E-2
1,098637E-2
5,473128E-3
1,358083E-2
2,878663E-3
-2,310266E-3
2,201284E-2
8,525292E-2
4,439010E-2
1,098637E-2
6,060550E-2
4,114702E-2
4,860611E-2
4,666026E-2
4,633595E-2
-1,074228E-2
-1,236382E-2
4,114702E-2
1,876976E-2
7,743285E-3
1,905739E-3
1,552668E-2
1,257123E-3
4,925472E-2
7,617229E-2
-4,256115E-3
-3,644176E-4
2,103992E-2
3,174208E-2
2,622885E-2
3,952548E-2
2,590454E-2
-3,311954E-2
1,905739E-3
2,849900E-2
1,228360E-2
2,039130E-2
9,364825E-3
1,909407E-2
1,390514E-2
6,806459E-2
8,590154E-2
1,228360E-2
3,336362E-2
4,925472E-2
4,730887E-2
4,568733E-2
5,541658E-2
1,001344E-2
-1,625551E-2
7,094669E-3
4,276856E-2
2,331007E-2
-1,041797E-2
2,947193E-2
8,716209E-3
2,979624E-2
8,492861E-2
2,687746E-2
-5,877655E-3
3,271501E-2
2,752608E-2
2,687746E-2
1,974268E-2
2,687746E-2
-2,630907E-2
-1,787705E-2
3,466086E-2
2,554355E-3
4,175896E-3
3,851588E-3
9,364825E-3
-1,301243E-2
2,720177E-2
7,455075E-2
1,520237E-2
3,851588E-3
2,395869E-2
3,887686E-2
1,714822E-2
2,331007E-2
8,391901E-3
-6,295588E-2
-1,625551E-2
1,552668E-2
-2,112014E-2
-1,398536E-2
-1,430967E-2
5,473128E-3
-3,931807E-3
4,957903E-2
7,649660E-2
-1,333674E-2
2,363438E-2
2,266146E-2
1,909407E-2
2,914762E-2
5,509227E-2
5,148820E-3
-3,020076E-2
3,628240E-2
1,585099E-2
1,195929E-2
1,066206E-2
9,328148E-4
1,257123E-3
-3,283190E-3
5,703812E-2
2,720177E-2
1,257123E-3
6,222705E-2
3,141778E-2
3,239070E-2
2,298577E-2
3,141778E-2
-2,306598E-2
-9,445044E-3
4,990334E-2
2,622885E-2
1,455375E-2
1,001344E-2
1,747253E-2
3,851588E-3
4,828180E-2
9,660370E-2
2,298577E-2
2,785039E-2
5,022765E-2
3,855255E-2
6,547013E-2
4,795749E-2
3,757963E-2
-1,625551E-2
1,520237E-2
4,471441E-2
1,941838E-2
5,797436E-3
6,085067E-4
-1,041797E-2
5,473128E-3
8,103691E-2
7,325352E-2
6,446052E-3
2,525592E-2
2,752608E-2
3,822825E-2
3,401224E-2
5,120057E-2
3,202971E-3
-3,765985E-2
2,687746E-2
1,552668E-2
8,391901E-3
-2,501183E-2
6,446052E-3
-2,958882E-3
1,552668E-2
5,898396E-2
1,325652E-2
-1,884998E-2
1,714822E-2
2,622885E-2
-1,013034E-3
1,714822E-2
2,947193E-2
-3,376815E-2
-4,090293E-2
1,844545E-2
3,202971E-3
-6,887257E-4
-2,176875E-2
2,841986E-4
-3,283190E-3
3,952548E-2
9,271201E-2
1,909407E-2
1,812114E-2
3,693101E-2
4,309287E-2
2,558023E-2
4,211994E-2
2,201284E-2
-4,155155E-2
9,328148E-4
2,785039E-2
1,581431E-3
-1,722844E-2
-5,553347E-3
-2,176875E-2
-3,607499E-3
3,595809E-2
5,379503E-2
-1,430967E-2
2,331007E-2
2,266146E-2
2,006699E-2
2,882331E-2
2,136422E-2
-1,301243E-2
-5,452387E-2
2,103992E-2
1,520237E-2
-5,229039E-3
2,878663E-3
1,649960E-2
6,770361E-3
2,655315E-2
7,973968E-2
3,887686E-2
5,797436E-3
3,433655E-2
3,076916E-2
3,271501E-2
3,012054E-2
5,379503E-2
-1,171520E-2
-1,106658E-2
4,406579E-2
1,844545E-2
6,446052E-3
9,689133E-3
3,202971E-3
-4,256115E-3
2,817469E-2
6,514582E-2
4,500204E-3
6,446052E-3
4,276856E-2
4,763318E-2
3,076916E-2
3,368793E-2
2,363438E-2
-3,538969E-2
1,422945E-2
5,314642E-2
-5,553347E-3
2,395869E-2
2,168853E-2
1,552668E-2
3,202971E-3
7,033475E-2
6,774028E-2
6,446052E-3
2,298577E-2
2,882331E-2
1,520237E-2
4,824512E-3
2,331007E-2
3,202971E-3
-5,257802E-2
3,851588E-3
1,585099E-2
-1,917429E-2
9,328148E-4
1,228360E-2
-1,661650E-3
1,552668E-2
7,325352E-2
2,006699E-2
6,085067E-4
3,012054E-2
2,849900E-2
4,471441E-2
3,660671E-2
3,336362E-2
-3,084938E-2
-3,538969E-2
5,120057E-2
2,266146E-2
1,487806E-2
1,617530E-2
2,266146E-2
7,743285E-3
4,957903E-2
7,682091E-2
1,066206E-2
1,714822E-2
4,147133E-2
4,114702E-2
3,855255E-2
4,601164E-2
3,401224E-2
-3,052507E-2
6,121744E-3
3,239070E-2
-2,958882E-3
1,257123E-3
-7,823504E-3
1,358083E-2
-2,112014E-2
6,514582E-2
4,536302E-2
-1,593121E-2
4,500204E-3
1,098637E-2
4,114702E-2
9,328148E-4
5,930827E-2
-1,949860E-2
-2,566045E-2
1,455375E-2
1,682391E-2
-6,850580E-3
-4,904731E-3
7,743285E-3
-3,931807E-3
1,163498E-2
8,168553E-2
3,660671E-2
4,500204E-3
3,530947E-2
2,168853E-2
1,941838E-2
2,168853E-2
2,201284E-2
-3,409246E-2
-3,311954E-2
2,947193E-2
7,094669E-3
8,716209E-3
3,527280E-3
1,422945E-2
-4,580423E-3
3,757963E-2
8,590154E-2
3,887686E-2
3,401224E-2
5,703812E-2
5,995689E-2
3,952548E-2
3,498517E-2
2,849900E-2
-2,793061E-2
1,325652E-2
4,601164E-2
-6,850580E-3
-1,074228E-2
-2,958882E-3
1,617530E-2
-2,339029E-2
2,395869E-2
1,974268E-2
-3,506538E-2
-3,607499E-3
1,066206E-2
2,841986E-4
8,067593E-3
7,418977E-3
-2,339029E-2
-6,101003E-2
1,195929E-2
1,422945E-2
-5,229039E-3
-1,041797E-2
-3,283190E-3
-1,528259E-2
-3,607499E-3
6,092981E-2
2,266146E-2
-1,430967E-2
1,844545E-2
2,103992E-2
1,033775E-2
1,325652E-2
1,909407E-2
-3,733554E-2
-4,317309E-2
4,244425E-2
-1,495828E-2
-9,769352E-3
-1,985958E-3
-3,931807E-3
6,446052E-3
7,743285E-3
7,649660E-2
-6,887257E-4
7,094669E-3
3,239070E-2
3,530947E-2
2,882331E-2
3,563378E-2
2,493161E-2
-4,674048E-2
-2,501183E-2
2,071561E-2
5,148820E-3
-1,203951E-2
-1,074228E-2
-5,553347E-3
-2,501183E-2
5,833535E-2
5,314642E-2
-1,690413E-2
8,391901E-3
3,271501E-2
2,817469E-2
1,747253E-2
4,568733E-2
1,257123E-3
-4,479463E-2
2,006699E-2
1,422945E-2
1,293221E-2
2,331007E-2
1,747253E-2
2,230047E-3
1,552668E-2
6,028120E-2
3,693101E-2
-7,174888E-3
-6,526271E-3
2,720177E-2
2,298577E-2
-2,634574E-3
1,163498E-2
-4,252447E-2
-5,614541E-2
1,844545E-2
1,257123E-3
-6,526271E-3
2,006699E-2
1,585099E-2
-5,553347E-3
5,541658E-2
7,357783E-2
4,500204E-3
7,743285E-3
3,271501E-2
2,655315E-2
3,725532E-2
3,920117E-2
3,076916E-2
-2,955215E-2
-4,904731E-3
3,141778E-2
8,067593E-3
4,824512E-3
-2,958882E-3
1,581431E-3
-1,593121E-2
4,730887E-2
5,606519E-2
-1,171520E-2
2,266146E-2
2,849900E-2
3,725532E-2
3,141778E-2
2,947193E-2
-3,701123E-2
-7,236081E-2
-2,695768E-2
-2,958882E-3
-1,106658E-2
-1,528259E-2
1,905739E-3
-6,887257E-4
-1,268813E-2
4,601164E-2
8,716209E-3
-2,760630E-2
1,422945E-2
3,044485E-2
2,558023E-2
4,860611E-2
3,141778E-2
-2,209306E-2
-3,441677E-2
4,990334E-2
3,855255E-2
3,563378E-2
-9,769352E-3
1,714822E-2
6,085067E-4
2,785039E-2
4,017409E-2
1,487806E-2
9,689133E-3
3,984979E-2
4,211994E-2
2,168853E-2
3,368793E-2
2,006699E-2
-4,836202E-2
-8,796428E-3
1,682391E-2
-1,690413E-2
-1,852567E-2
-1,398536E-2
-3,931807E-3
-1,657982E-2
3,887686E-2
4,374148E-2
-7,174888E-3
1,682391E-2
2,493161E-2
2,947193E-2
1,941838E-2
2,849900E-2
-1,560690E-2
-3,960570E-2
2,103992E-2
3,595809E-2
1,293221E-2
6,085067E-4
-6,887257E-4
2,841986E-4
1,390514E-2
8,136122E-2
6,741597E-2
-2,958882E-3
2,201284E-2
4,114702E-2
2,136422E-2
1,876976E-2
3,660671E-2
-2,760630E-2
-3,311954E-2
2,687746E-2
2,554355E-3
-2,634574E-3
3,527280E-3
1,487806E-2
-2,339029E-2
2,428300E-2
7,033475E-2
2,230047E-3
9,328148E-4
3,303932E-2
3,109347E-2
3,822825E-2
3,887686E-2
1,779684E-2
-4,122724E-2
-1,657982E-2
2,622885E-2
-4,580423E-3
-1,560690E-2
-1,661650E-3
6,121744E-3
1,581431E-3
5,574088E-2
5,801104E-2
-9,120736E-3
1,098637E-2
1,585099E-2
9,689133E-3
-2,634574E-3
1,293221E-2
-1,949860E-2
-5,484818E-2
-2,501183E-2
1,905739E-3
-2,144444E-2
-2,339029E-2
-1,560690E-2
-1,787705E-2
-1,203951E-2
5,833535E-2
2,979624E-2
-3,607499E-3
3,498517E-2
3,466086E-2
3,920117E-2
3,595809E-2
4,860611E-2
-2,144444E-2
-9,445044E-3
5,152488E-2
2,655315E-2
2,233715E-2
2,230047E-3
1,812114E-2
1,260791E-2
4,147133E-2
7,228060E-2
3,851588E-3
-2,634574E-3
1,876976E-2
1,293221E-2
1,747253E-2
1,617530E-2
-2,310266E-3
-3,376815E-2
-2,047152E-2
1,487806E-2
-1,690413E-2
-6,201963E-3
9,328148E-4
-1,463397E-2
-9,445044E-3
3,174208E-2
5,022765E-2
-9,120736E-3
2,006699E-2
3,141778E-2
3,401224E-2
1,617530E-2
2,785039E-2
-1,661650E-3
-4,965925E-2
1,487806E-2
3,822825E-2
6,121744E-3
-3,607499E-3
9,364825E-3
4,175896E-3
4,824512E-3
6,028120E-2
4,439010E-2
1,195929E-2
5,184919E-2
5,736242E-2
3,660671E-2
3,206639E-2
5,574088E-2
1,552668E-2
7,418977E-3
5,217349E-2
2,841986E-4
9,040517E-3
1,131067E-2
9,689133E-3
-1,301243E-2
3,012054E-2
6,838890E-2
1,682391E-2
1,260791E-2
3,109347E-2
2,817469E-2
1,617530E-2
1,909407E-2
1,195929E-2
-4,479463E-2
-7,499196E-3
3,206639E-2
2,558023E-2
2,395869E-2
1,098637E-2
1,714822E-2
8,716209E-3
6,255135E-2
5,995689E-2
-3,283190E-3
1,325652E-2
1,649960E-2
2,298577E-2
1,649960E-2
2,947193E-2
-1,593121E-2
-6,133434E-2
7,418977E-3
1,747253E-2
9,040517E-3
1,257123E-3
6,085067E-4
-9,769352E-3
6,770361E-3
5,963258E-2
2,331007E-2
-1,203951E-2
2,039130E-2
2,720177E-2
1,649960E-2
1,617530E-2
3,952548E-2
-1,690413E-2
-4,025431E-2
4,763318E-2
-4,256115E-3
-1,463397E-2
1,779684E-2
-5,229039E-3
-1,690413E-2
3,401224E-2
6,806459E-2
8,067593E-3
3,202971E-3
1,974268E-2
1,812114E-2
2,201284E-2
1,552668E-2
1,390514E-2
-4,738909E-2
-1,366105E-2
2,428300E-2
-1,106658E-2
-3,283190E-3
-7,499196E-3
-1,203951E-2
-1,301243E-2
1,552668E-2
1,909407E-2
-2,890353E-2
-2,436322E-2
-8,472120E-3
1,520237E-2
1,682391E-2
3,693101E-2
-1,982290E-2
-9,798115E-2
4,147133E-2
1,994094E-1
3,677253E-1
5,130153E-1
6,057674E-1
6,625213E-1
7,351664E-1
8,428367E-1
8,697542E-1
8,859696E-1
9,647765E-1
9,985046E-1
9,861809E-1
9,501827E-1
8,950503E-1
7,497602E-1
6,333336E-1
5,464190E-1
3,686982E-1
1,841669E-1
1,487806E-2
-1,294390E-1
-2,877014E-1
-3,700756E-1
-4,430450E-1
-5,906051E-1
-6,609800E-1
-6,609800E-1
-6,804385E-1
-6,963296E-1
-6,843302E-1
-6,564397E-1
-6,765468E-1
-6,064962E-1
-5,140684E-1
-5,153657E-1
-4,508284E-1
-4,086683E-1
-3,749403E-1
-3,405636E-1
-2,322447E-1
-1,900847E-1
-2,325690E-1
-1,955979E-1
-1,634914E-1
-1,463031E-1
-1,404655E-1
-1,106292E-1
-1,420871E-1
-1,621942E-1
-9,538669E-2
-7,333374E-2
-9,538669E-2
-7,527959E-2
-6,619896E-2
-6,587465E-2
-5,128079E-2
2,233715E-2
-5,553347E-3
-3,993001E-2
-9,120736E-3
3,851588E-3
1,390514E-2
1,876976E-2
3,660671E-2
-2,760630E-2
-4,252447E-2
2,071561E-2
5,148820E-3
9,328148E-4
9,040517E-3
9,040517E-3
-1,949860E-2
3,855255E-2
7,292921E-2
-1,013034E-3
7,743285E-3
3,822825E-2
3,401224E-2
2,947193E-2
2,266146E-2
1,682391E-2
-1,593121E-2
-1,690413E-2
2,395869E-2
-4,010948E-5
-7,499196E-3
-3,931807E-3
9,040517E-3
-1,366105E-2
4,990334E-2
6,871321E-2
-1,463397E-2
8,067593E-3
3,368793E-2
2,460731E-2
2,266146E-2
3,725532E-2
-3,644176E-4
-3,928139E-2
2,201284E-2
4,568733E-2
1,844545E-2
1,422945E-2
2,298577E-2
6,121744E-3
1,552668E-2
7,584799E-2
3,984979E-2
-6,887257E-4
2,655315E-2
3,044485E-2
2,752608E-2
1,747253E-2
2,363438E-2
-2,955215E-2
-4,544324E-2
3,595809E-2
1,195929E-2
-5,553347E-3
-5,877655E-3
-1,661650E-3
-1,301243E-2
5,444365E-2
8,038830E-2
1,941838E-2
1,876976E-2
3,174208E-2
4,341718E-2
5,314642E-2
4,730887E-2
2,233715E-2
-4,447032E-2
-2,241737E-2
2,558023E-2
4,824512E-3
3,202971E-3
1,581431E-3
4,175896E-3
-6,526271E-3
4,114702E-2
5,411934E-2
-1,593121E-2
1,909407E-2
3,109347E-2
2,720177E-2
1,066206E-2
3,303932E-2
-1,495828E-2
-4,090293E-2
1,487806E-2
1,358083E-2
3,202971E-3
6,121744E-3
9,364825E-3
-1,203951E-2
1,747253E-2
8,168553E-2
3,822825E-2
-2,598476E-2
1,812114E-2
2,395869E-2
1,649960E-2
4,763318E-2
2,395869E-2
-2,014721E-2
-2,598476E-2
3,855255E-2
1,682391E-2
1,228360E-2
2,554355E-3
1,001344E-2
5,797436E-3
3,822825E-2
8,265846E-2
3,206639E-2
1,682391E-2
4,147133E-2
4,276856E-2
1,682391E-2
2,168853E-2
2,006699E-2
-5,484818E-2
-1,982290E-2
2,233715E-2
-1,009366E-2
-1,106658E-2
-9,445044E-3
-1,852567E-2
-2,047152E-2
6,028120E-2
6,449720E-2
-1,171520E-2
1,585099E-2
2,947193E-2
2,460731E-2
3,336362E-2
3,855255E-2
6,121744E-3
-3,279523E-2
1,974268E-2
2,233715E-2
-3,607499E-3
-8,472120E-3
7,743285E-3
-6,201963E-3
-3,931807E-3
6,903752E-2
3,693101E-2
2,841986E-4
2,687746E-2
3,303932E-2
5,184919E-2
3,303932E-2
5,249780E-2
-7,174888E-3
-2,468752E-2
3,530947E-2
1,455375E-2
-4,580423E-3
-1,337342E-3
9,328148E-4
-2,274168E-2
2,071561E-2
6,255135E-2
-6,887257E-4
-6,850580E-3
1,455375E-2
6,770361E-3
1,876976E-2
1,941838E-2
6,121744E-3
-5,095648E-2
-1,366105E-2
3,466086E-2
1,260791E-2
2,136422E-2
2,590454E-2
2,266146E-2
7,418977E-3
6,514582E-2
6,676736E-2
1,585099E-2
3,628240E-2
4,666026E-2
4,601164E-2
2,914762E-2
4,536302E-2
9,689133E-3
-4,220016E-2
4,374148E-2
1,714822E-2
-5,229039E-3
-8,147812E-3
-6,526271E-3
-6,526271E-3
7,743285E-3
6,838890E-2
3,174208E-2
-8,147812E-3
2,168853E-2
1,066206E-2
2,071561E-2
1,941838E-2
3,530947E-2
-1,430967E-2
-1,949860E-2
3,563378E-2
3,530947E-2
1,941838E-2
1,422945E-2
2,817469E-2
-3,283190E-3
4,244425E-2
9,109047E-2
2,785039E-2
1,163498E-2
3,790394E-2
3,239070E-2
2,201284E-2
3,012054E-2
1,714822E-2
-4,382170E-2
-5,553347E-3
3,368793E-2
-3,644176E-4
5,473128E-3
-8,472120E-3
-6,887257E-4
-9,445044E-3
4,666026E-2
6,417289E-2
-1,074228E-2
2,298577E-2
2,882331E-2
5,476796E-2
1,390514E-2
3,952548E-2
-8,472120E-3
-4,674048E-2
3,174208E-2
1,098637E-2
1,617530E-2
-1,884998E-2
4,824512E-3
-4,904731E-3
8,067593E-3
7,779383E-2
4,439010E-2
-1,009366E-2
2,233715E-2
2,006699E-2
3,368793E-2
3,174208E-2
3,660671E-2
-9,769352E-3
-3,506538E-2
2,233715E-2
3,851588E-3
-1,236382E-2
-1,949860E-2
-1,106658E-2
-1,593121E-2
2,136422E-2
6,903752E-2
9,328148E-4
-7,174888E-3
1,390514E-2
2,752608E-2
1,293221E-2
2,039130E-2
1,552668E-2
-4,349739E-2
-1,560690E-2
3,920117E-2
3,527280E-3
7,743285E-3
9,364825E-3
7,743285E-3
-7,499196E-3
8,200984E-2
6,838890E-2
-6,887257E-4
2,233715E-2
1,487806E-2
2,655315E-2
3,174208E-2
2,460731E-2
-2,209306E-2
-5,776695E-2
-1,430967E-2
2,841986E-4
-9,445044E-3
-3,960570E-2
-1,333674E-2
-1,268813E-2
-2,825491E-2
3,725532E-2
1,293221E-2
-4,901063E-2
-1,985958E-3
1,293221E-2
3,202971E-3
1,779684E-2
8,067593E-3
-5,873987E-2
-7,333374E-2
-1,041797E-2
-3,279523E-2
-3,441677E-2
-4,057862E-2
-3,376815E-2
-6,263157E-2
-2,112014E-2
2,493161E-2
-4,025431E-2
-3,960570E-2
-1,203951E-2
-7,499196E-3
-2,760630E-2
-1,593121E-2
-2,047152E-2
-8,144144E-2
-5,484818E-2
-3,931807E-3
-2,922784E-2
-4,187585E-2
-5,744264E-2
-1,755275E-2
-5,744264E-2
-2,310266E-3
9,040517E-3
-4,479463E-2
-2,274168E-2
-8,472120E-3
-1,398536E-2
-1,787705E-2
5,473128E-3
-6,555034E-2
-8,176575E-2
-8,147812E-3
1,905739E-3
-8,472120E-3
-1,106658E-2
2,878663E-3
4,824512E-3
2,071561E-2
7,001044E-2
5,282211E-2
1,195929E-2
4,828180E-2
4,698456E-2
6,352428E-2
4,763318E-2
6,741597E-2
1,974268E-2
7,094669E-3
8,655015E-2
4,568733E-2
6,157843E-2
4,763318E-2
7,390214E-2
4,957903E-2
1,001711E-1
1,494659E-1
5,898396E-2
8,363138E-2
9,530647E-2
1,199539E-1
9,887386E-2
9,854955E-2
9,141477E-2
2,525592E-2
5,768673E-2
9,563078E-2
6,352428E-2
6,255135E-2
5,282211E-2
5,444365E-2
4,471441E-2
1,063329E-1
1,069816E-1
4,049840E-2
4,536302E-2
6,903752E-2
7,422644E-2
4,990334E-2
7,163198E-2
5,347073E-2
-1,203951E-2
4,147133E-2
5,087626E-2
3,303932E-2
3,887686E-2
3,757963E-2
2,428300E-2
4,698456E-2
9,692801E-2
6,092981E-2
1,358083E-2
5,314642E-2
6,352428E-2
5,152488E-2
4,568733E-2
5,249780E-2
-1,333674E-2
-1,820136E-2
2,493161E-2
1,844545E-2
-6,201963E-3
9,364825E-3
1,390514E-2
9,328148E-4
3,855255E-2
8,428000E-2
2,168853E-2
2,460731E-2
5,282211E-2
5,055195E-2
3,498517E-2
4,406579E-2
4,536302E-2
-1,593121E-2
4,175896E-3
5,022765E-2
2,752608E-2
1,422945E-2
2,882331E-2
3,044485E-2
-4,256115E-3
5,217349E-2
7,228060E-2
-1,236382E-2
3,563378E-2
5,087626E-2
2,525592E-2
3,206639E-2
4,276856E-2
2,841986E-4
-4,220016E-2
1,487806E-2
2,979624E-2
1,844545E-2
1,195929E-2
2,103992E-2
2,331007E-2
1,747253E-2
7,292921E-2
4,341718E-2
2,841986E-4
2,785039E-2
2,201284E-2
3,076916E-2
2,493161E-2
4,374148E-2
-7,174888E-3
-3,733554E-2
3,628240E-2
2,817469E-2
1,390514E-2
1,585099E-2
1,195929E-2
4,175896E-3
4,698456E-2
8,622584E-2
2,817469E-2
1,520237E-2
4,244425E-2
4,276856E-2
4,893041E-2
5,314642E-2
4,017409E-2
-2,663337E-2
-1,013034E-3
4,147133E-2
2,882331E-2
1,520237E-2
4,500204E-3
9,040517E-3
1,098637E-2
6,319997E-2
6,028120E-2
4,049840E-2
2,720177E-2
4,990334E-2
4,536302E-2
2,687746E-2
4,406579E-2
3,202971E-3
-4,349739E-2
2,071561E-2
2,947193E-2
5,797436E-3
9,689133E-3
-3,283190E-3
-4,904731E-3
2,554355E-3
5,768673E-2
3,563378E-2
-1,884998E-2
2,460731E-2
3,466086E-2
-1,009366E-2
2,428300E-2
3,239070E-2
-9,769352E-3
-3,149799E-2
2,590454E-2
4,824512E-3
4,500204E-3
5,797436E-3
1,066206E-2
-1,009366E-2
2,752608E-2
7,649660E-2
4,082271E-2
-2,958882E-3
3,271501E-2
2,947193E-2
2,720177E-2
3,920117E-2
2,914762E-2
-3,474108E-2
-1,495828E-2
3,141778E-2
2,230047E-3
-2,958882E-3
-1,661650E-3
8,391901E-3
8,067593E-3
6,319997E-2
6,222705E-2
-1,333674E-2
1,293221E-2
3,174208E-2
4,439010E-2
2,266146E-2
2,655315E-2
3,076916E-2
-4,544324E-2
4,824512E-3
3,303932E-2
1,905739E-3
-7,499196E-3
2,554355E-3
-2,310266E-3
-5,229039E-3
4,536302E-2
-8,147812E-3
-4,771340E-2
1,358083E-2
1,163498E-2
3,822825E-2
3,433655E-2
2,947193E-2
-3,020076E-2
-4,836202E-2
1,228360E-2
8,067593E-3
1,033775E-2
6,770361E-3
2,136422E-2
1,066206E-2
4,925472E-2
9,044185E-2
3,433655E-2
2,460731E-2
3,725532E-2
4,633595E-2
3,336362E-2
6,121744E-3
2,979624E-2
-3,149799E-2
-1,949860E-2
2,817469E-2
-4,010948E-5
-1,917429E-2
-6,526271E-3
-1,661650E-3
-2,112014E-2
4,633595E-2
5,476796E-2
-9,120736E-3
4,114702E-2
3,628240E-2
3,368793E-2
2,493161E-2
3,595809E-2
5,797436E-3
-3,830846E-2
1,747253E-2
2,914762E-2
9,689133E-3
7,094669E-3
-5,229039E-3
2,878663E-3
1,779684E-2
8,882031E-2
5,087626E-2
1,033775E-2
2,006699E-2
4,049840E-2
3,109347E-2
3,076916E-2
6,125412E-2
-1,333674E-2
-2,987645E-2
3,466086E-2
2,882331E-2
1,552668E-2
3,012054E-2
1,974268E-2
1,257123E-3
3,628240E-2
8,298276E-2
1,585099E-2
1,228360E-2
4,049840E-2
2,687746E-2
2,785039E-2
2,655315E-2
4,017409E-2
-3,668692E-2
1,585099E-2
1,358083E-2
-8,472120E-3
-7,499196E-3
-2,890353E-2
7,743285E-3
-3,538969E-2
5,930827E-2
5,606519E-2
7,743285E-3
1,228360E-2
2,266146E-2
2,136422E-2
5,797436E-3
4,082271E-2
1,905739E-3
-6,392880E-2
-1,009366E-2
1,098637E-2
-2,112014E-2
-1,333674E-2
-1,139089E-2
-1,398536E-2
-1,820136E-2
5,541658E-2
2,363438E-2
-1,560690E-2
7,094669E-3
9,040517E-3
-7,174888E-3
-5,553347E-3
1,228360E-2
-2,987645E-2
-3,960570E-2
2,558023E-2
8,716209E-3
-3,607499E-3
-1,985958E-3
-4,256115E-3
-5,877655E-3
2,554355E-3
8,200984E-2
2,039130E-2
1,257123E-3
4,017409E-2
1,909407E-2
5,184919E-2
8,067593E-3
4,244425E-2
-4,252447E-2
-1,722844E-2
3,563378E-2
-1,985958E-3
-7,823504E-3
-9,120736E-3
-7,499196E-3
-1,722844E-2
2,882331E-2
4,860611E-2
7,418977E-3
-1,657982E-2
1,682391E-2
1,487806E-2
1,325652E-2
2,849900E-2
3,851588E-3
-4,090293E-2
1,422945E-2
2,655315E-2
6,121744E-3
2,554355E-3
1,487806E-2
2,230047E-3
8,391901E-3
7,130767E-2
6,092981E-2
-3,607499E-3
2,590454E-2
2,785039E-2
2,460731E-2
2,298577E-2
2,655315E-2
-3,052507E-2
-4,771340E-2
1,585099E-2
-2,310266E-3
-1,398536E-2
-5,229039E-3
-1,657982E-2
-3,279523E-2
5,797436E-3
4,957903E-2
7,418977E-3
2,230047E-3
1,455375E-2
2,979624E-2
3,174208E-2
1,844545E-2
2,622885E-2
-3,993001E-2
-4,090293E-2
3,693101E-2
1,325652E-2
-4,010948E-5
5,473128E-3
1,163498E-2
-2,566045E-2
3,174208E-2
6,255135E-2
-7,174888E-3
6,446052E-3
3,012054E-2
3,044485E-2
2,363438E-2
2,947193E-2
-9,769352E-3
-7,073927E-2
9,364825E-3
1,649960E-2
-1,139089E-2
6,770361E-3
5,797436E-3
5,148820E-3
1,682391E-2
7,617229E-2
6,092981E-2
5,148820E-3
3,887686E-2
1,649960E-2
2,979624E-2
2,395869E-2
3,725532E-2
-1,268813E-2
-4,414601E-2
2,687746E-2
9,040517E-3
-4,010948E-5
-1,236382E-2
-3,607499E-3
-5,553347E-3
1,098637E-2
6,028120E-2
6,770361E-3
-8,147812E-3
2,882331E-2
2,331007E-2
1,001344E-2
1,714822E-2
1,098637E-2
-5,517249E-2
-2,403891E-2
3,336362E-2
-1,106658E-2
-6,526271E-3
-2,566045E-2
-3,607499E-3
-2,958882E-3
3,336362E-2
5,898396E-2
1,455375E-2
5,797436E-3
4,860611E-2
4,341718E-2
2,103992E-2
5,314642E-2
-6,526271E-3
-2,728199E-2
2,752608E-2
3,693101E-2
6,121744E-3
7,094669E-3
5,473128E-3
-6,887257E-4
-1,337342E-3
5,703812E-2
4,211994E-2
-8,796428E-3
3,401224E-2
1,909407E-2
2,298577E-2
1,066206E-2
2,525592E-2
-3,960570E-2
-5,128079E-2
-3,644176E-4
-1,690413E-2
-5,553347E-3
5,148820E-3
2,554355E-3
1,257123E-3
9,364825E-3
5,055195E-2
2,817469E-2
-3,931807E-3
3,336362E-2
4,276856E-2
1,714822E-2
1,974268E-2
3,595809E-2
-3,928139E-2
-8,472120E-3
4,439010E-2
-5,229039E-3
-3,931807E-3
-8,147812E-3
-2,241737E-2
-1,236382E-2
4,666026E-2
4,860611E-2
-3,607499E-3
1,131067E-2
1,455375E-2
2,947193E-2
2,103992E-2
3,141778E-2
2,720177E-2
-5,225371E-2
2,554355E-3
2,071561E-2
-2,634574E-3
7,094669E-3
4,500204E-3
-2,176875E-2
-1,366105E-2
3,595809E-2
3,466086E-2
-1,755275E-2
1,257123E-3
1,487806E-2
1,195929E-2
-1,337342E-3
2,006699E-2
-3,830846E-2
-5,517249E-2
1,163498E-2
8,391901E-3
4,500204E-3
1,682391E-2
9,689133E-3
-7,174888E-3
1,455375E-2
6,741597E-2
1,941838E-2
-7,499196E-3
4,633595E-2
3,336362E-2
2,006699E-2
2,687746E-2
3,206639E-2
-3,279523E-2
-8,796428E-3
3,595809E-2
6,770361E-3
1,195929E-2
2,554355E-3
1,682391E-2
-4,010948E-5
5,184919E-2
8,298276E-2
2,230047E-3
1,585099E-2
3,336362E-2
3,725532E-2
2,493161E-2
4,568733E-2
6,121744E-3
-5,030786E-2
-1,074228E-2
1,747253E-2
-1,985958E-3
2,230047E-3
-2,958882E-3
-8,796428E-3
-1,463397E-2
4,244425E-2
2,622885E-2
-2,014721E-2
3,076916E-2
3,239070E-2
3,174208E-2
2,914762E-2
4,893041E-2
-1,985958E-3
-2,630907E-2
2,849900E-2
2,558023E-2
2,460731E-2
2,266146E-2
2,558023E-2
4,175896E-3
3,822825E-2
6,287566E-2
2,136422E-2
-2,634574E-3
3,530947E-2
5,801104E-2
1,033775E-2
5,282211E-2
1,098637E-2
-4,317309E-2
-2,825491E-2
2,687746E-2
-6,526271E-3
-5,229039E-3
7,743285E-3
7,418977E-3
-1,366105E-2
4,179564E-2
5,347073E-2
-2,209306E-2
-9,445044E-3
2,947193E-2
2,395869E-2
1,390514E-2
3,498517E-2
-6,887257E-4
-5,711833E-2
-2,634574E-3
8,067593E-3
-2,014721E-2
-4,414601E-2
-3,993001E-2
-2,079583E-2
-2,634574E-3
4,860611E-2
5,217349E-2
-1,301243E-2
1,131067E-2
2,622885E-2
2,558023E-2
2,266146E-2
5,541658E-2
9,328148E-4
-1,949860E-2
5,736242E-2
5,509227E-2
5,184919E-2
4,633595E-2
3,920117E-2
2,720177E-2
5,347073E-2
1,047114E-1
4,439010E-2
-3,644176E-4
3,174208E-2
2,493161E-2
-7,174888E-3
1,909407E-2
2,428300E-2
-4,479463E-2
-1,009366E-2
2,785039E-2
-1,495828E-2
1,905739E-3
-4,580423E-3
3,851588E-3
1,033775E-2
4,244425E-2
8,006399E-2
1,487806E-2
2,136422E-2
4,860611E-2
3,076916E-2
3,239070E-2
4,763318E-2
-9,769352E-3
-4,187585E-2
1,581431E-3
6,121744E-3
6,085067E-4
-6,887257E-4
-2,566045E-2
-1,625551E-2
-1,333674E-2
5,671381E-2
4,341718E-2
-1,820136E-2
8,716209E-3
1,876976E-2
2,331007E-2
1,909407E-2
1,552668E-2
-2,793061E-2
-4,479463E-2
1,617530E-2
1,909407E-2
-5,553347E-3
-5,877655E-3
2,006699E-2
6,085067E-4
3,498517E-2
8,038830E-2
2,460731E-2
8,716209E-3
3,757963E-2
2,979624E-2
3,628240E-2
4,374148E-2
4,568733E-2
-2,890353E-2
-6,850580E-3
2,817469E-2
1,257123E-3
-1,337342E-3
-8,796428E-3
1,581431E-3
-1,657982E-2
3,336362E-2
5,022765E-2
-1,236382E-2
-4,580423E-3
1,260791E-2
1,779684E-2
1,131067E-2
2,201284E-2
-1,755275E-2
-4,544324E-2
-9,769352E-3
3,109347E-2
-1,657982E-2
-2,958882E-3
1,131067E-2
-7,174888E-3
3,401224E-2
6,222705E-2
5,930827E-2
-4,580423E-3
2,266146E-2
3,141778E-2
3,012054E-2
2,590454E-2
3,530947E-2
-1,787705E-2
-4,674048E-2
6,446052E-3
1,001344E-2
-2,634574E-3
-2,176875E-2
-3,636262E-2
-4,252447E-2
-1,398536E-2
6,092981E-2
1,649960E-2
-4,904731E-3
3,174208E-2
3,368793E-2
2,363438E-2
1,909407E-2
1,779684E-2
-3,960570E-2
-1,203951E-2
4,341718E-2
2,428300E-2
1,779684E-2
2,558023E-2
3,076916E-2
2,878663E-3
5,314642E-2
7,163198E-2
1,682391E-2
2,493161E-2
3,984979E-2
4,049840E-2
3,660671E-2
4,471441E-2
1,131067E-2
-3,506538E-2
1,812114E-2
4,049840E-2
6,770361E-3
3,202971E-3
-4,580423E-3
8,716209E-3
9,364825E-3
7,552368E-2
6,287566E-2
1,905739E-3
3,822825E-2
2,687746E-2
9,689133E-3
7,743285E-3
3,920117E-2
-3,603831E-2
-3,279523E-2
2,525592E-2
6,085067E-4
7,418977E-3
-3,052507E-2
1,260791E-2
-3,441677E-2
2,849900E-2
5,282211E-2
1,747253E-2
-6,850580E-3
2,947193E-2
3,693101E-2
2,687746E-2
2,687746E-2
3,855255E-2
-3,765985E-2
-2,371460E-2
3,952548E-2
4,500204E-3
7,743285E-3
1,260791E-2
1,552668E-2
-5,229039E-3
5,249780E-2
8,200984E-2
1,260791E-2
2,103992E-2
3,174208E-2
3,822825E-2
3,174208E-2
4,698456E-2
1,455375E-2
-2,728199E-2
2,428300E-2
4,341718E-2
7,743285E-3
2,622885E-2
-1,013034E-3
1,941838E-2
2,136422E-2
8,006399E-2
5,184919E-2
-1,657982E-2
1,747253E-2
1,260791E-2
3,206639E-2
2,103992E-2
3,076916E-2
-2,566045E-2
-5,679403E-2
1,358083E-2
1,714822E-2
4,824512E-3
1,325652E-2
1,228360E-2
-6,526271E-3
6,121744E-3
6,579443E-2
2,331007E-2
5,797436E-3
4,179564E-2
3,206639E-2
3,757963E-2
2,849900E-2
3,239070E-2
-3,474108E-2
-1,528259E-2
3,401224E-2
-1,985958E-3
5,473128E-3
-5,877655E-3
-7,174888E-3
-7,823504E-3
4,017409E-2
7,130767E-2
2,525592E-2
1,552668E-2
4,179564E-2
4,828180E-2
2,168853E-2
2,395869E-2
1,581431E-3
-5,419956E-2
1,293221E-2
2,687746E-2
7,743285E-3
1,066206E-2
1,649960E-2
1,033775E-2
-3,931807E-3
6,255135E-2
4,179564E-2
-6,850580E-3
2,230047E-3
2,817469E-2
1,747253E-2
3,336362E-2
3,466086E-2
-2,339029E-2
-3,701123E-2
2,201284E-2
1,358083E-2
-1,337342E-3
-1,337342E-3
9,689133E-3
6,085067E-4
2,493161E-2
7,909107E-2
4,179564E-2
1,941838E-2
4,049840E-2
4,763318E-2
2,006699E-2
2,395869E-2
2,168853E-2
-3,798416E-2
-1,560690E-2
4,049840E-2
1,585099E-2
6,446052E-3
7,094669E-3
6,770361E-3
4,175896E-3
4,698456E-2
8,071261E-2
1,747253E-2
2,395869E-2
4,049840E-2
4,536302E-2
3,757963E-2
4,244425E-2
2,331007E-2
-2,760630E-2
1,358083E-2
3,433655E-2
9,364825E-3
2,841986E-4
5,797436E-3
-1,985958E-3
1,585099E-2
7,001044E-2
5,249780E-2
5,797436E-3
2,655315E-2
3,498517E-2
3,368793E-2
3,757963E-2
5,444365E-2
4,500204E-3
-2,339029E-2
3,271501E-2
2,785039E-2
1,552668E-2
1,325652E-2
2,428300E-2
2,103992E-2
3,628240E-2
8,752308E-2
3,563378E-2
3,527280E-3
3,044485E-2
3,303932E-2
4,082271E-2
3,271501E-2
3,303932E-2
-3,636262E-2
-1,528259E-2
4,374148E-2
4,049840E-2
1,001344E-2
8,716209E-3
1,098637E-2
-1,884998E-2
3,595809E-2
6,741597E-2
-1,139089E-2
-4,904731E-3
2,914762E-2
4,824512E-3
1,714822E-2
2,071561E-2
-1,268813E-2
-5,809126E-2
-1,593121E-2
-2,310266E-3
-1,625551E-2
-1,074228E-2
-6,201963E-3
-4,904731E-3
-4,580423E-3
5,574088E-2
4,406579E-2
4,175896E-3
3,498517E-2
2,687746E-2
3,498517E-2
3,206639E-2
3,433655E-2
-5,553347E-3
-3,052507E-2
2,136422E-2
3,433655E-2
1,552668E-2
7,418977E-3
7,094669E-3
-1,009366E-2
2,298577E-2
7,779383E-2
2,622885E-2
1,747253E-2
3,401224E-2
3,433655E-2
3,563378E-2
2,136422E-2
2,071561E-2
-4,284878E-2
-2,501183E-2
3,109347E-2
5,148820E-3
-2,310266E-3
-1,139089E-2
7,094669E-3
-4,580423E-3
3,044485E-2
7,746953E-2
8,067593E-3
1,033775E-2
3,887686E-2
2,558023E-2
3,012054E-2
4,147133E-2
6,770361E-3
-3,895708E-2
1,228360E-2
4,730887E-2
-3,283190E-3
1,649960E-2
2,006699E-2
-4,580423E-3
3,563378E-2
6,482151E-2
6,741597E-2
5,148820E-3
3,920117E-2
4,633595E-2
4,633595E-2
4,017409E-2
3,855255E-2
-1,366105E-2
-3,441677E-2
2,849900E-2
3,822825E-2
1,001344E-2
-8,472120E-3
-3,607499E-3
-3,283190E-3
2,201284E-2
8,103691E-2
3,660671E-2
-2,634574E-3
2,914762E-2
4,017409E-2
3,012054E-2
3,368793E-2
3,563378E-2
-2,079583E-2
-3,607499E-3
5,379503E-2
3,012054E-2
1,876976E-2
1,293221E-2
8,716209E-3
1,257123E-3
5,120057E-2
8,622584E-2
2,071561E-2
1,066206E-2
2,266146E-2
3,174208E-2
9,040517E-3
2,363438E-2
4,824512E-3
-5,355095E-2
-1,661650E-3
2,979624E-2
-4,580423E-3
6,085067E-4
2,878663E-3
5,148820E-3
1,033775E-2
5,865966E-2
5,736242E-2
2,363438E-2
4,147133E-2
4,374148E-2
4,990334E-2
2,849900E-2
4,406579E-2
-1,013034E-3
-4,025431E-2
2,136422E-2
7,418977E-3
-2,958882E-3
1,455375E-2
1,422945E-2
-5,553347E-3
1,909407E-2
6,449720E-2
2,201284E-2
3,527280E-3
4,114702E-2
2,979624E-2
3,368793E-2
3,206639E-2
4,179564E-2
-1,074228E-2
-6,850580E-3
5,022765E-2
1,358083E-2
1,066206E-2
1,422945E-2
9,364825E-3
1,581431E-3
4,309287E-2
3,660671E-2
-7,499196E-3
1,905739E-3
2,460731E-2
2,947193E-2
1,941838E-2
2,558023E-2
1,260791E-2
-4,771340E-2
-6,887257E-4
2,395869E-2
-1,337342E-3
9,040517E-3
2,841986E-4
9,040517E-3
6,446052E-3
4,406579E-2
4,957903E-2
6,085067E-4
2,558023E-2
2,947193E-2
3,174208E-2
1,293221E-2
1,812114E-2
-2,566045E-2
-3,668692E-2
1,422945E-2
2,558023E-2
-1,398536E-2
3,527280E-3
-7,174888E-3
-1,106658E-2
1,325652E-2
8,298276E-2
1,941838E-2
-9,445044E-3
3,368793E-2
2,849900E-2
2,947193E-2
3,076916E-2
3,628240E-2
-1,722844E-2
-1,917429E-2
3,498517E-2
1,714822E-2
2,363438E-2
2,460731E-2
2,363438E-2
7,094669E-3
5,865966E-2
7,714522E-2
1,390514E-2
1,941838E-2
3,660671E-2
4,730887E-2
3,563378E-2
4,439010E-2
2,590454E-2
-2,533614E-2
6,770361E-3
3,466086E-2
-5,229039E-3
-3,607499E-3
-2,176875E-2
-2,310266E-3
-8,147812E-3
3,239070E-2
4,666026E-2
-1,333674E-2
1,747253E-2
1,779684E-2
2,395869E-2
1,909407E-2
3,595809E-2
-5,877655E-3
-4,382170E-2
4,374148E-2
1,876976E-2
2,878663E-3
7,743285E-3
-1,337342E-3
7,094669E-3
3,563378E-2
8,882031E-2
4,406579E-2
1,585099E-2
2,785039E-2
3,660671E-2
3,433655E-2
2,947193E-2
4,795749E-2
1,905739E-3
-6,887257E-4
5,087626E-2
1,682391E-2
1,066206E-2
1,163498E-2
1,812114E-2
-1,661650E-3
6,157843E-2
8,655015E-2
1,422945E-2
5,217349E-2
3,790394E-2
3,595809E-2
6,482151E-2
4,925472E-2
2,103992E-2
-3,830846E-2
-1,661650E-3
2,947193E-2
1,422945E-2
7,418977E-3
1,585099E-2
7,743285E-3
-1,982290E-2
8,006399E-2
5,476796E-2
-1,722844E-2
1,520237E-2
3,433655E-2
2,785039E-2
2,103992E-2
3,822825E-2
-4,580423E-3
-3,279523E-2
3,368793E-2
3,141778E-2
7,094669E-3
2,103992E-2
2,395869E-2
-6,850580E-3
1,098637E-2
7,228060E-2
2,168853E-2
1,033775E-2
4,471441E-2
4,211994E-2
5,055195E-2
3,530947E-2
3,076916E-2
-3,409246E-2
-2,825491E-2
2,460731E-2
3,851588E-3
-9,120736E-3
-1,690413E-2
2,878663E-3
-1,366105E-2
2,460731E-2
7,357783E-2
-1,661650E-3
-1,337342E-3
2,428300E-2
1,552668E-2
1,163498E-2
2,428300E-2
1,487806E-2
-4,090293E-2
-1,985958E-3
3,855255E-2
-4,580423E-3
1,941838E-2
2,554355E-3
-1,013034E-3
1,066206E-2
4,633595E-2
7,065906E-2
-1,203951E-2
1,974268E-2
1,260791E-2
1,487806E-2
8,716209E-3
2,882331E-2
-2,958882E-3
-3,344384E-2
2,103992E-2
3,202971E-3
-1,268813E-2
-7,823504E-3
1,098637E-2
5,797436E-3
2,979624E-2
8,363138E-2
4,698456E-2
-6,887257E-4
3,498517E-2
2,882331E-2
2,849900E-2
4,114702E-2
2,493161E-2
-2,663337E-2
-1,398536E-2
1,228360E-2
-6,887257E-4
3,851588E-3
-2,890353E-2
-8,796428E-3
-2,047152E-2
2,655315E-2
5,833535E-2
-6,850580E-3
-8,472120E-3
2,882331E-2
3,076916E-2
3,303932E-2
6,319997E-2
2,590454E-2
-2,987645E-2
-3,607499E-3
2,201284E-2
-3,283190E-3
2,841986E-4
7,094669E-3
1,747253E-2
3,202971E-3
7,228060E-2
6,644305E-2
-6,526271E-3
1,876976E-2
3,336362E-2
2,687746E-2
3,336362E-2
4,957903E-2
-1,139089E-2
-4,025431E-2
4,147133E-2
4,341718E-2
2,817469E-2
1,257123E-3
1,001344E-2
9,328148E-4
3,527280E-3
6,028120E-2
2,201284E-2
-1,657982E-2
9,040517E-3
1,390514E-2
-1,203951E-2
-2,634574E-3
1,682391E-2
-4,025431E-2
-4,609186E-2
1,001344E-2
-6,201963E-3
3,851588E-3
1,649960E-2
3,368793E-2
-2,306598E-2
4,211994E-2
8,979323E-2
2,558023E-2
3,401224E-2
5,574088E-2
4,795749E-2
4,795749E-2
5,444365E-2
1,487806E-2
-4,122724E-2
1,581431E-3
2,979624E-2
1,682391E-2
1,390514E-2
-8,796428E-3
-4,010948E-5
-1,398536E-2
3,790394E-2
4,114702E-2
-7,174888E-3
1,812114E-2
3,693101E-2
3,855255E-2
2,525592E-2
4,017409E-2
-1,301243E-2
-4,349739E-2
2,331007E-2
1,876976E-2
6,770361E-3
7,094669E-3
1,909407E-2
-1,985958E-3
1,812114E-2
8,395569E-2
3,109347E-2
-2,371460E-2
3,498517E-2
1,812114E-2
4,017409E-2
2,331007E-2
2,687746E-2
-2,663337E-2
-4,317309E-2
4,633595E-2
-8,796428E-3
1,131067E-2
-1,820136E-2
-1,661650E-3
-8,796428E-3
2,525592E-2
5,930827E-2
6,085067E-4
5,473128E-3
2,752608E-2
2,136422E-2
1,422945E-2
2,849900E-2
1,714822E-2
-4,771340E-2
-1,074228E-2
2,655315E-2
-8,147812E-3
6,085067E-4
2,554355E-3
6,770361E-3
1,649960E-2
6,936182E-2
6,028120E-2
-1,106658E-2
1,552668E-2
1,941838E-2
2,071561E-2
1,066206E-2
2,558023E-2
-1,722844E-2
-4,609186E-2
3,851588E-3
5,148820E-3
-2,371460E-2
-2,306598E-2
-1,787705E-2
-1,139089E-2
-1,203951E-2
5,509227E-2
1,195929E-2
-4,349739E-2
2,878663E-3
1,163498E-2
9,689133E-3
7,743285E-3
3,239070E-2
-3,668692E-2
-2,274168E-2
3,822825E-2
2,233715E-2
2,590454E-2
4,824512E-3
6,770361E-3
3,851588E-3
4,017409E-2
7,584799E-2
1,779684E-2
2,363438E-2
4,114702E-2
4,309287E-2
3,757963E-2
4,114702E-2
3,076916E-2
-3,506538E-2
6,770361E-3
2,979624E-2
-4,010948E-5
-4,256115E-3
1,001344E-2
1,325652E-2
-4,580423E-3
5,249780E-2
6,482151E-2
-4,904731E-3
1,844545E-2
3,822825E-2
2,428300E-2
3,628240E-2
3,887686E-2
2,878663E-3
-5,290233E-2
4,500204E-3
2,914762E-2
1,747253E-2
1,033775E-2
6,085067E-4
-7,823504E-3
1,520237E-2
5,152488E-2
3,725532E-2
5,797436E-3
5,473128E-3
2,687746E-2
2,298577E-2
8,067593E-3
2,233715E-2
-4,317309E-2
-4,447032E-2
2,460731E-2
-4,580423E-3
-1,982290E-2
-2,890353E-2
-1,430967E-2
-2,793061E-2
1,487806E-2
6,838890E-2
1,905739E-3
-3,644176E-4
2,233715E-2
1,487806E-2
1,325652E-2
2,720177E-2
1,325652E-2
-5,128079E-2
-1,236382E-2
3,076916E-2
-3,607499E-3
-8,796428E-3
9,689133E-3
8,716209E-3
2,230047E-3
7,130767E-2
7,552368E-2
1,358083E-2
3,012054E-2
3,563378E-2
2,298577E-2
3,952548E-2
4,503872E-2
2,230047E-3
-3,863277E-2
2,298577E-2
2,849900E-2
1,098637E-2
-2,634574E-3
3,202971E-3
-8,796428E-3
4,500204E-3
6,547013E-2
1,260791E-2
-2,598476E-2
2,103992E-2
1,487806E-2
7,743285E-3
2,103992E-2
2,006699E-2
-3,571400E-2
-2,306598E-2
2,785039E-2
3,757963E-2
2,230047E-3
-3,644176E-4
9,689133E-3
-5,229039E-3
3,952548E-2
7,941537E-2
5,148820E-3
-9,120736E-3
2,460731E-2
2,233715E-2
7,743285E-3
1,617530E-2
1,033775E-2
-6,295588E-2
-2,014721E-2
4,049840E-2
-1,820136E-2
-3,247092E-2
-7,823504E-3
-9,445044E-3
-2,728199E-2
1,390514E-2
-2,958882E-3
-7,722544E-2
-6,555034E-2
-7,823504E-3
1,552668E-2
-7,499196E-3
5,473128E-3
-4,317309E-2
-8,922484E-2
-2,695768E-2
-1,982290E-2
-1,982290E-2
-7,499196E-3
1,876976E-2
8,391901E-3
1,260791E-2
8,590154E-2
5,509227E-2
1,520237E-2
5,768673E-2
5,995689E-2
5,833535E-2
6,352428E-2
6,449720E-2
-1,985958E-3
-1,787705E-2
4,341718E-2
-4,256115E-3
1,455375E-2
7,418977E-3
2,103992E-2
1,098637E-2
6,092981E-2
9,433355E-2
3,239070E-2
3,368793E-2
4,860611E-2
5,574088E-2
5,865966E-2
5,022765E-2
3,109347E-2
-1,560690E-2
1,649960E-2
5,347073E-2
2,395869E-2
1,228360E-2
1,033775E-2
2,752608E-2
1,228360E-2
6,806459E-2
7,552368E-2
9,689133E-3
2,460731E-2
2,947193E-2
1,422945E-2
2,103992E-2
4,017409E-2
-6,201963E-3
-4,511893E-2
9,364825E-3
-1,593121E-2
-1,398536E-2
-3,247092E-2
-1,755275E-2
-2,339029E-2
-2,436322E-2
4,276856E-2
5,797436E-3
-3,149799E-2
1,066206E-2
1,325652E-2
1,325652E-2
3,239070E-2
2,947193E-2
-2,598476E-2
-3,571400E-2
3,239070E-2
1,066206E-2
1,228360E-2
1,876976E-2
3,595809E-2
1,358083E-2
3,984979E-2
4,114702E-2
-6,165865E-2
-7,625251E-2
-2,955215E-2
1,033775E-2
4,439010E-2
6,482151E-2
2,622885E-2
-3,571400E-2
-9,120736E-3
1,714822E-2
-1,171520E-2
-2,634574E-3
4,500204E-3
2,882331E-2
3,368793E-2
9,563078E-2
8,265846E-2
3,790394E-2
5,087626E-2
6,060550E-2
6,028120E-2
3,595809E-2
3,368793E-2
6,121744E-3
-4,025431E-2
1,844545E-2
7,418977E-3
-2,014721E-2
1,325652E-2
-2,634574E-3
-5,877655E-3
4,824512E-3
7,228060E-2
2,298577E-2
-1,495828E-2
1,779684E-2
1,131067E-2
5,055195E-2
3,725532E-2
3,563378E-2
-3,182230E-2
-2,566045E-2
2,947193E-2
6,446052E-3
-3,931807E-3
-5,553347E-3
4,824512E-3
-1,366105E-2
2,655315E-2
7,714522E-2
1,390514E-2
1,581431E-3
2,298577E-2
2,266146E-2
1,163498E-2
2,590454E-2
1,617530E-2
-4,641617E-2
-1,139089E-2
3,303932E-2
-5,877655E-3
-7,823504E-3
-1,333674E-2
-2,436322E-2
-2,306598E-2
3,595809E-2
4,049840E-2
-3,182230E-2
8,391901E-3
1,033775E-2
1,131067E-2
-5,877655E-3
-4,256115E-3
-4,576755E-2
-9,246792E-2
-4,901063E-2
-2,144444E-2
-5,809126E-2
-6,003711E-2
-3,960570E-2
-3,928139E-2
-1,106658E-2
5,736242E-2
1,358083E-2
-2,533614E-2
1,115219E-1
3,106471E-1
4,857734E-1
6,187398E-1
7,131134E-1
7,101946E-1
7,575436E-1
8,454311E-1
8,846724E-1
9,203463E-1
9,482368E-1
9,378589E-1
9,096441E-1
8,969961E-1
8,600250E-1
6,826285E-1
5,383113E-1
3,982102E-1
2,389750E-1
6,676736E-2
-1,021972E-1
-2,656484E-1
-4,530985E-1
-5,260678E-1
-5,769842E-1
-6,554668E-1
-6,885462E-1
-7,067074E-1
-7,002213E-1
-6,966539E-1
-6,009830E-1
-5,581743E-1
-5,795787E-1
-5,166629E-1
-4,505040E-1
-4,012092E-1
-3,600221E-1
-2,945119E-1
-3,032682E-1
-3,324559E-1
-2,351635E-1
-2,085702E-1
-2,150564E-1
-1,586268E-1
-1,615455E-1
-1,521406E-1
-8,922484E-2
-5,192940E-2
-8,500883E-2
-1,109535E-1
-7,722544E-2
-6,911773E-2
-5,355095E-2
-6,230726E-2
-4,187585E-2
-8,727899E-2
-9,506238E-2
-1,787705E-2
-2,695768E-2
-3,311954E-2
-4,284878E-2
-3,441677E-2
-4,998356E-2
4,500204E-3
6,190274E-2
2,201284E-2
-1,398536E-2
1,455375E-2
1,195929E-2
1,487806E-2
2,233715E-2
8,391901E-3
-5,549679E-2
-1,041797E-2
1,747253E-2
-6,526271E-3
-7,499196E-3
-2,176875E-2
-1,236382E-2
-1,171520E-2
6,028120E-2
6,060550E-2
8,067593E-3
1,358083E-2
2,363438E-2
2,720177E-2
1,779684E-2
3,530947E-2
-2,634574E-3
-6,036142E-2
2,039130E-2
8,067593E-3
2,878663E-3
-1,106658E-2
8,067593E-3
-5,229039E-3
-1,337342E-3
6,871321E-2
2,331007E-2
-1,593121E-2
2,655315E-2
3,725532E-2
4,698456E-2
3,822825E-2
3,952548E-2
-2,630907E-2
-3,247092E-2
2,785039E-2
1,812114E-2
5,473128E-3
-5,229039E-3
-3,607499E-3
-2,144444E-2
1,974268E-2
5,120057E-2
-8,147812E-3
5,148820E-3
1,066206E-2
1,260791E-2
2,655315E-2
1,909407E-2
-2,310266E-3
-5,711833E-2
-2,047152E-2
2,233715E-2
-5,877655E-3
-1,625551E-2
-1,268813E-2
-3,644176E-4
-2,987645E-2
5,184919E-2
5,801104E-2
-3,607499E-3
1,163498E-2
2,201284E-2
1,131067E-2
1,001344E-2
2,590454E-2
-1,495828E-2
-5,322664E-2
6,121744E-3
1,552668E-2
1,228360E-2
3,527280E-3
4,175896E-3
-2,310266E-3
2,554355E-3
6,092981E-2
3,595809E-2
-1,787705E-2
1,941838E-2
2,914762E-2
2,752608E-2
2,168853E-2
3,628240E-2
-3,603831E-2
-3,506538E-2
2,006699E-2
-6,887257E-4
-6,850580E-3
-1,722844E-2
-1,301243E-2
-1,398536E-2
2,298577E-2
6,644305E-2
2,841986E-4
-4,904731E-3
2,233715E-2
2,785039E-2
1,487806E-2
1,876976E-2
8,067593E-3
-3,765985E-2
-6,887257E-4
2,622885E-2
2,230047E-3
-6,526271E-3
-2,274168E-2
1,520237E-2
3,527280E-3
5,152488E-2
6,709167E-2
2,230047E-3
1,066206E-2
3,368793E-2
2,622885E-2
1,779684E-2
4,990334E-2
1,066206E-2
-3,765985E-2
1,747253E-2
2,882331E-2
-5,229039E-3
1,257123E-3
-1,139089E-2
-2,533614E-2
-6,850580E-3
6,774028E-2
2,266146E-2
-1,787705E-2
2,525592E-2
2,720177E-2
3,303932E-2
1,714822E-2
1,941838E-2
-3,571400E-2
-4,479463E-2
2,428300E-2
9,040517E-3
-1,593121E-2
-2,310266E-3
3,851588E-3
-1,852567E-2
1,131067E-2
5,801104E-2
2,554355E-3
-9,120736E-3
2,849900E-2
2,266146E-2
2,136422E-2
2,331007E-2
-2,958882E-3
-2,825491E-2
-3,571400E-2
1,941838E-2
-1,366105E-2
-9,120736E-3
-1,041797E-2
-1,985958E-3
9,328148E-4
4,666026E-2
5,379503E-2
-4,904731E-3
2,395869E-2
2,687746E-2
3,887686E-2
2,655315E-2
3,920117E-2
8,067593E-3
-3,798416E-2
2,136422E-2
2,979624E-2
1,487806E-2
1,844545E-2
1,487806E-2
7,418977E-3
1,487806E-2
7,682091E-2
4,698456E-2
9,040517E-3
3,433655E-2
3,336362E-2
1,812114E-2
5,797436E-3
1,390514E-2
-4,284878E-2
-4,479463E-2
1,876976E-2
-8,796428E-3
2,841986E-4
-4,904731E-3
-1,985958E-3
1,293221E-2
1,520237E-2
5,411934E-2
1,581431E-3
-3,607499E-3
2,720177E-2
3,174208E-2
1,812114E-2
3,012054E-2
2,298577E-2
-5,030786E-2
-2,663337E-2
2,622885E-2
-1,755275E-2
-1,013034E-3
-2,014721E-2
-2,760630E-2
-3,214661E-2
1,649960E-2
3,822825E-2
-2,339029E-2
-3,931807E-3
1,163498E-2
3,336362E-2
-6,887257E-4
1,552668E-2
4,500204E-3
-4,998356E-2
1,033775E-2
2,201284E-2
-2,310266E-3
-3,931807E-3
7,094669E-3
-6,526271E-3
6,770361E-3
7,065906E-2
3,790394E-2
-9,769352E-3
1,455375E-2
2,622885E-2
1,844545E-2
3,076916E-2
3,920117E-2
-1,009366E-2
-3,701123E-2
4,925472E-2
1,390514E-2
3,851588E-3
1,066206E-2
2,395869E-2
4,175896E-3
3,757963E-2
8,038830E-2
1,066206E-2
-1,106658E-2
3,563378E-2
3,466086E-2
2,266146E-2
2,590454E-2
1,325652E-2
-4,252447E-2
-2,403891E-2
2,558023E-2
-1,337342E-3
-1,041797E-2
2,298577E-2
2,230047E-3
3,851588E-3
6,482151E-2
6,579443E-2
-1,661650E-3
1,195929E-2
2,622885E-2
2,914762E-2
3,271501E-2
5,347073E-2
2,622885E-2
-1,852567E-2
3,498517E-2
3,174208E-2
2,006699E-2
1,033775E-2
1,325652E-2
3,527280E-3
1,876976E-2
7,811814E-2
4,049840E-2
-1,852567E-2
5,797436E-3
8,716209E-3
4,824512E-3
9,689133E-3
1,779684E-2
-2,728199E-2
-4,187585E-2
1,876976E-2
-1,074228E-2
-1,171520E-2
-9,120736E-3
-1,171520E-2
-1,366105E-2
-7,174888E-3
5,963258E-2
5,473128E-3
-4,010948E-5
4,309287E-2
1,617530E-2
2,233715E-2
2,103992E-2
-6,526271E-3
-5,873987E-2
-2,144444E-2
1,581431E-3
-1,495828E-2
-2,079583E-2
-2,890353E-2
-2,728199E-2
-3,538969E-2
2,849900E-2
5,736242E-2
-2,339029E-2
-1,236382E-2
1,905739E-3
1,905739E-3
-6,850580E-3
6,446052E-3
-3,117369E-2
-7,722544E-2
-1,528259E-2
-7,174888E-3
-3,149799E-2
-3,182230E-2
-4,738909E-2
-5,225371E-2
-4,836202E-2
2,136422E-2
-3,644176E-4
-6,165865E-2
-2,598476E-2
-2,922784E-2
-3,960570E-2
-1,139089E-2
-7,499196E-3
-6,652327E-2
-7,722544E-2
-9,769352E-3
-2,663337E-2
-2,857922E-2
-4,025431E-2
-3,247092E-2
-3,765985E-2
-6,526271E-3
2,622885E-2
-2,890353E-2
-3,895708E-2
-1,139089E-2
-9,120736E-3
-8,147812E-3
-4,580423E-3
-1,268813E-2
-7,073927E-2
-5,063217E-2
-2,634574E-3
-1,463397E-2
-1,787705E-2
-1,593121E-2
5,797436E-3
-1,495828E-2
4,893041E-2
7,130767E-2
-9,445044E-3
1,001344E-2
4,536302E-2
3,855255E-2
3,498517E-2
4,925472E-2
2,168853E-2
-2,760630E-2
3,887686E-2
5,022765E-2
1,552668E-2
2,785039E-2
3,206639E-2
4,211994E-2
5,444365E-2
1,154136E-1
9,725232E-2
4,374148E-2
9,790094E-2
7,909107E-2
8,330707E-2
7,746953E-2
1,186567E-1
3,303932E-2
1,455375E-2
8,784739E-2
7,682091E-2
6,125412E-2
5,184919E-2
5,411934E-2
3,725532E-2
6,676736E-2
1,160622E-1
5,120057E-2
3,466086E-2
8,103691E-2
8,136122E-2
7,390214E-2
6,092981E-2
4,698456E-2
-1,625551E-2
1,001344E-2
5,574088E-2
1,098637E-2
3,271501E-2
1,974268E-2
4,568733E-2
1,552668E-2
7,260490E-2
7,876676E-2
8,067593E-3
5,574088E-2
2,785039E-2
6,287566E-2
1,941838E-2
6,774028E-2
2,331007E-2
-2,728199E-2
2,979624E-2
4,439010E-2
3,202971E-3
1,747253E-2
1,876976E-2
1,455375E-2
1,909407E-2
8,168553E-2
2,687746E-2
4,500204E-3
4,114702E-2
4,049840E-2
4,211994E-2
4,341718E-2
4,179564E-2
-1,949860E-2
-2,274168E-2
4,601164E-2
2,914762E-2
2,395869E-2
1,033775E-2
-4,580423E-3
-9,120736E-3
2,331007E-2
5,865966E-2
1,974268E-2
-1,106658E-2
1,260791E-2
2,558023E-2
3,174208E-2
2,331007E-2
2,817469E-2
-3,960570E-2
-8,796428E-3
6,482151E-2
-1,661650E-3
8,391901E-3
2,331007E-2
1,163498E-2
1,033775E-2
7,001044E-2
7,033475E-2
1,033775E-2
3,498517E-2
4,017409E-2
4,147133E-2
3,498517E-2
3,530947E-2
7,743285E-3
-3,571400E-2
5,473128E-3
3,855255E-2
-4,010948E-5
6,085067E-4
2,841986E-4
3,851588E-3
6,770361E-3
9,238770E-2
4,763318E-2
-1,171520E-2
3,109347E-2
3,271501E-2
3,466086E-2
2,882331E-2
4,244425E-2
-1,139089E-2
-2,987645E-2
3,822825E-2
1,358083E-2
-2,987645E-2
6,085067E-4
-1,013034E-3
-1,009366E-2
2,493161E-2
6,384859E-2
3,851588E-3
7,418977E-3
3,693101E-2
3,368793E-2
2,230047E-3
3,206639E-2
2,947193E-2
-4,576755E-2
-1,884998E-2
3,109347E-2
-1,985958E-3
-1,528259E-2
7,094669E-3
1,228360E-2
-3,283190E-3
4,763318E-2
7,973968E-2
-5,877655E-3
2,817469E-2
3,790394E-2
3,984979E-2
2,266146E-2
2,655315E-2
3,433655E-2
-3,376815E-2
3,271501E-2
3,855255E-2
8,391901E-3
9,040517E-3
5,473128E-3
1,228360E-2
1,163498E-2
7,357783E-2
4,633595E-2
-9,445044E-3
2,947193E-2
1,844545E-2
-2,958882E-3
-1,236382E-2
1,552668E-2
-3,993001E-2
-6,133434E-2
-1,985958E-3
-1,755275E-2
-3,733554E-2
-1,755275E-2
-1,661650E-3
-3,931807E-3
2,363438E-2
7,292921E-2
2,428300E-2
1,487806E-2
4,536302E-2
5,509227E-2
6,319997E-2
6,838890E-2
6,968613E-2
-3,283190E-3
1,974268E-2
5,865966E-2
2,785039E-2
4,114702E-2
2,395869E-2
1,455375E-2
-7,174888E-3
4,828180E-2
6,449720E-2
2,136422E-2
7,094669E-3
3,336362E-2
4,536302E-2
3,012054E-2
3,076916E-2
9,328148E-4
-6,003711E-2
1,163498E-2
3,887686E-2
-1,625551E-2
-1,203951E-2
1,552668E-2
8,391901E-3
2,201284E-2
7,973968E-2
5,055195E-2
-1,337342E-3
3,109347E-2
3,466086E-2
2,817469E-2
3,498517E-2
4,114702E-2
8,067593E-3
-3,052507E-2
1,682391E-2
2,841986E-4
-1,074228E-2
-7,823504E-3
6,121744E-3
-1,982290E-2
7,094669E-3
5,736242E-2
1,581431E-3
-2,566045E-2
7,418977E-3
-4,580423E-3
1,585099E-2
1,131067E-2
-3,644176E-4
-4,252447E-2
-4,965925E-2
3,527280E-3
-1,236382E-2
-8,472120E-3
-1,171520E-2
5,797436E-3
-2,310266E-3
6,157843E-2
7,649660E-2
1,257123E-3
2,460731E-2
3,822825E-2
3,368793E-2
4,471441E-2
7,033475E-2
4,406579E-2
-2,955215E-2
2,071561E-2
4,925472E-2
1,228360E-2
2,428300E-2
3,109347E-2
3,109347E-2
3,466086E-2
8,395569E-2
6,547013E-2
1,844545E-2
4,147133E-2
4,957903E-2
4,957903E-2
4,374148E-2
6,449720E-2
-4,010948E-5
-1,755275E-2
5,087626E-2
2,103992E-2
2,363438E-2
1,812114E-2
-1,139089E-2
5,797436E-3
3,530947E-2
8,103691E-2
3,239070E-2
2,233715E-2
5,022765E-2
3,660671E-2
3,401224E-2
3,076916E-2
1,682391E-2
-4,382170E-2
-3,247092E-2
2,039130E-2
2,554355E-3
-2,310266E-3
-2,958882E-3
3,851588E-3
-1,495828E-2
4,828180E-2
5,703812E-2
-1,301243E-2
-3,607499E-3
2,590454E-2
2,687746E-2
2,136422E-2
2,201284E-2
-7,499196E-3
-4,090293E-2
1,974268E-2
2,882331E-2
-3,644176E-4
9,364825E-3
9,689133E-3
-3,644176E-4
3,851588E-3
7,292921E-2
3,628240E-2
-3,283190E-3
3,303932E-2
3,822825E-2
6,547013E-2
3,303932E-2
4,406579E-2
-6,201963E-3
-3,117369E-2
3,303932E-2
2,849900E-2
6,446052E-3
1,001344E-2
1,585099E-2
9,364825E-3
3,012054E-2
7,422644E-2
2,071561E-2
2,841986E-4
2,914762E-2
3,887686E-2
4,244425E-2
3,628240E-2
2,201284E-2
-4,511893E-2
-1,852567E-2
4,860611E-2
7,743285E-3
4,175896E-3
-4,256115E-3
5,797436E-3
-1,301243E-2
3,725532E-2
7,195629E-2
1,293221E-2
2,071561E-2
4,795749E-2
3,530947E-2
2,752608E-2
4,698456E-2
1,163498E-2
-5,452387E-2
-6,887257E-4
7,418977E-3
9,040517E-3
2,841986E-4
-2,760630E-2
-6,850580E-3
-1,139089E-2
5,022765E-2
3,790394E-2
-2,274168E-2
7,743285E-3
9,689133E-3
8,716209E-3
1,487806E-2
3,401224E-2
-1,820136E-2
-3,020076E-2
2,201284E-2
1,195929E-2
8,067593E-3
-2,371460E-2
1,455375E-2
1,909407E-2
3,855255E-2
9,109047E-2
4,049840E-2
2,071561E-2
3,822825E-2
4,990334E-2
3,368793E-2
1,812114E-2
4,341718E-2
-1,203951E-2
-4,904731E-3
4,633595E-2
2,168853E-2
6,121744E-3
1,098637E-2
1,293221E-2
-1,171520E-2
3,984979E-2
6,644305E-2
4,500204E-3
1,974268E-2
4,925472E-2
4,666026E-2
1,422945E-2
6,255135E-2
3,527280E-3
-3,214661E-2
1,682391E-2
2,655315E-2
1,163498E-2
1,195929E-2
1,293221E-2
1,520237E-2
4,824512E-3
6,968613E-2
6,806459E-2
4,824512E-3
3,303932E-2
3,174208E-2
3,336362E-2
2,720177E-2
5,282211E-2
-4,904731E-3
-2,014721E-2
3,303932E-2
1,585099E-2
5,148820E-3
5,473128E-3
1,812114E-2
-1,820136E-2
3,725532E-2
5,963258E-2
2,785039E-2
3,202971E-3
2,363438E-2
4,374148E-2
1,293221E-2
5,379503E-2
2,331007E-2
-2,987645E-2
-2,274168E-2
2,882331E-2
2,168853E-2
1,552668E-2
6,446052E-3
8,067593E-3
-9,769352E-3
4,341718E-2
8,006399E-2
5,148820E-3
1,714822E-2
3,920117E-2
4,601164E-2
2,882331E-2
3,855255E-2
5,148820E-3
-4,706478E-2
1,098637E-2
3,530947E-2
3,527280E-3
-6,526271E-3
-5,229039E-3
-1,661650E-3
2,230047E-3
5,930827E-2
4,147133E-2
-1,787705E-2
1,033775E-2
1,909407E-2
3,984979E-2
1,974268E-2
3,206639E-2
-1,463397E-2
-3,117369E-2
2,525592E-2
2,266146E-2
7,418977E-3
-1,301243E-2
2,233715E-2
1,001344E-2
3,303932E-2
9,660370E-2
3,790394E-2
-6,887257E-4
4,633595E-2
4,082271E-2
2,914762E-2
2,687746E-2
3,206639E-2
-3,247092E-2
-1,203951E-2
4,244425E-2
-6,887257E-4
-3,644176E-4
-1,337342E-3
5,473128E-3
7,094669E-3
6,352428E-2
7,617229E-2
8,391901E-3
6,085067E-4
3,109347E-2
3,693101E-2
1,455375E-2
4,179564E-2
1,325652E-2
-4,544324E-2
3,527280E-3
3,498517E-2
-3,607499E-3
1,581431E-3
1,001344E-2
5,797436E-3
1,747253E-2
7,487506E-2
4,893041E-2
1,325652E-2
2,233715E-2
3,466086E-2
3,693101E-2
2,622885E-2
4,309287E-2
-1,009366E-2
-4,382170E-2
1,260791E-2
-3,644176E-4
-2,079583E-2
-1,625551E-2
-3,283190E-3
1,581431E-3
2,428300E-2
7,228060E-2
1,617530E-2
-1,236382E-2
1,098637E-2
1,585099E-2
2,266146E-2
2,622885E-2
4,276856E-2
-2,241737E-2
-1,949860E-2
4,374148E-2
5,797436E-3
-1,985958E-3
3,202971E-3
3,202971E-3
-1,268813E-2
4,211994E-2
7,163198E-2
7,743285E-3
2,168853E-2
2,849900E-2
3,336362E-2
2,233715E-2
4,990334E-2
1,649960E-2
-3,247092E-2
1,747253E-2
2,525592E-2
4,824512E-3
5,797436E-3
3,527280E-3
6,446052E-3
-1,661650E-3
6,092981E-2
4,698456E-2
-6,526271E-3
2,655315E-2
3,693101E-2
3,336362E-2
1,779684E-2
2,785039E-2
-2,630907E-2
-4,576755E-2
2,168853E-2
4,175896E-3
-7,823504E-3
-5,553347E-3
1,682391E-2
-2,274168E-2
1,257123E-3
6,871321E-2
1,714822E-2
2,554355E-3
3,012054E-2
1,585099E-2
2,395869E-2
2,849900E-2
3,044485E-2
-2,825491E-2
-5,229039E-3
3,822825E-2
3,202971E-3
-1,985958E-3
-6,850580E-3
1,358083E-2
-1,593121E-2
4,893041E-2
9,011754E-2
-9,769352E-3
1,163498E-2
3,141778E-2
3,368793E-2
2,331007E-2
3,498517E-2
8,716209E-3
-3,765985E-2
9,689133E-3
3,757963E-2
1,195929E-2
1,552668E-2
1,844545E-2
2,230047E-3
8,716209E-3
7,682091E-2
7,033475E-2
3,202971E-3
3,206639E-2
3,628240E-2
2,882331E-2
2,103992E-2
3,012054E-2
-2,371460E-2
-4,317309E-2
9,689133E-3
-3,607499E-3
-2,209306E-2
-1,787705E-2
-1,009366E-2
-5,229039E-3
1,260791E-2
6,482151E-2
1,552668E-2
-3,149799E-2
1,649960E-2
1,617530E-2
6,085067E-4
1,195929E-2
3,109347E-2
-7,300943E-2
-3,279523E-2
2,298577E-2
-1,041797E-2
-9,769352E-3
-7,174888E-3
-1,041797E-2
-2,371460E-2
2,622885E-2
7,487506E-2
3,851588E-3
1,163498E-2
2,720177E-2
3,368793E-2
4,147133E-2
4,698456E-2
1,747253E-2
-3,409246E-2
1,487806E-2
3,530947E-2
2,266146E-2
2,687746E-2
7,418977E-3
4,500204E-3
-1,106658E-2
5,184919E-2
5,022765E-2
-7,174888E-3
4,633595E-2
2,622885E-2
1,552668E-2
1,195929E-2
1,876976E-2
-2,825491E-2
-5,322664E-2
3,202971E-3
-2,339029E-2
-5,257802E-2
-3,603831E-2
-1,755275E-2
-1,852567E-2
1,390514E-2
6,936182E-2
2,395869E-2
-4,256115E-3
2,558023E-2
3,239070E-2
3,433655E-2
2,849900E-2
3,693101E-2
-4,220016E-2
-2,634574E-3
5,768673E-2
2,298577E-2
1,228360E-2
1,390514E-2
3,044485E-2
1,001344E-2
5,120057E-2
6,157843E-2
4,824512E-3
2,525592E-2
4,374148E-2
3,530947E-2
4,406579E-2
3,660671E-2
3,202971E-3
-4,868632E-2
5,148820E-3
2,525592E-2
8,067593E-3
1,581431E-3
-4,580423E-3
-1,820136E-2
-2,014721E-2
4,309287E-2
4,601164E-2
-1,690413E-2
6,446052E-3
8,716209E-3
1,682391E-2
-9,120736E-3
2,230047E-3
-2,630907E-2
-6,879343E-2
2,233715E-2
7,743285E-3
-1,625551E-2
2,841986E-4
-2,566045E-2
7,743285E-3
2,878663E-3
6,871321E-2
2,103992E-2
-1,560690E-2
2,590454E-2
1,747253E-2
1,001344E-2
1,293221E-2
2,233715E-2
-3,117369E-2
-3,409246E-2
2,168853E-2
-1,661650E-3
2,230047E-3
-1,787705E-2
1,257123E-3
-1,041797E-2
3,368793E-2
7,098336E-2
-1,337342E-3
1,358083E-2
2,817469E-2
3,336362E-2
4,309287E-2
4,017409E-2
2,395869E-2
-3,538969E-2
7,418977E-3
3,952548E-2
-8,472120E-3
-6,887257E-4
9,328148E-4
-7,174888E-3
-7,499196E-3
6,092981E-2
3,757963E-2
-1,041797E-2
1,876976E-2
3,174208E-2
5,768673E-2
4,049840E-2
3,660671E-2
-2,310266E-3
-2,922784E-2
3,044485E-2
1,422945E-2
1,455375E-2
1,131067E-2
-9,769352E-3
7,418977E-3
2,622885E-2
6,611874E-2
3,141778E-2
-1,982290E-2
1,617530E-2
4,536302E-2
1,812114E-2
1,131067E-2
4,730887E-2
-4,674048E-2
-4,738909E-2
8,716209E-3
-7,174888E-3
-5,877655E-3
9,040517E-3
-4,580423E-3
-1,852567E-2
9,040517E-3
6,125412E-2
-7,823504E-3
-1,139089E-2
2,622885E-2
3,271501E-2
1,747253E-2
3,401224E-2
8,391901E-3
-6,036142E-2
-3,644176E-4
1,649960E-2
-2,634574E-3
-2,634574E-3
-3,931807E-3
6,446052E-3
-3,931807E-3
4,309287E-2
4,925472E-2
-2,339029E-2
1,876976E-2
2,428300E-2
8,716209E-3
1,649960E-2
2,687746E-2
-9,120736E-3
-4,252447E-2
3,595809E-2
3,822825E-2
1,293221E-2
2,233715E-2
1,520237E-2
-7,174888E-3
7,743285E-3
6,449720E-2
2,947193E-2
-4,580423E-3
1,455375E-2
1,649960E-2
2,136422E-2
2,460731E-2
2,428300E-2
-4,479463E-2
-4,382170E-2
1,617530E-2
7,743285E-3
-8,796428E-3
-1,463397E-2
7,743285E-3
-2,241737E-2
4,082271E-2
6,968613E-2
1,585099E-2
9,328148E-4
4,179564E-2
3,952548E-2
7,418977E-3
6,384859E-2
1,682391E-2
-3,474108E-2
1,098637E-2
2,914762E-2
2,841986E-4
1,974268E-2
1,585099E-2
1,552668E-2
9,364825E-3
7,584799E-2
7,779383E-2
6,121744E-3
2,460731E-2
3,530947E-2
3,920117E-2
3,563378E-2
6,255135E-2
9,040517E-3
-4,901063E-2
-1,009366E-2
1,844545E-2
2,817469E-2
-4,904731E-3
-2,760630E-2
-4,706478E-2
-2,501183E-2
4,990334E-2
-1,013034E-3
-4,382170E-2
-2,958882E-3
-7,823504E-3
8,067593E-3
3,202971E-3
2,266146E-2
-4,965925E-2
-7,138789E-2
2,752608E-2
-1,074228E-2
-4,256115E-3
-1,337342E-3
1,293221E-2
9,328148E-4
3,822825E-2
6,936182E-2
7,418977E-3
5,473128E-3
4,244425E-2
4,341718E-2
2,136422E-2
2,785039E-2
1,617530E-2
-5,290233E-2
-1,301243E-2
2,882331E-2
-5,229039E-3
2,841986E-4
4,500204E-3
2,841986E-4
8,067593E-3
6,157843E-2
6,449720E-2
-2,468752E-2
2,590454E-2
1,747253E-2
2,071561E-2
3,141778E-2
1,649960E-2
1,228360E-2
-4,933494E-2
-3,644176E-4
-6,526271E-3
-1,236382E-2
-1,722844E-2
-7,174888E-3
1,257123E-3
9,040517E-3
7,649660E-2
3,336362E-2
9,328148E-4
4,795749E-2
3,725532E-2
2,006699E-2
2,331007E-2
2,233715E-2
-1,755275E-2
-5,229039E-3
4,503872E-2
9,364825E-3
8,716209E-3
-1,013034E-3
9,689133E-3
-1,657982E-2
2,395869E-2
4,374148E-2
-3,376815E-2
-4,349739E-2
-3,474108E-2
-2,144444E-2
-2,533614E-2
-3,409246E-2
-3,830846E-2
-6,879343E-2
-4,447032E-2
-2,760630E-2
-6,133434E-2
-6,201963E-3
1,660056E-1
3,631850E-1
5,055562E-1
6,693318E-1
7,410039E-1
7,345178E-1
8,065142E-1
8,791592E-1
9,414263E-1
9,709384E-1
1,018287E+0
9,712627E-1
8,804564E-1
8,678084E-1
7,650027E-1
6,407927E-1
5,006916E-1
3,190791E-1
1,530333E-1
8,067593E-3
-9,019776E-2
-2,698644E-1
-4,420720E-1
-5,176358E-1
-5,951455E-1
-6,467104E-1
-6,723308E-1
-6,713579E-1
-7,300576E-1
-7,102748E-1
-6,363326E-1
-6,009830E-1
-5,682279E-1
-5,276894E-1
-4,628278E-1
-4,449908E-1
-3,713729E-1
-2,769992E-1
-2,951605E-1
-2,737561E-1
-2,017597E-1
-1,959222E-1
-1,848957E-1
-1,430600E-1
-1,427357E-1
-1,891117E-1
-1,430600E-1
-8,209006E-2
-9,214361E-2
-9,376515E-2
-7,560390E-2
-7,722544E-2
-6,360450E-2
1,487806E-2
1,682391E-2
-4,771340E-2
-1,755275E-2
-2,958882E-3
-1,236382E-2
-7,499196E-3
1,905739E-3
-4,284878E-2
-8,663037E-2
-1,301243E-2
-1,593121E-2
-4,609186E-2
-5,679403E-2
-2,403891E-2
-2,793061E-2
-1,074228E-2
4,536302E-2
1,257123E-3
-3,117369E-2
1,257123E-3
7,743285E-3
2,554355E-3
2,878663E-3
7,743285E-3
-4,641617E-2
-4,771340E-2
2,071561E-2
9,328148E-4
-5,553347E-3
-4,904731E-3
-5,229039E-3
-1,787705E-2
2,103992E-2
6,092981E-2
6,770361E-3
1,001344E-2
2,687746E-2
3,725532E-2
3,887686E-2
2,168853E-2
2,233715E-2
-2,501183E-2
-1,985958E-3
4,439010E-2
1,001344E-2
-6,201963E-3
-8,472120E-3
6,446052E-3
-2,663337E-2
5,282211E-2
5,476796E-2
-1,820136E-2
1,455375E-2
1,552668E-2
1,422945E-2
6,121744E-3
2,785039E-2
-2,371460E-2
-3,765985E-2
7,418977E-3
9,689133E-3
-4,580423E-3
-1,301243E-2
-8,472120E-3
-8,796428E-3
-7,823504E-3
4,601164E-2
1,552668E-2
-3,020076E-2
7,418977E-3
1,390514E-2
-9,445044E-3
2,554355E-3
1,844545E-2
-3,765985E-2
-4,187585E-2
3,012054E-2
8,716209E-3
4,824512E-3
-1,661650E-3
7,094669E-3
-4,010948E-5
4,666026E-2
9,725232E-2
3,303932E-2
1,714822E-2
3,887686E-2
4,211994E-2
3,660671E-2
4,957903E-2
3,530947E-2
-3,733554E-2
7,418977E-3
1,585099E-2
5,148820E-3
4,500204E-3
-1,301243E-2
-3,283190E-3
-8,147812E-3
4,568733E-2
6,482151E-2
-9,120736E-3
5,148820E-3
3,401224E-2
1,844545E-2
2,395869E-2
3,271501E-2
-1,074228E-2
-4,933494E-2
-5,229039E-3
1,325652E-2
-9,120736E-3
-2,958882E-3
-7,823504E-3
-1,722844E-2
-1,661650E-3
5,801104E-2
2,136422E-2
-1,755275E-2
1,876976E-2
1,293221E-2
1,131067E-2
2,039130E-2
2,752608E-2
-4,349739E-2
-3,733554E-2
2,168853E-2
-4,580423E-3
-1,661650E-3
-2,958882E-3
1,455375E-2
-4,256115E-3
3,206639E-2
8,395569E-2
1,001344E-2
1,779684E-2
1,520237E-2
2,720177E-2
1,876976E-2
1,390514E-2
2,298577E-2
-7,722544E-2
-2,176875E-2
2,298577E-2
5,797436E-3
4,824512E-3
5,148820E-3
1,293221E-2
-7,174888E-3
5,347073E-2
5,314642E-2
-2,310266E-3
1,552668E-2
3,725532E-2
2,752608E-2
2,363438E-2
4,341718E-2
1,617530E-2
-3,149799E-2
2,233715E-2
3,855255E-2
5,797436E-3
-3,607499E-3
1,033775E-2
1,098637E-2
-7,823504E-3
5,736242E-2
4,763318E-2
-4,256115E-3
2,493161E-2
1,585099E-2
9,689133E-3
1,876976E-2
3,141778E-2
-3,084938E-2
-3,149799E-2
2,622885E-2
1,033775E-2
-6,526271E-3
-1,203951E-2
2,006699E-2
-1,657982E-2
2,039130E-2
6,547013E-2
-6,526271E-3
-5,229039E-3
2,622885E-2
2,298577E-2
1,552668E-2
2,168853E-2
-2,079583E-2
-5,517249E-2
-2,501183E-2
1,844545E-2
-4,580423E-3
-1,139089E-2
-1,041797E-2
1,001344E-2
-4,904731E-3
5,801104E-2
7,260490E-2
5,473128E-3
3,530947E-2
4,179564E-2
3,887686E-2
3,206639E-2
3,725532E-2
6,770361E-3
-3,538969E-2
2,201284E-2
2,395869E-2
1,422945E-2
-7,174888E-3
1,260791E-2
6,121744E-3
5,473128E-3
7,033475E-2
3,466086E-2
-2,793061E-2
1,974268E-2
2,266146E-2
1,974268E-2
4,309287E-2
3,368793E-2
-2,112014E-2
-1,787705E-2
3,595809E-2
1,325652E-2
1,098637E-2
5,148820E-3
1,325652E-2
9,328148E-4
2,947193E-2
7,584799E-2
1,001344E-2
1,163498E-2
3,498517E-2
3,109347E-2
3,660671E-2
4,536302E-2
2,298577E-2
-1,884998E-2
-1,041797E-2
3,790394E-2
3,887686E-2
8,716209E-3
2,230047E-3
6,446052E-3
-1,661650E-3
4,730887E-2
6,319997E-2
1,581431E-3
2,039130E-2
3,984979E-2
3,660671E-2
2,622885E-2
3,920117E-2
5,148820E-3
-2,339029E-2
1,812114E-2
2,622885E-2
1,617530E-2
9,689133E-3
1,195929E-2
1,581431E-3
8,067593E-3
6,741597E-2
2,882331E-2
-6,526271E-3
2,947193E-2
3,984979E-2
2,687746E-2
1,844545E-2
3,174208E-2
-1,560690E-2
-2,112014E-2
3,174208E-2
1,390514E-2
7,743285E-3
-5,553347E-3
-3,644176E-4
-4,580423E-3
3,303932E-2
7,422644E-2
3,851588E-3
-6,887257E-4
1,163498E-2
2,460731E-2
2,006699E-2
1,487806E-2
1,455375E-2
-5,776695E-2
-2,695768E-2
1,844545E-2
-4,580423E-3
1,905739E-3
6,085067E-4
3,851588E-3
9,328148E-4
4,601164E-2
5,509227E-2
-3,283190E-3
1,682391E-2
3,336362E-2
2,233715E-2
4,824512E-3
1,974268E-2
-1,301243E-2
-4,414601E-2
1,033775E-2
1,098637E-2
-1,949860E-2
-1,463397E-2
-2,663337E-2
-2,306598E-2
-1,495828E-2
4,309287E-2
1,552668E-2
-2,533614E-2
5,148820E-3
1,844545E-2
2,331007E-2
2,230047E-3
2,006699E-2
-3,830846E-2
-6,360450E-2
2,841986E-4
-3,052507E-2
-3,928139E-2
-3,052507E-2
-2,501183E-2
-3,830846E-2
-1,041797E-2
4,211994E-2
-1,236382E-2
-2,695768E-2
-4,256115E-3
-4,580423E-3
-3,117369E-2
-8,147812E-3
-1,755275E-2
-8,825191E-2
-5,257802E-2
-5,877655E-3
-4,706478E-2
-4,447032E-2
-4,317309E-2
-4,641617E-2
-4,803771E-2
9,364825E-3
3,368793E-2
-3,214661E-2
-1,657982E-2
-2,310266E-3
-3,607499E-3
-1,236382E-2
1,779684E-2
5,148820E-3
-5,873987E-2
5,473128E-3
4,500204E-3
2,841986E-4
1,066206E-2
2,039130E-2
2,201284E-2
5,703812E-2
8,655015E-2
4,893041E-2
7,743285E-3
4,374148E-2
6,028120E-2
6,514582E-2
6,222705E-2
8,136122E-2
1,941838E-2
7,743285E-3
8,168553E-2
6,644305E-2
5,184919E-2
5,541658E-2
7,033475E-2
5,249780E-2
9,238770E-2
1,446013E-1
7,519937E-2
6,936182E-2
9,109047E-2
7,714522E-2
8,363138E-2
9,919817E-2
6,968613E-2
2,233715E-2
4,114702E-2
7,487506E-2
4,471441E-2
4,244425E-2
4,957903E-2
4,211994E-2
3,822825E-2
7,714522E-2
1,034142E-1
3,466086E-2
6,709167E-2
7,292921E-2
7,584799E-2
6,060550E-2
4,925472E-2
6,579443E-2
-3,182230E-2
4,179564E-2
6,222705E-2
3,757963E-2
4,439010E-2
3,757963E-2
2,752608E-2
3,466086E-2
1,053600E-1
6,774028E-2
2,460731E-2
6,092981E-2
5,574088E-2
5,671381E-2
5,444365E-2
6,125412E-2
-5,229039E-3
-6,850580E-3
4,666026E-2
5,444365E-2
2,395869E-2
9,689133E-3
2,914762E-2
1,520237E-2
3,012054E-2
8,622584E-2
3,336362E-2
1,033775E-2
4,017409E-2
2,201284E-2
3,822825E-2
4,568733E-2
2,655315E-2
-3,052507E-2
3,202971E-3
2,298577E-2
-4,904731E-3
9,328148E-4
2,878663E-3
1,779684E-2
4,824512E-3
6,806459E-2
1,060086E-1
-6,887257E-4
9,364825E-3
1,779684E-2
1,747253E-2
2,558023E-2
3,368793E-2
3,527280E-3
-3,020076E-2
2,849900E-2
2,428300E-2
-3,607499E-3
6,770361E-3
-2,176875E-2
1,455375E-2
1,358083E-2
7,876676E-2
6,157843E-2
-8,796428E-3
2,233715E-2
3,271501E-2
3,174208E-2
4,666026E-2
4,471441E-2
-1,041797E-2
-2,209306E-2
3,141778E-2
1,098637E-2
1,131067E-2
-2,958882E-3
-7,823504E-3
-1,074228E-2
2,525592E-2
8,363138E-2
3,628240E-2
4,500204E-3
3,855255E-2
3,109347E-2
2,655315E-2
4,503872E-2
4,503872E-2
-2,825491E-2
4,175896E-3
5,671381E-2
1,779684E-2
1,260791E-2
2,878663E-3
1,033775E-2
-1,041797E-2
3,822825E-2
7,649660E-2
1,098637E-2
1,325652E-2
2,655315E-2
1,585099E-2
1,195929E-2
2,849900E-2
-3,644176E-4
-4,349739E-2
2,266146E-2
4,147133E-2
7,094669E-3
9,328148E-4
4,175896E-3
-1,985958E-3
1,455375E-2
6,384859E-2
4,795749E-2
-1,041797E-2
3,498517E-2
4,082271E-2
2,622885E-2
2,752608E-2
3,368793E-2
-2,144444E-2
-3,020076E-2
4,244425E-2
1,617530E-2
2,136422E-2
3,527280E-3
2,752608E-2
-3,283190E-3
4,536302E-2
8,168553E-2
3,757963E-2
-2,958882E-3
3,984979E-2
4,406579E-2
3,109347E-2
6,449720E-2
1,455375E-2
-1,171520E-2
-1,755275E-2
3,530947E-2
-1,661650E-3
2,841986E-4
-5,229039E-3
-3,607499E-3
-1,333674E-2
3,271501E-2
5,476796E-2
-7,499196E-3
1,163498E-2
3,498517E-2
3,433655E-2
1,812114E-2
3,303932E-2
9,364825E-3
-3,571400E-2
1,325652E-2
3,822825E-2
1,228360E-2
1,422945E-2
1,585099E-2
3,174208E-2
1,163498E-2
8,200984E-2
5,768673E-2
2,230047E-3
3,303932E-2
2,979624E-2
4,049840E-2
4,179564E-2
4,730887E-2
-4,256115E-3
-2,274168E-2
3,498517E-2
3,725532E-2
2,947193E-2
2,331007E-2
3,076916E-2
9,364825E-3
4,309287E-2
9,303631E-2
3,498517E-2
1,293221E-2
4,730887E-2
4,471441E-2
4,114702E-2
4,276856E-2
3,822825E-2
-3,733554E-2
-1,690413E-2
3,790394E-2
4,175896E-3
4,500204E-3
6,446052E-3
3,851588E-3
-1,755275E-2
4,795749E-2
6,449720E-2
-2,922784E-2
9,040517E-3
3,595809E-2
1,812114E-2
2,103992E-2
2,882331E-2
-6,526271E-3
-5,452387E-2
3,527280E-3
1,649960E-2
2,878663E-3
8,391901E-3
-1,661650E-3
-1,203951E-2
2,554355E-3
5,768673E-2
3,660671E-2
-1,463397E-2
8,391901E-3
7,094669E-3
3,920117E-2
2,622885E-2
3,498517E-2
9,364825E-3
-3,765985E-2
3,109347E-2
2,136422E-2
-2,436322E-2
-3,474108E-2
-1,333674E-2
-2,695768E-2
1,779684E-2
7,714522E-2
2,071561E-2
-4,010948E-5
2,655315E-2
1,390514E-2
2,168853E-2
1,455375E-2
7,094669E-3
-3,895708E-2
-1,884998E-2
2,817469E-2
1,812114E-2
1,131067E-2
1,747253E-2
5,022765E-2
1,552668E-2
6,092981E-2
8,428000E-2
1,131067E-2
2,947193E-2
6,092981E-2
5,930827E-2
3,822825E-2
5,833535E-2
1,941838E-2
-3,636262E-2
1,714822E-2
3,303932E-2
-4,580423E-3
-6,887257E-4
9,328148E-4
-4,010948E-5
1,131067E-2
6,806459E-2
4,179564E-2
-1,398536E-2
4,017409E-2
1,812114E-2
3,206639E-2
3,822825E-2
4,568733E-2
1,905739E-3
-9,445044E-3
4,568733E-2
3,952548E-2
2,266146E-2
1,455375E-2
2,687746E-2
1,131067E-2
4,828180E-2
1,017926E-1
4,633595E-2
1,581431E-3
4,017409E-2
5,282211E-2
4,244425E-2
4,795749E-2
3,822825E-2
-3,960570E-2
-6,850580E-3
4,471441E-2
1,682391E-2
5,148820E-3
8,067593E-3
8,716209E-3
-6,887257E-4
4,990334E-2
6,968613E-2
4,500204E-3
1,293221E-2
2,849900E-2
3,401224E-2
3,368793E-2
4,341718E-2
2,460731E-2
-3,830846E-2
1,131067E-2
2,655315E-2
-1,013034E-3
-6,201963E-3
9,328148E-4
-5,229039E-3
-1,074228E-2
6,092981E-2
5,022765E-2
-2,634574E-3
2,785039E-2
2,558023E-2
1,844545E-2
1,520237E-2
2,395869E-2
-2,890353E-2
-4,706478E-2
3,984979E-2
3,527280E-3
-6,850580E-3
-5,877655E-3
7,743285E-3
3,851588E-3
2,622885E-2
9,498216E-2
1,779684E-2
-4,904731E-3
3,757963E-2
3,336362E-2
3,595809E-2
3,433655E-2
3,693101E-2
-2,306598E-2
-1,268813E-2
3,239070E-2
5,148820E-3
1,358083E-2
2,331007E-2
1,228360E-2
-1,985958E-3
5,671381E-2
7,260490E-2
-1,528259E-2
-1,139089E-2
6,085067E-4
2,168853E-2
3,790394E-2
2,428300E-2
6,446052E-3
-5,257802E-2
-1,852567E-2
9,364825E-3
-1,852567E-2
-9,445044E-3
2,878663E-3
-1,661650E-3
-7,499196E-3
5,347073E-2
4,082271E-2
-1,333674E-2
3,693101E-2
3,790394E-2
2,655315E-2
2,590454E-2
4,114702E-2
-1,593121E-2
-4,090293E-2
2,817469E-2
2,395869E-2
6,085067E-4
2,878663E-3
1,909407E-2
3,527280E-3
2,298577E-2
8,719877E-2
3,076916E-2
-4,010948E-5
3,466086E-2
3,466086E-2
2,525592E-2
2,428300E-2
2,590454E-2
-3,701123E-2
-1,593121E-2
3,044485E-2
3,527280E-3
1,585099E-2
-8,796428E-3
-1,013034E-3
-1,657982E-2
1,941838E-2
4,406579E-2
-1,301243E-2
1,455375E-2
1,779684E-2
1,617530E-2
1,585099E-2
2,493161E-2
1,905739E-3
-5,646972E-2
-3,283190E-3
1,649960E-2
-1,495828E-2
-6,850580E-3
-4,580423E-3
-1,722844E-2
-4,256115E-3
6,255135E-2
3,141778E-2
-2,241737E-2
3,527280E-3
1,390514E-2
3,012054E-2
1,358083E-2
2,882331E-2
-8,472120E-3
-4,674048E-2
2,525592E-2
-3,644176E-4
1,487806E-2
-8,796428E-3
1,098637E-2
-5,229039E-3
8,067593E-3
9,400924E-2
1,649960E-2
2,266146E-2
1,909407E-2
5,833535E-2
3,401224E-2
3,757963E-2
2,947193E-2
-3,928139E-2
-2,047152E-2
4,179564E-2
1,098637E-2
7,094669E-3
4,824512E-3
2,878663E-3
-6,526271E-3
4,309287E-2
6,547013E-2
-2,634574E-3
2,841986E-4
1,714822E-2
4,244425E-2
1,714822E-2
2,947193E-2
3,466086E-2
-4,252447E-2
6,446052E-3
4,601164E-2
1,066206E-2
7,418977E-3
2,071561E-2
1,131067E-2
2,230047E-3
7,163198E-2
4,244425E-2
-1,787705E-2
1,747253E-2
4,114702E-2
3,076916E-2
1,552668E-2
2,590454E-2
-2,695768E-2
-5,419956E-2
1,001344E-2
9,328148E-4
-1,041797E-2
-8,796428E-3
-1,917429E-2
-1,171520E-2
1,487806E-2
7,455075E-2
3,660671E-2
8,391901E-3
1,779684E-2
2,039130E-2
3,595809E-2
2,655315E-2
3,206639E-2
-2,403891E-2
-2,857922E-2
9,689133E-3
-6,850580E-3
-6,201963E-3
-2,079583E-2
-1,985958E-3
-2,630907E-2
1,585099E-2
5,022765E-2
-2,112014E-2
-1,949860E-2
1,876976E-2
1,325652E-2
6,770361E-3
2,363438E-2
-3,644176E-4
-3,863277E-2
-1,661650E-3
2,882331E-2
5,473128E-3
1,520237E-2
2,230047E-3
2,878663E-3
1,422945E-2
6,871321E-2
5,379503E-2
-6,887257E-4
2,103992E-2
3,628240E-2
3,628240E-2
2,655315E-2
4,990334E-2
-7,823504E-3
-4,414601E-2
1,974268E-2
1,876976E-2
3,206639E-2
1,228360E-2
7,418977E-3
-5,553347E-3
1,001344E-2
8,038830E-2
-3,283190E-3
-2,047152E-2
2,136422E-2
-6,887257E-4
3,855255E-2
1,581431E-3
1,909407E-2
-5,549679E-2
-4,609186E-2
1,001344E-2
-1,301243E-2
-1,657982E-2
-1,787705E-2
-1,171520E-2
-2,501183E-2
1,909407E-2
5,833535E-2
-5,229039E-3
-6,887257E-4
2,525592E-2
3,012054E-2
2,136422E-2
3,660671E-2
1,585099E-2
-4,025431E-2
1,098637E-2
3,790394E-2
2,914762E-2
8,067593E-3
5,797436E-3
-8,472120E-3
-2,663337E-2
5,963258E-2
4,536302E-2
-9,120736E-3
2,071561E-2
2,233715E-2
2,979624E-2
1,747253E-2
3,271501E-2
-1,203951E-2
-4,122724E-2
2,460731E-2
-2,958882E-3
6,770361E-3
2,230047E-3
8,391901E-3
2,230047E-3
2,460731E-2
8,849600E-2
3,693101E-2
4,175896E-3
3,271501E-2
3,693101E-2
3,174208E-2
3,174208E-2
2,006699E-2
-4,122724E-2
-3,506538E-2
4,536302E-2
-1,560690E-2
-2,014721E-2
-8,472120E-3
-3,644176E-4
-1,009366E-2
3,466086E-2
4,990334E-2
-9,120736E-3
-4,904731E-3
9,689133E-3
4,500204E-3
-3,644176E-4
-1,301243E-2
-9,769352E-3
-5,063217E-2
-2,112014E-2
1,649960E-2
-2,306598E-2
-3,084938E-2
-1,106658E-2
-2,958882E-3
-1,203951E-2
8,655015E-2
5,801104E-2
-1,949860E-2
3,174208E-2
3,725532E-2
3,433655E-2
3,239070E-2
4,633595E-2
-4,580423E-3
-4,382170E-2
2,817469E-2
2,298577E-2
1,747253E-2
8,716209E-3
2,266146E-2
5,148820E-3
-9,445044E-3
6,579443E-2
2,622885E-2
-1,041797E-2
3,595809E-2
3,336362E-2
2,817469E-2
3,044485E-2
3,855255E-2
-3,474108E-2
-9,120736E-3
3,466086E-2
1,649960E-2
9,040517E-3
-3,644176E-4
8,391901E-3
-1,171520E-2
4,824512E-3
7,195629E-2
-2,209306E-2
-9,445044E-3
1,617530E-2
7,094669E-3
7,094669E-3
1,844545E-2
3,202971E-3
-6,457742E-2
-8,147812E-3
9,040517E-3
-7,499196E-3
-4,904731E-3
-9,120736E-3
-4,904731E-3
-3,931807E-3
6,255135E-2
6,287566E-2
2,878663E-3
1,909407E-2
2,590454E-2
3,530947E-2
2,493161E-2
3,368793E-2
-4,904731E-3
-3,798416E-2
1,844545E-2
2,460731E-2
-1,560690E-2
1,325652E-2
1,257123E-3
1,905739E-3
-1,139089E-2
7,422644E-2
6,770361E-3
-1,463397E-2
2,428300E-2
1,325652E-2
4,211994E-2
3,202971E-3
4,568733E-2
-2,306598E-2
-2,047152E-2
4,211994E-2
6,770361E-3
-6,887257E-4
-9,120736E-3
1,581431E-3
-1,430967E-2
3,595809E-2
6,936182E-2
2,039130E-2
1,163498E-2
4,017409E-2
3,855255E-2
1,682391E-2
3,303932E-2
1,455375E-2
-5,711833E-2
-3,149799E-2
1,163498E-2
-3,441677E-2
-3,247092E-2
-5,877655E-3
-4,904731E-3
-2,634574E-3
6,287566E-2
2,525592E-2
-3,441677E-2
-6,526271E-3
7,743285E-3
1,779684E-2
1,098637E-2
2,363438E-2
3,202971E-3
-4,155155E-2
3,174208E-2
3,076916E-2
-6,201963E-3
-1,884998E-2
-5,229039E-3
1,422945E-2
9,364825E-3
3,693101E-2
-9,120736E-3
-4,674048E-2
6,770361E-3
3,239070E-2
1,682391E-2
8,391901E-3
5,148820E-3
-8,241437E-2
-4,771340E-2
2,006699E-2
-2,663337E-2
-7,174888E-3
-6,887257E-4
1,098637E-2
2,554355E-3
3,790394E-2
8,428000E-2
2,914762E-2
3,693101E-2
4,795749E-2
4,503872E-2
5,087626E-2
4,925472E-2
1,779684E-2
-4,349739E-2
-5,553347E-3
2,849900E-2
2,168853E-2
-1,985958E-3
-4,904731E-3
1,293221E-2
-7,174888E-3
5,411934E-2
6,611874E-2
-1,690413E-2
1,033775E-2
3,466086E-2
2,817469E-2
1,747253E-2
4,082271E-2
-1,985958E-3
-4,609186E-2
1,390514E-2
2,493161E-2
1,617530E-2
1,941838E-2
1,747253E-2
5,797436E-3
1,098637E-2
6,741597E-2
3,336362E-2
1,876976E-2
4,601164E-2
2,687746E-2
3,174208E-2
4,276856E-2
2,590454E-2
-1,657982E-2
-2,047152E-2
2,493161E-2
2,136422E-2
-1,463397E-2
1,682391E-2
-2,241737E-2
7,094669E-3
1,585099E-2
8,136122E-2
-2,634574E-3
-1,593121E-2
6,770361E-3
4,175896E-3
-1,625551E-2
-2,339029E-2
-3,149799E-2
-9,765685E-2
-5,225371E-2
-2,403891E-2
-3,506538E-2
-1,139089E-2
-1,333674E-2
-3,409246E-2
-5,095648E-2
5,249780E-2
2,130303E-1
3,427536E-1
5,282578E-1
6,268475E-1
7,056543E-1
7,465172E-1
8,162434E-1
8,214323E-1
8,353776E-1
9,342916E-1
9,589390E-1
9,586147E-1
9,242380E-1
8,678084E-1
7,675972E-1
6,758180E-1
5,833902E-1
3,683739E-1
1,767078E-1
4,082271E-2
-1,070618E-1
-2,588380E-1
-3,840209E-1
-4,868266E-1
-6,376298E-1
-6,966539E-1
-6,723308E-1
-7,144908E-1
-7,248687E-1
-7,028157E-1
-6,629258E-1
-6,512508E-1
-5,675793E-1
-4,777459E-1
-4,965558E-1
-4,560173E-1
-3,827237E-1
-3,285642E-1
-2,906202E-1
-2,377579E-1
-2,147321E-1
-2,724589E-1
-1,968951E-1
-1,443572E-1
-1,485732E-1
-1,381954E-1
-1,216556E-1
-1,151695E-1
-1,054402E-1
-2,436322E-2
-1,852567E-2
-8,338729E-2
-4,544324E-2
-2,987645E-2
-2,371460E-2
-3,084938E-2
-7,174888E-3
-5,322664E-2
-9,733254E-2
-2,825491E-2
-2,566045E-2
-3,506538E-2
-1,787705E-2
-2,663337E-2
-2,436322E-2
-4,256115E-3
4,341718E-2
1,066206E-2
-2,403891E-2
2,230047E-3
9,364825E-3
4,824512E-3
3,202971E-3
3,563378E-2
-3,311954E-2
-4,155155E-2
3,109347E-2
-9,445044E-3
-2,112014E-2
-1,139089E-2
6,085067E-4
-1,560690E-2
2,395869E-2
6,060550E-2
-6,850580E-3
-5,553347E-3
3,368793E-2
3,206639E-2
1,066206E-2
3,012054E-2
2,039130E-2
-3,895708E-2
7,418977E-3
3,530947E-2
1,714822E-2
1,390514E-2
2,201284E-2
2,298577E-2
7,743285E-3
7,519937E-2
7,519937E-2
1,682391E-2
2,849900E-2
4,893041E-2
5,022765E-2
3,141778E-2
5,411934E-2
1,390514E-2
-3,182230E-2
2,655315E-2
2,622885E-2
1,257123E-3
2,878663E-3
9,328148E-4
-1,171520E-2
9,328148E-4
5,444365E-2
1,131067E-2
-2,566045E-2
7,418977E-3
4,175896E-3
1,422945E-2
1,325652E-2
1,649960E-2
-3,765985E-2
-4,738909E-2
1,001344E-2
2,554355E-3
-3,283190E-3
-7,499196E-3
1,905739E-3
-5,877655E-3
3,044485E-2
7,487506E-2
2,752608E-2
1,195929E-2
3,271501E-2
2,752608E-2
2,817469E-2
3,952548E-2
2,817469E-2
-3,830846E-2
-9,445044E-3
1,520237E-2
-3,644176E-4
4,824512E-3
8,716209E-3
-3,283190E-3
-5,877655E-3
6,417289E-2
7,325352E-2
-3,931807E-3
1,131067E-2
1,747253E-2
1,844545E-2
8,716209E-3
3,239070E-2
5,797436E-3
-3,603831E-2
1,812114E-2
2,525592E-2
1,520237E-2
1,033775E-2
1,487806E-2
3,202971E-3
1,358083E-2
7,195629E-2
4,666026E-2
-1,661650E-3
2,655315E-2
4,471441E-2
2,979624E-2
3,466086E-2
4,893041E-2
-1,787705E-2
-4,414601E-2
2,785039E-2
-1,171520E-2
6,770361E-3
-1,301243E-2
8,716209E-3
-1,430967E-2
4,439010E-2
6,676736E-2
1,552668E-2
1,714822E-2
1,293221E-2
4,341718E-2
2,878663E-3
4,698456E-2
6,446052E-3
-2,274168E-2
-8,472120E-3
3,433655E-2
3,202971E-3
-1,661650E-3
-2,634574E-3
1,876976E-2
-7,174888E-3
4,860611E-2
7,098336E-2
2,230047E-3
3,044485E-2
3,725532E-2
4,341718E-2
2,168853E-2
3,725532E-2
-5,229039E-3
-4,706478E-2
7,743285E-3
2,168853E-2
-3,283190E-3
1,131067E-2
1,066206E-2
-6,526271E-3
-3,644176E-4
4,925472E-2
-2,958882E-3
-1,366105E-2
1,779684E-2
1,909407E-2
2,039130E-2
1,163498E-2
1,422945E-2
-2,339029E-2
-3,376815E-2
4,374148E-2
2,428300E-2
7,094669E-3
-2,310266E-3
-4,580423E-3
-1,203951E-2
3,757963E-2
8,817169E-2
2,266146E-2
1,422945E-2
2,947193E-2
2,298577E-2
2,590454E-2
1,358083E-2
2,363438E-2
-3,636262E-2
-1,495828E-2
2,558023E-2
1,066206E-2
2,168853E-2
1,228360E-2
6,121744E-3
2,230047E-3
6,871321E-2
7,844245E-2
2,201284E-2
3,076916E-2
4,633595E-2
4,698456E-2
2,849900E-2
4,633595E-2
1,520237E-2
-5,971280E-2
2,947193E-2
3,109347E-2
-2,634574E-3
1,001344E-2
2,201284E-2
1,066206E-2
1,844545E-2
7,811814E-2
5,249780E-2
-1,337342E-3
3,433655E-2
3,012054E-2
3,303932E-2
1,779684E-2
4,114702E-2
-1,203951E-2
-1,593121E-2
4,633595E-2
3,076916E-2
2,428300E-2
1,581431E-3
9,364825E-3
5,473128E-3
2,395869E-2
7,098336E-2
1,649960E-2
-1,139089E-2
2,849900E-2
3,109347E-2
-1,337342E-3
2,201284E-2
1,844545E-2
-5,355095E-2
-2,014721E-2
2,168853E-2
-1,755275E-2
-2,958882E-3
2,841986E-4
-4,010948E-5
1,876976E-2
6,741597E-2
7,714522E-2
1,195929E-2
2,914762E-2
4,698456E-2
4,860611E-2
3,336362E-2
4,179564E-2
9,040517E-3
-3,052507E-2
7,094669E-3
4,536302E-2
6,446052E-3
2,331007E-2
4,500204E-3
-2,047152E-2
1,033775E-2
4,503872E-2
4,860611E-2
-1,528259E-2
2,947193E-2
4,179564E-2
2,979624E-2
3,141778E-2
5,736242E-2
-4,256115E-3
-1,430967E-2
4,439010E-2
2,006699E-2
1,585099E-2
2,266146E-2
3,401224E-2
5,797436E-3
4,406579E-2
8,395569E-2
2,233715E-2
1,649960E-2
2,947193E-2
1,779684E-2
1,779684E-2
9,689133E-3
-1,139089E-2
-6,652327E-2
-3,993001E-2
6,121744E-3
-1,495828E-2
-2,144444E-2
-2,566045E-2
-1,236382E-2
-3,020076E-2
2,558023E-2
3,401224E-2
-2,987645E-2
-3,607499E-3
2,687746E-2
1,779684E-2
9,364825E-3
3,109347E-2
-2,371460E-2
-7,333374E-2
9,328148E-4
-1,074228E-2
-7,174888E-3
-8,147812E-3
-4,414601E-2
-2,144444E-2
-1,820136E-2
3,141778E-2
7,418977E-3
-4,025431E-2
-3,311954E-2
-2,436322E-2
-1,139089E-2
-1,657982E-2
1,974268E-2
-7,009066E-2
-8,565745E-2
-2,857922E-2
-3,506538E-2
-5,355095E-2
-4,349739E-2
-4,576755E-2
-6,198296E-2
-1,268813E-2
3,433655E-2
-1,528259E-2
-2,890353E-2
-2,501183E-2
-1,657982E-2
-2,371460E-2
-1,203951E-2
-1,722844E-2
-6,490173E-2
-3,993001E-2
8,067593E-3
-1,755275E-2
5,473128E-3
-1,366105E-2
-3,506538E-2
-4,803771E-2
1,195929E-2
4,666026E-2
-4,010948E-5
5,473128E-3
2,395869E-2
3,076916E-2
8,716209E-3
2,395869E-2
-9,120736E-3
-5,128079E-2
2,493161E-2
2,914762E-2
9,364825E-3
3,466086E-2
4,536302E-2
4,893041E-2
3,401224E-2
1,228727E-1
7,973968E-2
4,439010E-2
1,008197E-1
6,384859E-2
9,952248E-2
8,038830E-2
9,790094E-2
3,271501E-2
3,174208E-2
8,784739E-2
7,292921E-2
6,968613E-2
7,292921E-2
7,065906E-2
6,125412E-2
1,024412E-1
1,416825E-1
7,292921E-2
5,411934E-2
8,103691E-2
9,238770E-2
8,525292E-2
9,692801E-2
9,238770E-2
1,422945E-2
3,141778E-2
7,455075E-2
4,925472E-2
2,785039E-2
5,509227E-2
5,963258E-2
3,822825E-2
9,725232E-2
1,089274E-1
3,563378E-2
4,568733E-2
6,676736E-2
5,217349E-2
5,022765E-2
5,995689E-2
2,006699E-2
-2,598476E-2
3,206639E-2
3,822825E-2
2,331007E-2
2,363438E-2
2,817469E-2
2,363438E-2
1,455375E-2
7,617229E-2
5,055195E-2
1,617530E-2
5,087626E-2
6,222705E-2
5,282211E-2
4,147133E-2
5,022765E-2
-1,139089E-2
-3,538969E-2
3,952548E-2
2,493161E-2
1,098637E-2
8,391901E-3
-3,283190E-3
-2,209306E-2
1,293221E-2
7,390214E-2
1,325652E-2
1,747253E-2
3,174208E-2
3,433655E-2
1,974268E-2
2,849900E-2
3,952548E-2
-4,252447E-2
4,500204E-3
2,590454E-2
9,040517E-3
7,094669E-3
3,202971E-3
2,006699E-2
1,358083E-2
6,157843E-2
6,968613E-2
1,520237E-2
2,979624E-2
3,303932E-2
3,141778E-2
2,428300E-2
4,147133E-2
1,714822E-2
-3,830846E-2
8,716209E-3
2,395869E-2
-6,526271E-3
-3,607499E-3
-3,931807E-3
-1,139089E-2
5,473128E-3
6,806459E-2
2,914762E-2
-1,236382E-2
3,303932E-2
2,849900E-2
3,206639E-2
2,849900E-2
3,466086E-2
-1,430967E-2
-2,274168E-2
7,418977E-3
5,473128E-3
-2,634574E-3
-6,526271E-3
2,817469E-2
2,395869E-2
3,790394E-2
7,649660E-2
1,293221E-2
-1,560690E-2
3,109347E-2
2,103992E-2
1,649960E-2
6,157843E-2
3,109347E-2
-3,733554E-2
-1,884998E-2
2,493161E-2
-6,887257E-4
1,422945E-2
8,716209E-3
1,131067E-2
1,905739E-3
4,341718E-2
5,217349E-2
-3,607499E-3
1,455375E-2
3,530947E-2
3,822825E-2
3,303932E-2
3,433655E-2
4,500204E-3
-5,711833E-2
3,851588E-3
2,655315E-2
2,655315E-2
3,202971E-3
1,455375E-2
1,195929E-2
6,121744E-3
7,325352E-2
5,120057E-2
-2,958882E-3
4,341718E-2
4,471441E-2
2,331007E-2
2,752608E-2
4,341718E-2
-2,955215E-2
-2,241737E-2
4,114702E-2
1,714822E-2
2,039130E-2
1,682391E-2
-1,337342E-3
-3,931807E-3
3,498517E-2
7,682091E-2
3,693101E-2
1,163498E-2
2,460731E-2
2,979624E-2
2,752608E-2
2,233715E-2
2,493161E-2
-3,701123E-2
-1,337342E-3
2,622885E-2
1,876976E-2
6,085067E-4
8,391901E-3
1,325652E-2
-1,139089E-2
3,239070E-2
6,449720E-2
-6,887257E-4
8,716209E-3
3,303932E-2
3,303932E-2
2,136422E-2
3,757963E-2
1,066206E-2
-6,230726E-2
2,230047E-3
2,554355E-3
3,202971E-3
-2,241737E-2
-8,472120E-3
-4,904731E-3
-3,052507E-2
7,941537E-2
2,298577E-2
6,085067E-4
2,006699E-2
3,401224E-2
3,401224E-2
1,844545E-2
2,914762E-2
-2,209306E-2
-4,609186E-2
3,076916E-2
2,395869E-2
8,391901E-3
9,328148E-4
-1,661650E-3
-1,463397E-2
2,460731E-2
8,492861E-2
2,493161E-2
2,554355E-3
2,298577E-2
4,439010E-2
1,714822E-2
3,044485E-2
4,211994E-2
-4,641617E-2
-9,120736E-3
4,601164E-2
5,473128E-3
1,195929E-2
1,293221E-2
1,293221E-2
-4,256115E-3
5,314642E-2
4,730887E-2
-4,904731E-3
7,094669E-3
3,527280E-3
3,498517E-2
2,201284E-2
3,206639E-2
1,001344E-2
-5,322664E-2
-1,657982E-2
1,293221E-2
-9,120736E-3
2,230047E-3
2,039130E-2
-1,560690E-2
-2,014721E-2
6,222705E-2
3,563378E-2
-2,310266E-3
2,914762E-2
3,174208E-2
2,622885E-2
3,563378E-2
4,439010E-2
-9,445044E-3
-2,630907E-2
9,040517E-3
2,266146E-2
2,071561E-2
-9,769352E-3
1,033775E-2
-6,201963E-3
8,391901E-3
6,968613E-2
5,473128E-3
-3,214661E-2
1,131067E-2
1,455375E-2
3,527280E-3
2,590454E-2
1,260791E-2
-5,452387E-2
-9,769352E-3
7,094669E-3
-2,436322E-2
-1,013034E-3
-2,958882E-3
8,067593E-3
-5,877655E-3
3,693101E-2
5,801104E-2
2,878663E-3
-1,268813E-2
2,201284E-2
3,076916E-2
-5,553347E-3
2,136422E-2
-1,661650E-3
-5,355095E-2
2,554355E-3
2,039130E-2
-8,472120E-3
4,500204E-3
5,473128E-3
2,230047E-3
9,040517E-3
6,287566E-2
4,990334E-2
9,689133E-3
4,049840E-2
5,379503E-2
3,271501E-2
1,098637E-2
5,963258E-2
-1,985958E-3
-7,174888E-3
4,439010E-2
4,374148E-2
9,328148E-4
2,201284E-2
1,358083E-2
6,770361E-3
5,898396E-2
6,352428E-2
4,147133E-2
7,418977E-3
4,049840E-2
3,498517E-2
3,466086E-2
2,525592E-2
2,103992E-2
-3,928139E-2
-2,176875E-2
1,001344E-2
-2,144444E-2
-1,917429E-2
-2,436322E-2
-5,553347E-3
-2,371460E-2
2,525592E-2
2,785039E-2
3,527280E-3
-1,528259E-2
2,039130E-2
6,446052E-3
4,175896E-3
2,752608E-2
9,328148E-4
-7,884698E-2
-1,985958E-3
1,163498E-2
-3,701123E-2
-1,009366E-2
-9,120736E-3
-2,310266E-3
6,770361E-3
6,806459E-2
3,725532E-2
-2,634574E-3
2,039130E-2
3,303932E-2
4,017409E-2
2,266146E-2
3,984979E-2
2,720177E-2
-3,344384E-2
3,563378E-2
3,887686E-2
1,293221E-2
8,716209E-3
1,098637E-2
-2,306598E-2
7,094669E-3
6,871321E-2
2,006699E-2
2,554355E-3
4,082271E-2
3,527280E-3
1,649960E-2
2,136422E-2
7,743285E-3
-3,733554E-2
-2,663337E-2
1,260791E-2
-1,985958E-3
-1,985958E-3
-5,553347E-3
2,590454E-2
-9,445044E-3
3,336362E-2
6,644305E-2
-4,904731E-3
4,824512E-3
3,401224E-2
2,233715E-2
2,554355E-3
1,649960E-2
-1,690413E-2
-7,625251E-2
-1,203951E-2
6,121744E-3
-1,171520E-2
-7,499196E-3
-2,176875E-2
-1,722844E-2
-2,144444E-2
4,147133E-2
3,952548E-2
-2,112014E-2
1,487806E-2
2,460731E-2
2,655315E-2
2,979624E-2
4,406579E-2
-1,657982E-2
-3,344384E-2
3,563378E-2
2,914762E-2
2,039130E-2
2,071561E-2
1,066206E-2
2,841986E-4
2,785039E-2
8,492861E-2
3,239070E-2
5,797436E-3
3,790394E-2
3,757963E-2
2,071561E-2
2,298577E-2
3,109347E-2
-3,928139E-2
-1,074228E-2
4,893041E-2
1,228360E-2
6,085067E-4
1,131067E-2
3,527280E-3
-7,499196E-3
6,190274E-2
7,098336E-2
1,260791E-2
3,076916E-2
3,303932E-2
2,979624E-2
2,525592E-2
3,206639E-2
5,797436E-3
-4,674048E-2
-8,147812E-3
1,552668E-2
-1,074228E-2
-1,009366E-2
-1,106658E-2
-8,796428E-3
-1,657982E-2
4,925472E-2
3,109347E-2
-2,955215E-2
1,033775E-2
2,039130E-2
1,195929E-2
6,770361E-3
3,044485E-2
-2,339029E-2
-4,674048E-2
2,882331E-2
1,649960E-2
1,487806E-2
2,071561E-2
3,202971E-3
-1,301243E-2
1,228360E-2
7,001044E-2
2,363438E-2
-1,337342E-3
3,757963E-2
3,952548E-2
3,336362E-2
1,941838E-2
2,525592E-2
-4,576755E-2
-4,609186E-2
1,422945E-2
-9,445044E-3
-2,403891E-2
-1,430967E-2
4,824512E-3
-2,663337E-2
4,179564E-2
6,319997E-2
-7,499196E-3
-1,106658E-2
1,649960E-2
1,033775E-2
1,714822E-2
3,563378E-2
2,230047E-3
-5,257802E-2
2,841986E-4
1,487806E-2
-3,931807E-3
9,689133E-3
-1,366105E-2
-1,106658E-2
2,841986E-4
3,887686E-2
3,336362E-2
-2,533614E-2
7,094669E-3
2,103992E-2
1,812114E-2
1,581431E-3
3,303932E-2
-1,106658E-2
-4,868632E-2
2,233715E-2
2,168853E-2
-4,580423E-3
-1,009366E-2
1,033775E-2
-1,074228E-2
2,554355E-3
7,195629E-2
1,844545E-2
-5,229039E-3
3,498517E-2
2,752608E-2
3,206639E-2
3,141778E-2
1,876976E-2
-3,733554E-2
-1,495828E-2
2,428300E-2
1,131067E-2
1,714822E-2
6,770361E-3
2,849900E-2
2,230047E-3
8,391901E-3
4,633595E-2
1,257123E-3
1,682391E-2
4,082271E-2
3,660671E-2
2,201284E-2
3,239070E-2
1,520237E-2
-4,738909E-2
4,500204E-3
2,914762E-2
1,581431E-3
2,554355E-3
9,689133E-3
-2,958882E-3
-3,931807E-3
5,184919E-2
4,439010E-2
-1,366105E-2
1,520237E-2
3,498517E-2
4,147133E-2
2,752608E-2
2,785039E-2
-2,436322E-2
-4,382170E-2
2,914762E-2
-1,337342E-3
3,851588E-3
-1,985958E-3
1,422945E-2
-4,256115E-3
1,844545E-2
8,168553E-2
3,012054E-2
-6,850580E-3
2,817469E-2
2,882331E-2
1,552668E-2
6,770361E-3
1,844545E-2
-4,738909E-2
-3,765985E-2
2,233715E-2
-1,009366E-2
-9,445044E-3
-8,796428E-3
5,473128E-3
-2,339029E-2
4,730887E-2
5,411934E-2
7,094669E-3
-4,904731E-3
2,914762E-2
2,849900E-2
4,471441E-2
3,368793E-2
1,779684E-2
-2,630907E-2
-1,690413E-2
5,444365E-2
-2,468752E-2
1,714822E-2
-2,047152E-2
8,391901E-3
-1,560690E-2
4,439010E-2
4,147133E-2
-2,209306E-2
3,527280E-3
2,039130E-2
1,260791E-2
1,455375E-2
3,174208E-2
-2,825491E-2
-5,095648E-2
1,617530E-2
1,131067E-2
2,841986E-4
-2,310266E-3
-5,229039E-3
-7,174888E-3
1,617530E-2
6,936182E-2
2,395869E-2
-1,985958E-3
1,520237E-2
1,617530E-2
1,779684E-2
1,552668E-2
2,655315E-2
-4,057862E-2
-3,117369E-2
3,660671E-2
3,527280E-3
-2,310266E-3
2,136422E-2
2,622885E-2
2,878663E-3
4,341718E-2
6,838890E-2
3,202971E-3
1,747253E-2
4,049840E-2
3,693101E-2
2,914762E-2
4,536302E-2
1,195929E-2
-5,225371E-2
1,228360E-2
3,563378E-2
1,033775E-2
4,500204E-3
7,418977E-3
2,554355E-3
2,878663E-3
4,828180E-2
2,785039E-2
-1,301243E-2
8,716209E-3
-1,013034E-3
2,363438E-2
2,039130E-2
3,563378E-2
-2,630907E-2
-6,230726E-2
-4,010948E-5
-8,147812E-3
-1,463397E-2
-1,820136E-2
-9,120736E-3
7,418977E-3
1,455375E-2
7,390214E-2
3,984979E-2
6,446052E-3
4,017409E-2
3,206639E-2
2,136422E-2
2,233715E-2
2,395869E-2
-3,798416E-2
-1,236382E-2
4,276856E-2
-3,283190E-3
2,103992E-2
8,391901E-3
-1,366105E-2
-1,560690E-2
3,303932E-2
6,579443E-2
1,487806E-2
-1,337342E-3
1,066206E-2
2,331007E-2
1,033775E-2
9,040517E-3
8,391901E-3
-6,165865E-2
-9,120736E-3
4,374148E-2
-1,139089E-2
-6,850580E-3
-7,499196E-3
-2,598476E-2
-1,690413E-2
6,774028E-2
4,666026E-2
-1,268813E-2
1,617530E-2
1,617530E-2
2,493161E-2
2,914762E-2
9,040517E-3
-4,904731E-3
-3,928139E-2
1,390514E-2
1,325652E-2
-5,229039E-3
-1,366105E-2
6,770361E-3
-4,256115E-3
2,878663E-3
7,552368E-2
2,071561E-2
-2,014721E-2
5,022765E-2
4,341718E-2
2,849900E-2
2,655315E-2
3,563378E-2
-2,987645E-2
-1,074228E-2
4,374148E-2
1,422945E-2
1,293221E-2
5,148820E-3
1,131067E-2
-2,310266E-3
5,476796E-2
7,584799E-2
9,364825E-3
2,233715E-2
2,882331E-2
2,558023E-2
1,909407E-2
2,071561E-2
1,131067E-2
-4,382170E-2
-5,553347E-3
2,882331E-2
2,071561E-2
2,168853E-2
1,066206E-2
-1,013034E-3
-1,041797E-2
3,271501E-2
6,936182E-2
-2,468752E-2
-1,398536E-2
-4,010948E-5
9,040517E-3
1,812114E-2
3,498517E-2
-1,171520E-2
-5,095648E-2
6,085067E-4
-1,009366E-2
-1,203951E-2
-1,657982E-2
-7,823504E-3
-1,755275E-2
4,824512E-3
7,065906E-2
2,590454E-2
3,851588E-3
4,406579E-2
4,536302E-2
4,049840E-2
2,590454E-2
4,147133E-2
-3,344384E-2
-2,922784E-2
2,071561E-2
-1,755275E-2
-3,636262E-2
-1,106658E-2
-6,526271E-3
-2,598476E-2
1,682391E-2
4,666026E-2
-2,274168E-2
-2,728199E-2
1,422945E-2
-2,958882E-3
-2,566045E-2
-6,887257E-4
-1,593121E-2
-6,782050E-2
-7,174888E-3
3,174208E-2
-3,644176E-4
-1,236382E-2
-1,009366E-2
-1,013034E-3
4,500204E-3
5,995689E-2
6,968613E-2
1,163498E-2
2,752608E-2
4,925472E-2
4,925472E-2
2,558023E-2
4,439010E-2
9,689133E-3
-1,917429E-2
3,693101E-2
3,076916E-2
1,131067E-2
-6,887257E-4
-1,985958E-3
-6,201963E-3
1,617530E-2
8,136122E-2
4,730887E-2
8,067593E-3
3,336362E-2
3,401224E-2
2,039130E-2
1,585099E-2
1,422945E-2
-7,754974E-2
-7,073927E-2
-1,366105E-2
-4,122724E-2
-4,284878E-2
-4,641617E-2
-3,052507E-2
-1,884998E-2
1,163498E-2
1,001344E-2
-2,533614E-2
6,709167E-2
2,837295E-1
4,582072E-1
5,551754E-1
6,524678E-1
7,085731E-1
7,050057E-1
8,068385E-1
8,827266E-1
8,982934E-1
9,297512E-1
9,423993E-1
9,495340E-1
8,908343E-1
8,746189E-1
7,669486E-1
5,778769E-1
4,432891E-1
2,963775E-1
1,420068E-1
-3,149799E-2
-1,728963E-1
-3,593735E-1
-5,069337E-1
-5,409860E-1
-6,139553E-1
-6,746009E-1
-6,979511E-1
-7,089776E-1
-7,122207E-1
-6,807628E-1
-5,867134E-1
-5,967670E-1
-5,799030E-1
-4,942856E-1
-4,407748E-1
-4,164517E-1
-3,749403E-1
-3,142947E-1
-3,324559E-1
-3,058626E-1
-2,134348E-1
-2,098674E-1
-1,930034E-1
-1,764637E-1
-1,469517E-1
-1,699776E-1
-8,792760E-2
-5,257802E-2
-9,798115E-2
-8,371160E-2
-3,538969E-2
-2,922784E-2
-3,084938E-2
-2,728199E-2
-4,220016E-2
-9,571100E-2
-6,068572E-2
-1,820136E-2
-4,252447E-2
-3,149799E-2
-2,468752E-2
-1,013034E-3
-3,538969E-2
3,628240E-2
1,520237E-2
-4,284878E-2
-3,931807E-3
6,446052E-3
9,328148E-4
4,500204E-3
1,617530E-2
-2,630907E-2
-5,614541E-2
6,770361E-3
9,040517E-3
-2,014721E-2
-2,371460E-2
-1,917429E-2
-2,468752E-2
-4,256115E-3
6,417289E-2
2,460731E-2
-4,010948E-5
2,331007E-2
2,752608E-2
4,795749E-2
3,368793E-2
3,466086E-2
-1,625551E-2
-1,463397E-2
4,568733E-2
2,331007E-2
2,878663E-3
1,098637E-2
1,358083E-2
3,202971E-3
4,536302E-2
7,876676E-2
3,851588E-3
1,228360E-2
2,752608E-2
2,752608E-2
1,228360E-2
1,714822E-2
-1,366105E-2
-6,425311E-2
-1,398536E-2
2,071561E-2
-2,371460E-2
-1,722844E-2
-1,884998E-2
-1,528259E-2
-2,630907E-2
3,757963E-2
4,633595E-2
-1,495828E-2
1,422945E-2
4,503872E-2
3,660671E-2
2,947193E-2
4,244425E-2
-1,787705E-2
-3,247092E-2
3,757963E-2
2,817469E-2
1,195929E-2
1,390514E-2
8,716209E-3
8,067593E-3
1,649960E-2
6,611874E-2
3,174208E-2
5,148820E-3
3,433655E-2
5,022765E-2
3,239070E-2
2,622885E-2
3,660671E-2
-3,149799E-2
-2,209306E-2
1,131067E-2
1,779684E-2
1,714822E-2
-5,877655E-3
1,066206E-2
-2,501183E-2
3,174208E-2
6,871321E-2
5,473128E-3
2,878663E-3
2,979624E-2
2,460731E-2
1,876976E-2
3,368793E-2
1,552668E-2
-5,517249E-2
-3,607499E-3
2,558023E-2
-6,526271E-3
-1,106658E-2
-1,917429E-2
3,076916E-2
-1,301243E-2
7,941537E-2
6,190274E-2
-9,445044E-3
4,824512E-3
1,909407E-2
1,779684E-2
1,747253E-2
3,174208E-2
-1,236382E-2
-4,771340E-2
5,473128E-3
9,689133E-3
-1,463397E-2
1,581431E-3
-3,283190E-3
-5,553347E-3
7,743285E-3
7,033475E-2
3,141778E-2
2,841986E-4
2,687746E-2
3,206639E-2
2,979624E-2
3,174208E-2
3,887686E-2
-1,787705E-2
-1,690413E-2
6,092981E-2
2,849900E-2
1,293221E-2
9,364825E-3
3,855255E-2
-7,174888E-3
3,725532E-2
9,919817E-2
6,121744E-3
-3,644176E-4
4,179564E-2
2,460731E-2
2,428300E-2
3,822825E-2
1,131067E-2
-4,738909E-2
-5,877655E-3
7,418977E-3
-7,823504E-3
-3,283190E-3
-2,339029E-2
1,131067E-2
-6,526271E-3
3,790394E-2
4,568733E-2
-9,769352E-3
4,824512E-3
2,395869E-2
3,141778E-2
1,195929E-2
5,249780E-2
-1,495828E-2
-5,160510E-2
2,103992E-2
1,876976E-2
-8,147812E-3
-3,283190E-3
-9,120736E-3
-9,445044E-3
6,085067E-4
7,552368E-2
2,428300E-2
-1,593121E-2
2,233715E-2
2,817469E-2
1,909407E-2
2,817469E-2
3,822825E-2
-2,501183E-2
-2,634574E-3
4,406579E-2
1,422945E-2
3,563378E-2
2,841986E-4
1,682391E-2
1,390514E-2
4,179564E-2
8,363138E-2
2,817469E-2
4,824512E-3
3,303932E-2
3,336362E-2
-2,958882E-3
2,395869E-2
1,066206E-2
-7,560390E-2
-1,722844E-2
2,006699E-2
-2,630907E-2
-2,014721E-2
-1,398536E-2
-1,463397E-2
-1,430967E-2
4,503872E-2
4,179564E-2
-1,852567E-2
6,446052E-3
1,844545E-2
1,390514E-2
1,520237E-2
3,109347E-2
-4,256115E-3
-4,349739E-2
1,422945E-2
-4,256115E-3
5,148820E-3
-5,553347E-3
1,066206E-2
-5,229039E-3
2,878663E-3
7,195629E-2
3,920117E-2
-5,553347E-3
2,720177E-2
3,563378E-2
2,752608E-2
2,298577E-2
2,785039E-2
-1,203951E-2
-3,279523E-2
2,622885E-2
6,121744E-3
2,071561E-2
6,770361E-3
2,554355E-3
2,878663E-3
3,660671E-2
6,384859E-2
6,085067E-4
3,202971E-3
2,979624E-2
4,276856E-2
2,006699E-2
1,163498E-2
1,876976E-2
-5,419956E-2
-1,560690E-2
3,076916E-2
2,460731E-2
1,325652E-2
1,905739E-3
9,040517E-3
-5,877655E-3
6,903752E-2
7,682091E-2
7,418977E-3
2,817469E-2
6,287566E-2
3,433655E-2
2,849900E-2
6,417289E-2
-1,009366E-2
-4,447032E-2
2,979624E-2
1,747253E-2
-1,139089E-2
8,716209E-3
-2,310266E-3
-4,256115E-3
4,824512E-3
4,341718E-2
2,493161E-2
-1,884998E-2
5,797436E-3
1,812114E-2
1,390514E-2
1,455375E-2
1,844545E-2
-4,544324E-2
-2,760630E-2
2,136422E-2
6,085067E-4
-7,174888E-3
-2,630907E-2
-1,560690E-2
-1,820136E-2
2,136422E-2
7,422644E-2
1,325652E-2
-8,472120E-3
2,233715E-2
2,298577E-2
1,779684E-2
2,752608E-2
9,364825E-3
-4,998356E-2
-1,430967E-2
1,682391E-2
-9,769352E-3
-1,074228E-2
-1,820136E-2
-1,560690E-2
3,851588E-3
2,460731E-2
2,817469E-2
-3,960570E-2
-3,117369E-2
-1,593121E-2
-1,236382E-2
-3,182230E-2
-1,106658E-2
-4,220016E-2
-9,344084E-2
-3,506538E-2
-3,052507E-2
-5,160510E-2
-5,030786E-2
-4,511893E-2
-4,706478E-2
-4,252447E-2
2,039130E-2
1,779684E-2
-5,063217E-2
-1,755275E-2
-2,634574E-3
-2,047152E-2
-2,663337E-2
-4,904731E-3
-7,333374E-2
-7,787405E-2
-3,020076E-2
-3,571400E-2
-3,830846E-2
-4,025431E-2
-3,441677E-2
-4,901063E-2
-1,884998E-2
4,536302E-2
-7,823504E-3
-2,760630E-2
1,844545E-2
2,201284E-2
1,714822E-2
4,049840E-2
2,655315E-2
-2,436322E-2
-2,958882E-3
5,476796E-2
6,121744E-3
-1,009366E-2
2,785039E-2
3,303932E-2
2,687746E-2
1,004954E-1
7,098336E-2
4,503872E-2
5,379503E-2
7,584799E-2
7,552368E-2
6,417289E-2
7,682091E-2
5,217349E-2
2,168853E-2
8,298276E-2
1,050357E-1
7,876676E-2
7,260490E-2
7,714522E-2
7,552368E-2
8,200984E-2
1,335748E-1
1,128191E-1
5,898396E-2
9,400924E-2
9,206339E-2
8,882031E-2
8,200984E-2
6,936182E-2
1,163498E-2
5,797436E-3
6,741597E-2
2,817469E-2
3,498517E-2
2,136422E-2
4,244425E-2
1,358083E-2
4,536302E-2
1,105490E-1
1,552668E-2
4,439010E-2
3,790394E-2
5,379503E-2
5,801104E-2
5,703812E-2
5,282211E-2
-1,560690E-2
1,260791E-2
6,482151E-2
4,601164E-2
3,952548E-2
4,503872E-2
3,563378E-2
1,260791E-2
8,200984E-2
9,790094E-2
2,006699E-2
4,309287E-2
5,249780E-2
4,601164E-2
3,239070E-2
4,893041E-2
3,851588E-3
-3,506538E-2
1,941838E-2
2,752608E-2
1,487806E-2
2,849900E-2
2,979624E-2
1,552668E-2
2,331007E-2
8,979323E-2
6,255135E-2
2,039130E-2
6,060550E-2
4,406579E-2
4,795749E-2
2,947193E-2
5,671381E-2
-4,904731E-3
-2,176875E-2
3,433655E-2
1,941838E-2
2,230047E-3
1,163498E-2
8,716209E-3
-2,047152E-2
2,363438E-2
1,008197E-1
4,824512E-3
1,552668E-2
4,082271E-2
4,147133E-2
3,920117E-2
4,828180E-2
4,244425E-2
-2,533614E-2
4,175896E-3
3,790394E-2
2,878663E-3
1,390514E-2
-1,661650E-3
1,131067E-2
-1,661650E-3
4,795749E-2
6,384859E-2
1,905739E-3
2,006699E-2
6,579443E-2
2,493161E-2
2,039130E-2
7,617229E-2
2,039130E-2
-2,955215E-2
3,433655E-2
3,563378E-2
1,293221E-2
1,779684E-2
1,260791E-2
1,390514E-2
1,422945E-2
6,579443E-2
2,687746E-2
-1,657982E-2
1,649960E-2
3,076916E-2
2,558023E-2
1,487806E-2
2,558023E-2
-4,122724E-2
-5,095648E-2
1,422945E-2
-1,337342E-3
-3,283190E-3
1,257123E-3
6,446052E-3
-4,256115E-3
2,266146E-2
6,514582E-2
1,520237E-2
2,039130E-2
4,698456E-2
4,439010E-2
2,395869E-2
3,076916E-2
3,044485E-2
-4,220016E-2
-1,755275E-2
3,530947E-2
5,148820E-3
1,714822E-2
1,098637E-2
8,716209E-3
-6,526271E-3
5,768673E-2
5,898396E-2
7,743285E-3
2,136422E-2
3,530947E-2
3,855255E-2
2,558023E-2
3,757963E-2
1,260791E-2
-4,025431E-2
2,687746E-2
2,817469E-2
1,812114E-2
2,493161E-2
2,136422E-2
2,266146E-2
4,568733E-2
8,719877E-2
6,482151E-2
1,487806E-2
4,698456E-2
5,217349E-2
4,925472E-2
3,693101E-2
6,125412E-2
7,418977E-3
-1,106658E-2
5,022765E-2
4,406579E-2
1,455375E-2
6,770361E-3
6,446052E-3
-2,371460E-2
1,617530E-2
6,449720E-2
1,260791E-2
3,851588E-3
2,720177E-2
3,044485E-2
1,422945E-2
1,714822E-2
1,649960E-2
-3,668692E-2
-2,112014E-2
1,812114E-2
1,163498E-2
4,175896E-3
7,418977E-3
-1,236382E-2
-7,174888E-3
4,114702E-2
8,330707E-2
1,714822E-2
1,844545E-2
6,611874E-2
2,298577E-2
5,541658E-2
2,720177E-2
1,779684E-2
-4,479463E-2
1,844545E-2
2,785039E-2
6,085067E-4
2,071561E-2
1,195929E-2
1,905739E-3
6,770361E-3
6,449720E-2
4,244425E-2
1,257123E-3
3,433655E-2
2,006699E-2
2,558023E-2
2,590454E-2
3,984979E-2
-2,209306E-2
-3,084938E-2
3,628240E-2
1,909407E-2
9,328148E-4
4,175896E-3
1,293221E-2
2,817469E-2
3,174208E-2
8,298276E-2
4,601164E-2
1,581431E-3
2,947193E-2
2,979624E-2
2,590454E-2
3,044485E-2
2,136422E-2
-4,771340E-2
-1,333674E-2
2,947193E-2
-2,241737E-2
-3,607499E-3
9,328148E-4
-2,566045E-2
-9,120736E-3
3,822825E-2
4,633595E-2
-9,445044E-3
1,066206E-2
1,812114E-2
2,558023E-2
1,325652E-2
2,168853E-2
-1,139089E-2
-6,003711E-2
-4,256115E-3
3,368793E-2
1,098637E-2
-9,120736E-3
-1,013034E-3
-6,887257E-4
-3,931807E-3
6,676736E-2
3,563378E-2
-1,657982E-2
3,109347E-2
5,249780E-2
3,855255E-2
3,433655E-2
4,990334E-2
-2,274168E-2
-3,928139E-2
2,720177E-2
1,649960E-2
2,039130E-2
1,941838E-2
1,974268E-2
2,878663E-3
2,493161E-2
7,195629E-2
2,525592E-2
1,001344E-2
3,887686E-2
4,536302E-2
4,276856E-2
3,628240E-2
4,114702E-2
-2,987645E-2
-9,120736E-3
4,017409E-2
4,824512E-3
-6,887257E-4
9,328148E-4
1,001344E-2
1,581431E-3
5,055195E-2
7,487506E-2
-1,236382E-2
1,682391E-2
3,012054E-2
2,817469E-2
1,487806E-2
4,082271E-2
4,824512E-3
-5,711833E-2
1,257123E-3
1,033775E-2
-1,268813E-2
8,067593E-3
1,066206E-2
7,094669E-3
1,941838E-2
5,411934E-2
5,249780E-2
-2,274168E-2
2,525592E-2
2,979624E-2
3,109347E-2
2,687746E-2
3,887686E-2
-4,256115E-3
-6,684758E-2
5,217349E-2
-1,013034E-3
1,581431E-3
-3,052507E-2
7,418977E-3
-2,695768E-2
2,168853E-2
6,514582E-2
1,033775E-2
2,841986E-4
1,876976E-2
8,391901E-3
-7,174888E-3
1,844545E-2
1,552668E-2
-3,149799E-2
-1,009366E-2
2,363438E-2
2,878663E-3
1,033775E-2
-3,607499E-3
1,163498E-2
2,841986E-4
6,417289E-2
8,006399E-2
9,040517E-3
2,006699E-2
4,601164E-2
3,725532E-2
1,909407E-2
2,882331E-2
-3,931807E-3
-6,490173E-2
3,527280E-3
1,779684E-2
-1,430967E-2
-9,120736E-3
1,905739E-3
-9,445044E-3
1,228360E-2
6,903752E-2
4,341718E-2
-6,526271E-3
1,487806E-2
2,266146E-2
2,460731E-2
2,460731E-2
4,276856E-2
-8,147812E-3
-1,982290E-2
2,914762E-2
2,428300E-2
8,067593E-3
-1,106658E-2
-8,472120E-3
-1,787705E-2
4,500204E-3
6,352428E-2
1,682391E-2
-2,209306E-2
2,720177E-2
3,271501E-2
1,455375E-2
2,493161E-2
2,071561E-2
-5,744264E-2
-2,760630E-2
1,974268E-2
-1,041797E-2
-1,171520E-2
-6,887257E-4
5,797436E-3
-1,171520E-2
5,087626E-2
5,574088E-2
-8,796428E-3
2,493161E-2
1,552668E-2
2,817469E-2
4,568733E-2
4,049840E-2
1,487806E-2
-3,279523E-2
1,585099E-2
4,374148E-2
2,298577E-2
3,527280E-3
-1,985958E-3
1,581431E-3
-2,728199E-2
6,611874E-2
5,703812E-2
-1,268813E-2
2,460731E-2
3,044485E-2
1,585099E-2
3,202971E-3
3,660671E-2
-2,144444E-2
-4,284878E-2
2,298577E-2
-4,010948E-5
-2,310266E-3
-5,877655E-3
-7,823504E-3
-2,274168E-2
3,628240E-2
7,163198E-2
3,595809E-2
-1,337342E-3
3,563378E-2
6,121744E-3
2,071561E-2
1,714822E-2
1,552668E-2
-2,987645E-2
-2,987645E-2
5,314642E-2
-1,884998E-2
-4,010948E-5
-1,203951E-2
-4,580423E-3
-1,463397E-2
4,471441E-2
6,319997E-2
-1,009366E-2
5,797436E-3
3,303932E-2
2,817469E-2
2,103992E-2
3,757963E-2
-5,877655E-3
-4,317309E-2
7,743285E-3
2,817469E-2
-3,931807E-3
6,770361E-3
-9,445044E-3
-3,607499E-3
-1,268813E-2
5,574088E-2
4,276856E-2
-3,607499E-3
1,293221E-2
6,446052E-3
2,460731E-2
7,743285E-3
3,693101E-2
-3,052507E-2
-6,230726E-2
3,076916E-2
2,655315E-2
2,554355E-3
-1,041797E-2
1,487806E-2
5,148820E-3
3,401224E-2
8,071261E-2
3,851588E-3
-7,499196E-3
3,757963E-2
3,660671E-2
2,882331E-2
3,174208E-2
1,714822E-2
-3,247092E-2
-2,014721E-2
1,682391E-2
-2,958882E-3
-9,769352E-3
-1,528259E-2
-2,176875E-2
-1,657982E-2
2,914762E-2
7,292921E-2
-1,301243E-2
1,260791E-2
1,163498E-2
3,595809E-2
-3,931807E-3
2,460731E-2
-1,009366E-2
-4,349739E-2
-1,236382E-2
2,006699E-2
-1,366105E-2
-8,796428E-3
-1,985958E-3
-2,310266E-3
-1,337342E-3
4,568733E-2
4,374148E-2
-3,020076E-2
4,082271E-2
-7,823504E-3
3,530947E-2
1,257123E-3
4,536302E-2
-2,728199E-2
-4,252447E-2
9,040517E-3
1,905739E-3
-3,644176E-4
1,257123E-3
1,844545E-2
8,716209E-3
3,466086E-2
9,400924E-2
3,012054E-2
-3,607499E-3
3,822825E-2
2,201284E-2
3,725532E-2
4,730887E-2
1,974268E-2
-3,344384E-2
-4,256115E-3
2,947193E-2
-1,985958E-3
7,094669E-3
1,779684E-2
1,325652E-2
9,328148E-4
5,314642E-2
6,417289E-2
7,743285E-3
2,266146E-2
2,558023E-2
3,855255E-2
2,201284E-2
3,920117E-2
3,141778E-2
-4,122724E-2
1,001344E-2
3,660671E-2
8,067593E-3
-6,201963E-3
-9,445044E-3
-6,201963E-3
-1,333674E-2
4,860611E-2
2,817469E-2
-2,955215E-2
1,260791E-2
2,201284E-2
8,391901E-3
1,001344E-2
2,493161E-2
-2,403891E-2
-3,993001E-2
2,395869E-2
3,851588E-3
-1,171520E-2
-1,560690E-2
-2,310266E-3
-1,366105E-2
1,066206E-2
5,087626E-2
8,716209E-3
-3,931807E-3
1,974268E-2
1,779684E-2
1,195929E-2
1,552668E-2
1,844545E-2
-5,290233E-2
-7,236081E-2
-4,576755E-2
-7,333374E-2
-6,165865E-2
-3,863277E-2
-4,317309E-2
-6,165865E-2
-1,755275E-2
3,851588E-3
-5,192940E-2
-4,447032E-2
-3,052507E-2
-3,117369E-2
-1,528259E-2
9,689133E-3
-9,769352E-3
-6,036142E-2
-1,661650E-3
1,714822E-2
1,293221E-2
1,520237E-2
1,228360E-2
8,716209E-3
9,689133E-3
7,357783E-2
5,865966E-2
-1,268813E-2
3,498517E-2
2,428300E-2
4,309287E-2
2,590454E-2
3,984979E-2
-5,229039E-3
-3,928139E-2
3,433655E-2
3,174208E-2
1,487806E-2
1,260791E-2
2,979624E-2
1,098637E-2
3,303932E-2
8,038830E-2
4,211994E-2
8,716209E-3
5,282211E-2
5,347073E-2
4,568733E-2
4,017409E-2
5,120057E-2
-2,793061E-2
-1,495828E-2
4,049840E-2
1,487806E-2
2,039130E-2
1,714822E-2
2,849900E-2
-4,256115E-3
6,092981E-2
8,200984E-2
2,878663E-3
1,033775E-2
2,558023E-2
2,687746E-2
2,687746E-2
4,601164E-2
1,585099E-2
-4,025431E-2
1,325652E-2
3,401224E-2
7,743285E-3
2,785039E-2
1,228360E-2
2,136422E-2
2,460731E-2
7,487506E-2
6,384859E-2
1,876976E-2
3,725532E-2
4,568733E-2
4,860611E-2
4,730887E-2
6,611874E-2
1,257123E-3
-4,447032E-2
4,114702E-2
2,331007E-2
-4,256115E-3
-5,229039E-3
-3,607499E-3
-2,436322E-2
1,974268E-2
6,514582E-2
1,257123E-3
-1,657982E-2
1,001344E-2
1,585099E-2
3,693101E-2
2,136422E-2
2,103992E-2
-1,917429E-2
-2,339029E-2
1,520237E-2
-6,887257E-4
-3,283190E-3
9,328148E-4
1,390514E-2
-6,201963E-3
5,898396E-2
8,687446E-2
-7,823504E-3
1,066206E-2
3,174208E-2
2,331007E-2
2,071561E-2
2,720177E-2
-6,887257E-4
-5,095648E-2
-3,283190E-3
1,585099E-2
2,841986E-4
9,364825E-3
1,581431E-3
1,260791E-2
-2,634574E-3
6,157843E-2
5,087626E-2
-9,769352E-3
2,395869E-2
3,563378E-2
3,303932E-2
2,979624E-2
4,925472E-2
-8,796428E-3
-4,674048E-2
1,844545E-2
1,487806E-2
-5,229039E-3
1,487806E-2
6,446052E-3
5,148820E-3
1,066206E-2
8,330707E-2
1,455375E-2
-8,472120E-3
2,979624E-2
1,974268E-2
2,363438E-2
5,476796E-2
2,525592E-2
-4,220016E-2
-1,593121E-2
3,109347E-2
1,257123E-3
-8,147812E-3
-3,052507E-2
-8,472120E-3
-2,403891E-2
8,716209E-3
9,530647E-2
-2,014721E-2
-3,644176E-4
2,039130E-2
2,460731E-2
1,390514E-2
3,076916E-2
1,195929E-2
-4,252447E-2
-1,661650E-3
1,812114E-2
1,581431E-3
1,195929E-2
1,390514E-2
1,876976E-2
1,195929E-2
6,222705E-2
5,671381E-2
6,085067E-4
2,947193E-2
3,595809E-2
2,785039E-2
7,418977E-3
2,622885E-2
-1,722844E-2
-4,252447E-2
1,390514E-2
8,067593E-3
2,230047E-3
-1,171520E-2
-3,283190E-3
-2,468752E-2
-1,755275E-2
4,341718E-2
1,487806E-2
-2,922784E-2
1,909407E-2
1,974268E-2
1,033775E-2
2,071561E-2
2,460731E-2
-5,614541E-2
-1,366105E-2
3,628240E-2
4,500204E-3
2,817469E-2
-4,010948E-5
6,121744E-3
1,257123E-3
5,282211E-2
8,492861E-2
3,466086E-2
2,687746E-2
4,341718E-2
5,509227E-2
3,076916E-2
3,887686E-2
1,974268E-2
-3,344384E-2
3,202971E-3
1,390514E-2
4,500204E-3
-4,904731E-3
-4,580423E-3
2,233715E-2
2,230047E-3
4,471441E-2
3,466086E-2
-4,706478E-2
-5,553347E-3
8,716209E-3
3,527280E-3
1,812114E-2
3,920117E-2
-2,663337E-2
-5,679403E-2
6,770361E-3
-3,409246E-2
-2,793061E-2
-1,301243E-2
-4,414601E-2
-2,310266E-3
2,720177E-2
8,006399E-2
3,984979E-2
1,617530E-2
3,174208E-2
3,530947E-2
3,498517E-2
3,336362E-2
5,638950E-2
-2,825491E-2
-1,041797E-2
4,568733E-2
1,682391E-2
5,473128E-3
2,039130E-2
1,487806E-2
-3,607499E-3
1,390514E-2
7,130767E-2
4,175896E-3
9,328148E-4
3,660671E-2
2,136422E-2
1,649960E-2
4,893041E-2
2,817469E-2
-3,506538E-2
1,649960E-2
3,530947E-2
9,364825E-3
2,071561E-2
1,033775E-2
1,552668E-2
1,260791E-2
7,260490E-2
4,698456E-2
-1,690413E-2
4,824512E-3
6,770361E-3
1,941838E-2
1,812114E-2
2,914762E-2
-2,760630E-2
-6,944204E-2
4,500204E-3
-1,593121E-2
-2,630907E-2
-1,949860E-2
-1,301243E-2
-2,403891E-2
2,201284E-2
6,644305E-2
1,812114E-2
-7,823504E-3
2,298577E-2
1,422945E-2
1,812114E-2
2,817469E-2
3,044485E-2
-2,728199E-2
-2,890353E-2
4,374148E-2
3,851588E-3
-3,283190E-3
-8,796428E-3
7,094669E-3
-6,526271E-3
2,947193E-2
5,995689E-2
-1,013034E-3
-2,144444E-2
2,331007E-2
2,590454E-2
-8,796428E-3
1,747253E-2
-2,634574E-3
-6,587465E-2
-4,904731E-3
2,655315E-2
2,554355E-3
1,844545E-2
1,552668E-2
7,418977E-3
3,202971E-3
6,514582E-2
6,482151E-2
9,689133E-3
3,498517E-2
4,147133E-2
4,893041E-2
2,752608E-2
4,439010E-2
-7,823504E-3
-2,436322E-2
3,920117E-2
7,094669E-3
-9,120736E-3
-1,593121E-2
-6,850580E-3
-3,283190E-3
1,228360E-2
7,390214E-2
2,655315E-2
-1,337342E-3
4,211994E-2
4,017409E-2
1,714822E-2
1,876976E-2
1,617530E-2
-3,733554E-2
-2,695768E-2
3,920117E-2
1,905739E-3
-4,010948E-5
-1,013034E-3
5,148820E-3
-1,333674E-2
4,536302E-2
7,130767E-2
3,851588E-3
1,260791E-2
1,779684E-2
2,331007E-2
3,822825E-2
2,817469E-2
9,689133E-3
-5,192940E-2
-3,052507E-2
1,617530E-2
-1,236382E-2
-1,203951E-2
-4,256115E-3
-4,904731E-3
-1,366105E-2
5,768673E-2
4,601164E-2
-4,580423E-3
1,747253E-2
2,493161E-2
2,590454E-2
3,141778E-2
4,439010E-2
-7,174888E-3
-2,663337E-2
4,082271E-2
5,282211E-2
2,103992E-2
1,163498E-2
3,851588E-3
-1,009366E-2
1,747253E-2
7,228060E-2
3,336362E-2
-1,690413E-2
2,168853E-2
2,785039E-2
2,103992E-2
1,585099E-2
1,649960E-2
-4,414601E-2
-3,441677E-2
3,401224E-2
4,175896E-3
-1,013034E-3
1,098637E-2
1,195929E-2
-7,499196E-3
5,087626E-2
9,271201E-2
2,687746E-2
3,239070E-2
6,514582E-2
5,833535E-2
4,536302E-2
5,736242E-2
2,785039E-2
-3,084938E-2
1,260791E-2
4,828180E-2
1,585099E-2
1,195929E-2
5,473128E-3
1,163498E-2
8,391901E-3
6,774028E-2
5,995689E-2
-1,013034E-3
2,752608E-2
3,239070E-2
3,887686E-2
1,358083E-2
4,374148E-2
-1,301243E-2
-4,414601E-2
2,817469E-2
1,617530E-2
-8,796428E-3
-5,553347E-3
2,039130E-2
-1,661650E-3
1,066206E-2
7,617229E-2
2,493161E-2
-3,931807E-3
2,947193E-2
2,233715E-2
3,303932E-2
2,460731E-2
3,174208E-2
-2,176875E-2
-1,236382E-2
7,195629E-2
3,012054E-2
1,682391E-2
4,439010E-2
2,168853E-2
8,391901E-3
5,379503E-2
8,006399E-2
2,622885E-2
3,530947E-2
3,984979E-2
3,693101E-2
2,168853E-2
1,649960E-2
1,487806E-2
-4,155155E-2
-6,526271E-3
2,622885E-2
-1,593121E-2
-1,333674E-2
-1,013034E-3
-7,823504E-3
-1,366105E-2
6,352428E-2
4,730887E-2
-1,560690E-2
1,876976E-2
3,109347E-2
3,563378E-2
3,076916E-2
2,947193E-2
-1,139089E-2
-3,311954E-2
2,168853E-2
2,882331E-2
7,743285E-3
9,328148E-4
6,770361E-3
5,148820E-3
2,201284E-2
7,844245E-2
2,655315E-2
9,040517E-3
4,471441E-2
4,795749E-2
5,574088E-2
3,822825E-2
5,022765E-2
-2,436322E-2
-2,144444E-2
3,109347E-2
7,094669E-3
4,824512E-3
8,067593E-3
2,878663E-3
-9,769352E-3
3,109347E-2
5,574088E-2
-3,644176E-4
4,824512E-3
2,266146E-2
1,714822E-2
3,595809E-2
3,725532E-2
2,071561E-2
-4,349739E-2
-6,201963E-3
2,233715E-2
9,328148E-4
-6,887257E-4
6,121744E-3
1,747253E-2
-3,931807E-3
5,120057E-2
4,439010E-2
-2,014721E-2
2,878663E-3
3,109347E-2
2,882331E-2
1,257123E-3
5,768673E-2
-2,468752E-2
-4,382170E-2
2,201284E-2
3,401224E-2
1,260791E-2
1,909407E-2
1,779684E-2
2,230047E-3
2,720177E-2
8,687446E-2
4,893041E-2
7,743285E-3
4,211994E-2
4,406579E-2
4,471441E-2
2,266146E-2
3,595809E-2
-2,209306E-2
-1,949860E-2
3,757963E-2
1,812114E-2
-1,013034E-3
-2,310266E-3
5,148820E-3
-1,820136E-2
3,595809E-2
7,390214E-2
5,473128E-3
6,446052E-3
3,530947E-2
2,493161E-2
2,493161E-2
3,303932E-2
1,358083E-2
-5,517249E-2
-3,931807E-3
3,239070E-2
7,743285E-3
9,689133E-3
1,098637E-2
1,682391E-2
3,202971E-3
7,065906E-2
7,098336E-2
2,168853E-2
3,076916E-2
4,503872E-2
4,503872E-2
2,622885E-2
5,022765E-2
-2,310266E-3
-3,798416E-2
3,109347E-2
2,493161E-2
1,682391E-2
2,233715E-2
1,325652E-2
-4,010948E-5
1,941838E-2
8,395569E-2
5,476796E-2
-1,139089E-2
4,730887E-2
2,558023E-2
4,179564E-2
3,076916E-2
1,358083E-2
-6,887257E-4
-3,020076E-2
5,022765E-2
1,779684E-2
6,770361E-3
-3,283190E-3
-3,607499E-3
-1,787705E-2
2,817469E-2
7,455075E-2
2,878663E-3
9,689133E-3
2,849900E-2
3,887686E-2
2,622885E-2
4,276856E-2
2,687746E-2
-3,863277E-2
1,905739E-3
3,790394E-2
1,552668E-2
1,617530E-2
1,747253E-2
2,168853E-2
9,040517E-3
4,309287E-2
7,195629E-2
-1,985958E-3
2,460731E-2
3,887686E-2
4,049840E-2
3,368793E-2
3,628240E-2
-1,820136E-2
-3,441677E-2
2,493161E-2
1,390514E-2
1,714822E-2
-3,607499E-3
2,878663E-3
2,979624E-2
1,714822E-2
7,390214E-2
3,628240E-2
-9,445044E-3
2,720177E-2
2,979624E-2
1,909407E-2
1,617530E-2
3,012054E-2
-2,403891E-2
-3,247092E-2
1,033775E-2
-1,337342E-3
4,175896E-3
1,001344E-2
1,455375E-2
-2,958882E-3
3,239070E-2
9,465786E-2
8,067593E-3
8,716209E-3
4,893041E-2
4,049840E-2
4,211994E-2
5,638950E-2
3,563378E-2
-1,852567E-2
1,293221E-2
3,984979E-2
1,131067E-2
3,202971E-3
2,554355E-3
1,520237E-2
2,841986E-4
4,828180E-2
6,319997E-2
-1,661650E-3
3,530947E-2
3,044485E-2
3,401224E-2
2,363438E-2
3,563378E-2
-7,174888E-3
-4,674048E-2
1,033775E-2
1,844545E-2
-2,310266E-3
-1,884998E-2
-3,607499E-3
-1,041797E-2
1,066206E-2
6,903752E-2
1,876976E-2
-1,917429E-2
7,418977E-3
1,941838E-2
7,418977E-3
6,121744E-3
4,893041E-2
-4,090293E-2
-4,414601E-2
1,195929E-2
-9,120736E-3
-1,366105E-2
-2,241737E-2
-8,472120E-3
-2,014721E-2
1,487806E-2
6,319997E-2
2,298577E-2
6,121744E-3
3,595809E-2
2,493161E-2
1,649960E-2
1,358083E-2
2,136422E-2
-4,609186E-2
5,797436E-3
4,893041E-2
1,131067E-2
1,033775E-2
1,131067E-2
3,851588E-3
-1,337342E-3
6,644305E-2
5,541658E-2
2,841986E-4
1,974268E-2
2,590454E-2
1,358083E-2
2,493161E-2
2,882331E-2
-1,013034E-3
-4,317309E-2
2,071561E-2
2,233715E-2
-3,607499E-3
-4,904731E-3
-4,580423E-3
3,202971E-3
-2,310266E-3
8,006399E-2
2,558023E-2
-6,887257E-4
4,049840E-2
3,952548E-2
3,401224E-2
2,622885E-2
2,298577E-2
-3,830846E-2
-2,793061E-2
3,563378E-2
1,228360E-2
1,812114E-2
8,067593E-3
1,909407E-2
-5,877655E-3
4,341718E-2
7,487506E-2
1,876976E-2
2,460731E-2
4,860611E-2
3,336362E-2
3,174208E-2
3,984979E-2
2,266146E-2
-4,122724E-2
-5,877655E-3
8,716209E-3
-3,283190E-3
-5,877655E-3
-2,663337E-2
1,581431E-3
-9,769352E-3
4,795749E-2
5,833535E-2
-1,366105E-2
7,418977E-3
3,368793E-2
3,433655E-2
2,493161E-2
3,660671E-2
-9,445044E-3
-5,841557E-2
3,239070E-2
1,293221E-2
-6,850580E-3
1,581431E-3
-7,823504E-3
-7,499196E-3
7,418977E-3
6,028120E-2
2,817469E-2
-2,112014E-2
1,001344E-2
2,979624E-2
2,006699E-2
1,033775E-2
3,239070E-2
-3,603831E-2
-5,387525E-2
2,914762E-2
1,098637E-2
-6,526271E-3
-4,256115E-3
8,067593E-3
-1,949860E-2
2,428300E-2
7,876676E-2
1,390514E-2
8,067593E-3
3,336362E-2
1,195929E-2
1,876976E-2
2,525592E-2
8,716209E-3
-6,976635E-2
-1,333674E-2
1,520237E-2
-2,274168E-2
-6,887257E-4
-6,887257E-4
-6,887257E-4
-3,607499E-3
5,509227E-2
3,563378E-2
1,293221E-2
2,266146E-2
3,855255E-2
3,239070E-2
1,520237E-2
3,757963E-2
-1,074228E-2
-4,414601E-2
3,851588E-3
2,363438E-2
-3,644176E-4
-1,139089E-2
1,257123E-3
-7,174888E-3
7,418977E-3
7,130767E-2
3,693101E-2
-2,663337E-2
1,649960E-2
1,581431E-3
1,649960E-2
9,364825E-3
-3,607499E-3
-1,560690E-2
-4,382170E-2
2,882331E-2
-3,607499E-3
-5,553347E-3
-6,201963E-3
-3,644176E-4
-1,139089E-2
2,266146E-2
7,552368E-2
1,455375E-2
2,554355E-3
2,947193E-2
3,822825E-2
1,812114E-2
3,206639E-2
2,331007E-2
-4,090293E-2
-1,106658E-2
3,303932E-2
-2,209306E-2
2,841986E-4
9,328148E-4
9,364825E-3
-1,013034E-3
6,611874E-2
6,482151E-2
4,824512E-3
2,752608E-2
3,368793E-2
1,617530E-2
2,201284E-2
3,044485E-2
-1,009366E-2
-5,355095E-2
-3,283190E-3
1,520237E-2
-5,553347E-3
-1,203951E-2
-1,106658E-2
-2,533614E-2
-1,171520E-2
5,606519E-2
3,563378E-2
-3,409246E-2
1,293221E-2
1,325652E-2
1,585099E-2
2,914762E-2
3,660671E-2
-2,695768E-2
-4,511893E-2
3,012054E-2
2,460731E-2
1,163498E-2
1,358083E-2
1,552668E-2
-1,985958E-3
2,785039E-2
9,400924E-2
1,520237E-2
1,585099E-2
4,568733E-2
5,152488E-2
3,530947E-2
2,395869E-2
3,851588E-3
-4,738909E-2
-1,495828E-2
1,163498E-2
5,148820E-3
2,878663E-3
-5,877655E-3
-8,796428E-3
-2,630907E-2
1,941838E-2
4,471441E-2
-2,468752E-2
3,527280E-3
2,395869E-2
1,876976E-2
7,743285E-3
3,498517E-2
-3,020076E-2
-6,717189E-2
3,527280E-3
1,617530E-2
-8,796428E-3
-5,553347E-3
-1,013034E-3
-9,120736E-3
-6,392880E-2
-1,236382E-2
-6,717189E-2
-7,657682E-2
1,390514E-2
4,828180E-2
4,147133E-2
2,687746E-2
1,844545E-2
-4,901063E-2
-6,036142E-2
1,033775E-2
8,067593E-3
-4,580423E-3
3,530947E-2
2,558023E-2
1,714822E-2
6,936182E-2
1,069816E-1
4,147133E-2
2,979624E-2
6,190274E-2
5,444365E-2
4,244425E-2
3,595809E-2
2,525592E-2
-4,803771E-2
-4,904731E-3
2,428300E-2
-2,958882E-3
4,824512E-3
-4,580423E-3
1,358083E-2
-1,982290E-2
5,930827E-2
6,547013E-2
-4,580423E-3
3,530947E-2
7,094669E-3
4,601164E-2
2,363438E-2
4,860611E-2
7,743285E-3
-3,765985E-2
2,687746E-2
3,887686E-2
1,682391E-2
1,941838E-2
4,500204E-3
-1,430967E-2
2,298577E-2
7,357783E-2
5,152488E-2
8,391901E-3
3,206639E-2
2,395869E-2
3,044485E-2
2,785039E-2
3,303932E-2
-3,603831E-2
-3,311954E-2
2,914762E-2
2,882331E-2
-3,644176E-4
-6,850580E-3
-1,337342E-3
-1,917429E-2
7,743285E-3
5,411934E-2
-3,607499E-3
-1,301243E-2
3,527280E-3
-7,823504E-3
5,148820E-3
1,257123E-3
-3,571400E-2
-8,695468E-2
-6,976635E-2
-2,955215E-2
-4,479463E-2
-5,095648E-2
-4,349739E-2
-4,580423E-3
-7,499196E-3
3,368793E-2
2,849900E-2
1,779684E-2
2,036254E-1
4,244792E-1
5,684720E-1
6,583053E-1
7,384094E-1
7,546249E-1
7,662999E-1
8,700785E-1
9,193734E-1
9,281297E-1
9,560202E-1
9,342916E-1
8,973204E-1
8,382963E-1
8,155948E-1
6,450087E-1
4,520454E-1
3,281597E-1
1,484930E-1
-2,857922E-2
-1,647886E-1
-3,198079E-1
-5,066093E-1
-6,051990E-1
-6,259547E-1
-6,882219E-1
-7,164367E-1
-7,261659E-1
-7,028157E-1
-7,021671E-1
-6,288735E-1
-5,403374E-1
-5,610931E-1
-4,991503E-1
-4,183975E-1
-3,853181E-1
-3,220780E-1
-2,925660E-1
-2,711617E-1
-3,074842E-1
-2,319204E-1
-1,592754E-1
-1,738692E-1
-1,488975E-1
-1,294390E-1
-1,213313E-1
-1,141966E-1
-6,068572E-2
-3,182230E-2
-9,084638E-2
-6,652327E-2
-4,544324E-2
-3,928139E-2
-4,933494E-2
-3,344384E-2
-4,187585E-2
-1,028458E-1
-3,052507E-2
-1,268813E-2
-3,928139E-2
-5,257802E-2
-4,187585E-2
-4,901063E-2
-2,955215E-2
3,530947E-2
9,364825E-3
-4,025431E-2
4,824512E-3
1,001344E-2
-3,931807E-3
9,040517E-3
5,473128E-3
-3,149799E-2
-6,652327E-2
3,851588E-3
-1,755275E-2
-3,020076E-2
2,554355E-3
-2,955215E-2
-2,634574E-3
1,293221E-2
8,103691E-2
7,094669E-3
-1,560690E-2
1,520237E-2
3,466086E-2
3,174208E-2
4,341718E-2
3,725532E-2
-3,247092E-2
-9,769352E-3
2,947193E-2
-2,310266E-3
9,040517E-3
8,716209E-3
1,195929E-2
-1,661650E-3
5,865966E-2
6,417289E-2
-1,009366E-2
-2,958882E-3
2,395869E-2
1,325652E-2
1,033775E-2
1,455375E-2
-1,268813E-2
-5,744264E-2
7,743285E-3
2,103992E-2
-1,041797E-2
-1,337342E-3
3,527280E-3
-4,256115E-3
-6,887257E-4
7,260490E-2
4,568733E-2
-1,074228E-2
3,109347E-2
3,790394E-2
3,920117E-2
3,466086E-2
5,055195E-2
-1,139089E-2
-4,284878E-2
2,655315E-2
2,878663E-3
-2,501183E-2
2,841986E-4
-3,607499E-3
-3,247092E-2
1,941838E-2
6,449720E-2
-3,283190E-3
-7,499196E-3
4,824512E-3
2,554355E-3
4,082271E-2
2,266146E-2
2,655315E-2
-3,182230E-2
-1,949860E-2
2,622885E-2
5,473128E-3
-5,229039E-3
-3,283190E-3
-1,337342E-3
-1,203951E-2
4,666026E-2
5,282211E-2
-1,009366E-2
1,098637E-2
3,336362E-2
2,882331E-2
1,520237E-2
3,433655E-2
3,076916E-2
-3,474108E-2
1,390514E-2
2,720177E-2
9,040517E-3
2,006699E-2
2,103992E-2
-1,337342E-3
1,098637E-2
9,238770E-2
5,801104E-2
2,230047E-3
-2,310266E-3
1,682391E-2
2,136422E-2
1,293221E-2
3,920117E-2
-1,949860E-2
-3,636262E-2
4,114702E-2
2,428300E-2
6,770361E-3
3,202971E-3
8,716209E-3
-1,139089E-2
2,331007E-2
7,487506E-2
1,747253E-2
5,148820E-3
3,790394E-2
2,136422E-2
2,331007E-2
2,882331E-2
1,585099E-2
-4,803771E-2
-1,787705E-2
2,136422E-2
-6,850580E-3
7,743285E-3
-2,310266E-3
9,040517E-3
-3,931807E-3
5,152488E-2
6,903752E-2
6,446052E-3
1,585099E-2
4,244425E-2
4,017409E-2
4,147133E-2
4,698456E-2
1,747253E-2
-2,501183E-2
2,622885E-2
5,022765E-2
9,328148E-4
1,293221E-2
-5,229039E-3
1,257123E-3
-1,013034E-3
8,719877E-2
4,049840E-2
-1,398536E-2
2,849900E-2
2,752608E-2
2,298577E-2
1,617530E-2
2,882331E-2
-3,376815E-2
-6,003711E-2
2,103992E-2
1,163498E-2
-7,823504E-3
-1,333674E-2
1,905739E-3
-1,398536E-2
3,336362E-2
7,941537E-2
1,520237E-2
5,148820E-3
2,914762E-2
4,276856E-2
3,401224E-2
4,017409E-2
4,633595E-2
-8,472120E-3
4,175896E-3
4,925472E-2
2,460731E-2
1,812114E-2
3,368793E-2
3,239070E-2
8,067593E-3
6,741597E-2
8,752308E-2
6,121744E-3
3,141778E-2
4,179564E-2
4,666026E-2
4,049840E-2
4,990334E-2
2,103992E-2
-2,728199E-2
1,941838E-2
5,184919E-2
1,487806E-2
2,168853E-2
5,148820E-3
2,817469E-2
2,878663E-3
6,709167E-2
5,995689E-2
-1,074228E-2
2,071561E-2
3,466086E-2
3,563378E-2
2,947193E-2
3,595809E-2
-2,112014E-2
-4,447032E-2
3,141778E-2
-1,041797E-2
8,067593E-3
1,358083E-2
-2,144444E-2
-9,769352E-3
2,233715E-2
6,384859E-2
9,040517E-3
3,851588E-3
2,071561E-2
2,363438E-2
2,136422E-2
2,201284E-2
2,103992E-2
-3,701123E-2
-1,657982E-2
3,628240E-2
4,175896E-3
-6,887257E-4
-1,268813E-2
-1,337342E-3
-6,201963E-3
3,855255E-2
5,801104E-2
2,785039E-2
1,455375E-2
4,990334E-2
4,471441E-2
1,747253E-2
3,855255E-2
6,085067E-4
-5,387525E-2
1,844545E-2
3,141778E-2
-8,147812E-3
2,882331E-2
-9,445044E-3
2,428300E-2
5,473128E-3
8,006399E-2
4,536302E-2
4,500204E-3
2,914762E-2
3,595809E-2
3,952548E-2
2,752608E-2
3,595809E-2
-1,495828E-2
-3,603831E-2
3,433655E-2
2,622885E-2
4,500204E-3
2,841986E-4
1,905739E-3
-1,013034E-3
1,487806E-2
7,811814E-2
1,358083E-2
1,581431E-3
2,493161E-2
1,876976E-2
1,552668E-2
1,649960E-2
1,779684E-2
-5,290233E-2
6,085067E-4
5,444365E-2
9,364825E-3
2,878663E-3
-6,201963E-3
5,797436E-3
-1,301243E-2
4,957903E-2
7,746953E-2
2,841986E-4
1,163498E-2
4,017409E-2
2,298577E-2
8,067593E-3
2,460731E-2
-7,174888E-3
-5,517249E-2
-6,887257E-4
-7,499196E-3
-3,607499E-3
-4,580423E-3
-1,787705E-2
-3,644176E-4
1,581431E-3
5,963258E-2
5,217349E-2
-6,201963E-3
2,720177E-2
3,303932E-2
3,563378E-2
3,563378E-2
4,536302E-2
-7,174888E-3
-3,149799E-2
3,368793E-2
1,195929E-2
4,175896E-3
-1,013034E-3
6,446052E-3
-1,171520E-2
1,131067E-2
6,255135E-2
1,390514E-2
-7,823504E-3
-7,174888E-3
1,422945E-2
9,364825E-3
-6,850580E-3
-4,904731E-3
-6,003711E-2
-4,771340E-2
-1,985958E-3
-3,668692E-2
-4,284878E-2
-3,279523E-2
-2,663337E-2
-5,192940E-2
1,195929E-2
1,909407E-2
-5,582110E-2
-2,695768E-2
-8,796428E-3
-6,887257E-4
-9,769352E-3
-1,236382E-2
-5,192940E-2
-9,473807E-2
-4,447032E-2
-2,339029E-2
-4,836202E-2
-5,290233E-2
-5,225371E-2
-5,517249E-2
-4,868632E-2
7,743285E-3
-7,499196E-3
-6,165865E-2
-3,474108E-2
-2,339029E-2
-2,047152E-2
-2,663337E-2
2,554355E-3
-4,868632E-2
-6,879343E-2
-3,607499E-3
-1,787705E-2
-2,630907E-2
-2,144444E-2
-5,877655E-3
2,554355E-3
1,941838E-2
8,265846E-2
3,433655E-2
2,039130E-2
4,633595E-2
4,179564E-2
5,217349E-2
6,417289E-2
5,865966E-2
1,876976E-2
2,136422E-2
8,460430E-2
4,276856E-2
3,401224E-2
4,666026E-2
3,109347E-2
5,638950E-2
8,719877E-2
1,141163E-1
5,282211E-2
5,347073E-2
6,028120E-2
6,449720E-2
6,190274E-2
9,011754E-2
6,287566E-2
2,554355E-3
6,157843E-2
8,687446E-2
6,547013E-2
6,838890E-2
7,844245E-2
6,514582E-2
7,552368E-2
1,377908E-1
1,115219E-1
6,028120E-2
7,649660E-2
5,022765E-2
7,876676E-2
7,357783E-2
8,265846E-2
2,882331E-2
5,797436E-3
4,730887E-2
5,574088E-2
3,076916E-2
2,493161E-2
2,817469E-2
2,006699E-2
3,595809E-2
1,170351E-1
4,633595E-2
1,974268E-2
5,055195E-2
4,471441E-2
3,401224E-2
5,087626E-2
4,211994E-2
-2,533614E-2
-2,306598E-2
2,882331E-2
-3,283190E-3
-8,147812E-3
7,743285E-3
5,473128E-3
-1,430967E-2
4,114702E-2
5,671381E-2
-4,256115E-3
2,428300E-2
2,785039E-2
3,401224E-2
3,433655E-2
2,590454E-2
4,175896E-3
-4,187585E-2
9,328148E-4
2,136422E-2
4,175896E-3
-2,310266E-3
1,905739E-3
6,446052E-3
-1,366105E-2
6,190274E-2
4,601164E-2
-2,014721E-2
2,136422E-2
3,239070E-2
2,979624E-2
2,655315E-2
4,860611E-2
-1,106658E-2
-4,122724E-2
3,206639E-2
3,887686E-2
1,682391E-2
-6,850580E-3
1,552668E-2
1,001344E-2
3,368793E-2
8,719877E-2
2,006699E-2
-2,079583E-2
2,168853E-2
3,271501E-2
3,271501E-2
2,428300E-2
8,067593E-3
-3,701123E-2
-3,117369E-2
2,233715E-2
1,001344E-2
-2,339029E-2
-1,657982E-2
1,163498E-2
-2,695768E-2
3,044485E-2
6,287566E-2
-7,174888E-3
9,364825E-3
3,628240E-2
3,433655E-2
2,622885E-2
3,920117E-2
7,743285E-3
-3,830846E-2
9,364825E-3
3,855255E-2
1,163498E-2
5,797436E-3
-2,634574E-3
1,098637E-2
1,779684E-2
7,487506E-2
5,509227E-2
-5,229039E-3
1,390514E-2
1,422945E-2
2,525592E-2
1,163498E-2
3,920117E-2
-7,174888E-3
-3,247092E-2
2,882331E-2
1,779684E-2
-8,796428E-3
-6,850580E-3
2,878663E-3
-4,904731E-3
2,752608E-2
7,746953E-2
3,141778E-2
-1,625551E-2
3,887686E-2
1,487806E-2
3,563378E-2
1,455375E-2
1,941838E-2
-3,117369E-2
-2,533614E-2
3,466086E-2
-6,887257E-4
-8,796428E-3
-9,769352E-3
-4,904731E-3
-7,499196E-3
3,628240E-2
5,411934E-2
-3,607499E-3
9,328148E-4
7,743285E-3
2,493161E-2
1,876976E-2
3,498517E-2
6,121744E-3
-6,101003E-2
-1,366105E-2
2,233715E-2
-7,499196E-3
-1,985958E-3
-1,013034E-3
-2,634574E-3
-1,661650E-3
5,963258E-2
5,379503E-2
4,175896E-3
3,206639E-2
3,012054E-2
3,206639E-2
3,693101E-2
2,785039E-2
-2,371460E-2
-3,895708E-2
2,493161E-2
1,293221E-2
2,554355E-3
2,878663E-3
4,175896E-3
-1,366105E-2
1,098637E-2
6,287566E-2
1,163498E-2
1,779684E-2
3,239070E-2
4,341718E-2
4,276856E-2
1,682391E-2
2,039130E-2
-4,155155E-2
-2,501183E-2
3,530947E-2
8,716209E-3
-1,337342E-3
7,418977E-3
3,202971E-3
-3,311954E-2
3,855255E-2
6,092981E-2
-3,283190E-3
-1,013034E-3
1,131067E-2
1,617530E-2
1,455375E-2
2,233715E-2
6,770361E-3
-5,776695E-2
-2,014721E-2
2,363438E-2
-2,014721E-2
-2,987645E-2
-1,787705E-2
-1,690413E-2
-2,825491E-2
4,309287E-2
4,471441E-2
-3,474108E-2
-9,445044E-3
3,920117E-2
-4,580423E-3
1,487806E-2
2,914762E-2
-1,917429E-2
-8,147812E-3
4,114702E-2
2,103992E-2
2,878663E-3
-5,229039E-3
-2,501183E-2
-3,409246E-2
-4,010948E-5
5,963258E-2
1,905739E-3
-5,063217E-2
3,076916E-2
-2,274168E-2
-3,607499E-3
-1,593121E-2
-2,634574E-3
-4,414601E-2
-2,468752E-2
3,271501E-2
1,293221E-2
1,779684E-2
1,876976E-2
4,179564E-2
3,303932E-2
8,330707E-2
1,193053E-1
3,822825E-2
4,925472E-2
8,492861E-2
7,260490E-2
6,741597E-2
7,130767E-2
4,341718E-2
-2,890353E-2
7,094669E-3
2,979624E-2
-4,010948E-5
1,293221E-2
-9,445044E-3
-9,445044E-3
-3,644176E-4
5,574088E-2
5,184919E-2
-8,147812E-3
3,202971E-3
1,747253E-2
2,849900E-2
-6,526271E-3
3,660671E-2
-8,796428E-3
-5,128079E-2
2,298577E-2
2,168853E-2
6,121744E-3
2,006699E-2
9,689133E-3
-7,823504E-3
2,554355E-3
5,833535E-2
9,040517E-3
3,202971E-3
2,785039E-2
2,136422E-2
3,628240E-2
2,947193E-2
2,136422E-2
-3,214661E-2
-3,701123E-2
1,649960E-2
-5,553347E-3
-1,171520E-2
-1,171520E-2
1,257123E-3
-2,176875E-2
2,460731E-2
6,028120E-2
-2,958882E-3
1,905739E-3
2,266146E-2
2,331007E-2
1,714822E-2
3,141778E-2
1,066206E-2
-5,192940E-2
9,328148E-4
3,952548E-2
4,824512E-3
2,841986E-4
3,527280E-3
-2,306598E-2
-6,526271E-3
7,098336E-2
5,671381E-2
1,581431E-3
1,909407E-2
7,418977E-3
2,233715E-2
1,033775E-2
3,336362E-2
-1,884998E-2
-4,868632E-2
2,266146E-2
6,770361E-3
-7,823504E-3
-4,904731E-3
-1,657982E-2
-2,598476E-2
-4,256115E-3
5,022765E-2
8,391901E-3
-1,949860E-2
6,446052E-3
9,689133E-3
8,716209E-3
1,257123E-3
2,039130E-2
-4,090293E-2
-3,311954E-2
2,493161E-2
-4,580423E-3
-8,472120E-3
-1,333674E-2
-1,917429E-2
-3,214661E-2
2,266146E-2
6,968613E-2
-9,120736E-3
-6,850580E-3
2,103992E-2
1,649960E-2
1,260791E-2
2,428300E-2
2,230047E-3
-4,933494E-2
-3,283190E-3
2,298577E-2
-3,283190E-3
-6,887257E-4
-4,010948E-5
1,001344E-2
-6,887257E-4
6,092981E-2
5,898396E-2
-2,958882E-3
2,201284E-2
3,368793E-2
2,298577E-2
2,266146E-2
4,017409E-2
-9,120736E-3
-3,798416E-2
1,812114E-2
8,391901E-3
-6,526271E-3
-4,580423E-3
-2,634574E-3
-3,931807E-3
2,136422E-2
8,038830E-2
2,525592E-2
-4,904731E-3
3,206639E-2
3,725532E-2
3,757963E-2
3,757963E-2
3,271501E-2
-1,690413E-2
-1,982290E-2
3,336362E-2
9,040517E-3
-5,553347E-3
4,824512E-3
1,585099E-2
9,040517E-3
3,693101E-2
7,682091E-2
-5,229039E-3
1,358083E-2
2,493161E-2
3,012054E-2
8,716209E-3
1,163498E-2
1,390514E-2
-3,733554E-2
8,067593E-3
5,411934E-2
1,581431E-3
-4,580423E-3
1,325652E-2
3,851588E-3
7,418977E-3
5,930827E-2
6,936182E-2
-4,580423E-3
4,147133E-2
3,141778E-2
5,217349E-2
3,206639E-2
1,649960E-2
1,257123E-3
-6,392880E-2
3,433655E-2
1,390514E-2
1,552668E-2
-1,884998E-2
-7,174888E-3
-2,663337E-2
-3,283190E-3
6,417289E-2
2,071561E-2
-9,769352E-3
2,590454E-2
1,779684E-2
1,747253E-2
2,395869E-2
2,817469E-2
-3,733554E-2
-2,209306E-2
4,601164E-2
1,585099E-2
1,001344E-2
2,554355E-3
1,001344E-2
-1,074228E-2
5,282211E-2
7,260490E-2
[truncated: 7,632,594 more chars]
