# Supplementary material for: Etomidate as an anesthetic in Colossoma macropomum: Behavioral and electrophysiological data complement each other as a tool to assess anesthetic safety
Source: PLoS One. 2024 Aug 6;19(8):e0305093. doi: 10.1371/journal.pone.0305093 (PMC11302908; doi:10.1371/journal.pone.0305093)
Supplement: S1 File — (ZIP) [file pone.0305093.s001.zip › Voltage_1.5.txt]

channel names:
01/01/2004 00:55:44 etomidato rcg - Voltage 1 - Dev1_ai1
start times:
01/01/2004 00:56:00,815791
dt:
0,001000
data:
1,876976E-2
2,493161E-2
1,812114E-2
1,682391E-2
2,558023E-2
1,682391E-2
1,358083E-2
1,779684E-2
1,422945E-2
1,617530E-2
2,136422E-2
1,390514E-2
8,716209E-3
1,325652E-2
9,364825E-3
1,228360E-2
1,779684E-2
1,649960E-2
9,689133E-3
1,228360E-2
1,001344E-2
3,527280E-3
1,098637E-2
9,364825E-3
3,851588E-3
8,067593E-3
1,260791E-2
7,418977E-3
1,033775E-2
1,001344E-2
-1,661650E-3
2,554355E-3
1,293221E-2
6,121744E-3
7,094669E-3
1,390514E-2
7,418977E-3
1,033775E-2
1,649960E-2
1,905739E-3
2,878663E-3
1,098637E-2
5,148820E-3
5,148820E-3
1,487806E-2
6,446052E-3
3,527280E-3
1,325652E-2
3,527280E-3
5,148820E-3
1,487806E-2
7,743285E-3
6,121744E-3
1,422945E-2
8,716209E-3
6,121744E-3
1,131067E-2
7,418977E-3
7,094669E-3
1,325652E-2
1,131067E-2
8,716209E-3
1,422945E-2
1,001344E-2
4,824512E-3
1,066206E-2
9,040517E-3
5,148820E-3
9,364825E-3
1,422945E-2
9,689133E-3
1,195929E-2
1,098637E-2
2,554355E-3
8,067593E-3
1,163498E-2
8,067593E-3
1,228360E-2
1,552668E-2
1,131067E-2
1,098637E-2
1,422945E-2
5,473128E-3
1,098637E-2
1,455375E-2
7,094669E-3
1,260791E-2
1,941838E-2
1,228360E-2
1,131067E-2
1,358083E-2
1,905739E-3
6,121744E-3
1,422945E-2
6,121744E-3
9,689133E-3
1,876976E-2
7,743285E-3
9,040517E-3
1,455375E-2
5,148820E-3
1,131067E-2
1,682391E-2
9,040517E-3
1,033775E-2
1,779684E-2
1,422945E-2
1,455375E-2
1,649960E-2
7,743285E-3
1,260791E-2
1,876976E-2
9,689133E-3
4,500204E-3
1,293221E-2
8,391901E-3
2,554355E-3
6,770361E-3
1,581431E-3
1,905739E-3
9,040517E-3
7,743285E-3
1,581431E-3
7,418977E-3
7,743285E-3
2,841986E-4
5,473128E-3
9,040517E-3
6,770361E-3
1,358083E-2
1,844545E-2
1,001344E-2
1,520237E-2
1,585099E-2
5,473128E-3
7,743285E-3
1,195929E-2
1,066206E-2
1,649960E-2
1,974268E-2
1,131067E-2
1,422945E-2
1,779684E-2
4,824512E-3
7,418977E-3
1,325652E-2
4,824512E-3
7,743285E-3
1,974268E-2
1,163498E-2
1,131067E-2
1,714822E-2
7,094669E-3
7,743285E-3
1,747253E-2
1,422945E-2
1,195929E-2
1,487806E-2
1,131067E-2
1,358083E-2
1,779684E-2
7,418977E-3
6,770361E-3
1,228360E-2
1,649960E-2
1,422945E-2
1,649960E-2
1,195929E-2
4,175896E-3
1,001344E-2
7,743285E-3
2,841986E-4
4,824512E-3
9,689133E-3
3,202971E-3
5,148820E-3
3,202971E-3
-4,256115E-3
-6,887257E-4
-3,644176E-4
-3,607499E-3
5,148820E-3
1,001344E-2
1,581431E-3
2,230047E-3
1,581431E-3
-4,580423E-3
3,527280E-3
6,770361E-3
-6,887257E-4
7,743285E-3
1,552668E-2
4,175896E-3
1,163498E-2
1,552668E-2
2,554355E-3
6,121744E-3
1,098637E-2
1,905739E-3
5,473128E-3
1,358083E-2
8,067593E-3
3,851588E-3
1,001344E-2
3,851588E-3
5,797436E-3
1,066206E-2
9,040517E-3
1,098637E-2
1,682391E-2
8,391901E-3
1,581431E-3
1,066206E-2
5,148820E-3
4,500204E-3
1,293221E-2
1,066206E-2
4,824512E-3
1,131067E-2
9,364825E-3
3,202971E-3
6,121744E-3
2,554355E-3
2,841986E-4
1,001344E-2
1,195929E-2
4,175896E-3
9,689133E-3
1,195929E-2
4,500204E-3
9,040517E-3
1,066206E-2
5,148820E-3
1,033775E-2
1,520237E-2
8,067593E-3
1,131067E-2
1,779684E-2
6,770361E-3
8,391901E-3
1,422945E-2
6,121744E-3
7,094669E-3
1,390514E-2
6,121744E-3
6,121744E-3
1,325652E-2
9,040517E-3
1,358083E-2
1,714822E-2
9,364825E-3
7,743285E-3
1,974268E-2
1,390514E-2
7,418977E-3
1,001344E-2
5,148820E-3
8,716209E-3
1,682391E-2
1,293221E-2
8,067593E-3
1,358083E-2
1,422945E-2
7,743285E-3
9,689133E-3
7,418977E-3
3,202971E-3
1,098637E-2
1,682391E-2
1,163498E-2
1,487806E-2
1,455375E-2
5,473128E-3
1,358083E-2
1,585099E-2
1,131067E-2
1,617530E-2
2,071561E-2
1,455375E-2
1,520237E-2
1,974268E-2
1,131067E-2
1,617530E-2
1,876976E-2
8,716209E-3
1,098637E-2
1,779684E-2
1,293221E-2
1,260791E-2
1,390514E-2
8,716209E-3
1,487806E-2
1,552668E-2
9,364825E-3
1,131067E-2
2,039130E-2
1,325652E-2
1,163498E-2
1,682391E-2
7,094669E-3
8,391901E-3
1,812114E-2
1,552668E-2
1,552668E-2
2,428300E-2
1,455375E-2
8,391901E-3
1,487806E-2
9,689133E-3
1,066206E-2
2,006699E-2
1,520237E-2
1,098637E-2
1,909407E-2
1,747253E-2
1,260791E-2
1,747253E-2
1,487806E-2
1,585099E-2
2,395869E-2
2,395869E-2
1,617530E-2
2,168853E-2
2,233715E-2
1,520237E-2
2,331007E-2
2,266146E-2
1,552668E-2
1,779684E-2
2,655315E-2
1,779684E-2
1,812114E-2
2,558023E-2
1,552668E-2
1,390514E-2
2,071561E-2
1,617530E-2
1,812114E-2
2,849900E-2
1,876976E-2
1,714822E-2
2,201284E-2
1,422945E-2
1,617530E-2
2,168853E-2
1,455375E-2
1,195929E-2
2,428300E-2
2,006699E-2
1,779684E-2
1,876976E-2
8,391901E-3
1,163498E-2
1,909407E-2
1,358083E-2
1,098637E-2
1,747253E-2
1,422945E-2
1,293221E-2
1,812114E-2
1,098637E-2
1,195929E-2
1,617530E-2
1,617530E-2
1,358083E-2
1,714822E-2
1,520237E-2
4,175896E-3
9,040517E-3
1,293221E-2
9,689133E-3
1,195929E-2
1,779684E-2
1,325652E-2
1,293221E-2
1,228360E-2
2,878663E-3
5,797436E-3
1,195929E-2
9,689133E-3
1,455375E-2
2,039130E-2
1,001344E-2
1,325652E-2
1,941838E-2
7,743285E-3
1,228360E-2
2,525592E-2
2,331007E-2
2,590454E-2
3,822825E-2
4,147133E-2
4,990334E-2
6,482151E-2
5,671381E-2
6,255135E-2
7,941537E-2
8,882031E-2
9,465786E-2
9,725232E-2
8,168553E-2
6,936182E-2
5,606519E-2
3,401224E-2
2,785039E-2
3,530947E-2
3,466086E-2
2,460731E-2
1,844545E-2
4,824512E-3
-1,236382E-2
-2,112014E-2
-2,922784E-2
-3,701123E-2
-3,084938E-2
-2,209306E-2
-2,598476E-2
-1,430967E-2
-5,877655E-3
-9,445044E-3
2,230047E-3
1,163498E-2
7,094669E-3
1,260791E-2
2,201284E-2
1,390514E-2
1,131067E-2
1,487806E-2
-2,958882E-3
-2,958882E-3
7,743285E-3
-1,661650E-3
-2,310266E-3
8,391901E-3
-1,337342E-3
-4,256115E-3
1,581431E-3
-5,553347E-3
-5,229039E-3
1,581431E-3
-1,013034E-3
2,841986E-4
9,040517E-3
5,797436E-3
2,554355E-3
6,121744E-3
4,175896E-3
5,473128E-3
1,033775E-2
9,364825E-3
8,716209E-3
1,617530E-2
1,293221E-2
3,527280E-3
1,066206E-2
1,358083E-2
9,364825E-3
1,325652E-2
2,039130E-2
1,552668E-2
1,552668E-2
1,812114E-2
9,364825E-3
1,390514E-2
1,487806E-2
7,418977E-3
1,131067E-2
1,844545E-2
9,689133E-3
6,446052E-3
1,001344E-2
-1,013034E-3
3,202971E-3
1,163498E-2
4,500204E-3
2,230047E-3
9,689133E-3
2,878663E-3
-1,337342E-3
2,554355E-3
-3,283190E-3
-5,229039E-3
-7,174888E-3
-1,593121E-2
-2,501183E-2
-2,825491E-2
-1,200341E-1
-2,627297E-1
-3,253211E-1
-3,256454E-1
-3,142947E-1
-3,454282E-1
-4,167760E-1
-4,783945E-1
-4,881238E-1
-4,563416E-1
-3,451039E-1
-1,625185E-1
-3,636262E-2
4,990334E-2
1,455742E-1
2,341103E-1
3,430779E-1
4,552885E-1
5,639317E-1
6,852229E-1
8,165677E-1
9,099684E-1
9,518042E-1
9,576417E-1
9,209949E-1
8,444582E-1
7,601381E-1
6,634943E-1
5,435003E-1
4,355057E-1
3,271868E-1
2,081657E-1
1,082788E-1
2,428300E-2
-5,809126E-2
-1,252230E-1
-1,706262E-1
-2,085702E-1
-2,251099E-1
-2,264072E-1
-2,332176E-1
-2,306232E-1
-2,137591E-1
-2,114890E-1
-2,072730E-1
-1,904090E-1
-1,897603E-1
-1,842471E-1
-1,712748E-1
-1,657615E-1
-1,641400E-1
-1,537621E-1
-1,511677E-1
-1,540865E-1
-1,450058E-1
-1,430600E-1
-1,427357E-1
-1,278175E-1
-1,187369E-1
-1,145209E-1
-1,028458E-1
-9,376515E-2
-1,008999E-1
-9,181930E-2
-8,825191E-2
-8,663037E-2
-7,333374E-2
-6,490173E-2
-6,392880E-2
-5,484818E-2
-4,868632E-2
-5,257802E-2
-4,317309E-2
-3,765985E-2
-4,284878E-2
-3,701123E-2
-2,598476E-2
-2,922784E-2
-2,014721E-2
-1,528259E-2
-2,306598E-2
-1,722844E-2
-1,041797E-2
-1,268813E-2
-1,268813E-2
-4,256115E-3
-8,147812E-3
-8,472120E-3
-2,958882E-3
-9,769352E-3
-7,499196E-3
-1,337342E-3
-3,931807E-3
-4,010948E-5
9,040517E-3
3,527280E-3
6,085067E-4
8,391901E-3
3,851588E-3
5,473128E-3
1,682391E-2
1,617530E-2
1,520237E-2
2,395869E-2
2,233715E-2
1,974268E-2
2,428300E-2
2,039130E-2
2,039130E-2
3,044485E-2
3,401224E-2
3,109347E-2
3,336362E-2
3,239070E-2
2,298577E-2
2,720177E-2
2,493161E-2
2,168853E-2
3,076916E-2
3,466086E-2
2,849900E-2
2,914762E-2
2,687746E-2
1,649960E-2
2,493161E-2
3,076916E-2
2,558023E-2
2,785039E-2
3,174208E-2
2,590454E-2
2,947193E-2
3,206639E-2
2,201284E-2
2,103992E-2
3,141778E-2
3,012054E-2
3,271501E-2
3,887686E-2
3,174208E-2
2,914762E-2
3,401224E-2
2,395869E-2
2,428300E-2
3,433655E-2
3,109347E-2
2,947193E-2
3,887686E-2
3,466086E-2
2,655315E-2
3,109347E-2
2,622885E-2
2,460731E-2
2,979624E-2
2,817469E-2
2,752608E-2
3,271501E-2
3,141778E-2
2,590454E-2
2,752608E-2
2,331007E-2
2,136422E-2
2,720177E-2
2,979624E-2
2,493161E-2
3,109347E-2
2,947193E-2
1,974268E-2
2,266146E-2
2,233715E-2
1,682391E-2
2,168853E-2
2,687746E-2
2,395869E-2
2,525592E-2
2,655315E-2
1,617530E-2
1,974268E-2
2,168853E-2
1,941838E-2
2,558023E-2
2,882331E-2
1,974268E-2
2,039130E-2
2,525592E-2
1,649960E-2
1,747253E-2
2,363438E-2
1,682391E-2
1,552668E-2
2,493161E-2
1,909407E-2
1,649960E-2
2,006699E-2
1,422945E-2
1,195929E-2
1,552668E-2
1,260791E-2
1,228360E-2
1,909407E-2
1,358083E-2
1,001344E-2
1,552668E-2
1,228360E-2
9,689133E-3
1,552668E-2
1,682391E-2
1,585099E-2
1,974268E-2
1,844545E-2
1,195929E-2
1,779684E-2
1,876976E-2
1,325652E-2
1,876976E-2
2,331007E-2
1,682391E-2
2,006699E-2
2,006699E-2
1,195929E-2
1,682391E-2
2,006699E-2
1,422945E-2
1,779684E-2
2,525592E-2
1,714822E-2
1,844545E-2
2,136422E-2
1,228360E-2
1,682391E-2
2,201284E-2
1,585099E-2
1,714822E-2
2,493161E-2
2,071561E-2
2,168853E-2
2,525592E-2
1,293221E-2
1,390514E-2
2,266146E-2
1,552668E-2
1,487806E-2
2,331007E-2
1,747253E-2
1,520237E-2
1,974268E-2
7,418977E-3
8,716209E-3
1,779684E-2
1,066206E-2
1,163498E-2
2,331007E-2
1,585099E-2
8,391901E-3
8,391901E-3
3,202971E-3
8,716209E-3
1,455375E-2
1,390514E-2
1,195929E-2
1,487806E-2
1,325652E-2
5,148820E-3
9,364825E-3
8,716209E-3
3,851588E-3
1,325652E-2
1,909407E-2
1,390514E-2
1,714822E-2
2,266146E-2
1,228360E-2
1,617530E-2
1,974268E-2
1,585099E-2
2,039130E-2
2,590454E-2
1,974268E-2
2,103992E-2
2,590454E-2
1,585099E-2
1,844545E-2
1,812114E-2
8,391901E-3
1,293221E-2
1,909407E-2
1,195929E-2
1,163498E-2
1,131067E-2
9,328148E-4
3,851588E-3
5,473128E-3
-3,607499E-3
-3,644176E-4
6,770361E-3
-3,644176E-4
-4,256115E-3
-3,644176E-4
-6,850580E-3
-7,174888E-3
-2,958882E-3
-4,580423E-3
-6,850580E-3
-3,607499E-3
-6,201963E-3
-1,171520E-2
-2,310266E-3
-5,877655E-3
-1,041797E-2
-3,607499E-3
-5,553347E-3
-1,074228E-2
-2,634574E-3
-2,958882E-3
-1,366105E-2
-7,499196E-3
-6,850580E-3
-1,236382E-2
-5,553347E-3
-1,985958E-3
-9,445044E-3
-4,256115E-3
-1,985958E-3
-9,769352E-3
-8,796428E-3
-1,985958E-3
-3,283190E-3
2,554355E-3
1,552668E-2
1,422945E-2
2,103992E-2
2,590454E-2
2,103992E-2
2,947193E-2
4,147133E-2
4,049840E-2
4,990334E-2
6,514582E-2
6,190274E-2
6,611874E-2
7,584799E-2
7,357783E-2
7,844245E-2
8,752308E-2
8,492861E-2
8,298276E-2
9,368493E-2
8,817169E-2
8,363138E-2
9,141477E-2
8,168553E-2
7,876676E-2
8,395569E-2
7,811814E-2
6,968613E-2
7,130767E-2
6,352428E-2
5,476796E-2
5,930827E-2
5,120057E-2
4,536302E-2
5,249780E-2
4,795749E-2
3,952548E-2
4,082271E-2
3,725532E-2
2,428300E-2
2,785039E-2
3,239070E-2
2,525592E-2
2,428300E-2
2,720177E-2
2,266146E-2
2,331007E-2
2,460731E-2
1,617530E-2
1,844545E-2
2,266146E-2
1,293221E-2
1,293221E-2
2,298577E-2
1,520237E-2
1,163498E-2
1,585099E-2
3,527280E-3
5,473128E-3
1,617530E-2
7,418977E-3
4,824512E-3
1,325652E-2
7,743285E-3
3,527280E-3
5,473128E-3
-2,310266E-3
6,085067E-4
9,689133E-3
6,446052E-3
5,797436E-3
1,520237E-2
1,001344E-2
-3,644176E-4
6,121744E-3
7,094669E-3
5,797436E-3
1,131067E-2
1,228360E-2
9,364825E-3
1,422945E-2
1,520237E-2
4,824512E-3
9,040517E-3
9,040517E-3
4,824512E-3
1,131067E-2
1,747253E-2
1,260791E-2
1,293221E-2
1,325652E-2
6,121744E-3
1,033775E-2
1,325652E-2
5,473128E-3
1,131067E-2
1,876976E-2
7,743285E-3
8,067593E-3
1,131067E-2
3,202971E-3
5,148820E-3
1,098637E-2
2,878663E-3
7,743285E-3
1,682391E-2
7,094669E-3
7,418977E-3
1,390514E-2
2,878663E-3
6,770361E-3
1,422945E-2
8,716209E-3
8,067593E-3
1,520237E-2
8,067593E-3
7,094669E-3
1,422945E-2
6,770361E-3
6,121744E-3
1,422945E-2
9,040517E-3
7,094669E-3
1,358083E-2
1,163498E-2
7,418977E-3
7,743285E-3
5,473128E-3
7,418977E-3
1,487806E-2
1,487806E-2
1,325652E-2
1,682391E-2
1,520237E-2
8,716209E-3
1,390514E-2
1,228360E-2
5,797436E-3
1,098637E-2
1,520237E-2
7,418977E-3
1,033775E-2
1,325652E-2
4,824512E-3
6,446052E-3
7,418977E-3
-1,013034E-3
1,257123E-3
6,446052E-3
9,328148E-4
4,824512E-3
5,148820E-3
-7,823504E-3
2,841986E-4
7,743285E-3
6,085067E-4
1,905739E-3
8,067593E-3
2,230047E-3
2,878663E-3
7,094669E-3
2,841986E-4
6,770361E-3
1,131067E-2
3,851588E-3
1,905739E-3
1,033775E-2
7,418977E-3
5,473128E-3
8,716209E-3
-6,887257E-4
-2,310266E-3
3,851588E-3
-3,644176E-4
-3,644176E-4
1,001344E-2
4,500204E-3
-5,877655E-3
2,878663E-3
1,581431E-3
1,257123E-3
6,121744E-3
4,175896E-3
1,257123E-3
6,121744E-3
4,824512E-3
-4,904731E-3
2,841986E-4
6,085067E-4
-2,634574E-3
-4,010948E-5
3,851588E-3
-2,634574E-3
-3,644176E-4
-6,887257E-4
-7,499196E-3
-4,010948E-5
3,527280E-3
-3,931807E-3
2,230047E-3
1,195929E-2
7,094669E-3
5,148820E-3
1,098637E-2
2,230047E-3
6,446052E-3
1,649960E-2
9,040517E-3
9,040517E-3
1,812114E-2
1,325652E-2
1,066206E-2
1,325652E-2
5,797436E-3
6,121744E-3
1,390514E-2
1,195929E-2
1,098637E-2
1,812114E-2
1,422945E-2
5,473128E-3
1,487806E-2
1,390514E-2
9,364825E-3
1,293221E-2
1,001344E-2
8,716209E-3
1,552668E-2
1,552668E-2
9,040517E-3
1,358083E-2
1,358083E-2
9,689133E-3
1,293221E-2
1,714822E-2
1,098637E-2
1,163498E-2
1,390514E-2
6,446052E-3
1,390514E-2
2,039130E-2
1,358083E-2
1,487806E-2
2,298577E-2
1,520237E-2
1,520237E-2
2,331007E-2
1,390514E-2
1,617530E-2
2,298577E-2
1,974268E-2
2,395869E-2
2,947193E-2
1,941838E-2
1,812114E-2
2,363438E-2
1,487806E-2
2,298577E-2
3,109347E-2
2,201284E-2
2,136422E-2
2,882331E-2
2,395869E-2
2,266146E-2
2,720177E-2
1,812114E-2
1,812114E-2
2,493161E-2
2,006699E-2
1,779684E-2
2,525592E-2
2,622885E-2
1,974268E-2
2,168853E-2
1,617530E-2
1,066206E-2
1,325652E-2
1,779684E-2
1,617530E-2
1,682391E-2
1,714822E-2
5,148820E-3
8,067593E-3
1,487806E-2
6,446052E-3
1,131067E-2
1,974268E-2
8,391901E-3
7,418977E-3
1,422945E-2
5,473128E-3
9,689133E-3
1,585099E-2
1,098637E-2
1,293221E-2
2,201284E-2
1,487806E-2
1,195929E-2
1,520237E-2
7,743285E-3
8,391901E-3
1,682391E-2
1,455375E-2
1,131067E-2
1,974268E-2
1,714822E-2
1,131067E-2
1,325652E-2
9,040517E-3
8,067593E-3
1,487806E-2
1,422945E-2
1,163498E-2
1,617530E-2
1,422945E-2
5,797436E-3
1,098637E-2
1,520237E-2
1,195929E-2
1,455375E-2
1,876976E-2
8,716209E-3
1,260791E-2
1,779684E-2
8,391901E-3
1,195929E-2
1,779684E-2
1,163498E-2
1,422945E-2
2,006699E-2
1,390514E-2
1,552668E-2
1,682391E-2
6,446052E-3
1,293221E-2
2,071561E-2
1,033775E-2
1,001344E-2
2,168853E-2
1,422945E-2
1,487806E-2
1,682391E-2
6,446052E-3
8,716209E-3
1,487806E-2
1,520237E-2
1,422945E-2
2,006699E-2
1,682391E-2
1,033775E-2
1,714822E-2
1,455375E-2
1,325652E-2
1,844545E-2
1,844545E-2
1,747253E-2
2,460731E-2
2,071561E-2
8,716209E-3
1,617530E-2
1,779684E-2
1,520237E-2
2,233715E-2
1,974268E-2
1,552668E-2
2,168853E-2
2,039130E-2
8,716209E-3
1,455375E-2
1,585099E-2
1,131067E-2
1,812114E-2
1,974268E-2
1,228360E-2
1,585099E-2
1,909407E-2
7,743285E-3
1,260791E-2
1,585099E-2
9,689133E-3
1,520237E-2
2,266146E-2
1,649960E-2
1,844545E-2
2,687746E-2
2,006699E-2
2,460731E-2
2,882331E-2
2,558023E-2
4,179564E-2
6,709167E-2
7,098336E-2
6,449720E-2
7,422644E-2
7,617229E-2
9,238770E-2
1,034142E-1
8,784739E-2
7,649660E-2
7,617229E-2
6,352428E-2
4,471441E-2
3,660671E-2
2,785039E-2
2,590454E-2
2,979624E-2
2,039130E-2
3,527280E-3
-1,337342E-3
-1,139089E-2
-2,922784E-2
-3,117369E-2
-3,117369E-2
-2,890353E-2
-1,852567E-2
-6,201963E-3
-4,580423E-3
3,202971E-3
1,001344E-2
5,473128E-3
1,520237E-2
2,233715E-2
1,358083E-2
1,390514E-2
1,844545E-2
1,033775E-2
6,770361E-3
9,040517E-3
-3,607499E-3
-1,661650E-3
3,202971E-3
-7,823504E-3
-6,201963E-3
2,878663E-3
-5,877655E-3
-6,201963E-3
-3,931807E-3
-1,301243E-2
-8,472120E-3
-1,985958E-3
-8,472120E-3
-5,877655E-3
3,202971E-3
-2,310266E-3
6,085067E-4
3,527280E-3
-3,931807E-3
1,905739E-3
1,001344E-2
4,824512E-3
1,581431E-3
1,163498E-2
1,033775E-2
4,824512E-3
9,689133E-3
8,067593E-3
8,716209E-3
1,520237E-2
1,520237E-2
1,228360E-2
1,552668E-2
1,163498E-2
9,328148E-4
3,527280E-3
9,364825E-3
5,473128E-3
8,067593E-3
1,098637E-2
3,851588E-3
9,364825E-3
1,163498E-2
-1,013034E-3
2,878663E-3
2,878663E-3
-3,283190E-3
2,841986E-4
5,473128E-3
-3,283190E-3
2,841986E-4
1,905739E-3
-1,593121E-2
-1,657982E-2
-1,366105E-2
-2,209306E-2
-4,706478E-2
-1,608969E-1
-2,883500E-1
-3,285642E-1
-3,055383E-1
-3,094300E-1
-3,593735E-1
-4,316942E-1
-4,900696E-1
-4,975287E-1
-4,423963E-1
-3,133217E-1
-1,381954E-1
-1,917429E-2
6,255135E-2
1,559521E-1
2,493528E-1
3,641579E-1
4,789630E-1
5,937680E-1
7,157079E-1
8,373234E-1
9,274811E-1
9,673710E-1
9,725599E-1
9,398048E-1
8,648896E-1
7,682458E-1
6,712777E-1
5,610129E-1
4,406946E-1
3,343215E-1
2,217866E-1
1,150893E-1
2,882331E-2
-5,257802E-2
-1,232772E-1
-1,664102E-1
-2,001382E-1
-2,260829E-1
-2,322447E-1
-2,364607E-1
-2,380823E-1
-2,244613E-1
-2,121376E-1
-2,105161E-1
-1,946250E-1
-1,865173E-1
-1,865173E-1
-1,761394E-1
-1,670588E-1
-1,703019E-1
-1,608969E-1
-1,482489E-1
-1,479246E-1
-1,414384E-1
-1,320335E-1
-1,323578E-1
-1,239258E-1
-1,112778E-1
-1,125750E-1
-1,077104E-1
-9,214361E-2
-9,149499E-2
-8,695468E-2
-7,690113E-2
-7,852267E-2
-7,073927E-2
-5,906418E-2
-5,971280E-2
-5,582110E-2
-4,349739E-2
-4,901063E-2
-4,738909E-2
-3,733554E-2
-4,187585E-2
-3,636262E-2
-2,209306E-2
-2,501183E-2
-2,566045E-2
-1,301243E-2
-1,528259E-2
-1,625551E-2
-8,796428E-3
-1,236382E-2
-7,174888E-3
6,085067E-4
-4,904731E-3
-4,904731E-3
6,121744E-3
5,797436E-3
-4,010948E-5
5,473128E-3
-3,644176E-4
9,328148E-4
7,094669E-3
2,230047E-3
9,328148E-4
9,364825E-3
7,743285E-3
-6,887257E-4
5,797436E-3
6,121744E-3
3,851588E-3
1,001344E-2
1,390514E-2
1,228360E-2
1,909407E-2
1,941838E-2
1,033775E-2
1,422945E-2
1,714822E-2
1,714822E-2
2,590454E-2
2,720177E-2
2,136422E-2
2,525592E-2
2,979624E-2
2,266146E-2
2,720177E-2
2,914762E-2
1,714822E-2
2,201284E-2
3,174208E-2
2,785039E-2
2,720177E-2
3,174208E-2
2,266146E-2
2,655315E-2
2,979624E-2
2,363438E-2
2,460731E-2
3,174208E-2
2,785039E-2
2,655315E-2
3,271501E-2
2,947193E-2
2,817469E-2
3,206639E-2
2,914762E-2
2,590454E-2
3,628240E-2
3,239070E-2
2,201284E-2
2,752608E-2
2,720177E-2
2,687746E-2
3,530947E-2
3,239070E-2
2,720177E-2
3,239070E-2
2,914762E-2
2,266146E-2
3,109347E-2
3,076916E-2
2,882331E-2
3,822825E-2
3,822825E-2
3,239070E-2
3,595809E-2
3,790394E-2
2,785039E-2
3,239070E-2
3,368793E-2
3,109347E-2
3,628240E-2
3,952548E-2
2,914762E-2
2,849900E-2
3,141778E-2
2,266146E-2
2,622885E-2
3,206639E-2
2,331007E-2
2,168853E-2
2,914762E-2
1,909407E-2
1,552668E-2
2,006699E-2
1,033775E-2
1,358083E-2
2,201284E-2
1,422945E-2
1,098637E-2
1,974268E-2
1,293221E-2
9,040517E-3
1,358083E-2
7,094669E-3
1,066206E-2
2,039130E-2
1,520237E-2
1,131067E-2
1,747253E-2
1,358083E-2
1,098637E-2
1,649960E-2
1,228360E-2
1,260791E-2
1,779684E-2
1,390514E-2
1,195929E-2
1,876976E-2
1,617530E-2
6,121744E-3
1,066206E-2
8,067593E-3
1,581431E-3
7,743285E-3
1,195929E-2
9,364825E-3
1,228360E-2
1,520237E-2
6,446052E-3
7,743285E-3
9,364825E-3
3,851588E-3
6,770361E-3
1,520237E-2
1,033775E-2
1,098637E-2
1,325652E-2
1,581431E-3
9,328148E-4
1,163498E-2
7,418977E-3
7,418977E-3
1,682391E-2
9,689133E-3
5,473128E-3
1,195929E-2
2,230047E-3
3,202971E-3
7,418977E-3
4,824512E-3
4,824512E-3
1,585099E-2
9,689133E-3
4,175896E-3
1,260791E-2
6,121744E-3
4,175896E-3
8,067593E-3
6,770361E-3
8,067593E-3
1,552668E-2
1,098637E-2
7,743285E-3
1,163498E-2
6,770361E-3
3,851588E-3
9,040517E-3
1,131067E-2
7,094669E-3
9,040517E-3
6,446052E-3
-2,634574E-3
6,446052E-3
8,067593E-3
4,500204E-3
9,689133E-3
8,716209E-3
2,554355E-3
7,094669E-3
8,067593E-3
-1,985958E-3
3,851588E-3
9,689133E-3
2,554355E-3
2,878663E-3
1,001344E-2
4,175896E-3
3,527280E-3
7,743285E-3
2,230047E-3
5,797436E-3
9,364825E-3
-3,644176E-4
1,257123E-3
1,098637E-2
4,175896E-3
3,851588E-3
8,391901E-3
-1,661650E-3
4,175896E-3
1,358083E-2
6,770361E-3
5,797436E-3
1,390514E-2
7,094669E-3
1,905739E-3
4,175896E-3
6,085067E-4
2,230047E-3
9,364825E-3
8,391901E-3
1,905739E-3
2,554355E-3
-1,337342E-3
-7,174888E-3
2,554355E-3
-1,337342E-3
-6,201963E-3
1,581431E-3
2,878663E-3
-5,877655E-3
-1,661650E-3
-2,310266E-3
-1,398536E-2
-9,120736E-3
-6,526271E-3
-1,203951E-2
-6,850580E-3
-5,553347E-3
-9,769352E-3
-5,877655E-3
-8,796428E-3
-1,657982E-2
-7,823504E-3
-6,887257E-4
-5,229039E-3
6,085067E-4
9,040517E-3
5,473128E-3
1,195929E-2
2,006699E-2
1,649960E-2
3,141778E-2
4,114702E-2
3,757963E-2
4,730887E-2
6,125412E-2
6,157843E-2
6,644305E-2
7,714522E-2
7,325352E-2
8,071261E-2
9,011754E-2
8,622584E-2
9,173908E-2
9,952248E-2
9,238770E-2
9,173908E-2
9,465786E-2
8,460430E-2
8,752308E-2
9,400924E-2
8,265846E-2
7,941537E-2
8,363138E-2
7,195629E-2
6,903752E-2
7,130767E-2
6,190274E-2
5,898396E-2
6,255135E-2
5,476796E-2
5,217349E-2
5,930827E-2
5,055195E-2
4,049840E-2
4,503872E-2
3,920117E-2
3,887686E-2
4,049840E-2
3,595809E-2
3,401224E-2
3,822825E-2
3,303932E-2
2,590454E-2
2,849900E-2
2,298577E-2
1,617530E-2
2,460731E-2
2,266146E-2
1,163498E-2
1,585099E-2
1,974268E-2
7,743285E-3
1,001344E-2
1,422945E-2
1,066206E-2
1,487806E-2
1,844545E-2
7,743285E-3
8,067593E-3
1,390514E-2
2,230047E-3
2,554355E-3
5,797436E-3
4,175896E-3
8,716209E-3
1,714822E-2
7,094669E-3
3,527280E-3
8,716209E-3
-4,010948E-5
6,121744E-3
1,195929E-2
2,554355E-3
6,085067E-4
5,473128E-3
3,527280E-3
5,797436E-3
8,716209E-3
5,797436E-3
5,797436E-3
1,293221E-2
8,716209E-3
4,175896E-3
1,422945E-2
1,358083E-2
1,001344E-2
1,260791E-2
9,364825E-3
1,163498E-2
1,585099E-2
1,163498E-2
1,066206E-2
1,909407E-2
1,552668E-2
1,033775E-2
1,422945E-2
1,131067E-2
8,067593E-3
1,260791E-2
1,293221E-2
8,391901E-3
1,163498E-2
1,066206E-2
-1,337342E-3
6,446052E-3
1,098637E-2
5,473128E-3
6,446052E-3
1,098637E-2
5,797436E-3
8,716209E-3
1,487806E-2
5,797436E-3
8,716209E-3
9,364825E-3
2,230047E-3
7,094669E-3
1,585099E-2
1,098637E-2
1,066206E-2
1,422945E-2
3,527280E-3
8,067593E-3
1,455375E-2
7,094669E-3
1,228360E-2
1,682391E-2
7,418977E-3
7,094669E-3
1,358083E-2
3,851588E-3
7,418977E-3
1,487806E-2
8,067593E-3
1,033775E-2
1,617530E-2
1,001344E-2
6,121744E-3
8,716209E-3
5,473128E-3
9,328148E-4
8,391901E-3
5,473128E-3
1,905739E-3
9,689133E-3
5,797436E-3
-6,887257E-4
2,878663E-3
2,554355E-3
3,527280E-3
1,001344E-2
9,689133E-3
1,905739E-3
5,797436E-3
5,148820E-3
-2,958882E-3
4,175896E-3
3,851588E-3
9,328148E-4
3,202971E-3
6,770361E-3
4,500204E-3
7,743285E-3
6,121744E-3
-2,310266E-3
3,527280E-3
4,824512E-3
-3,931807E-3
-2,310266E-3
4,824512E-3
2,554355E-3
6,770361E-3
1,033775E-2
1,581431E-3
4,824512E-3
7,743285E-3
-4,010948E-5
1,257123E-3
7,418977E-3
1,581431E-3
3,527280E-3
1,033775E-2
1,257123E-3
5,473128E-3
1,260791E-2
4,175896E-3
6,446052E-3
1,909407E-2
1,163498E-2
9,040517E-3
1,422945E-2
6,770361E-3
1,195929E-2
2,136422E-2
1,487806E-2
9,364825E-3
1,552668E-2
1,358083E-2
1,325652E-2
2,071561E-2
1,390514E-2
9,364825E-3
1,455375E-2
1,163498E-2
9,040517E-3
1,617530E-2
1,649960E-2
5,148820E-3
7,418977E-3
1,195929E-2
7,094669E-3
8,067593E-3
1,163498E-2
5,473128E-3
1,001344E-2
1,325652E-2
-1,661650E-3
2,841986E-4
8,067593E-3
2,554355E-3
4,175896E-3
1,066206E-2
3,202971E-3
5,797436E-3
1,066206E-2
1,905739E-3
3,527280E-3
8,067593E-3
3,202971E-3
4,824512E-3
1,390514E-2
8,067593E-3
7,094669E-3
1,131067E-2
2,230047E-3
6,446052E-3
1,585099E-2
1,195929E-2
9,040517E-3
1,358083E-2
8,391901E-3
7,094669E-3
1,228360E-2
8,716209E-3
1,131067E-2
1,844545E-2
1,325652E-2
1,163498E-2
1,520237E-2
1,131067E-2
5,148820E-3
1,195929E-2
9,689133E-3
7,418977E-3
1,779684E-2
1,520237E-2
1,033775E-2
1,552668E-2
1,552668E-2
8,067593E-3
1,520237E-2
1,682391E-2
1,195929E-2
1,390514E-2
1,876976E-2
1,682391E-2
2,233715E-2
2,233715E-2
9,364825E-3
1,487806E-2
1,779684E-2
1,422945E-2
1,876976E-2
2,298577E-2
1,649960E-2
2,168853E-2
2,525592E-2
1,520237E-2
1,779684E-2
1,844545E-2
1,293221E-2
1,714822E-2
2,233715E-2
1,422945E-2
1,422945E-2
2,266146E-2
1,293221E-2
1,260791E-2
2,039130E-2
1,195929E-2
1,098637E-2
2,298577E-2
1,682391E-2
1,325652E-2
2,039130E-2
1,195929E-2
1,228360E-2
2,168853E-2
1,974268E-2
1,714822E-2
2,136422E-2
2,039130E-2
1,876976E-2
2,168853E-2
1,617530E-2
1,390514E-2
1,909407E-2
1,812114E-2
1,682391E-2
2,395869E-2
1,649960E-2
9,689133E-3
1,649960E-2
1,390514E-2
1,066206E-2
1,747253E-2
1,844545E-2
1,358083E-2
2,103992E-2
1,714822E-2
6,770361E-3
1,325652E-2
1,487806E-2
1,098637E-2
2,006699E-2
2,266146E-2
1,163498E-2
1,422945E-2
1,455375E-2
8,391901E-3
1,714822E-2
1,844545E-2
1,001344E-2
1,552668E-2
2,363438E-2
1,422945E-2
1,812114E-2
2,331007E-2
1,066206E-2
1,131067E-2
1,617530E-2
1,131067E-2
1,131067E-2
1,909407E-2
1,098637E-2
1,001344E-2
1,260791E-2
7,418977E-3
1,001344E-2
1,617530E-2
6,121744E-3
6,446052E-3
1,649960E-2
1,325652E-2
9,689133E-3
1,455375E-2
6,121744E-3
7,418977E-3
1,909407E-2
1,552668E-2
1,228360E-2
2,039130E-2
1,844545E-2
1,520237E-2
1,682391E-2
1,260791E-2
1,585099E-2
2,201284E-2
1,552668E-2
1,228360E-2
2,136422E-2
1,909407E-2
1,195929E-2
1,422945E-2
1,163498E-2
1,033775E-2
1,844545E-2
1,714822E-2
1,163498E-2
1,812114E-2
2,103992E-2
1,617530E-2
2,428300E-2
3,012054E-2
3,466086E-2
5,476796E-2
7,001044E-2
6,384859E-2
6,968613E-2
8,492861E-2
9,076616E-2
9,433355E-2
9,206339E-2
7,682091E-2
6,936182E-2
6,190274E-2
3,822825E-2
3,498517E-2
4,276856E-2
3,174208E-2
2,428300E-2
2,039130E-2
1,905739E-3
-1,171520E-2
-1,398536E-2
-2,825491E-2
-3,571400E-2
-2,890353E-2
-3,117369E-2
-1,787705E-2
-2,310266E-3
-3,283190E-3
1,905739E-3
1,325652E-2
1,131067E-2
1,260791E-2
1,649960E-2
1,487806E-2
1,228360E-2
1,195929E-2
9,364825E-3
1,905739E-3
2,878663E-3
1,257123E-3
-6,526271E-3
-5,229039E-3
-8,147812E-3
-1,009366E-2
-5,877655E-3
-4,256115E-3
-1,074228E-2
-1,171520E-2
-1,203951E-2
-2,014721E-2
-1,203951E-2
-4,256115E-3
-7,499196E-3
-3,607499E-3
2,230047E-3
-1,661650E-3
6,085067E-4
3,202971E-3
-5,229039E-3
6,085067E-4
6,770361E-3
2,230047E-3
6,121744E-3
1,422945E-2
6,121744E-3
5,473128E-3
1,131067E-2
4,824512E-3
6,770361E-3
1,163498E-2
6,121744E-3
5,797436E-3
1,487806E-2
1,163498E-2
8,391901E-3
9,689133E-3
4,175896E-3
5,148820E-3
9,040517E-3
1,257123E-3
1,257123E-3
8,716209E-3
4,824512E-3
2,554355E-3
1,033775E-2
5,797436E-3
1,581431E-3
4,175896E-3
-1,013034E-3
-5,229039E-3
1,257123E-3
-5,229039E-3
-1,787705E-2
-1,755275E-2
-2,371460E-2
-7,398236E-2
-2,033813E-1
-3,013223E-1
-3,318073E-1
-3,078085E-1
-3,126731E-1
-3,859667E-1
-4,573145E-1
-4,955829E-1
-5,014204E-1
-4,394776E-1
-2,844583E-1
-1,164667E-1
-1,041797E-2
8,882031E-2
1,669786E-1
2,620008E-1
3,881567E-1
4,893408E-1
5,989570E-1
7,380851E-1
8,502958E-1
9,291026E-1
9,732085E-1
9,543987E-1
9,099684E-1
8,421880E-1
7,397067E-1
6,339822E-1
5,344196E-1
4,166958E-1
2,989720E-1
1,961663E-1
9,433355E-2
8,391901E-3
-5,873987E-2
-1,200341E-1
-1,651129E-1
-1,904090E-1
-2,127862E-1
-2,241370E-1
-2,179751E-1
-2,150564E-1
-2,124619E-1
-2,004625E-1
-1,881388E-1
-1,832742E-1
-1,738692E-1
-1,651129E-1
-1,690046E-1
-1,595997E-1
-1,527892E-1
-1,550594E-1
-1,463031E-1
-1,381954E-1
-1,391683E-1
-1,307363E-1
-1,245744E-1
-1,284661E-1
-1,171153E-1
-1,054402E-1
-1,086833E-1
-9,603531E-2
-8,111713E-2
-8,500883E-2
-7,592820E-2
-6,846912E-2
-7,560390E-2
-6,814481E-2
-5,938849E-2
-6,328019E-2
-5,906418E-2
-4,382170E-2
-4,382170E-2
-4,317309E-2
-3,636262E-2
-4,122724E-2
-3,668692E-2
-3,020076E-2
-3,506538E-2
-3,149799E-2
-2,112014E-2
-2,566045E-2
-2,436322E-2
-1,366105E-2
-1,463397E-2
-1,625551E-2
-1,041797E-2
-1,333674E-2
-1,430967E-2
-6,526271E-3
-9,769352E-3
-1,528259E-2
-5,877655E-3
-7,499196E-3
-1,074228E-2
-4,580423E-3
-2,958882E-3
-6,201963E-3
-1,985958E-3
-3,644176E-4
-6,526271E-3
-4,010948E-5
4,175896E-3
2,230047E-3
8,391901E-3
1,390514E-2
6,446052E-3
1,487806E-2
1,941838E-2
1,066206E-2
1,585099E-2
2,071561E-2
1,714822E-2
2,590454E-2
3,368793E-2
2,460731E-2
2,525592E-2
3,174208E-2
2,201284E-2
2,590454E-2
3,336362E-2
2,752608E-2
2,817469E-2
3,822825E-2
3,239070E-2
2,947193E-2
3,563378E-2
2,525592E-2
2,590454E-2
3,206639E-2
2,622885E-2
2,817469E-2
3,725532E-2
2,947193E-2
2,687746E-2
2,979624E-2
2,136422E-2
2,460731E-2
3,174208E-2
2,331007E-2
2,655315E-2
3,725532E-2
3,206639E-2
2,363438E-2
2,785039E-2
2,363438E-2
2,752608E-2
3,628240E-2
3,336362E-2
2,882331E-2
3,628240E-2
3,790394E-2
2,752608E-2
2,655315E-2
2,947193E-2
3,044485E-2
3,271501E-2
4,114702E-2
3,368793E-2
3,530947E-2
3,530947E-2
2,687746E-2
3,401224E-2
3,660671E-2
2,882331E-2
3,044485E-2
3,887686E-2
3,174208E-2
2,914762E-2
3,401224E-2
2,493161E-2
2,590454E-2
2,882331E-2
2,395869E-2
2,298577E-2
3,076916E-2
2,590454E-2
2,395869E-2
3,012054E-2
1,974268E-2
1,747253E-2
2,687746E-2
2,525592E-2
2,298577E-2
3,174208E-2
2,493161E-2
1,812114E-2
2,590454E-2
2,039130E-2
1,909407E-2
2,622885E-2
2,525592E-2
1,876976E-2
2,039130E-2
1,876976E-2
1,131067E-2
1,747253E-2
1,876976E-2
1,293221E-2
1,812114E-2
2,136422E-2
1,552668E-2
1,812114E-2
1,909407E-2
1,033775E-2
1,552668E-2
2,006699E-2
1,649960E-2
1,941838E-2
2,460731E-2
1,844545E-2
2,103992E-2
2,428300E-2
1,422945E-2
1,812114E-2
2,298577E-2
1,585099E-2
1,487806E-2
2,298577E-2
1,649960E-2
1,747253E-2
1,974268E-2
7,743285E-3
1,163498E-2
1,779684E-2
9,364825E-3
9,364825E-3
1,844545E-2
1,455375E-2
1,325652E-2
1,585099E-2
3,851588E-3
6,121744E-3
1,617530E-2
1,260791E-2
1,293221E-2
1,617530E-2
8,716209E-3
7,094669E-3
1,228360E-2
7,743285E-3
8,067593E-3
1,585099E-2
1,098637E-2
6,770361E-3
1,260791E-2
9,689133E-3
4,500204E-3
8,391901E-3
7,418977E-3
6,121744E-3
1,033775E-2
1,228360E-2
8,716209E-3
1,260791E-2
1,195929E-2
3,527280E-3
1,066206E-2
1,098637E-2
6,121744E-3
1,001344E-2
1,163498E-2
6,446052E-3
1,228360E-2
1,552668E-2
5,473128E-3
8,716209E-3
9,040517E-3
3,851588E-3
8,716209E-3
1,293221E-2
7,094669E-3
1,033775E-2
1,228360E-2
3,202971E-3
5,148820E-3
6,446052E-3
2,230047E-3
6,770361E-3
1,260791E-2
5,148820E-3
4,175896E-3
5,148820E-3
-4,580423E-3
-3,644176E-4
6,770361E-3
1,257123E-3
-1,661650E-3
7,094669E-3
9,328148E-4
-4,010948E-5
4,824512E-3
6,085067E-4
6,085067E-4
4,500204E-3
-1,013034E-3
-2,958882E-3
5,148820E-3
-4,010948E-5
-5,553347E-3
1,581431E-3
-5,229039E-3
-8,147812E-3
-2,310266E-3
-2,958882E-3
-1,074228E-2
-7,499196E-3
-5,553347E-3
-1,495828E-2
-1,106658E-2
-1,268813E-2
-1,236382E-2
-7,499196E-3
-5,553347E-3
-7,499196E-3
-1,661650E-3
1,581431E-3
-5,877655E-3
-3,644176E-4
5,473128E-3
3,851588E-3
9,689133E-3
2,168853E-2
2,136422E-2
2,979624E-2
3,952548E-2
3,109347E-2
3,498517E-2
4,828180E-2
4,795749E-2
5,638950E-2
6,936182E-2
6,644305E-2
7,163198E-2
8,330707E-2
7,973968E-2
8,460430E-2
9,044185E-2
8,200984E-2
8,590154E-2
9,660370E-2
9,076616E-2
8,946893E-2
9,109047E-2
8,298276E-2
7,909107E-2
8,200984E-2
7,779383E-2
7,519937E-2
7,649660E-2
6,611874E-2
5,801104E-2
5,801104E-2
5,217349E-2
4,666026E-2
4,795749E-2
4,309287E-2
4,017409E-2
4,406579E-2
3,757963E-2
2,590454E-2
3,012054E-2
2,622885E-2
2,233715E-2
2,558023E-2
2,655315E-2
2,168853E-2
2,720177E-2
2,460731E-2
1,358083E-2
1,617530E-2
1,422945E-2
1,163498E-2
1,812114E-2
2,168853E-2
1,812114E-2
1,909407E-2
2,103992E-2
7,418977E-3
8,067593E-3
1,195929E-2
3,527280E-3
8,067593E-3
1,649960E-2
1,228360E-2
1,390514E-2
1,552668E-2
4,824512E-3
5,797436E-3
9,040517E-3
3,851588E-3
6,770361E-3
1,552668E-2
1,163498E-2
1,228360E-2
1,941838E-2
1,163498E-2
1,455375E-2
2,136422E-2
1,358083E-2
1,358083E-2
2,071561E-2
1,358083E-2
1,293221E-2
1,909407E-2
1,066206E-2
1,066206E-2
1,649960E-2
9,364825E-3
8,716209E-3
1,682391E-2
1,260791E-2
6,770361E-3
1,066206E-2
2,554355E-3
2,878663E-3
9,040517E-3
5,797436E-3
4,175896E-3
1,098637E-2
8,067593E-3
3,851588E-3
7,094669E-3
2,554355E-3
-4,010948E-5
7,094669E-3
3,527280E-3
3,851588E-3
1,098637E-2
9,364825E-3
-3,644176E-4
4,175896E-3
6,770361E-3
-4,010948E-5
4,500204E-3
1,390514E-2
9,040517E-3
1,066206E-2
1,455375E-2
3,851588E-3
6,770361E-3
1,195929E-2
5,148820E-3
8,716209E-3
1,812114E-2
1,001344E-2
1,098637E-2
1,390514E-2
2,554355E-3
6,770361E-3
1,358083E-2
8,716209E-3
1,163498E-2
2,103992E-2
8,391901E-3
5,797436E-3
1,163498E-2
3,202971E-3
8,067593E-3
1,228360E-2
1,581431E-3
3,851588E-3
1,066206E-2
4,824512E-3
1,581431E-3
4,500204E-3
-1,985958E-3
-2,310266E-3
4,175896E-3
2,230047E-3
-1,985958E-3
2,841986E-4
6,085067E-4
-5,877655E-3
-1,337342E-3
9,328148E-4
-2,958882E-3
3,851588E-3
7,418977E-3
-6,887257E-4
6,121744E-3
7,094669E-3
-2,634574E-3
1,905739E-3
3,202971E-3
-1,013034E-3
3,527280E-3
5,797436E-3
-1,661650E-3
4,175896E-3
4,175896E-3
-3,931807E-3
2,554355E-3
4,824512E-3
-6,887257E-4
-3,644176E-4
5,148820E-3
2,841986E-4
5,148820E-3
7,743285E-3
-3,283190E-3
2,230047E-3
8,067593E-3
2,554355E-3
1,905739E-3
7,743285E-3
3,851588E-3
6,085067E-4
1,905739E-3
-3,607499E-3
-3,283190E-3
8,067593E-3
2,878663E-3
-6,887257E-4
6,121744E-3
-4,010948E-5
2,841986E-4
9,364825E-3
1,581431E-3
2,878663E-3
9,040517E-3
4,824512E-3
4,500204E-3
1,520237E-2
1,228360E-2
7,743285E-3
1,163498E-2
8,067593E-3
9,040517E-3
1,682391E-2
1,682391E-2
1,487806E-2
1,779684E-2
1,552668E-2
7,094669E-3
1,163498E-2
1,520237E-2
1,066206E-2
1,812114E-2
2,006699E-2
1,325652E-2
1,390514E-2
1,552668E-2
6,446052E-3
1,195929E-2
1,422945E-2
7,418977E-3
1,033775E-2
1,714822E-2
1,390514E-2
1,487806E-2
1,747253E-2
7,743285E-3
1,066206E-2
1,779684E-2
1,585099E-2
1,682391E-2
2,460731E-2
2,006699E-2
1,844545E-2
2,233715E-2
1,552668E-2
1,520237E-2
2,201284E-2
1,455375E-2
1,649960E-2
2,266146E-2
1,649960E-2
1,390514E-2
1,909407E-2
1,552668E-2
1,552668E-2
1,617530E-2
1,293221E-2
1,260791E-2
1,649960E-2
1,552668E-2
1,066206E-2
1,747253E-2
1,455375E-2
1,195929E-2
1,747253E-2
2,039130E-2
1,195929E-2
1,260791E-2
1,552668E-2
1,260791E-2
1,585099E-2
1,714822E-2
1,098637E-2
1,747253E-2
2,460731E-2
1,585099E-2
1,682391E-2
2,233715E-2
1,487806E-2
1,714822E-2
1,876976E-2
1,098637E-2
1,390514E-2
2,136422E-2
1,682391E-2
1,909407E-2
2,006699E-2
8,716209E-3
1,390514E-2
2,039130E-2
1,358083E-2
1,325652E-2
1,812114E-2
1,260791E-2
8,716209E-3
1,617530E-2
1,293221E-2
1,714822E-2
2,201284E-2
1,422945E-2
1,260791E-2
2,039130E-2
1,585099E-2
1,520237E-2
1,844545E-2
1,098637E-2
1,195929E-2
1,682391E-2
1,455375E-2
1,163498E-2
1,779684E-2
1,649960E-2
1,001344E-2
1,325652E-2
1,293221E-2
1,293221E-2
1,747253E-2
2,071561E-2
1,422945E-2
1,747253E-2
1,909407E-2
9,689133E-3
1,163498E-2
1,455375E-2
1,390514E-2
2,039130E-2
2,201284E-2
1,325652E-2
1,779684E-2
2,395869E-2
1,228360E-2
1,520237E-2
1,844545E-2
1,358083E-2
1,779684E-2
2,622885E-2
1,812114E-2
1,714822E-2
2,071561E-2
1,358083E-2
1,747253E-2
2,201284E-2
1,682391E-2
1,520237E-2
2,558023E-2
1,876976E-2
1,520237E-2
2,136422E-2
1,033775E-2
1,260791E-2
2,006699E-2
1,585099E-2
1,455375E-2
2,168853E-2
1,714822E-2
1,033775E-2
1,649960E-2
1,293221E-2
1,195929E-2
1,714822E-2
1,974268E-2
1,552668E-2
2,071561E-2
1,974268E-2
1,001344E-2
1,293221E-2
1,422945E-2
1,163498E-2
1,487806E-2
2,006699E-2
1,617530E-2
1,941838E-2
2,201284E-2
9,689133E-3
1,228360E-2
1,585099E-2
1,001344E-2
1,487806E-2
2,460731E-2
1,714822E-2
1,617530E-2
2,006699E-2
1,455375E-2
2,233715E-2
3,109347E-2
3,141778E-2
4,568733E-2
6,871321E-2
6,871321E-2
6,287566E-2
7,292921E-2
7,909107E-2
9,465786E-2
1,001711E-1
8,622584E-2
7,260490E-2
7,001044E-2
5,509227E-2
3,660671E-2
3,563378E-2
2,655315E-2
2,233715E-2
2,331007E-2
1,260791E-2
-4,580423E-3
-8,796428E-3
-2,209306E-2
-3,830846E-2
-3,603831E-2
-3,668692E-2
-3,344384E-2
-1,917429E-2
-9,445044E-3
-6,850580E-3
2,878663E-3
8,067593E-3
3,851588E-3
8,716209E-3
1,195929E-2
5,473128E-3
7,743285E-3
1,163498E-2
4,175896E-3
2,230047E-3
1,905739E-3
-7,174888E-3
-5,553347E-3
-6,887257E-4
-6,850580E-3
-6,201963E-3
6,085067E-4
-3,931807E-3
-3,931807E-3
6,085067E-4
-9,120736E-3
-6,526271E-3
1,581431E-3
-3,607499E-3
-4,580423E-3
1,001344E-2
6,770361E-3
2,841986E-4
4,824512E-3
-3,644176E-4
-1,661650E-3
6,121744E-3
8,391901E-3
1,001344E-2
1,909407E-2
1,293221E-2
4,500204E-3
1,033775E-2
6,770361E-3
7,418977E-3
1,812114E-2
2,071561E-2
1,552668E-2
1,747253E-2
1,325652E-2
2,878663E-3
8,391901E-3
8,391901E-3
8,716209E-3
1,066206E-2
1,422945E-2
8,067593E-3
1,131067E-2
8,391901E-3
-1,013034E-3
5,797436E-3
1,001344E-2
3,851588E-3
6,121744E-3
1,131067E-2
4,824512E-3
3,202971E-3
3,851588E-3
-1,171520E-2
-1,171520E-2
-1,203951E-2
-2,501183E-2
-4,771340E-2
-1,583025E-1
-2,857555E-1
-3,311587E-1
-3,123488E-1
-3,181863E-1
-3,648867E-1
-4,329914E-1
-4,949343E-1
-5,079066E-1
-4,537471E-1
-3,350504E-1
-1,651129E-1
-3,993001E-2
4,179564E-2
1,455742E-1
2,396236E-1
3,557259E-1
4,682608E-1
5,804714E-1
7,030599E-1
8,279185E-1
9,245623E-1
9,641279E-1
9,712627E-1
9,492097E-1
8,794835E-1
7,844612E-1
6,858715E-1
5,736609E-1
4,520454E-1
3,453480E-1
2,350833E-1
1,283859E-1
3,757963E-2
-4,057862E-2
-1,109535E-1
-1,576538E-1
-1,904090E-1
-2,247856E-1
-2,341906E-1
-2,325690E-1
-2,341906E-1
-2,244613E-1
-2,121376E-1
-2,098674E-1
-1,985167E-1
-1,868416E-1
-1,894360E-1
-1,777609E-1
-1,667345E-1
-1,664102E-1
-1,612212E-1
-1,514920E-1
-1,527892E-1
-1,505191E-1
-1,401412E-1
-1,394926E-1
-1,297633E-1
-1,161424E-1
-1,167910E-1
-1,093319E-1
-9,279222E-2
-9,311653E-2
-9,149499E-2
-8,014421E-2
-8,144144E-2
-7,171220E-2
-5,744264E-2
-5,614541E-2
-5,582110E-2
-4,220016E-2
-4,317309E-2
-4,511893E-2
-3,409246E-2
-3,441677E-2
-3,538969E-2
-2,857922E-2
-2,857922E-2
-2,922784E-2
-1,755275E-2
-1,203951E-2
-1,560690E-2
-8,796428E-3
-1,528259E-2
-1,560690E-2
-4,904731E-3
-3,931807E-3
-3,283190E-3
5,148820E-3
7,418977E-3
1,257123E-3
7,418977E-3
1,033775E-2
3,851588E-3
6,770361E-3
1,455375E-2
1,163498E-2
1,487806E-2
1,974268E-2
1,260791E-2
1,520237E-2
2,006699E-2
1,422945E-2
1,585099E-2
2,655315E-2
2,071561E-2
2,266146E-2
2,914762E-2
2,039130E-2
2,590454E-2
3,466086E-2
2,882331E-2
3,174208E-2
3,984979E-2
3,141778E-2
2,947193E-2
3,206639E-2
2,525592E-2
2,914762E-2
3,725532E-2
3,141778E-2
3,109347E-2
3,433655E-2
2,558023E-2
2,395869E-2
3,141778E-2
2,493161E-2
2,201284E-2
2,914762E-2
2,882331E-2
2,720177E-2
3,239070E-2
2,979624E-2
2,136422E-2
2,720177E-2
2,655315E-2
2,590454E-2
3,141778E-2
3,466086E-2
2,655315E-2
2,882331E-2
3,109347E-2
2,331007E-2
2,849900E-2
2,947193E-2
2,331007E-2
2,558023E-2
3,076916E-2
2,298577E-2
2,298577E-2
2,785039E-2
1,844545E-2
2,168853E-2
2,428300E-2
1,617530E-2
1,844545E-2
2,752608E-2
2,266146E-2
2,071561E-2
2,752608E-2
1,714822E-2
1,747253E-2
2,558023E-2
2,168853E-2
1,779684E-2
2,233715E-2
2,103992E-2
2,071561E-2
2,590454E-2
1,812114E-2
1,585099E-2
2,201284E-2
1,909407E-2
1,682391E-2
2,103992E-2
1,455375E-2
1,098637E-2
1,779684E-2
1,844545E-2
1,455375E-2
1,909407E-2
2,395869E-2
1,649960E-2
1,844545E-2
2,136422E-2
1,195929E-2
1,358083E-2
1,844545E-2
1,131067E-2
1,390514E-2
2,233715E-2
1,585099E-2
1,844545E-2
1,974268E-2
5,473128E-3
6,446052E-3
1,163498E-2
4,175896E-3
9,040517E-3
1,974268E-2
1,487806E-2
1,131067E-2
1,293221E-2
2,554355E-3
4,175896E-3
1,163498E-2
6,770361E-3
4,500204E-3
1,455375E-2
1,422945E-2
1,066206E-2
1,325652E-2
7,743285E-3
5,148820E-3
9,689133E-3
1,098637E-2
8,716209E-3
1,390514E-2
1,552668E-2
6,121744E-3
9,040517E-3
1,066206E-2
1,066206E-2
1,617530E-2
1,617530E-2
1,098637E-2
1,358083E-2
1,293221E-2
3,527280E-3
8,067593E-3
9,689133E-3
4,175896E-3
1,163498E-2
1,649960E-2
9,040517E-3
9,689133E-3
1,131067E-2
2,841986E-4
7,743285E-3
1,163498E-2
4,500204E-3
6,446052E-3
1,325652E-2
9,040517E-3
9,689133E-3
1,520237E-2
3,851588E-3
4,824512E-3
1,358083E-2
4,500204E-3
5,797436E-3
1,422945E-2
8,716209E-3
1,098637E-2
1,747253E-2
9,364825E-3
1,001344E-2
1,585099E-2
4,824512E-3
6,446052E-3
2,136422E-2
1,649960E-2
1,066206E-2
1,487806E-2
7,094669E-3
8,067593E-3
1,649960E-2
1,228360E-2
8,391901E-3
1,228360E-2
8,067593E-3
2,554355E-3
6,770361E-3
1,581431E-3
-4,010948E-5
6,121744E-3
8,716209E-3
4,500204E-3
6,770361E-3
5,148820E-3
-3,931807E-3
-1,013034E-3
2,554355E-3
1,581431E-3
3,202971E-3
9,040517E-3
6,085067E-4
-3,644176E-4
4,824512E-3
-3,931807E-3
-3,644176E-4
5,148820E-3
-6,887257E-4
-4,010948E-5
5,797436E-3
-4,580423E-3
-3,607499E-3
2,554355E-3
-1,041797E-2
-7,823504E-3
-4,010948E-5
-8,796428E-3
-8,147812E-3
-2,310266E-3
-8,796428E-3
-9,120736E-3
-5,553347E-3
-1,398536E-2
-1,009366E-2
-5,229039E-3
-1,203951E-2
-1,041797E-2
2,841986E-4
-3,931807E-3
-7,499196E-3
-4,256115E-3
-5,877655E-3
9,328148E-4
9,689133E-3
9,364825E-3
1,001344E-2
1,876976E-2
1,974268E-2
1,909407E-2
3,076916E-2
3,368793E-2
3,595809E-2
4,730887E-2
5,444365E-2
5,379503E-2
6,482151E-2
7,228060E-2
6,547013E-2
7,519937E-2
8,006399E-2
7,844245E-2
8,557723E-2
9,206339E-2
8,687446E-2
9,011754E-2
9,173908E-2
8,071261E-2
8,265846E-2
8,265846E-2
7,779383E-2
8,006399E-2
8,590154E-2
7,357783E-2
7,033475E-2
6,968613E-2
5,671381E-2
5,671381E-2
5,833535E-2
5,022765E-2
4,957903E-2
5,314642E-2
4,341718E-2
3,757963E-2
3,952548E-2
3,303932E-2
3,303932E-2
3,725532E-2
3,141778E-2
2,622885E-2
3,076916E-2
2,525592E-2
2,103992E-2
2,298577E-2
1,714822E-2
2,071561E-2
2,622885E-2
2,136422E-2
1,876976E-2
2,103992E-2
1,585099E-2
1,131067E-2
1,455375E-2
9,040517E-3
8,067593E-3
1,649960E-2
1,585099E-2
7,418977E-3
8,391901E-3
4,824512E-3
3,202971E-3
7,743285E-3
4,500204E-3
2,878663E-3
1,066206E-2
1,390514E-2
8,716209E-3
1,098637E-2
1,293221E-2
5,797436E-3
1,131067E-2
1,552668E-2
9,689133E-3
1,390514E-2
1,941838E-2
1,390514E-2
1,812114E-2
1,876976E-2
5,797436E-3
7,743285E-3
1,293221E-2
7,418977E-3
8,391901E-3
1,812114E-2
8,716209E-3
7,743285E-3
1,033775E-2
1,905739E-3
1,581431E-3
1,001344E-2
5,473128E-3
9,364825E-3
1,714822E-2
6,121744E-3
2,841986E-4
1,131067E-2
7,743285E-3
4,175896E-3
1,098637E-2
9,040517E-3
6,446052E-3
1,098637E-2
9,040517E-3
4,175896E-3
6,121744E-3
4,824512E-3
4,824512E-3
7,418977E-3
8,067593E-3
4,175896E-3
8,067593E-3
9,040517E-3
1,257123E-3
7,743285E-3
1,001344E-2
3,851588E-3
1,228360E-2
1,909407E-2
1,195929E-2
1,358083E-2
1,487806E-2
8,716209E-3
1,617530E-2
1,714822E-2
1,390514E-2
1,876976E-2
2,168853E-2
1,260791E-2
1,422945E-2
1,876976E-2
1,001344E-2
1,228360E-2
1,714822E-2
1,098637E-2
1,358083E-2
1,714822E-2
7,418977E-3
9,040517E-3
1,163498E-2
3,527280E-3
5,473128E-3
8,716209E-3
3,527280E-3
2,878663E-3
1,422945E-2
8,067593E-3
4,824512E-3
9,040517E-3
1,257123E-3
1,581431E-3
9,364825E-3
8,391901E-3
8,391901E-3
1,844545E-2
1,390514E-2
5,797436E-3
9,364825E-3
9,689133E-3
9,364825E-3
1,747253E-2
1,649960E-2
9,040517E-3
1,422945E-2
1,228360E-2
4,824512E-3
1,293221E-2
1,066206E-2
4,500204E-3
1,001344E-2
1,487806E-2
4,175896E-3
4,175896E-3
1,066206E-2
3,851588E-3
4,824512E-3
9,689133E-3
5,473128E-3
6,446052E-3
1,033775E-2
9,328148E-4
-1,013034E-3
1,581431E-3
-1,074228E-2
-8,472120E-3
3,851588E-3
-6,887257E-4
-2,958882E-3
2,230047E-3
-6,201963E-3
-6,526271E-3
-4,010948E-5
-6,850580E-3
-2,310266E-3
7,418977E-3
-4,010948E-5
-6,887257E-4
8,716209E-3
4,500204E-3
6,085067E-4
6,121744E-3
1,581431E-3
2,554355E-3
1,293221E-2
1,033775E-2
4,175896E-3
8,716209E-3
5,148820E-3
-6,887257E-4
4,500204E-3
2,554355E-3
3,202971E-3
6,446052E-3
1,001344E-2
7,094669E-3
8,067593E-3
1,033775E-2
3,202971E-3
6,770361E-3
1,098637E-2
8,391901E-3
1,066206E-2
1,747253E-2
1,228360E-2
1,098637E-2
1,455375E-2
4,175896E-3
9,364825E-3
1,617530E-2
1,098637E-2
1,455375E-2
2,363438E-2
1,358083E-2
1,163498E-2
1,779684E-2
8,067593E-3
8,067593E-3
1,325652E-2
9,364825E-3
1,163498E-2
2,071561E-2
1,033775E-2
6,446052E-3
1,260791E-2
5,148820E-3
7,743285E-3
1,487806E-2
1,001344E-2
1,325652E-2
2,039130E-2
1,195929E-2
1,001344E-2
1,552668E-2
1,001344E-2
1,195929E-2
1,747253E-2
1,455375E-2
1,455375E-2
2,266146E-2
1,909407E-2
9,364825E-3
1,066206E-2
7,094669E-3
6,446052E-3
1,552668E-2
1,909407E-2
1,487806E-2
2,071561E-2
1,941838E-2
7,094669E-3
1,195929E-2
1,455375E-2
8,067593E-3
1,228360E-2
2,071561E-2
1,390514E-2
1,325652E-2
1,682391E-2
8,391901E-3
1,033775E-2
1,358083E-2
5,148820E-3
8,391901E-3
1,422945E-2
7,743285E-3
1,163498E-2
1,779684E-2
1,001344E-2
1,195929E-2
1,682391E-2
8,391901E-3
1,033775E-2
1,941838E-2
1,455375E-2
1,617530E-2
2,298577E-2
1,812114E-2
1,909407E-2
2,071561E-2
1,293221E-2
1,131067E-2
2,103992E-2
1,714822E-2
1,422945E-2
2,039130E-2
1,293221E-2
1,098637E-2
1,941838E-2
1,974268E-2
1,455375E-2
1,876976E-2
1,585099E-2
5,797436E-3
1,293221E-2
1,682391E-2
1,066206E-2
1,617530E-2
1,909407E-2
1,747253E-2
2,071561E-2
1,779684E-2
6,446052E-3
1,293221E-2
1,812114E-2
1,195929E-2
1,520237E-2
2,006699E-2
1,293221E-2
1,779684E-2
1,941838E-2
9,689133E-3
1,228360E-2
1,487806E-2
1,066206E-2
1,422945E-2
2,071561E-2
1,876976E-2
1,747253E-2
1,617530E-2
6,121744E-3
6,770361E-3
1,747253E-2
1,520237E-2
1,260791E-2
1,747253E-2
1,098637E-2
4,824512E-3
1,098637E-2
4,175896E-3
8,391901E-3
1,585099E-2
5,797436E-3
3,851588E-3
1,455375E-2
9,364825E-3
4,500204E-3
1,001344E-2
7,094669E-3
7,743285E-3
1,649960E-2
1,585099E-2
1,422945E-2
1,941838E-2
1,747253E-2
9,040517E-3
1,487806E-2
1,682391E-2
1,649960E-2
2,006699E-2
2,071561E-2
1,585099E-2
1,649960E-2
1,812114E-2
1,293221E-2
2,136422E-2
2,331007E-2
1,293221E-2
1,714822E-2
2,103992E-2
1,909407E-2
2,849900E-2
3,109347E-2
2,493161E-2
3,757963E-2
5,768673E-2
6,384859E-2
6,611874E-2
7,941537E-2
8,233415E-2
9,076616E-2
9,627940E-2
8,298276E-2
7,617229E-2
7,228060E-2
5,671381E-2
4,211994E-2
4,114702E-2
3,239070E-2
2,622885E-2
2,525592E-2
8,716209E-3
-3,931807E-3
-1,106658E-2
-2,793061E-2
-3,506538E-2
-2,760630E-2
-3,538969E-2
-4,155155E-2
-3,084938E-2
-2,630907E-2
-1,755275E-2
-3,607499E-3
1,905739E-3
2,841986E-4
9,040517E-3
1,163498E-2
1,905739E-3
6,446052E-3
5,797436E-3
1,257123E-3
3,851588E-3
5,473128E-3
-5,877655E-3
-3,283190E-3
9,328148E-4
-7,499196E-3
-1,985958E-3
-4,010948E-5
-8,472120E-3
-6,201963E-3
1,257123E-3
-2,310266E-3
-1,337342E-3
2,878663E-3
-6,526271E-3
-2,958882E-3
3,202971E-3
-1,661650E-3
2,878663E-3
1,163498E-2
7,094669E-3
5,148820E-3
8,391901E-3
6,085067E-4
7,418977E-3
1,812114E-2
1,033775E-2
1,066206E-2
1,974268E-2
1,520237E-2
1,260791E-2
1,617530E-2
9,689133E-3
1,163498E-2
1,844545E-2
1,779684E-2
1,358083E-2
1,682391E-2
1,033775E-2
7,418977E-3
1,358083E-2
1,131067E-2
4,500204E-3
8,067593E-3
1,098637E-2
4,824512E-3
7,743285E-3
7,418977E-3
-6,887257E-4
2,878663E-3
4,500204E-3
-3,283190E-3
-2,310266E-3
3,202971E-3
-6,201963E-3
-9,445044E-3
-1,463397E-2
-2,760630E-2
-3,376815E-2
-1,239258E-1
-2,724589E-1
-3,353747E-1
-3,249968E-1
-3,120245E-1
-3,428338E-1
-4,209920E-1
-4,972044E-1
-5,153657E-1
-4,874752E-1
-3,943988E-1
-2,218668E-1
-7,268512E-2
9,364825E-3
1,082788E-1
2,023281E-1
3,005935E-1
4,228577E-1
5,396086E-1
6,557109E-1
7,844612E-1
8,969961E-1
9,589390E-1
9,741815E-1
9,534257E-1
8,892127E-1
8,019738E-1
7,095460E-1
6,044702E-1
4,935568E-1
3,845893E-1
2,671898E-1
1,527090E-1
6,319997E-2
-1,982290E-2
-9,117068E-2
-1,385197E-1
-1,777609E-1
-2,082459E-1
-2,205696E-1
-2,296502E-1
-2,384066E-1
-2,315961E-1
-2,212182E-1
-2,124619E-1
-1,962465E-1
-1,823013E-1
-1,813283E-1
-1,741936E-1
-1,686803E-1
-1,735449E-1
-1,621942E-1
-1,488975E-1
-1,508434E-1
-1,463031E-1
-1,300877E-1
-1,300877E-1
-1,223043E-1
-1,093319E-1
-1,119264E-1
-1,070618E-1
-9,214361E-2
-9,181930E-2
-8,500883E-2
-7,073927E-2
-7,041497E-2
-7,203651E-2
-6,068572E-2
-6,165865E-2
-5,776695E-2
-4,803771E-2
-4,706478E-2
-4,609186E-2
-3,409246E-2
-3,474108E-2
-3,701123E-2
-3,020076E-2
-3,182230E-2
-2,728199E-2
-1,722844E-2
-1,495828E-2
-1,722844E-2
-9,120736E-3
-6,526271E-3
-1,074228E-2
-9,120736E-3
-6,526271E-3
-6,850580E-3
2,230047E-3
7,094669E-3
1,581431E-3
2,554355E-3
4,175896E-3
-1,985958E-3
3,851588E-3
9,364825E-3
6,121744E-3
1,228360E-2
1,876976E-2
8,716209E-3
1,033775E-2
1,747253E-2
1,228360E-2
1,876976E-2
2,622885E-2
2,395869E-2
2,785039E-2
3,628240E-2
3,174208E-2
3,012054E-2
3,595809E-2
2,785039E-2
3,109347E-2
4,147133E-2
3,530947E-2
3,563378E-2
4,374148E-2
3,595809E-2
3,595809E-2
4,082271E-2
3,401224E-2
3,336362E-2
3,530947E-2
2,882331E-2
3,076916E-2
4,049840E-2
3,887686E-2
3,563378E-2
4,049840E-2
3,466086E-2
3,336362E-2
3,855255E-2
3,563378E-2
3,401224E-2
4,114702E-2
3,984979E-2
3,368793E-2
3,790394E-2
4,049840E-2
3,595809E-2
3,887686E-2
4,211994E-2
3,563378E-2
3,855255E-2
3,920117E-2
2,914762E-2
3,498517E-2
3,628240E-2
2,687746E-2
3,206639E-2
3,790394E-2
3,141778E-2
3,498517E-2
3,822825E-2
3,076916E-2
3,271501E-2
3,466086E-2
2,590454E-2
2,882331E-2
3,595809E-2
2,979624E-2
3,044485E-2
3,725532E-2
2,979624E-2
3,174208E-2
3,401224E-2
2,752608E-2
2,947193E-2
3,660671E-2
2,785039E-2
2,622885E-2
2,914762E-2
1,844545E-2
2,006699E-2
2,752608E-2
2,558023E-2
2,395869E-2
2,979624E-2
2,298577E-2
1,812114E-2
2,039130E-2
1,390514E-2
1,422945E-2
2,103992E-2
1,974268E-2
1,844545E-2
2,525592E-2
2,071561E-2
1,293221E-2
2,103992E-2
1,812114E-2
1,487806E-2
1,649960E-2
1,747253E-2
1,422945E-2
1,876976E-2
1,844545E-2
8,391901E-3
1,487806E-2
1,585099E-2
7,418977E-3
1,358083E-2
1,747253E-2
1,260791E-2
1,228360E-2
1,195929E-2
2,230047E-3
5,148820E-3
1,163498E-2
3,851588E-3
2,878663E-3
1,066206E-2
5,797436E-3
7,418977E-3
1,098637E-2
-6,887257E-4
9,328148E-4
9,364825E-3
1,905739E-3
9,328148E-4
1,098637E-2
3,527280E-3
2,230047E-3
9,364825E-3
1,581431E-3
1,257123E-3
7,418977E-3
4,824512E-3
8,391901E-3
1,293221E-2
4,500204E-3
3,851588E-3
9,040517E-3
-6,887257E-4
1,905739E-3
8,067593E-3
3,527280E-3
1,257123E-3
1,001344E-2
9,040517E-3
3,527280E-3
6,121744E-3
1,581431E-3
2,841986E-4
1,033775E-2
9,364825E-3
4,500204E-3
9,689133E-3
8,391901E-3
6,085067E-4
7,094669E-3
7,094669E-3
3,851588E-3
1,033775E-2
1,325652E-2
4,500204E-3
1,098637E-2
1,422945E-2
9,328148E-4
2,230047E-3
1,581431E-3
1,257123E-3
8,391901E-3
1,098637E-2
1,905739E-3
1,581431E-3
4,824512E-3
-1,661650E-3
9,328148E-4
4,824512E-3
-5,229039E-3
-3,644176E-4
8,716209E-3
3,202971E-3
4,824512E-3
6,446052E-3
-2,634574E-3
2,554355E-3
1,033775E-2
4,500204E-3
1,905739E-3
1,098637E-2
7,094669E-3
6,446052E-3
9,689133E-3
-2,634574E-3
-5,553347E-3
5,797436E-3
6,770361E-3
4,175896E-3
1,001344E-2
2,878663E-3
-5,877655E-3
-4,580423E-3
-8,472120E-3
-7,499196E-3
6,085067E-4
6,085067E-4
-4,904731E-3
-4,580423E-3
-8,472120E-3
-1,495828E-2
-9,769352E-3
-9,445044E-3
-1,171520E-2
-8,472120E-3
-4,256115E-3
-1,268813E-2
-1,333674E-2
-1,041797E-2
-1,690413E-2
-1,203951E-2
-1,203951E-2
-1,268813E-2
-9,769352E-3
-1,337342E-3
-3,607499E-3
-3,931807E-3
2,230047E-3
-2,310266E-3
5,148820E-3
1,779684E-2
1,325652E-2
1,747253E-2
2,979624E-2
2,979624E-2
3,563378E-2
4,763318E-2
4,439010E-2
5,055195E-2
6,319997E-2
6,255135E-2
6,806459E-2
8,006399E-2
8,103691E-2
7,844245E-2
8,719877E-2
8,265846E-2
8,784739E-2
9,336062E-2
8,817169E-2
8,557723E-2
9,141477E-2
9,011754E-2
7,973968E-2
8,168553E-2
7,909107E-2
7,390214E-2
7,779383E-2
7,584799E-2
6,547013E-2
6,449720E-2
6,644305E-2
5,444365E-2
5,217349E-2
5,282211E-2
4,568733E-2
4,698456E-2
5,282211E-2
4,244425E-2
4,082271E-2
3,822825E-2
2,720177E-2
2,849900E-2
3,271501E-2
2,331007E-2
2,363438E-2
2,947193E-2
2,168853E-2
1,779684E-2
2,103992E-2
9,040517E-3
5,473128E-3
7,743285E-3
8,391901E-3
9,689133E-3
1,649960E-2
1,098637E-2
5,797436E-3
1,422945E-2
6,770361E-3
2,878663E-3
8,716209E-3
1,033775E-2
7,418977E-3
1,131067E-2
1,293221E-2
5,148820E-3
1,325652E-2
1,260791E-2
4,175896E-3
9,364825E-3
1,325652E-2
6,121744E-3
9,689133E-3
1,260791E-2
9,328148E-4
6,770361E-3
8,067593E-3
3,851588E-3
1,195929E-2
1,585099E-2
6,770361E-3
1,001344E-2
1,455375E-2
1,905739E-3
8,067593E-3
1,455375E-2
7,743285E-3
1,001344E-2
1,585099E-2
1,163498E-2
1,163498E-2
1,455375E-2
4,175896E-3
7,094669E-3
1,390514E-2
7,094669E-3
7,094669E-3
1,358083E-2
8,067593E-3
4,500204E-3
9,364825E-3
5,148820E-3
3,851588E-3
1,131067E-2
1,001344E-2
1,001344E-2
1,390514E-2
7,418977E-3
2,878663E-3
7,743285E-3
4,500204E-3
1,001344E-2
1,487806E-2
1,260791E-2
1,001344E-2
1,812114E-2
1,779684E-2
6,121744E-3
9,689133E-3
1,131067E-2
9,040517E-3
1,293221E-2
2,006699E-2
1,682391E-2
1,974268E-2
1,714822E-2
7,094669E-3
1,228360E-2
1,260791E-2
7,094669E-3
1,293221E-2
1,941838E-2
1,455375E-2
1,325652E-2
1,455375E-2
2,230047E-3
7,094669E-3
1,812114E-2
8,716209E-3
5,797436E-3
1,358083E-2
9,689133E-3
8,067593E-3
1,228360E-2
3,202971E-3
7,418977E-3
1,390514E-2
3,202971E-3
4,500204E-3
1,552668E-2
9,689133E-3
4,824512E-3
1,195929E-2
3,527280E-3
3,527280E-3
1,325652E-2
9,040517E-3
7,418977E-3
1,066206E-2
3,851588E-3
3,851588E-3
1,066206E-2
2,230047E-3
1,257123E-3
6,770361E-3
5,797436E-3
1,581431E-3
6,121744E-3
5,473128E-3
-1,337342E-3
3,527280E-3
3,202971E-3
1,257123E-3
2,878663E-3
6,770361E-3
1,581431E-3
2,230047E-3
4,824512E-3
-2,634574E-3
3,851588E-3
4,824512E-3
-6,887257E-4
1,066206E-2
1,779684E-2
9,364825E-3
9,689133E-3
1,131067E-2
2,554355E-3
6,770361E-3
1,455375E-2
8,391901E-3
1,033775E-2
2,071561E-2
1,293221E-2
1,033775E-2
1,682391E-2
1,131067E-2
1,260791E-2
1,649960E-2
1,260791E-2
8,067593E-3
1,714822E-2
1,390514E-2
1,033775E-2
1,487806E-2
7,418977E-3
6,770361E-3
1,682391E-2
1,552668E-2
8,067593E-3
1,260791E-2
1,260791E-2
6,446052E-3
1,228360E-2
1,422945E-2
7,094669E-3
7,418977E-3
8,716209E-3
7,418977E-3
1,228360E-2
1,260791E-2
6,121744E-3
1,066206E-2
1,585099E-2
8,391901E-3
9,689133E-3
1,876976E-2
1,293221E-2
1,422945E-2
1,714822E-2
6,770361E-3
9,040517E-3
1,617530E-2
1,098637E-2
1,228360E-2
2,136422E-2
1,552668E-2
1,422945E-2
1,682391E-2
6,770361E-3
7,094669E-3
1,714822E-2
1,098637E-2
9,040517E-3
1,552668E-2
1,066206E-2
7,094669E-3
1,455375E-2
1,163498E-2
1,941838E-2
2,298577E-2
1,098637E-2
1,033775E-2
2,006699E-2
1,585099E-2
1,390514E-2
2,006699E-2
1,876976E-2
1,876976E-2
2,266146E-2
2,103992E-2
1,617530E-2
1,844545E-2
2,071561E-2
1,649960E-2
2,039130E-2
2,039130E-2
1,617530E-2
1,844545E-2
1,941838E-2
1,617530E-2
2,039130E-2
1,974268E-2
7,094669E-3
1,131067E-2
1,844545E-2
1,422945E-2
1,422945E-2
2,331007E-2
1,682391E-2
1,585099E-2
1,974268E-2
8,067593E-3
1,131067E-2
1,714822E-2
1,195929E-2
1,325652E-2
2,298577E-2
1,812114E-2
1,520237E-2
1,747253E-2
7,743285E-3
7,743285E-3
1,552668E-2
1,325652E-2
8,716209E-3
1,487806E-2
1,325652E-2
7,743285E-3
1,260791E-2
8,067593E-3
3,851588E-3
1,260791E-2
1,228360E-2
9,364825E-3
1,617530E-2
1,293221E-2
5,797436E-3
1,260791E-2
1,422945E-2
1,131067E-2
1,617530E-2
2,006699E-2
1,358083E-2
1,941838E-2
2,201284E-2
1,228360E-2
1,422945E-2
1,876976E-2
1,585099E-2
1,520237E-2
1,941838E-2
1,617530E-2
1,682391E-2
1,552668E-2
6,770361E-3
9,689133E-3
1,520237E-2
9,364825E-3
8,716209E-3
1,812114E-2
1,293221E-2
1,098637E-2
1,422945E-2
8,716209E-3
1,358083E-2
2,266146E-2
1,293221E-2
1,033775E-2
2,395869E-2
2,233715E-2
1,812114E-2
2,103992E-2
1,325652E-2
1,487806E-2
2,168853E-2
1,909407E-2
1,812114E-2
2,460731E-2
1,909407E-2
7,094669E-3
9,364825E-3
1,195929E-2
1,325652E-2
1,909407E-2
1,682391E-2
9,364825E-3
1,260791E-2
1,487806E-2
1,033775E-2
1,390514E-2
1,195929E-2
7,418977E-3
1,293221E-2
1,844545E-2
1,422945E-2
1,552668E-2
1,812114E-2
1,260791E-2
1,131067E-2
1,422945E-2
1,001344E-2
1,714822E-2
2,622885E-2
1,812114E-2
1,812114E-2
1,844545E-2
1,001344E-2
1,422945E-2
1,844545E-2
1,390514E-2
1,682391E-2
2,720177E-2
2,266146E-2
2,460731E-2
3,174208E-2
2,817469E-2
4,698456E-2
6,838890E-2
6,547013E-2
6,514582E-2
7,876676E-2
8,687446E-2
9,433355E-2
9,757663E-2
8,460430E-2
7,909107E-2
7,617229E-2
5,606519E-2
3,660671E-2
3,530947E-2
3,174208E-2
2,590454E-2
2,590454E-2
9,364825E-3
-3,607499E-3
-1,236382E-2
-2,533614E-2
-3,247092E-2
-3,182230E-2
-3,441677E-2
-3,765985E-2
-2,371460E-2
-1,625551E-2
-1,171520E-2
1,257123E-3
1,163498E-2
9,689133E-3
1,325652E-2
1,131067E-2
1,257123E-3
5,473128E-3
8,716209E-3
-1,985958E-3
-1,661650E-3
4,175896E-3
-2,310266E-3
1,581431E-3
2,230047E-3
-6,201963E-3
-4,580423E-3
-3,644176E-4
-6,850580E-3
-4,580423E-3
4,175896E-3
-1,985958E-3
9,328148E-4
5,473128E-3
-5,877655E-3
-3,283190E-3
5,148820E-3
-4,010948E-5
-4,010948E-5
9,040517E-3
3,851588E-3
1,257123E-3
6,770361E-3
2,841986E-4
9,328148E-4
9,040517E-3
8,716209E-3
6,770361E-3
1,617530E-2
1,390514E-2
4,500204E-3
8,716209E-3
9,689133E-3
9,040517E-3
1,747253E-2
2,103992E-2
1,131067E-2
1,163498E-2
1,422945E-2
5,148820E-3
9,364825E-3
1,358083E-2
5,797436E-3
6,446052E-3
1,520237E-2
7,094669E-3
1,001344E-2
1,358083E-2
4,500204E-3
6,446052E-3
1,033775E-2
9,328148E-4
9,328148E-4
9,364825E-3
1,905739E-3
-8,796428E-3
-1,106658E-2
-2,436322E-2
-5,809126E-2
-1,793825E-1
-3,022953E-1
-3,356990E-1
-3,071599E-1
-3,136460E-1
-3,739673E-1
-4,501797E-1
-5,053121E-1
-5,127712E-1
-4,511527E-1
-3,100786E-1
-1,424114E-1
-2,695768E-2
6,092981E-2
1,514118E-1
2,525959E-1
3,742114E-1
4,831790E-1
5,973354E-1
7,296531E-1
8,499714E-1
9,427236E-1
9,868295E-1
9,793704E-1
9,404534E-1
8,671598E-1
7,727861E-1
6,751694E-1
5,684720E-1
4,504238E-1
3,385375E-1
2,279485E-1
1,154136E-1
2,395869E-2
-5,095648E-2
-1,148452E-1
-1,621942E-1
-1,933277E-1
-2,231641E-1
-2,315961E-1
-2,319204E-1
-2,390552E-1
-2,270558E-1
-2,114890E-1
-2,105161E-1
-2,027327E-1
-1,871659E-1
-1,852200E-1
-1,758151E-1
-1,634914E-1
-1,715991E-1
-1,664102E-1
-1,544108E-1
-1,544108E-1
-1,495461E-1
-1,339794E-1
-1,343037E-1
-1,287904E-1
-1,151695E-1
-1,184126E-1
-1,086833E-1
-9,538669E-2
-9,506238E-2
-8,987345E-2
-7,592820E-2
-7,398236E-2
-7,268512E-2
-6,457742E-2
-6,555034E-2
-5,938849E-2
-4,544324E-2
-4,317309E-2
-4,511893E-2
-3,636262E-2
-3,506538E-2
-3,993001E-2
-3,247092E-2
-2,987645E-2
-3,149799E-2
-2,371460E-2
-1,430967E-2
-1,787705E-2
-1,722844E-2
-1,690413E-2
-1,949860E-2
-8,796428E-3
-3,283190E-3
-1,106658E-2
-8,472120E-3
3,851588E-3
-2,958882E-3
-6,887257E-4
4,175896E-3
-3,283190E-3
2,230047E-3
1,001344E-2
3,851588E-3
4,175896E-3
1,422945E-2
1,293221E-2
1,131067E-2
1,520237E-2
1,001344E-2
1,487806E-2
2,006699E-2
1,747253E-2
1,455375E-2
1,941838E-2
2,006699E-2
1,844545E-2
2,493161E-2
2,233715E-2
2,298577E-2
3,141778E-2
3,174208E-2
2,460731E-2
2,752608E-2
2,785039E-2
2,428300E-2
3,044485E-2
2,493161E-2
2,168853E-2
3,433655E-2
3,693101E-2
3,174208E-2
3,174208E-2
3,206639E-2
2,331007E-2
2,687746E-2
3,012054E-2
2,428300E-2
3,012054E-2
3,530947E-2
3,109347E-2
2,979624E-2
3,628240E-2
2,428300E-2
2,428300E-2
3,336362E-2
2,687746E-2
2,590454E-2
3,466086E-2
2,493161E-2
2,525592E-2
3,271501E-2
1,779684E-2
2,201284E-2
3,044485E-2
2,460731E-2
2,525592E-2
3,336362E-2
2,395869E-2
2,168853E-2
2,979624E-2
2,266146E-2
2,752608E-2
3,693101E-2
2,493161E-2
2,298577E-2
3,401224E-2
3,076916E-2
2,525592E-2
2,849900E-2
2,363438E-2
2,298577E-2
2,720177E-2
2,168853E-2
1,909407E-2
2,655315E-2
2,493161E-2
1,714822E-2
2,103992E-2
1,747253E-2
1,585099E-2
1,876976E-2
1,941838E-2
1,487806E-2
1,812114E-2
1,941838E-2
1,325652E-2
1,747253E-2
1,682391E-2
9,689133E-3
1,552668E-2
2,168853E-2
1,779684E-2
2,006699E-2
2,103992E-2
1,001344E-2
1,001344E-2
1,098637E-2
3,202971E-3
1,163498E-2
2,006699E-2
1,098637E-2
1,293221E-2
1,422945E-2
3,527280E-3
5,797436E-3
1,552668E-2
7,743285E-3
7,418977E-3
1,455375E-2
3,527280E-3
1,257123E-3
1,131067E-2
4,175896E-3
4,175896E-3
1,260791E-2
8,716209E-3
7,094669E-3
1,293221E-2
8,391901E-3
1,905739E-3
4,500204E-3
1,905739E-3
8,716209E-3
1,649960E-2
1,131067E-2
1,001344E-2
1,520237E-2
1,325652E-2
1,163498E-2
1,649960E-2
1,422945E-2
1,131067E-2
1,649960E-2
1,747253E-2
1,487806E-2
1,941838E-2
1,812114E-2
1,228360E-2
1,649960E-2
1,617530E-2
1,228360E-2
1,390514E-2
1,552668E-2
1,066206E-2
1,585099E-2
1,876976E-2
8,067593E-3
1,260791E-2
1,260791E-2
7,743285E-3
1,487806E-2
1,974268E-2
1,131067E-2
1,195929E-2
1,520237E-2
3,527280E-3
6,121744E-3
1,131067E-2
6,446052E-3
9,364825E-3
1,714822E-2
7,743285E-3
4,500204E-3
6,770361E-3
2,230047E-3
2,554355E-3
7,418977E-3
3,527280E-3
3,527280E-3
1,163498E-2
5,473128E-3
2,554355E-3
8,716209E-3
3,202971E-3
4,500204E-3
1,163498E-2
1,001344E-2
6,770361E-3
8,067593E-3
7,418977E-3
3,527280E-3
9,364825E-3
1,033775E-2
6,121744E-3
8,716209E-3
1,001344E-2
6,770361E-3
9,689133E-3
1,001344E-2
-2,958882E-3
6,085067E-4
6,121744E-3
1,905739E-3
2,878663E-3
9,364825E-3
3,851588E-3
6,085067E-4
1,581431E-3
-6,850580E-3
-3,283190E-3
5,148820E-3
-2,634574E-3
-4,904731E-3
4,175896E-3
-2,634574E-3
-3,607499E-3
2,841986E-4
-6,201963E-3
-4,580423E-3
-1,337342E-3
-7,174888E-3
-1,041797E-2
-3,931807E-3
-7,174888E-3
-7,499196E-3
-1,013034E-3
-1,139089E-2
-1,041797E-2
-2,958882E-3
-6,850580E-3
-8,147812E-3
-3,931807E-3
-6,201963E-3
-5,553347E-3
5,148820E-3
8,716209E-3
6,121744E-3
1,487806E-2
1,974268E-2
2,071561E-2
3,303932E-2
3,563378E-2
3,628240E-2
4,374148E-2
4,893041E-2
5,606519E-2
6,741597E-2
7,325352E-2
7,260490E-2
8,136122E-2
8,914462E-2
8,265846E-2
8,719877E-2
9,173908E-2
8,622584E-2
9,173908E-2
1,008197E-1
9,206339E-2
8,752308E-2
8,979323E-2
7,909107E-2
8,071261E-2
8,395569E-2
7,260490E-2
6,871321E-2
7,292921E-2
6,611874E-2
6,028120E-2
6,092981E-2
4,860611E-2
4,568733E-2
4,925472E-2
4,244425E-2
3,660671E-2
4,211994E-2
3,920117E-2
3,076916E-2
3,076916E-2
2,720177E-2
2,460731E-2
2,914762E-2
2,687746E-2
2,298577E-2
2,363438E-2
2,071561E-2
1,098637E-2
1,487806E-2
1,714822E-2
1,163498E-2
1,520237E-2
2,039130E-2
1,195929E-2
1,520237E-2
1,585099E-2
5,148820E-3
8,067593E-3
1,649960E-2
7,418977E-3
1,098637E-2
2,233715E-2
1,487806E-2
1,390514E-2
1,682391E-2
7,094669E-3
8,716209E-3
1,812114E-2
1,390514E-2
1,455375E-2
2,168853E-2
1,520237E-2
1,098637E-2
1,682391E-2
1,033775E-2
8,716209E-3
1,455375E-2
1,358083E-2
1,131067E-2
1,747253E-2
1,487806E-2
8,391901E-3
1,195929E-2
1,001344E-2
6,121744E-3
1,390514E-2
1,812114E-2
1,195929E-2
1,585099E-2
1,358083E-2
4,824512E-3
1,228360E-2
1,390514E-2
6,446052E-3
9,689133E-3
1,747253E-2
9,689133E-3
1,520237E-2
1,585099E-2
2,554355E-3
7,743285E-3
1,455375E-2
5,473128E-3
7,094669E-3
1,552668E-2
7,418977E-3
8,716209E-3
1,358083E-2
3,527280E-3
3,527280E-3
1,033775E-2
5,148820E-3
7,094669E-3
1,552668E-2
8,716209E-3
7,094669E-3
1,001344E-2
1,905739E-3
7,094669E-3
1,585099E-2
1,163498E-2
7,418977E-3
1,195929E-2
9,040517E-3
1,163498E-2
1,585099E-2
1,098637E-2
7,743285E-3
9,364825E-3
9,689133E-3
9,364825E-3
1,422945E-2
1,228360E-2
3,527280E-3
8,067593E-3
6,446052E-3
5,148820E-3
1,228360E-2
8,716209E-3
2,841986E-4
4,500204E-3
5,473128E-3
-3,283190E-3
5,148820E-3
4,175896E-3
-6,887257E-4
5,473128E-3
7,418977E-3
6,085067E-4
3,202971E-3
7,418977E-3
-2,310266E-3
3,202971E-3
8,716209E-3
1,581431E-3
4,175896E-3
1,098637E-2
3,202971E-3
5,473128E-3
9,040517E-3
1,257123E-3
4,175896E-3
1,131067E-2
1,581431E-3
5,148820E-3
1,455375E-2
6,770361E-3
2,878663E-3
2,878663E-3
-8,796428E-3
-4,580423E-3
7,094669E-3
2,230047E-3
1,905739E-3
6,446052E-3
1,581431E-3
2,841986E-4
7,418977E-3
-7,174888E-3
-6,850580E-3
2,841986E-4
-7,499196E-3
-8,147812E-3
3,202971E-3
-1,013034E-3
-3,644176E-4
2,878663E-3
-5,553347E-3
-4,256115E-3
2,230047E-3
-6,887257E-4
-2,634574E-3
7,743285E-3
9,040517E-3
1,581431E-3
4,824512E-3
3,851588E-3
2,230047E-3
7,418977E-3
8,391901E-3
9,364825E-3
1,649960E-2
1,195929E-2
5,148820E-3
1,066206E-2
6,770361E-3
-4,010948E-5
7,094669E-3
1,552668E-2
1,260791E-2
1,358083E-2
1,260791E-2
5,473128E-3
9,364825E-3
1,358083E-2
9,689133E-3
1,455375E-2
2,006699E-2
1,714822E-2
1,909407E-2
1,909407E-2
9,040517E-3
1,195929E-2
1,941838E-2
1,228360E-2
1,260791E-2
2,266146E-2
1,520237E-2
1,195929E-2
1,714822E-2
6,446052E-3
9,364825E-3
2,039130E-2
1,131067E-2
1,228360E-2
1,844545E-2
9,689133E-3
8,391901E-3
1,131067E-2
5,148820E-3
1,001344E-2
1,812114E-2
1,455375E-2
9,364825E-3
1,358083E-2
7,743285E-3
3,851588E-3
9,040517E-3
8,391901E-3
8,716209E-3
1,293221E-2
1,131067E-2
5,797436E-3
1,260791E-2
1,228360E-2
6,446052E-3
1,131067E-2
9,040517E-3
9,689133E-3
1,682391E-2
1,812114E-2
1,325652E-2
1,617530E-2
1,552668E-2
6,446052E-3
1,228360E-2
1,844545E-2
1,390514E-2
1,941838E-2
2,233715E-2
1,682391E-2
2,266146E-2
2,395869E-2
1,260791E-2
1,682391E-2
2,331007E-2
1,714822E-2
1,617530E-2
2,168853E-2
1,682391E-2
2,071561E-2
2,622885E-2
1,325652E-2
1,358083E-2
1,876976E-2
1,325652E-2
1,260791E-2
1,844545E-2
1,131067E-2
8,391901E-3
1,325652E-2
1,163498E-2
1,098637E-2
1,487806E-2
9,040517E-3
6,446052E-3
1,358083E-2
1,098637E-2
1,033775E-2
1,552668E-2
8,391901E-3
3,851588E-3
1,325652E-2
1,520237E-2
1,325652E-2
2,395869E-2
1,876976E-2
6,121744E-3
1,163498E-2
1,098637E-2
8,067593E-3
1,585099E-2
1,779684E-2
1,293221E-2
1,876976E-2
1,747253E-2
8,716209E-3
1,358083E-2
1,520237E-2
8,391901E-3
1,325652E-2
1,649960E-2
1,001344E-2
1,422945E-2
1,812114E-2
1,098637E-2
1,131067E-2
1,552668E-2
6,770361E-3
9,689133E-3
1,876976E-2
1,260791E-2
1,649960E-2
2,103992E-2
1,098637E-2
1,293221E-2
1,812114E-2
1,098637E-2
1,682391E-2
2,752608E-2
1,682391E-2
1,487806E-2
2,071561E-2
1,455375E-2
1,325652E-2
1,812114E-2
1,487806E-2
1,649960E-2
2,201284E-2
1,358083E-2
9,364825E-3
1,747253E-2
1,358083E-2
7,743285E-3
1,163498E-2
9,364825E-3
7,418977E-3
1,390514E-2
1,455375E-2
8,391901E-3
1,228360E-2
1,098637E-2
9,364825E-3
1,325652E-2
1,812114E-2
1,520237E-2
1,747253E-2
2,006699E-2
1,228360E-2
1,779684E-2
2,363438E-2
1,779684E-2
2,266146E-2
2,914762E-2
2,039130E-2
2,006699E-2
2,006699E-2
1,098637E-2
1,422945E-2
2,039130E-2
9,689133E-3
1,033775E-2
1,876976E-2
1,293221E-2
1,131067E-2
1,714822E-2
7,743285E-3
7,743285E-3
1,617530E-2
1,163498E-2
8,716209E-3
1,812114E-2
1,325652E-2
1,390514E-2
2,655315E-2
2,493161E-2
2,752608E-2
3,530947E-2
4,309287E-2
5,217349E-2
7,065906E-2
7,065906E-2
6,968613E-2
8,395569E-2
8,655015E-2
8,200984E-2
8,006399E-2
7,519937E-2
6,644305E-2
5,671381E-2
4,147133E-2
2,363438E-2
2,493161E-2
2,331007E-2
1,260791E-2
3,851588E-3
2,841986E-4
-1,722844E-2
-2,339029E-2
-2,825491E-2
-4,479463E-2
-4,220016E-2
-3,279523E-2
-3,182230E-2
-2,079583E-2
-4,904731E-3
-3,283190E-3
-6,887257E-4
7,418977E-3
2,230047E-3
5,797436E-3
1,033775E-2
3,527280E-3
2,878663E-3
9,040517E-3
2,554355E-3
-2,634574E-3
-1,985958E-3
-8,472120E-3
-7,499196E-3
-3,931807E-3
-8,472120E-3
-8,472120E-3
-1,337342E-3
-5,229039E-3
-1,268813E-2
-3,931807E-3
-3,283190E-3
-3,607499E-3
1,257123E-3
-2,310266E-3
-3,931807E-3
2,878663E-3
1,905739E-3
-3,283190E-3
5,148820E-3
6,121744E-3
2,841986E-4
2,878663E-3
1,001344E-2
7,418977E-3
1,131067E-2
1,228360E-2
-3,644176E-4
6,121744E-3
1,422945E-2
9,364825E-3
1,163498E-2
1,844545E-2
1,131067E-2
1,195929E-2
1,487806E-2
5,148820E-3
8,067593E-3
1,293221E-2
7,418977E-3
7,094669E-3
1,325652E-2
6,121744E-3
2,554355E-3
3,851588E-3
-1,013034E-3
9,328148E-4
6,121744E-3
1,905739E-3
2,841986E-4
1,066206E-2
2,878663E-3
-4,580423E-3
-5,229039E-3
-1,528259E-2
-1,657982E-2
-1,690413E-2
-4,479463E-2
-1,690046E-1
-2,831611E-1
-3,279156E-1
-3,240239E-1
-3,123488E-1
-3,658596E-1
-4,540714E-1
-5,004475E-1
-5,043392E-1
-4,634764E-1
-3,275913E-1
-1,527892E-1
-4,738909E-2
4,471441E-2
1,429798E-1
2,331374E-1
3,596176E-1
4,783143E-1
5,801471E-1
7,111676E-1
8,434853E-1
9,248866E-1
9,741815E-1
9,806676E-1
9,407777E-1
8,772133E-1
7,928932E-1
6,829528E-1
5,710665E-1
4,617746E-1
3,395105E-1
2,334617E-1
1,384394E-1
3,595809E-2
-4,090293E-2
-9,668392E-2
-1,540865E-1
-1,920305E-1
-2,037056E-1
-2,241370E-1
-2,264072E-1
-2,121376E-1
-2,134348E-1
-2,092188E-1
-1,946250E-1
-1,904090E-1
-1,848957E-1
-1,706262E-1
-1,664102E-1
-1,621942E-1
-1,518163E-1
-1,485732E-1
-1,476003E-1
-1,388440E-1
-1,388440E-1
-1,394926E-1
-1,258717E-1
-1,184126E-1
-1,154938E-1
-1,060889E-1
-9,635961E-2
-9,311653E-2
-8,241437E-2
-7,398236E-2
-8,014421E-2
-7,041497E-2
-6,133434E-2
-6,522604E-2
-5,549679E-2
-4,414601E-2
-4,674048E-2
-4,122724E-2
-3,052507E-2
-3,830846E-2
-3,149799E-2
-1,917429E-2
-2,403891E-2
-2,274168E-2
-1,463397E-2
-1,820136E-2
-1,528259E-2
-5,877655E-3
-1,236382E-2
-8,472120E-3
-3,644176E-4
-4,580423E-3
-2,634574E-3
4,175896E-3
-1,661650E-3
-2,958882E-3
4,824512E-3
3,202971E-3
7,418977E-3
1,649960E-2
1,293221E-2
1,163498E-2
2,071561E-2
1,779684E-2
9,040517E-3
1,520237E-2
1,617530E-2
1,325652E-2
2,331007E-2
2,817469E-2
2,395869E-2
2,493161E-2
2,785039E-2
1,941838E-2
2,233715E-2
2,525592E-2
1,909407E-2
2,655315E-2
3,368793E-2
2,720177E-2
3,109347E-2
3,303932E-2
2,331007E-2
2,817469E-2
3,595809E-2
3,239070E-2
3,271501E-2
3,855255E-2
3,174208E-2
2,785039E-2
3,693101E-2
2,849900E-2
2,493161E-2
3,109347E-2
2,752608E-2
2,752608E-2
3,498517E-2
3,012054E-2
2,687746E-2
3,109347E-2
2,460731E-2
2,331007E-2
2,817469E-2
2,687746E-2
2,493161E-2
3,109347E-2
2,947193E-2
2,168853E-2
2,947193E-2
2,331007E-2
2,103992E-2
3,109347E-2
3,044485E-2
2,785039E-2
3,044485E-2
2,460731E-2
1,779684E-2
2,785039E-2
2,590454E-2
2,201284E-2
2,720177E-2
2,882331E-2
2,233715E-2
2,558023E-2
3,109347E-2
2,266146E-2
2,395869E-2
3,044485E-2
2,136422E-2
2,363438E-2
2,979624E-2
2,428300E-2
2,558023E-2
3,141778E-2
1,779684E-2
1,779684E-2
2,558023E-2
1,941838E-2
2,168853E-2
2,720177E-2
1,941838E-2
2,136422E-2
2,493161E-2
1,260791E-2
1,195929E-2
1,909407E-2
1,455375E-2
1,422945E-2
2,201284E-2
1,617530E-2
1,293221E-2
1,649960E-2
8,391901E-3
1,066206E-2
1,422945E-2
8,716209E-3
8,067593E-3
1,682391E-2
1,066206E-2
5,148820E-3
1,098637E-2
9,040517E-3
8,716209E-3
1,455375E-2
9,040517E-3
4,500204E-3
1,098637E-2
1,195929E-2
7,094669E-3
1,260791E-2
8,067593E-3
5,148820E-3
1,066206E-2
1,033775E-2
6,446052E-3
1,358083E-2
1,520237E-2
4,175896E-3
7,094669E-3
9,040517E-3
3,202971E-3
5,148820E-3
1,228360E-2
6,121744E-3
6,770361E-3
1,195929E-2
2,230047E-3
4,824512E-3
1,163498E-2
2,554355E-3
3,851588E-3
1,195929E-2
7,094669E-3
9,040517E-3
1,422945E-2
1,581431E-3
5,797436E-3
1,455375E-2
6,121744E-3
4,175896E-3
1,487806E-2
1,001344E-2
7,743285E-3
1,617530E-2
8,391901E-3
1,001344E-2
1,260791E-2
1,033775E-2
8,391901E-3
1,131067E-2
1,195929E-2
7,743285E-3
1,066206E-2
6,446052E-3
2,878663E-3
8,716209E-3
1,260791E-2
7,743285E-3
1,098637E-2
1,293221E-2
2,554355E-3
5,148820E-3
9,040517E-3
5,473128E-3
7,743285E-3
1,422945E-2
9,364825E-3
1,033775E-2
1,390514E-2
3,202971E-3
5,473128E-3
7,743285E-3
5,473128E-3
1,293221E-2
1,876976E-2
9,689133E-3
1,001344E-2
1,195929E-2
-4,010948E-5
2,230047E-3
1,098637E-2
1,581431E-3
2,878663E-3
1,098637E-2
4,175896E-3
3,527280E-3
7,743285E-3
-4,010948E-5
-6,887257E-4
4,824512E-3
-6,887257E-4
-1,013034E-3
6,446052E-3
1,581431E-3
-3,283190E-3
3,851588E-3
-4,010948E-5
-2,310266E-3
1,581431E-3
-3,931807E-3
-5,229039E-3
7,743285E-3
1,905739E-3
-3,931807E-3
1,905739E-3
-3,283190E-3
-4,904731E-3
-1,337342E-3
-3,607499E-3
-4,580423E-3
1,257123E-3
-1,337342E-3
-1,301243E-2
-6,201963E-3
-7,823504E-3
-1,106658E-2
-5,877655E-3
-6,526271E-3
-1,106658E-2
-8,796428E-3
-4,580423E-3
-1,074228E-2
-9,120736E-3
-2,958882E-3
-9,769352E-3
-4,904731E-3
8,067593E-3
7,094669E-3
7,743285E-3
1,649960E-2
1,747253E-2
2,266146E-2
3,433655E-2
3,174208E-2
3,530947E-2
5,087626E-2
5,444365E-2
5,541658E-2
6,579443E-2
6,255135E-2
7,260490E-2
8,265846E-2
7,811814E-2
8,071261E-2
8,914462E-2
8,784739E-2
8,492861E-2
9,173908E-2
8,914462E-2
8,492861E-2
8,849600E-2
8,298276E-2
7,811814E-2
8,038830E-2
7,973968E-2
6,838890E-2
6,676736E-2
6,482151E-2
5,995689E-2
6,287566E-2
6,547013E-2
5,574088E-2
5,217349E-2
5,249780E-2
3,887686E-2
4,017409E-2
4,601164E-2
3,757963E-2
3,595809E-2
4,276856E-2
3,239070E-2
3,239070E-2
3,530947E-2
2,266146E-2
2,395869E-2
2,817469E-2
2,039130E-2
2,136422E-2
2,882331E-2
2,168853E-2
1,649960E-2
1,974268E-2
1,131067E-2
1,325652E-2
1,747253E-2
1,098637E-2
8,067593E-3
1,520237E-2
1,163498E-2
7,743285E-3
1,390514E-2
8,716209E-3
7,418977E-3
1,033775E-2
6,121744E-3
3,527280E-3
1,195929E-2
9,689133E-3
2,554355E-3
1,195929E-2
1,358083E-2
7,743285E-3
8,391901E-3
1,163498E-2
8,391901E-3
1,487806E-2
1,487806E-2
1,257123E-3
3,851588E-3
7,094669E-3
5,148820E-3
1,325652E-2
1,812114E-2
5,797436E-3
7,094669E-3
1,098637E-2
2,841986E-4
4,824512E-3
6,446052E-3
1,905739E-3
4,824512E-3
1,033775E-2
3,527280E-3
4,824512E-3
9,364825E-3
-1,013034E-3
4,824512E-3
5,473128E-3
-1,661650E-3
9,328148E-4
9,364825E-3
4,500204E-3
5,797436E-3
1,163498E-2
2,230047E-3
5,797436E-3
1,325652E-2
7,418977E-3
4,500204E-3
1,617530E-2
1,325652E-2
1,066206E-2
1,358083E-2
3,851588E-3
4,824512E-3
1,455375E-2
1,098637E-2
7,418977E-3
1,682391E-2
1,455375E-2
1,033775E-2
1,163498E-2
1,905739E-3
2,554355E-3
1,098637E-2
9,040517E-3
6,770361E-3
1,455375E-2
1,358083E-2
6,770361E-3
1,066206E-2
9,689133E-3
6,770361E-3
1,066206E-2
1,358083E-2
1,195929E-2
1,325652E-2
1,325652E-2
6,446052E-3
1,098637E-2
1,001344E-2
5,797436E-3
9,689133E-3
1,293221E-2
9,040517E-3
1,066206E-2
1,033775E-2
1,581431E-3
4,175896E-3
7,743285E-3
4,500204E-3
1,163498E-2
1,422945E-2
7,094669E-3
1,033775E-2
1,390514E-2
3,527280E-3
8,067593E-3
1,325652E-2
6,770361E-3
6,446052E-3
1,325652E-2
3,202971E-3
2,554355E-3
1,163498E-2
2,878663E-3
9,328148E-4
4,175896E-3
-6,887257E-4
-1,661650E-3
6,770361E-3
9,328148E-4
-1,337342E-3
5,473128E-3
1,257123E-3
2,230047E-3
1,033775E-2
8,067593E-3
6,121744E-3
1,098637E-2
4,824512E-3
2,230047E-3
8,067593E-3
9,328148E-4
-1,661650E-3
9,364825E-3
9,689133E-3
8,391901E-3
1,098637E-2
5,148820E-3
-4,010948E-5
6,770361E-3
3,202971E-3
9,328148E-4
6,446052E-3
6,446052E-3
7,743285E-3
1,844545E-2
2,006699E-2
1,066206E-2
1,195929E-2
9,040517E-3
7,743285E-3
1,455375E-2
1,779684E-2
1,422945E-2
1,909407E-2
2,136422E-2
1,131067E-2
1,163498E-2
1,552668E-2
8,067593E-3
8,391901E-3
1,585099E-2
1,033775E-2
1,098637E-2
1,747253E-2
9,364825E-3
1,163498E-2
1,714822E-2
8,391901E-3
7,743285E-3
1,585099E-2
9,689133E-3
1,033775E-2
1,487806E-2
5,148820E-3
8,716209E-3
1,974268E-2
1,260791E-2
1,066206E-2
1,941838E-2
1,228360E-2
8,391901E-3
1,487806E-2
8,391901E-3
9,364825E-3
1,552668E-2
1,033775E-2
9,689133E-3
1,844545E-2
1,617530E-2
1,098637E-2
1,617530E-2
1,098637E-2
1,098637E-2
1,714822E-2
1,747253E-2
1,293221E-2
1,876976E-2
2,071561E-2
1,195929E-2
2,006699E-2
1,812114E-2
1,195929E-2
1,585099E-2
2,039130E-2
1,682391E-2
1,974268E-2
2,168853E-2
7,094669E-3
1,033775E-2
1,520237E-2
1,066206E-2
1,747253E-2
2,266146E-2
1,358083E-2
1,585099E-2
1,649960E-2
3,202971E-3
1,066206E-2
2,071561E-2
1,520237E-2
1,714822E-2
2,558023E-2
1,844545E-2
1,585099E-2
1,876976E-2
1,098637E-2
1,487806E-2
2,363438E-2
1,974268E-2
1,812114E-2
2,622885E-2
2,201284E-2
1,585099E-2
2,168853E-2
1,747253E-2
1,358083E-2
2,039130E-2
2,039130E-2
1,909407E-2
2,136422E-2
2,071561E-2
1,131067E-2
1,422945E-2
1,617530E-2
1,260791E-2
1,585099E-2
1,358083E-2
1,001344E-2
1,747253E-2
1,714822E-2
5,473128E-3
7,418977E-3
1,033775E-2
5,148820E-3
1,325652E-2
2,201284E-2
1,195929E-2
1,001344E-2
1,325652E-2
8,391901E-3
1,422945E-2
1,747253E-2
1,163498E-2
1,585099E-2
2,363438E-2
1,552668E-2
1,682391E-2
1,779684E-2
7,094669E-3
1,422945E-2
2,266146E-2
1,552668E-2
1,422945E-2
2,655315E-2
2,233715E-2
1,812114E-2
2,331007E-2
1,358083E-2
1,131067E-2
1,909407E-2
1,617530E-2
1,552668E-2
2,493161E-2
2,006699E-2
1,195929E-2
1,585099E-2
1,163498E-2
1,033775E-2
1,974268E-2
1,617530E-2
1,131067E-2
1,779684E-2
1,682391E-2
1,098637E-2
1,422945E-2
1,325652E-2
1,325652E-2
1,844545E-2
1,747253E-2
1,195929E-2
2,168853E-2
2,395869E-2
1,325652E-2
1,617530E-2
1,422945E-2
9,689133E-3
1,552668E-2
2,168853E-2
1,682391E-2
1,876976E-2
1,779684E-2
1,098637E-2
1,747253E-2
2,103992E-2
1,422945E-2
2,136422E-2
2,655315E-2
1,844545E-2
1,941838E-2
2,006699E-2
1,358083E-2
2,039130E-2
2,363438E-2
1,812114E-2
1,974268E-2
2,752608E-2
2,136422E-2
2,428300E-2
3,044485E-2
2,720177E-2
4,471441E-2
6,514582E-2
5,995689E-2
6,125412E-2
8,298276E-2
8,914462E-2
9,173908E-2
9,109047E-2
7,455075E-2
6,871321E-2
7,001044E-2
5,055195E-2
3,271501E-2
3,466086E-2
2,752608E-2
1,747253E-2
1,682391E-2
2,878663E-3
-8,796428E-3
-1,593121E-2
-3,117369E-2
-4,544324E-2
-4,284878E-2
-3,636262E-2
-3,538969E-2
-2,306598E-2
-1,722844E-2
-9,445044E-3
-1,013034E-3
3,851588E-3
7,418977E-3
1,487806E-2
1,520237E-2
4,175896E-3
8,716209E-3
1,163498E-2
4,500204E-3
7,094669E-3
6,770361E-3
9,328148E-4
7,094669E-3
8,067593E-3
-3,607499E-3
-1,013034E-3
2,878663E-3
-2,958882E-3
6,085067E-4
9,689133E-3
4,824512E-3
7,743285E-3
1,455375E-2
5,797436E-3
4,175896E-3
1,001344E-2
5,797436E-3
9,689133E-3
1,876976E-2
1,260791E-2
1,066206E-2
1,520237E-2
4,175896E-3
7,743285E-3
1,455375E-2
7,418977E-3
5,473128E-3
1,455375E-2
1,098637E-2
9,040517E-3
1,228360E-2
5,797436E-3
3,851588E-3
1,001344E-2
5,473128E-3
1,905739E-3
1,001344E-2
3,527280E-3
-1,985958E-3
1,581431E-3
-4,010948E-5
1,257123E-3
3,851588E-3
5,148820E-3
2,878663E-3
5,148820E-3
2,878663E-3
-5,553347E-3
-2,310266E-3
-1,661650E-3
-4,580423E-3
-1,013034E-3
3,202971E-3
-7,174888E-3
-1,301243E-2
-1,722844E-2
-3,311954E-2
-6,068572E-2
-1,865173E-1
-3,120245E-1
-3,451039E-1
-3,181863E-1
-3,269427E-1
-3,869397E-1
-4,625034E-1
-5,218518E-1
-5,273651E-1
-4,699625E-1
-3,366719E-1
-1,638157E-1
-4,609186E-2
3,595809E-2
1,296831E-1
2,298943E-1
3,489154E-1
4,663149E-1
5,827416E-1
7,082488E-1
8,314859E-1
9,242380E-1
9,702898E-1
9,758030E-1
9,417506E-1
8,655382E-1
7,714889E-1
6,784124E-1
5,681477E-1
4,504238E-1
3,453480E-1
2,354076E-1
1,303317E-1
4,374148E-2
-3,733554E-2
-1,077104E-1
-1,501948E-1
-1,800311E-1
-2,033813E-1
-2,111647E-1
-2,170022E-1
-2,283530E-1
-2,192724E-1
-2,072730E-1
-2,024084E-1
-1,878145E-1
-1,735449E-1
-1,728963E-1
-1,677074E-1
-1,625185E-1
-1,657615E-1
-1,547351E-1
-1,501948E-1
-1,540865E-1
-1,450058E-1
-1,304120E-1
-1,291147E-1
-1,210070E-1
-1,086833E-1
-1,128993E-1
-1,047916E-1
-9,473807E-2
-9,538669E-2
-8,663037E-2
-7,138789E-2
-7,268512E-2
-6,457742E-2
-5,387525E-2
-6,036142E-2
-5,355095E-2
-4,382170E-2
-4,609186E-2
-4,609186E-2
-3,409246E-2
-3,603831E-2
-3,474108E-2
-2,566045E-2
-3,182230E-2
-2,890353E-2
-1,852567E-2
-2,047152E-2
-2,144444E-2
-9,769352E-3
-1,106658E-2
-1,690413E-2
-1,236382E-2
-1,755275E-2
-9,769352E-3
-3,644176E-4
-2,310266E-3
-3,931807E-3
2,230047E-3
6,121744E-3
3,527280E-3
8,391901E-3
8,391901E-3
2,554355E-3
8,391901E-3
1,552668E-2
1,487806E-2
2,006699E-2
2,493161E-2
1,358083E-2
2,071561E-2
2,720177E-2
2,006699E-2
2,071561E-2
3,076916E-2
2,558023E-2
3,076916E-2
3,530947E-2
2,266146E-2
2,525592E-2
3,174208E-2
2,493161E-2
2,817469E-2
3,628240E-2
2,655315E-2
2,201284E-2
3,109347E-2
2,331007E-2
2,493161E-2
3,498517E-2
2,655315E-2
2,493161E-2
3,174208E-2
3,012054E-2
2,525592E-2
2,558023E-2
2,006699E-2
2,266146E-2
2,979624E-2
2,947193E-2
2,720177E-2
3,076916E-2
2,817469E-2
2,071561E-2
2,655315E-2
2,363438E-2
1,585099E-2
2,525592E-2
3,044485E-2
2,331007E-2
2,622885E-2
2,785039E-2
1,455375E-2
1,844545E-2
2,460731E-2
1,974268E-2
2,331007E-2
2,979624E-2
2,428300E-2
2,558023E-2
2,849900E-2
1,974268E-2
2,103992E-2
2,136422E-2
1,617530E-2
2,266146E-2
3,076916E-2
2,168853E-2
2,298577E-2
2,720177E-2
1,844545E-2
2,266146E-2
2,720177E-2
1,779684E-2
1,617530E-2
3,141778E-2
2,331007E-2
1,617530E-2
2,039130E-2
1,001344E-2
1,228360E-2
2,266146E-2
1,812114E-2
2,071561E-2
2,655315E-2
1,844545E-2
1,293221E-2
1,649960E-2
1,066206E-2
1,131067E-2
1,779684E-2
1,747253E-2
1,909407E-2
2,233715E-2
1,779684E-2
1,358083E-2
1,649960E-2
1,325652E-2
1,066206E-2
2,006699E-2
2,103992E-2
1,260791E-2
1,487806E-2
1,812114E-2
8,067593E-3
1,131067E-2
1,325652E-2
5,473128E-3
7,743285E-3
1,585099E-2
1,066206E-2
1,098637E-2
1,585099E-2
5,797436E-3
7,094669E-3
1,228360E-2
4,500204E-3
7,743285E-3
1,714822E-2
9,364825E-3
9,364825E-3
1,293221E-2
2,230047E-3
4,824512E-3
1,520237E-2
7,418977E-3
9,364825E-3
1,617530E-2
1,033775E-2
8,391901E-3
1,455375E-2
8,716209E-3
1,033775E-2
1,747253E-2
1,163498E-2
1,293221E-2
2,298577E-2
2,168853E-2
1,552668E-2
1,941838E-2
1,163498E-2
1,098637E-2
1,844545E-2
2,039130E-2
1,487806E-2
2,039130E-2
1,876976E-2
1,293221E-2
1,617530E-2
1,455375E-2
1,098637E-2
1,520237E-2
1,617530E-2
1,098637E-2
1,909407E-2
1,779684E-2
7,094669E-3
1,390514E-2
1,520237E-2
1,001344E-2
1,390514E-2
1,909407E-2
1,228360E-2
1,585099E-2
1,974268E-2
8,391901E-3
1,098637E-2
1,455375E-2
9,040517E-3
1,390514E-2
1,779684E-2
8,391901E-3
9,364825E-3
1,487806E-2
1,581431E-3
1,905739E-3
1,260791E-2
6,446052E-3
4,824512E-3
1,358083E-2
8,067593E-3
4,500204E-3
8,067593E-3
1,581431E-3
2,878663E-3
1,066206E-2
7,094669E-3
6,770361E-3
1,422945E-2
6,121744E-3
3,851588E-3
1,098637E-2
4,500204E-3
2,878663E-3
1,001344E-2
1,098637E-2
4,500204E-3
7,094669E-3
4,824512E-3
-1,013034E-3
3,527280E-3
6,085067E-4
-3,283190E-3
2,230047E-3
1,581431E-3
-4,256115E-3
-1,337342E-3
9,328148E-4
-7,823504E-3
-7,174888E-3
-3,607499E-3
-1,268813E-2
-1,041797E-2
-1,985958E-3
-7,499196E-3
-8,472120E-3
-5,877655E-3
-1,657982E-2
-1,333674E-2
-4,580423E-3
-1,139089E-2
-7,499196E-3
2,554355E-3
-5,877655E-3
-4,904731E-3
4,500204E-3
-2,958882E-3
5,473128E-3
1,552668E-2
1,455375E-2
2,071561E-2
3,336362E-2
3,141778E-2
3,498517E-2
4,763318E-2
4,990334E-2
5,541658E-2
6,774028E-2
7,001044E-2
7,455075E-2
8,363138E-2
8,265846E-2
7,811814E-2
8,363138E-2
8,817169E-2
9,076616E-2
9,530647E-2
9,563078E-2
8,719877E-2
8,525292E-2
8,265846E-2
7,390214E-2
7,487506E-2
7,682091E-2
6,579443E-2
6,611874E-2
6,774028E-2
5,833535E-2
5,865966E-2
6,028120E-2
4,828180E-2
4,860611E-2
4,536302E-2
3,303932E-2
3,628240E-2
4,211994E-2
3,368793E-2
3,466086E-2
3,628240E-2
2,395869E-2
2,331007E-2
2,493161E-2
1,876976E-2
1,909407E-2
2,687746E-2
1,941838E-2
1,974268E-2
2,039130E-2
9,040517E-3
1,293221E-2
1,552668E-2
1,131067E-2
1,325652E-2
2,071561E-2
1,293221E-2
1,131067E-2
1,358083E-2
3,202971E-3
1,581431E-3
8,391901E-3
6,121744E-3
8,716209E-3
1,714822E-2
1,358083E-2
4,175896E-3
6,446052E-3
1,905739E-3
3,851588E-3
1,260791E-2
8,391901E-3
8,067593E-3
1,552668E-2
1,552668E-2
7,743285E-3
1,228360E-2
9,040517E-3
6,446052E-3
1,131067E-2
1,228360E-2
7,743285E-3
1,163498E-2
1,358083E-2
7,418977E-3
1,098637E-2
1,293221E-2
8,067593E-3
1,001344E-2
1,585099E-2
9,689133E-3
1,001344E-2
1,325652E-2
5,148820E-3
7,743285E-3
1,325652E-2
1,131067E-2
8,716209E-3
1,585099E-2
9,040517E-3
1,033775E-2
1,033775E-2
2,554355E-3
8,067593E-3
1,260791E-2
7,094669E-3
8,067593E-3
1,779684E-2
9,364825E-3
7,418977E-3
1,552668E-2
8,391901E-3
6,446052E-3
1,195929E-2
6,770361E-3
5,797436E-3
1,487806E-2
1,195929E-2
1,195929E-2
1,617530E-2
6,770361E-3
6,770361E-3
1,131067E-2
3,202971E-3
9,328148E-4
1,033775E-2
1,228360E-2
1,195929E-2
1,487806E-2
1,033775E-2
8,716209E-3
1,682391E-2
1,714822E-2
1,422945E-2
2,039130E-2
1,585099E-2
1,195929E-2
1,617530E-2
1,455375E-2
1,066206E-2
1,714822E-2
2,363438E-2
1,358083E-2
1,552668E-2
1,487806E-2
2,878663E-3
5,797436E-3
1,131067E-2
2,554355E-3
5,148820E-3
1,293221E-2
2,878663E-3
4,175896E-3
7,743285E-3
-4,904731E-3
-3,931807E-3
4,500204E-3
-3,644176E-4
1,257123E-3
9,364825E-3
1,581431E-3
-1,337342E-3
7,094669E-3
6,085067E-4
-1,985958E-3
2,878663E-3
-4,580423E-3
-1,985958E-3
1,228360E-2
9,040517E-3
1,905739E-3
5,797436E-3
-2,310266E-3
-2,958882E-3
5,473128E-3
5,473128E-3
9,328148E-4
8,067593E-3
8,716209E-3
-1,985958E-3
2,554355E-3
9,328148E-4
-3,283190E-3
1,905739E-3
2,878663E-3
6,085067E-4
7,743285E-3
7,094669E-3
-5,877655E-3
-2,634574E-3
2,230047E-3
-2,634574E-3
1,581431E-3
9,689133E-3
1,257123E-3
6,085067E-4
5,797436E-3
-2,958882E-3
-2,634574E-3
8,067593E-3
2,230047E-3
3,527280E-3
1,098637E-2
3,202971E-3
4,824512E-3
1,098637E-2
2,554355E-3
6,770361E-3
1,520237E-2
7,743285E-3
2,554355E-3
1,585099E-2
1,520237E-2
6,121744E-3
1,163498E-2
9,364825E-3
9,040517E-3
1,422945E-2
1,066206E-2
7,418977E-3
1,422945E-2
1,228360E-2
5,473128E-3
9,040517E-3
7,743285E-3
7,743285E-3
1,098637E-2
1,163498E-2
1,098637E-2
1,617530E-2
1,585099E-2
8,067593E-3
1,195929E-2
1,260791E-2
1,228360E-2
1,682391E-2
1,909407E-2
1,228360E-2
1,844545E-2
1,974268E-2
9,040517E-3
1,293221E-2
1,358083E-2
1,131067E-2
1,812114E-2
2,298577E-2
1,358083E-2
1,941838E-2
2,331007E-2
7,743285E-3
1,195929E-2
1,779684E-2
1,001344E-2
1,358083E-2
1,941838E-2
1,487806E-2
1,390514E-2
1,649960E-2
1,001344E-2
9,689133E-3
1,293221E-2
5,797436E-3
6,121744E-3
1,455375E-2
1,001344E-2
8,716209E-3
1,260791E-2
3,527280E-3
4,824512E-3
1,293221E-2
9,689133E-3
7,094669E-3
1,195929E-2
1,131067E-2
6,121744E-3
1,228360E-2
1,131067E-2
7,094669E-3
1,714822E-2
1,844545E-2
7,418977E-3
1,228360E-2
1,487806E-2
3,202971E-3
8,067593E-3
1,422945E-2
1,163498E-2
1,552668E-2
1,844545E-2
1,195929E-2
1,390514E-2
1,325652E-2
2,878663E-3
1,131067E-2
1,812114E-2
1,228360E-2
1,195929E-2
1,876976E-2
1,552668E-2
1,779684E-2
1,974268E-2
9,040517E-3
8,716209E-3
1,682391E-2
1,293221E-2
1,001344E-2
1,876976E-2
1,455375E-2
1,358083E-2
2,136422E-2
1,033775E-2
9,689133E-3
1,844545E-2
1,422945E-2
1,455375E-2
2,233715E-2
1,487806E-2
9,364825E-3
1,876976E-2
1,358083E-2
1,228360E-2
2,136422E-2
1,876976E-2
1,455375E-2
1,974268E-2
1,617530E-2
9,689133E-3
1,455375E-2
1,358083E-2
1,260791E-2
1,844545E-2
1,844545E-2
1,422945E-2
1,844545E-2
1,941838E-2
9,040517E-3
1,552668E-2
1,747253E-2
1,131067E-2
1,941838E-2
2,849900E-2
2,363438E-2
2,395869E-2
2,201284E-2
1,228360E-2
1,649960E-2
2,039130E-2
1,649960E-2
2,103992E-2
2,395869E-2
1,487806E-2
2,071561E-2
2,395869E-2
1,487806E-2
1,747253E-2
2,039130E-2
1,293221E-2
1,422945E-2
2,331007E-2
1,422945E-2
1,325652E-2
2,006699E-2
1,195929E-2
1,520237E-2
1,974268E-2
1,195929E-2
1,293221E-2
2,039130E-2
1,455375E-2
1,325652E-2
1,714822E-2
1,358083E-2
1,552668E-2
1,844545E-2
1,228360E-2
1,098637E-2
2,006699E-2
1,909407E-2
1,649960E-2
1,974268E-2
1,714822E-2
2,103992E-2
3,141778E-2
3,239070E-2
3,239070E-2
5,574088E-2
6,871321E-2
6,482151E-2
6,774028E-2
7,098336E-2
7,973968E-2
9,400924E-2
8,849600E-2
7,325352E-2
7,292921E-2
6,319997E-2
4,114702E-2
3,076916E-2
2,331007E-2
1,974268E-2
2,071561E-2
1,228360E-2
1,257123E-3
-6,201963E-3
-1,690413E-2
-3,636262E-2
-4,220016E-2
-4,284878E-2
-4,284878E-2
-3,020076E-2
-1,625551E-2
-1,528259E-2
-2,958882E-3
5,148820E-3
-2,958882E-3
6,085067E-4
9,689133E-3
7,094669E-3
5,148820E-3
1,260791E-2
3,851588E-3
2,230047E-3
4,175896E-3
-8,796428E-3
-4,904731E-3
2,230047E-3
-7,499196E-3
-8,147812E-3
-2,310266E-3
-7,174888E-3
-4,256115E-3
1,581431E-3
-7,499196E-3
-5,229039E-3
3,202971E-3
2,841986E-4
1,581431E-3
1,520237E-2
6,121744E-3
1,581431E-3
4,824512E-3
-1,661650E-3
3,527280E-3
1,001344E-2
5,797436E-3
7,418977E-3
1,552668E-2
1,001344E-2
4,824512E-3
6,770361E-3
1,257123E-3
3,851588E-3
1,390514E-2
1,487806E-2
1,195929E-2
1,812114E-2
1,779684E-2
6,446052E-3
1,195929E-2
1,358083E-2
8,716209E-3
9,689133E-3
1,163498E-2
8,716209E-3
1,325652E-2
1,455375E-2
3,851588E-3
6,770361E-3
1,098637E-2
4,824512E-3
4,175896E-3
4,175896E-3
-1,013034E-3
2,878663E-3
5,148820E-3
-1,009366E-2
-1,106658E-2
-1,074228E-2
-1,949860E-2
-2,144444E-2
-4,187585E-2
-1,800311E-1
-3,052140E-1
-3,369962E-1
-3,269427E-1
-3,230510E-1
-3,739673E-1
-4,621791E-1
-5,179601E-1
-5,179601E-1
-4,745028E-1
-3,464012E-1
-1,699776E-1
-6,295588E-2
2,525592E-2
1,293588E-1
2,221109E-1
3,446994E-1
4,659906E-1
5,726880E-1
6,943035E-1
8,275942E-1
9,222922E-1
9,693168E-1
9,796947E-1
9,456423E-1
8,749432E-1
7,919203E-1
6,920334E-1
5,704178E-1
4,630719E-1
3,554016E-1
2,396236E-1
1,400610E-1
5,314642E-2
-3,311954E-2
-9,571100E-2
-1,446815E-1
-1,900847E-1
-2,098674E-1
-2,144078E-1
-2,254342E-1
-2,234884E-1
-2,101918E-1
-2,085702E-1
-1,985167E-1
-1,852200E-1
-1,848957E-1
-1,774366E-1
-1,657615E-1
-1,644643E-1
-1,599240E-1
-1,469517E-1
-1,466274E-1
-1,463031E-1
-1,368981E-1
-1,359252E-1
-1,310606E-1
-1,171153E-1
-1,128993E-1
-1,132236E-1
-9,927839E-2
-9,668392E-2
-9,603531E-2
-8,046852E-2
-7,722544E-2
-7,203651E-2
-6,263157E-2
-5,484818E-2
-5,646972E-2
-4,836202E-2
-4,576755E-2
-5,160510E-2
-3,993001E-2
-3,149799E-2
-3,344384E-2
-2,339029E-2
-1,430967E-2
-2,014721E-2
-1,463397E-2
-8,147812E-3
-1,820136E-2
-1,430967E-2
-8,472120E-3
-1,495828E-2
-9,769352E-3
1,257123E-3
-2,958882E-3
-1,661650E-3
4,175896E-3
-5,877655E-3
-3,607499E-3
1,905739E-3
-2,634574E-3
1,257123E-3
5,797436E-3
1,257123E-3
2,841986E-4
7,094669E-3
4,824512E-3
6,446052E-3
1,422945E-2
1,487806E-2
1,195929E-2
1,617530E-2
1,682391E-2
1,098637E-2
1,941838E-2
2,103992E-2
1,779684E-2
2,558023E-2
2,752608E-2
2,136422E-2
2,882331E-2
2,882331E-2
2,039130E-2
2,785039E-2
2,882331E-2
2,428300E-2
3,141778E-2
3,790394E-2
3,141778E-2
3,660671E-2
3,952548E-2
2,558023E-2
2,947193E-2
3,725532E-2
3,368793E-2
3,368793E-2
3,952548E-2
2,947193E-2
2,558023E-2
3,109347E-2
2,817469E-2
2,947193E-2
3,498517E-2
2,882331E-2
2,914762E-2
3,855255E-2
3,076916E-2
2,493161E-2
2,752608E-2
2,331007E-2
2,785039E-2
3,855255E-2
3,466086E-2
2,817469E-2
3,660671E-2
3,433655E-2
2,622885E-2
3,141778E-2
2,785039E-2
2,687746E-2
3,076916E-2
3,368793E-2
2,525592E-2
2,979624E-2
3,368793E-2
2,428300E-2
2,720177E-2
2,849900E-2
2,201284E-2
2,720177E-2
3,109347E-2
2,395869E-2
2,590454E-2
3,271501E-2
2,428300E-2
2,752608E-2
3,206639E-2
2,071561E-2
1,812114E-2
2,752608E-2
2,493161E-2
2,428300E-2
2,720177E-2
1,812114E-2
1,941838E-2
2,168853E-2
1,552668E-2
1,293221E-2
2,039130E-2
1,585099E-2
1,260791E-2
1,812114E-2
1,066206E-2
9,689133E-3
1,617530E-2
1,131067E-2
1,033775E-2
1,585099E-2
1,520237E-2
1,293221E-2
1,585099E-2
1,098637E-2
7,094669E-3
1,455375E-2
1,649960E-2
1,325652E-2
1,747253E-2
1,844545E-2
1,066206E-2
1,520237E-2
1,520237E-2
9,689133E-3
1,455375E-2
1,714822E-2
1,131067E-2
1,649960E-2
1,682391E-2
8,716209E-3
1,163498E-2
1,617530E-2
1,195929E-2
1,195929E-2
1,941838E-2
1,033775E-2
7,418977E-3
1,163498E-2
5,148820E-3
8,716209E-3
1,293221E-2
4,824512E-3
7,094669E-3
1,617530E-2
1,001344E-2
1,163498E-2
1,325652E-2
2,554355E-3
1,905739E-3
9,040517E-3
3,851588E-3
6,121744E-3
1,714822E-2
1,293221E-2
1,001344E-2
1,293221E-2
5,473128E-3
8,716209E-3
1,293221E-2
3,202971E-3
1,581431E-3
1,390514E-2
1,163498E-2
5,148820E-3
1,260791E-2
5,797436E-3
7,743285E-3
1,552668E-2
1,066206E-2
3,202971E-3
8,716209E-3
1,001344E-2
5,148820E-3
1,033775E-2
9,040517E-3
9,689133E-3
1,649960E-2
1,617530E-2
1,131067E-2
1,293221E-2
1,422945E-2
8,067593E-3
8,067593E-3
1,066206E-2
6,770361E-3
9,364825E-3
1,876976E-2
1,487806E-2
1,520237E-2
1,876976E-2
6,770361E-3
7,094669E-3
9,040517E-3
2,230047E-3
4,824512E-3
1,585099E-2
1,131067E-2
1,098637E-2
1,455375E-2
2,230047E-3
6,085067E-4
8,716209E-3
5,473128E-3
6,121744E-3
1,293221E-2
5,148820E-3
6,085067E-4
3,202971E-3
-1,985958E-3
6,085067E-4
5,148820E-3
-6,887257E-4
-3,283190E-3
2,878663E-3
2,230047E-3
-3,283190E-3
2,841986E-4
-1,013034E-3
-4,904731E-3
-1,661650E-3
2,841986E-4
-6,201963E-3
-1,337342E-3
6,085067E-4
-9,120736E-3
-5,229039E-3
-2,634574E-3
-7,823504E-3
-4,580423E-3
-6,887257E-4
-7,823504E-3
-4,580423E-3
6,085067E-4
-8,796428E-3
-7,823504E-3
-6,887257E-4
-6,850580E-3
-3,644176E-4
9,689133E-3
5,473128E-3
1,001344E-2
2,071561E-2
1,390514E-2
2,039130E-2
3,368793E-2
3,239070E-2
3,466086E-2
5,087626E-2
5,347073E-2
5,314642E-2
6,157843E-2
6,449720E-2
6,936182E-2
7,941537E-2
8,428000E-2
8,428000E-2
9,206339E-2
8,946893E-2
8,071261E-2
8,525292E-2
8,687446E-2
8,687446E-2
8,946893E-2
8,784739E-2
7,973968E-2
8,363138E-2
8,103691E-2
6,774028E-2
6,514582E-2
5,995689E-2
5,217349E-2
5,509227E-2
5,411934E-2
4,633595E-2
4,795749E-2
4,763318E-2
3,303932E-2
3,628240E-2
3,725532E-2
2,525592E-2
2,525592E-2
3,206639E-2
2,525592E-2
2,979624E-2
3,174208E-2
2,266146E-2
2,655315E-2
2,947193E-2
2,460731E-2
2,655315E-2
2,882331E-2
1,974268E-2
1,812114E-2
2,363438E-2
1,520237E-2
1,617530E-2
2,168853E-2
1,455375E-2
1,520237E-2
2,201284E-2
1,422945E-2
8,067593E-3
1,163498E-2
2,230047E-3
2,554355E-3
8,067593E-3
4,500204E-3
4,175896E-3
1,390514E-2
9,689133E-3
4,175896E-3
1,001344E-2
3,527280E-3
1,905739E-3
7,418977E-3
7,418977E-3
3,851588E-3
8,716209E-3
9,364825E-3
3,202971E-3
8,067593E-3
9,364825E-3
5,797436E-3
9,689133E-3
1,098637E-2
5,473128E-3
1,131067E-2
1,455375E-2
5,148820E-3
8,391901E-3
1,163498E-2
5,473128E-3
1,131067E-2
1,260791E-2
8,391901E-3
1,195929E-2
1,228360E-2
2,878663E-3
7,094669E-3
1,066206E-2
1,905739E-3
4,824512E-3
1,487806E-2
6,121744E-3
5,797436E-3
8,391901E-3
6,085067E-4
5,473128E-3
1,195929E-2
4,500204E-3
5,148820E-3
1,455375E-2
9,040517E-3
7,094669E-3
1,195929E-2
5,797436E-3
8,067593E-3
1,779684E-2
1,066206E-2
8,716209E-3
1,779684E-2
1,163498E-2
8,067593E-3
1,649960E-2
1,001344E-2
9,040517E-3
1,844545E-2
1,779684E-2
1,066206E-2
1,747253E-2
1,649960E-2
9,364825E-3
1,552668E-2
1,552668E-2
1,131067E-2
1,844545E-2
2,136422E-2
1,228360E-2
1,585099E-2
1,552668E-2
7,418977E-3
9,364825E-3
8,391901E-3
6,121744E-3
1,098637E-2
1,228360E-2
5,797436E-3
5,473128E-3
7,418977E-3
6,085067E-4
2,230047E-3
4,500204E-3
-4,010948E-5
3,851588E-3
9,689133E-3
3,527280E-3
5,473128E-3
6,446052E-3
-3,283190E-3
2,554355E-3
6,121744E-3
-3,644176E-4
1,905739E-3
9,040517E-3
6,085067E-4
2,878663E-3
8,391901E-3
-3,283190E-3
-1,661650E-3
8,067593E-3
2,230047E-3
9,328148E-4
9,689133E-3
5,148820E-3
3,851588E-3
8,716209E-3
-6,887257E-4
3,527280E-3
1,552668E-2
1,098637E-2
1,131067E-2
1,974268E-2
1,163498E-2
4,500204E-3
5,797436E-3
3,527280E-3
6,770361E-3
1,487806E-2
9,689133E-3
5,473128E-3
1,131067E-2
5,797436E-3
-3,644176E-4
6,770361E-3
2,878663E-3
2,230047E-3
8,716209E-3
5,473128E-3
9,328148E-4
5,797436E-3
7,418977E-3
3,527280E-3
1,066206E-2
7,743285E-3
3,527280E-3
1,066206E-2
1,552668E-2
6,121744E-3
6,121744E-3
1,066206E-2
5,473128E-3
1,325652E-2
1,422945E-2
7,418977E-3
1,422945E-2
1,747253E-2
1,098637E-2
1,585099E-2
1,163498E-2
2,878663E-3
8,716209E-3
1,585099E-2
1,228360E-2
1,163498E-2
1,747253E-2
1,131067E-2
8,716209E-3
1,325652E-2
3,851588E-3
8,716209E-3
1,293221E-2
6,446052E-3
8,391901E-3
1,747253E-2
1,260791E-2
1,195929E-2
1,455375E-2
6,446052E-3
7,418977E-3
1,714822E-2
1,228360E-2
1,163498E-2
2,266146E-2
1,552668E-2
8,391901E-3
1,552668E-2
1,520237E-2
1,422945E-2
1,844545E-2
1,585099E-2
1,066206E-2
1,909407E-2
1,585099E-2
1,098637E-2
1,779684E-2
1,293221E-2
1,066206E-2
1,682391E-2
2,006699E-2
1,422945E-2
1,487806E-2
1,747253E-2
1,098637E-2
1,487806E-2
1,617530E-2
1,552668E-2
1,941838E-2
2,039130E-2
1,358083E-2
1,974268E-2
2,266146E-2
1,033775E-2
1,520237E-2
1,714822E-2
1,131067E-2
1,682391E-2
2,006699E-2
1,390514E-2
1,649960E-2
1,844545E-2
5,797436E-3
1,131067E-2
1,617530E-2
9,689133E-3
1,455375E-2
1,876976E-2
1,195929E-2
1,520237E-2
1,812114E-2
8,391901E-3
1,390514E-2
2,006699E-2
1,455375E-2
1,876976E-2
2,493161E-2
1,649960E-2
1,487806E-2
2,071561E-2
1,163498E-2
1,325652E-2
2,039130E-2
1,325652E-2
1,585099E-2
2,363438E-2
1,617530E-2
1,552668E-2
2,006699E-2
1,098637E-2
1,066206E-2
1,779684E-2
1,390514E-2
1,293221E-2
1,747253E-2
1,228360E-2
9,689133E-3
1,682391E-2
1,487806E-2
1,455375E-2
1,649960E-2
1,325652E-2
1,066206E-2
1,649960E-2
1,455375E-2
1,066206E-2
1,552668E-2
1,131067E-2
1,066206E-2
1,649960E-2
1,682391E-2
1,163498E-2
1,552668E-2
1,714822E-2
1,163498E-2
1,195929E-2
1,390514E-2
1,195929E-2
1,941838E-2
2,752608E-2
1,812114E-2
1,649960E-2
1,779684E-2
1,066206E-2
1,876976E-2
1,909407E-2
1,455375E-2
1,974268E-2
2,395869E-2
1,649960E-2
1,941838E-2
2,071561E-2
9,689133E-3
1,358083E-2
1,714822E-2
7,094669E-3
1,163498E-2
2,136422E-2
1,552668E-2
1,455375E-2
1,876976E-2
7,418977E-3
1,260791E-2
2,103992E-2
1,228360E-2
1,649960E-2
2,558023E-2
1,844545E-2
1,682391E-2
2,525592E-2
1,747253E-2
2,071561E-2
2,655315E-2
2,006699E-2
1,812114E-2
2,622885E-2
2,006699E-2
1,325652E-2
2,071561E-2
1,876976E-2
2,331007E-2
2,395869E-2
1,974268E-2
1,779684E-2
2,039130E-2
1,844545E-2
1,358083E-2
1,876976E-2
1,552668E-2
9,364825E-3
1,455375E-2
1,876976E-2
1,714822E-2
2,039130E-2
1,682391E-2
8,391901E-3
1,195929E-2
1,293221E-2
1,131067E-2
1,617530E-2
1,974268E-2
1,487806E-2
1,844545E-2
1,876976E-2
1,131067E-2
1,520237E-2
1,617530E-2
1,195929E-2
1,617530E-2
2,460731E-2
2,233715E-2
2,201284E-2
2,136422E-2
9,689133E-3
1,358083E-2
2,168853E-2
1,649960E-2
1,649960E-2
2,071561E-2
1,260791E-2
9,364825E-3
1,941838E-2
1,487806E-2
1,649960E-2
2,039130E-2
7,418977E-3
9,689133E-3
2,752608E-2
2,201284E-2
2,168853E-2
3,368793E-2
3,725532E-2
5,184919E-2
6,352428E-2
5,995689E-2
6,384859E-2
8,492861E-2
9,011754E-2
8,330707E-2
7,876676E-2
6,838890E-2
6,092981E-2
5,217349E-2
3,595809E-2
2,395869E-2
2,849900E-2
2,493161E-2
7,418977E-3
7,094669E-3
-2,634574E-3
-1,755275E-2
-2,728199E-2
-3,149799E-2
-3,863277E-2
-3,701123E-2
-2,987645E-2
-3,279523E-2
-2,112014E-2
-9,120736E-3
-5,877655E-3
3,851588E-3
1,455375E-2
6,446052E-3
6,121744E-3
1,066206E-2
6,085067E-4
2,878663E-3
4,500204E-3
-6,887257E-4
1,905739E-3
8,716209E-3
-2,634574E-3
-4,256115E-3
1,905739E-3
-3,607499E-3
-3,607499E-3
9,328148E-4
-2,634574E-3
6,085067E-4
1,001344E-2
3,851588E-3
1,257123E-3
8,716209E-3
1,581431E-3
1,581431E-3
6,770361E-3
5,473128E-3
5,148820E-3
1,390514E-2
1,066206E-2
5,797436E-3
1,131067E-2
8,067593E-3
5,797436E-3
1,325652E-2
1,520237E-2
1,033775E-2
1,779684E-2
1,747253E-2
5,797436E-3
1,066206E-2
1,358083E-2
1,001344E-2
1,714822E-2
1,617530E-2
6,446052E-3
7,743285E-3
9,040517E-3
6,085067E-4
5,148820E-3
1,131067E-2
3,527280E-3
5,148820E-3
1,260791E-2
3,202971E-3
6,446052E-3
1,293221E-2
1,257123E-3
4,824512E-3
1,066206E-2
1,581431E-3
-1,661650E-3
1,905739E-3
-5,877655E-3
-1,139089E-2
-1,657982E-2
-9,927839E-2
-2,432712E-1
-3,233753E-1
-3,376448E-1
-3,198079E-1
-3,408879E-1
-4,232622E-1
-4,955829E-1
-5,143927E-1
-5,053121E-1
-4,089926E-1
-2,254342E-1
-9,117068E-2
-1,171520E-2
9,011754E-2
1,695730E-1
2,814593E-1
4,102096E-1
5,156098E-1
6,407927E-1
7,808938E-1
8,824023E-1
9,420749E-1
9,709384E-1
9,508313E-1
8,879155E-1
8,074871E-1
7,092217E-1
6,031730E-1
4,997187E-1
3,855622E-1
2,717301E-1
1,679515E-1
7,228060E-2
-1,949860E-2
-8,046852E-2
-1,336550E-1
-1,774366E-1
-2,001382E-1
-2,144078E-1
-2,238127E-1
-2,166779E-1
-2,108404E-1
-2,124619E-1
-1,975437E-1
-1,865173E-1
-1,855443E-1
-1,699776E-1
-1,583025E-1
-1,621942E-1
-1,553837E-1
-1,459788E-1
-1,521406E-1
-1,440329E-1
-1,368981E-1
-1,388440E-1
-1,287904E-1
-1,135479E-1
-1,145209E-1
-1,099806E-1
-1,002513E-1
-1,021972E-1
-8,954914E-2
-7,722544E-2
-7,657682E-2
-7,106358E-2
-6,133434E-2
-6,165865E-2
-5,549679E-2
-4,803771E-2
-5,355095E-2
-4,447032E-2
-2,987645E-2
-3,571400E-2
-3,409246E-2
-2,306598E-2
-2,144444E-2
-2,695768E-2
-1,884998E-2
-2,014721E-2
-2,176875E-2
-1,268813E-2
-8,796428E-3
-1,041797E-2
-2,634574E-3
-1,985958E-3
-8,472120E-3
-3,644176E-4
-4,010948E-5
-5,553347E-3
1,257123E-3
6,121744E-3
1,905739E-3
7,418977E-3
1,001344E-2
6,085067E-4
6,446052E-3
9,364825E-3
1,581431E-3
3,851588E-3
1,001344E-2
8,391901E-3
1,358083E-2
1,909407E-2
1,001344E-2
1,293221E-2
1,812114E-2
1,293221E-2
1,812114E-2
2,882331E-2
2,201284E-2
2,298577E-2
3,012054E-2
2,201284E-2
2,298577E-2
2,979624E-2
2,298577E-2
2,233715E-2
3,109347E-2
2,428300E-2
2,395869E-2
2,849900E-2
2,298577E-2
2,493161E-2
2,558023E-2
2,006699E-2
1,941838E-2
2,622885E-2
2,039130E-2
1,682391E-2
2,266146E-2
1,909407E-2
2,071561E-2
2,558023E-2
2,168853E-2
1,974268E-2
2,525592E-2
2,428300E-2
1,682391E-2
2,201284E-2
2,525592E-2
2,266146E-2
2,622885E-2
2,882331E-2
2,493161E-2
2,720177E-2
2,882331E-2
2,103992E-2
2,590454E-2
2,622885E-2
2,103992E-2
2,687746E-2
3,174208E-2
2,428300E-2
2,979624E-2
3,076916E-2
1,844545E-2
2,428300E-2
2,849900E-2
2,136422E-2
2,655315E-2
2,979624E-2
2,460731E-2
2,687746E-2
2,720177E-2
1,714822E-2
1,649960E-2
2,039130E-2
1,520237E-2
2,266146E-2
3,012054E-2
1,682391E-2
1,520237E-2
2,006699E-2
1,260791E-2
1,390514E-2
2,071561E-2
1,358083E-2
1,195929E-2
1,844545E-2
1,293221E-2
1,066206E-2
1,812114E-2
1,325652E-2
1,422945E-2
1,876976E-2
1,455375E-2
9,689133E-3
1,649960E-2
1,195929E-2
7,418977E-3
1,422945E-2
1,001344E-2
9,689133E-3
1,812114E-2
1,487806E-2
1,163498E-2
2,071561E-2
1,649960E-2
1,066206E-2
1,682391E-2
1,390514E-2
1,163498E-2
1,714822E-2
2,071561E-2
1,585099E-2
1,714822E-2
1,812114E-2
1,033775E-2
1,358083E-2
1,747253E-2
1,422945E-2
1,520237E-2
1,974268E-2
1,098637E-2
1,195929E-2
1,714822E-2
9,689133E-3
1,001344E-2
1,487806E-2
9,689133E-3
1,260791E-2
2,103992E-2
1,293221E-2
1,098637E-2
1,747253E-2
1,001344E-2
1,195929E-2
2,006699E-2
1,033775E-2
4,175896E-3
1,520237E-2
1,358083E-2
1,520237E-2
2,168853E-2
7,418977E-3
6,121744E-3
1,520237E-2
1,390514E-2
1,033775E-2
1,520237E-2
1,260791E-2
9,689133E-3
1,487806E-2
1,098637E-2
6,446052E-3
1,131067E-2
1,195929E-2
9,364825E-3
1,325652E-2
1,455375E-2
6,770361E-3
1,066206E-2
1,098637E-2
6,446052E-3
1,131067E-2
1,390514E-2
8,716209E-3
1,552668E-2
1,487806E-2
5,473128E-3
1,163498E-2
1,649960E-2
7,743285E-3
9,364825E-3
1,974268E-2
1,520237E-2
1,552668E-2
1,747253E-2
7,743285E-3
1,131067E-2
1,585099E-2
8,391901E-3
9,689133E-3
1,617530E-2
1,066206E-2
8,067593E-3
1,001344E-2
-4,010948E-5
2,841986E-4
8,391901E-3
2,878663E-3
1,581431E-3
9,040517E-3
6,446052E-3
-2,310266E-3
-4,010948E-5
-3,931807E-3
-2,310266E-3
1,257123E-3
6,085067E-4
-3,283190E-3
4,824512E-3
6,121744E-3
-2,634574E-3
9,328148E-4
-1,661650E-3
-7,499196E-3
-3,644176E-4
3,527280E-3
-3,283190E-3
9,328148E-4
2,841986E-4
-6,850580E-3
-2,310266E-3
-2,958882E-3
-9,445044E-3
-4,256115E-3
-1,013034E-3
-7,823504E-3
-4,904731E-3
-3,607499E-3
-9,769352E-3
-6,201963E-3
-1,337342E-3
-9,120736E-3
-6,850580E-3
6,085067E-4
-3,931807E-3
-1,985958E-3
4,500204E-3
-2,958882E-3
2,841986E-4
7,743285E-3
5,797436E-3
1,098637E-2
2,395869E-2
2,525592E-2
2,947193E-2
3,952548E-2
3,660671E-2
4,341718E-2
5,541658E-2
5,898396E-2
5,930827E-2
7,033475E-2
7,357783E-2
7,487506E-2
8,622584E-2
8,687446E-2
8,557723E-2
9,076616E-2
9,109047E-2
8,752308E-2
9,303631E-2
9,044185E-2
8,265846E-2
8,752308E-2
8,590154E-2
8,038830E-2
7,746953E-2
7,422644E-2
6,968613E-2
7,260490E-2
7,033475E-2
5,671381E-2
5,703812E-2
5,736242E-2
4,730887E-2
4,666026E-2
4,957903E-2
4,049840E-2
3,757963E-2
3,952548E-2
2,655315E-2
2,493161E-2
2,752608E-2
1,649960E-2
1,779684E-2
2,590454E-2
1,779684E-2
1,617530E-2
1,617530E-2
1,905739E-3
7,418977E-3
1,552668E-2
6,770361E-3
9,040517E-3
1,682391E-2
5,797436E-3
4,500204E-3
8,067593E-3
-1,013034E-3
2,230047E-3
1,098637E-2
1,581431E-3
1,581431E-3
1,293221E-2
7,094669E-3
5,148820E-3
5,797436E-3
-3,283190E-3
3,851588E-3
1,163498E-2
7,418977E-3
7,094669E-3
1,487806E-2
9,364825E-3
7,094669E-3
1,325652E-2
7,743285E-3
7,743285E-3
1,520237E-2
1,487806E-2
8,391901E-3
1,682391E-2
1,585099E-2
2,554355E-3
6,121744E-3
7,418977E-3
6,770361E-3
1,131067E-2
9,364825E-3
7,418977E-3
1,390514E-2
9,689133E-3
2,230047E-3
4,175896E-3
2,230047E-3
2,554355E-3
1,001344E-2
1,260791E-2
8,716209E-3
1,033775E-2
1,260791E-2
9,328148E-4
6,085067E-4
7,418977E-3
8,067593E-3
1,358083E-2
1,876976E-2
1,131067E-2
1,066206E-2
1,714822E-2
8,716209E-3
9,040517E-3
1,552668E-2
1,163498E-2
1,325652E-2
2,363438E-2
1,487806E-2
1,163498E-2
1,844545E-2
1,098637E-2
9,040517E-3
1,487806E-2
9,689133E-3
1,163498E-2
2,201284E-2
1,455375E-2
1,098637E-2
1,390514E-2
6,121744E-3
1,066206E-2
1,617530E-2
1,228360E-2
1,260791E-2
2,071561E-2
1,552668E-2
1,195929E-2
1,585099E-2
9,689133E-3
7,743285E-3
1,682391E-2
1,714822E-2
1,195929E-2
1,487806E-2
1,812114E-2
1,033775E-2
1,195929E-2
1,228360E-2
9,689133E-3
1,358083E-2
1,844545E-2
1,358083E-2
1,682391E-2
1,876976E-2
7,418977E-3
8,716209E-3
1,066206E-2
4,500204E-3
8,067593E-3
1,260791E-2
1,001344E-2
1,228360E-2
1,001344E-2
-4,580423E-3
-4,010948E-5
7,094669E-3
-3,644176E-4
-2,310266E-3
3,851588E-3
-3,931807E-3
-2,958882E-3
1,257123E-3
-1,106658E-2
-8,796428E-3
6,085067E-4
-5,877655E-3
-6,850580E-3
-2,310266E-3
-8,147812E-3
-1,333674E-2
-8,147812E-3
-1,106658E-2
-9,120736E-3
-1,337342E-3
9,328148E-4
-2,634574E-3
5,148820E-3
2,878663E-3
-4,580423E-3
6,085067E-4
-6,887257E-4
3,527280E-3
1,293221E-2
1,325652E-2
6,446052E-3
9,364825E-3
1,098637E-2
2,878663E-3
6,446052E-3
6,446052E-3
-3,644176E-4
5,473128E-3
1,131067E-2
7,743285E-3
1,066206E-2
7,094669E-3
-3,607499E-3
2,230047E-3
2,878663E-3
-1,013034E-3
8,391901E-3
1,487806E-2
7,094669E-3
6,770361E-3
7,743285E-3
-4,010948E-5
4,824512E-3
1,358083E-2
1,001344E-2
1,033775E-2
1,714822E-2
1,163498E-2
1,455375E-2
1,909407E-2
9,364825E-3
1,098637E-2
1,649960E-2
1,163498E-2
1,487806E-2
2,558023E-2
2,266146E-2
1,941838E-2
2,201284E-2
1,163498E-2
1,260791E-2
1,974268E-2
1,552668E-2
1,585099E-2
2,525592E-2
1,909407E-2
1,260791E-2
1,714822E-2
1,390514E-2
9,364825E-3
1,455375E-2
1,455375E-2
1,001344E-2
1,649960E-2
1,487806E-2
8,716209E-3
1,228360E-2
8,716209E-3
3,851588E-3
1,131067E-2
1,682391E-2
1,228360E-2
1,844545E-2
1,844545E-2
3,851588E-3
7,743285E-3
1,390514E-2
1,293221E-2
1,844545E-2
1,909407E-2
1,422945E-2
1,779684E-2
1,974268E-2
7,094669E-3
8,716209E-3
1,617530E-2
1,098637E-2
1,293221E-2
2,071561E-2
1,195929E-2
1,455375E-2
2,103992E-2
9,364825E-3
7,743285E-3
1,422945E-2
8,067593E-3
1,163498E-2
2,136422E-2
1,260791E-2
1,131067E-2
1,747253E-2
9,040517E-3
1,293221E-2
2,136422E-2
1,228360E-2
1,098637E-2
1,585099E-2
1,325652E-2
1,228360E-2
1,649960E-2
9,040517E-3
1,066206E-2
1,779684E-2
1,228360E-2
1,228360E-2
2,201284E-2
1,585099E-2
7,418977E-3
1,325652E-2
1,260791E-2
1,325652E-2
1,974268E-2
1,779684E-2
1,358083E-2
1,974268E-2
1,909407E-2
9,364825E-3
1,195929E-2
9,364825E-3
9,040517E-3
1,585099E-2
1,844545E-2
1,163498E-2
2,039130E-2
2,006699E-2
7,743285E-3
1,066206E-2
1,358083E-2
9,040517E-3
1,552668E-2
1,844545E-2
9,364825E-3
1,131067E-2
1,779684E-2
1,066206E-2
1,422945E-2
1,682391E-2
5,797436E-3
8,391901E-3
1,747253E-2
1,195929E-2
1,390514E-2
1,747253E-2
3,527280E-3
5,473128E-3
1,552668E-2
1,163498E-2
1,163498E-2
1,844545E-2
1,195929E-2
7,094669E-3
1,422945E-2
1,131067E-2
1,131067E-2
1,487806E-2
1,422945E-2
1,228360E-2
1,844545E-2
1,487806E-2
6,770361E-3
1,260791E-2
1,228360E-2
9,364825E-3
1,747253E-2
1,747253E-2
1,390514E-2
1,844545E-2
1,617530E-2
6,446052E-3
1,260791E-2
1,585099E-2
1,131067E-2
1,358083E-2
2,039130E-2
1,714822E-2
2,006699E-2
2,039130E-2
9,040517E-3
1,390514E-2
2,006699E-2
1,585099E-2
1,909407E-2
2,622885E-2
1,714822E-2
1,779684E-2
2,266146E-2
1,033775E-2
1,131067E-2
2,071561E-2
1,617530E-2
1,617530E-2
2,233715E-2
1,520237E-2
1,812114E-2
2,752608E-2
2,071561E-2
2,655315E-2
4,276856E-2
5,249780E-2
5,865966E-2
6,579443E-2
6,482151E-2
7,455075E-2
9,141477E-2
8,200984E-2
7,098336E-2
7,001044E-2
6,384859E-2
5,022765E-2
4,017409E-2
3,044485E-2
1,617530E-2
1,876976E-2
1,066206E-2
-2,958882E-3
-6,201963E-3
-1,333674E-2
-2,987645E-2
-3,149799E-2
-3,474108E-2
-4,706478E-2
-4,025431E-2
-2,663337E-2
-2,079583E-2
-1,301243E-2
-4,580423E-3
-2,634574E-3
7,418977E-3
9,364825E-3
9,328148E-4
6,121744E-3
1,001344E-2
-1,337342E-3
-2,634574E-3
5,148820E-3
-2,310266E-3
1,905739E-3
2,554355E-3
-1,236382E-2
-1,203951E-2
-4,256115E-3
-7,823504E-3
-3,931807E-3
7,743285E-3
-4,010948E-5
-4,904731E-3
3,851588E-3
-1,985958E-3
-4,010948E-5
7,743285E-3
1,581431E-3
3,202971E-3
1,033775E-2
9,689133E-3
9,364825E-3
1,649960E-2
9,364825E-3
4,500204E-3
9,040517E-3
9,689133E-3
9,689133E-3
1,779684E-2
1,585099E-2
1,033775E-2
1,390514E-2
1,098637E-2
6,770361E-3
1,293221E-2
1,552668E-2
1,325652E-2
1,552668E-2
1,487806E-2
6,446052E-3
1,066206E-2
1,325652E-2
7,094669E-3
1,033775E-2
1,682391E-2
1,066206E-2
1,066206E-2
1,358083E-2
3,202971E-3
8,067593E-3
1,131067E-2
3,202971E-3
5,797436E-3
1,033775E-2
1,581431E-3
2,230047E-3
-2,310266E-3
-1,949860E-2
-2,047152E-2
-3,895708E-2
-1,683560E-1
-2,925660E-1
-3,275913E-1
-3,201322E-1
-3,159162E-1
-3,684541E-1
-4,641250E-1
-5,169872E-1
-5,182844E-1
-4,793675E-1
-3,489956E-1
-1,677074E-1
-5,906418E-2
1,358083E-2
1,160622E-1
2,084900E-1
3,346459E-1
4,614503E-1
5,678234E-1
6,956008E-1
8,311616E-1
9,209949E-1
9,657494E-1
9,829378E-1
9,521285E-1
8,840238E-1
8,016495E-1
7,030599E-1
5,914979E-1
4,828547E-1
3,693468E-1
2,525959E-1
1,543305E-1
6,190274E-2
-2,274168E-2
-8,371160E-2
-1,300877E-1
-1,741936E-1
-1,985167E-1
-2,063001E-1
-2,241370E-1
-2,192724E-1
-2,056514E-1
-2,046785E-1
-1,943007E-1
-1,806797E-1
-1,784096E-1
-1,722477E-1
-1,628428E-1
-1,641400E-1
-1,576538E-1
-1,463031E-1
-1,472760E-1
-1,456544E-1
-1,323578E-1
-1,310606E-1
-1,287904E-1
-1,164667E-1
-1,180883E-1
-1,125750E-1
-9,571100E-2
-8,954914E-2
-8,565745E-2
-7,560390E-2
-7,365805E-2
-7,300943E-2
-6,198296E-2
-6,328019E-2
-5,938849E-2
-4,965925E-2
-4,544324E-2
-4,090293E-2
-3,117369E-2
-3,214661E-2
-3,765985E-2
-3,052507E-2
-2,630907E-2
-2,403891E-2
-1,333674E-2
-1,171520E-2
-1,690413E-2
-1,171520E-2
-7,823504E-3
-1,755275E-2
-1,236382E-2
-6,526271E-3
-1,106658E-2
-2,958882E-3
5,148820E-3
-4,010948E-5
6,085067E-4
3,202971E-3
-7,174888E-3
-2,958882E-3
4,824512E-3
-3,644176E-4
3,202971E-3
1,260791E-2
1,131067E-2
1,487806E-2
1,844545E-2
8,391901E-3
1,487806E-2
2,233715E-2
1,779684E-2
2,071561E-2
2,914762E-2
2,460731E-2
2,493161E-2
3,141778E-2
2,525592E-2
2,720177E-2
3,466086E-2
2,914762E-2
2,525592E-2
3,141778E-2
3,109347E-2
2,622885E-2
3,239070E-2
2,882331E-2
2,687746E-2
3,141778E-2
3,368793E-2
2,849900E-2
3,174208E-2
3,044485E-2
2,233715E-2
2,428300E-2
2,525592E-2
2,395869E-2
3,239070E-2
3,466086E-2
2,687746E-2
3,206639E-2
3,076916E-2
1,974268E-2
2,558023E-2
2,655315E-2
2,428300E-2
3,076916E-2
3,660671E-2
2,558023E-2
2,785039E-2
3,174208E-2
2,460731E-2
3,174208E-2
3,498517E-2
2,266146E-2
2,460731E-2
3,368793E-2
2,882331E-2
2,590454E-2
2,947193E-2
1,909407E-2
2,266146E-2
2,849900E-2
2,331007E-2
2,298577E-2
2,817469E-2
1,974268E-2
1,682391E-2
1,876976E-2
1,228360E-2
1,390514E-2
2,395869E-2
2,168853E-2
1,779684E-2
2,363438E-2
1,909407E-2
1,195929E-2
1,812114E-2
1,812114E-2
1,260791E-2
2,103992E-2
2,201284E-2
1,585099E-2
2,136422E-2
1,812114E-2
1,131067E-2
1,552668E-2
1,682391E-2
9,364825E-3
1,747253E-2
2,006699E-2
1,195929E-2
1,617530E-2
1,487806E-2
5,473128E-3
1,455375E-2
1,974268E-2
1,195929E-2
1,293221E-2
1,779684E-2
1,293221E-2
1,649960E-2
1,974268E-2
9,364825E-3
1,066206E-2
1,682391E-2
1,163498E-2
1,195929E-2
2,136422E-2
1,682391E-2
1,325652E-2
1,617530E-2
8,391901E-3
1,098637E-2
1,520237E-2
1,163498E-2
8,716209E-3
1,682391E-2
1,228360E-2
1,001344E-2
1,682391E-2
8,391901E-3
2,554355E-3
9,364825E-3
1,001344E-2
7,743285E-3
1,390514E-2
1,325652E-2
6,446052E-3
9,364825E-3
5,148820E-3
4,175896E-3
9,040517E-3
1,260791E-2
1,033775E-2
1,520237E-2
1,844545E-2
7,743285E-3
8,391901E-3
1,066206E-2
8,716209E-3
1,195929E-2
1,909407E-2
1,293221E-2
1,131067E-2
1,487806E-2
5,797436E-3
8,391901E-3
1,487806E-2
7,743285E-3
5,148820E-3
1,390514E-2
1,001344E-2
6,446052E-3
1,066206E-2
1,257123E-3
1,257123E-3
1,098637E-2
6,121744E-3
3,851588E-3
1,260791E-2
8,716209E-3
6,121744E-3
1,033775E-2
3,851588E-3
6,085067E-4
9,689133E-3
9,040517E-3
8,067593E-3
1,195929E-2
1,001344E-2
4,175896E-3
8,716209E-3
7,743285E-3
1,581431E-3
6,121744E-3
8,716209E-3
5,473128E-3
8,391901E-3
1,098637E-2
1,905739E-3
6,770361E-3
9,040517E-3
5,797436E-3
8,391901E-3
9,689133E-3
-4,010948E-5
2,878663E-3
9,040517E-3
2,841986E-4
5,473128E-3
8,391901E-3
-2,634574E-3
2,554355E-3
8,391901E-3
9,328148E-4
1,257123E-3
4,175896E-3
-6,201963E-3
-5,229039E-3
2,230047E-3
-3,644176E-4
6,085067E-4
4,175896E-3
-1,985958E-3
-5,229039E-3
-6,887257E-4
-5,229039E-3
-4,256115E-3
1,581431E-3
-2,310266E-3
-4,904731E-3
-1,661650E-3
-6,850580E-3
-9,769352E-3
-3,283190E-3
-4,580423E-3
-8,796428E-3
-8,147812E-3
-8,472120E-3
-8,796428E-3
1,905739E-3
3,527280E-3
-3,931807E-3
-1,337342E-3
-4,010948E-5
-1,985958E-3
8,391901E-3
1,714822E-2
1,552668E-2
2,331007E-2
2,817469E-2
2,752608E-2
3,628240E-2
4,147133E-2
4,471441E-2
5,509227E-2
6,352428E-2
6,190274E-2
6,968613E-2
7,876676E-2
7,746953E-2
8,038830E-2
8,492861E-2
8,298276E-2
8,882031E-2
9,627940E-2
8,817169E-2
8,590154E-2
9,336062E-2
8,038830E-2
7,649660E-2
8,363138E-2
7,746953E-2
7,390214E-2
7,909107E-2
6,709167E-2
6,125412E-2
6,741597E-2
5,638950E-2
5,055195E-2
5,574088E-2
5,087626E-2
4,893041E-2
5,476796E-2
4,439010E-2
3,660671E-2
4,049840E-2
3,401224E-2
3,368793E-2
3,822825E-2
3,271501E-2
2,720177E-2
3,076916E-2
2,460731E-2
1,909407E-2
2,298577E-2
1,812114E-2
1,358083E-2
1,714822E-2
2,006699E-2
1,520237E-2
1,844545E-2
2,039130E-2
9,364825E-3
1,195929E-2
1,422945E-2
9,040517E-3
1,293221E-2
1,585099E-2
1,066206E-2
1,228360E-2
1,098637E-2
9,328148E-4
5,797436E-3
1,033775E-2
3,527280E-3
5,473128E-3
1,001344E-2
6,085067E-4
3,202971E-3
9,040517E-3
-2,634574E-3
3,527280E-3
6,446052E-3
2,878663E-3
4,500204E-3
1,033775E-2
7,094669E-3
1,001344E-2
1,033775E-2
-1,013034E-3
4,824512E-3
1,422945E-2
9,040517E-3
8,067593E-3
1,682391E-2
1,001344E-2
6,446052E-3
1,098637E-2
3,202971E-3
6,121744E-3
1,422945E-2
9,364825E-3
7,418977E-3
1,260791E-2
9,689133E-3
7,743285E-3
1,617530E-2
9,689133E-3
2,554355E-3
8,391901E-3
8,716209E-3
6,121744E-3
1,195929E-2
1,131067E-2
5,148820E-3
8,716209E-3
8,391901E-3
4,500204E-3
8,391901E-3
1,195929E-2
8,067593E-3
1,293221E-2
1,228360E-2
2,554355E-3
8,067593E-3
1,033775E-2
9,040517E-3
1,293221E-2
1,812114E-2
1,422945E-2
1,487806E-2
1,909407E-2
1,033775E-2
1,293221E-2
1,682391E-2
1,228360E-2
1,617530E-2
2,103992E-2
1,228360E-2
1,520237E-2
1,844545E-2
5,473128E-3
9,689133E-3
1,682391E-2
1,001344E-2
1,228360E-2
1,941838E-2
1,001344E-2
6,770361E-3
1,260791E-2
2,841986E-4
4,824512E-3
1,293221E-2
5,473128E-3
5,473128E-3
1,098637E-2
4,824512E-3
3,527280E-3
1,098637E-2
1,905739E-3
-1,013034E-3
7,094669E-3
4,824512E-3
2,230047E-3
9,040517E-3
6,121744E-3
-1,337342E-3
2,554355E-3
3,202971E-3
1,257123E-3
7,094669E-3
8,716209E-3
4,500204E-3
8,716209E-3
1,066206E-2
-1,013034E-3
4,175896E-3
1,163498E-2
7,418977E-3
8,067593E-3
1,325652E-2
8,067593E-3
9,364825E-3
1,001344E-2
1,257123E-3
5,473128E-3
1,228360E-2
6,121744E-3
7,743285E-3
1,163498E-2
9,328148E-4
-3,644176E-4
5,473128E-3
-1,985958E-3
1,257123E-3
6,770361E-3
2,841986E-4
6,085067E-4
1,098637E-2
7,743285E-3
5,148820E-3
6,121744E-3
-1,013034E-3
3,202971E-3
1,260791E-2
7,743285E-3
4,500204E-3
1,293221E-2
1,325652E-2
7,094669E-3
1,293221E-2
1,163498E-2
9,364825E-3
1,098637E-2
1,098637E-2
1,098637E-2
1,714822E-2
1,682391E-2
7,418977E-3
1,325652E-2
1,422945E-2
9,364825E-3
1,293221E-2
1,909407E-2
1,390514E-2
1,390514E-2
1,520237E-2
5,148820E-3
9,040517E-3
1,325652E-2
9,040517E-3
9,040517E-3
1,293221E-2
9,689133E-3
1,066206E-2
1,163498E-2
3,202971E-3
7,418977E-3
1,422945E-2
8,716209E-3
1,228360E-2
2,006699E-2
1,001344E-2
1,033775E-2
1,876976E-2
9,040517E-3
1,098637E-2
2,266146E-2
1,682391E-2
1,714822E-2
2,233715E-2
1,325652E-2
1,001344E-2
1,520237E-2
9,689133E-3
1,066206E-2
1,455375E-2
1,163498E-2
9,364825E-3
1,552668E-2
1,260791E-2
7,743285E-3
1,163498E-2
5,148820E-3
4,824512E-3
1,066206E-2
9,040517E-3
9,040517E-3
1,390514E-2
1,455375E-2
9,040517E-3
1,325652E-2
8,716209E-3
6,446052E-3
1,520237E-2
1,844545E-2
1,617530E-2
2,136422E-2
1,844545E-2
8,391901E-3
1,260791E-2
1,228360E-2
7,743285E-3
1,617530E-2
2,136422E-2
1,422945E-2
1,974268E-2
1,876976E-2
9,040517E-3
1,260791E-2
1,520237E-2
1,293221E-2
1,779684E-2
2,136422E-2
1,293221E-2
1,585099E-2
1,974268E-2
8,716209E-3
1,228360E-2
2,103992E-2
1,358083E-2
1,649960E-2
2,266146E-2
1,520237E-2
1,390514E-2
2,006699E-2
1,293221E-2
1,455375E-2
2,233715E-2
1,552668E-2
1,422945E-2
2,428300E-2
1,585099E-2
1,293221E-2
1,909407E-2
1,358083E-2
1,649960E-2
2,266146E-2
1,974268E-2
1,682391E-2
2,590454E-2
2,460731E-2
2,071561E-2
2,201284E-2
1,779684E-2
1,779684E-2
2,493161E-2
2,720177E-2
2,525592E-2
2,979624E-2
2,752608E-2
2,331007E-2
2,882331E-2
2,428300E-2
1,909407E-2
2,525592E-2
2,720177E-2
2,201284E-2
2,201284E-2
2,071561E-2
1,163498E-2
1,617530E-2
2,136422E-2
1,487806E-2
1,487806E-2
2,039130E-2
1,195929E-2
1,163498E-2
1,844545E-2
1,098637E-2
1,422945E-2
1,552668E-2
5,797436E-3
8,067593E-3
1,844545E-2
1,455375E-2
1,585099E-2
1,779684E-2
6,770361E-3
1,260791E-2
2,006699E-2
1,293221E-2
1,390514E-2
1,974268E-2
1,617530E-2
1,422945E-2
1,747253E-2
1,001344E-2
1,033775E-2
1,909407E-2
1,682391E-2
1,520237E-2
2,201284E-2
1,585099E-2
1,033775E-2
1,520237E-2
1,131067E-2
8,716209E-3
1,131067E-2
1,325652E-2
1,163498E-2
1,779684E-2
1,487806E-2
6,121744E-3
1,195929E-2
8,391901E-3
4,824512E-3
1,131067E-2
1,325652E-2
8,716209E-3
1,260791E-2
1,520237E-2
5,797436E-3
9,689133E-3
1,195929E-2
6,121744E-3
8,716209E-3
1,682391E-2
1,682391E-2
2,201284E-2
2,590454E-2
2,006699E-2
3,401224E-2
5,476796E-2
5,444365E-2
5,606519E-2
7,325352E-2
7,876676E-2
8,492861E-2
9,141477E-2
8,038830E-2
7,584799E-2
7,682091E-2
5,865966E-2
4,244425E-2
3,725532E-2
2,752608E-2
2,233715E-2
2,168853E-2
6,121744E-3
-4,256115E-3
-7,499196E-3
-2,403891E-2
-3,376815E-2
-3,636262E-2
-4,544324E-2
-4,447032E-2
-3,214661E-2
-2,857922E-2
-1,917429E-2
-5,877655E-3
-4,580423E-3
-3,931807E-3
4,500204E-3
4,824512E-3
1,257123E-3
4,500204E-3
9,328148E-4
-2,958882E-3
4,500204E-3
5,473128E-3
-1,985958E-3
-4,010948E-5
-4,010948E-5
-6,850580E-3
-2,634574E-3
1,905739E-3
-3,644176E-4
4,824512E-3
1,487806E-2
8,391901E-3
1,001344E-2
1,390514E-2
2,554355E-3
9,364825E-3
1,714822E-2
1,131067E-2
1,552668E-2
2,298577E-2
1,390514E-2
1,390514E-2
1,844545E-2
1,390514E-2
1,552668E-2
2,136422E-2
1,390514E-2
1,358083E-2
2,233715E-2
1,779684E-2
1,390514E-2
2,039130E-2
1,552668E-2
1,325652E-2
1,714822E-2
1,195929E-2
9,689133E-3
1,747253E-2
1,033775E-2
6,121744E-3
1,131067E-2
6,121744E-3
3,202971E-3
6,770361E-3
4,175896E-3
1,257123E-3
7,418977E-3
7,094669E-3
6,085067E-4
5,797436E-3
9,328148E-4
-6,850580E-3
-2,634574E-3
3,202971E-3
-4,580423E-3
-5,229039E-3
-1,074228E-2
-2,371460E-2
-2,630907E-2
-9,344084E-2
-2,484601E-1
-3,321316E-1
-3,311587E-1
-3,165648E-1
-3,392664E-1
-4,115871E-1
-4,965558E-1
-5,306081E-1
-5,150414E-1
-4,355859E-1
-2,688915E-1
-1,073861E-1
-2,922784E-2
6,514582E-2
1,604924E-1
2,626495E-1
3,913998E-1
5,062048E-1
6,184154E-1
7,565707E-1
8,824023E-1
9,498583E-1
9,748301E-1
9,670467E-1
9,080226E-1
8,314859E-1
7,487873E-1
6,437115E-1
5,289064E-1
4,235063E-1
3,083769E-1
1,955177E-1
9,919817E-2
5,797436E-3
-6,619896E-2
-1,154938E-1
-1,573295E-1
-1,939764E-1
-2,066244E-1
-2,121376E-1
-2,228398E-1
-2,144078E-1
-2,079216E-1
-2,037056E-1
-1,907333E-1
-1,751665E-1
-1,706262E-1
-1,612212E-1
-1,550594E-1
-1,628428E-1
-1,579782E-1
-1,469517E-1
-1,427357E-1
-1,365738E-1
-1,274932E-1
-1,274932E-1
-1,226286E-1
-1,119264E-1
-1,135479E-1
-1,047916E-1
-9,311653E-2
-9,441377E-2
-8,857622E-2
-7,333374E-2
-7,333374E-2
-7,009066E-2
-5,906418E-2
-6,328019E-2
-5,906418E-2
-5,063217E-2
-4,738909E-2
-4,349739E-2
-3,636262E-2
-3,603831E-2
-3,668692E-2
-2,857922E-2
-2,793061E-2
-2,760630E-2
-2,079583E-2
-1,787705E-2
-1,787705E-2
-1,009366E-2
-1,106658E-2
-1,690413E-2
-8,472120E-3
-8,472120E-3
-1,139089E-2
-6,201963E-3
-1,013034E-3
-3,607499E-3
2,554355E-3
2,230047E-3
-5,229039E-3
-3,644176E-4
2,554355E-3
-2,310266E-3
3,202971E-3
7,418977E-3
1,581431E-3
2,554355E-3
6,121744E-3
-2,310266E-3
5,797436E-3
1,163498E-2
5,148820E-3
7,418977E-3
1,812114E-2
1,617530E-2
1,455375E-2
2,039130E-2
1,585099E-2
1,747253E-2
2,460731E-2
1,941838E-2
2,039130E-2
3,012054E-2
2,298577E-2
1,941838E-2
2,525592E-2
2,655315E-2
2,752608E-2
3,271501E-2
2,720177E-2
2,331007E-2
2,947193E-2
2,687746E-2
2,428300E-2
3,012054E-2
2,849900E-2
2,687746E-2
3,303932E-2
3,271501E-2
2,947193E-2
3,401224E-2
3,109347E-2
2,071561E-2
2,849900E-2
3,433655E-2
2,947193E-2
2,914762E-2
3,174208E-2
2,622885E-2
3,044485E-2
3,303932E-2
2,039130E-2
2,395869E-2
2,817469E-2
2,168853E-2
2,558023E-2
3,693101E-2
2,720177E-2
2,622885E-2
2,914762E-2
1,812114E-2
2,298577E-2
3,044485E-2
1,941838E-2
1,747253E-2
2,720177E-2
2,233715E-2
1,974268E-2
2,233715E-2
1,390514E-2
1,714822E-2
2,525592E-2
2,136422E-2
1,909407E-2
2,460731E-2
1,909407E-2
1,617530E-2
2,331007E-2
1,844545E-2
1,714822E-2
1,909407E-2
1,585099E-2
1,552668E-2
2,168853E-2
2,006699E-2
1,585099E-2
2,039130E-2
1,876976E-2
1,325652E-2
1,617530E-2
2,136422E-2
1,552668E-2
1,876976E-2
2,233715E-2
1,001344E-2
1,487806E-2
2,006699E-2
1,390514E-2
1,941838E-2
2,558023E-2
1,747253E-2
1,974268E-2
2,136422E-2
1,098637E-2
1,487806E-2
2,103992E-2
1,487806E-2
1,520237E-2
2,039130E-2
1,455375E-2
1,714822E-2
1,941838E-2
1,033775E-2
1,520237E-2
2,168853E-2
1,195929E-2
1,228360E-2
1,909407E-2
1,325652E-2
1,001344E-2
1,585099E-2
9,364825E-3
9,364825E-3
1,520237E-2
9,689133E-3
5,148820E-3
1,260791E-2
8,391901E-3
4,824512E-3
1,195929E-2
5,148820E-3
4,175896E-3
1,390514E-2
1,001344E-2
9,364825E-3
1,682391E-2
1,358083E-2
6,770361E-3
1,358083E-2
8,067593E-3
7,743285E-3
1,649960E-2
1,455375E-2
1,195929E-2
1,747253E-2
1,552668E-2
7,094669E-3
8,391901E-3
6,446052E-3
3,527280E-3
9,040517E-3
9,364825E-3
9,040517E-3
1,552668E-2
1,390514E-2
1,905739E-3
5,473128E-3
9,040517E-3
6,446052E-3
7,743285E-3
1,033775E-2
1,066206E-2
1,487806E-2
1,941838E-2
7,743285E-3
7,743285E-3
9,364825E-3
1,581431E-3
7,418977E-3
1,844545E-2
1,260791E-2
1,260791E-2
1,260791E-2
5,473128E-3
8,067593E-3
1,293221E-2
5,148820E-3
5,797436E-3
1,617530E-2
1,001344E-2
1,163498E-2
1,455375E-2
4,824512E-3
8,716209E-3
1,390514E-2
6,770361E-3
8,716209E-3
1,325652E-2
4,824512E-3
2,878663E-3
8,716209E-3
5,797436E-3
7,094669E-3
1,195929E-2
8,716209E-3
4,175896E-3
7,094669E-3
2,554355E-3
-1,337342E-3
9,689133E-3
5,473128E-3
-3,931807E-3
5,148820E-3
4,500204E-3
-2,310266E-3
3,851588E-3
4,175896E-3
-4,904731E-3
-5,229039E-3
-6,526271E-3
-9,120736E-3
-4,010948E-5
1,581431E-3
-7,499196E-3
-6,526271E-3
-7,174888E-3
-1,463397E-2
-1,139089E-2
-8,796428E-3
-1,171520E-2
-3,931807E-3
6,085067E-4
-1,074228E-2
-8,147812E-3
-1,661650E-3
-6,526271E-3
1,905739E-3
1,228360E-2
1,001344E-2
1,293221E-2
2,460731E-2
2,460731E-2
2,752608E-2
4,017409E-2
3,855255E-2
4,730887E-2
6,319997E-2
6,125412E-2
6,482151E-2
8,006399E-2
7,876676E-2
7,876676E-2
8,525292E-2
8,200984E-2
8,428000E-2
9,498216E-2
9,465786E-2
9,109047E-2
9,498216E-2
8,882031E-2
7,941537E-2
8,492861E-2
8,006399E-2
7,422644E-2
7,422644E-2
7,098336E-2
6,514582E-2
6,806459E-2
6,287566E-2
4,730887E-2
4,860611E-2
4,925472E-2
4,244425E-2
4,503872E-2
4,309287E-2
3,660671E-2
3,822825E-2
3,498517E-2
2,395869E-2
2,882331E-2
2,914762E-2
2,168853E-2
2,298577E-2
2,687746E-2
1,682391E-2
2,266146E-2
2,395869E-2
9,364825E-3
1,455375E-2
1,812114E-2
7,418977E-3
9,689133E-3
1,552668E-2
1,293221E-2
1,260791E-2
1,422945E-2
5,797436E-3
7,743285E-3
1,195929E-2
8,067593E-3
1,001344E-2
1,552668E-2
5,797436E-3
4,175896E-3
1,098637E-2
6,121744E-3
3,851588E-3
1,033775E-2
6,770361E-3
5,148820E-3
1,195929E-2
5,797436E-3
6,085067E-4
9,040517E-3
5,148820E-3
1,905739E-3
8,391901E-3
6,446052E-3
3,527280E-3
1,001344E-2
9,689133E-3
3,851588E-3
1,358083E-2
1,001344E-2
5,797436E-3
1,001344E-2
1,195929E-2
1,033775E-2
1,358083E-2
1,520237E-2
6,446052E-3
8,067593E-3
1,260791E-2
9,364825E-3
1,195929E-2
1,682391E-2
6,446052E-3
1,033775E-2
1,779684E-2
6,121744E-3
9,040517E-3
1,422945E-2
5,148820E-3
5,797436E-3
1,779684E-2
1,358083E-2
1,487806E-2
1,779684E-2
7,094669E-3
1,195929E-2
1,844545E-2
1,098637E-2
1,195929E-2
2,168853E-2
1,682391E-2
1,293221E-2
1,844545E-2
8,716209E-3
7,094669E-3
1,422945E-2
1,066206E-2
7,743285E-3
1,228360E-2
9,040517E-3
6,770361E-3
1,293221E-2
7,418977E-3
3,202971E-3
9,364825E-3
8,716209E-3
8,391901E-3
1,422945E-2
1,033775E-2
3,527280E-3
1,001344E-2
8,716209E-3
4,824512E-3
7,418977E-3
1,293221E-2
6,770361E-3
1,195929E-2
1,293221E-2
9,328148E-4
7,418977E-3
8,067593E-3
1,581431E-3
5,148820E-3
9,689133E-3
7,094669E-3
1,131067E-2
8,716209E-3
-6,887257E-4
3,202971E-3
9,364825E-3
-1,985958E-3
-6,887257E-4
7,418977E-3
6,085067E-4
1,905739E-3
8,391901E-3
-4,010948E-5
2,841986E-4
6,770361E-3
-1,661650E-3
-1,661650E-3
7,743285E-3
-1,661650E-3
-2,634574E-3
8,067593E-3
-6,887257E-4
-1,013034E-3
4,175896E-3
-1,013034E-3
-3,644176E-4
7,418977E-3
-4,010948E-5
-1,661650E-3
5,797436E-3
-3,607499E-3
-4,580423E-3
4,500204E-3
4,824512E-3
3,851588E-3
6,446052E-3
3,527280E-3
-2,310266E-3
5,148820E-3
2,878663E-3
2,554355E-3
7,743285E-3
9,689133E-3
6,770361E-3
1,098637E-2
1,033775E-2
2,878663E-3
7,418977E-3
7,743285E-3
1,257123E-3
9,689133E-3
1,520237E-2
1,163498E-2
1,487806E-2
1,649960E-2
4,824512E-3
1,098637E-2
1,455375E-2
5,797436E-3
7,418977E-3
1,293221E-2
1,228360E-2
1,812114E-2
1,941838E-2
8,716209E-3
9,040517E-3
1,390514E-2
7,094669E-3
7,743285E-3
1,455375E-2
7,418977E-3
1,001344E-2
1,422945E-2
1,257123E-3
7,418977E-3
1,552668E-2
7,418977E-3
2,554355E-3
1,325652E-2
5,797436E-3
4,500204E-3
1,293221E-2
6,121744E-3
6,446052E-3
1,293221E-2
7,743285E-3
6,121744E-3
1,325652E-2
1,195929E-2
1,131067E-2
1,552668E-2
1,358083E-2
1,066206E-2
1,390514E-2
1,422945E-2
8,391901E-3
1,520237E-2
1,682391E-2
7,094669E-3
1,228360E-2
1,747253E-2
1,163498E-2
1,195929E-2
1,844545E-2
1,358083E-2
1,422945E-2
1,649960E-2
8,716209E-3
1,033775E-2
1,390514E-2
1,325652E-2
1,649960E-2
2,525592E-2
1,649960E-2
1,552668E-2
2,039130E-2
1,131067E-2
1,131067E-2
1,876976E-2
1,422945E-2
1,487806E-2
2,201284E-2
1,455375E-2
1,066206E-2
1,844545E-2
1,001344E-2
1,131067E-2
1,844545E-2
1,293221E-2
1,098637E-2
1,779684E-2
1,325652E-2
6,770361E-3
1,325652E-2
1,195929E-2
1,066206E-2
1,617530E-2
1,358083E-2
9,364825E-3
1,390514E-2
1,163498E-2
7,418977E-3
1,682391E-2
1,520237E-2
1,228360E-2
1,617530E-2
1,649960E-2
1,228360E-2
1,487806E-2
1,455375E-2
1,033775E-2
1,390514E-2
1,617530E-2
1,131067E-2
1,585099E-2
2,233715E-2
1,422945E-2
1,617530E-2
1,747253E-2
9,689133E-3
1,390514E-2
1,909407E-2
1,358083E-2
1,487806E-2
2,428300E-2
1,812114E-2
1,747253E-2
1,974268E-2
1,131067E-2
1,552668E-2
2,395869E-2
1,325652E-2
1,293221E-2
2,136422E-2
1,682391E-2
1,617530E-2
2,233715E-2
1,228360E-2
1,131067E-2
2,006699E-2
1,422945E-2
1,358083E-2
2,428300E-2
1,909407E-2
1,487806E-2
2,071561E-2
1,325652E-2
1,001344E-2
1,617530E-2
1,747253E-2
1,390514E-2
2,266146E-2
1,876976E-2
8,067593E-3
1,358083E-2
1,131067E-2
9,364825E-3
1,617530E-2
1,974268E-2
1,325652E-2
1,585099E-2
1,552668E-2
8,716209E-3
1,066206E-2
8,716209E-3
4,824512E-3
1,228360E-2
2,006699E-2
1,487806E-2
1,293221E-2
1,163498E-2
4,824512E-3
7,094669E-3
1,520237E-2
1,228360E-2
1,714822E-2
2,298577E-2
1,649960E-2
1,455375E-2
1,714822E-2
1,131067E-2
1,455375E-2
2,039130E-2
1,422945E-2
1,455375E-2
2,363438E-2
2,071561E-2
1,682391E-2
1,844545E-2
8,067593E-3
9,689133E-3
1,520237E-2
9,040517E-3
8,067593E-3
1,649960E-2
1,293221E-2
9,364825E-3
1,520237E-2
9,040517E-3
6,121744E-3
1,195929E-2
1,033775E-2
8,391901E-3
1,487806E-2
1,487806E-2
8,391901E-3
1,422945E-2
1,358083E-2
9,040517E-3
1,422945E-2
1,455375E-2
1,293221E-2
1,779684E-2
1,682391E-2
1,260791E-2
1,844545E-2
1,779684E-2
1,195929E-2
1,617530E-2
1,844545E-2
1,325652E-2
1,520237E-2
1,812114E-2
8,716209E-3
1,552668E-2
2,298577E-2
1,520237E-2
1,487806E-2
1,974268E-2
1,228360E-2
1,552668E-2
2,136422E-2
9,040517E-3
1,163498E-2
1,747253E-2
9,040517E-3
1,585099E-2
2,331007E-2
1,455375E-2
1,260791E-2
1,585099E-2
7,743285E-3
1,098637E-2
1,714822E-2
1,033775E-2
1,066206E-2
2,039130E-2
1,876976E-2
2,136422E-2
2,785039E-2
2,298577E-2
3,044485E-2
4,990334E-2
5,671381E-2
5,995689E-2
7,065906E-2
8,103691E-2
8,460430E-2
9,563078E-2
8,719877E-2
7,811814E-2
7,714522E-2
6,449720E-2
4,439010E-2
3,563378E-2
3,109347E-2
2,298577E-2
2,395869E-2
1,617530E-2
-2,634574E-3
-1,236382E-2
-1,625551E-2
-3,214661E-2
-3,668692E-2
-3,571400E-2
-4,609186E-2
-3,863277E-2
-2,468752E-2
-2,014721E-2
-9,445044E-3
2,554355E-3
1,257123E-3
4,175896E-3
1,260791E-2
2,878663E-3
5,148820E-3
8,716209E-3
-4,010948E-5
-3,644176E-4
7,094669E-3
-6,887257E-4
-6,887257E-4
4,175896E-3
-6,526271E-3
-7,499196E-3
-1,013034E-3
-4,580423E-3
-3,931807E-3
6,121744E-3
2,878663E-3
-2,310266E-3
3,202971E-3
2,230047E-3
3,202971E-3
1,163498E-2
1,131067E-2
6,770361E-3
1,487806E-2
1,422945E-2
6,446052E-3
1,001344E-2
1,066206E-2
1,163498E-2
1,876976E-2
2,006699E-2
1,714822E-2
2,168853E-2
1,812114E-2
1,163498E-2
1,779684E-2
2,039130E-2
1,260791E-2
1,844545E-2
2,168853E-2
1,325652E-2
1,974268E-2
2,039130E-2
6,770361E-3
8,716209E-3
9,364825E-3
6,446052E-3
1,422945E-2
1,552668E-2
8,067593E-3
1,131067E-2
1,260791E-2
6,446052E-3
1,033775E-2
1,325652E-2
6,770361E-3
7,094669E-3
1,358083E-2
2,554355E-3
-7,499196E-3
-9,120736E-3
-1,884998E-2
-2,825491E-2
-1,261960E-1
-2,779721E-1
-3,386178E-1
-3,233753E-1
-3,204565E-1
-3,684541E-1
-4,479096E-1
-5,105010E-1
-5,150414E-1
-4,722327E-1
-3,532116E-1
-1,780853E-1
-5,938849E-2
1,876976E-2
1,076302E-1
2,045983E-1
3,213492E-1
4,348571E-1
5,564726E-1
6,913848E-1
8,172163E-1
9,125629E-1
9,605605E-1
9,628307E-1
9,294269E-1
8,561333E-1
7,731104E-1
6,848986E-1
5,807957E-1
4,653420E-1
3,544286E-1
2,454611E-1
1,364936E-1
4,893041E-2
-2,695768E-2
-9,473807E-2
-1,368981E-1
-1,667345E-1
-1,946250E-1
-2,024084E-1
-2,033813E-1
-2,118133E-1
-2,024084E-1
-1,842471E-1
-1,842471E-1
-1,732206E-1
-1,579782E-1
-1,608969E-1
-1,583025E-1
-1,492218E-1
-1,531135E-1
-1,456544E-1
-1,352766E-1
-1,356009E-1
-1,330064E-1
-1,200341E-1
-1,167910E-1
-1,125750E-1
-1,025215E-1
-1,051159E-1
-9,862977E-2
-8,727899E-2
-8,241437E-2
-8,079283E-2
-6,749619E-2
-6,230726E-2
-6,490173E-2
-5,873987E-2
-5,322664E-2
-5,322664E-2
-4,349739E-2
-3,733554E-2
-4,349739E-2
-3,668692E-2
-2,987645E-2
-3,538969E-2
-2,663337E-2
-2,176875E-2
-2,955215E-2
-2,176875E-2
-1,009366E-2
-1,690413E-2
-1,366105E-2
-7,499196E-3
-1,463397E-2
-9,769352E-3
-6,526271E-3
-1,171520E-2
-7,823504E-3
2,554355E-3
-3,644176E-4
2,841986E-4
4,824512E-3
-5,877655E-3
-1,337342E-3
6,770361E-3
1,581431E-3
2,554355E-3
1,195929E-2
7,418977E-3
7,743285E-3
1,649960E-2
8,716209E-3
1,131067E-2
1,909407E-2
1,455375E-2
1,747253E-2
2,493161E-2
1,682391E-2
1,552668E-2
2,168853E-2
1,974268E-2
2,233715E-2
2,882331E-2
2,558023E-2
2,525592E-2
3,076916E-2
2,525592E-2
2,233715E-2
2,817469E-2
2,168853E-2
1,617530E-2
2,136422E-2
2,558023E-2
2,363438E-2
2,655315E-2
2,720177E-2
2,039130E-2
2,493161E-2
2,103992E-2
1,779684E-2
2,395869E-2
2,558023E-2
2,168853E-2
2,590454E-2
2,428300E-2
1,552668E-2
2,298577E-2
2,817469E-2
2,331007E-2
2,849900E-2
3,206639E-2
2,363438E-2
2,622885E-2
2,979624E-2
2,168853E-2
2,655315E-2
3,109347E-2
2,233715E-2
2,006699E-2
2,817469E-2
2,493161E-2
2,720177E-2
2,882331E-2
2,136422E-2
2,233715E-2
2,785039E-2
1,779684E-2
1,585099E-2
2,687746E-2
2,558023E-2
2,006699E-2
2,363438E-2
1,812114E-2
1,844545E-2
2,363438E-2
1,974268E-2
1,649960E-2
2,266146E-2
2,071561E-2
1,714822E-2
2,266146E-2
1,714822E-2
1,422945E-2
1,909407E-2
2,006699E-2
1,876976E-2
2,428300E-2
1,812114E-2
7,743285E-3
1,001344E-2
1,033775E-2
1,195929E-2
1,779684E-2
2,039130E-2
1,779684E-2
1,876976E-2
1,714822E-2
7,743285E-3
1,131067E-2
1,455375E-2
9,689133E-3
1,422945E-2
2,233715E-2
1,520237E-2
1,844545E-2
2,136422E-2
1,001344E-2
9,364825E-3
1,487806E-2
1,001344E-2
1,325652E-2
2,039130E-2
1,066206E-2
1,131067E-2
1,455375E-2
3,202971E-3
3,202971E-3
1,325652E-2
9,364825E-3
1,066206E-2
2,103992E-2
1,422945E-2
7,418977E-3
1,001344E-2
2,878663E-3
7,094669E-3
1,422945E-2
1,163498E-2
1,390514E-2
2,103992E-2
1,195929E-2
5,148820E-3
1,163498E-2
1,033775E-2
1,001344E-2
1,617530E-2
1,487806E-2
9,364825E-3
1,455375E-2
1,228360E-2
3,851588E-3
1,163498E-2
1,228360E-2
8,391901E-3
1,585099E-2
1,325652E-2
5,473128E-3
1,228360E-2
1,228360E-2
7,094669E-3
1,228360E-2
9,364825E-3
5,473128E-3
1,260791E-2
1,747253E-2
8,391901E-3
7,743285E-3
1,066206E-2
2,878663E-3
7,094669E-3
1,325652E-2
5,797436E-3
6,770361E-3
1,552668E-2
8,067593E-3
1,066206E-2
1,487806E-2
4,500204E-3
4,175896E-3
1,195929E-2
6,446052E-3
5,797436E-3
1,422945E-2
7,418977E-3
1,033775E-2
1,649960E-2
7,418977E-3
5,473128E-3
8,391901E-3
4,500204E-3
6,121744E-3
1,455375E-2
8,067593E-3
5,473128E-3
1,066206E-2
3,202971E-3
1,257123E-3
9,689133E-3
8,716209E-3
5,797436E-3
1,195929E-2
9,040517E-3
4,824512E-3
8,391901E-3
6,770361E-3
4,175896E-3
5,797436E-3
8,391901E-3
8,716209E-3
1,131067E-2
9,364825E-3
-6,887257E-4
2,878663E-3
6,770361E-3
9,328148E-4
5,473128E-3
1,163498E-2
3,202971E-3
2,230047E-3
2,554355E-3
-7,823504E-3
-6,201963E-3
2,841986E-4
-5,877655E-3
-5,229039E-3
1,905739E-3
-6,201963E-3
-6,850580E-3
2,841986E-4
-1,041797E-2
-7,499196E-3
-3,607499E-3
-1,236382E-2
-1,106658E-2
-2,958882E-3
-6,850580E-3
-4,580423E-3
-1,661650E-3
-1,171520E-2
-6,850580E-3
2,878663E-3
-3,607499E-3
-3,644176E-4
1,195929E-2
9,364825E-3
1,131067E-2
1,876976E-2
1,747253E-2
2,493161E-2
3,563378E-2
3,660671E-2
4,147133E-2
5,768673E-2
5,930827E-2
5,638950E-2
6,482151E-2
6,774028E-2
7,455075E-2
8,655015E-2
9,076616E-2
8,752308E-2
9,303631E-2
8,946893E-2
8,395569E-2
9,044185E-2
9,076616E-2
8,557723E-2
9,173908E-2
9,336062E-2
7,909107E-2
8,233415E-2
8,298276E-2
6,838890E-2
6,903752E-2
6,611874E-2
5,282211E-2
5,217349E-2
5,703812E-2
4,763318E-2
4,276856E-2
4,049840E-2
2,882331E-2
3,206639E-2
3,368793E-2
2,460731E-2
2,395869E-2
3,012054E-2
2,168853E-2
2,201284E-2
2,882331E-2
1,714822E-2
1,747253E-2
2,428300E-2
1,617530E-2
1,909407E-2
2,849900E-2
1,812114E-2
1,844545E-2
2,460731E-2
1,520237E-2
1,455375E-2
1,812114E-2
1,066206E-2
1,422945E-2
2,428300E-2
1,455375E-2
9,689133E-3
1,422945E-2
5,473128E-3
7,094669E-3
1,617530E-2
1,033775E-2
7,418977E-3
1,552668E-2
1,260791E-2
8,716209E-3
1,293221E-2
6,121744E-3
5,148820E-3
9,689133E-3
9,364825E-3
9,040517E-3
1,585099E-2
1,033775E-2
3,851588E-3
9,364825E-3
8,716209E-3
7,418977E-3
1,520237E-2
1,455375E-2
7,743285E-3
1,390514E-2
1,487806E-2
6,121744E-3
1,098637E-2
1,163498E-2
8,067593E-3
1,325652E-2
1,649960E-2
1,131067E-2
1,358083E-2
1,520237E-2
7,094669E-3
1,422945E-2
1,325652E-2
4,175896E-3
8,716209E-3
1,682391E-2
1,131067E-2
1,131067E-2
1,390514E-2
3,202971E-3
8,067593E-3
1,682391E-2
9,040517E-3
1,033775E-2
1,779684E-2
8,716209E-3
6,770361E-3
1,001344E-2
4,500204E-3
8,391901E-3
1,714822E-2
1,422945E-2
1,001344E-2
1,682391E-2
1,260791E-2
1,066206E-2
1,520237E-2
8,716209E-3
1,098637E-2
2,039130E-2
1,974268E-2
1,552668E-2
1,844545E-2
1,844545E-2
1,131067E-2
1,422945E-2
1,260791E-2
1,228360E-2
1,682391E-2
1,617530E-2
1,131067E-2
1,682391E-2
1,358083E-2
1,905739E-3
4,500204E-3
5,148820E-3
6,121744E-3
1,066206E-2
1,552668E-2
1,131067E-2
1,422945E-2
1,293221E-2
-6,887257E-4
4,500204E-3
1,066206E-2
6,446052E-3
1,131067E-2
2,006699E-2
9,364825E-3
6,121744E-3
1,066206E-2
3,851588E-3
7,094669E-3
1,131067E-2
7,094669E-3
7,094669E-3
1,325652E-2
5,148820E-3
-1,661650E-3
-6,887257E-4
-1,041797E-2
-4,580423E-3
6,121744E-3
2,554355E-3
-1,013034E-3
8,067593E-3
6,085067E-4
-4,904731E-3
6,085067E-4
-5,877655E-3
-3,931807E-3
4,824512E-3
2,554355E-3
1,581431E-3
7,094669E-3
2,878663E-3
-3,283190E-3
1,581431E-3
1,257123E-3
-3,644176E-4
5,148820E-3
-3,644176E-4
-1,985958E-3
4,175896E-3
6,446052E-3
1,257123E-3
4,824512E-3
3,202971E-3
1,257123E-3
9,040517E-3
1,033775E-2
4,500204E-3
8,716209E-3
1,293221E-2
4,175896E-3
8,716209E-3
1,422945E-2
9,364825E-3
1,325652E-2
1,941838E-2
7,094669E-3
6,770361E-3
1,293221E-2
5,473128E-3
9,689133E-3
1,228360E-2
9,328148E-4
6,446052E-3
1,585099E-2
1,228360E-2
1,131067E-2
1,325652E-2
2,878663E-3
2,554355E-3
1,033775E-2
6,770361E-3
1,033775E-2
1,974268E-2
1,358083E-2
1,066206E-2
1,520237E-2
5,797436E-3
4,500204E-3
1,422945E-2
1,487806E-2
1,163498E-2
1,941838E-2
1,682391E-2
9,040517E-3
1,325652E-2
9,364825E-3
7,418977E-3
1,520237E-2
2,103992E-2
1,455375E-2
1,779684E-2
1,747253E-2
7,743285E-3
1,358083E-2
1,941838E-2
1,390514E-2
1,617530E-2
2,363438E-2
1,747253E-2
1,682391E-2
1,844545E-2
4,824512E-3
1,001344E-2
1,747253E-2
1,195929E-2
1,714822E-2
2,201284E-2
1,358083E-2
1,228360E-2
1,714822E-2
1,066206E-2
1,131067E-2
1,487806E-2
1,195929E-2
1,487806E-2
2,363438E-2
1,390514E-2
1,358083E-2
2,071561E-2
1,228360E-2
1,260791E-2
1,876976E-2
1,520237E-2
1,195929E-2
1,876976E-2
1,617530E-2
1,195929E-2
1,649960E-2
9,040517E-3
1,098637E-2
2,039130E-2
1,390514E-2
9,689133E-3
1,876976E-2
1,812114E-2
1,260791E-2
1,649960E-2
1,195929E-2
1,066206E-2
1,747253E-2
1,293221E-2
1,033775E-2
1,974268E-2
1,649960E-2
7,743285E-3
1,066206E-2
1,066206E-2
1,293221E-2
2,039130E-2
2,039130E-2
1,195929E-2
1,747253E-2
1,876976E-2
8,716209E-3
1,422945E-2
1,747253E-2
1,520237E-2
2,006699E-2
2,331007E-2
1,714822E-2
1,779684E-2
2,039130E-2
1,195929E-2
1,325652E-2
1,682391E-2
7,743285E-3
9,364825E-3
1,974268E-2
1,131067E-2
1,293221E-2
1,974268E-2
9,364825E-3
1,131067E-2
1,714822E-2
8,391901E-3
7,094669E-3
1,617530E-2
1,131067E-2
1,325652E-2
1,812114E-2
7,743285E-3
1,001344E-2
1,455375E-2
1,066206E-2
1,066206E-2
1,974268E-2
1,682391E-2
1,358083E-2
1,682391E-2
9,040517E-3
9,364825E-3
1,941838E-2
1,682391E-2
1,293221E-2
2,006699E-2
1,779684E-2
1,260791E-2
1,714822E-2
1,649960E-2
1,617530E-2
1,812114E-2
1,747253E-2
1,325652E-2
2,039130E-2
2,298577E-2
1,390514E-2
1,585099E-2
1,585099E-2
1,228360E-2
1,812114E-2
2,103992E-2
1,682391E-2
2,071561E-2
2,395869E-2
1,390514E-2
1,682391E-2
2,136422E-2
1,585099E-2
1,876976E-2
2,460731E-2
1,747253E-2
1,844545E-2
2,168853E-2
1,001344E-2
1,358083E-2
1,714822E-2
1,358083E-2
1,487806E-2
2,006699E-2
1,358083E-2
1,390514E-2
1,520237E-2
8,067593E-3
1,163498E-2
1,747253E-2
1,163498E-2
9,689133E-3
1,747253E-2
1,195929E-2
1,131067E-2
1,974268E-2
1,422945E-2
1,001344E-2
1,552668E-2
1,585099E-2
1,455375E-2
1,844545E-2
1,649960E-2
1,260791E-2
1,358083E-2
1,163498E-2
9,364825E-3
1,682391E-2
1,844545E-2
2,071561E-2
3,012054E-2
2,785039E-2
2,039130E-2
3,044485E-2
4,309287E-2
5,574088E-2
6,482151E-2
6,547013E-2
7,163198E-2
8,719877E-2
9,465786E-2
8,395569E-2
8,071261E-2
7,195629E-2
5,995689E-2
4,666026E-2
3,498517E-2
2,266146E-2
2,363438E-2
2,395869E-2
7,418977E-3
2,554355E-3
-8,147812E-3
-2,566045E-2
-3,409246E-2
-3,344384E-2
-3,960570E-2
-3,960570E-2
-3,311954E-2
-3,668692E-2
-2,339029E-2
-6,850580E-3
-1,074228E-2
-4,256115E-3
8,391901E-3
4,175896E-3
5,148820E-3
1,066206E-2
-1,013034E-3
-1,661650E-3
3,527280E-3
-1,661650E-3
-6,887257E-4
8,716209E-3
6,085067E-4
-5,877655E-3
1,905739E-3
-2,310266E-3
-3,644176E-4
3,527280E-3
3,527280E-3
3,851588E-3
1,163498E-2
1,066206E-2
1,581431E-3
7,418977E-3
5,797436E-3
5,797436E-3
1,325652E-2
1,293221E-2
9,040517E-3
1,033775E-2
1,066206E-2
4,175896E-3
9,040517E-3
9,040517E-3
7,418977E-3
1,552668E-2
2,103992E-2
1,552668E-2
1,649960E-2
1,487806E-2
7,094669E-3
1,455375E-2
1,747253E-2
1,228360E-2
1,455375E-2
2,103992E-2
1,487806E-2
1,552668E-2
1,714822E-2
6,770361E-3
8,067593E-3
1,195929E-2
4,500204E-3
7,094669E-3
1,585099E-2
9,364825E-3
9,040517E-3
1,163498E-2
-3,283190E-3
2,841986E-4
7,094669E-3
-1,013034E-3
-3,607499E-3
-3,644176E-4
-8,796428E-3
-1,755275E-2
-1,722844E-2
-7,106358E-2
-2,140835E-1
-3,155919E-1
-3,451039E-1
-3,272670E-1
-3,314830E-1
-4,070468E-1
-4,949343E-1
-5,250949E-1
-5,234734E-1
-4,553687E-1
-2,864042E-1
-1,278175E-1
-4,836202E-2
4,828180E-2
1,390881E-1
2,360562E-1
3,683739E-1
4,776657E-1
5,934437E-1
7,403553E-1
8,665112E-1
9,407777E-1
9,774245E-1
9,676953E-1
9,135358E-1
8,428367E-1
7,533276E-1
6,489004E-1
5,473920E-1
4,416675E-1
3,213492E-1
2,097872E-1
1,144406E-1
1,779684E-2
-5,290233E-2
-1,054402E-1
-1,553837E-1
-1,878145E-1
-1,998139E-1
-2,124619E-1
-2,144078E-1
-2,075973E-1
-2,072730E-1
-1,962465E-1
-1,803554E-1
-1,784096E-1
-1,748422E-1
-1,595997E-1
-1,563566E-1
-1,589511E-1
-1,518163E-1
-1,505191E-1
-1,424114E-1
-1,287904E-1
-1,317092E-1
-1,287904E-1
-1,128993E-1
-1,116021E-1
-1,128993E-1
-1,051159E-1
-1,028458E-1
-9,603531E-2
-8,176575E-2
-7,560390E-2
-7,300943E-2
-6,133434E-2
-6,101003E-2
-6,684758E-2
-6,036142E-2
-5,452387E-2
-4,998356E-2
-4,090293E-2
-3,571400E-2
-4,025431E-2
-3,474108E-2
-3,149799E-2
-3,603831E-2
-2,760630E-2
-1,884998E-2
-2,306598E-2
-2,144444E-2
-1,139089E-2
-1,528259E-2
-1,528259E-2
-9,120736E-3
-1,625551E-2
-1,203951E-2
2,554355E-3
-3,931807E-3
-4,904731E-3
4,175896E-3
-1,661650E-3
-1,985958E-3
3,202971E-3
-4,904731E-3
2,841986E-4
9,040517E-3
3,851588E-3
5,148820E-3
1,520237E-2
1,195929E-2
8,716209E-3
1,325652E-2
9,364825E-3
1,098637E-2
1,779684E-2
1,617530E-2
1,876976E-2
2,622885E-2
2,201284E-2
1,552668E-2
2,071561E-2
1,876976E-2
1,649960E-2
2,428300E-2
2,590454E-2
2,298577E-2
2,817469E-2
2,785039E-2
1,909407E-2
2,298577E-2
2,493161E-2
2,363438E-2
3,174208E-2
3,239070E-2
2,428300E-2
2,979624E-2
3,271501E-2
2,493161E-2
3,109347E-2
3,012054E-2
2,428300E-2
3,109347E-2
4,082271E-2
3,109347E-2
2,882331E-2
3,466086E-2
2,590454E-2
2,785039E-2
3,076916E-2
2,460731E-2
2,849900E-2
3,790394E-2
2,882331E-2
2,460731E-2
2,752608E-2
2,006699E-2
2,266146E-2
3,174208E-2
2,622885E-2
2,266146E-2
3,012054E-2
2,752608E-2
1,909407E-2
2,460731E-2
2,136422E-2
2,006699E-2
2,785039E-2
2,817469E-2
2,525592E-2
2,914762E-2
2,947193E-2
1,941838E-2
2,363438E-2
2,331007E-2
1,941838E-2
2,558023E-2
2,817469E-2
1,974268E-2
2,428300E-2
2,687746E-2
1,779684E-2
2,168853E-2
2,622885E-2
1,714822E-2
1,747253E-2
2,785039E-2
1,909407E-2
1,714822E-2
2,071561E-2
1,131067E-2
1,228360E-2
1,876976E-2
1,358083E-2
1,422945E-2
2,298577E-2
1,552668E-2
1,195929E-2
1,520237E-2
8,391901E-3
1,066206E-2
1,812114E-2
1,422945E-2
1,195929E-2
1,844545E-2
1,325652E-2
1,293221E-2
1,747253E-2
1,001344E-2
7,743285E-3
1,358083E-2
1,293221E-2
1,066206E-2
1,747253E-2
1,682391E-2
7,418977E-3
1,260791E-2
1,163498E-2
8,716209E-3
1,260791E-2
1,325652E-2
7,094669E-3
1,552668E-2
1,941838E-2
1,066206E-2
1,325652E-2
1,649960E-2
1,325652E-2
1,552668E-2
1,941838E-2
1,033775E-2
7,743285E-3
1,422945E-2
6,446052E-3
1,001344E-2
1,520237E-2
1,033775E-2
1,390514E-2
1,779684E-2
9,364825E-3
8,067593E-3
1,131067E-2
4,824512E-3
1,001344E-2
1,552668E-2
7,743285E-3
5,473128E-3
1,422945E-2
1,293221E-2
1,325652E-2
1,390514E-2
8,391901E-3
1,033775E-2
1,358083E-2
1,098637E-2
1,293221E-2
2,136422E-2
1,585099E-2
1,033775E-2
1,325652E-2
1,131067E-2
1,260791E-2
1,649960E-2
1,325652E-2
1,228360E-2
1,844545E-2
1,390514E-2
5,148820E-3
9,364825E-3
9,689133E-3
6,446052E-3
1,358083E-2
1,260791E-2
6,446052E-3
1,358083E-2
1,390514E-2
6,121744E-3
1,163498E-2
9,364825E-3
8,067593E-3
1,195929E-2
1,195929E-2
8,391901E-3
1,520237E-2
1,455375E-2
6,121744E-3
1,001344E-2
7,743285E-3
5,797436E-3
1,066206E-2
1,195929E-2
6,770361E-3
9,364825E-3
8,391901E-3
-1,013034E-3
3,527280E-3
6,770361E-3
9,328148E-4
3,527280E-3
1,228360E-2
5,473128E-3
7,418977E-3
9,364825E-3
-1,013034E-3
-1,661650E-3
3,527280E-3
-3,607499E-3
2,841986E-4
9,689133E-3
-1,013034E-3
-2,634574E-3
6,085067E-4
-7,823504E-3
-5,229039E-3
-1,337342E-3
-1,041797E-2
-1,139089E-2
9,328148E-4
-6,201963E-3
-1,203951E-2
-7,823504E-3
-1,528259E-2
-1,301243E-2
-5,229039E-3
-8,472120E-3
-9,120736E-3
-1,013034E-3
-6,887257E-4
-5,877655E-3
-3,644176E-4
-1,661650E-3
-4,010948E-5
1,033775E-2
1,455375E-2
1,487806E-2
2,331007E-2
3,076916E-2
2,720177E-2
3,725532E-2
4,730887E-2
4,471441E-2
5,347073E-2
6,352428E-2
6,482151E-2
7,682091E-2
8,006399E-2
6,871321E-2
8,071261E-2
8,849600E-2
8,298276E-2
8,719877E-2
9,530647E-2
8,979323E-2
8,914462E-2
8,979323E-2
7,779383E-2
7,876676E-2
7,876676E-2
6,838890E-2
7,163198E-2
7,617229E-2
6,547013E-2
6,287566E-2
6,222705E-2
4,893041E-2
4,730887E-2
5,055195E-2
4,309287E-2
3,984979E-2
4,114702E-2
3,433655E-2
3,336362E-2
3,530947E-2
2,460731E-2
2,525592E-2
3,271501E-2
2,493161E-2
2,201284E-2
3,012054E-2
2,298577E-2
1,682391E-2
2,201284E-2
1,585099E-2
1,520237E-2
1,974268E-2
1,585099E-2
1,228360E-2
1,844545E-2
1,779684E-2
7,743285E-3
1,293221E-2
1,293221E-2
7,418977E-3
1,001344E-2
1,358083E-2
7,418977E-3
1,131067E-2
9,689133E-3
2,554355E-3
8,391901E-3
1,163498E-2
8,391901E-3
7,743285E-3
1,033775E-2
6,121744E-3
9,689133E-3
1,033775E-2
2,230047E-3
5,473128E-3
7,418977E-3
1,581431E-3
5,797436E-3
1,325652E-2
7,094669E-3
9,689133E-3
1,066206E-2
2,841986E-4
2,878663E-3
8,716209E-3
2,230047E-3
7,094669E-3
1,487806E-2
1,001344E-2
6,446052E-3
1,033775E-2
4,175896E-3
4,500204E-3
1,001344E-2
4,500204E-3
5,148820E-3
1,325652E-2
4,500204E-3
1,581431E-3
7,743285E-3
1,581431E-3
8,391901E-3
1,163498E-2
6,121744E-3
5,473128E-3
1,682391E-2
9,040517E-3
7,743285E-3
1,195929E-2
5,473128E-3
3,527280E-3
1,228360E-2
1,617530E-2
1,487806E-2
2,039130E-2
1,552668E-2
8,716209E-3
1,552668E-2
1,325652E-2
1,001344E-2
1,358083E-2
1,649960E-2
1,325652E-2
1,779684E-2
1,909407E-2
7,094669E-3
1,228360E-2
1,455375E-2
7,094669E-3
9,689133E-3
1,812114E-2
1,163498E-2
1,455375E-2
1,747253E-2
7,094669E-3
1,163498E-2
1,520237E-2
9,364825E-3
1,098637E-2
1,974268E-2
1,228360E-2
1,293221E-2
1,909407E-2
9,040517E-3
1,098637E-2
1,682391E-2
1,001344E-2
1,228360E-2
2,039130E-2
1,293221E-2
1,001344E-2
1,260791E-2
1,905739E-3
1,257123E-3
7,094669E-3
2,554355E-3
3,851588E-3
1,422945E-2
7,743285E-3
-6,887257E-4
-6,887257E-4
-9,445044E-3
-8,796428E-3
-4,010948E-5
1,581431E-3
-6,887257E-4
6,446052E-3
2,841986E-4
-5,877655E-3
3,527280E-3
2,230047E-3
-3,283190E-3
2,230047E-3
3,202971E-3
-1,985958E-3
5,148820E-3
7,418977E-3
2,841986E-4
1,581431E-3
1,905739E-3
-4,580423E-3
2,841986E-4
5,148820E-3
1,581431E-3
7,094669E-3
5,148820E-3
-4,904731E-3
9,328148E-4
5,797436E-3
3,851588E-3
9,040517E-3
1,649960E-2
9,040517E-3
9,689133E-3
1,390514E-2
5,473128E-3
1,131067E-2
1,779684E-2
1,260791E-2
1,163498E-2
1,876976E-2
1,228360E-2
1,098637E-2
1,358083E-2
5,473128E-3
8,716209E-3
1,552668E-2
7,094669E-3
6,770361E-3
1,260791E-2
8,391901E-3
8,067593E-3
1,422945E-2
4,824512E-3
6,770361E-3
1,552668E-2
7,743285E-3
6,770361E-3
1,779684E-2
1,293221E-2
8,391901E-3
1,228360E-2
6,446052E-3
4,500204E-3
1,195929E-2
1,195929E-2
1,131067E-2
1,585099E-2
1,325652E-2
3,851588E-3
8,716209E-3
8,391901E-3
3,851588E-3
1,131067E-2
1,325652E-2
9,689133E-3
1,390514E-2
1,487806E-2
3,851588E-3
1,163498E-2
1,617530E-2
1,325652E-2
1,649960E-2
1,812114E-2
9,689133E-3
1,325652E-2
1,812114E-2
1,131067E-2
1,195929E-2
1,520237E-2
1,131067E-2
1,293221E-2
2,233715E-2
1,455375E-2
1,293221E-2
1,422945E-2
3,851588E-3
6,770361E-3
1,195929E-2
1,033775E-2
1,163498E-2
1,552668E-2
1,131067E-2
5,473128E-3
9,364825E-3
8,067593E-3
1,066206E-2
1,682391E-2
1,552668E-2
9,364825E-3
1,422945E-2
1,455375E-2
6,446052E-3
1,098637E-2
8,067593E-3
4,824512E-3
1,163498E-2
1,649960E-2
1,228360E-2
1,714822E-2
1,487806E-2
4,824512E-3
7,743285E-3
8,067593E-3
6,121744E-3
1,260791E-2
1,909407E-2
1,325652E-2
1,520237E-2
2,039130E-2
8,391901E-3
8,067593E-3
1,066206E-2
1,066206E-2
1,552668E-2
2,006699E-2
1,163498E-2
1,455375E-2
1,779684E-2
7,094669E-3
1,195929E-2
1,941838E-2
9,364825E-3
1,033775E-2
2,006699E-2
1,325652E-2
1,325652E-2
1,714822E-2
8,067593E-3
1,001344E-2
1,941838E-2
1,325652E-2
9,689133E-3
2,039130E-2
1,325652E-2
1,001344E-2
1,487806E-2
7,418977E-3
8,716209E-3
1,585099E-2
1,163498E-2
7,743285E-3
1,649960E-2
1,358083E-2
1,098637E-2
1,455375E-2
1,098637E-2
7,743285E-3
1,260791E-2
1,325652E-2
1,131067E-2
1,779684E-2
1,617530E-2
1,098637E-2
1,325652E-2
1,228360E-2
1,098637E-2
1,747253E-2
1,747253E-2
1,195929E-2
1,585099E-2
1,941838E-2
1,033775E-2
1,487806E-2
1,520237E-2
9,364825E-3
1,358083E-2
1,779684E-2
1,585099E-2
2,039130E-2
1,779684E-2
6,121744E-3
1,260791E-2
1,812114E-2
1,001344E-2
1,455375E-2
1,974268E-2
1,390514E-2
1,617530E-2
1,941838E-2
1,001344E-2
1,228360E-2
1,876976E-2
1,260791E-2
1,422945E-2
2,168853E-2
1,617530E-2
1,033775E-2
1,617530E-2
1,487806E-2
1,422945E-2
1,876976E-2
1,066206E-2
9,040517E-3
1,714822E-2
1,487806E-2
1,163498E-2
1,682391E-2
1,033775E-2
6,446052E-3
1,422945E-2
1,682391E-2
1,033775E-2
1,390514E-2
1,487806E-2
5,797436E-3
1,390514E-2
1,260791E-2
6,770361E-3
1,422945E-2
1,649960E-2
1,163498E-2
1,714822E-2
1,682391E-2
6,770361E-3
1,066206E-2
1,228360E-2
7,743285E-3
1,390514E-2
1,779684E-2
9,040517E-3
1,390514E-2
1,876976E-2
1,098637E-2
1,260791E-2
1,455375E-2
1,001344E-2
1,455375E-2
2,493161E-2
2,395869E-2
2,590454E-2
3,595809E-2
3,498517E-2
5,120057E-2
6,611874E-2
5,930827E-2
6,806459E-2
8,752308E-2
9,238770E-2
9,336062E-2
9,530647E-2
7,779383E-2
7,130767E-2
7,098336E-2
4,763318E-2
3,044485E-2
3,206639E-2
2,395869E-2
2,136422E-2
1,779684E-2
-6,887257E-4
-1,463397E-2
-2,209306E-2
-3,441677E-2
-3,993001E-2
-3,765985E-2
-4,025431E-2
-4,025431E-2
-2,728199E-2
-2,014721E-2
-1,722844E-2
-6,526271E-3
6,085067E-4
1,581431E-3
6,770361E-3
9,040517E-3
6,085067E-4
1,257123E-3
-3,607499E-3
-3,283190E-3
4,500204E-3
5,148820E-3
-2,310266E-3
2,878663E-3
1,581431E-3
-8,472120E-3
-1,661650E-3
1,905739E-3
2,841986E-4
2,554355E-3
8,716209E-3
5,473128E-3
9,040517E-3
1,228360E-2
2,554355E-3
9,689133E-3
1,163498E-2
7,094669E-3
1,131067E-2
1,974268E-2
1,714822E-2
1,779684E-2
2,039130E-2
1,293221E-2
1,228360E-2
1,974268E-2
1,747253E-2
1,812114E-2
2,558023E-2
2,006699E-2
1,747253E-2
2,558023E-2
1,747253E-2
1,682391E-2
2,266146E-2
1,714822E-2
1,487806E-2
2,331007E-2
1,714822E-2
9,689133E-3
1,422945E-2
1,228360E-2
1,098637E-2
1,876976E-2
1,747253E-2
9,040517E-3
1,455375E-2
1,552668E-2
7,743285E-3
1,001344E-2
9,364825E-3
8,716209E-3
1,001344E-2
8,391901E-3
-6,887257E-4
-2,310266E-3
-4,580423E-3
-2,663337E-2
-1,116021E-1
-2,568921E-1
-3,386178E-1
-3,363476E-1
-3,136460E-1
-3,561304E-1
-4,346130E-1
-4,978530E-1
-5,322297E-1
-5,095281E-1
-4,008849E-1
-2,332176E-1
-1,008999E-1
-1,268813E-2
7,617229E-2
1,660056E-1
2,921615E-1
4,043721E-1
5,159341E-1
6,521435E-1
7,821910E-1
8,866183E-1
9,569931E-1
9,712627E-1
9,482368E-1
8,976447E-1
8,091086E-1
7,153836E-1
6,180911E-1
5,039347E-1
3,910755E-1
2,859996E-1
1,776807E-1
7,811814E-2
-1,013034E-3
-7,106358E-2
-1,248987E-1
-1,553837E-1
-1,826256E-1
-2,063001E-1
-2,092188E-1
-2,072730E-1
-2,063001E-1
-1,917062E-1
-1,874902E-1
-1,852200E-1
-1,719234E-1
-1,602483E-1
-1,602483E-1
-1,505191E-1
-1,459788E-1
-1,550594E-1
-1,433843E-1
-1,320335E-1
-1,343037E-1
-1,287904E-1
-1,184126E-1
-1,197098E-1
-1,077104E-1
-9,700823E-2
-1,038187E-1
-9,668392E-2
-8,306298E-2
-8,111713E-2
-7,333374E-2
-6,457742E-2
-6,749619E-2
-5,906418E-2
-4,933494E-2
-5,614541E-2
-5,419956E-2
-4,220016E-2
-4,090293E-2
-3,733554E-2
-2,825491E-2
-2,825491E-2
-3,020076E-2
-2,274168E-2
-2,825491E-2
-3,052507E-2
-1,755275E-2
-1,106658E-2
-1,560690E-2
-9,120736E-3
-1,074228E-2
-2,014721E-2
-1,236382E-2
-7,499196E-3
-1,074228E-2
-8,796428E-3
-5,229039E-3
-7,823504E-3
-2,310266E-3
3,851588E-3
-5,877655E-3
-4,010948E-5
4,175896E-3
-2,634574E-3
1,905739E-3
1,131067E-2
8,716209E-3
1,422945E-2
1,682391E-2
7,094669E-3
9,364825E-3
1,909407E-2
1,649960E-2
1,779684E-2
2,785039E-2
2,331007E-2
1,974268E-2
2,331007E-2
1,455375E-2
1,617530E-2
2,558023E-2
2,006699E-2
2,006699E-2
2,460731E-2
1,974268E-2
1,779684E-2
2,331007E-2
1,747253E-2
1,941838E-2
2,817469E-2
2,493161E-2
2,363438E-2
3,303932E-2
2,785039E-2
2,428300E-2
3,044485E-2
3,076916E-2
2,882331E-2
3,725532E-2
3,790394E-2
3,206639E-2
3,498517E-2
3,790394E-2
3,076916E-2
3,239070E-2
3,368793E-2
3,012054E-2
3,206639E-2
3,790394E-2
3,012054E-2
3,271501E-2
3,530947E-2
2,363438E-2
3,012054E-2
3,530947E-2
2,752608E-2
2,914762E-2
3,466086E-2
2,752608E-2
3,271501E-2
3,595809E-2
1,876976E-2
2,266146E-2
2,720177E-2
2,103992E-2
2,590454E-2
3,141778E-2
2,460731E-2
2,233715E-2
2,525592E-2
1,682391E-2
2,136422E-2
2,655315E-2
1,779684E-2
1,747253E-2
2,233715E-2
2,071561E-2
2,168853E-2
2,298577E-2
1,552668E-2
1,779684E-2
2,493161E-2
1,941838E-2
1,358083E-2
1,812114E-2
1,779684E-2
1,001344E-2
1,520237E-2
1,195929E-2
1,163498E-2
1,876976E-2
1,585099E-2
1,487806E-2
1,779684E-2
1,163498E-2
4,175896E-3
8,716209E-3
7,743285E-3
4,175896E-3
1,098637E-2
1,163498E-2
6,121744E-3
1,390514E-2
1,390514E-2
6,121744E-3
1,066206E-2
9,040517E-3
5,148820E-3
9,364825E-3
1,260791E-2
8,391901E-3
1,487806E-2
1,552668E-2
5,797436E-3
1,098637E-2
1,228360E-2
6,770361E-3
1,195929E-2
1,812114E-2
9,364825E-3
1,131067E-2
1,585099E-2
5,797436E-3
4,824512E-3
1,131067E-2
7,418977E-3
8,067593E-3
1,325652E-2
7,418977E-3
1,033775E-2
1,358083E-2
4,175896E-3
5,797436E-3
1,228360E-2
3,851588E-3
3,527280E-3
1,422945E-2
8,716209E-3
9,689133E-3
1,390514E-2
4,500204E-3
6,446052E-3
1,066206E-2
4,500204E-3
5,797436E-3
1,552668E-2
1,163498E-2
8,067593E-3
1,390514E-2
3,851588E-3
6,085067E-4
9,689133E-3
9,364825E-3
1,163498E-2
1,649960E-2
1,163498E-2
5,148820E-3
1,066206E-2
7,743285E-3
5,473128E-3
1,066206E-2
1,293221E-2
7,094669E-3
1,293221E-2
1,552668E-2
5,148820E-3
9,689133E-3
1,163498E-2
6,121744E-3
1,098637E-2
1,422945E-2
8,391901E-3
1,098637E-2
1,228360E-2
2,878663E-3
6,121744E-3
1,131067E-2
5,148820E-3
6,121744E-3
1,131067E-2
1,001344E-2
9,689133E-3
1,293221E-2
2,841986E-4
3,527280E-3
1,260791E-2
5,473128E-3
4,824512E-3
1,131067E-2
6,121744E-3
3,851588E-3
6,770361E-3
-1,985958E-3
9,328148E-4
9,040517E-3
4,824512E-3
1,581431E-3
7,094669E-3
1,581431E-3
-1,337342E-3
3,202971E-3
-2,958882E-3
-2,958882E-3
3,527280E-3
2,878663E-3
4,175896E-3
8,391901E-3
4,175896E-3
-5,553347E-3
-1,337342E-3
9,328148E-4
-3,644176E-4
2,841986E-4
3,851588E-3
-1,013034E-3
1,257123E-3
-4,010948E-5
-1,268813E-2
-8,472120E-3
-4,010948E-5
-1,009366E-2
-8,796428E-3
2,841986E-4
-6,526271E-3
-2,634574E-3
4,824512E-3
-3,607499E-3
1,581431E-3
7,743285E-3
5,797436E-3
1,455375E-2
2,655315E-2
2,103992E-2
2,590454E-2
3,466086E-2
3,368793E-2
4,406579E-2
5,736242E-2
5,509227E-2
5,898396E-2
7,163198E-2
7,033475E-2
7,584799E-2
7,973968E-2
7,292921E-2
7,909107E-2
8,946893E-2
8,719877E-2
8,882031E-2
9,498216E-2
8,752308E-2
7,973968E-2
8,200984E-2
7,617229E-2
7,649660E-2
8,006399E-2
7,260490E-2
6,709167E-2
7,325352E-2
6,676736E-2
5,574088E-2
5,379503E-2
4,763318E-2
4,698456E-2
5,184919E-2
4,601164E-2
3,822825E-2
4,276856E-2
3,822825E-2
3,044485E-2
3,044485E-2
2,590454E-2
2,395869E-2
2,785039E-2
2,233715E-2
1,779684E-2
2,168853E-2
2,233715E-2
1,422945E-2
1,358083E-2
1,325652E-2
7,418977E-3
1,001344E-2
1,228360E-2
7,094669E-3
1,455375E-2
1,974268E-2
4,824512E-3
6,121744E-3
1,033775E-2
5,797436E-3
7,743285E-3
1,163498E-2
6,446052E-3
1,325652E-2
1,714822E-2
3,851588E-3
3,851588E-3
8,716209E-3
7,418977E-3
7,094669E-3
1,487806E-2
1,098637E-2
9,040517E-3
1,098637E-2
1,257123E-3
5,473128E-3
1,195929E-2
6,121744E-3
8,716209E-3
1,779684E-2
1,001344E-2
6,446052E-3
1,131067E-2
7,743285E-3
9,364825E-3
1,358083E-2
1,293221E-2
1,520237E-2
2,168853E-2
1,876976E-2
9,040517E-3
9,689133E-3
9,689133E-3
1,033775E-2
2,006699E-2
2,039130E-2
1,520237E-2
1,552668E-2
1,455375E-2
5,473128E-3
1,131067E-2
1,520237E-2
4,824512E-3
7,743285E-3
1,779684E-2
7,743285E-3
1,131067E-2
1,293221E-2
6,085067E-4
6,446052E-3
1,358083E-2
4,175896E-3
5,148820E-3
1,358083E-2
9,364825E-3
1,131067E-2
1,422945E-2
4,824512E-3
4,824512E-3
1,066206E-2
6,446052E-3
1,033775E-2
2,201284E-2
1,520237E-2
8,716209E-3
1,228360E-2
7,418977E-3
9,689133E-3
1,390514E-2
1,228360E-2
9,689133E-3
1,844545E-2
2,039130E-2
1,163498E-2
1,325652E-2
1,325652E-2
1,487806E-2
1,941838E-2
1,649960E-2
1,390514E-2
1,812114E-2
1,455375E-2
6,446052E-3
1,228360E-2
9,364825E-3
5,148820E-3
1,195929E-2
1,325652E-2
7,743285E-3
1,195929E-2
1,001344E-2
-1,337342E-3
1,905739E-3
2,878663E-3
-3,644176E-4
2,554355E-3
8,067593E-3
-1,013034E-3
6,085067E-4
5,797436E-3
-4,256115E-3
-3,283190E-3
6,121744E-3
-1,985958E-3
-3,283190E-3
5,473128E-3
-6,887257E-4
-3,283190E-3
3,527280E-3
-1,013034E-3
-1,337342E-3
6,446052E-3
6,085067E-4
-3,644176E-4
9,040517E-3
4,824512E-3
9,328148E-4
9,689133E-3
3,202971E-3
-3,644176E-4
3,202971E-3
-1,661650E-3
-3,644176E-4
7,743285E-3
6,770361E-3
-1,337342E-3
-4,010948E-5
-2,958882E-3
-4,580423E-3
1,257123E-3
3,202971E-3
2,230047E-3
5,148820E-3
3,202971E-3
-3,931807E-3
1,257123E-3
3,202971E-3
1,257123E-3
9,040517E-3
1,390514E-2
7,418977E-3
9,040517E-3
1,098637E-2
1,905739E-3
7,743285E-3
1,228360E-2
7,743285E-3
8,716209E-3
1,876976E-2
1,131067E-2
8,716209E-3
8,716209E-3
-3,644176E-4
5,148820E-3
1,131067E-2
3,202971E-3
6,770361E-3
1,585099E-2
9,040517E-3
9,040517E-3
1,163498E-2
6,085067E-4
2,841986E-4
1,001344E-2
9,040517E-3
1,001344E-2
1,779684E-2
1,131067E-2
5,148820E-3
1,131067E-2
8,716209E-3
6,446052E-3
1,358083E-2
1,520237E-2
1,163498E-2
1,455375E-2
1,390514E-2
7,418977E-3
1,228360E-2
1,066206E-2
7,743285E-3
1,487806E-2
2,006699E-2
1,358083E-2
1,617530E-2
1,974268E-2
9,040517E-3
1,422945E-2
1,714822E-2
6,770361E-3
8,067593E-3
1,552668E-2
1,195929E-2
1,585099E-2
1,585099E-2
7,418977E-3
1,131067E-2
1,520237E-2
9,040517E-3
9,689133E-3
1,358083E-2
8,391901E-3
8,716209E-3
1,293221E-2
4,175896E-3
1,001344E-2
1,487806E-2
5,797436E-3
1,066206E-2
1,974268E-2
1,260791E-2
7,743285E-3
1,455375E-2
9,364825E-3
9,689133E-3
1,455375E-2
1,098637E-2
1,066206E-2
2,103992E-2
1,682391E-2
1,163498E-2
1,876976E-2
1,033775E-2
8,716209E-3
1,455375E-2
1,358083E-2
1,260791E-2
1,844545E-2
1,552668E-2
8,716209E-3
1,552668E-2
9,689133E-3
8,067593E-3
1,520237E-2
1,779684E-2
1,422945E-2
1,876976E-2
1,682391E-2
9,689133E-3
1,422945E-2
1,228360E-2
8,716209E-3
1,714822E-2
1,974268E-2
1,422945E-2
1,844545E-2
2,039130E-2
7,418977E-3
5,473128E-3
5,148820E-3
1,581431E-3
9,040517E-3
1,585099E-2
1,131067E-2
1,163498E-2
1,066206E-2
-4,010948E-5
6,770361E-3
1,358083E-2
4,500204E-3
5,797436E-3
1,585099E-2
1,033775E-2
1,422945E-2
1,779684E-2
7,743285E-3
1,228360E-2
1,812114E-2
1,033775E-2
1,098637E-2
1,714822E-2
1,228360E-2
1,682391E-2
2,136422E-2
1,033775E-2
9,689133E-3
1,552668E-2
8,716209E-3
1,228360E-2
2,168853E-2
1,714822E-2
1,487806E-2
1,941838E-2
1,195929E-2
1,098637E-2
1,455375E-2
1,293221E-2
1,422945E-2
1,909407E-2
1,747253E-2
1,131067E-2
1,520237E-2
1,195929E-2
8,716209E-3
1,617530E-2
2,006699E-2
1,617530E-2
2,168853E-2
2,071561E-2
1,390514E-2
2,201284E-2
2,298577E-2
1,941838E-2
2,395869E-2
2,622885E-2
2,233715E-2
2,882331E-2
2,882331E-2
1,844545E-2
2,525592E-2
3,109347E-2
2,363438E-2
2,558023E-2
3,076916E-2
2,428300E-2
2,590454E-2
2,914762E-2
2,071561E-2
2,331007E-2
3,012054E-2
2,460731E-2
2,590454E-2
3,271501E-2
2,460731E-2
2,331007E-2
3,206639E-2
2,460731E-2
2,914762E-2
3,660671E-2
3,303932E-2
3,693101E-2
5,314642E-2
6,125412E-2
6,936182E-2
7,487506E-2
7,033475E-2
8,071261E-2
1,014683E-1
9,400924E-2
8,330707E-2
8,265846E-2
7,033475E-2
5,703812E-2
4,309287E-2
2,655315E-2
2,590454E-2
2,979624E-2
1,909407E-2
7,418977E-3
-1,337342E-3
-2,014721E-2
-3,084938E-2
-3,344384E-2
-4,284878E-2
-4,447032E-2
-3,538969E-2
-3,182230E-2
-2,890353E-2
-1,625551E-2
-1,041797E-2
-1,041797E-2
1,905739E-3
2,554355E-3
-6,887257E-4
2,554355E-3
1,257123E-3
-1,661650E-3
2,230047E-3
1,581431E-3
-1,171520E-2
-4,256115E-3
-2,310266E-3
-9,120736E-3
-3,283190E-3
2,878663E-3
-1,661650E-3
-6,887257E-4
-1,013034E-3
-8,472120E-3
-2,634574E-3
2,841986E-4
-3,283190E-3
2,878663E-3
1,131067E-2
5,148820E-3
3,202971E-3
2,230047E-3
-5,553347E-3
2,230047E-3
1,098637E-2
2,878663E-3
2,230047E-3
1,520237E-2
1,163498E-2
9,364825E-3
1,260791E-2
3,851588E-3
5,148820E-3
1,617530E-2
1,195929E-2
9,364825E-3
1,585099E-2
1,195929E-2
9,689133E-3
1,228360E-2
4,500204E-3
2,878663E-3
1,098637E-2
6,446052E-3
2,554355E-3
9,040517E-3
3,851588E-3
2,841986E-4
5,797436E-3
3,851588E-3
-3,644176E-4
4,824512E-3
5,797436E-3
1,257123E-3
3,851588E-3
3,527280E-3
-7,499196E-3
-5,229039E-3
-1,074228E-2
-1,852567E-2
-1,852567E-2
-2,209306E-2
-1,025215E-1
-2,513789E-1
-3,353747E-1
-3,538602E-1
-3,327802E-1
-3,541845E-1
-4,368831E-1
-5,114740E-1
-5,338512E-1
-5,299595E-1
-4,443422E-1
-2,721346E-1
-1,349523E-1
-5,160510E-2
4,698456E-2
1,351964E-1
2,496771E-1
3,878324E-1
4,916110E-1
6,151724E-1
7,543005E-1
8,577548E-1
9,333186E-1
9,735328E-1
9,599119E-1
9,086712E-1
8,357019E-1
7,361393E-1
6,278204E-1
5,269606E-1
4,111826E-1
3,002692E-1
1,987608E-1
9,854955E-2
9,689133E-3
-5,938849E-2
-1,174396E-1
-1,664102E-1
-1,920305E-1
-2,131105E-1
-2,273801E-1
-2,205696E-1
-2,088945E-1
-2,056514E-1
-1,952736E-1
-1,868416E-1
-1,894360E-1
-1,790582E-1
-1,699776E-1
-1,693289E-1
-1,615455E-1
-1,492218E-1
-1,501948E-1
-1,450058E-1
-1,385197E-1
-1,456544E-1
-1,368981E-1
-1,248987E-1
-1,226286E-1
-1,174396E-1
-1,025215E-1
-1,012242E-1
-9,830546E-2
-8,825191E-2
-9,181930E-2
-8,111713E-2
-6,879343E-2
-7,236081E-2
-6,879343E-2
-5,582110E-2
-5,614541E-2
-5,614541E-2
-4,836202E-2
-4,901063E-2
-4,803771E-2
-3,830846E-2
-3,538969E-2
-3,538969E-2
-2,436322E-2
-2,566045E-2
-3,636262E-2
-2,793061E-2
-2,144444E-2
-1,722844E-2
-1,268813E-2
-1,203951E-2
-1,495828E-2
-9,120736E-3
-8,472120E-3
-1,495828E-2
-5,877655E-3
-5,229039E-3
-8,796428E-3
-1,661650E-3
2,554355E-3
-6,887257E-4
2,841986E-4
1,905739E-3
-2,958882E-3
1,257123E-3
2,841986E-4
-2,958882E-3
5,473128E-3
1,390514E-2
7,418977E-3
1,098637E-2
1,260791E-2
4,824512E-3
1,066206E-2
1,844545E-2
1,455375E-2
1,649960E-2
2,168853E-2
1,779684E-2
2,039130E-2
2,395869E-2
1,552668E-2
2,168853E-2
2,752608E-2
2,039130E-2
2,039130E-2
2,687746E-2
2,136422E-2
2,266146E-2
2,331007E-2
1,552668E-2
1,682391E-2
2,201284E-2
1,552668E-2
1,812114E-2
2,752608E-2
2,331007E-2
1,585099E-2
1,779684E-2
1,001344E-2
1,098637E-2
1,909407E-2
1,552668E-2
1,293221E-2
1,812114E-2
1,747253E-2
1,228360E-2
1,552668E-2
1,260791E-2
1,260791E-2
1,812114E-2
1,812114E-2
1,260791E-2
1,844545E-2
1,909407E-2
8,716209E-3
1,520237E-2
1,552668E-2
1,131067E-2
1,909407E-2
2,233715E-2
1,487806E-2
1,552668E-2
1,812114E-2
1,033775E-2
1,293221E-2
1,455375E-2
8,391901E-3
9,364825E-3
1,617530E-2
1,260791E-2
1,390514E-2
1,909407E-2
7,094669E-3
8,067593E-3
1,520237E-2
1,066206E-2
1,098637E-2
1,941838E-2
1,098637E-2
8,067593E-3
1,682391E-2
8,716209E-3
1,260791E-2
2,136422E-2
1,487806E-2
1,325652E-2
1,812114E-2
9,689133E-3
5,148820E-3
1,422945E-2
1,195929E-2
9,364825E-3
1,390514E-2
1,131067E-2
7,743285E-3
1,098637E-2
9,689133E-3
3,851588E-3
5,148820E-3
5,148820E-3
3,851588E-3
9,364825E-3
1,390514E-2
8,391901E-3
9,040517E-3
6,121744E-3
-3,607499E-3
1,581431E-3
5,148820E-3
1,257123E-3
4,500204E-3
7,094669E-3
-4,010948E-5
4,500204E-3
6,770361E-3
-3,283190E-3
-1,661650E-3
2,554355E-3
-1,661650E-3
3,851588E-3
1,131067E-2
1,581431E-3
5,473128E-3
1,195929E-2
9,328148E-4
9,328148E-4
7,743285E-3
-4,010948E-5
2,878663E-3
1,682391E-2
9,040517E-3
5,797436E-3
4,824512E-3
-3,931807E-3
2,841986E-4
5,797436E-3
-1,013034E-3
6,085067E-4
1,293221E-2
9,040517E-3
2,554355E-3
8,067593E-3
6,121744E-3
5,797436E-3
9,689133E-3
9,040517E-3
7,743285E-3
1,260791E-2
4,824512E-3
1,905739E-3
1,163498E-2
7,743285E-3
5,797436E-3
1,358083E-2
1,001344E-2
5,797436E-3
8,716209E-3
5,148820E-3
4,824512E-3
8,067593E-3
2,554355E-3
2,878663E-3
1,066206E-2
1,228360E-2
8,391901E-3
1,163498E-2
1,001344E-2
3,202971E-3
9,364825E-3
1,195929E-2
6,121744E-3
9,040517E-3
1,649960E-2
1,293221E-2
1,195929E-2
1,487806E-2
4,500204E-3
9,364825E-3
1,487806E-2
7,418977E-3
9,689133E-3
2,039130E-2
1,228360E-2
1,163498E-2
1,455375E-2
4,500204E-3
9,040517E-3
1,390514E-2
2,554355E-3
2,878663E-3
1,066206E-2
6,446052E-3
3,527280E-3
8,067593E-3
-4,010948E-5
2,230047E-3
7,094669E-3
9,328148E-4
-1,337342E-3
4,500204E-3
1,257123E-3
-5,877655E-3
-4,904731E-3
-1,041797E-2
-8,472120E-3
-4,010948E-5
2,841986E-4
-6,850580E-3
-5,877655E-3
-6,201963E-3
-1,366105E-2
-8,796428E-3
-7,823504E-3
-1,366105E-2
-1,009366E-2
-6,850580E-3
-1,203951E-2
-7,174888E-3
-5,229039E-3
-1,560690E-2
-9,445044E-3
-5,229039E-3
-9,445044E-3
2,841986E-4
9,364825E-3
3,527280E-3
7,094669E-3
1,487806E-2
1,520237E-2
2,395869E-2
3,401224E-2
3,401224E-2
4,114702E-2
5,671381E-2
5,930827E-2
6,547013E-2
7,584799E-2
7,195629E-2
7,811814E-2
8,525292E-2
8,168553E-2
8,330707E-2
9,271201E-2
8,979323E-2
8,784739E-2
8,914462E-2
8,233415E-2
8,298276E-2
8,784739E-2
7,519937E-2
6,968613E-2
7,909107E-2
7,033475E-2
6,092981E-2
6,449720E-2
5,703812E-2
5,282211E-2
5,476796E-2
5,184919E-2
4,698456E-2
4,763318E-2
4,698456E-2
3,757963E-2
3,628240E-2
3,076916E-2
3,076916E-2
3,401224E-2
3,174208E-2
2,590454E-2
2,687746E-2
2,817469E-2
2,136422E-2
2,136422E-2
2,103992E-2
1,585099E-2
1,844545E-2
1,941838E-2
1,325652E-2
1,812114E-2
1,812114E-2
5,797436E-3
9,040517E-3
1,455375E-2
1,001344E-2
1,325652E-2
1,909407E-2
6,121744E-3
4,824512E-3
1,455375E-2
6,121744E-3
7,094669E-3
1,228360E-2
5,473128E-3
1,066206E-2
1,941838E-2
7,743285E-3
4,824512E-3
1,001344E-2
1,905739E-3
6,121744E-3
1,487806E-2
9,040517E-3
9,689133E-3
1,682391E-2
9,689133E-3
7,094669E-3
9,689133E-3
2,878663E-3
6,770361E-3
1,098637E-2
5,148820E-3
8,067593E-3
1,520237E-2
7,743285E-3
5,473128E-3
1,195929E-2
3,851588E-3
4,175896E-3
1,358083E-2
1,163498E-2
1,033775E-2
1,358083E-2
1,390514E-2
7,743285E-3
1,228360E-2
9,689133E-3
1,066206E-2
1,617530E-2
1,455375E-2
1,422945E-2
1,974268E-2
1,909407E-2
1,001344E-2
1,422945E-2
1,195929E-2
8,716209E-3
1,390514E-2
1,552668E-2
1,033775E-2
1,876976E-2
1,909407E-2
9,364825E-3
1,163498E-2
1,260791E-2
8,391901E-3
1,714822E-2
2,298577E-2
1,617530E-2
1,487806E-2
1,487806E-2
7,094669E-3
1,390514E-2
2,006699E-2
1,422945E-2
1,585099E-2
2,233715E-2
1,552668E-2
1,617530E-2
1,812114E-2
8,716209E-3
1,390514E-2
2,233715E-2
1,228360E-2
1,260791E-2
2,103992E-2
1,098637E-2
9,689133E-3
1,293221E-2
4,500204E-3
7,418977E-3
1,552668E-2
5,473128E-3
4,500204E-3
1,487806E-2
9,040517E-3
1,257123E-3
6,121744E-3
1,905739E-3
8,716209E-3
1,682391E-2
1,293221E-2
7,094669E-3
1,228360E-2
9,689133E-3
3,851588E-3
1,390514E-2
9,040517E-3
5,797436E-3
1,520237E-2
1,714822E-2
1,066206E-2
9,364825E-3
7,418977E-3
-1,013034E-3
4,824512E-3
6,446052E-3
-1,337342E-3
3,527280E-3
1,066206E-2
2,878663E-3
3,527280E-3
7,094669E-3
-3,644176E-4
9,328148E-4
1,905739E-3
-5,553347E-3
-1,337342E-3
8,391901E-3
3,527280E-3
5,797436E-3
1,260791E-2
2,230047E-3
1,257123E-3
5,148820E-3
9,328148E-4
6,121744E-3
1,649960E-2
9,689133E-3
8,067593E-3
1,487806E-2
7,743285E-3
7,743285E-3
1,585099E-2
1,390514E-2
1,455375E-2
2,039130E-2
1,585099E-2
1,033775E-2
1,098637E-2
9,364825E-3
1,033775E-2
1,682391E-2
1,617530E-2
1,325652E-2
1,455375E-2
1,293221E-2
7,743285E-3
9,040517E-3
1,131067E-2
1,163498E-2
1,747253E-2
2,039130E-2
1,001344E-2
1,293221E-2
1,617530E-2
7,743285E-3
1,001344E-2
1,390514E-2
1,131067E-2
1,779684E-2
2,103992E-2
1,260791E-2
1,455375E-2
1,682391E-2
7,743285E-3
9,364825E-3
1,358083E-2
5,797436E-3
1,195929E-2
2,006699E-2
1,228360E-2
1,487806E-2
1,876976E-2
9,364825E-3
1,358083E-2
2,071561E-2
1,487806E-2
1,520237E-2
2,233715E-2
1,520237E-2
1,682391E-2
2,201284E-2
1,390514E-2
1,812114E-2
2,590454E-2
1,974268E-2
2,039130E-2
2,493161E-2
2,201284E-2
2,006699E-2
2,395869E-2
1,358083E-2
1,390514E-2
2,039130E-2
1,714822E-2
1,941838E-2
2,590454E-2
2,136422E-2
1,131067E-2
1,876976E-2
1,487806E-2
1,195929E-2
2,006699E-2
2,103992E-2
1,520237E-2
2,039130E-2
1,941838E-2
1,195929E-2
1,747253E-2
1,520237E-2
1,293221E-2
2,071561E-2
2,460731E-2
1,812114E-2
1,876976E-2
2,071561E-2
1,066206E-2
1,552668E-2
1,974268E-2
1,260791E-2
1,617530E-2
2,233715E-2
1,520237E-2
1,358083E-2
2,071561E-2
1,325652E-2
1,455375E-2
1,682391E-2
1,163498E-2
1,066206E-2
1,779684E-2
1,422945E-2
1,585099E-2
2,071561E-2
1,033775E-2
8,716209E-3
1,520237E-2
1,293221E-2
1,098637E-2
2,103992E-2
1,325652E-2
1,131067E-2
1,747253E-2
1,228360E-2
1,163498E-2
1,941838E-2
1,844545E-2
1,617530E-2
2,071561E-2
1,747253E-2
9,364825E-3
1,552668E-2
1,358083E-2
1,195929E-2
2,136422E-2
1,974268E-2
1,649960E-2
2,103992E-2
1,779684E-2
9,364825E-3
1,358083E-2
1,325652E-2
1,163498E-2
1,552668E-2
2,071561E-2
1,260791E-2
1,487806E-2
2,103992E-2
1,033775E-2
1,131067E-2
1,455375E-2
9,040517E-3
1,455375E-2
1,941838E-2
9,689133E-3
1,131067E-2
1,876976E-2
9,364825E-3
1,293221E-2
1,812114E-2
8,391901E-3
9,364825E-3
1,812114E-2
1,617530E-2
1,714822E-2
2,298577E-2
1,293221E-2
1,455375E-2
2,201284E-2
1,390514E-2
1,131067E-2
1,974268E-2
1,487806E-2
1,520237E-2
2,331007E-2
1,422945E-2
1,390514E-2
2,201284E-2
1,552668E-2
1,195929E-2
2,103992E-2
1,520237E-2
1,228360E-2
1,649960E-2
1,098637E-2
1,098637E-2
1,844545E-2
1,585099E-2
1,228360E-2
1,779684E-2
1,812114E-2
1,293221E-2
1,390514E-2
1,390514E-2
1,455375E-2
2,006699E-2
1,844545E-2
1,358083E-2
2,039130E-2
1,649960E-2
1,131067E-2
2,006699E-2
2,071561E-2
1,617530E-2
1,974268E-2
1,876976E-2
1,325652E-2
1,941838E-2
1,974268E-2
1,131067E-2
1,779684E-2
2,136422E-2
1,585099E-2
1,682391E-2
2,201284E-2
1,876976E-2
2,201284E-2
2,103992E-2
1,260791E-2
2,233715E-2
2,590454E-2
1,585099E-2
1,455375E-2
2,331007E-2
2,655315E-2
3,076916E-2
3,595809E-2
3,141778E-2
4,179564E-2
6,547013E-2
6,482151E-2
6,384859E-2
8,136122E-2
8,946893E-2
9,271201E-2
9,627940E-2
8,492861E-2
7,941537E-2
7,876676E-2
6,092981E-2
4,341718E-2
4,211994E-2
3,693101E-2
2,752608E-2
2,558023E-2
1,293221E-2
-4,580423E-3
-8,147812E-3
-1,787705E-2
-3,279523E-2
-2,890353E-2
-2,533614E-2
-3,344384E-2
-2,501183E-2
-1,787705E-2
-1,722844E-2
-4,580423E-3
8,716209E-3
5,473128E-3
9,689133E-3
1,325652E-2
6,770361E-3
8,391901E-3
1,455375E-2
7,418977E-3
5,148820E-3
9,689133E-3
1,905739E-3
2,554355E-3
8,391901E-3
2,841986E-4
5,473128E-3
1,163498E-2
6,121744E-3
8,391901E-3
1,779684E-2
1,390514E-2
1,228360E-2
1,747253E-2
1,131067E-2
1,260791E-2
1,909407E-2
1,747253E-2
1,974268E-2
2,622885E-2
2,266146E-2
1,649960E-2
2,039130E-2
1,617530E-2
1,909407E-2
2,298577E-2
2,006699E-2
2,071561E-2
2,849900E-2
2,590454E-2
1,844545E-2
2,168853E-2
2,103992E-2
1,876976E-2
2,363438E-2
2,655315E-2
1,941838E-2
2,363438E-2
2,590454E-2
1,293221E-2
1,520237E-2
1,714822E-2
1,131067E-2
1,455375E-2
2,201284E-2
1,779684E-2
1,682391E-2
1,747253E-2
7,418977E-3
9,364825E-3
1,358083E-2
1,905739E-3
2,230047E-3
1,293221E-2
-4,010948E-5
-4,580423E-3
-3,931807E-3
-1,722844E-2
-3,830846E-2
-1,573295E-1
-3,013223E-1
-3,480227E-1
-3,269427E-1
-3,269427E-1
-3,820750E-1
-4,608819E-1
-5,202303E-1
-5,267165E-1
-4,777459E-1
-3,434824E-1
-1,741936E-1
-7,106358E-2
9,689133E-3
9,790094E-2
1,997337E-1
3,275111E-1
4,413432E-1
5,590671E-1
6,981952E-1
8,237025E-1
9,167789E-1
9,657494E-1
9,654251E-1
9,323457E-1
8,648896E-1
7,731104E-1
6,826285E-1
5,866333E-1
4,724768E-1
3,622120E-1
2,525959E-1
1,429798E-1
5,606519E-2
-1,949860E-2
-8,792760E-2
-1,333307E-1
-1,644643E-1
-1,936520E-1
-2,024084E-1
-2,020841E-1
-2,082459E-1
-2,007868E-1
-1,926791E-1
-1,887874E-1
-1,787339E-1
-1,667345E-1
-1,644643E-1
-1,550594E-1
-1,469517E-1
-1,518163E-1
-1,440329E-1
-1,336550E-1
-1,381954E-1
-1,326821E-1
-1,177639E-1
-1,187369E-1
-1,138723E-1
-1,018729E-1
-1,041430E-1
-9,733254E-2
-8,500883E-2
-8,241437E-2
-7,754974E-2
-6,522604E-2
-6,749619E-2
-6,944204E-2
-6,133434E-2
-6,036142E-2
-5,646972E-2
-4,349739E-2
-4,382170E-2
-4,609186E-2
-3,636262E-2
-3,506538E-2
-4,025431E-2
-3,052507E-2
-2,857922E-2
-3,020076E-2
-2,144444E-2
-1,625551E-2
-1,593121E-2
-1,139089E-2
-1,139089E-2
-1,755275E-2
-1,009366E-2
-4,904731E-3
-9,120736E-3
-3,931807E-3
3,851588E-3
-2,634574E-3
-1,013034E-3
1,257123E-3
-4,904731E-3
-1,013034E-3
1,257123E-3
-3,931807E-3
-3,644176E-4
1,098637E-2
8,067593E-3
9,689133E-3
1,422945E-2
5,148820E-3
8,716209E-3
1,779684E-2
1,358083E-2
1,747253E-2
2,622885E-2
2,136422E-2
2,233715E-2
3,012054E-2
2,136422E-2
2,071561E-2
3,109347E-2
2,720177E-2
2,752608E-2
3,498517E-2
2,979624E-2
2,233715E-2
2,622885E-2
2,266146E-2
2,168853E-2
2,979624E-2
3,303932E-2
2,622885E-2
3,044485E-2
2,622885E-2
1,974268E-2
2,979624E-2
3,076916E-2
2,525592E-2
2,720177E-2
3,141778E-2
2,785039E-2
3,141778E-2
3,433655E-2
2,525592E-2
2,525592E-2
2,849900E-2
2,103992E-2
2,849900E-2
3,887686E-2
3,141778E-2
2,979624E-2
3,239070E-2
1,844545E-2
2,460731E-2
3,271501E-2
2,460731E-2
2,817469E-2
3,466086E-2
2,395869E-2
2,622885E-2
2,882331E-2
2,266146E-2
2,590454E-2
3,044485E-2
2,395869E-2
2,493161E-2
3,466086E-2
2,655315E-2
1,747253E-2
2,331007E-2
2,298577E-2
2,363438E-2
2,947193E-2
2,493161E-2
2,071561E-2
2,622885E-2
2,428300E-2
1,779684E-2
2,071561E-2
1,941838E-2
1,585099E-2
2,266146E-2
2,168853E-2
1,714822E-2
2,266146E-2
2,298577E-2
1,422945E-2
1,812114E-2
1,649960E-2
1,098637E-2
1,779684E-2
2,395869E-2
2,006699E-2
2,298577E-2
2,590454E-2
1,228360E-2
1,195929E-2
1,455375E-2
1,358083E-2
1,552668E-2
2,136422E-2
1,228360E-2
1,585099E-2
1,747253E-2
8,716209E-3
1,487806E-2
1,747253E-2
8,391901E-3
1,033775E-2
1,876976E-2
1,033775E-2
9,364825E-3
1,585099E-2
8,067593E-3
8,391901E-3
1,487806E-2
1,098637E-2
9,364825E-3
1,876976E-2
1,455375E-2
6,770361E-3
1,228360E-2
9,040517E-3
6,770361E-3
1,358083E-2
1,422945E-2
9,040517E-3
1,455375E-2
1,228360E-2
5,797436E-3
1,325652E-2
1,228360E-2
8,067593E-3
1,455375E-2
1,649960E-2
1,131067E-2
1,585099E-2
1,293221E-2
4,175896E-3
1,033775E-2
1,033775E-2
7,418977E-3
1,422945E-2
2,071561E-2
1,358083E-2
1,325652E-2
1,747253E-2
7,094669E-3
1,358083E-2
1,909407E-2
1,260791E-2
1,358083E-2
2,266146E-2
1,617530E-2
1,390514E-2
1,941838E-2
1,585099E-2
1,520237E-2
1,974268E-2
1,390514E-2
1,422945E-2
2,298577E-2
1,844545E-2
1,358083E-2
1,649960E-2
1,195929E-2
1,131067E-2
2,006699E-2
1,747253E-2
1,552668E-2
1,876976E-2
1,422945E-2
6,121744E-3
1,131067E-2
1,163498E-2
6,446052E-3
1,001344E-2
1,195929E-2
7,743285E-3
1,325652E-2
1,325652E-2
4,824512E-3
7,418977E-3
7,418977E-3
4,175896E-3
9,364825E-3
1,455375E-2
6,770361E-3
8,067593E-3
1,228360E-2
5,148820E-3
9,689133E-3
1,358083E-2
5,797436E-3
3,527280E-3
1,098637E-2
3,527280E-3
2,878663E-3
7,094669E-3
-2,310266E-3
1,581431E-3
8,716209E-3
2,841986E-4
9,328148E-4
8,716209E-3
9,328148E-4
1,581431E-3
6,770361E-3
-1,661650E-3
-4,010948E-5
9,040517E-3
3,527280E-3
-4,010948E-5
8,391901E-3
3,202971E-3
-3,644176E-4
4,824512E-3
-2,634574E-3
-2,310266E-3
2,841986E-4
-4,904731E-3
-4,580423E-3
1,905739E-3
-2,958882E-3
-8,147812E-3
-3,644176E-4
-6,887257E-4
-6,887257E-4
7,418977E-3
1,260791E-2
1,066206E-2
1,293221E-2
2,071561E-2
2,168853E-2
3,141778E-2
4,114702E-2
3,628240E-2
4,406579E-2
5,768673E-2
5,865966E-2
6,709167E-2
7,357783E-2
6,514582E-2
7,584799E-2
8,622584E-2
7,714522E-2
7,714522E-2
8,655015E-2
8,395569E-2
8,687446E-2
9,141477E-2
7,973968E-2
7,746953E-2
8,428000E-2
7,682091E-2
7,519937E-2
7,909107E-2
6,936182E-2
6,449720E-2
6,287566E-2
5,314642E-2
5,509227E-2
5,801104E-2
5,120057E-2
4,730887E-2
4,957903E-2
4,503872E-2
3,952548E-2
4,049840E-2
3,725532E-2
2,947193E-2
3,303932E-2
3,239070E-2
2,849900E-2
3,271501E-2
2,979624E-2
2,331007E-2
2,525592E-2
2,168853E-2
1,747253E-2
2,493161E-2
2,785039E-2
2,071561E-2
1,682391E-2
1,422945E-2
5,148820E-3
1,131067E-2
1,487806E-2
1,293221E-2
1,617530E-2
1,876976E-2
8,716209E-3
8,391901E-3
1,552668E-2
7,094669E-3
1,066206E-2
1,422945E-2
6,121744E-3
9,689133E-3
1,714822E-2
8,067593E-3
1,066206E-2
1,649960E-2
5,148820E-3
6,121744E-3
1,617530E-2
7,418977E-3
5,148820E-3
1,325652E-2
8,716209E-3
5,148820E-3
1,131067E-2
5,148820E-3
4,500204E-3
1,358083E-2
1,001344E-2
9,040517E-3
1,649960E-2
1,260791E-2
4,500204E-3
1,260791E-2
1,131067E-2
1,098637E-2
1,649960E-2
1,422945E-2
1,260791E-2
1,876976E-2
1,649960E-2
8,716209E-3
1,260791E-2
1,293221E-2
1,195929E-2
1,520237E-2
1,714822E-2
1,293221E-2
1,909407E-2
1,844545E-2
7,418977E-3
1,163498E-2
1,520237E-2
1,066206E-2
1,260791E-2
1,649960E-2
1,358083E-2
1,422945E-2
1,714822E-2
8,716209E-3
9,689133E-3
1,358083E-2
8,391901E-3
1,260791E-2
1,812114E-2
1,228360E-2
1,260791E-2
1,585099E-2
8,716209E-3
1,358083E-2
1,585099E-2
9,364825E-3
1,358083E-2
2,103992E-2
1,682391E-2
1,455375E-2
1,974268E-2
1,163498E-2
1,066206E-2
1,617530E-2
1,390514E-2
1,098637E-2
1,682391E-2
1,228360E-2
6,121744E-3
1,260791E-2
1,066206E-2
9,689133E-3
1,325652E-2
8,716209E-3
2,878663E-3
7,094669E-3
1,001344E-2
2,878663E-3
8,716209E-3
8,716209E-3
1,905739E-3
3,851588E-3
9,040517E-3
5,473128E-3
5,148820E-3
6,121744E-3
9,328148E-4
5,148820E-3
7,418977E-3
-3,644176E-4
3,527280E-3
1,163498E-2
2,230047E-3
2,878663E-3
6,770361E-3
-2,310266E-3
-6,887257E-4
2,554355E-3
-6,201963E-3
-3,931807E-3
8,391901E-3
5,473128E-3
3,527280E-3
5,797436E-3
-3,607499E-3
9,328148E-4
6,446052E-3
-6,887257E-4
-3,607499E-3
4,500204E-3
1,581431E-3
2,230047E-3
6,446052E-3
-3,644176E-4
-2,634574E-3
4,500204E-3
-1,337342E-3
-3,644176E-4
6,770361E-3
2,230047E-3
1,257123E-3
9,364825E-3
5,473128E-3
4,175896E-3
1,293221E-2
1,228360E-2
1,066206E-2
1,682391E-2
1,520237E-2
1,131067E-2
1,714822E-2
1,552668E-2
1,033775E-2
1,520237E-2
2,039130E-2
1,617530E-2
1,812114E-2
1,682391E-2
6,446052E-3
6,446052E-3
6,770361E-3
5,797436E-3
1,293221E-2
1,779684E-2
1,293221E-2
1,682391E-2
1,552668E-2
4,824512E-3
8,391901E-3
1,422945E-2
9,689133E-3
1,228360E-2
1,876976E-2
1,228360E-2
1,358083E-2
1,909407E-2
8,716209E-3
1,098637E-2
1,682391E-2
8,716209E-3
1,163498E-2
2,006699E-2
1,422945E-2
1,585099E-2
1,876976E-2
8,391901E-3
1,455375E-2
2,071561E-2
1,131067E-2
1,390514E-2
2,039130E-2
1,552668E-2
1,552668E-2
1,974268E-2
1,033775E-2
1,195929E-2
1,812114E-2
1,131067E-2
1,001344E-2
2,136422E-2
1,747253E-2
1,585099E-2
1,812114E-2
7,743285E-3
1,228360E-2
2,363438E-2
1,520237E-2
1,131067E-2
2,233715E-2
1,941838E-2
1,649960E-2
2,298577E-2
1,714822E-2
1,747253E-2
2,298577E-2
1,585099E-2
1,455375E-2
2,233715E-2
1,714822E-2
1,293221E-2
1,974268E-2
1,325652E-2
1,098637E-2
1,552668E-2
1,325652E-2
1,260791E-2
1,812114E-2
1,293221E-2
5,473128E-3
7,743285E-3
7,418977E-3
6,446052E-3
1,098637E-2
1,585099E-2
1,131067E-2
1,649960E-2
1,390514E-2
3,202971E-3
1,260791E-2
1,649960E-2
1,066206E-2
1,487806E-2
2,103992E-2
1,812114E-2
2,006699E-2
1,941838E-2
5,148820E-3
8,716209E-3
1,552668E-2
9,689133E-3
1,585099E-2
2,168853E-2
1,358083E-2
1,195929E-2
1,487806E-2
6,770361E-3
1,163498E-2
1,617530E-2
7,743285E-3
1,066206E-2
1,812114E-2
1,131067E-2
1,390514E-2
1,974268E-2
9,689133E-3
1,325652E-2
2,071561E-2
1,520237E-2
1,520237E-2
2,395869E-2
1,876976E-2
1,520237E-2
2,136422E-2
1,325652E-2
1,390514E-2
2,233715E-2
1,812114E-2
1,649960E-2
2,233715E-2
1,520237E-2
1,325652E-2
2,006699E-2
1,163498E-2
1,163498E-2
2,006699E-2
1,520237E-2
1,358083E-2
2,103992E-2
1,520237E-2
1,001344E-2
1,876976E-2
1,552668E-2
1,228360E-2
2,006699E-2
2,331007E-2
1,876976E-2
1,876976E-2
1,260791E-2
9,040517E-3
1,747253E-2
1,682391E-2
1,098637E-2
1,487806E-2
1,714822E-2
1,455375E-2
1,876976E-2
2,136422E-2
1,001344E-2
1,293221E-2
1,812114E-2
1,098637E-2
1,131067E-2
2,136422E-2
1,682391E-2
1,779684E-2
2,103992E-2
1,163498E-2
1,747253E-2
2,590454E-2
1,649960E-2
1,293221E-2
2,136422E-2
1,585099E-2
1,358083E-2
1,909407E-2
9,689133E-3
1,195929E-2
2,039130E-2
1,974268E-2
1,941838E-2
2,525592E-2
1,812114E-2
1,422945E-2
2,006699E-2
1,812114E-2
1,974268E-2
2,622885E-2
2,331007E-2
1,714822E-2
2,201284E-2
2,460731E-2
2,525592E-2
3,336362E-2
3,174208E-2
2,720177E-2
3,563378E-2
4,698456E-2
5,833535E-2
7,455075E-2
7,325352E-2
6,644305E-2
8,136122E-2
8,946893E-2
8,525292E-2
8,492861E-2
7,909107E-2
6,611874E-2
5,963258E-2
4,341718E-2
2,006699E-2
2,331007E-2
2,168853E-2
9,040517E-3
5,797436E-3
-2,958882E-3
-2,112014E-2
-2,857922E-2
-3,279523E-2
-4,479463E-2
-4,382170E-2
-3,474108E-2
-3,830846E-2
-2,857922E-2
-1,106658E-2
-1,074228E-2
-9,769352E-3
6,085067E-4
-1,337342E-3
2,230047E-3
8,067593E-3
-3,644176E-4
-1,661650E-3
6,446052E-3
-1,337342E-3
-5,877655E-3
-3,607499E-3
-1,074228E-2
-8,796428E-3
-6,887257E-4
-3,931807E-3
-6,526271E-3
9,328148E-4
2,841986E-4
-2,958882E-3
2,554355E-3
3,527280E-3
3,851588E-3
9,040517E-3
1,390514E-2
1,098637E-2
1,682391E-2
1,617530E-2
7,094669E-3
1,390514E-2
1,747253E-2
1,455375E-2
2,136422E-2
2,363438E-2
1,682391E-2
2,168853E-2
2,395869E-2
1,812114E-2
1,747253E-2
1,812114E-2
1,163498E-2
1,714822E-2
2,558023E-2
2,103992E-2
1,747253E-2
1,844545E-2
7,094669E-3
8,391901E-3
1,358083E-2
7,094669E-3
6,121744E-3
1,390514E-2
7,094669E-3
3,527280E-3
1,001344E-2
1,257123E-3
-1,013034E-3
3,202971E-3
-1,013034E-3
1,257123E-3
1,001344E-2
3,527280E-3
-4,580423E-3
-1,337342E-3
-1,139089E-2
-1,884998E-2
-1,398536E-2
-1,852567E-2
-8,500883E-2
-2,302989E-1
-3,308344E-1
-3,512658E-1
-3,220780E-1
-3,506172E-1
-4,294240E-1
-4,991503E-1
-5,283380E-1
-5,254192E-1
-4,472610E-1
-2,847826E-1
-1,385197E-1
-5,192940E-2
3,920117E-2
1,280616E-1
2,457854E-1
3,735628E-1
4,812331E-1
6,077133E-1
7,481387E-1
8,580791E-1
9,355888E-1
9,719113E-1
9,582904E-1
9,158060E-1
8,441339E-1
7,458685E-1
6,479275E-1
5,431760E-1
4,231820E-1
3,181061E-1
2,178949E-1
1,141163E-1
2,785039E-2
-3,636262E-2
-9,895408E-2
-1,437086E-1
-1,696532E-1
-2,011111E-1
-2,101918E-1
-2,040299E-1
-2,043542E-1
-1,939764E-1
-1,771123E-1
-1,790582E-1
-1,725720E-1
-1,599240E-1
-1,634914E-1
-1,560323E-1
-1,472760E-1
-1,501948E-1
-1,401412E-1
-1,281418E-1
-1,333307E-1
-1,304120E-1
-1,216556E-1
-1,226286E-1
-1,128993E-1
-1,008999E-1
-1,015485E-1
-9,830546E-2
-8,533314E-2
-8,273867E-2
-8,111713E-2
-7,009066E-2
-7,138789E-2
-6,944204E-2
-5,809126E-2
-5,452387E-2
-5,387525E-2
-4,511893E-2
-4,576755E-2
-5,128079E-2
-4,349739E-2
-3,830846E-2
-3,441677E-2
-2,695768E-2
-2,533614E-2
-2,695768E-2
-1,852567E-2
-1,398536E-2
-2,014721E-2
-1,333674E-2
-9,769352E-3
-1,722844E-2
-1,106658E-2
-1,337342E-3
-6,201963E-3
-1,337342E-3
4,500204E-3
-4,256115E-3
-3,931807E-3
3,202971E-3
3,202971E-3
7,418977E-3
1,131067E-2
4,824512E-3
2,554355E-3
7,743285E-3
-1,661650E-3
2,878663E-3
1,195929E-2
8,716209E-3
1,033775E-2
2,201284E-2
1,714822E-2
1,487806E-2
1,812114E-2
1,195929E-2
1,585099E-2
2,558023E-2
2,558023E-2
2,590454E-2
3,076916E-2
2,849900E-2
2,493161E-2
2,914762E-2
2,752608E-2
2,622885E-2
3,401224E-2
3,303932E-2
2,947193E-2
3,336362E-2
3,044485E-2
1,974268E-2
2,622885E-2
2,720177E-2
2,558023E-2
2,914762E-2
3,012054E-2
2,298577E-2
2,298577E-2
2,947193E-2
2,266146E-2
2,622885E-2
3,109347E-2
2,493161E-2
2,849900E-2
3,401224E-2
2,460731E-2
2,590454E-2
3,012054E-2
2,103992E-2
2,817469E-2
3,920117E-2
2,752608E-2
2,493161E-2
3,174208E-2
2,622885E-2
2,785039E-2
3,303932E-2
2,525592E-2
2,752608E-2
3,239070E-2
2,655315E-2
2,298577E-2
2,882331E-2
2,428300E-2
2,266146E-2
2,687746E-2
1,747253E-2
1,812114E-2
2,558023E-2
2,201284E-2
2,168853E-2
2,817469E-2
2,331007E-2
1,649960E-2
2,233715E-2
1,649960E-2
1,390514E-2
1,974268E-2
1,585099E-2
1,844545E-2
2,752608E-2
2,201284E-2
1,358083E-2
1,747253E-2
1,390514E-2
9,689133E-3
1,876976E-2
1,941838E-2
1,390514E-2
1,909407E-2
2,103992E-2
1,195929E-2
1,617530E-2
1,649960E-2
1,358083E-2
1,747253E-2
2,136422E-2
1,325652E-2
1,293221E-2
2,039130E-2
1,033775E-2
1,325652E-2
1,779684E-2
6,770361E-3
1,358083E-2
2,460731E-2
1,552668E-2
1,422945E-2
1,649960E-2
8,716209E-3
1,066206E-2
1,617530E-2
1,293221E-2
1,617530E-2
2,233715E-2
1,487806E-2
1,001344E-2
1,487806E-2
9,689133E-3
1,260791E-2
1,747253E-2
1,001344E-2
8,067593E-3
1,779684E-2
1,358083E-2
8,391901E-3
1,098637E-2
5,797436E-3
8,391901E-3
1,422945E-2
1,585099E-2
1,520237E-2
1,974268E-2
1,682391E-2
8,716209E-3
1,649960E-2
1,909407E-2
1,228360E-2
1,455375E-2
1,876976E-2
1,422945E-2
1,909407E-2
2,103992E-2
1,358083E-2
1,520237E-2
2,006699E-2
1,325652E-2
1,195929E-2
1,941838E-2
1,260791E-2
1,455375E-2
1,714822E-2
4,500204E-3
9,689133E-3
1,585099E-2
1,195929E-2
1,066206E-2
1,682391E-2
8,391901E-3
5,148820E-3
1,293221E-2
5,148820E-3
7,743285E-3
1,487806E-2
1,131067E-2
1,066206E-2
1,552668E-2
1,131067E-2
6,446052E-3
1,390514E-2
9,040517E-3
1,001344E-2
1,714822E-2
1,195929E-2
9,364825E-3
1,682391E-2
1,163498E-2
1,257123E-3
4,824512E-3
4,824512E-3
3,202971E-3
5,797436E-3
9,040517E-3
5,148820E-3
7,418977E-3
6,121744E-3
1,905739E-3
2,878663E-3
2,554355E-3
1,581431E-3
7,418977E-3
1,293221E-2
5,797436E-3
6,121744E-3
9,040517E-3
-1,985958E-3
1,257123E-3
1,098637E-2
-1,013034E-3
-4,010948E-5
7,094669E-3
-1,013034E-3
-1,661650E-3
1,581431E-3
-7,499196E-3
-6,526271E-3
-4,010948E-5
-9,445044E-3
-8,147812E-3
1,257123E-3
-3,931807E-3
-7,499196E-3
-2,634574E-3
-1,106658E-2
-7,499196E-3
-1,337342E-3
-6,201963E-3
-6,201963E-3
3,202971E-3
-2,310266E-3
-6,850580E-3
1,257123E-3
-1,985958E-3
-1,337342E-3
4,824512E-3
6,770361E-3
9,364825E-3
2,006699E-2
1,974268E-2
1,455375E-2
2,363438E-2
2,882331E-2
3,368793E-2
4,568733E-2
5,022765E-2
5,055195E-2
6,255135E-2
6,644305E-2
6,611874E-2
7,649660E-2
7,844245E-2
7,714522E-2
8,265846E-2
9,173908E-2
9,044185E-2
9,368493E-2
9,433355E-2
8,298276E-2
8,557723E-2
8,784739E-2
8,200984E-2
8,038830E-2
8,330707E-2
7,163198E-2
6,903752E-2
7,552368E-2
6,352428E-2
6,028120E-2
6,028120E-2
4,957903E-2
5,087626E-2
5,444365E-2
4,341718E-2
3,952548E-2
4,179564E-2
3,109347E-2
2,979624E-2
3,336362E-2
2,622885E-2
2,395869E-2
3,109347E-2
2,103992E-2
1,390514E-2
1,585099E-2
9,689133E-3
7,743285E-3
1,585099E-2
1,390514E-2
1,098637E-2
1,520237E-2
1,228360E-2
2,878663E-3
9,040517E-3
9,040517E-3
5,473128E-3
1,163498E-2
1,358083E-2
1,131067E-2
1,358083E-2
1,033775E-2
3,202971E-3
7,743285E-3
1,033775E-2
7,743285E-3
1,293221E-2
1,876976E-2
1,131067E-2
1,455375E-2
1,455375E-2
3,851588E-3
7,094669E-3
1,066206E-2
2,230047E-3
5,797436E-3
1,358083E-2
1,001344E-2
1,390514E-2
1,455375E-2
9,328148E-4
2,841986E-4
4,175896E-3
2,841986E-4
4,824512E-3
1,358083E-2
7,743285E-3
5,797436E-3
1,195929E-2
2,554355E-3
4,824512E-3
1,390514E-2
1,033775E-2
8,391901E-3
1,325652E-2
1,033775E-2
7,418977E-3
1,001344E-2
6,121744E-3
6,446052E-3
1,455375E-2
9,689133E-3
7,094669E-3
1,325652E-2
1,260791E-2
3,851588E-3
8,391901E-3
5,148820E-3
4,824512E-3
1,228360E-2
1,163498E-2
7,743285E-3
1,487806E-2
1,487806E-2
4,824512E-3
8,716209E-3
1,260791E-2
1,033775E-2
1,747253E-2
1,649960E-2
1,001344E-2
1,422945E-2
1,844545E-2
7,743285E-3
1,066206E-2
1,585099E-2
8,716209E-3
1,163498E-2
2,168853E-2
1,422945E-2
1,260791E-2
1,682391E-2
5,148820E-3
5,797436E-3
1,195929E-2
8,391901E-3
9,040517E-3
1,747253E-2
9,689133E-3
4,824512E-3
9,040517E-3
-1,013034E-3
-3,644176E-4
1,131067E-2
9,364825E-3
7,094669E-3
1,585099E-2
9,040517E-3
1,905739E-3
6,770361E-3
4,500204E-3
6,121744E-3
1,325652E-2
1,098637E-2
7,743285E-3
1,228360E-2
1,163498E-2
4,175896E-3
2,878663E-3
-1,337342E-3
-1,013034E-3
5,473128E-3
6,121744E-3
9,328148E-4
7,743285E-3
5,797436E-3
-3,931807E-3
-4,010948E-5
-1,013034E-3
-4,904731E-3
3,202971E-3
6,121744E-3
1,581431E-3
6,121744E-3
1,001344E-2
-2,310266E-3
-1,013034E-3
1,257123E-3
-3,607499E-3
2,554355E-3
9,364825E-3
1,257123E-3
1,905739E-3
4,175896E-3
-4,580423E-3
-4,010948E-5
4,824512E-3
-1,013034E-3
1,257123E-3
7,743285E-3
6,085067E-4
2,554355E-3
5,148820E-3
2,841986E-4
7,743285E-3
1,552668E-2
7,418977E-3
4,175896E-3
1,390514E-2
8,067593E-3
6,770361E-3
1,260791E-2
4,824512E-3
5,148820E-3
1,390514E-2
1,163498E-2
8,067593E-3
1,585099E-2
9,689133E-3
4,500204E-3
1,001344E-2
7,418977E-3
7,094669E-3
1,552668E-2
1,649960E-2
1,163498E-2
9,689133E-3
1,163498E-2
6,121744E-3
8,067593E-3
5,148820E-3
4,824512E-3
1,390514E-2
1,941838E-2
1,293221E-2
1,422945E-2
1,682391E-2
6,121744E-3
7,743285E-3
1,358083E-2
9,689133E-3
1,325652E-2
1,941838E-2
1,617530E-2
1,585099E-2
1,714822E-2
2,554355E-3
7,418977E-3
1,682391E-2
7,418977E-3
8,391901E-3
1,844545E-2
1,163498E-2
9,689133E-3
1,163498E-2
3,202971E-3
6,770361E-3
1,422945E-2
7,743285E-3
9,689133E-3
1,876976E-2
1,163498E-2
1,358083E-2
2,103992E-2
1,033775E-2
1,033775E-2
1,682391E-2
1,260791E-2
1,260791E-2
2,039130E-2
1,617530E-2
1,455375E-2
2,006699E-2
1,520237E-2
1,066206E-2
1,520237E-2
1,585099E-2
1,033775E-2
1,585099E-2
1,358083E-2
4,824512E-3
1,195929E-2
1,195929E-2
8,716209E-3
1,487806E-2
1,617530E-2
7,743285E-3
1,098637E-2
1,195929E-2
6,121744E-3
1,228360E-2
1,260791E-2
1,033775E-2
1,520237E-2
1,876976E-2
1,422945E-2
1,617530E-2
1,747253E-2
5,148820E-3
1,195929E-2
1,812114E-2
1,293221E-2
1,585099E-2
2,201284E-2
1,390514E-2
1,585099E-2
2,006699E-2
8,391901E-3
1,098637E-2
1,714822E-2
8,067593E-3
5,797436E-3
1,812114E-2
1,844545E-2
1,455375E-2
1,617530E-2
1,066206E-2
9,689133E-3
1,649960E-2
1,325652E-2
1,163498E-2
1,909407E-2
1,520237E-2
8,391901E-3
1,098637E-2
1,001344E-2
1,455375E-2
2,136422E-2
1,455375E-2
7,743285E-3
1,682391E-2
1,455375E-2
8,067593E-3
1,552668E-2
1,131067E-2
1,066206E-2
1,455375E-2
1,260791E-2
8,391901E-3
1,552668E-2
1,358083E-2
6,121744E-3
9,040517E-3
1,422945E-2
9,040517E-3
1,033775E-2
1,293221E-2
9,689133E-3
1,260791E-2
1,228360E-2
4,175896E-3
8,067593E-3
1,131067E-2
7,743285E-3
1,293221E-2
1,812114E-2
9,364825E-3
1,293221E-2
1,682391E-2
7,743285E-3
1,390514E-2
2,006699E-2
1,422945E-2
1,195929E-2
1,844545E-2
1,390514E-2
1,585099E-2
2,136422E-2
1,131067E-2
1,163498E-2
1,941838E-2
1,293221E-2
1,228360E-2
2,039130E-2
1,390514E-2
1,033775E-2
1,747253E-2
1,390514E-2
1,293221E-2
1,487806E-2
1,163498E-2
9,040517E-3
1,747253E-2
1,552668E-2
1,001344E-2
1,812114E-2
1,487806E-2
8,716209E-3
1,649960E-2
2,071561E-2
1,325652E-2
1,585099E-2
1,682391E-2
9,689133E-3
1,422945E-2
1,747253E-2
1,487806E-2
1,682391E-2
2,331007E-2
1,682391E-2
1,779684E-2
2,266146E-2
1,617530E-2
2,493161E-2
3,076916E-2
2,687746E-2
4,536302E-2
6,514582E-2
6,190274E-2
6,579443E-2
8,136122E-2
8,233415E-2
9,498216E-2
9,919817E-2
8,525292E-2
7,714522E-2
7,682091E-2
5,509227E-2
3,595809E-2
3,239070E-2
2,460731E-2
2,363438E-2
2,493161E-2
1,228360E-2
-3,607499E-3
-1,171520E-2
-2,371460E-2
-3,733554E-2
-3,668692E-2
-4,284878E-2
-3,733554E-2
-2,663337E-2
-2,014721E-2
-1,398536E-2
1,257123E-3
5,473128E-3
-6,887257E-4
5,797436E-3
5,797436E-3
5,148820E-3
1,520237E-2
1,552668E-2
8,391901E-3
1,066206E-2
7,094669E-3
-6,887257E-4
4,500204E-3
5,797436E-3
4,824512E-3
9,364825E-3
1,325652E-2
1,001344E-2
1,195929E-2
1,649960E-2
9,689133E-3
1,585099E-2
1,941838E-2
1,163498E-2
1,617530E-2
2,331007E-2
1,682391E-2
2,039130E-2
2,785039E-2
1,779684E-2
1,974268E-2
2,525592E-2
1,714822E-2
1,812114E-2
2,882331E-2
2,428300E-2
2,233715E-2
2,363438E-2
1,098637E-2
1,487806E-2
2,493161E-2
1,844545E-2
1,682391E-2
2,266146E-2
1,649960E-2
1,617530E-2
1,812114E-2
8,067593E-3
1,163498E-2
1,876976E-2
7,418977E-3
8,716209E-3
2,071561E-2
1,455375E-2
9,040517E-3
1,455375E-2
7,094669E-3
8,067593E-3
1,520237E-2
1,163498E-2
9,364825E-3
1,520237E-2
7,418977E-3
-2,634574E-3
-1,337342E-3
-6,850580E-3
-1,074228E-2
-1,852567E-2
-1,245744E-1
-2,786208E-1
-3,369962E-1
-3,347261E-1
-3,288885E-1
-3,652110E-1
-4,550444E-1
-5,244463E-1
-5,357971E-1
-5,124469E-1
-4,086683E-1
-2,257585E-1
-1,002513E-1
-3,409246E-2
6,903752E-2
1,588709E-1
2,756218E-1
4,066423E-1
5,214473E-1
6,485761E-1
7,909474E-1
8,963475E-1
9,514799E-1
9,783975E-1
9,615334E-1
8,914829E-1
8,107302E-1
7,251128E-1
6,187398E-1
5,117181E-1
4,040478E-1
2,850267E-1
1,822210E-1
9,238770E-2
4,500204E-3
-6,198296E-2
-1,112778E-1
-1,586268E-1
-1,861930E-1
-1,936520E-1
-2,108404E-1
-2,101918E-1
-1,994896E-1
-2,017597E-1
-1,930034E-1
-1,784096E-1
-1,738692E-1
-1,686803E-1
-1,595997E-1
-1,589511E-1
-1,560323E-1
-1,459788E-1
-1,472760E-1
-1,443572E-1
-1,330064E-1
-1,291147E-1
-1,294390E-1
-1,206827E-1
-1,158181E-1
-1,135479E-1
-1,031701E-1
-9,603531E-2
-9,538669E-2
-8,306298E-2
-7,430666E-2
-7,917128E-2
-7,106358E-2
-6,814481E-2
-6,587465E-2
-5,517249E-2
-4,706478E-2
-4,868632E-2
-4,090293E-2
-3,376815E-2
-4,155155E-2
-3,474108E-2
-3,149799E-2
-3,149799E-2
-2,306598E-2
-1,593121E-2
-2,144444E-2
-1,722844E-2
-1,236382E-2
-2,014721E-2
-1,333674E-2
-9,120736E-3
-1,366105E-2
-9,120736E-3
-3,644176E-4
-7,823504E-3
-7,823504E-3
-6,887257E-4
-6,850580E-3
-3,931807E-3
5,797436E-3
-2,634574E-3
-4,580423E-3
8,067593E-3
5,473128E-3
3,527280E-3
8,391901E-3
2,878663E-3
5,797436E-3
1,422945E-2
1,552668E-2
1,390514E-2
2,136422E-2
1,487806E-2
1,098637E-2
2,201284E-2
2,331007E-2
2,136422E-2
2,720177E-2
2,817469E-2
2,266146E-2
2,525592E-2
2,882331E-2
2,363438E-2
2,558023E-2
2,785039E-2
2,525592E-2
2,817469E-2
3,174208E-2
2,525592E-2
2,720177E-2
2,817469E-2
1,909407E-2
2,103992E-2
2,460731E-2
2,136422E-2
2,525592E-2
2,947193E-2
1,909407E-2
2,168853E-2
2,817469E-2
1,812114E-2
2,136422E-2
2,395869E-2
1,617530E-2
1,812114E-2
2,882331E-2
2,460731E-2
2,525592E-2
2,849900E-2
2,071561E-2
2,103992E-2
2,687746E-2
2,266146E-2
2,493161E-2
3,239070E-2
2,558023E-2
2,622885E-2
3,206639E-2
2,298577E-2
2,493161E-2
3,076916E-2
2,622885E-2
2,363438E-2
3,044485E-2
2,785039E-2
2,363438E-2
2,785039E-2
2,168853E-2
2,103992E-2
2,558023E-2
2,460731E-2
2,331007E-2
3,012054E-2
2,979624E-2
1,974268E-2
2,201284E-2
1,844545E-2
1,617530E-2
2,331007E-2
2,266146E-2
1,941838E-2
2,493161E-2
1,844545E-2
1,390514E-2
2,168853E-2
1,876976E-2
1,293221E-2
2,039130E-2
2,331007E-2
1,358083E-2
1,649960E-2
1,714822E-2
9,040517E-3
1,617530E-2
2,266146E-2
1,617530E-2
1,390514E-2
1,585099E-2
1,195929E-2
1,325652E-2
1,779684E-2
1,001344E-2
1,325652E-2
1,876976E-2
1,066206E-2
1,260791E-2
2,266146E-2
1,520237E-2
1,390514E-2
1,876976E-2
9,040517E-3
9,040517E-3
1,714822E-2
1,455375E-2
1,455375E-2
2,233715E-2
1,422945E-2
1,195929E-2
1,487806E-2
4,500204E-3
7,094669E-3
1,520237E-2
1,325652E-2
1,163498E-2
1,974268E-2
1,066206E-2
6,121744E-3
1,163498E-2
5,148820E-3
8,716209E-3
1,293221E-2
7,743285E-3
8,391901E-3
1,617530E-2
1,390514E-2
5,148820E-3
9,689133E-3
7,743285E-3
6,121744E-3
1,390514E-2
1,552668E-2
1,033775E-2
1,617530E-2
2,071561E-2
1,131067E-2
1,487806E-2
1,682391E-2
1,358083E-2
1,909407E-2
2,298577E-2
1,585099E-2
1,747253E-2
2,071561E-2
1,195929E-2
1,909407E-2
2,266146E-2
1,455375E-2
1,552668E-2
2,201284E-2
1,617530E-2
1,682391E-2
1,617530E-2
5,148820E-3
8,067593E-3
1,747253E-2
1,098637E-2
1,098637E-2
1,682391E-2
9,689133E-3
1,001344E-2
1,358083E-2
8,067593E-3
1,098637E-2
1,487806E-2
8,716209E-3
7,743285E-3
1,617530E-2
1,163498E-2
6,770361E-3
1,098637E-2
8,716209E-3
1,131067E-2
1,422945E-2
1,033775E-2
9,364825E-3
1,779684E-2
1,001344E-2
4,824512E-3
1,195929E-2
5,797436E-3
5,473128E-3
9,689133E-3
6,770361E-3
5,148820E-3
1,033775E-2
8,391901E-3
6,085067E-4
5,473128E-3
-6,887257E-4
-6,526271E-3
-6,887257E-4
2,554355E-3
-6,887257E-4
1,257123E-3
-1,661650E-3
-1,236382E-2
-8,472120E-3
-3,283190E-3
-9,120736E-3
-7,499196E-3
-2,310266E-3
-1,106658E-2
-8,472120E-3
-3,607499E-3
-1,430967E-2
-1,139089E-2
-5,877655E-3
-1,074228E-2
-5,553347E-3
2,841986E-4
-9,445044E-3
-6,201963E-3
1,581431E-3
-6,850580E-3
2,841986E-4
1,163498E-2
9,040517E-3
1,325652E-2
2,428300E-2
2,201284E-2
2,525592E-2
3,855255E-2
3,822825E-2
4,114702E-2
5,152488E-2
5,574088E-2
6,190274E-2
7,195629E-2
7,163198E-2
7,357783E-2
7,941537E-2
7,779383E-2
8,071261E-2
8,817169E-2
8,882031E-2
8,525292E-2
8,784739E-2
8,719877E-2
7,876676E-2
8,460430E-2
8,492861E-2
7,682091E-2
7,584799E-2
7,325352E-2
6,611874E-2
6,774028E-2
6,611874E-2
5,411934E-2
5,314642E-2
5,476796E-2
4,536302E-2
4,309287E-2
4,925472E-2
4,049840E-2
3,952548E-2
3,466086E-2
2,298577E-2
2,785039E-2
3,466086E-2
2,493161E-2
2,168853E-2
2,006699E-2
9,040517E-3
4,374148E-2
2,590454E-2
1,617530E-2
1,358083E-2
5,797436E-3
1,617530E-2
1,455375E-2
1,422945E-2
2,006699E-2
4,500204E-3
1,098637E-2
1,390514E-2
1,905739E-3
1,163498E-2
8,716209E-3
9,328148E-4
1,163498E-2
6,446052E-3
6,085067E-4
7,743285E-3
2,230047E-3
2,230047E-3
2,558023E-2
1,163498E-2
-4,010948E-5
5,473128E-3
9,040517E-3
4,824512E-3
7,418977E-3
9,364825E-3
8,067593E-3
1,098637E-2
1,325652E-2
9,364825E-3
1,098637E-2
1,163498E-2
4,500204E-3
8,716209E-3
1,001344E-2
4,175896E-3
1,358083E-2
1,974268E-2
1,098637E-2
1,098637E-2
1,455375E-2
4,824512E-3
1,098637E-2
2,039130E-2
1,195929E-2
1,195929E-2
1,844545E-2
1,325652E-2
1,876976E-2
1,909407E-2
5,797436E-3
7,418977E-3
1,552668E-2
9,689133E-3
1,293221E-2
2,168853E-2
1,325652E-2
8,716209E-3
1,228360E-2
5,148820E-3
7,418977E-3
1,293221E-2
8,391901E-3
8,067593E-3
1,617530E-2
1,390514E-2
1,195929E-2
1,390514E-2
6,446052E-3
8,716209E-3
1,909407E-2
1,649960E-2
1,325652E-2
1,974268E-2
1,682391E-2
1,131067E-2
1,487806E-2
1,520237E-2
1,260791E-2
1,617530E-2
1,682391E-2
1,260791E-2
1,812114E-2
1,649960E-2
8,067593E-3
1,260791E-2
1,195929E-2
8,067593E-3
1,066206E-2
1,617530E-2
1,066206E-2
5,473128E-3
5,473128E-3
-6,887257E-4
5,473128E-3
9,689133E-3
5,148820E-3
1,001344E-2
1,520237E-2
3,527280E-3
-3,283190E-3
2,395869E-2
-3,607499E-3
1,581431E-3
1,325652E-2
-6,887257E-4
9,328148E-4
1,585099E-2
4,500204E-3
5,797436E-3
1,163498E-2
1,905739E-3
6,085067E-4
6,446052E-3
-4,010948E-5
1,581431E-3
1,033775E-2
3,851588E-3
-3,644176E-4
4,824512E-3
9,328148E-4
3,851588E-3
9,364825E-3
4,500204E-3
1,905739E-3
7,743285E-3
7,418977E-3
6,085067E-4
5,797436E-3
3,202971E-3
-3,607499E-3
2,554355E-3
5,473128E-3
-1,013034E-3
-4,010948E-5
2,230047E-3
-3,283190E-3
2,841986E-4
1,581431E-3
-3,283190E-3
2,230047E-3
1,001344E-2
3,202971E-3
7,418977E-3
1,163498E-2
4,175896E-3
7,743285E-3
1,098637E-2
9,689133E-3
1,260791E-2
1,779684E-2
1,066206E-2
1,098637E-2
1,358083E-2
9,364825E-3
1,260791E-2
1,617530E-2
8,391901E-3
6,446052E-3
1,455375E-2
1,163498E-2
7,743285E-3
1,422945E-2
8,716209E-3
9,689133E-3
1,714822E-2
1,325652E-2
1,228360E-2
2,363438E-2
1,974268E-2
1,455375E-2
1,649960E-2
1,001344E-2
8,067593E-3
1,293221E-2
1,422945E-2
1,228360E-2
1,909407E-2
1,682391E-2
1,066206E-2
9,040517E-3
3,527280E-3
7,418977E-3
1,585099E-2
1,617530E-2
1,163498E-2
1,455375E-2
1,714822E-2
9,040517E-3
1,195929E-2
1,422945E-2
1,131067E-2
1,682391E-2
2,168853E-2
1,649960E-2
1,844545E-2
1,812114E-2
9,040517E-3
1,552668E-2
2,136422E-2
1,325652E-2
1,682391E-2
2,298577E-2
1,520237E-2
2,039130E-2
2,331007E-2
1,325652E-2
1,585099E-2
1,941838E-2
1,487806E-2
1,682391E-2
2,071561E-2
1,195929E-2
1,195929E-2
1,682391E-2
7,743285E-3
8,391901E-3
1,325652E-2
7,094669E-3
7,094669E-3
1,260791E-2
7,094669E-3
5,797436E-3
1,131067E-2
4,824512E-3
7,743285E-3
1,552668E-2
8,391901E-3
6,770361E-3
1,812114E-2
1,358083E-2
8,067593E-3
1,260791E-2
9,040517E-3
1,195929E-2
2,071561E-2
1,649960E-2
9,689133E-3
1,682391E-2
1,260791E-2
7,743285E-3
1,649960E-2
1,195929E-2
9,689133E-3
1,779684E-2
1,682391E-2
1,293221E-2
1,682391E-2
1,487806E-2
9,689133E-3
1,520237E-2
1,714822E-2
1,358083E-2
1,714822E-2
2,071561E-2
1,455375E-2
1,682391E-2
1,974268E-2
8,391901E-3
1,228360E-2
2,071561E-2
2,071561E-2
2,233715E-2
2,622885E-2
2,006699E-2
2,071561E-2
2,687746E-2
1,747253E-2
1,941838E-2
2,817469E-2
2,298577E-2
2,266146E-2
3,401224E-2
2,947193E-2
2,752608E-2
3,271501E-2
2,039130E-2
1,876976E-2
2,622885E-2
2,136422E-2
2,071561E-2
2,914762E-2
2,493161E-2
1,779684E-2
2,006699E-2
1,682391E-2
1,649960E-2
2,266146E-2
1,909407E-2
1,649960E-2
2,136422E-2
1,909407E-2
1,228360E-2
1,617530E-2
1,358083E-2
1,358083E-2
1,649960E-2
1,617530E-2
1,455375E-2
1,909407E-2
1,649960E-2
4,824512E-3
1,163498E-2
1,195929E-2
8,391901E-3
1,390514E-2
1,228360E-2
7,418977E-3
1,066206E-2
1,163498E-2
4,175896E-3
1,098637E-2
1,358083E-2
5,148820E-3
1,066206E-2
1,487806E-2
7,743285E-3
9,689133E-3
1,714822E-2
1,131067E-2
1,131067E-2
1,520237E-2
7,743285E-3
1,066206E-2
2,136422E-2
1,260791E-2
9,364825E-3
1,682391E-2
1,001344E-2
1,131067E-2
1,747253E-2
1,325652E-2
1,260791E-2
1,974268E-2
1,358083E-2
7,418977E-3
1,293221E-2
6,121744E-3
5,797436E-3
1,163498E-2
9,364825E-3
1,098637E-2
1,714822E-2
1,487806E-2
7,418977E-3
1,066206E-2
1,033775E-2
7,094669E-3
9,689133E-3
1,260791E-2
1,066206E-2
1,747253E-2
2,071561E-2
1,163498E-2
1,812114E-2
2,136422E-2
1,001344E-2
1,552668E-2
2,558023E-2
1,941838E-2
1,974268E-2
2,720177E-2
1,941838E-2
2,687746E-2
3,563378E-2
4,147133E-2
5,995689E-2
7,455075E-2
6,547013E-2
7,714522E-2
8,265846E-2
7,844245E-2
9,498216E-2
1,030899E-1
8,428000E-2
7,163198E-2
5,930827E-2
3,433655E-2
2,655315E-2
2,979624E-2
2,136422E-2
1,909407E-2
1,585099E-2
-4,010948E-5
-1,560690E-2
-2,274168E-2
-3,765985E-2
-4,868632E-2
-4,187585E-2
-4,414601E-2
-3,506538E-2
-1,722844E-2
-1,139089E-2
-1,106658E-2
6,085067E-4
2,554355E-3
-3,644176E-4
7,094669E-3
6,770361E-3
7,094669E-3
7,743285E-3
7,743285E-3
4,175896E-3
7,743285E-3
8,716209E-3
-3,607499E-3
-2,634574E-3
2,230047E-3
-3,283190E-3
1,581431E-3
1,001344E-2
3,527280E-3
3,527280E-3
4,824512E-3
-3,607499E-3
6,085067E-4
1,033775E-2
3,202971E-3
1,257123E-3
6,121744E-3
-3,644176E-4
2,878663E-3
1,098637E-2
1,257123E-3
2,230047E-3
1,163498E-2
5,473128E-3
6,446052E-3
1,552668E-2
1,066206E-2
7,094669E-3
1,358083E-2
8,067593E-3
1,098637E-2
1,844545E-2
1,131067E-2
1,001344E-2
1,779684E-2
1,617530E-2
8,067593E-3
1,033775E-2
6,446052E-3
3,202971E-3
1,325652E-2
1,390514E-2
6,121744E-3
1,098637E-2
1,195929E-2
1,581431E-3
3,851588E-3
7,418977E-3
1,581431E-3
5,473128E-3
9,689133E-3
2,230047E-3
1,905739E-3
3,202971E-3
-1,398536E-2
-1,722844E-2
-1,949860E-2
-3,279523E-2
-1,060889E-1
-2,555949E-1
-3,506172E-1
-3,571033E-1
-3,373205E-1
-3,785077E-1
-4,537471E-1
-5,147171E-1
-5,455263E-1
-5,364457E-1
-4,342886E-1
-2,568921E-1
-1,174396E-1
-3,117369E-2
4,957903E-2
1,361693E-1
2,636224E-1
3,826435E-1
4,938811E-1
6,417656E-1
7,828397E-1
8,820779E-1
9,498583E-1
9,735328E-1
9,556959E-1
9,028337E-1
8,224053E-1
7,257614E-1
6,304148E-1
5,237175E-1
4,056693E-1
2,986477E-1
1,919503E-1
9,271201E-2
1,131067E-2
-5,484818E-2
-1,122507E-1
-1,492218E-1
-1,754908E-1
-2,046785E-1
-2,098674E-1
-2,033813E-1
-2,050028E-1
-1,923548E-1
-1,803554E-1
-1,790582E-1
-1,670588E-1
-1,566809E-1
-1,634914E-1
-1,570052E-1
-1,488975E-1
-1,505191E-1
-1,424114E-1
-1,261960E-1
-1,291147E-1
-1,278175E-1
-1,187369E-1
-1,184126E-1
-1,099806E-1
-9,765685E-2
-1,002513E-1
-9,538669E-2
-7,852267E-2
-7,754974E-2
-8,046852E-2
-6,814481E-2
-6,619896E-2
-6,230726E-2
-4,901063E-2
-4,674048E-2
-4,868632E-2
-3,993001E-2
-3,960570E-2
-4,414601E-2
-3,214661E-2
-3,117369E-2
-3,247092E-2
-2,144444E-2
-2,014721E-2
-2,533614E-2
-1,722844E-2
-1,009366E-2
-1,949860E-2
-1,301243E-2
-1,301243E-2
-1,625551E-2
-1,139089E-2
-3,607499E-3
-5,553347E-3
-4,580423E-3
-2,634574E-3
-1,171520E-2
-5,553347E-3
9,328148E-4
-6,201963E-3
-5,877655E-3
3,527280E-3
1,581431E-3
9,328148E-4
5,797436E-3
-3,644176E-4
6,121744E-3
1,520237E-2
1,131067E-2
1,293221E-2
2,168853E-2
1,779684E-2
1,585099E-2
2,233715E-2
1,974268E-2
2,071561E-2
3,012054E-2
3,174208E-2
2,947193E-2
3,206639E-2
2,687746E-2
2,136422E-2
2,979624E-2
2,817469E-2
2,428300E-2
2,947193E-2
3,044485E-2
2,363438E-2
3,012054E-2
3,141778E-2
1,844545E-2
2,460731E-2
3,012054E-2
2,363438E-2
2,525592E-2
3,076916E-2
2,298577E-2
2,460731E-2
2,687746E-2
2,039130E-2
2,428300E-2
2,590454E-2
1,974268E-2
2,428300E-2
3,368793E-2
2,493161E-2
2,493161E-2
2,882331E-2
1,876976E-2
2,006699E-2
2,914762E-2
1,974268E-2
1,812114E-2
2,947193E-2
2,363438E-2
2,103992E-2
2,752608E-2
1,714822E-2
2,006699E-2
2,590454E-2
2,168853E-2
2,136422E-2
2,720177E-2
2,136422E-2
1,909407E-2
2,201284E-2
1,812114E-2
1,714822E-2
2,136422E-2
2,039130E-2
1,941838E-2
2,558023E-2
2,363438E-2
1,682391E-2
2,428300E-2
2,039130E-2
1,325652E-2
1,876976E-2
2,590454E-2
1,974268E-2
2,266146E-2
2,752608E-2
1,844545E-2
1,876976E-2
2,266146E-2
1,617530E-2
1,844545E-2
2,687746E-2
1,682391E-2
1,909407E-2
2,298577E-2
1,228360E-2
1,455375E-2
2,136422E-2
1,487806E-2
1,358083E-2
1,876976E-2
1,552668E-2
1,682391E-2
2,006699E-2
1,066206E-2
1,520237E-2
2,266146E-2
1,358083E-2
1,163498E-2
2,039130E-2
1,422945E-2
1,163498E-2
1,876976E-2
1,163498E-2
1,001344E-2
1,585099E-2
9,040517E-3
1,001344E-2
1,779684E-2
1,455375E-2
1,066206E-2
1,293221E-2
8,716209E-3
1,001344E-2
1,649960E-2
1,163498E-2
8,716209E-3
2,071561E-2
1,812114E-2
1,163498E-2
1,714822E-2
1,260791E-2
1,001344E-2
1,520237E-2
1,325652E-2
8,067593E-3
1,487806E-2
1,520237E-2
9,364825E-3
1,325652E-2
1,487806E-2
1,358083E-2
1,487806E-2
1,682391E-2
1,260791E-2
1,617530E-2
1,682391E-2
6,770361E-3
1,552668E-2
1,876976E-2
1,325652E-2
1,649960E-2
2,006699E-2
1,358083E-2
1,358083E-2
1,520237E-2
3,202971E-3
5,797436E-3
1,390514E-2
1,001344E-2
9,040517E-3
1,552668E-2
9,364825E-3
9,689133E-3
1,098637E-2
3,527280E-3
4,824512E-3
1,195929E-2
5,473128E-3
5,473128E-3
1,585099E-2
1,098637E-2
8,391901E-3
9,364825E-3
2,878663E-3
3,527280E-3
1,293221E-2
7,743285E-3
8,391901E-3
1,682391E-2
1,163498E-2
5,473128E-3
8,067593E-3
6,121744E-3
6,446052E-3
1,001344E-2
1,001344E-2
8,067593E-3
1,455375E-2
1,455375E-2
6,446052E-3
5,797436E-3
4,824512E-3
5,473128E-3
1,195929E-2
1,358083E-2
9,040517E-3
1,163498E-2
1,001344E-2
-1,661650E-3
1,581431E-3
7,743285E-3
6,085067E-4
2,554355E-3
1,001344E-2
2,554355E-3
4,175896E-3
4,175896E-3
-8,472120E-3
-4,580423E-3
-1,337342E-3
-8,147812E-3
-3,931807E-3
3,202971E-3
-6,526271E-3
-8,796428E-3
-2,310266E-3
-7,823504E-3
-4,904731E-3
-1,985958E-3
-1,041797E-2
-1,268813E-2
-1,661650E-3
-4,580423E-3
-4,256115E-3
-2,310266E-3
-8,796428E-3
-2,634574E-3
8,067593E-3
5,148820E-3
3,202971E-3
1,325652E-2
1,585099E-2
1,812114E-2
2,979624E-2
2,817469E-2
3,206639E-2
4,341718E-2
4,666026E-2
5,022765E-2
6,157843E-2
6,092981E-2
5,995689E-2
7,325352E-2
7,195629E-2
7,455075E-2
8,492861E-2
8,460430E-2
8,460430E-2
9,011754E-2
8,752308E-2
8,103691E-2
8,655015E-2
8,265846E-2
7,941537E-2
8,233415E-2
8,136122E-2
7,876676E-2
7,941537E-2
7,390214E-2
6,319997E-2
6,319997E-2
5,930827E-2
5,379503E-2
5,476796E-2
5,087626E-2
4,601164E-2
4,698456E-2
4,439010E-2
3,206639E-2
3,336362E-2
3,628240E-2
3,044485E-2
3,044485E-2
2,947193E-2
2,071561E-2
2,331007E-2
2,785039E-2
1,585099E-2
1,649960E-2
1,714822E-2
8,391901E-3
1,001344E-2
1,941838E-2
1,131067E-2
1,228360E-2
1,358083E-2
9,328148E-4
4,175896E-3
9,040517E-3
3,527280E-3
6,446052E-3
1,325652E-2
5,148820E-3
8,391901E-3
1,552668E-2
5,148820E-3
6,446052E-3
1,228360E-2
4,500204E-3
1,905739E-3
9,689133E-3
9,040517E-3
1,033775E-2
1,131067E-2
3,202971E-3
4,175896E-3
1,098637E-2
5,797436E-3
4,175896E-3
8,716209E-3
7,743285E-3
1,257123E-3
4,824512E-3
4,824512E-3
5,797436E-3
1,552668E-2
1,390514E-2
5,473128E-3
1,195929E-2
9,689133E-3
6,085067E-4
8,716209E-3
1,131067E-2
8,067593E-3
1,260791E-2
1,293221E-2
8,391901E-3
1,228360E-2
1,163498E-2
1,581431E-3
7,094669E-3
1,131067E-2
7,743285E-3
1,033775E-2
1,552668E-2
9,040517E-3
1,001344E-2
1,422945E-2
2,841986E-4
2,554355E-3
9,689133E-3
3,851588E-3
6,770361E-3
1,552668E-2
1,098637E-2
9,040517E-3
1,390514E-2
3,527280E-3
6,121744E-3
1,455375E-2
7,743285E-3
7,094669E-3
1,876976E-2
1,714822E-2
1,098637E-2
1,617530E-2
1,098637E-2
1,293221E-2
2,136422E-2
1,487806E-2
1,293221E-2
1,941838E-2
1,390514E-2
8,067593E-3
1,649960E-2
1,163498E-2
9,040517E-3
1,682391E-2
1,260791E-2
9,364825E-3
1,585099E-2
1,390514E-2
6,446052E-3
1,260791E-2
8,067593E-3
2,554355E-3
7,094669E-3
1,098637E-2
3,851588E-3
7,094669E-3
1,033775E-2
6,085067E-4
1,905739E-3
4,824512E-3
2,841986E-4
4,175896E-3
1,163498E-2
3,202971E-3
2,878663E-3
6,770361E-3
-4,580423E-3
-2,958882E-3
2,878663E-3
-3,607499E-3
-1,985958E-3
9,040517E-3
2,230047E-3
3,202971E-3
1,098637E-2
2,878663E-3
2,841986E-4
4,824512E-3
-1,013034E-3
1,581431E-3
7,418977E-3
-3,644176E-4
6,085067E-4
8,391901E-3
9,328148E-4
3,202971E-3
9,689133E-3
-4,010948E-5
-3,283190E-3
4,500204E-3
1,257123E-3
-2,634574E-3
2,841986E-4
-6,526271E-3
-3,931807E-3
6,446052E-3
5,797436E-3
2,878663E-3
7,743285E-3
6,121744E-3
2,230047E-3
7,094669E-3
7,743285E-3
4,175896E-3
7,743285E-3
1,195929E-2
6,121744E-3
1,195929E-2
1,585099E-2
4,824512E-3
3,527280E-3
7,743285E-3
5,797436E-3
8,391901E-3
1,325652E-2
5,148820E-3
8,067593E-3
1,228360E-2
2,841986E-4
5,473128E-3
1,293221E-2
4,175896E-3
8,067593E-3
1,682391E-2
1,066206E-2
8,716209E-3
1,552668E-2
9,328148E-4
2,878663E-3
1,195929E-2
1,001344E-2
1,195929E-2
1,552668E-2
1,228360E-2
1,098637E-2
1,358083E-2
1,001344E-2
9,689133E-3
1,682391E-2
1,455375E-2
1,487806E-2
2,071561E-2
1,520237E-2
7,743285E-3
1,358083E-2
1,131067E-2
1,098637E-2
1,812114E-2
1,617530E-2
8,067593E-3
1,455375E-2
1,195929E-2
4,500204E-3
1,228360E-2
1,358083E-2
8,391901E-3
1,001344E-2
1,260791E-2
1,163498E-2
1,812114E-2
1,876976E-2
7,418977E-3
8,716209E-3
1,487806E-2
1,001344E-2
1,617530E-2
2,136422E-2
1,131067E-2
1,131067E-2
1,260791E-2
5,148820E-3
1,131067E-2
1,714822E-2
9,040517E-3
1,163498E-2
1,974268E-2
1,098637E-2
1,131067E-2
1,714822E-2
5,148820E-3
7,743285E-3
1,617530E-2
1,098637E-2
1,098637E-2
1,909407E-2
1,293221E-2
1,358083E-2
1,747253E-2
6,770361E-3
9,040517E-3
1,779684E-2
1,195929E-2
1,195929E-2
1,941838E-2
1,358083E-2
7,743285E-3
1,358083E-2
9,689133E-3
1,195929E-2
1,876976E-2
1,358083E-2
1,131067E-2
1,714822E-2
1,195929E-2
5,797436E-3
1,163498E-2
9,364825E-3
8,716209E-3
1,390514E-2
1,260791E-2
6,446052E-3
1,293221E-2
1,552668E-2
8,067593E-3
1,422945E-2
1,325652E-2
1,163498E-2
1,487806E-2
1,585099E-2
1,487806E-2
1,649960E-2
1,682391E-2
1,163498E-2
1,552668E-2
1,260791E-2
1,001344E-2
1,649960E-2
1,941838E-2
1,163498E-2
1,325652E-2
1,487806E-2
6,446052E-3
1,163498E-2
1,422945E-2
8,391901E-3
1,422945E-2
1,974268E-2
1,260791E-2
1,779684E-2
2,168853E-2
1,195929E-2
1,487806E-2
2,006699E-2
1,260791E-2
1,617530E-2
2,201284E-2
1,552668E-2
1,293221E-2
1,812114E-2
8,716209E-3
1,066206E-2
1,941838E-2
1,293221E-2
1,520237E-2
2,363438E-2
1,455375E-2
1,098637E-2
1,649960E-2
1,001344E-2
1,260791E-2
1,812114E-2
1,390514E-2
1,195929E-2
2,006699E-2
1,552668E-2
9,040517E-3
1,682391E-2
1,358083E-2
1,098637E-2
1,390514E-2
1,520237E-2
1,325652E-2
1,682391E-2
2,136422E-2
1,001344E-2
1,455375E-2
1,682391E-2
1,325652E-2
1,909407E-2
2,103992E-2
1,520237E-2
2,039130E-2
2,201284E-2
1,358083E-2
1,876976E-2
2,266146E-2
1,617530E-2
2,006699E-2
2,460731E-2
1,682391E-2
2,428300E-2
3,271501E-2
2,622885E-2
3,174208E-2
4,114702E-2
4,406579E-2
5,703812E-2
7,292921E-2
6,838890E-2
7,325352E-2
8,979323E-2
9,238770E-2
9,173908E-2
9,173908E-2
7,844245E-2
6,936182E-2
6,352428E-2
4,471441E-2
3,174208E-2
3,239070E-2
2,428300E-2
1,974268E-2
1,909407E-2
3,851588E-3
-1,139089E-2
-1,528259E-2
-2,371460E-2
-3,084938E-2
-3,117369E-2
-3,117369E-2
-2,533614E-2
-8,147812E-3
1,257123E-3
-6,887257E-4
1,260791E-2
1,422945E-2
6,770361E-3
1,293221E-2
1,195929E-2
6,446052E-3
1,131067E-2
1,520237E-2
6,770361E-3
6,446052E-3
5,473128E-3
-3,931807E-3
6,085067E-4
5,148820E-3
-6,887257E-4
1,905739E-3
8,716209E-3
5,797436E-3
6,121744E-3
7,743285E-3
1,257123E-3
7,418977E-3
1,520237E-2
9,040517E-3
1,163498E-2
2,168853E-2
1,585099E-2
1,617530E-2
1,974268E-2
6,121744E-3
8,716209E-3
1,909407E-2
1,358083E-2
1,520237E-2
2,525592E-2
1,682391E-2
1,033775E-2
1,552668E-2
7,094669E-3
7,418977E-3
1,422945E-2
9,364825E-3
8,391901E-3
1,390514E-2
1,098637E-2
5,148820E-3
8,067593E-3
1,581431E-3
-3,644176E-4
5,148820E-3
3,527280E-3
1,581431E-3
1,001344E-2
9,040517E-3
1,257123E-3
6,121744E-3
4,824512E-3
9,328148E-4
6,446052E-3
7,743285E-3
6,085067E-4
2,841986E-4
2,230047E-3
-1,106658E-2
-1,333674E-2
-1,268813E-2
-2,339029E-2
-7,592820E-2
-2,176508E-1
-3,292128E-1
-3,512658E-1
-3,259697E-1
-3,486713E-1
-4,148302E-1
-4,923398E-1
-5,403374E-1
-5,377429E-1
-4,660708E-1
-3,168891E-1
-1,592754E-1
-7,106358E-2
1,066206E-2
1,082788E-1
2,234082E-1
3,502126E-1
4,653420E-1
5,905249E-1
7,231670E-1
8,418637E-1
9,284540E-1
9,667224E-1
9,651008E-1
9,307242E-1
8,590521E-1
7,669486E-1
6,725749E-1
5,678234E-1
4,517211E-1
3,437265E-1
2,363805E-1
1,361693E-1
5,120057E-2
-2,533614E-2
-9,473807E-2
-1,381954E-1
-1,696532E-1
-2,007868E-1
-2,069487E-1
-2,075973E-1
-2,134348E-1
-2,053271E-1
-1,920305E-1
-1,881388E-1
-1,800311E-1
-1,712748E-1
-1,764637E-1
-1,654372E-1
-1,557080E-1
-1,573295E-1
-1,495461E-1
-1,378711E-1
-1,407898E-1
-1,352766E-1
-1,268446E-1
-1,284661E-1
-1,177639E-1
-1,077104E-1
-1,057645E-1
-9,506238E-2
-8,273867E-2
-8,079283E-2
-7,657682E-2
-7,041497E-2
-7,300943E-2
-6,003711E-2
-4,868632E-2
-5,517249E-2
-5,192940E-2
-4,025431E-2
-4,057862E-2
-3,798416E-2
-2,987645E-2
-3,733554E-2
-3,311954E-2
-2,176875E-2
-2,339029E-2
-2,209306E-2
-1,139089E-2
-1,366105E-2
-1,722844E-2
-1,041797E-2
-1,560690E-2
-1,301243E-2
-2,310266E-3
-6,201963E-3
-8,472120E-3
1,581431E-3
-1,985958E-3
-3,607499E-3
6,085067E-4
-6,201963E-3
-1,013034E-3
5,473128E-3
1,257123E-3
1,581431E-3
1,163498E-2
9,689133E-3
2,230047E-3
5,797436E-3
7,418977E-3
8,716209E-3
1,682391E-2
1,779684E-2
1,487806E-2
2,331007E-2
2,460731E-2
1,520237E-2
1,649960E-2
1,909407E-2
1,779684E-2
2,525592E-2
3,401224E-2
2,785039E-2
2,687746E-2
2,947193E-2
1,844545E-2
2,071561E-2
2,882331E-2
2,298577E-2
2,395869E-2
3,271501E-2
2,460731E-2
2,428300E-2
2,914762E-2
1,812114E-2
2,103992E-2
2,752608E-2
2,266146E-2
2,201284E-2
2,849900E-2
2,233715E-2
2,201284E-2
2,752608E-2
1,844545E-2
1,876976E-2
2,590454E-2
2,039130E-2
2,201284E-2
3,044485E-2
2,558023E-2
2,298577E-2
2,785039E-2
2,395869E-2
2,525592E-2
3,076916E-2
2,687746E-2
2,590454E-2
3,466086E-2
3,174208E-2
2,363438E-2
2,752608E-2
2,428300E-2
2,331007E-2
3,174208E-2
3,368793E-2
2,817469E-2
2,882331E-2
2,460731E-2
1,617530E-2
2,168853E-2
2,493161E-2
2,103992E-2
2,590454E-2
2,687746E-2
1,617530E-2
1,909407E-2
2,201284E-2
1,520237E-2
2,039130E-2
2,168853E-2
1,682391E-2
1,974268E-2
2,493161E-2
1,585099E-2
1,585099E-2
1,876976E-2
9,364825E-3
1,293221E-2
1,747253E-2
1,066206E-2
1,228360E-2
2,266146E-2
1,649960E-2
1,098637E-2
1,682391E-2
1,098637E-2
1,293221E-2
1,844545E-2
1,487806E-2
1,131067E-2
1,909407E-2
1,455375E-2
1,033775E-2
1,812114E-2
1,163498E-2
7,094669E-3
1,487806E-2
1,617530E-2
1,066206E-2
1,520237E-2
1,195929E-2
6,770361E-3
1,228360E-2
9,040517E-3
5,473128E-3
9,364825E-3
1,358083E-2
1,325652E-2
1,812114E-2
1,649960E-2
5,473128E-3
6,121744E-3
8,716209E-3
9,364825E-3
1,617530E-2
1,876976E-2
1,163498E-2
1,163498E-2
1,163498E-2
4,824512E-3
8,716209E-3
1,487806E-2
7,743285E-3
1,098637E-2
1,714822E-2
9,040517E-3
8,391901E-3
1,195929E-2
3,851588E-3
7,418977E-3
1,520237E-2
9,040517E-3
1,001344E-2
1,941838E-2
1,098637E-2
9,040517E-3
1,520237E-2
1,066206E-2
1,293221E-2
1,941838E-2
1,325652E-2
8,391901E-3
1,552668E-2
1,358083E-2
1,358083E-2
2,006699E-2
1,487806E-2
1,585099E-2
1,844545E-2
1,422945E-2
1,228360E-2
1,682391E-2
1,228360E-2
7,094669E-3
1,195929E-2
1,098637E-2
8,067593E-3
1,325652E-2
1,390514E-2
1,033775E-2
1,552668E-2
1,228360E-2
4,500204E-3
1,163498E-2
1,195929E-2
5,148820E-3
9,689133E-3
1,909407E-2
1,098637E-2
1,163498E-2
1,876976E-2
6,770361E-3
1,033775E-2
1,649960E-2
8,716209E-3
9,364825E-3
1,390514E-2
8,067593E-3
8,716209E-3
1,066206E-2
9,328148E-4
5,148820E-3
1,228360E-2
7,743285E-3
6,446052E-3
1,098637E-2
3,202971E-3
3,202971E-3
8,716209E-3
3,851588E-3
3,527280E-3
7,094669E-3
1,581431E-3
6,085067E-4
7,094669E-3
1,257123E-3
-1,013034E-3
2,878663E-3
-3,283190E-3
-7,174888E-3
2,841986E-4
-3,644176E-4
-5,553347E-3
-1,013034E-3
-3,283190E-3
-1,301243E-2
-5,553347E-3
-6,850580E-3
-9,445044E-3
-4,256115E-3
-1,985958E-3
-4,904731E-3
-6,887257E-4
3,527280E-3
-1,337342E-3
6,121744E-3
8,716209E-3
4,824512E-3
1,098637E-2
2,233715E-2
2,168853E-2
3,303932E-2
3,984979E-2
3,336362E-2
4,276856E-2
5,184919E-2
5,087626E-2
5,963258E-2
6,936182E-2
6,774028E-2
7,682091E-2
8,298276E-2
7,682091E-2
8,136122E-2
8,752308E-2
8,168553E-2
8,136122E-2
9,044185E-2
8,428000E-2
8,428000E-2
8,946893E-2
7,811814E-2
7,390214E-2
7,649660E-2
6,936182E-2
6,611874E-2
6,903752E-2
6,222705E-2
5,411934E-2
5,541658E-2
4,763318E-2
4,503872E-2
4,763318E-2
4,017409E-2
3,822825E-2
4,406579E-2
3,466086E-2
2,947193E-2
3,336362E-2
2,493161E-2
2,395869E-2
2,882331E-2
2,395869E-2
2,039130E-2
2,882331E-2
2,752608E-2
1,844545E-2
1,714822E-2
1,195929E-2
1,293221E-2
1,909407E-2
2,103992E-2
1,455375E-2
1,617530E-2
1,844545E-2
1,033775E-2
1,131067E-2
8,067593E-3
2,878663E-3
9,364825E-3
1,520237E-2
1,260791E-2
1,195929E-2
1,293221E-2
5,797436E-3
1,163498E-2
1,617530E-2
6,770361E-3
9,364825E-3
1,779684E-2
1,001344E-2
1,195929E-2
1,747253E-2
7,094669E-3
1,098637E-2
1,260791E-2
5,473128E-3
9,040517E-3
2,039130E-2
1,131067E-2
9,364825E-3
1,195929E-2
2,230047E-3
5,473128E-3
1,325652E-2
6,446052E-3
7,743285E-3
1,552668E-2
6,770361E-3
5,473128E-3
1,033775E-2
5,797436E-3
1,131067E-2
1,455375E-2
6,770361E-3
6,770361E-3
1,390514E-2
1,163498E-2
8,067593E-3
1,163498E-2
7,094669E-3
7,418977E-3
9,689133E-3
1,163498E-2
1,228360E-2
1,779684E-2
1,487806E-2
7,094669E-3
1,487806E-2
1,552668E-2
1,163498E-2
1,812114E-2
1,714822E-2
1,455375E-2
1,974268E-2
1,941838E-2
1,066206E-2
1,812114E-2
2,233715E-2
1,455375E-2
1,390514E-2
1,585099E-2
1,228360E-2
1,747253E-2
2,006699E-2
1,001344E-2
1,260791E-2
1,876976E-2
1,131067E-2
1,228360E-2
1,552668E-2
7,094669E-3
7,418977E-3
1,552668E-2
7,743285E-3
1,033775E-2
1,552668E-2
6,446052E-3
5,797436E-3
1,098637E-2
6,770361E-3
3,202971E-3
9,040517E-3
3,202971E-3
4,824512E-3
8,391901E-3
2,230047E-3
6,085067E-4
8,391901E-3
2,554355E-3
9,328148E-4
9,040517E-3
3,851588E-3
1,905739E-3
6,446052E-3
7,094669E-3
3,202971E-3
7,743285E-3
9,040517E-3
1,257123E-3
3,851588E-3
4,175896E-3
2,878663E-3
8,716209E-3
9,689133E-3
5,473128E-3
8,391901E-3
9,040517E-3
2,554355E-3
5,797436E-3
5,473128E-3
9,328148E-4
5,473128E-3
1,358083E-2
7,418977E-3
9,364825E-3
1,195929E-2
1,581431E-3
5,797436E-3
5,148820E-3
-4,256115E-3
9,328148E-4
8,391901E-3
9,328148E-4
6,085067E-4
2,878663E-3
-6,201963E-3
-1,013034E-3
4,500204E-3
-4,904731E-3
-3,283190E-3
6,446052E-3
1,257123E-3
4,500204E-3
9,364825E-3
-1,985958E-3
1,581431E-3
8,716209E-3
2,230047E-3
1,257123E-3
8,391901E-3
5,473128E-3
9,040517E-3
1,422945E-2
5,797436E-3
2,878663E-3
1,033775E-2
6,446052E-3
4,175896E-3
1,422945E-2
1,098637E-2
6,770361E-3
1,325652E-2
1,066206E-2
7,418977E-3
1,325652E-2
1,520237E-2
1,228360E-2
2,006699E-2
1,779684E-2
8,391901E-3
1,617530E-2
1,390514E-2
1,098637E-2
1,747253E-2
1,941838E-2
1,293221E-2
1,585099E-2
1,779684E-2
1,001344E-2
1,390514E-2
1,714822E-2
1,260791E-2
1,455375E-2
2,006699E-2
1,455375E-2
1,617530E-2
1,812114E-2
1,131067E-2
1,455375E-2
1,941838E-2
1,617530E-2
1,747253E-2
2,395869E-2
1,617530E-2
1,552668E-2
2,006699E-2
1,033775E-2
1,066206E-2
1,520237E-2
1,163498E-2
1,098637E-2
2,103992E-2
1,714822E-2
1,455375E-2
2,006699E-2
9,364825E-3
1,066206E-2
1,779684E-2
1,131067E-2
1,001344E-2
2,201284E-2
1,812114E-2
1,163498E-2
1,617530E-2
1,066206E-2
7,094669E-3
1,487806E-2
1,325652E-2
7,743285E-3
1,487806E-2
1,293221E-2
4,175896E-3
9,364825E-3
8,067593E-3
3,202971E-3
1,195929E-2
1,390514E-2
5,148820E-3
7,743285E-3
1,001344E-2
2,878663E-3
7,418977E-3
1,260791E-2
9,364825E-3
1,033775E-2
1,714822E-2
1,228360E-2
1,098637E-2
1,487806E-2
5,473128E-3
8,391901E-3
1,844545E-2
1,260791E-2
1,552668E-2
2,363438E-2
1,422945E-2
1,293221E-2
1,876976E-2
1,228360E-2
1,487806E-2
1,844545E-2
1,260791E-2
1,131067E-2
1,682391E-2
1,325652E-2
1,585099E-2
2,168853E-2
1,066206E-2
1,195929E-2
1,714822E-2
1,552668E-2
1,260791E-2
1,812114E-2
1,585099E-2
1,228360E-2
1,876976E-2
1,455375E-2
1,293221E-2
2,136422E-2
1,747253E-2
1,358083E-2
1,844545E-2
1,422945E-2
9,040517E-3
1,520237E-2
1,358083E-2
1,001344E-2
1,747253E-2
1,812114E-2
7,743285E-3
1,649960E-2
1,844545E-2
1,228360E-2
1,358083E-2
1,195929E-2
9,689133E-3
1,617530E-2
2,006699E-2
1,293221E-2
1,552668E-2
1,974268E-2
9,364825E-3
1,390514E-2
1,617530E-2
1,033775E-2
1,552668E-2
1,974268E-2
1,163498E-2
1,325652E-2
1,520237E-2
4,824512E-3
1,098637E-2
1,422945E-2
1,033775E-2
1,228360E-2
1,585099E-2
1,131067E-2
1,649960E-2
2,103992E-2
1,066206E-2
1,195929E-2
1,747253E-2
1,163498E-2
1,358083E-2
2,720177E-2
2,233715E-2
1,617530E-2
1,941838E-2
1,358083E-2
1,520237E-2
1,844545E-2
1,422945E-2
1,163498E-2
1,649960E-2
1,358083E-2
8,391901E-3
1,552668E-2
9,040517E-3
7,418977E-3
1,714822E-2
1,617530E-2
1,195929E-2
2,168853E-2
2,039130E-2
1,422945E-2
1,714822E-2
1,552668E-2
1,585099E-2
2,493161E-2
3,271501E-2
3,141778E-2
3,920117E-2
4,341718E-2
4,406579E-2
6,190274E-2
7,195629E-2
7,130767E-2
8,071261E-2
9,595509E-2
9,919817E-2
9,822524E-2
8,979323E-2
7,260490E-2
6,871321E-2
5,865966E-2
3,725532E-2
3,174208E-2
3,595809E-2
2,817469E-2
1,844545E-2
1,293221E-2
-1,009366E-2
-2,241737E-2
-2,566045E-2
-4,155155E-2
-4,479463E-2
-3,863277E-2
-4,252447E-2
-3,311954E-2
-1,690413E-2
-2,112014E-2
-1,625551E-2
-3,931807E-3
-5,229039E-3
-1,661650E-3
1,001344E-2
4,824512E-3
-1,985958E-3
-3,644176E-4
-6,201963E-3
-3,931807E-3
1,581431E-3
-2,310266E-3
-1,013034E-3
4,500204E-3
6,085067E-4
-2,958882E-3
1,257123E-3
-2,634574E-3
-1,337342E-3
7,094669E-3
8,391901E-3
3,851588E-3
6,770361E-3
8,391901E-3
3,851588E-3
5,473128E-3
7,094669E-3
4,500204E-3
9,689133E-3
1,358083E-2
9,040517E-3
1,390514E-2
1,358083E-2
4,500204E-3
1,066206E-2
1,649960E-2
1,033775E-2
1,487806E-2
2,266146E-2
1,390514E-2
1,260791E-2
1,682391E-2
8,067593E-3
8,391901E-3
1,228360E-2
6,770361E-3
1,163498E-2
1,714822E-2
7,743285E-3
5,473128E-3
7,743285E-3
-1,337342E-3
5,473128E-3
1,066206E-2
1,581431E-3
3,202971E-3
9,364825E-3
1,581431E-3
4,175896E-3
9,364825E-3
1,257123E-3
9,328148E-4
4,175896E-3
-6,526271E-3
-1,366105E-2
-1,203951E-2
-1,917429E-2
-3,247092E-2
-1,190612E-1
-2,744048E-1
-3,486713E-1
-3,434824E-1
-3,285642E-1
-3,704000E-1
-4,495311E-1
-5,237977E-1
-5,523368E-1
-5,276894E-1
-4,294240E-1
-2,568921E-1
-1,193855E-1
-4,738909E-2
4,341718E-2
1,426555E-1
2,691356E-1
3,888053E-1
5,058805E-1
6,365767E-1
7,662999E-1
8,781862E-1
9,501827E-1
9,741815E-1
9,657494E-1
9,135358E-1
8,185136E-1
7,267344E-1
6,346309E-1
5,250147E-1
4,170201E-1
3,132415E-1
1,977878E-1
1,001711E-1
2,331007E-2
-5,549679E-2
-1,116021E-1
-1,463031E-1
-1,823013E-1
-1,985167E-1
-1,959222E-1
-2,037056E-1
-2,020841E-1
-1,904090E-1
-1,913819E-1
-1,819770E-1
-1,657615E-1
-1,612212E-1
-1,589511E-1
-1,485732E-1
-1,476003E-1
-1,524649E-1
-1,437086E-1
-1,378711E-1
-1,349523E-1
-1,252230E-1
-1,161424E-1
-1,171153E-1
-1,103049E-1
-1,041430E-1
-1,025215E-1
-9,084638E-2
-8,403591E-2
-8,500883E-2
-7,495528E-2
-6,263157E-2
-6,457742E-2
-5,873987E-2
-5,322664E-2
-6,068572E-2
-5,549679E-2
-4,122724E-2
-4,220016E-2
-3,830846E-2
-3,247092E-2
-3,571400E-2
-3,279523E-2
-2,501183E-2
-2,922784E-2
-2,501183E-2
-1,463397E-2
-1,528259E-2
-1,852567E-2
-1,041797E-2
-8,147812E-3
-1,139089E-2
-7,174888E-3
-6,850580E-3
-5,229039E-3
-1,337342E-3
-2,310266E-3
-2,958882E-3
7,094669E-3
3,202971E-3
-4,256115E-3
1,905739E-3
9,328148E-4
-1,013034E-3
9,040517E-3
1,131067E-2
7,743285E-3
1,358083E-2
1,422945E-2
6,446052E-3
1,293221E-2
1,520237E-2
1,033775E-2
1,876976E-2
2,331007E-2
2,201284E-2
2,752608E-2
2,849900E-2
1,909407E-2
2,525592E-2
2,687746E-2
2,039130E-2
2,525592E-2
3,109347E-2
2,817469E-2
2,882331E-2
2,882331E-2
1,974268E-2
2,622885E-2
2,947193E-2
2,168853E-2
2,493161E-2
3,368793E-2
2,622885E-2
2,006699E-2
2,525592E-2
1,844545E-2
2,168853E-2
2,882331E-2
2,168853E-2
2,363438E-2
3,174208E-2
2,460731E-2
2,525592E-2
2,914762E-2
2,136422E-2
2,233715E-2
2,947193E-2
2,071561E-2
2,168853E-2
3,076916E-2
2,331007E-2
2,103992E-2
2,785039E-2
2,006699E-2
2,136422E-2
2,882331E-2
2,331007E-2
2,103992E-2
2,752608E-2
2,395869E-2
2,298577E-2
2,947193E-2
2,720177E-2
2,720177E-2
2,622885E-2
2,298577E-2
2,331007E-2
3,174208E-2
2,849900E-2
2,103992E-2
2,428300E-2
2,525592E-2
2,266146E-2
2,655315E-2
2,979624E-2
2,136422E-2
2,395869E-2
2,460731E-2
1,487806E-2
2,071561E-2
2,460731E-2
2,006699E-2
2,266146E-2
2,882331E-2
2,006699E-2
1,941838E-2
2,395869E-2
1,260791E-2
1,422945E-2
1,941838E-2
1,422945E-2
1,844545E-2
2,720177E-2
1,844545E-2
1,812114E-2
2,201284E-2
1,098637E-2
1,228360E-2
1,682391E-2
9,040517E-3
1,098637E-2
2,039130E-2
1,487806E-2
1,098637E-2
1,390514E-2
6,446052E-3
5,473128E-3
1,001344E-2
6,121744E-3
6,770361E-3
1,195929E-2
7,094669E-3
3,851588E-3
8,067593E-3
3,527280E-3
1,581431E-3
9,364825E-3
1,066206E-2
3,851588E-3
1,098637E-2
1,131067E-2
5,473128E-3
1,260791E-2
1,098637E-2
7,418977E-3
1,293221E-2
1,876976E-2
1,293221E-2
1,552668E-2
1,682391E-2
7,743285E-3
1,358083E-2
1,325652E-2
7,094669E-3
1,293221E-2
2,103992E-2
1,390514E-2
1,390514E-2
1,487806E-2
2,878663E-3
9,364825E-3
1,649960E-2
8,391901E-3
7,743285E-3
1,520237E-2
9,040517E-3
7,743285E-3
1,390514E-2
5,148820E-3
8,716209E-3
1,552668E-2
8,391901E-3
5,473128E-3
1,487806E-2
1,163498E-2
8,391901E-3
1,195929E-2
5,148820E-3
5,473128E-3
1,293221E-2
1,260791E-2
9,364825E-3
1,390514E-2
1,260791E-2
8,067593E-3
1,098637E-2
7,094669E-3
9,689133E-3
1,585099E-2
1,422945E-2
1,487806E-2
2,039130E-2
1,325652E-2
6,121744E-3
1,358083E-2
1,001344E-2
1,033775E-2
1,747253E-2
1,617530E-2
1,001344E-2
1,293221E-2
1,455375E-2
7,094669E-3
1,066206E-2
1,066206E-2
8,716209E-3
1,260791E-2
1,325652E-2
8,716209E-3
9,040517E-3
8,391901E-3
-1,013034E-3
3,851588E-3
6,121744E-3
2,841986E-4
3,527280E-3
8,067593E-3
-4,010948E-5
3,851588E-3
6,770361E-3
-6,526271E-3
-3,283190E-3
9,328148E-4
-6,526271E-3
-3,931807E-3
2,878663E-3
-3,931807E-3
-4,010948E-5
4,824512E-3
-7,174888E-3
-6,201963E-3
-4,580423E-3
-1,301243E-2
-1,009366E-2
1,257123E-3
-4,904731E-3
-6,201963E-3
6,085067E-4
-8,147812E-3
-9,769352E-3
-1,337342E-3
-3,644176E-4
1,581431E-3
9,040517E-3
5,473128E-3
7,094669E-3
1,552668E-2
1,779684E-2
1,974268E-2
2,979624E-2
3,433655E-2
3,595809E-2
4,828180E-2
5,152488E-2
4,795749E-2
5,833535E-2
6,255135E-2
6,611874E-2
7,422644E-2
7,973968E-2
7,746953E-2
8,233415E-2
8,622584E-2
7,844245E-2
8,233415E-2
8,460430E-2
7,714522E-2
8,298276E-2
8,784739E-2
7,519937E-2
7,422644E-2
7,552368E-2
6,157843E-2
6,449720E-2
6,611874E-2
5,379503E-2
5,022765E-2
5,768673E-2
4,990334E-2
4,536302E-2
4,503872E-2
3,628240E-2
3,401224E-2
3,725532E-2
3,076916E-2
2,752608E-2
3,563378E-2
2,720177E-2
2,233715E-2
2,525592E-2
1,617530E-2
1,520237E-2
2,168853E-2
1,909407E-2
1,487806E-2
1,779684E-2
1,779684E-2
7,094669E-3
1,033775E-2
1,131067E-2
8,716209E-3
1,228360E-2
1,195929E-2
9,689133E-3
1,487806E-2
1,714822E-2
1,001344E-2
8,716209E-3
8,716209E-3
3,527280E-3
1,131067E-2
1,876976E-2
1,293221E-2
1,228360E-2
1,131067E-2
3,527280E-3
9,689133E-3
1,455375E-2
4,824512E-3
9,364825E-3
1,520237E-2
1,001344E-2
9,040517E-3
1,390514E-2
9,328148E-4
5,473128E-3
1,325652E-2
5,148820E-3
5,797436E-3
1,520237E-2
9,040517E-3
8,716209E-3
1,098637E-2
4,824512E-3
5,473128E-3
1,293221E-2
9,689133E-3
7,418977E-3
1,163498E-2
5,797436E-3
2,878663E-3
8,716209E-3
5,148820E-3
2,230047E-3
8,391901E-3
1,001344E-2
8,067593E-3
1,422945E-2
1,098637E-2
1,905739E-3
7,094669E-3
6,121744E-3
3,527280E-3
1,033775E-2
1,682391E-2
9,040517E-3
1,033775E-2
1,163498E-2
4,500204E-3
1,195929E-2
1,358083E-2
6,121744E-3
8,716209E-3
1,358083E-2
9,689133E-3
1,487806E-2
1,325652E-2
1,905739E-3
6,446052E-3
1,520237E-2
8,716209E-3
8,716209E-3
1,941838E-2
1,617530E-2
1,552668E-2
1,747253E-2
6,770361E-3
1,066206E-2
2,039130E-2
1,358083E-2
1,066206E-2
1,876976E-2
1,422945E-2
9,040517E-3
1,131067E-2
5,473128E-3
5,473128E-3
1,293221E-2
8,391901E-3
9,364825E-3
1,422945E-2
6,446052E-3
2,878663E-3
8,067593E-3
3,851588E-3
6,085067E-4
9,364825E-3
1,228360E-2
7,743285E-3
1,228360E-2
1,163498E-2
5,797436E-3
1,001344E-2
9,689133E-3
4,500204E-3
7,094669E-3
1,066206E-2
4,175896E-3
5,148820E-3
9,040517E-3
-3,931807E-3
-6,887257E-4
4,500204E-3
-4,010948E-5
2,230047E-3
5,797436E-3
-6,887257E-4
-2,310266E-3
1,905739E-3
-7,174888E-3
-6,526271E-3
-4,010948E-5
-3,607499E-3
-1,661650E-3
8,067593E-3
9,328148E-4
9,328148E-4
2,878663E-3
-8,796428E-3
-6,850580E-3
3,202971E-3
-3,283190E-3
-2,310266E-3
7,418977E-3
1,257123E-3
-2,634574E-3
4,500204E-3
6,085067E-4
4,824512E-3
1,066206E-2
3,851588E-3
2,230047E-3
9,364825E-3
6,121744E-3
4,824512E-3
7,418977E-3
1,905739E-3
2,230047E-3
7,094669E-3
6,121744E-3
3,202971E-3
9,364825E-3
9,364825E-3
-1,013034E-3
1,905739E-3
4,500204E-3
1,581431E-3
9,040517E-3
1,325652E-2
7,094669E-3
8,716209E-3
9,364825E-3
-3,644176E-4
4,175896E-3
1,163498E-2
6,770361E-3
1,001344E-2
1,844545E-2
1,033775E-2
9,364825E-3
1,358083E-2
-3,644176E-4
4,500204E-3
1,098637E-2
4,500204E-3
9,689133E-3
1,617530E-2
8,391901E-3
6,446052E-3
1,001344E-2
1,905739E-3
6,446052E-3
1,260791E-2
4,175896E-3
7,743285E-3
1,844545E-2
1,066206E-2
6,770361E-3
1,131067E-2
5,473128E-3
9,040517E-3
1,682391E-2
1,422945E-2
9,040517E-3
1,520237E-2
1,487806E-2
9,040517E-3
1,455375E-2
1,520237E-2
9,689133E-3
1,390514E-2
1,714822E-2
1,325652E-2
1,714822E-2
1,747253E-2
1,098637E-2
1,520237E-2
1,422945E-2
1,163498E-2
1,747253E-2
2,558023E-2
2,331007E-2
2,752608E-2
2,720177E-2
1,455375E-2
1,617530E-2
2,201284E-2
1,747253E-2
1,876976E-2
2,395869E-2
1,876976E-2
2,006699E-2
2,201284E-2
1,066206E-2
1,001344E-2
1,098637E-2
4,500204E-3
6,770361E-3
1,520237E-2
9,040517E-3
7,418977E-3
1,098637E-2
2,554355E-3
4,824512E-3
1,001344E-2
3,527280E-3
4,824512E-3
1,358083E-2
8,067593E-3
5,148820E-3
8,391901E-3
1,905739E-3
3,851588E-3
1,358083E-2
1,033775E-2
7,094669E-3
1,520237E-2
1,131067E-2
7,418977E-3
1,228360E-2
4,824512E-3
5,473128E-3
1,520237E-2
1,390514E-2
1,422945E-2
2,136422E-2
1,617530E-2
1,033775E-2
1,909407E-2
1,228360E-2
7,418977E-3
1,552668E-2
1,941838E-2
1,390514E-2
1,585099E-2
1,455375E-2
1,033775E-2
1,552668E-2
1,649960E-2
1,195929E-2
1,585099E-2
1,649960E-2
1,325652E-2
1,682391E-2
1,844545E-2
1,098637E-2
1,390514E-2
1,649960E-2
1,293221E-2
1,714822E-2
2,233715E-2
1,812114E-2
2,103992E-2
2,233715E-2
1,325652E-2
1,649960E-2
2,006699E-2
1,390514E-2
1,779684E-2
2,525592E-2
1,779684E-2
2,071561E-2
2,752608E-2
1,909407E-2
2,039130E-2
2,493161E-2
1,649960E-2
1,909407E-2
2,590454E-2
1,844545E-2
1,585099E-2
2,525592E-2
1,876976E-2
1,812114E-2
2,460731E-2
1,909407E-2
1,876976E-2
2,428300E-2
1,649960E-2
1,714822E-2
2,266146E-2
1,714822E-2
1,455375E-2
2,071561E-2
1,974268E-2
2,006699E-2
3,012054E-2
2,687746E-2
1,682391E-2
2,233715E-2
2,136422E-2
1,876976E-2
2,266146E-2
2,558023E-2
2,363438E-2
2,460731E-2
2,590454E-2
1,682391E-2
2,168853E-2
2,558023E-2
1,812114E-2
1,941838E-2
2,590454E-2
1,585099E-2
1,747253E-2
2,525592E-2
1,520237E-2
1,649960E-2
2,266146E-2
1,649960E-2
1,844545E-2
2,395869E-2
1,520237E-2
1,747253E-2
2,720177E-2
1,682391E-2
1,714822E-2
2,622885E-2
1,876976E-2
1,617530E-2
2,590454E-2
2,071561E-2
2,006699E-2
2,460731E-2
1,649960E-2
1,844545E-2
2,395869E-2
1,779684E-2
2,103992E-2
3,303932E-2
3,368793E-2
2,752608E-2
3,822825E-2
4,698456E-2
5,671381E-2
6,417289E-2
6,741597E-2
7,909107E-2
9,498216E-2
9,919817E-2
8,428000E-2
7,973968E-2
7,130767E-2
5,963258E-2
4,925472E-2
3,336362E-2
2,655315E-2
2,979624E-2
2,266146E-2
9,364825E-3
3,851588E-3
-1,106658E-2
-3,020076E-2
-3,474108E-2
-3,798416E-2
-4,511893E-2
-3,863277E-2
-3,636262E-2
-3,765985E-2
-2,144444E-2
-1,268813E-2
-1,203951E-2
-1,985958E-3
3,851588E-3
-1,661650E-3
2,841986E-4
5,473128E-3
-4,256115E-3
-2,310266E-3
1,581431E-3
-6,526271E-3
-3,283190E-3
4,500204E-3
-5,553347E-3
-3,607499E-3
5,148820E-3
-5,229039E-3
-3,607499E-3
6,770361E-3
6,121744E-3
7,743285E-3
1,682391E-2
1,066206E-2
8,067593E-3
1,747253E-2
9,364825E-3
1,033775E-2
1,844545E-2
1,228360E-2
1,066206E-2
2,103992E-2
1,747253E-2
1,649960E-2
2,071561E-2
1,098637E-2
1,098637E-2
2,071561E-2
1,747253E-2
1,325652E-2
1,617530E-2
1,390514E-2
1,131067E-2
1,747253E-2
1,260791E-2
9,040517E-3
1,552668E-2
1,358083E-2
7,418977E-3
1,228360E-2
9,364825E-3
-1,337342E-3
2,878663E-3
5,473128E-3
3,202971E-3
7,094669E-3
1,195929E-2
7,743285E-3
9,040517E-3
1,163498E-2
1,581431E-3
2,230047E-3
4,175896E-3
-1,337342E-3
-6,887257E-4
9,328148E-4
-9,445044E-3
-1,560690E-2
-1,722844E-2
-6,555034E-2
-2,079216E-1
-3,185107E-1
-3,558061E-1
-3,418608E-1
-3,428338E-1
-4,174246E-1
-5,049878E-1
-5,393645E-1
-5,426075E-1
-4,822862E-1
-3,243482E-1
-1,699776E-1
-8,954914E-2
7,418977E-3
9,854955E-2
2,029768E-1
3,411320E-1
4,504238E-1
5,707422E-1
7,176537E-1
8,408908E-1
9,216435E-1
9,735328E-1
9,745058E-1
9,232651E-1
8,548361E-1
7,656513E-1
6,680346E-1
5,691206E-1
4,643691E-1
3,489154E-1
2,444882E-1
1,429798E-1
4,341718E-2
-3,084938E-2
-8,922484E-2
-1,407898E-1
-1,712748E-1
-1,848957E-1
-2,053271E-1
-2,059757E-1
-1,994896E-1
-2,046785E-1
-1,939764E-1
-1,784096E-1
-1,777609E-1
-1,680317E-1
-1,534378E-1
-1,547351E-1
-1,482489E-1
-1,407898E-1
-1,466274E-1
-1,378711E-1
-1,287904E-1
-1,294390E-1
-1,213313E-1
-1,096562E-1
-1,096562E-1
-1,051159E-1
-9,408946E-2
-9,344084E-2
-8,727899E-2
-7,819836E-2
-7,949559E-2
-7,592820E-2
-6,133434E-2
-6,133434E-2
-6,036142E-2
-5,355095E-2
-5,711833E-2
-5,192940E-2
-4,414601E-2
-4,382170E-2
-4,284878E-2
-2,955215E-2
-3,020076E-2
-3,765985E-2
-2,987645E-2
-2,922784E-2
-2,760630E-2
-1,657982E-2
-1,333674E-2
-1,625551E-2
-7,499196E-3
-6,526271E-3
-1,398536E-2
-9,445044E-3
-6,526271E-3
-8,796428E-3
-2,958882E-3
4,175896E-3
-3,644176E-4
1,905739E-3
3,851588E-3
-2,310266E-3
4,175896E-3
5,148820E-3
-4,010948E-5
3,851588E-3
1,066206E-2
7,743285E-3
1,195929E-2
1,812114E-2
9,040517E-3
1,358083E-2
2,039130E-2
1,390514E-2
1,617530E-2
2,428300E-2
2,233715E-2
2,331007E-2
2,914762E-2
2,006699E-2
2,168853E-2
3,109347E-2
2,590454E-2
2,395869E-2
3,109347E-2
2,817469E-2
2,363438E-2
2,849900E-2
2,428300E-2
2,298577E-2
2,979624E-2
2,914762E-2
2,590454E-2
3,141778E-2
2,979624E-2
1,941838E-2
2,428300E-2
2,687746E-2
2,363438E-2
2,752608E-2
2,752608E-2
2,331007E-2
2,622885E-2
2,785039E-2
2,006699E-2
2,298577E-2
2,752608E-2
2,168853E-2
2,363438E-2
3,141778E-2
2,395869E-2
2,460731E-2
3,206639E-2
2,331007E-2
2,590454E-2
3,498517E-2
2,849900E-2
2,720177E-2
3,433655E-2
2,882331E-2
2,590454E-2
2,752608E-2
2,039130E-2
2,558023E-2
3,530947E-2
2,817469E-2
2,428300E-2
2,720177E-2
2,039130E-2
1,682391E-2
2,395869E-2
2,071561E-2
1,876976E-2
2,752608E-2
2,525592E-2
2,201284E-2
2,525592E-2
2,395869E-2
1,585099E-2
1,649960E-2
1,585099E-2
1,552668E-2
2,006699E-2
2,298577E-2
1,682391E-2
1,941838E-2
1,779684E-2
8,391901E-3
1,455375E-2
1,682391E-2
1,033775E-2
1,260791E-2
1,941838E-2
1,455375E-2
1,682391E-2
1,844545E-2
6,770361E-3
1,163498E-2
1,779684E-2
1,131067E-2
1,585099E-2
2,395869E-2
1,455375E-2
1,098637E-2
1,487806E-2
5,797436E-3
1,001344E-2
1,487806E-2
1,033775E-2
1,260791E-2
2,039130E-2
1,293221E-2
9,689133E-3
1,293221E-2
2,554355E-3
6,770361E-3
1,876976E-2
1,293221E-2
1,066206E-2
2,103992E-2
1,422945E-2
9,689133E-3
1,487806E-2
9,689133E-3
8,391901E-3
1,617530E-2
1,649960E-2
1,455375E-2
2,039130E-2
1,747253E-2
8,067593E-3
1,260791E-2
1,325652E-2
8,391901E-3
1,325652E-2
1,487806E-2
1,358083E-2
1,941838E-2
1,520237E-2
4,500204E-3
1,163498E-2
1,487806E-2
8,067593E-3
1,228360E-2
1,682391E-2
1,066206E-2
1,455375E-2
1,585099E-2
7,743285E-3
1,098637E-2
1,649960E-2
1,098637E-2
9,364825E-3
1,974268E-2
1,422945E-2
1,617530E-2
2,168853E-2
7,418977E-3
6,770361E-3
1,390514E-2
9,689133E-3
1,066206E-2
2,233715E-2
1,358083E-2
7,094669E-3
1,585099E-2
1,001344E-2
7,094669E-3
1,552668E-2
1,358083E-2
1,066206E-2
1,649960E-2
1,552668E-2
8,067593E-3
1,358083E-2
1,195929E-2
1,131067E-2
1,552668E-2
1,487806E-2
1,358083E-2
2,006699E-2
2,201284E-2
1,293221E-2
1,714822E-2
1,682391E-2
1,098637E-2
1,520237E-2
1,682391E-2
1,358083E-2
1,812114E-2
1,812114E-2
7,743285E-3
1,228360E-2
1,293221E-2
6,121744E-3
1,001344E-2
1,293221E-2
4,824512E-3
7,094669E-3
8,716209E-3
-2,958882E-3
1,581431E-3
6,121744E-3
-1,985958E-3
-3,644176E-4
8,716209E-3
3,527280E-3
9,328148E-4
2,878663E-3
-4,580423E-3
-3,931807E-3
3,202971E-3
-2,310266E-3
-4,904731E-3
9,328148E-4
-6,850580E-3
-5,877655E-3
1,581431E-3
-1,009366E-2
-9,120736E-3
1,257123E-3
-4,904731E-3
-4,256115E-3
4,824512E-3
-1,661650E-3
-2,634574E-3
5,473128E-3
5,148820E-3
9,689133E-3
1,974268E-2
1,812114E-2
2,103992E-2
3,109347E-2
3,141778E-2
3,693101E-2
4,893041E-2
4,601164E-2
5,022765E-2
6,449720E-2
6,482151E-2
6,903752E-2
8,071261E-2
7,876676E-2
7,584799E-2
8,395569E-2
8,168553E-2
7,909107E-2
8,655015E-2
9,206339E-2
8,784739E-2
9,271201E-2
8,849600E-2
7,163198E-2
7,130767E-2
7,325352E-2
6,514582E-2
6,774028E-2
7,033475E-2
6,060550E-2
5,801104E-2
5,671381E-2
4,341718E-2
4,666026E-2
4,763318E-2
3,660671E-2
3,693101E-2
4,179564E-2
3,433655E-2
3,336362E-2
3,433655E-2
2,006699E-2
2,168853E-2
2,882331E-2
2,233715E-2
2,363438E-2
2,590454E-2
1,649960E-2
1,520237E-2
2,071561E-2
1,001344E-2
9,689133E-3
2,071561E-2
1,682391E-2
1,228360E-2
1,682391E-2
1,293221E-2
1,098637E-2
1,682391E-2
9,040517E-3
5,797436E-3
1,293221E-2
1,131067E-2
1,033775E-2
1,455375E-2
1,001344E-2
3,202971E-3
7,418977E-3
5,797436E-3
1,905739E-3
6,121744E-3
5,473128E-3
-1,337342E-3
4,500204E-3
9,689133E-3
-1,985958E-3
5,797436E-3
9,040517E-3
5,473128E-3
1,033775E-2
1,520237E-2
6,770361E-3
6,770361E-3
1,293221E-2
4,824512E-3
9,364825E-3
1,617530E-2
7,743285E-3
9,689133E-3
1,682391E-2
9,040517E-3
8,067593E-3
1,228360E-2
4,500204E-3
3,851588E-3
9,689133E-3
5,148820E-3
5,473128E-3
1,649960E-2
1,001344E-2
7,418977E-3
1,293221E-2
3,202971E-3
5,148820E-3
1,358083E-2
1,228360E-2
8,067593E-3
1,358083E-2
1,066206E-2
9,689133E-3
1,163498E-2
4,824512E-3
7,743285E-3
1,358083E-2
7,743285E-3
9,040517E-3
1,714822E-2
1,066206E-2
2,230047E-3
8,391901E-3
7,418977E-3
5,148820E-3
1,293221E-2
1,585099E-2
1,001344E-2
1,682391E-2
1,682391E-2
9,689133E-3
1,293221E-2
9,689133E-3
8,391901E-3
1,844545E-2
2,331007E-2
1,714822E-2
1,649960E-2
1,617530E-2
8,391901E-3
1,520237E-2
1,520237E-2
7,743285E-3
1,098637E-2
1,812114E-2
1,390514E-2
1,390514E-2
1,195929E-2
-4,010948E-5
2,230047E-3
7,418977E-3
4,824512E-3
1,001344E-2
1,649960E-2
6,446052E-3
1,581431E-3
6,446052E-3
1,257123E-3
6,446052E-3
1,552668E-2
6,446052E-3
8,391901E-3
1,390514E-2
6,121744E-3
5,797436E-3
9,040517E-3
-1,985958E-3
2,841986E-4
8,067593E-3
2,230047E-3
2,878663E-3
9,364825E-3
2,554355E-3
9,328148E-4
4,500204E-3
-4,904731E-3
-1,013034E-3
6,770361E-3
2,230047E-3
2,230047E-3
1,066206E-2
1,001344E-2
4,175896E-3
5,473128E-3
9,328148E-4
1,257123E-3
4,500204E-3
3,527280E-3
2,554355E-3
7,418977E-3
2,878663E-3
-4,580423E-3
6,085067E-4
-4,010948E-5
-2,958882E-3
4,500204E-3
5,797436E-3
2,554355E-3
7,743285E-3
1,066206E-2
1,257123E-3
5,797436E-3
9,689133E-3
7,743285E-3
1,422945E-2
2,039130E-2
1,195929E-2
1,001344E-2
1,714822E-2
6,121744E-3
6,446052E-3
1,066206E-2
4,824512E-3
1,098637E-2
2,006699E-2
1,033775E-2
6,446052E-3
1,066206E-2
4,175896E-3
6,121744E-3
1,520237E-2
8,716209E-3
6,446052E-3
1,714822E-2
1,422945E-2
1,033775E-2
1,325652E-2
1,001344E-2
1,195929E-2
1,812114E-2
1,228360E-2
1,001344E-2
1,487806E-2
1,520237E-2
9,364825E-3
1,487806E-2
1,131067E-2
8,391901E-3
1,358083E-2
1,487806E-2
9,364825E-3
1,552668E-2
1,844545E-2
5,148820E-3
9,040517E-3
1,228360E-2
9,040517E-3
1,617530E-2
1,941838E-2
1,228360E-2
1,228360E-2
1,455375E-2
7,094669E-3
9,040517E-3
1,617530E-2
1,001344E-2
1,131067E-2
1,714822E-2
1,487806E-2
1,293221E-2
1,131067E-2
2,554355E-3
3,851588E-3
1,228360E-2
1,260791E-2
9,040517E-3
1,455375E-2
9,364825E-3
5,797436E-3
1,228360E-2
6,446052E-3
6,446052E-3
1,390514E-2
1,163498E-2
8,716209E-3
1,390514E-2
1,066206E-2
6,770361E-3
1,422945E-2
1,260791E-2
1,001344E-2
1,682391E-2
1,585099E-2
1,098637E-2
1,585099E-2
1,293221E-2
3,202971E-3
1,228360E-2
1,487806E-2
8,067593E-3
1,163498E-2
1,714822E-2
9,364825E-3
1,325652E-2
1,520237E-2
5,148820E-3
1,195929E-2
1,714822E-2
1,098637E-2
1,682391E-2
2,331007E-2
1,390514E-2
1,325652E-2
1,844545E-2
8,391901E-3
1,066206E-2
1,941838E-2
1,552668E-2
1,649960E-2
2,428300E-2
1,747253E-2
1,422945E-2
1,909407E-2
1,163498E-2
1,195929E-2
1,844545E-2
1,617530E-2
1,228360E-2
2,071561E-2
1,876976E-2
1,487806E-2
2,233715E-2
1,682391E-2
1,260791E-2
2,071561E-2
2,201284E-2
1,747253E-2
1,909407E-2
1,844545E-2
1,163498E-2
1,487806E-2
1,682391E-2
1,195929E-2
1,552668E-2
1,844545E-2
1,358083E-2
1,520237E-2
1,520237E-2
5,473128E-3
1,131067E-2
1,422945E-2
8,067593E-3
6,121744E-3
1,585099E-2
1,358083E-2
1,487806E-2
2,071561E-2
1,131067E-2
1,001344E-2
1,390514E-2
1,033775E-2
1,390514E-2
2,493161E-2
1,649960E-2
1,228360E-2
2,071561E-2
1,552668E-2
1,455375E-2
1,941838E-2
1,455375E-2
1,390514E-2
2,298577E-2
2,266146E-2
1,195929E-2
1,714822E-2
1,909407E-2
1,325652E-2
1,974268E-2
2,460731E-2
1,876976E-2
2,071561E-2
2,006699E-2
8,716209E-3
1,358083E-2
1,747253E-2
1,098637E-2
1,455375E-2
2,039130E-2
1,325652E-2
1,649960E-2
1,649960E-2
3,202971E-3
6,121744E-3
1,163498E-2
5,473128E-3
1,033775E-2
1,974268E-2
1,455375E-2
1,033775E-2
1,487806E-2
7,094669E-3
1,001344E-2
1,552668E-2
7,094669E-3
1,033775E-2
1,941838E-2
1,390514E-2
1,163498E-2
1,747253E-2
7,418977E-3
7,743285E-3
1,585099E-2
1,163498E-2
1,066206E-2
2,493161E-2
2,460731E-2
2,233715E-2
3,239070E-2
3,952548E-2
5,671381E-2
6,871321E-2
6,806459E-2
7,325352E-2
8,784739E-2
9,498216E-2
8,492861E-2
7,941537E-2
7,001044E-2
5,671381E-2
4,957903E-2
3,660671E-2
2,363438E-2
2,655315E-2
2,363438E-2
6,770361E-3
-4,256115E-3
-1,333674E-2
-2,955215E-2
-3,571400E-2
-3,863277E-2
-4,706478E-2
-4,252447E-2
-3,474108E-2
-3,571400E-2
-2,468752E-2
-1,106658E-2
-8,796428E-3
-3,931807E-3
7,094669E-3
2,554355E-3
2,878663E-3
8,067593E-3
-3,644176E-4
1,257123E-3
6,770361E-3
-1,337342E-3
-1,661650E-3
6,446052E-3
2,841986E-4
-2,310266E-3
5,473128E-3
2,878663E-3
3,527280E-3
9,364825E-3
7,743285E-3
7,743285E-3
1,195929E-2
9,689133E-3
9,689133E-3
1,617530E-2
1,455375E-2
1,163498E-2
1,747253E-2
1,909407E-2
1,358083E-2
1,747253E-2
1,844545E-2
8,067593E-3
1,422945E-2
1,682391E-2
1,163498E-2
1,649960E-2
2,233715E-2
1,714822E-2
1,747253E-2
2,071561E-2
8,391901E-3
1,325652E-2
1,876976E-2
1,001344E-2
1,293221E-2
2,071561E-2
1,487806E-2
1,455375E-2
1,812114E-2
4,175896E-3
5,473128E-3
1,131067E-2
1,905739E-3
5,473128E-3
1,520237E-2
1,001344E-2
5,797436E-3
8,716209E-3
-3,607499E-3
-1,985958E-3
8,391901E-3
4,824512E-3
6,085067E-4
1,581431E-3
-9,445044E-3
-1,787705E-2
-1,625551E-2
-3,895708E-2
-1,557080E-1
-2,938632E-1
-3,528873E-1
-3,441310E-1
-3,262941E-1
-3,833723E-1
-4,787189E-1
-5,348242E-1
-5,516882E-1
-5,263921E-1
-3,989391E-1
-2,221912E-1
-1,138723E-1
-3,311954E-2
6,319997E-2
1,533576E-1
2,885941E-1
4,121555E-1
5,227446E-1
6,660887E-1
8,058655E-1
8,992663E-1
9,615334E-1
9,826135E-1
9,488854E-1
8,940773E-1
8,136489E-1
7,114919E-1
6,119293E-1
5,130153E-1
3,988589E-1
2,908643E-1
1,922746E-1
8,687446E-2
3,851588E-3
-6,068572E-2
-1,206827E-1
-1,576538E-1
-1,745179E-1
-1,949493E-1
-2,027327E-1
-1,962465E-1
-1,998139E-1
-1,939764E-1
-1,777609E-1
-1,774366E-1
-1,712748E-1
-1,563566E-1
-1,550594E-1
-1,537621E-1
-1,453301E-1
-1,492218E-1
-1,427357E-1
-1,313849E-1
-1,317092E-1
-1,258717E-1
-1,122507E-1
-1,119264E-1
-1,132236E-1
-1,002513E-1
-9,895408E-2
-9,052207E-2
-7,949559E-2
-7,527959E-2
-7,300943E-2
-6,198296E-2
-6,133434E-2
-6,814481E-2
-6,133434E-2
-5,582110E-2
-5,128079E-2
-4,511893E-2
-4,090293E-2
-4,122724E-2
-3,474108E-2
-3,117369E-2
-3,798416E-2
-3,279523E-2
-2,890353E-2
-2,890353E-2
-2,014721E-2
-1,074228E-2
-1,301243E-2
-1,106658E-2
-7,823504E-3
-1,430967E-2
-8,796428E-3
-4,010948E-5
-8,472120E-3
-5,553347E-3
5,473128E-3
-3,644176E-4
-6,887257E-4
4,824512E-3
-4,256115E-3
-3,644176E-4
1,033775E-2
4,175896E-3
4,500204E-3
1,358083E-2
7,418977E-3
5,473128E-3
1,260791E-2
9,364825E-3
1,163498E-2
2,006699E-2
1,747253E-2
1,390514E-2
2,136422E-2
1,714822E-2
1,552668E-2
2,266146E-2
2,039130E-2
1,974268E-2
2,655315E-2
2,785039E-2
2,687746E-2
3,109347E-2
3,206639E-2
2,266146E-2
2,622885E-2
2,687746E-2
2,363438E-2
2,849900E-2
2,947193E-2
2,395869E-2
2,785039E-2
2,817469E-2
1,779684E-2
2,071561E-2
2,298577E-2
1,617530E-2
2,233715E-2
2,720177E-2
1,812114E-2
2,071561E-2
2,331007E-2
1,552668E-2
1,844545E-2
2,136422E-2
1,682391E-2
2,136422E-2
2,849900E-2
2,298577E-2
2,590454E-2
3,044485E-2
1,876976E-2
2,071561E-2
2,849900E-2
2,493161E-2
2,428300E-2
3,076916E-2
2,687746E-2
2,622885E-2
3,109347E-2
2,395869E-2
2,363438E-2
3,044485E-2
2,363438E-2
2,266146E-2
3,109347E-2
2,785039E-2
2,590454E-2
3,012054E-2
2,298577E-2
2,168853E-2
2,622885E-2
2,071561E-2
1,747253E-2
2,493161E-2
2,136422E-2
1,779684E-2
2,136422E-2
1,779684E-2
1,455375E-2
2,168853E-2
2,201284E-2
1,585099E-2
2,071561E-2
2,233715E-2
1,325652E-2
1,617530E-2
1,844545E-2
1,260791E-2
1,422945E-2
2,331007E-2
1,909407E-2
1,682391E-2
2,201284E-2
9,689133E-3
1,098637E-2
1,649960E-2
1,195929E-2
1,260791E-2
2,071561E-2
1,422945E-2
1,422945E-2
1,747253E-2
4,500204E-3
7,743285E-3
1,487806E-2
4,500204E-3
9,364825E-3
2,136422E-2
1,390514E-2
1,228360E-2
1,358083E-2
6,770361E-3
1,098637E-2
1,844545E-2
1,260791E-2
1,098637E-2
1,682391E-2
9,364825E-3
6,446052E-3
1,098637E-2
9,040517E-3
9,689133E-3
1,585099E-2
1,358083E-2
1,163498E-2
1,682391E-2
1,358083E-2
5,797436E-3
9,689133E-3
7,743285E-3
6,446052E-3
1,195929E-2
1,520237E-2
1,098637E-2
1,649960E-2
1,844545E-2
7,094669E-3
9,040517E-3
1,131067E-2
7,094669E-3
1,033775E-2
1,455375E-2
8,067593E-3
1,520237E-2
1,844545E-2
3,527280E-3
8,716209E-3
1,455375E-2
5,797436E-3
5,148820E-3
1,812114E-2
1,520237E-2
1,001344E-2
1,520237E-2
7,743285E-3
6,770361E-3
1,390514E-2
1,033775E-2
8,716209E-3
1,714822E-2
1,195929E-2
9,364825E-3
1,585099E-2
9,040517E-3
8,391901E-3
1,487806E-2
1,260791E-2
7,418977E-3
1,260791E-2
1,163498E-2
5,797436E-3
1,260791E-2
8,067593E-3
2,554355E-3
8,067593E-3
1,001344E-2
5,473128E-3
1,163498E-2
1,358083E-2
4,500204E-3
8,067593E-3
9,364825E-3
3,527280E-3
7,418977E-3
1,325652E-2
8,067593E-3
1,001344E-2
1,195929E-2
1,581431E-3
4,824512E-3
1,228360E-2
3,202971E-3
3,527280E-3
1,260791E-2
3,527280E-3
5,473128E-3
1,131067E-2
-4,010948E-5
9,328148E-4
3,527280E-3
-4,580423E-3
-1,661650E-3
1,325652E-2
2,878663E-3
-3,931807E-3
2,554355E-3
-3,607499E-3
-1,013034E-3
6,121744E-3
-3,283190E-3
-5,553347E-3
5,473128E-3
-6,887257E-4
-9,445044E-3
-3,607499E-3
-6,526271E-3
-5,877655E-3
-4,010948E-5
-2,310266E-3
-2,958882E-3
4,824512E-3
6,085067E-4
-6,201963E-3
2,554355E-3
8,067593E-3
8,391901E-3
1,455375E-2
2,331007E-2
2,622885E-2
3,303932E-2
3,725532E-2
3,401224E-2
4,374148E-2
5,347073E-2
5,411934E-2
6,190274E-2
7,519937E-2
7,455075E-2
7,779383E-2
8,200984E-2
7,357783E-2
8,071261E-2
8,914462E-2
8,136122E-2
8,395569E-2
9,109047E-2
8,330707E-2
8,103691E-2
8,395569E-2
7,098336E-2
7,130767E-2
7,746953E-2
6,287566E-2
6,319997E-2
7,260490E-2
6,319997E-2
5,671381E-2
5,509227E-2
4,601164E-2
4,471441E-2
4,925472E-2
4,439010E-2
3,984979E-2
4,211994E-2
3,239070E-2
2,687746E-2
2,979624E-2
2,395869E-2
2,331007E-2
2,622885E-2
2,136422E-2
1,390514E-2
1,779684E-2
1,812114E-2
5,797436E-3
1,260791E-2
1,358083E-2
6,770361E-3
1,001344E-2
1,260791E-2
6,770361E-3
1,163498E-2
1,195929E-2
2,878663E-3
9,040517E-3
1,260791E-2
7,094669E-3
1,001344E-2
1,649960E-2
6,121744E-3
5,797436E-3
6,446052E-3
-1,013034E-3
7,418977E-3
1,260791E-2
5,473128E-3
8,391901E-3
1,260791E-2
2,878663E-3
2,554355E-3
8,716209E-3
6,085067E-4
1,905739E-3
8,067593E-3
3,851588E-3
6,121744E-3
1,455375E-2
7,743285E-3
6,446052E-3
1,228360E-2
5,148820E-3
1,905739E-3
9,364825E-3
5,473128E-3
6,770361E-3
1,520237E-2
1,098637E-2
6,770361E-3
1,033775E-2
4,500204E-3
3,202971E-3
1,001344E-2
6,121744E-3
5,148820E-3
1,260791E-2
1,001344E-2
2,841986E-4
6,446052E-3
5,797436E-3
4,500204E-3
1,033775E-2
6,770361E-3
4,175896E-3
1,260791E-2
8,716209E-3
2,230047E-3
8,716209E-3
8,067593E-3
3,851588E-3
8,391901E-3
9,364825E-3
3,527280E-3
1,066206E-2
1,325652E-2
1,257123E-3
4,500204E-3
1,001344E-2
5,473128E-3
1,098637E-2
1,682391E-2
1,001344E-2
1,228360E-2
1,552668E-2
4,175896E-3
7,743285E-3
1,617530E-2
9,040517E-3
9,040517E-3
1,941838E-2
1,617530E-2
1,714822E-2
1,909407E-2
6,121744E-3
7,418977E-3
1,552668E-2
7,418977E-3
6,770361E-3
1,649960E-2
1,098637E-2
7,418977E-3
1,195929E-2
3,851588E-3
2,878663E-3
9,364825E-3
7,094669E-3
5,473128E-3
1,098637E-2
8,067593E-3
1,905739E-3
5,473128E-3
1,257123E-3
2,841986E-4
4,824512E-3
3,202971E-3
9,328148E-4
6,770361E-3
5,148820E-3
-3,931807E-3
1,257123E-3
-4,010948E-5
-4,256115E-3
6,085067E-4
4,175896E-3
-1,661650E-3
9,328148E-4
9,328148E-4
-7,823504E-3
-3,283190E-3
-4,010948E-5
-2,634574E-3
5,148820E-3
8,067593E-3
-6,887257E-4
2,841986E-4
6,085067E-4
-8,472120E-3
-3,283190E-3
1,905739E-3
-6,526271E-3
-2,634574E-3
7,418977E-3
1,581431E-3
2,878663E-3
7,094669E-3
-2,958882E-3
1,581431E-3
7,094669E-3
1,581431E-3
2,554355E-3
1,422945E-2
7,418977E-3
7,418977E-3
1,422945E-2
8,391901E-3
8,391901E-3
1,098637E-2
5,148820E-3
5,473128E-3
1,358083E-2
9,689133E-3
6,446052E-3
1,358083E-2
8,716209E-3
4,824512E-3
1,195929E-2
1,098637E-2
8,716209E-3
1,552668E-2
1,131067E-2
6,446052E-3
1,422945E-2
9,364825E-3
9,364825E-3
1,649960E-2
1,812114E-2
1,358083E-2
1,844545E-2
2,006699E-2
1,131067E-2
1,163498E-2
9,689133E-3
9,689133E-3
1,844545E-2
2,298577E-2
1,747253E-2
1,844545E-2
1,714822E-2
6,770361E-3
1,001344E-2
1,617530E-2
1,066206E-2
1,682391E-2
2,266146E-2
1,487806E-2
1,812114E-2
2,006699E-2
6,770361E-3
8,391901E-3
1,358083E-2
7,094669E-3
1,033775E-2
1,909407E-2
1,649960E-2
1,812114E-2
1,844545E-2
6,121744E-3
1,260791E-2
1,390514E-2
8,391901E-3
1,455375E-2
2,136422E-2
1,552668E-2
1,520237E-2
1,585099E-2
8,716209E-3
1,228360E-2
2,039130E-2
1,358083E-2
1,487806E-2
2,201284E-2
1,260791E-2
1,163498E-2
2,136422E-2
1,066206E-2
6,770361E-3
1,714822E-2
1,520237E-2
1,682391E-2
2,331007E-2
1,714822E-2
9,689133E-3
1,455375E-2
1,131067E-2
1,487806E-2
2,233715E-2
1,974268E-2
1,520237E-2
2,006699E-2
1,844545E-2
1,033775E-2
1,585099E-2
1,909407E-2
1,714822E-2
2,136422E-2
2,201284E-2
1,714822E-2
1,974268E-2
2,331007E-2
1,260791E-2
1,714822E-2
2,266146E-2
1,422945E-2
1,714822E-2
2,331007E-2
1,649960E-2
1,779684E-2
2,103992E-2
7,743285E-3
1,422945E-2
2,233715E-2
1,682391E-2
1,844545E-2
2,136422E-2
1,325652E-2
1,422945E-2
1,682391E-2
1,163498E-2
1,422945E-2
2,039130E-2
1,520237E-2
1,552668E-2
2,266146E-2
1,747253E-2
1,682391E-2
2,039130E-2
1,131067E-2
1,422945E-2
2,168853E-2
1,714822E-2
1,779684E-2
2,233715E-2
1,812114E-2
1,487806E-2
2,006699E-2
1,552668E-2
1,325652E-2
2,039130E-2
2,071561E-2
1,390514E-2
1,779684E-2
1,812114E-2
1,033775E-2
1,390514E-2
1,714822E-2
1,585099E-2
1,779684E-2
2,233715E-2
1,520237E-2
1,390514E-2
1,779684E-2
8,716209E-3
1,455375E-2
2,168853E-2
1,422945E-2
1,422945E-2
1,941838E-2
1,293221E-2
1,520237E-2
1,844545E-2
8,391901E-3
1,033775E-2
1,455375E-2
9,040517E-3
1,325652E-2
2,201284E-2
1,422945E-2
1,001344E-2
1,747253E-2
1,001344E-2
1,033775E-2
1,649960E-2
1,325652E-2
1,228360E-2
1,909407E-2
1,714822E-2
1,325652E-2
1,682391E-2
1,131067E-2
1,001344E-2
1,552668E-2
1,325652E-2
1,001344E-2
1,876976E-2
2,233715E-2
1,520237E-2
1,455375E-2
1,195929E-2
9,040517E-3
1,422945E-2
1,844545E-2
1,358083E-2
1,747253E-2
1,876976E-2
9,364825E-3
1,228360E-2
1,455375E-2
1,001344E-2
1,422945E-2
2,103992E-2
1,520237E-2
1,844545E-2
2,103992E-2
1,098637E-2
1,455375E-2
1,812114E-2
1,422945E-2
2,201284E-2
2,882331E-2
2,201284E-2
3,044485E-2
4,666026E-2
4,828180E-2
6,352428E-2
7,033475E-2
6,806459E-2
7,909107E-2
9,498216E-2
8,946893E-2
8,752308E-2
8,298276E-2
6,157843E-2
5,152488E-2
4,211994E-2
2,655315E-2
2,655315E-2
3,109347E-2
1,714822E-2
4,175896E-3
-6,887257E-4
-1,949860E-2
-3,182230E-2
-3,765985E-2
-4,479463E-2
-4,868632E-2
-3,928139E-2
-3,441677E-2
-3,149799E-2
-1,722844E-2
-1,495828E-2
-9,120736E-3
2,230047E-3
7,743285E-3
4,824512E-3
8,391901E-3
9,689133E-3
6,085067E-4
4,824512E-3
3,851588E-3
-3,283190E-3
2,554355E-3
4,824512E-3
1,581431E-3
8,391901E-3
8,716209E-3
-1,661650E-3
1,257123E-3
6,446052E-3
9,328148E-4
4,824512E-3
1,390514E-2
1,098637E-2
1,001344E-2
1,066206E-2
3,527280E-3
1,066206E-2
1,325652E-2
5,797436E-3
7,094669E-3
1,585099E-2
1,033775E-2
1,098637E-2
1,487806E-2
5,473128E-3
7,094669E-3
1,098637E-2
6,770361E-3
1,001344E-2
1,682391E-2
1,131067E-2
1,098637E-2
1,455375E-2
7,418977E-3
1,131067E-2
1,779684E-2
8,067593E-3
7,094669E-3
1,455375E-2
9,689133E-3
8,716209E-3
1,422945E-2
3,527280E-3
4,500204E-3
1,195929E-2
7,418977E-3
6,770361E-3
1,520237E-2
1,163498E-2
5,148820E-3
6,770361E-3
-2,310266E-3
-3,283190E-3
-4,010948E-5
-4,256115E-3
-1,236382E-2
-9,769352E-3
-1,528259E-2
-6,133434E-2
-2,004625E-1
-3,230510E-1
-3,590492E-1
-3,405636E-1
-3,421851E-1
-4,122357E-1
-4,959072E-1
-5,380672E-1
-5,468236E-1
-4,887724E-1
-3,386178E-1
-1,848957E-1
-9,895408E-2
-6,850580E-3
8,622584E-2
1,977878E-1
3,320514E-1
4,384244E-1
5,613372E-1
7,046814E-1
8,285671E-1
9,184005E-1
9,719113E-1
9,680196E-1
9,316971E-1
8,707272E-1
7,724618E-1
6,780881E-1
5,840388E-1
4,685851E-1
3,589690E-1
2,616765E-1
1,575736E-1
6,092981E-2
-1,333674E-2
-8,306298E-2
-1,320335E-1
-1,612212E-1
-1,839228E-1
-1,952736E-1
-1,933277E-1
-1,959222E-1
-1,949493E-1
-1,813283E-1
-1,780853E-1
-1,754908E-1
-1,618698E-1
-1,557080E-1
-1,566809E-1
-1,459788E-1
-1,424114E-1
-1,479246E-1
-1,385197E-1
-1,368981E-1
-1,365738E-1
-1,236015E-1
-1,154938E-1
-1,132236E-1
-1,070618E-1
-1,005756E-1
-1,005756E-1
-8,825191E-2
-7,917128E-2
-7,754974E-2
-6,749619E-2
-5,744264E-2
-6,101003E-2
-5,257802E-2
-4,544324E-2
-5,030786E-2
-4,414601E-2
-3,538969E-2
-3,830846E-2
-3,441677E-2
-2,793061E-2
-3,311954E-2
-3,052507E-2
-2,371460E-2
-2,987645E-2
-2,371460E-2
-1,690413E-2
-1,755275E-2
-1,268813E-2
-6,526271E-3
-1,366105E-2
-1,074228E-2
-3,607499E-3
-1,139089E-2
-7,174888E-3
3,527280E-3
-1,337342E-3
-1,985958E-3
6,121744E-3
3,202971E-3
1,905739E-3
8,391901E-3
1,257123E-3
3,851588E-3
1,422945E-2
1,033775E-2
5,797436E-3
1,390514E-2
1,163498E-2
9,689133E-3
1,909407E-2
1,844545E-2
1,520237E-2
2,006699E-2
2,687746E-2
2,233715E-2
2,363438E-2
2,622885E-2
2,103992E-2
2,590454E-2
2,687746E-2
1,844545E-2
2,590454E-2
3,271501E-2
2,817469E-2
2,914762E-2
3,076916E-2
1,941838E-2
2,363438E-2
3,174208E-2
2,720177E-2
3,012054E-2
3,725532E-2
2,752608E-2
2,687746E-2
3,076916E-2
2,331007E-2
2,493161E-2
3,141778E-2
2,460731E-2
2,428300E-2
3,433655E-2
2,655315E-2
2,266146E-2
2,720177E-2
2,136422E-2
2,168853E-2
2,558023E-2
2,298577E-2
1,909407E-2
2,590454E-2
2,590454E-2
2,039130E-2
2,558023E-2
2,298577E-2
2,071561E-2
2,785039E-2
2,914762E-2
2,428300E-2
2,882331E-2
3,044485E-2
2,201284E-2
2,655315E-2
2,752608E-2
2,103992E-2
2,363438E-2
3,239070E-2
2,558023E-2
2,752608E-2
2,817469E-2
1,552668E-2
1,779684E-2
2,266146E-2
1,585099E-2
1,876976E-2
2,785039E-2
2,071561E-2
2,136422E-2
2,331007E-2
1,033775E-2
1,293221E-2
1,974268E-2
1,163498E-2
1,585099E-2
2,752608E-2
2,201284E-2
1,585099E-2
1,714822E-2
1,487806E-2
1,617530E-2
1,909407E-2
1,455375E-2
1,617530E-2
2,428300E-2
1,812114E-2
1,325652E-2
1,682391E-2
1,422945E-2
1,455375E-2
1,844545E-2
1,714822E-2
1,098637E-2
1,779684E-2
1,747253E-2
7,743285E-3
1,195929E-2
1,001344E-2
9,364825E-3
1,552668E-2
2,071561E-2
1,552668E-2
1,941838E-2
1,876976E-2
8,716209E-3
1,293221E-2
1,585099E-2
9,040517E-3
1,487806E-2
2,720177E-2
2,006699E-2
1,682391E-2
1,974268E-2
1,325652E-2
1,033775E-2
1,779684E-2
1,552668E-2
1,552668E-2
2,331007E-2
2,168853E-2
1,390514E-2
1,682391E-2
1,358083E-2
1,552668E-2
2,039130E-2
1,812114E-2
1,195929E-2
1,520237E-2
1,812114E-2
1,293221E-2
1,747253E-2
1,455375E-2
1,033775E-2
1,520237E-2
1,228360E-2
1,033775E-2
1,422945E-2
1,585099E-2
6,446052E-3
1,228360E-2
1,487806E-2
7,743285E-3
9,364825E-3
1,747253E-2
1,552668E-2
1,390514E-2
1,649960E-2
6,770361E-3
9,040517E-3
1,779684E-2
1,163498E-2
1,455375E-2
2,233715E-2
1,163498E-2
9,689133E-3
1,779684E-2
8,391901E-3
7,743285E-3
1,260791E-2
7,418977E-3
9,689133E-3
1,909407E-2
9,364825E-3
6,121744E-3
1,131067E-2
1,257123E-3
2,554355E-3
1,293221E-2
9,689133E-3
7,094669E-3
1,358083E-2
1,098637E-2
7,094669E-3
1,260791E-2
1,098637E-2
8,716209E-3
1,066206E-2
8,716209E-3
7,094669E-3
1,228360E-2
1,228360E-2
4,500204E-3
8,067593E-3
4,824512E-3
3,202971E-3
1,131067E-2
1,358083E-2
5,797436E-3
7,418977E-3
6,121744E-3
-3,644176E-4
5,473128E-3
6,770361E-3
3,851588E-3
9,364825E-3
1,195929E-2
3,851588E-3
7,418977E-3
6,446052E-3
-5,877655E-3
6,085067E-4
3,202971E-3
-6,526271E-3
-2,634574E-3
4,175896E-3
-3,607499E-3
-2,634574E-3
-4,010948E-5
-1,074228E-2
-7,174888E-3
-3,283190E-3
-8,796428E-3
-4,256115E-3
3,527280E-3
-3,644176E-4
5,148820E-3
1,131067E-2
5,148820E-3
1,066206E-2
2,071561E-2
2,071561E-2
2,298577E-2
3,660671E-2
3,790394E-2
4,374148E-2
5,574088E-2
4,925472E-2
5,282211E-2
6,903752E-2
7,033475E-2
7,001044E-2
7,941537E-2
7,941537E-2
7,714522E-2
8,622584E-2
8,590154E-2
8,590154E-2
8,882031E-2
8,557723E-2
8,103691E-2
8,622584E-2
8,298276E-2
7,260490E-2
7,552368E-2
7,195629E-2
6,579443E-2
6,611874E-2
6,709167E-2
5,963258E-2
5,541658E-2
5,249780E-2
3,693101E-2
4,276856E-2
4,536302E-2
3,563378E-2
3,530947E-2
3,628240E-2
2,720177E-2
2,655315E-2
2,849900E-2
1,747253E-2
1,876976E-2
2,136422E-2
1,228360E-2
1,649960E-2
2,622885E-2
1,812114E-2
1,649960E-2
1,941838E-2
8,716209E-3
9,689133E-3
1,714822E-2
1,163498E-2
1,455375E-2
2,428300E-2
1,358083E-2
1,098637E-2
1,487806E-2
4,500204E-3
9,689133E-3
1,617530E-2
1,033775E-2
9,689133E-3
1,520237E-2
7,743285E-3
7,094669E-3
1,260791E-2
2,878663E-3
3,202971E-3
1,066206E-2
8,391901E-3
6,770361E-3
1,260791E-2
9,364825E-3
2,878663E-3
9,040517E-3
8,391901E-3
6,446052E-3
1,390514E-2
1,714822E-2
9,689133E-3
1,325652E-2
1,163498E-2
8,391901E-3
1,390514E-2
1,325652E-2
7,094669E-3
1,260791E-2
1,747253E-2
1,325652E-2
1,520237E-2
1,552668E-2
4,175896E-3
7,418977E-3
1,033775E-2
4,824512E-3
1,033775E-2
1,422945E-2
6,446052E-3
7,418977E-3
9,689133E-3
6,085067E-4
2,878663E-3
1,163498E-2
6,446052E-3
5,797436E-3
1,422945E-2
9,689133E-3
7,418977E-3
1,487806E-2
4,824512E-3
6,121744E-3
1,455375E-2
8,067593E-3
8,391901E-3
1,779684E-2
1,293221E-2
9,689133E-3
1,585099E-2
9,040517E-3
9,689133E-3
1,909407E-2
1,520237E-2
1,293221E-2
1,974268E-2
1,520237E-2
9,689133E-3
1,779684E-2
1,617530E-2
1,293221E-2
1,779684E-2
1,747253E-2
1,422945E-2
2,071561E-2
2,039130E-2
8,716209E-3
9,364825E-3
9,364825E-3
5,797436E-3
9,689133E-3
1,260791E-2
7,418977E-3
9,689133E-3
1,098637E-2
1,905739E-3
2,878663E-3
6,770361E-3
1,257123E-3
3,202971E-3
1,001344E-2
2,878663E-3
3,851588E-3
8,067593E-3
-1,337342E-3
4,824512E-3
8,067593E-3
1,257123E-3
4,175896E-3
1,131067E-2
3,527280E-3
1,257123E-3
7,094669E-3
-2,310266E-3
-1,013034E-3
4,500204E-3
-1,337342E-3
-6,887257E-4
8,716209E-3
1,905739E-3
1,581431E-3
4,500204E-3
-2,958882E-3
-1,985958E-3
5,148820E-3
3,202971E-3
2,554355E-3
1,001344E-2
8,067593E-3
6,085067E-4
4,500204E-3
3,202971E-3
-4,010948E-5
6,446052E-3
3,851588E-3
-3,644176E-4
5,797436E-3
4,824512E-3
-3,283190E-3
1,581431E-3
-1,985958E-3
-7,174888E-3
-6,887257E-4
8,067593E-3
1,257123E-3
3,851588E-3
4,824512E-3
-3,607499E-3
3,851588E-3
9,364825E-3
2,554355E-3
3,851588E-3
1,260791E-2
8,391901E-3
7,743285E-3
1,163498E-2
4,824512E-3
9,364825E-3
1,358083E-2
5,473128E-3
6,446052E-3
1,714822E-2
8,391901E-3
7,094669E-3
1,520237E-2
8,391901E-3
1,001344E-2
1,520237E-2
1,001344E-2
1,066206E-2
2,103992E-2
1,487806E-2
1,358083E-2
1,682391E-2
9,040517E-3
1,066206E-2
1,876976E-2
1,390514E-2
1,033775E-2
1,779684E-2
1,422945E-2
1,033775E-2
1,066206E-2
7,418977E-3
7,094669E-3
1,390514E-2
1,455375E-2
1,001344E-2
1,747253E-2
1,585099E-2
5,797436E-3
9,689133E-3
1,195929E-2
7,743285E-3
1,325652E-2
1,617530E-2
1,390514E-2
1,941838E-2
2,039130E-2
1,098637E-2
1,585099E-2
1,714822E-2
6,770361E-3
8,391901E-3
1,747253E-2
1,390514E-2
1,909407E-2
1,941838E-2
8,391901E-3
1,033775E-2
1,487806E-2
1,098637E-2
1,390514E-2
2,136422E-2
1,325652E-2
1,195929E-2
1,422945E-2
9,040517E-3
1,163498E-2
1,747253E-2
1,195929E-2
1,195929E-2
2,363438E-2
1,390514E-2
9,040517E-3
1,747253E-2
1,195929E-2
1,228360E-2
1,714822E-2
1,195929E-2
1,325652E-2
2,103992E-2
1,649960E-2
1,195929E-2
1,649960E-2
8,067593E-3
8,391901E-3
1,779684E-2
1,260791E-2
1,131067E-2
1,682391E-2
1,520237E-2
7,418977E-3
1,260791E-2
1,066206E-2
8,391901E-3
1,325652E-2
1,390514E-2
1,066206E-2
1,455375E-2
1,422945E-2
5,797436E-3
8,716209E-3
1,422945E-2
6,770361E-3
7,743285E-3
1,747253E-2
1,163498E-2
1,195929E-2
1,844545E-2
9,689133E-3
1,390514E-2
1,909407E-2
9,040517E-3
7,094669E-3
1,844545E-2
1,617530E-2
1,325652E-2
1,779684E-2
1,066206E-2
1,325652E-2
2,168853E-2
1,747253E-2
1,325652E-2
1,714822E-2
1,552668E-2
9,364825E-3
1,779684E-2
1,682391E-2
1,260791E-2
1,552668E-2
1,876976E-2
1,390514E-2
1,844545E-2
1,941838E-2
7,418977E-3
1,033775E-2
1,422945E-2
1,001344E-2
1,260791E-2
1,909407E-2
1,001344E-2
1,293221E-2
1,779684E-2
6,446052E-3
9,364825E-3
1,552668E-2
7,094669E-3
1,098637E-2
2,039130E-2
1,552668E-2
1,649960E-2
1,909407E-2
1,325652E-2
1,552668E-2
2,071561E-2
1,293221E-2
1,260791E-2
2,266146E-2
1,649960E-2
1,358083E-2
1,779684E-2
1,001344E-2
1,325652E-2
1,812114E-2
1,228360E-2
8,716209E-3
1,390514E-2
1,390514E-2
9,689133E-3
1,649960E-2
1,260791E-2
1,033775E-2
1,812114E-2
1,293221E-2
1,066206E-2
2,071561E-2
2,006699E-2
1,358083E-2
1,844545E-2
1,422945E-2
1,131067E-2
1,909407E-2
1,941838E-2
1,487806E-2
2,266146E-2
2,168853E-2
1,066206E-2
1,714822E-2
1,390514E-2
1,163498E-2
1,649960E-2
1,876976E-2
1,358083E-2
2,201284E-2
2,493161E-2
1,779684E-2
2,849900E-2
4,147133E-2
4,990334E-2
6,384859E-2
7,098336E-2
7,130767E-2
8,071261E-2
9,206339E-2
8,687446E-2
8,428000E-2
7,973968E-2
6,287566E-2
5,638950E-2
5,249780E-2
3,303932E-2
2,460731E-2
3,012054E-2
1,325652E-2
2,878663E-3
-1,661650E-3
-2,014721E-2
-3,182230E-2
-3,214661E-2
-4,284878E-2
-4,447032E-2
-3,863277E-2
-4,187585E-2
-2,955215E-2
-1,528259E-2
-1,268813E-2
-8,472120E-3
3,202971E-3
3,202971E-3
-3,607499E-3
3,202971E-3
1,905739E-3
-6,887257E-4
8,391901E-3
1,001344E-2
4,500204E-3
4,175896E-3
2,878663E-3
-3,931807E-3
1,257123E-3
3,527280E-3
1,581431E-3
7,418977E-3
1,293221E-2
7,094669E-3
1,098637E-2
1,585099E-2
4,824512E-3
6,121744E-3
1,098637E-2
6,770361E-3
1,098637E-2
1,455375E-2
7,418977E-3
1,098637E-2
1,390514E-2
3,202971E-3
6,121744E-3
1,228360E-2
8,067593E-3
1,001344E-2
1,714822E-2
1,358083E-2
1,098637E-2
1,455375E-2
7,743285E-3
7,094669E-3
1,779684E-2
1,325652E-2
1,098637E-2
1,876976E-2
1,552668E-2
9,364825E-3
1,033775E-2
4,500204E-3
5,473128E-3
1,131067E-2
1,066206E-2
6,446052E-3
1,260791E-2
7,418977E-3
-1,337342E-3
3,202971E-3
2,878663E-3
1,905739E-3
9,040517E-3
7,418977E-3
-3,644176E-4
2,554355E-3
-2,634574E-3
-1,982290E-2
-1,852567E-2
-1,820136E-2
-4,706478E-2
-1,725720E-1
-3,009980E-1
-3,535359E-1
-3,379691E-1
-3,347261E-1
-4,051009E-1
-4,923398E-1
-5,400131E-1
-5,507152E-1
-5,098524E-1
-3,739673E-1
-2,095431E-1
-1,106292E-1
-2,825491E-2
5,865966E-2
1,660056E-1
3,048095E-1
4,196146E-1
5,392843E-1
6,887903E-1
8,165677E-1
9,122386E-1
9,715870E-1
9,751544E-1
9,514799E-1
8,976447E-1
8,084600E-1
7,140863E-1
6,206856E-1
5,068535E-1
3,939942E-1
2,866483E-1
1,741133E-1
8,265846E-2
7,743285E-3
-6,328019E-2
-1,187369E-1
-1,521406E-1
-1,800311E-1
-1,988410E-1
-2,007868E-1
-2,043542E-1
-2,033813E-1
-1,874902E-1
-1,774366E-1
-1,732206E-1
-1,608969E-1
-1,560323E-1
-1,586268E-1
-1,488975E-1
-1,453301E-1
-1,466274E-1
-1,362495E-1
-1,291147E-1
-1,333307E-1
-1,232772E-1
-1,161424E-1
-1,216556E-1
-1,119264E-1
-1,025215E-1
-1,021972E-1
-9,506238E-2
-8,111713E-2
-8,209006E-2
-7,333374E-2
-6,555034E-2
-7,009066E-2
-6,263157E-2
-5,355095E-2
-5,517249E-2
-4,771340E-2
-3,441677E-2
-3,895708E-2
-3,863277E-2
-3,117369E-2
-3,311954E-2
-2,987645E-2
-2,274168E-2
-2,436322E-2
-2,403891E-2
-1,203951E-2
-1,301243E-2
-2,241737E-2
-1,528259E-2
-1,495828E-2
-1,203951E-2
-4,256115E-3
-2,958882E-3
-6,526271E-3
-1,337342E-3
2,878663E-3
-7,174888E-3
-4,256115E-3
-6,887257E-4
-2,310266E-3
8,391901E-3
1,131067E-2
3,527280E-3
7,743285E-3
9,689133E-3
1,257123E-3
7,094669E-3
1,585099E-2
1,195929E-2
1,649960E-2
2,168853E-2
1,487806E-2
1,714822E-2
2,331007E-2
1,682391E-2
2,006699E-2
2,493161E-2
2,201284E-2
2,460731E-2
3,174208E-2
2,590454E-2
2,298577E-2
2,849900E-2
2,363438E-2
2,266146E-2
2,655315E-2
2,363438E-2
2,395869E-2
3,141778E-2
2,590454E-2
2,136422E-2
2,720177E-2
2,168853E-2
2,103992E-2
2,752608E-2
2,493161E-2
2,428300E-2
3,076916E-2
2,785039E-2
2,752608E-2
2,882331E-2
2,331007E-2
2,428300E-2
3,012054E-2
2,785039E-2
2,395869E-2
3,141778E-2
3,109347E-2
2,363438E-2
2,655315E-2
2,233715E-2
1,649960E-2
2,266146E-2
2,720177E-2
2,428300E-2
2,720177E-2
2,785039E-2
1,585099E-2
2,136422E-2
2,233715E-2
1,325652E-2
2,039130E-2
2,720177E-2
2,103992E-2
2,622885E-2
3,303932E-2
1,844545E-2
1,747253E-2
2,558023E-2
2,071561E-2
2,201284E-2
2,947193E-2
2,233715E-2
2,298577E-2
2,460731E-2
1,487806E-2
1,844545E-2
2,493161E-2
1,941838E-2
1,747253E-2
2,428300E-2
1,682391E-2
1,033775E-2
1,520237E-2
1,455375E-2
1,422945E-2
2,039130E-2
1,844545E-2
1,520237E-2
2,168853E-2
1,714822E-2
6,770361E-3
1,422945E-2
1,617530E-2
1,260791E-2
1,812114E-2
1,844545E-2
1,260791E-2
1,682391E-2
1,747253E-2
1,131067E-2
1,390514E-2
1,455375E-2
1,163498E-2
1,714822E-2
2,039130E-2
1,325652E-2
1,293221E-2
1,617530E-2
2,878663E-3
5,797436E-3
1,487806E-2
1,293221E-2
1,520237E-2
2,266146E-2
1,844545E-2
1,390514E-2
1,487806E-2
6,446052E-3
1,001344E-2
1,747253E-2
1,195929E-2
1,195929E-2
2,168853E-2
1,520237E-2
1,001344E-2
1,617530E-2
1,098637E-2
7,418977E-3
1,520237E-2
1,617530E-2
1,163498E-2
1,649960E-2
1,325652E-2
6,121744E-3
1,293221E-2
1,293221E-2
1,131067E-2
1,682391E-2
1,844545E-2
1,163498E-2
1,585099E-2
1,714822E-2
9,689133E-3
1,714822E-2
1,941838E-2
1,163498E-2
1,066206E-2
1,455375E-2
9,689133E-3
1,422945E-2
1,779684E-2
5,797436E-3
7,094669E-3
1,617530E-2
9,040517E-3
6,446052E-3
1,617530E-2
1,260791E-2
9,689133E-3
1,228360E-2
2,554355E-3
7,743285E-3
1,585099E-2
1,098637E-2
8,391901E-3
1,422945E-2
6,770361E-3
8,067593E-3
1,585099E-2
6,121744E-3
3,851588E-3
1,228360E-2
1,195929E-2
8,716209E-3
1,325652E-2
7,743285E-3
-1,013034E-3
8,391901E-3
6,121744E-3
4,824512E-3
9,364825E-3
8,391901E-3
4,824512E-3
1,195929E-2
1,131067E-2
1,257123E-3
4,824512E-3
6,121744E-3
-2,310266E-3
4,175896E-3
1,033775E-2
4,175896E-3
9,689133E-3
5,797436E-3
-8,147812E-3
-2,958882E-3
5,473128E-3
6,085067E-4
2,841986E-4
5,148820E-3
-2,310266E-3
-2,958882E-3
6,085067E-4
-7,499196E-3
-4,904731E-3
1,905739E-3
-3,283190E-3
-3,607499E-3
1,581431E-3
-5,877655E-3
-6,850580E-3
-1,013034E-3
-6,850580E-3
-6,526271E-3
-2,310266E-3
-5,229039E-3
-3,607499E-3
4,824512E-3
-1,661650E-3
-8,147812E-3
3,851588E-3
1,257123E-3
2,841986E-4
8,391901E-3
1,131067E-2
1,552668E-2
3,044485E-2
3,109347E-2
2,201284E-2
3,303932E-2
3,822825E-2
4,309287E-2
5,282211E-2
5,865966E-2
5,963258E-2
7,098336E-2
7,390214E-2
6,676736E-2
7,844245E-2
7,973968E-2
8,136122E-2
8,557723E-2
8,979323E-2
8,557723E-2
8,882031E-2
9,011754E-2
7,455075E-2
7,325352E-2
7,617229E-2
7,163198E-2
7,195629E-2
7,390214E-2
6,222705E-2
5,833535E-2
5,865966E-2
4,374148E-2
4,276856E-2
4,957903E-2
4,017409E-2
3,239070E-2
3,725532E-2
3,109347E-2
2,882331E-2
3,206639E-2
2,266146E-2
2,071561E-2
2,655315E-2
2,168853E-2
1,812114E-2
2,395869E-2
2,071561E-2
1,455375E-2
1,844545E-2
1,422945E-2
1,487806E-2
1,941838E-2
1,552668E-2
1,001344E-2
1,649960E-2
1,812114E-2
1,195929E-2
1,195929E-2
7,743285E-3
3,851588E-3
1,066206E-2
1,163498E-2
7,094669E-3
9,689133E-3
1,001344E-2
2,230047E-3
7,094669E-3
5,148820E-3
4,500204E-3
7,418977E-3
9,364825E-3
3,202971E-3
1,001344E-2
1,422945E-2
2,230047E-3
5,473128E-3
8,716209E-3
5,797436E-3
1,001344E-2
1,358083E-2
4,175896E-3
7,418977E-3
9,040517E-3
2,841986E-4
4,500204E-3
1,131067E-2
5,797436E-3
8,391901E-3
1,779684E-2
1,066206E-2
6,121744E-3
1,033775E-2
3,202971E-3
6,770361E-3
1,390514E-2
1,066206E-2
9,040517E-3
1,974268E-2
1,422945E-2
9,040517E-3
1,163498E-2
1,905739E-3
3,851588E-3
1,228360E-2
1,228360E-2
1,066206E-2
1,520237E-2
1,098637E-2
8,067593E-3
1,033775E-2
6,121744E-3
3,851588E-3
8,391901E-3
1,195929E-2
8,067593E-3
1,325652E-2
1,585099E-2
4,175896E-3
7,094669E-3
9,364825E-3
5,473128E-3
6,121744E-3
1,163498E-2
8,067593E-3
9,689133E-3
1,293221E-2
2,230047E-3
3,851588E-3
1,228360E-2
7,743285E-3
9,689133E-3
1,682391E-2
8,716209E-3
1,131067E-2
1,585099E-2
5,148820E-3
7,743285E-3
1,195929E-2
4,175896E-3
7,094669E-3
1,422945E-2
7,094669E-3
8,391901E-3
9,040517E-3
-6,887257E-4
2,554355E-3
6,770361E-3
-6,887257E-4
-1,337342E-3
9,689133E-3
1,066206E-2
9,040517E-3
1,098637E-2
4,175896E-3
8,067593E-3
1,520237E-2
1,163498E-2
8,716209E-3
1,747253E-2
1,163498E-2
5,797436E-3
1,390514E-2
1,163498E-2
1,098637E-2
1,585099E-2
1,390514E-2
7,743285E-3
1,163498E-2
1,131067E-2
2,554355E-3
7,094669E-3
6,770361E-3
9,328148E-4
6,446052E-3
1,131067E-2
4,824512E-3
8,716209E-3
8,716209E-3
1,905739E-3
4,500204E-3
5,473128E-3
9,328148E-4
1,581431E-3
7,418977E-3
2,554355E-3
5,148820E-3
7,743285E-3
-2,958882E-3
-1,013034E-3
8,716209E-3
4,175896E-3
5,148820E-3
1,195929E-2
3,527280E-3
9,328148E-4
1,001344E-2
3,202971E-3
4,824512E-3
1,228360E-2
6,446052E-3
8,067593E-3
1,812114E-2
1,325652E-2
6,446052E-3
8,391901E-3
6,121744E-3
7,094669E-3
1,358083E-2
1,455375E-2
1,098637E-2
1,390514E-2
1,228360E-2
7,743285E-3
1,585099E-2
1,358083E-2
5,473128E-3
8,716209E-3
1,422945E-2
9,689133E-3
1,260791E-2
1,487806E-2
5,148820E-3
8,391901E-3
9,364825E-3
3,527280E-3
1,066206E-2
1,455375E-2
8,391901E-3
9,689133E-3
1,066206E-2
-4,010948E-5
5,473128E-3
1,131067E-2
7,094669E-3
1,422945E-2
2,233715E-2
1,098637E-2
9,364825E-3
1,163498E-2
2,878663E-3
7,743285E-3
1,747253E-2
1,325652E-2
1,293221E-2
2,071561E-2
1,228360E-2
1,195929E-2
1,682391E-2
1,131067E-2
1,131067E-2
1,812114E-2
1,617530E-2
1,649960E-2
2,136422E-2
1,779684E-2
1,228360E-2
1,844545E-2
1,422945E-2
1,325652E-2
2,233715E-2
2,006699E-2
1,552668E-2
2,395869E-2
2,006699E-2
1,228360E-2
1,876976E-2
1,585099E-2
1,487806E-2
2,006699E-2
1,909407E-2
1,649960E-2
2,201284E-2
2,071561E-2
1,487806E-2
2,168853E-2
2,006699E-2
1,325652E-2
1,520237E-2
2,201284E-2
1,552668E-2
1,844545E-2
2,136422E-2
1,163498E-2
1,617530E-2
1,747253E-2
1,195929E-2
1,617530E-2
2,039130E-2
1,195929E-2
1,325652E-2
1,747253E-2
8,067593E-3
1,195929E-2
1,520237E-2
7,418977E-3
9,689133E-3
1,682391E-2
1,422945E-2
1,487806E-2
1,682391E-2
4,824512E-3
6,446052E-3
1,552668E-2
1,066206E-2
1,293221E-2
2,168853E-2
1,487806E-2
1,390514E-2
1,941838E-2
1,293221E-2
1,293221E-2
1,714822E-2
1,552668E-2
1,325652E-2
2,039130E-2
1,487806E-2
1,066206E-2
1,779684E-2
1,228360E-2
1,033775E-2
1,552668E-2
1,487806E-2
1,293221E-2
1,974268E-2
1,585099E-2
8,391901E-3
1,293221E-2
1,163498E-2
1,131067E-2
1,844545E-2
1,714822E-2
1,260791E-2
1,649960E-2
1,487806E-2
8,716209E-3
1,552668E-2
1,585099E-2
9,040517E-3
1,520237E-2
1,812114E-2
9,689133E-3
1,163498E-2
1,649960E-2
9,364825E-3
1,066206E-2
1,390514E-2
9,364825E-3
1,131067E-2
1,682391E-2
8,716209E-3
5,473128E-3
1,260791E-2
6,121744E-3
5,473128E-3
1,487806E-2
1,001344E-2
7,418977E-3
1,520237E-2
6,770361E-3
4,500204E-3
1,228360E-2
4,500204E-3
1,228360E-2
1,844545E-2
1,228360E-2
1,293221E-2
2,201284E-2
1,649960E-2
1,001344E-2
1,455375E-2
1,325652E-2
1,487806E-2
2,136422E-2
2,006699E-2
1,390514E-2
2,006699E-2
1,974268E-2
1,195929E-2
1,682391E-2
1,422945E-2
9,364825E-3
1,844545E-2
2,298577E-2
1,812114E-2
1,974268E-2
2,071561E-2
9,040517E-3
1,293221E-2
1,909407E-2
1,552668E-2
1,909407E-2
2,039130E-2
1,390514E-2
1,909407E-2
2,233715E-2
8,716209E-3
1,195929E-2
1,779684E-2
1,098637E-2
1,422945E-2
2,460731E-2
1,552668E-2
1,325652E-2
1,844545E-2
9,040517E-3
1,195929E-2
1,941838E-2
1,682391E-2
2,039130E-2
3,141778E-2
3,109347E-2
4,049840E-2
6,092981E-2
5,930827E-2
5,768673E-2
7,649660E-2
8,492861E-2
9,076616E-2
9,336062E-2
8,103691E-2
6,903752E-2
6,449720E-2
4,568733E-2
2,947193E-2
2,914762E-2
2,979624E-2
2,168853E-2
2,006699E-2
7,743285E-3
-1,787705E-2
-2,533614E-2
-3,376815E-2
-4,609186E-2
-4,609186E-2
-4,284878E-2
-4,317309E-2
-2,890353E-2
-1,787705E-2
-1,917429E-2
-8,472120E-3
-3,283190E-3
-4,904731E-3
3,527280E-3
1,520237E-2
1,066206E-2
9,689133E-3
1,098637E-2
-1,985958E-3
1,581431E-3
8,716209E-3
3,851588E-3
3,527280E-3
1,033775E-2
5,473128E-3
2,230047E-3
5,473128E-3
2,554355E-3
3,851588E-3
1,293221E-2
9,040517E-3
5,797436E-3
1,649960E-2
1,195929E-2
4,824512E-3
9,689133E-3
4,824512E-3
5,148820E-3
1,001344E-2
9,040517E-3
9,689133E-3
1,552668E-2
1,228360E-2
4,824512E-3
1,163498E-2
9,364825E-3
5,148820E-3
1,325652E-2
1,974268E-2
1,066206E-2
1,131067E-2
1,617530E-2
8,716209E-3
1,293221E-2
1,714822E-2
5,473128E-3
7,094669E-3
1,649960E-2
9,689133E-3
6,446052E-3
8,067593E-3
1,257123E-3
3,527280E-3
1,066206E-2
1,905739E-3
-1,985958E-3
8,391901E-3
7,418977E-3
6,446052E-3
1,131067E-2
-6,887257E-4
1,905739E-3
6,121744E-3
-1,661650E-3
-5,877655E-3
-2,634574E-3
-9,445044E-3
-2,598476E-2
-1,161424E-1
-2,721346E-1
-3,457525E-1
-3,373205E-1
-3,214294E-1
-3,645624E-1
-4,456394E-1
-5,173115E-1
-5,445534E-1
-5,205546E-1
-4,232622E-1
-2,568921E-1
-1,265203E-1
-5,549679E-2
3,790394E-2
1,429798E-1
2,662168E-1
3,845893E-1
5,010159E-1
6,336579E-1
7,692187E-1
8,840238E-1
9,527771E-1
9,771002E-1
9,660738E-1
9,132115E-1
8,246754E-1
7,358150E-1
6,401441E-1
5,324738E-1
4,254521E-1
3,200520E-1
2,088143E-1
1,131434E-1
3,239070E-2
-4,901063E-2
-1,064132E-1
-1,424114E-1
-1,754908E-1
-1,946250E-1
-1,962465E-1
-2,046785E-1
-2,043542E-1
-1,917062E-1
-1,874902E-1
-1,745179E-1
-1,595997E-1
-1,589511E-1
-1,595997E-1
-1,485732E-1
-1,488975E-1
-1,482489E-1
-1,349523E-1
-1,359252E-1
-1,352766E-1
-1,226286E-1
-1,184126E-1
-1,174396E-1
-1,025215E-1
-9,830546E-2
-1,018729E-1
-9,117068E-2
-8,565745E-2
-8,144144E-2
-6,814481E-2
-6,068572E-2
-6,425311E-2
-5,809126E-2
-5,063217E-2
-5,419956E-2
-4,576755E-2
-4,155155E-2
-4,317309E-2
-3,571400E-2
-2,728199E-2
-3,344384E-2
-2,955215E-2
-2,403891E-2
-3,084938E-2
-2,436322E-2
-1,593121E-2
-2,144444E-2
-1,625551E-2
-5,229039E-3
-1,366105E-2
-1,074228E-2
-2,958882E-3
-1,268813E-2
-6,201963E-3
5,148820E-3
-1,985958E-3
1,257123E-3
1,066206E-2
4,824512E-3
3,202971E-3
7,743285E-3
5,797436E-3
7,418977E-3
1,714822E-2
1,358083E-2
1,033775E-2
1,779684E-2
1,001344E-2
6,446052E-3
1,812114E-2
1,714822E-2
1,552668E-2
2,558023E-2
2,622885E-2
1,876976E-2
2,493161E-2
2,882331E-2
1,844545E-2
2,363438E-2
2,363438E-2
1,812114E-2
2,525592E-2
3,076916E-2
2,752608E-2
2,914762E-2
2,849900E-2
2,103992E-2
2,590454E-2
2,493161E-2
1,941838E-2
2,233715E-2
2,720177E-2
2,460731E-2
2,785039E-2
3,109347E-2
2,233715E-2
2,590454E-2
2,817469E-2
2,039130E-2
2,493161E-2
3,174208E-2
2,168853E-2
2,331007E-2
2,752608E-2
2,168853E-2
2,622885E-2
2,947193E-2
1,909407E-2
1,812114E-2
2,687746E-2
2,298577E-2
2,039130E-2
2,525592E-2
1,941838E-2
2,298577E-2
2,979624E-2
2,298577E-2
1,974268E-2
2,687746E-2
2,525592E-2
2,136422E-2
2,655315E-2
1,779684E-2
1,487806E-2
2,558023E-2
2,622885E-2
2,136422E-2
2,331007E-2
2,103992E-2
1,358083E-2
1,747253E-2
1,682391E-2
1,228360E-2
1,844545E-2
2,103992E-2
1,747253E-2
2,395869E-2
2,233715E-2
1,293221E-2
1,682391E-2
1,941838E-2
1,552668E-2
1,812114E-2
2,590454E-2
2,201284E-2
1,941838E-2
2,363438E-2
1,358083E-2
1,747253E-2
2,006699E-2
1,228360E-2
1,358083E-2
2,298577E-2
1,293221E-2
1,195929E-2
1,520237E-2
5,148820E-3
1,098637E-2
1,617530E-2
9,689133E-3
1,098637E-2
1,812114E-2
9,689133E-3
9,364825E-3
1,455375E-2
6,121744E-3
8,391901E-3
1,617530E-2
9,040517E-3
6,121744E-3
1,682391E-2
1,195929E-2
9,040517E-3
1,682391E-2
1,066206E-2
1,195929E-2
1,487806E-2
1,293221E-2
1,195929E-2
1,358083E-2
1,033775E-2
4,824512E-3
1,293221E-2
1,228360E-2
1,033775E-2
1,358083E-2
1,487806E-2
1,033775E-2
1,649960E-2
1,585099E-2
6,121744E-3
1,293221E-2
1,520237E-2
1,098637E-2
1,779684E-2
2,298577E-2
1,520237E-2
1,876976E-2
2,006699E-2
9,040517E-3
1,390514E-2
2,006699E-2
1,325652E-2
1,325652E-2
2,266146E-2
1,844545E-2
1,487806E-2
1,552668E-2
7,743285E-3
1,163498E-2
1,747253E-2
9,364825E-3
1,033775E-2
2,168853E-2
1,779684E-2
1,585099E-2
1,812114E-2
7,743285E-3
8,716209E-3
1,552668E-2
1,098637E-2
9,364825E-3
1,941838E-2
1,649960E-2
1,098637E-2
1,228360E-2
9,364825E-3
7,418977E-3
1,358083E-2
1,487806E-2
8,716209E-3
1,747253E-2
1,649960E-2
6,121744E-3
1,131067E-2
1,163498E-2
9,040517E-3
1,520237E-2
1,649960E-2
1,195929E-2
1,422945E-2
1,293221E-2
3,202971E-3
7,418977E-3
8,391901E-3
5,797436E-3
1,293221E-2
1,747253E-2
7,094669E-3
8,716209E-3
1,487806E-2
6,121744E-3
5,148820E-3
1,131067E-2
2,554355E-3
4,500204E-3
1,487806E-2
9,364825E-3
9,040517E-3
1,260791E-2
4,500204E-3
6,121744E-3
1,001344E-2
2,554355E-3
4,500204E-3
1,131067E-2
6,085067E-4
-4,256115E-3
4,500204E-3
-3,644176E-4
1,581431E-3
6,770361E-3
-4,010948E-5
-3,931807E-3
6,085067E-4
-4,580423E-3
-9,120736E-3
1,581431E-3
2,841986E-4
-2,958882E-3
2,841986E-4
6,085067E-4
-3,644176E-4
5,797436E-3
9,689133E-3
5,148820E-3
1,163498E-2
1,617530E-2
1,487806E-2
2,298577E-2
3,271501E-2
3,336362E-2
4,439010E-2
4,763318E-2
4,147133E-2
4,957903E-2
6,028120E-2
5,898396E-2
6,774028E-2
8,200984E-2
7,746953E-2
7,682091E-2
8,298276E-2
7,584799E-2
8,071261E-2
9,173908E-2
8,363138E-2
8,363138E-2
8,946893E-2
8,006399E-2
7,844245E-2
8,071261E-2
7,033475E-2
6,741597E-2
7,163198E-2
6,222705E-2
5,963258E-2
6,806459E-2
5,703812E-2
4,763318E-2
4,795749E-2
4,017409E-2
3,693101E-2
4,114702E-2
3,498517E-2
3,239070E-2
3,952548E-2
3,466086E-2
2,363438E-2
2,493161E-2
2,168853E-2
1,617530E-2
2,201284E-2
2,428300E-2
1,617530E-2
1,909407E-2
1,585099E-2
4,175896E-3
6,770361E-3
9,364825E-3
4,500204E-3
1,293221E-2
1,455375E-2
9,040517E-3
1,131067E-2
9,364825E-3
-1,013034E-3
5,797436E-3
1,260791E-2
5,148820E-3
7,418977E-3
1,617530E-2
1,163498E-2
1,260791E-2
1,358083E-2
5,148820E-3
9,040517E-3
1,617530E-2
9,364825E-3
8,716209E-3
1,552668E-2
1,228360E-2
1,260791E-2
1,552668E-2
9,040517E-3
8,391901E-3
1,455375E-2
9,364825E-3
7,743285E-3
1,552668E-2
1,001344E-2
7,094669E-3
1,228360E-2
7,743285E-3
6,121744E-3
1,358083E-2
9,040517E-3
5,797436E-3
1,325652E-2
9,040517E-3
3,202971E-3
9,364825E-3
6,446052E-3
1,001344E-2
1,714822E-2
1,520237E-2
9,689133E-3
1,325652E-2
1,195929E-2
3,202971E-3
7,094669E-3
7,094669E-3
4,175896E-3
1,325652E-2
1,649960E-2
8,067593E-3
7,743285E-3
7,743285E-3
1,257123E-3
6,770361E-3
7,094669E-3
2,878663E-3
8,716209E-3
1,520237E-2
1,033775E-2
1,001344E-2
1,390514E-2
4,175896E-3
8,067593E-3
1,293221E-2
7,418977E-3
1,195929E-2
1,941838E-2
1,455375E-2
1,390514E-2
1,455375E-2
8,391901E-3
1,520237E-2
2,039130E-2
1,001344E-2
1,228360E-2
1,941838E-2
1,066206E-2
1,260791E-2
1,552668E-2
7,418977E-3
1,163498E-2
1,617530E-2
1,098637E-2
8,391901E-3
1,293221E-2
5,148820E-3
3,202971E-3
8,716209E-3
2,841986E-4
2,554355E-3
8,716209E-3
7,418977E-3
6,446052E-3
1,358083E-2
1,001344E-2
3,527280E-3
7,418977E-3
1,257123E-3
3,202971E-3
1,131067E-2
1,001344E-2
5,148820E-3
1,260791E-2
1,228360E-2
-4,010948E-5
4,824512E-3
4,175896E-3
-3,644176E-4
6,770361E-3
8,067593E-3
2,878663E-3
2,878663E-3
4,175896E-3
-1,661650E-3
1,905739E-3
3,202971E-3
-1,985958E-3
1,257123E-3
5,473128E-3
-2,634574E-3
-1,013034E-3
4,175896E-3
-5,553347E-3
-5,229039E-3
6,085067E-4
-4,904731E-3
-2,958882E-3
3,851588E-3
-3,931807E-3
-2,310266E-3
2,230047E-3
-9,445044E-3
-3,931807E-3
7,094669E-3
9,328148E-4
-1,661650E-3
1,066206E-2
5,473128E-3
1,905739E-3
7,418977E-3
9,328148E-4
3,527280E-3
1,293221E-2
7,418977E-3
8,391901E-3
1,325652E-2
8,067593E-3
5,473128E-3
6,446052E-3
4,175896E-3
5,148820E-3
1,163498E-2
1,098637E-2
8,391901E-3
1,455375E-2
1,293221E-2
4,500204E-3
1,228360E-2
1,293221E-2
6,121744E-3
1,195929E-2
1,714822E-2
1,358083E-2
1,649960E-2
1,909407E-2
7,743285E-3
1,098637E-2
1,422945E-2
8,067593E-3
1,358083E-2
1,779684E-2
9,689133E-3
1,390514E-2
1,520237E-2
4,175896E-3
1,131067E-2
1,844545E-2
6,121744E-3
6,446052E-3
1,682391E-2
1,228360E-2
1,422945E-2
1,714822E-2
8,716209E-3
8,716209E-3
1,487806E-2
1,033775E-2
1,066206E-2
2,168853E-2
1,520237E-2
1,098637E-2
1,585099E-2
9,689133E-3
1,228360E-2
2,201284E-2
1,779684E-2
1,195929E-2
1,779684E-2
1,552668E-2
1,195929E-2
1,844545E-2
1,714822E-2
1,682391E-2
2,168853E-2
2,233715E-2
1,682391E-2
2,168853E-2
2,071561E-2
1,260791E-2
1,779684E-2
1,520237E-2
1,325652E-2
2,039130E-2
2,428300E-2
1,909407E-2
1,844545E-2
1,909407E-2
1,163498E-2
1,520237E-2
1,974268E-2
1,358083E-2
1,422945E-2
2,201284E-2
1,747253E-2
1,520237E-2
1,844545E-2
1,066206E-2
1,390514E-2
2,006699E-2
1,195929E-2
1,098637E-2
2,266146E-2
1,585099E-2
1,455375E-2
1,779684E-2
6,446052E-3
7,743285E-3
1,617530E-2
1,001344E-2
8,716209E-3
1,585099E-2
9,040517E-3
6,770361E-3
1,195929E-2
4,824512E-3
4,500204E-3
1,131067E-2
8,716209E-3
6,770361E-3
1,098637E-2
6,770361E-3
5,473128E-3
1,195929E-2
6,446052E-3
4,500204E-3
9,689133E-3
1,325652E-2
1,033775E-2
1,455375E-2
1,422945E-2
3,851588E-3
8,716209E-3
8,391901E-3
4,824512E-3
1,066206E-2
1,293221E-2
6,770361E-3
9,364825E-3
1,098637E-2
4,175896E-3
8,716209E-3
9,364825E-3
5,148820E-3
8,391901E-3
1,228360E-2
8,067593E-3
1,131067E-2
1,617530E-2
7,418977E-3
1,066206E-2
1,487806E-2
1,260791E-2
1,390514E-2
2,136422E-2
1,520237E-2
1,455375E-2
2,006699E-2
1,390514E-2
1,260791E-2
1,779684E-2
1,228360E-2
1,260791E-2
1,844545E-2
1,422945E-2
1,325652E-2
2,039130E-2
1,358083E-2
1,358083E-2
2,071561E-2
1,358083E-2
9,040517E-3
1,876976E-2
1,844545E-2
1,293221E-2
1,714822E-2
1,390514E-2
1,487806E-2
2,233715E-2
2,006699E-2
1,325652E-2
1,714822E-2
1,747253E-2
9,364825E-3
1,455375E-2
1,682391E-2
1,195929E-2
1,714822E-2
2,201284E-2
1,390514E-2
1,552668E-2
2,039130E-2
1,033775E-2
1,195929E-2
1,844545E-2
1,487806E-2
1,779684E-2
2,395869E-2
1,617530E-2
1,552668E-2
1,682391E-2
8,067593E-3
1,195929E-2
1,909407E-2
1,066206E-2
1,163498E-2
2,298577E-2
1,325652E-2
1,358083E-2
1,585099E-2
9,040517E-3
1,422945E-2
2,266146E-2
1,812114E-2
1,520237E-2
2,168853E-2
1,876976E-2
1,487806E-2
1,876976E-2
1,098637E-2
1,390514E-2
2,071561E-2
1,714822E-2
1,714822E-2
2,331007E-2
2,006699E-2
1,228360E-2
1,260791E-2
1,001344E-2
9,040517E-3
1,585099E-2
1,747253E-2
1,195929E-2
1,747253E-2
1,941838E-2
1,455375E-2
2,298577E-2
2,752608E-2
2,655315E-2
3,498517E-2
4,990334E-2
5,963258E-2
6,838890E-2
7,195629E-2
7,390214E-2
8,817169E-2
9,887386E-2
8,979323E-2
8,363138E-2
8,168553E-2
6,514582E-2
5,249780E-2
4,179564E-2
2,298577E-2
2,266146E-2
2,395869E-2
1,066206E-2
-6,887257E-4
-7,174888E-3
-2,857922E-2
-3,830846E-2
-3,993001E-2
-5,095648E-2
-5,095648E-2
-3,863277E-2
-3,863277E-2
-3,117369E-2
-1,268813E-2
-1,009366E-2
-5,229039E-3
2,878663E-3
1,581431E-3
1,905739E-3
9,040517E-3
1,001344E-2
7,094669E-3
1,163498E-2
5,797436E-3
-4,010948E-5
6,121744E-3
5,148820E-3
5,148820E-3
1,098637E-2
9,040517E-3
5,797436E-3
1,358083E-2
1,195929E-2
4,824512E-3
8,716209E-3
1,001344E-2
9,040517E-3
1,552668E-2
1,455375E-2
9,364825E-3
1,293221E-2
1,358083E-2
6,446052E-3
1,098637E-2
1,585099E-2
1,066206E-2
1,228360E-2
1,747253E-2
1,325652E-2
1,552668E-2
2,039130E-2
1,033775E-2
1,487806E-2
2,039130E-2
1,195929E-2
1,195929E-2
1,812114E-2
1,520237E-2
1,552668E-2
2,103992E-2
1,033775E-2
1,163498E-2
1,682391E-2
7,094669E-3
6,446052E-3
1,422945E-2
9,689133E-3
7,743285E-3
1,293221E-2
3,851588E-3
1,905739E-3
1,131067E-2
4,824512E-3
2,554355E-3
1,293221E-2
9,040517E-3
-3,644176E-4
-4,010948E-5
-1,268813E-2
-1,884998E-2
-1,041797E-2
-3,344384E-2
-1,699776E-1
-3,048897E-1
-3,538602E-1
-3,483470E-1
-3,386178E-1
-4,028308E-1
-4,946099E-1
-5,416346E-1
-5,426075E-1
-5,088795E-1
-3,752646E-1
-2,059757E-1
-1,258717E-1
-4,447032E-2
6,092981E-2
1,617896E-1
2,986477E-1
4,235063E-1
5,366898E-1
6,810069E-1
8,172163E-1
9,018607E-1
9,579660E-1
9,764516E-1
9,407777E-1
8,746189E-1
7,980821E-1
7,024112E-1
5,992813E-1
4,997187E-1
3,787518E-1
2,675141E-1
1,744376E-1
7,519937E-2
-5,553347E-3
-6,263157E-2
-1,184126E-1
-1,576538E-1
-1,748422E-1
-1,959222E-1
-2,024084E-1
-1,952736E-1
-1,891117E-1
-1,832742E-1
-1,693289E-1
-1,641400E-1
-1,631671E-1
-1,521406E-1
-1,518163E-1
-1,524649E-1
-1,424114E-1
-1,356009E-1
-1,385197E-1
-1,310606E-1
-1,265203E-1
-1,294390E-1
-1,187369E-1
-1,109535E-1
-1,093319E-1
-9,862977E-2
-9,052207E-2
-9,117068E-2
-8,306298E-2
-7,300943E-2
-7,430666E-2
-6,392880E-2
-5,841557E-2
-6,101003E-2
-5,484818E-2
-4,803771E-2
-5,192940E-2
-4,317309E-2
-3,636262E-2
-4,349739E-2
-3,765985E-2
-2,728199E-2
-3,084938E-2
-3,020076E-2
-2,436322E-2
-2,728199E-2
-1,884998E-2
-1,333674E-2
-2,014721E-2
-1,236382E-2
-1,985958E-3
-4,904731E-3
-7,823504E-3
-1,013034E-3
-4,580423E-3
-7,499196E-3
-2,310266E-3
-3,607499E-3
-4,010948E-5
6,446052E-3
5,473128E-3
-1,337342E-3
3,851588E-3
5,148820E-3
4,175896E-3
1,098637E-2
1,033775E-2
1,066206E-2
1,714822E-2
2,071561E-2
2,071561E-2
2,752608E-2
2,914762E-2
2,039130E-2
2,785039E-2
3,239070E-2
2,622885E-2
3,109347E-2
3,822825E-2
3,401224E-2
3,498517E-2
3,693101E-2
2,882331E-2
3,141778E-2
3,401224E-2
2,395869E-2
2,428300E-2
3,433655E-2
2,849900E-2
2,525592E-2
2,817469E-2
1,779684E-2
1,974268E-2
2,493161E-2
1,779684E-2
1,682391E-2
2,947193E-2
2,233715E-2
2,006699E-2
2,460731E-2
1,552668E-2
1,585099E-2
2,331007E-2
1,649960E-2
1,714822E-2
2,590454E-2
2,136422E-2
1,941838E-2
2,493161E-2
2,039130E-2
1,974268E-2
2,817469E-2
2,655315E-2
2,233715E-2
2,525592E-2
2,395869E-2
1,844545E-2
2,363438E-2
2,558023E-2
2,201284E-2
2,558023E-2
3,012054E-2
2,136422E-2
2,460731E-2
2,460731E-2
1,520237E-2
2,103992E-2
2,428300E-2
1,682391E-2
1,876976E-2
2,558023E-2
1,682391E-2
1,974268E-2
2,428300E-2
1,260791E-2
1,552668E-2
2,103992E-2
1,585099E-2
1,941838E-2
2,460731E-2
1,455375E-2
1,520237E-2
1,844545E-2
9,689133E-3
1,390514E-2
2,039130E-2
1,163498E-2
1,293221E-2
2,039130E-2
1,552668E-2
1,066206E-2
1,228360E-2
6,770361E-3
8,716209E-3
1,487806E-2
8,391901E-3
1,001344E-2
1,844545E-2
1,390514E-2
9,689133E-3
1,520237E-2
5,797436E-3
8,716209E-3
2,006699E-2
1,293221E-2
1,293221E-2
2,006699E-2
1,714822E-2
1,293221E-2
1,812114E-2
1,131067E-2
9,040517E-3
1,487806E-2
1,520237E-2
1,325652E-2
1,909407E-2
1,585099E-2
5,797436E-3
9,040517E-3
7,094669E-3
4,175896E-3
1,455375E-2
2,006699E-2
1,293221E-2
1,455375E-2
1,422945E-2
4,500204E-3
8,067593E-3
8,716209E-3
5,473128E-3
1,066206E-2
1,682391E-2
1,163498E-2
1,358083E-2
1,682391E-2
6,770361E-3
8,067593E-3
1,390514E-2
6,121744E-3
8,067593E-3
1,552668E-2
6,446052E-3
7,094669E-3
1,422945E-2
3,851588E-3
6,770361E-3
1,552668E-2
9,689133E-3
1,033775E-2
2,006699E-2
1,163498E-2
6,770361E-3
1,358083E-2
8,716209E-3
6,121744E-3
1,358083E-2
1,033775E-2
1,260791E-2
1,844545E-2
1,455375E-2
7,094669E-3
7,743285E-3
5,148820E-3
5,797436E-3
1,422945E-2
1,390514E-2
7,094669E-3
1,066206E-2
1,260791E-2
5,473128E-3
1,066206E-2
1,390514E-2
7,418977E-3
1,098637E-2
1,585099E-2
8,391901E-3
1,195929E-2
1,552668E-2
5,473128E-3
7,743285E-3
9,040517E-3
6,121744E-3
7,094669E-3
9,364825E-3
5,473128E-3
8,067593E-3
9,364825E-3
-6,887257E-4
3,202971E-3
7,094669E-3
-3,644176E-4
9,328148E-4
1,098637E-2
1,033775E-2
8,716209E-3
9,364825E-3
-6,887257E-4
-1,337342E-3
8,716209E-3
3,527280E-3
2,554355E-3
1,228360E-2
5,473128E-3
1,905739E-3
6,770361E-3
-3,644176E-4
-3,931807E-3
3,527280E-3
1,905739E-3
1,257123E-3
8,716209E-3
6,085067E-4
-3,931807E-3
1,905739E-3
-3,283190E-3
-3,931807E-3
3,851588E-3
1,257123E-3
-2,958882E-3
6,085067E-4
2,554355E-3
-1,661650E-3
-6,887257E-4
-1,013034E-3
-4,904731E-3
2,878663E-3
1,033775E-2
4,824512E-3
8,716209E-3
1,131067E-2
8,067593E-3
1,941838E-2
2,558023E-2
2,720177E-2
3,595809E-2
4,633595E-2
4,568733E-2
5,152488E-2
5,865966E-2
5,217349E-2
6,319997E-2
7,649660E-2
7,130767E-2
7,779383E-2
9,011754E-2
8,233415E-2
8,071261E-2
9,141477E-2
8,492861E-2
8,363138E-2
8,492861E-2
7,909107E-2
8,038830E-2
8,719877E-2
7,811814E-2
7,130767E-2
7,260490E-2
6,287566E-2
5,930827E-2
6,190274E-2
5,574088E-2
5,249780E-2
5,671381E-2
5,249780E-2
4,244425E-2
4,276856E-2
3,368793E-2
2,882331E-2
3,012054E-2
3,174208E-2
2,493161E-2
2,558023E-2
2,655315E-2
1,649960E-2
2,071561E-2
2,298577E-2
1,325652E-2
1,520237E-2
1,909407E-2
1,033775E-2
1,163498E-2
1,260791E-2
7,094669E-3
1,358083E-2
1,941838E-2
1,163498E-2
1,228360E-2
1,617530E-2
7,743285E-3
9,040517E-3
1,066206E-2
4,175896E-3
8,716209E-3
1,260791E-2
3,527280E-3
1,905739E-3
1,195929E-2
8,067593E-3
8,067593E-3
1,228360E-2
3,527280E-3
-4,010948E-5
5,797436E-3
4,175896E-3
5,148820E-3
1,163498E-2
1,001344E-2
3,851588E-3
1,260791E-2
1,033775E-2
8,716209E-3
1,228360E-2
8,391901E-3
3,527280E-3
1,293221E-2
1,552668E-2
7,094669E-3
1,228360E-2
1,066206E-2
7,094669E-3
1,195929E-2
1,293221E-2
8,391901E-3
1,455375E-2
1,617530E-2
6,446052E-3
9,040517E-3
1,131067E-2
8,391901E-3
1,293221E-2
1,714822E-2
9,689133E-3
1,131067E-2
1,520237E-2
2,554355E-3
5,473128E-3
1,325652E-2
8,391901E-3
1,228360E-2
2,071561E-2
1,422945E-2
1,195929E-2
1,649960E-2
9,689133E-3
1,066206E-2
1,876976E-2
1,390514E-2
1,487806E-2
2,395869E-2
1,617530E-2
1,617530E-2
2,298577E-2
1,260791E-2
8,716209E-3
1,714822E-2
1,195929E-2
1,228360E-2
2,428300E-2
1,909407E-2
1,195929E-2
1,487806E-2
8,391901E-3
8,716209E-3
1,455375E-2
1,228360E-2
9,689133E-3
1,422945E-2
1,131067E-2
8,067593E-3
1,390514E-2
1,293221E-2
7,094669E-3
8,067593E-3
9,364825E-3
2,554355E-3
4,824512E-3
7,094669E-3
-1,013034E-3
3,202971E-3
9,364825E-3
2,554355E-3
4,500204E-3
8,391901E-3
2,878663E-3
6,121744E-3
9,689133E-3
-2,634574E-3
1,581431E-3
8,716209E-3
5,473128E-3
6,770361E-3
1,131067E-2
3,851588E-3
3,527280E-3
8,067593E-3
1,581431E-3
4,824512E-3
9,040517E-3
1,905739E-3
1,581431E-3
1,001344E-2
7,094669E-3
3,527280E-3
8,716209E-3
4,824512E-3
4,824512E-3
8,716209E-3
7,418977E-3
8,067593E-3
1,195929E-2
8,067593E-3
1,905739E-3
5,148820E-3
1,581431E-3
-3,644176E-4
8,391901E-3
1,228360E-2
3,527280E-3
5,148820E-3
9,040517E-3
2,554355E-3
1,581431E-3
2,230047E-3
1,581431E-3
7,094669E-3
9,689133E-3
3,202971E-3
7,094669E-3
9,689133E-3
-6,887257E-4
6,085067E-4
5,473128E-3
1,905739E-3
4,500204E-3
1,260791E-2
3,527280E-3
2,554355E-3
7,743285E-3
-4,010948E-5
3,851588E-3
1,001344E-2
4,500204E-3
5,797436E-3
1,585099E-2
1,066206E-2
8,067593E-3
1,293221E-2
6,121744E-3
8,067593E-3
1,358083E-2
7,418977E-3
7,094669E-3
1,552668E-2
1,131067E-2
9,040517E-3
1,487806E-2
7,743285E-3
5,473128E-3
1,066206E-2
1,033775E-2
5,797436E-3
1,487806E-2
1,260791E-2
5,473128E-3
1,260791E-2
7,418977E-3
4,500204E-3
1,260791E-2
1,260791E-2
1,325652E-2
1,909407E-2
1,293221E-2
3,527280E-3
8,716209E-3
8,716209E-3
6,770361E-3
1,520237E-2
1,876976E-2
1,228360E-2
1,585099E-2
1,779684E-2
9,040517E-3
1,260791E-2
1,487806E-2
8,067593E-3
1,163498E-2
2,071561E-2
1,293221E-2
1,293221E-2
1,876976E-2
9,040517E-3
8,716209E-3
1,779684E-2
1,358083E-2
1,228360E-2
1,909407E-2
1,033775E-2
9,040517E-3
1,617530E-2
9,364825E-3
9,040517E-3
1,520237E-2
7,743285E-3
4,175896E-3
1,358083E-2
1,260791E-2
8,716209E-3
1,520237E-2
8,067593E-3
7,743285E-3
1,358083E-2
8,391901E-3
5,148820E-3
1,455375E-2
1,228360E-2
6,121744E-3
1,131067E-2
8,067593E-3
7,094669E-3
1,228360E-2
1,390514E-2
1,066206E-2
1,487806E-2
1,714822E-2
9,040517E-3
1,098637E-2
1,422945E-2
9,689133E-3
1,195929E-2
1,876976E-2
1,552668E-2
1,585099E-2
1,779684E-2
5,473128E-3
1,163498E-2
1,844545E-2
1,325652E-2
1,585099E-2
2,103992E-2
9,364825E-3
1,228360E-2
1,876976E-2
8,067593E-3
1,455375E-2
2,266146E-2
1,390514E-2
9,689133E-3
1,585099E-2
1,552668E-2
1,260791E-2
1,520237E-2
1,098637E-2
1,131067E-2
1,682391E-2
1,649960E-2
1,455375E-2
2,071561E-2
1,844545E-2
9,689133E-3
1,195929E-2
1,552668E-2
1,358083E-2
1,747253E-2
2,039130E-2
1,358083E-2
2,071561E-2
2,331007E-2
9,364825E-3
1,325652E-2
1,617530E-2
9,040517E-3
1,714822E-2
1,876976E-2
1,001344E-2
1,390514E-2
1,649960E-2
6,121744E-3
1,228360E-2
1,260791E-2
6,770361E-3
1,293221E-2
1,974268E-2
1,487806E-2
1,422945E-2
1,455375E-2
5,148820E-3
9,689133E-3
1,714822E-2
1,228360E-2
1,195929E-2
2,298577E-2
1,682391E-2
1,585099E-2
2,006699E-2
1,033775E-2
1,487806E-2
2,493161E-2
1,649960E-2
1,358083E-2
2,331007E-2
1,844545E-2
1,520237E-2
2,103992E-2
1,325652E-2
1,747253E-2
2,558023E-2
1,779684E-2
1,585099E-2
2,136422E-2
1,714822E-2
1,293221E-2
1,520237E-2
9,689133E-3
1,163498E-2
1,941838E-2
1,909407E-2
1,552668E-2
1,812114E-2
1,520237E-2
1,033775E-2
1,617530E-2
1,812114E-2
1,585099E-2
1,909407E-2
2,395869E-2
1,682391E-2
1,812114E-2
2,331007E-2
2,201284E-2
2,979624E-2
3,368793E-2
2,785039E-2
3,855255E-2
6,125412E-2
6,676736E-2
6,871321E-2
7,876676E-2
7,811814E-2
9,076616E-2
9,984678E-2
9,011754E-2
8,492861E-2
8,233415E-2
5,930827E-2
4,276856E-2
3,790394E-2
2,914762E-2
3,076916E-2
3,141778E-2
1,293221E-2
-1,013034E-3
-6,526271E-3
-2,533614E-2
-3,571400E-2
-3,798416E-2
-4,511893E-2
-4,057862E-2
-2,793061E-2
-2,468752E-2
-2,144444E-2
-9,445044E-3
-5,553347E-3
-2,634574E-3
7,094669E-3
3,851588E-3
-6,887257E-4
3,202971E-3
6,446052E-3
3,527280E-3
8,067593E-3
9,364825E-3
-4,010948E-5
3,851588E-3
1,581431E-3
-3,931807E-3
3,202971E-3
1,001344E-2
3,202971E-3
9,689133E-3
1,260791E-2
6,770361E-3
1,293221E-2
1,131067E-2
5,148820E-3
1,098637E-2
1,974268E-2
1,358083E-2
1,422945E-2
1,714822E-2
7,743285E-3
7,743285E-3
1,585099E-2
9,364825E-3
1,131067E-2
1,649960E-2
1,195929E-2
1,195929E-2
1,812114E-2
5,797436E-3
8,716209E-3
1,649960E-2
1,131067E-2
1,098637E-2
1,779684E-2
9,040517E-3
4,500204E-3
1,163498E-2
4,500204E-3
2,878663E-3
9,689133E-3
8,067593E-3
7,418977E-3
1,260791E-2
5,797436E-3
2,878663E-3
8,067593E-3
1,581431E-3
-4,010948E-5
6,121744E-3
4,500204E-3
1,257123E-3
1,001344E-2
7,094669E-3
-3,607499E-3
-1,013034E-3
-8,147812E-3
-1,657982E-2
-1,593121E-2
-2,695768E-2
-1,440329E-1
-2,912688E-1
-3,515901E-1
-3,551575E-1
-3,399150E-1
-3,846695E-1
-4,809890E-1
-5,419589E-1
-5,497423E-1
-5,296352E-1
-4,171003E-1
-2,448927E-1
-1,440329E-1
-7,203651E-2
3,887686E-2
1,384394E-1
2,707572E-1
4,037235E-1
5,055562E-1
6,394955E-1
7,873800E-1
8,895370E-1
9,563445E-1
9,878024E-1
9,651008E-1
9,083469E-1
8,331074E-1
7,358150E-1
6,274961E-1
5,295550E-1
4,173444E-1
3,074040E-1
2,114088E-1
1,108733E-1
2,363438E-2
-4,382170E-2
-9,927839E-2
-1,466274E-1
-1,748422E-1
-1,926791E-1
-2,017597E-1
-1,955979E-1
-1,913819E-1
-1,910576E-1
-1,797068E-1
-1,664102E-1
-1,683560E-1
-1,615455E-1
-1,518163E-1
-1,505191E-1
-1,424114E-1
-1,330064E-1
-1,394926E-1
-1,343037E-1
-1,242501E-1
-1,291147E-1
-1,223043E-1
-1,103049E-1
-1,099806E-1
-1,031701E-1
-8,727899E-2
-8,792760E-2
-8,468452E-2
-7,138789E-2
-7,300943E-2
-6,522604E-2
-5,582110E-2
-5,873987E-2
-5,128079E-2
-3,895708E-2
-3,960570E-2
-4,122724E-2
-3,668692E-2
-4,057862E-2
-3,474108E-2
-2,371460E-2
-2,403891E-2
-2,728199E-2
-2,047152E-2
-1,982290E-2
-2,176875E-2
-1,236382E-2
-1,301243E-2
-1,398536E-2
-8,472120E-3
-4,256115E-3
-8,796428E-3
-3,607499E-3
-3,644176E-4
-8,796428E-3
9,328148E-4
5,148820E-3
-2,310266E-3
3,527280E-3
9,040517E-3
3,851588E-3
7,094669E-3
1,001344E-2
-1,337342E-3
2,230047E-3
1,066206E-2
5,148820E-3
1,001344E-2
2,006699E-2
1,487806E-2
1,358083E-2
1,844545E-2
1,358083E-2
1,909407E-2
2,914762E-2
2,233715E-2
2,266146E-2
3,433655E-2
3,109347E-2
2,298577E-2
2,849900E-2
2,687746E-2
2,558023E-2
3,076916E-2
2,914762E-2
2,752608E-2
3,303932E-2
2,979624E-2
2,525592E-2
2,979624E-2
2,785039E-2
2,071561E-2
2,363438E-2
2,914762E-2
2,785039E-2
3,174208E-2
2,817469E-2
1,714822E-2
2,298577E-2
2,590454E-2
1,974268E-2
2,266146E-2
2,882331E-2
2,363438E-2
2,525592E-2
2,655315E-2
1,974268E-2
2,493161E-2
2,655315E-2
2,039130E-2
2,331007E-2
3,433655E-2
2,720177E-2
2,525592E-2
3,206639E-2
2,428300E-2
2,785039E-2
3,174208E-2
2,363438E-2
2,298577E-2
3,239070E-2
2,849900E-2
2,655315E-2
2,914762E-2
2,168853E-2
2,266146E-2
2,849900E-2
2,298577E-2
2,103992E-2
2,979624E-2
2,233715E-2
1,844545E-2
2,395869E-2
1,714822E-2
1,812114E-2
2,687746E-2
2,006699E-2
1,714822E-2
2,687746E-2
2,266146E-2
1,617530E-2
2,039130E-2
1,617530E-2
1,552668E-2
1,941838E-2
1,909407E-2
1,649960E-2
2,266146E-2
2,233715E-2
1,617530E-2
1,974268E-2
2,006699E-2
1,487806E-2
1,974268E-2
1,812114E-2
1,325652E-2
1,585099E-2
1,876976E-2
1,325652E-2
1,520237E-2
1,714822E-2
9,364825E-3
1,325652E-2
1,779684E-2
1,131067E-2
1,293221E-2
1,779684E-2
8,391901E-3
1,098637E-2
1,455375E-2
5,473128E-3
1,001344E-2
1,909407E-2
1,195929E-2
1,260791E-2
1,779684E-2
8,391901E-3
1,195929E-2
1,585099E-2
1,033775E-2
8,716209E-3
1,585099E-2
1,422945E-2
1,131067E-2
1,455375E-2
8,391901E-3
8,391901E-3
1,747253E-2
1,779684E-2
1,293221E-2
1,941838E-2
1,812114E-2
1,358083E-2
1,617530E-2
1,325652E-2
1,195929E-2
1,812114E-2
1,714822E-2
1,422945E-2
2,331007E-2
2,006699E-2
1,066206E-2
1,358083E-2
1,195929E-2
1,098637E-2
1,617530E-2
1,779684E-2
1,163498E-2
1,552668E-2
1,617530E-2
8,716209E-3
1,358083E-2
1,455375E-2
1,066206E-2
1,649960E-2
1,714822E-2
1,001344E-2
1,195929E-2
1,260791E-2
7,094669E-3
1,325652E-2
1,779684E-2
1,033775E-2
1,195929E-2
1,552668E-2
9,040517E-3
1,066206E-2
1,455375E-2
6,121744E-3
7,743285E-3
1,487806E-2
9,689133E-3
1,098637E-2
1,876976E-2
6,121744E-3
6,121744E-3
1,422945E-2
3,851588E-3
2,878663E-3
1,390514E-2
9,040517E-3
8,716209E-3
1,585099E-2
8,716209E-3
5,473128E-3
1,195929E-2
6,121744E-3
2,554355E-3
9,364825E-3
9,689133E-3
5,473128E-3
1,163498E-2
1,098637E-2
7,094669E-3
1,195929E-2
5,473128E-3
2,230047E-3
8,391901E-3
7,418977E-3
-4,010948E-5
5,148820E-3
5,797436E-3
-6,201963E-3
-4,010948E-5
2,878663E-3
-2,634574E-3
1,905739E-3
5,148820E-3
6,085067E-4
-1,013034E-3
-3,644176E-4
-8,147812E-3
-3,931807E-3
2,841986E-4
-1,985958E-3
3,202971E-3
1,001344E-2
-1,661650E-3
-2,634574E-3
4,500204E-3
-2,310266E-3
1,905739E-3
8,716209E-3
2,230047E-3
6,121744E-3
1,941838E-2
1,844545E-2
1,909407E-2
2,590454E-2
2,168853E-2
2,882331E-2
4,082271E-2
3,790394E-2
4,276856E-2
5,671381E-2
5,865966E-2
6,028120E-2
6,547013E-2
6,222705E-2
6,806459E-2
8,265846E-2
8,233415E-2
7,909107E-2
8,363138E-2
8,265846E-2
7,552368E-2
7,552368E-2
7,519937E-2
7,487506E-2
7,941537E-2
7,973968E-2
7,033475E-2
6,741597E-2
6,547013E-2
5,736242E-2
5,930827E-2
5,606519E-2
4,536302E-2
4,633595E-2
4,763318E-2
3,693101E-2
4,114702E-2
4,211994E-2
3,012054E-2
3,109347E-2
3,044485E-2
2,298577E-2
2,720177E-2
3,044485E-2
2,039130E-2
2,071561E-2
2,395869E-2
1,390514E-2
1,812114E-2
2,266146E-2
1,260791E-2
1,455375E-2
1,974268E-2
1,195929E-2
1,033775E-2
1,293221E-2
4,824512E-3
7,418977E-3
1,617530E-2
1,131067E-2
5,797436E-3
1,358083E-2
1,001344E-2
3,527280E-3
7,418977E-3
4,175896E-3
6,446052E-3
9,689133E-3
4,175896E-3
1,581431E-3
9,689133E-3
8,716209E-3
4,824512E-3
8,391901E-3
4,500204E-3
1,905739E-3
9,040517E-3
1,131067E-2
7,418977E-3
9,364825E-3
6,446052E-3
6,085067E-4
7,743285E-3
8,716209E-3
3,851588E-3
1,001344E-2
1,649960E-2
1,001344E-2
1,228360E-2
1,163498E-2
-3,644176E-4
9,328148E-4
8,067593E-3
2,878663E-3
8,716209E-3
1,682391E-2
1,066206E-2
8,391901E-3
1,033775E-2
-1,337342E-3
6,085067E-4
7,418977E-3
4,500204E-3
5,148820E-3
1,325652E-2
1,033775E-2
5,148820E-3
9,364825E-3
4,824512E-3
5,148820E-3
1,131067E-2
4,824512E-3
3,527280E-3
1,455375E-2
1,325652E-2
1,066206E-2
1,293221E-2
5,473128E-3
6,121744E-3
1,649960E-2
1,714822E-2
1,325652E-2
1,876976E-2
1,552668E-2
8,067593E-3
1,422945E-2
1,520237E-2
1,487806E-2
1,909407E-2
1,909407E-2
1,293221E-2
1,714822E-2
1,585099E-2
7,418977E-3
1,358083E-2
1,390514E-2
1,163498E-2
1,649960E-2
1,714822E-2
9,689133E-3
1,195929E-2
1,455375E-2
5,148820E-3
8,716209E-3
1,066206E-2
7,743285E-3
9,364825E-3
9,364825E-3
2,230047E-3
6,446052E-3
1,131067E-2
1,581431E-3
3,527280E-3
8,391901E-3
1,905739E-3
4,824512E-3
1,163498E-2
4,500204E-3
5,473128E-3
7,418977E-3
-1,985958E-3
1,581431E-3
6,446052E-3
-2,310266E-3
-3,644176E-4
1,033775E-2
5,148820E-3
1,257123E-3
3,202971E-3
-3,283190E-3
-2,958882E-3
2,230047E-3
-1,661650E-3
-6,201963E-3
2,230047E-3
3,851588E-3
-1,337342E-3
1,257123E-3
1,905739E-3
-2,310266E-3
6,770361E-3
8,716209E-3
2,841986E-4
6,770361E-3
5,473128E-3
-5,229039E-3
2,554355E-3
6,770361E-3
2,878663E-3
3,851588E-3
6,121744E-3
4,175896E-3
1,001344E-2
1,098637E-2
6,085067E-4
2,878663E-3
7,418977E-3
-4,010948E-5
4,175896E-3
1,422945E-2
6,770361E-3
6,446052E-3
1,098637E-2
5,148820E-3
7,418977E-3
1,487806E-2
9,364825E-3
5,148820E-3
1,455375E-2
1,293221E-2
7,743285E-3
1,033775E-2
8,391901E-3
5,797436E-3
1,260791E-2
1,325652E-2
7,743285E-3
1,131067E-2
1,325652E-2
8,391901E-3
9,689133E-3
7,418977E-3
5,148820E-3
1,001344E-2
1,066206E-2
7,743285E-3
1,163498E-2
1,358083E-2
6,121744E-3
8,716209E-3
1,131067E-2
6,121744E-3
9,689133E-3
1,682391E-2
1,390514E-2
1,325652E-2
1,228360E-2
1,581431E-3
4,500204E-3
1,325652E-2
7,743285E-3
1,001344E-2
1,779684E-2
8,716209E-3
9,364825E-3
1,358083E-2
3,851588E-3
5,473128E-3
1,390514E-2
1,001344E-2
7,094669E-3
1,585099E-2
1,325652E-2
1,066206E-2
1,714822E-2
7,094669E-3
4,824512E-3
1,585099E-2
1,520237E-2
1,163498E-2
1,617530E-2
1,422945E-2
9,040517E-3
1,358083E-2
1,066206E-2
1,098637E-2
1,714822E-2
1,909407E-2
1,520237E-2
1,714822E-2
1,682391E-2
9,040517E-3
1,066206E-2
9,689133E-3
6,770361E-3
1,325652E-2
1,941838E-2
1,487806E-2
1,617530E-2
1,812114E-2
8,716209E-3
1,098637E-2
1,325652E-2
5,797436E-3
7,094669E-3
1,552668E-2
1,033775E-2
1,390514E-2
1,876976E-2
8,391901E-3
1,033775E-2
1,585099E-2
6,446052E-3
8,716209E-3
1,941838E-2
1,455375E-2
1,228360E-2
1,358083E-2
6,770361E-3
1,066206E-2
1,552668E-2
1,293221E-2
1,260791E-2
1,974268E-2
1,487806E-2
1,033775E-2
1,552668E-2
1,422945E-2
1,325652E-2
1,844545E-2
1,325652E-2
9,364825E-3
1,747253E-2
1,812114E-2
1,066206E-2
1,293221E-2
1,260791E-2
9,364825E-3
1,358083E-2
1,649960E-2
7,743285E-3
1,228360E-2
1,487806E-2
5,148820E-3
1,260791E-2
1,617530E-2
8,716209E-3
1,585099E-2
1,909407E-2
1,228360E-2
1,422945E-2
1,487806E-2
7,094669E-3
1,195929E-2
2,103992E-2
1,682391E-2
1,585099E-2
2,233715E-2
1,876976E-2
1,747253E-2
1,974268E-2
1,131067E-2
1,520237E-2
2,168853E-2
1,293221E-2
1,520237E-2
2,525592E-2
1,876976E-2
1,585099E-2
2,071561E-2
1,422945E-2
1,585099E-2
1,941838E-2
1,098637E-2
1,293221E-2
2,298577E-2
1,585099E-2
1,422945E-2
1,617530E-2
1,033775E-2
1,228360E-2
1,876976E-2
1,325652E-2
1,066206E-2
1,649960E-2
1,552668E-2
1,487806E-2
1,876976E-2
1,098637E-2
1,260791E-2
1,941838E-2
1,747253E-2
1,260791E-2
1,812114E-2
1,779684E-2
1,098637E-2
1,552668E-2
1,520237E-2
1,390514E-2
1,876976E-2
2,039130E-2
1,325652E-2
1,585099E-2
1,941838E-2
7,743285E-3
1,293221E-2
1,747253E-2
1,228360E-2
1,844545E-2
2,363438E-2
1,617530E-2
1,844545E-2
2,233715E-2
1,293221E-2
1,617530E-2
1,909407E-2
1,228360E-2
1,358083E-2
2,233715E-2
1,876976E-2
2,266146E-2
2,979624E-2
2,233715E-2
2,752608E-2
4,536302E-2
5,638950E-2
6,060550E-2
6,611874E-2
6,968613E-2
8,006399E-2
9,530647E-2
9,011754E-2
8,071261E-2
7,649660E-2
6,190274E-2
5,022765E-2
4,406579E-2
2,849900E-2
1,844545E-2
1,974268E-2
1,001344E-2
6,085067E-4
-8,147812E-3
-2,047152E-2
-3,571400E-2
-3,895708E-2
-4,252447E-2
-4,771340E-2
-3,928139E-2
-3,603831E-2
-3,376815E-2
-2,047152E-2
-6,526271E-3
-5,553347E-3
1,257123E-3
8,067593E-3
-3,283190E-3
6,085067E-4
8,067593E-3
2,878663E-3
4,500204E-3
9,040517E-3
1,905739E-3
1,257123E-3
4,824512E-3
6,085067E-4
3,202971E-3
8,067593E-3
6,085067E-4
5,473128E-3
1,747253E-2
1,552668E-2
1,293221E-2
1,422945E-2
2,878663E-3
1,001344E-2
1,876976E-2
1,422945E-2
1,325652E-2
1,909407E-2
1,195929E-2
6,446052E-3
1,228360E-2
8,391901E-3
7,094669E-3
1,487806E-2
1,260791E-2
9,689133E-3
1,487806E-2
1,552668E-2
1,033775E-2
1,358083E-2
8,716209E-3
5,473128E-3
1,228360E-2
1,390514E-2
1,033775E-2
1,649960E-2
1,617530E-2
7,418977E-3
1,001344E-2
1,422945E-2
9,040517E-3
1,163498E-2
1,228360E-2
3,851588E-3
7,418977E-3
1,358083E-2
3,527280E-3
7,094669E-3
1,260791E-2
5,797436E-3
4,824512E-3
1,358083E-2
5,797436E-3
6,085067E-4
-1,661650E-3
-1,528259E-2
-1,366105E-2
-9,769352E-3
-6,911773E-2
-2,247856E-1
-3,269427E-1
-3,580762E-1
-3,418608E-1
-3,512658E-1
-4,346130E-1
-5,212032E-1
-5,555799E-1
-5,584986E-1
-4,962315E-1
-3,347261E-1
-1,855443E-1
-1,132236E-1
-2,209306E-2
7,098336E-2
1,893558E-1
3,333486E-1
4,488023E-1
5,684720E-1
7,176537E-1
8,425124E-1
9,258595E-1
9,780732E-1
9,787218E-1
9,430479E-1
8,794835E-1
7,925689E-1
6,926820E-1
5,957139E-1
4,880436E-1
3,680496E-1
2,658925E-1
1,666543E-1
6,709167E-2
-3,283190E-3
-5,971280E-2
-1,203584E-1
-1,524649E-1
-1,751665E-1
-1,998139E-1
-1,978680E-1
-1,920305E-1
-1,913819E-1
-1,823013E-1
-1,660859E-1
-1,677074E-1
-1,631671E-1
-1,527892E-1
-1,547351E-1
-1,476003E-1
-1,388440E-1
-1,407898E-1
-1,375467E-1
-1,261960E-1
-1,255473E-1
-1,255473E-1
-1,151695E-1
-1,193855E-1
-1,138723E-1
-9,862977E-2
-9,506238E-2
-9,246792E-2
-8,046852E-2
-7,917128E-2
-8,176575E-2
-7,009066E-2
-6,684758E-2
-6,263157E-2
-5,419956E-2
-4,868632E-2
-5,063217E-2
-4,414601E-2
-3,993001E-2
-4,220016E-2
-3,506538E-2
-3,084938E-2
-3,311954E-2
-2,793061E-2
-1,593121E-2
-1,884998E-2
-1,722844E-2
-1,171520E-2
-2,079583E-2
-1,657982E-2
-8,147812E-3
-1,041797E-2
-6,526271E-3
6,085067E-4
-4,256115E-3
-3,283190E-3
2,554355E-3
-5,877655E-3
-1,985958E-3
9,040517E-3
2,554355E-3
1,257123E-3
1,195929E-2
8,067593E-3
9,689133E-3
1,422945E-2
5,797436E-3
7,418977E-3
1,455375E-2
1,195929E-2
1,293221E-2
2,266146E-2
2,006699E-2
1,585099E-2
2,168853E-2
2,006699E-2
1,909407E-2
2,395869E-2
2,785039E-2
2,460731E-2
2,914762E-2
2,882331E-2
1,779684E-2
2,168853E-2
2,298577E-2
2,298577E-2
3,076916E-2
3,206639E-2
2,233715E-2
2,785039E-2
2,785039E-2
1,974268E-2
2,298577E-2
2,331007E-2
1,682391E-2
2,266146E-2
3,076916E-2
2,363438E-2
2,655315E-2
3,044485E-2
2,071561E-2
2,622885E-2
3,206639E-2
2,687746E-2
2,655315E-2
3,303932E-2
2,428300E-2
2,331007E-2
2,849900E-2
1,974268E-2
2,103992E-2
2,655315E-2
1,876976E-2
1,844545E-2
2,687746E-2
2,395869E-2
2,168853E-2
2,752608E-2
1,714822E-2
1,585099E-2
2,168853E-2
1,909407E-2
1,974268E-2
2,785039E-2
2,395869E-2
2,298577E-2
3,076916E-2
2,233715E-2
1,779684E-2
2,558023E-2
2,006699E-2
1,844545E-2
2,428300E-2
2,103992E-2
1,487806E-2
2,136422E-2
2,006699E-2
1,779684E-2
2,298577E-2
2,168853E-2
1,649960E-2
1,876976E-2
2,039130E-2
1,390514E-2
1,617530E-2
1,682391E-2
1,358083E-2
1,714822E-2
2,201284E-2
1,585099E-2
1,714822E-2
2,006699E-2
1,228360E-2
1,617530E-2
1,779684E-2
1,066206E-2
1,260791E-2
1,909407E-2
1,195929E-2
1,260791E-2
1,812114E-2
8,716209E-3
1,422945E-2
1,974268E-2
1,163498E-2
1,163498E-2
1,974268E-2
9,364825E-3
6,770361E-3
1,487806E-2
1,033775E-2
1,131067E-2
1,552668E-2
1,098637E-2
1,163498E-2
1,747253E-2
1,649960E-2
9,040517E-3
1,487806E-2
9,040517E-3
6,121744E-3
1,520237E-2
1,260791E-2
9,040517E-3
1,682391E-2
1,260791E-2
4,824512E-3
9,689133E-3
8,067593E-3
7,743285E-3
1,487806E-2
1,422945E-2
7,094669E-3
1,552668E-2
1,747253E-2
1,131067E-2
1,649960E-2
1,779684E-2
1,390514E-2
1,779684E-2
2,428300E-2
1,747253E-2
2,168853E-2
2,655315E-2
1,649960E-2
1,909407E-2
2,395869E-2
1,779684E-2
1,909407E-2
2,752608E-2
1,941838E-2
1,617530E-2
1,909407E-2
1,033775E-2
1,195929E-2
1,682391E-2
9,364825E-3
7,743285E-3
1,617530E-2
1,098637E-2
1,001344E-2
1,552668E-2
6,770361E-3
5,473128E-3
9,364825E-3
7,094669E-3
9,364825E-3
1,747253E-2
1,228360E-2
6,770361E-3
1,714822E-2
1,098637E-2
5,148820E-3
8,716209E-3
7,743285E-3
5,473128E-3
1,066206E-2
1,228360E-2
8,716209E-3
1,033775E-2
7,743285E-3
3,851588E-3
1,033775E-2
1,163498E-2
9,364825E-3
1,585099E-2
1,358083E-2
3,527280E-3
7,743285E-3
1,195929E-2
4,824512E-3
7,418977E-3
1,585099E-2
8,716209E-3
8,716209E-3
9,040517E-3
-1,337342E-3
-1,013034E-3
2,554355E-3
-4,904731E-3
-4,256115E-3
1,905739E-3
-8,472120E-3
-7,823504E-3
-3,283190E-3
-1,106658E-2
-1,041797E-2
-5,553347E-3
-1,236382E-2
-1,106658E-2
-3,607499E-3
-1,009366E-2
-1,366105E-2
-7,823504E-3
-1,268813E-2
-1,171520E-2
-6,850580E-3
-8,796428E-3
-7,499196E-3
-6,887257E-4
-5,877655E-3
-1,041797E-2
-1,985958E-3
-6,887257E-4
1,905739E-3
1,001344E-2
9,040517E-3
9,040517E-3
2,266146E-2
2,655315E-2
2,136422E-2
3,109347E-2
3,498517E-2
3,790394E-2
4,925472E-2
5,801104E-2
5,801104E-2
6,417289E-2
7,001044E-2
6,319997E-2
6,903752E-2
7,714522E-2
7,260490E-2
7,973968E-2
8,525292E-2
7,617229E-2
7,876676E-2
8,395569E-2
7,033475E-2
6,644305E-2
7,130767E-2
6,449720E-2
6,190274E-2
6,709167E-2
6,319997E-2
5,801104E-2
5,574088E-2
4,601164E-2
4,341718E-2
4,828180E-2
4,374148E-2
4,082271E-2
4,828180E-2
4,341718E-2
3,141778E-2
3,498517E-2
3,336362E-2
2,655315E-2
3,076916E-2
2,947193E-2
2,558023E-2
3,012054E-2
2,752608E-2
1,844545E-2
1,747253E-2
1,779684E-2
1,455375E-2
1,714822E-2
2,006699E-2
1,293221E-2
1,649960E-2
1,941838E-2
1,001344E-2
1,098637E-2
1,260791E-2
1,131067E-2
1,195929E-2
1,747253E-2
1,293221E-2
1,552668E-2
1,941838E-2
8,391901E-3
1,066206E-2
1,682391E-2
8,067593E-3
7,418977E-3
1,682391E-2
1,325652E-2
1,358083E-2
1,747253E-2
6,446052E-3
4,500204E-3
1,228360E-2
6,121744E-3
9,040517E-3
1,649960E-2
1,066206E-2
8,067593E-3
1,358083E-2
7,418977E-3
8,391901E-3
1,390514E-2
7,094669E-3
8,716209E-3
1,812114E-2
1,293221E-2
7,743285E-3
1,228360E-2
8,391901E-3
7,743285E-3
1,455375E-2
1,520237E-2
1,325652E-2
1,325652E-2
1,131067E-2
3,202971E-3
9,689133E-3
1,487806E-2
1,131067E-2
1,455375E-2
1,812114E-2
1,033775E-2
1,260791E-2
1,812114E-2
8,391901E-3
9,689133E-3
1,390514E-2
8,067593E-3
1,260791E-2
2,525592E-2
1,487806E-2
1,195929E-2
1,649960E-2
8,716209E-3
1,228360E-2
2,039130E-2
1,649960E-2
1,520237E-2
2,233715E-2
1,520237E-2
1,649960E-2
2,006699E-2
1,195929E-2
1,390514E-2
2,071561E-2
2,071561E-2
1,941838E-2
2,687746E-2
2,298577E-2
1,585099E-2
2,006699E-2
1,585099E-2
1,585099E-2
1,812114E-2
1,682391E-2
1,876976E-2
2,266146E-2
1,714822E-2
1,066206E-2
1,487806E-2
1,033775E-2
7,418977E-3
1,325652E-2
1,552668E-2
7,743285E-3
8,716209E-3
9,689133E-3
2,230047E-3
4,500204E-3
7,094669E-3
1,257123E-3
4,500204E-3
7,743285E-3
-3,644176E-4
3,851588E-3
7,743285E-3
-1,337342E-3
1,257123E-3
6,121744E-3
-6,887257E-4
1,257123E-3
5,797436E-3
3,202971E-3
6,446052E-3
7,418977E-3
-4,256115E-3
1,905739E-3
5,148820E-3
-2,634574E-3
2,230047E-3
1,358083E-2
4,500204E-3
6,085067E-4
5,797436E-3
-3,644176E-4
2,878663E-3
2,878663E-3
-9,120736E-3
-6,201963E-3
6,121744E-3
-4,010948E-5
-4,580423E-3
2,841986E-4
-6,526271E-3
-8,796428E-3
1,581431E-3
6,085067E-4
-3,644176E-4
2,554355E-3
-4,010948E-5
-2,310266E-3
4,175896E-3
1,581431E-3
-3,644176E-4
8,391901E-3
9,364825E-3
8,391901E-3
1,552668E-2
1,422945E-2
8,067593E-3
1,228360E-2
1,293221E-2
1,098637E-2
1,682391E-2
2,136422E-2
1,422945E-2
1,520237E-2
1,422945E-2
7,094669E-3
1,325652E-2
1,844545E-2
1,390514E-2
1,487806E-2
1,682391E-2
1,131067E-2
1,260791E-2
9,364825E-3
1,905739E-3
9,689133E-3
1,487806E-2
8,716209E-3
1,131067E-2
1,455375E-2
7,094669E-3
7,418977E-3
1,260791E-2
6,121744E-3
8,067593E-3
9,364825E-3
1,257123E-3
6,770361E-3
2,006699E-2
1,422945E-2
1,325652E-2
1,779684E-2
7,418977E-3
7,743285E-3
1,260791E-2
5,148820E-3
7,418977E-3
1,876976E-2
1,260791E-2
1,098637E-2
1,844545E-2
8,391901E-3
7,743285E-3
1,422945E-2
9,689133E-3
1,195929E-2
2,006699E-2
1,195929E-2
5,148820E-3
1,033775E-2
6,446052E-3
7,418977E-3
1,682391E-2
1,487806E-2
9,040517E-3
1,422945E-2
1,260791E-2
4,500204E-3
8,067593E-3
4,824512E-3
4,824512E-3
1,260791E-2
1,552668E-2
7,094669E-3
1,195929E-2
1,390514E-2
6,446052E-3
9,689133E-3
1,163498E-2
9,040517E-3
1,163498E-2
1,909407E-2
1,390514E-2
1,390514E-2
1,974268E-2
1,163498E-2
1,390514E-2
2,233715E-2
1,455375E-2
1,649960E-2
2,136422E-2
1,228360E-2
1,325652E-2
1,941838E-2
1,066206E-2
9,689133E-3
1,585099E-2
1,131067E-2
1,131067E-2
1,941838E-2
1,293221E-2
9,689133E-3
1,487806E-2
9,689133E-3
1,033775E-2
1,390514E-2
1,066206E-2
1,098637E-2
1,876976E-2
1,649960E-2
1,228360E-2
1,617530E-2
9,040517E-3
7,094669E-3
1,358083E-2
1,455375E-2
1,195929E-2
1,455375E-2
1,325652E-2
2,878663E-3
9,040517E-3
1,131067E-2
5,473128E-3
1,195929E-2
1,455375E-2
9,689133E-3
1,520237E-2
1,617530E-2
5,797436E-3
8,716209E-3
1,455375E-2
6,121744E-3
1,001344E-2
2,006699E-2
1,714822E-2
1,974268E-2
2,103992E-2
7,418977E-3
9,364825E-3
1,649960E-2
1,228360E-2
1,228360E-2
1,844545E-2
1,617530E-2
1,260791E-2
1,585099E-2
1,163498E-2
7,743285E-3
1,487806E-2
1,455375E-2
1,228360E-2
1,585099E-2
1,455375E-2
8,716209E-3
1,163498E-2
1,033775E-2
8,391901E-3
1,552668E-2
1,260791E-2
8,391901E-3
1,487806E-2
1,682391E-2
7,418977E-3
1,098637E-2
1,066206E-2
8,067593E-3
1,552668E-2
2,136422E-2
1,260791E-2
1,552668E-2
1,649960E-2
6,121744E-3
1,228360E-2
1,585099E-2
1,195929E-2
1,455375E-2
2,103992E-2
1,552668E-2
1,909407E-2
2,298577E-2
1,293221E-2
1,390514E-2
1,909407E-2
1,455375E-2
1,747253E-2
2,460731E-2
1,844545E-2
1,876976E-2
2,298577E-2
1,098637E-2
1,195929E-2
2,136422E-2
1,649960E-2
1,585099E-2
2,590454E-2
1,585099E-2
1,714822E-2
2,331007E-2
1,455375E-2
1,520237E-2
1,876976E-2
1,455375E-2
1,293221E-2
2,331007E-2
1,909407E-2
1,747253E-2
2,363438E-2
1,585099E-2
1,714822E-2
2,136422E-2
1,617530E-2
1,585099E-2
2,363438E-2
1,941838E-2
1,358083E-2
1,617530E-2
1,163498E-2
1,325652E-2
1,876976E-2
2,103992E-2
1,649960E-2
1,844545E-2
1,617530E-2
9,364825E-3
1,617530E-2
1,974268E-2
1,293221E-2
1,487806E-2
1,812114E-2
1,293221E-2
1,520237E-2
2,331007E-2
1,163498E-2
1,293221E-2
2,006699E-2
1,422945E-2
1,390514E-2
2,168853E-2
1,617530E-2
1,714822E-2
2,136422E-2
1,131067E-2
1,682391E-2
2,525592E-2
1,714822E-2
1,617530E-2
2,525592E-2
2,136422E-2
1,779684E-2
1,909407E-2
1,358083E-2
1,585099E-2
2,298577E-2
2,006699E-2
1,585099E-2
2,071561E-2
1,876976E-2
1,163498E-2
1,487806E-2
1,487806E-2
1,358083E-2
1,487806E-2
1,909407E-2
1,293221E-2
1,747253E-2
2,201284E-2
1,066206E-2
1,293221E-2
1,876976E-2
1,455375E-2
1,649960E-2
2,136422E-2
1,844545E-2
2,590454E-2
3,433655E-2
2,460731E-2
3,271501E-2
4,990334E-2
5,736242E-2
6,579443E-2
7,357783E-2
7,682091E-2
8,655015E-2
9,757663E-2
9,400924E-2
9,465786E-2
9,206339E-2
7,260490E-2
5,217349E-2
4,244425E-2
3,076916E-2
2,817469E-2
3,076916E-2
1,552668E-2
3,202971E-3
-1,337342E-3
-1,982290E-2
-3,441677E-2
-3,830846E-2
-4,479463E-2
-4,901063E-2
-3,928139E-2
-3,960570E-2
-3,506538E-2
-2,241737E-2
-1,430967E-2
-8,147812E-3
2,230047E-3
4,175896E-3
1,257123E-3
5,797436E-3
5,797436E-3
2,841986E-4
2,554355E-3
2,878663E-3
1,581431E-3
8,067593E-3
8,716209E-3
1,581431E-3
7,094669E-3
7,094669E-3
4,500204E-3
1,422945E-2
1,909407E-2
1,455375E-2
1,779684E-2
2,006699E-2
1,293221E-2
1,974268E-2
2,039130E-2
1,422945E-2
1,812114E-2
2,071561E-2
1,487806E-2
1,552668E-2
1,747253E-2
1,033775E-2
1,098637E-2
1,422945E-2
7,418977E-3
1,066206E-2
2,136422E-2
1,325652E-2
1,066206E-2
1,779684E-2
7,418977E-3
1,131067E-2
1,682391E-2
1,033775E-2
1,066206E-2
2,266146E-2
1,520237E-2
1,001344E-2
1,682391E-2
6,121744E-3
5,797436E-3
1,033775E-2
4,175896E-3
4,500204E-3
1,325652E-2
5,148820E-3
4,500204E-3
1,001344E-2
9,328148E-4
9,328148E-4
7,743285E-3
3,527280E-3
-1,661650E-3
-3,283190E-3
-1,333674E-2
-2,112014E-2
-1,722844E-2
-4,998356E-2
-1,965708E-1
-3,230510E-1
-3,626166E-1
-3,532116E-1
-3,545089E-1
-4,226136E-1
-5,147171E-1
-5,435805E-1
-5,435805E-1
-4,926641E-1
-3,214294E-1
-1,664102E-1
-1,025215E-1
-1,139089E-2
8,233415E-2
1,925989E-1
3,262138E-1
4,403703E-1
5,704178E-1
7,247885E-1
8,483499E-1
9,232651E-1
9,686682E-1
9,702898E-1
9,171032E-1
8,473770E-1
7,682458E-1
6,683589E-1
5,700935E-1
4,702066E-1
3,531314E-1
2,464340E-1
1,504388E-1
5,379503E-2
-2,209306E-2
-7,981990E-2
-1,304120E-1
-1,605726E-1
-1,715991E-1
-1,891117E-1
-1,926791E-1
-1,826256E-1
-1,848957E-1
-1,761394E-1
-1,628428E-1
-1,573295E-1
-1,537621E-1
-1,427357E-1
-1,404655E-1
-1,430600E-1
-1,343037E-1
-1,385197E-1
-1,368981E-1
-1,226286E-1
-1,206827E-1
-1,190612E-1
-1,080347E-1
-1,057645E-1
-1,064132E-1
-9,506238E-2
-9,441377E-2
-8,890053E-2
-7,657682E-2
-7,430666E-2
-7,236081E-2
-5,938849E-2
-5,679403E-2
-5,971280E-2
-5,192940E-2
-4,868632E-2
-4,868632E-2
-3,960570E-2
-3,344384E-2
-3,474108E-2
-2,695768E-2
-2,630907E-2
-3,311954E-2
-2,436322E-2
-1,917429E-2
-2,274168E-2
-1,430967E-2
-8,147812E-3
-1,268813E-2
-7,823504E-3
-4,580423E-3
-1,430967E-2
-9,769352E-3
-6,887257E-4
-4,904731E-3
-3,607499E-3
3,202971E-3
-4,580423E-3
-1,661650E-3
5,148820E-3
-1,337342E-3
2,554355E-3
9,040517E-3
-4,010948E-5
2,230047E-3
1,001344E-2
8,716209E-3
1,487806E-2
1,909407E-2
9,364825E-3
1,390514E-2
2,363438E-2
1,617530E-2
1,552668E-2
2,655315E-2
2,558023E-2
2,428300E-2
3,044485E-2
2,168853E-2
2,136422E-2
3,012054E-2
2,590454E-2
2,622885E-2
3,693101E-2
3,239070E-2
2,622885E-2
2,882331E-2
2,622885E-2
2,655315E-2
3,271501E-2
3,239070E-2
2,752608E-2
3,239070E-2
2,752608E-2
2,168853E-2
3,336362E-2
3,174208E-2
2,752608E-2
3,368793E-2
3,206639E-2
2,590454E-2
3,076916E-2
2,914762E-2
2,071561E-2
2,395869E-2
2,558023E-2
2,363438E-2
2,817469E-2
3,239070E-2
2,655315E-2
2,687746E-2
2,752608E-2
1,909407E-2
2,298577E-2
2,817469E-2
2,136422E-2
2,266146E-2
3,466086E-2
2,655315E-2
2,395869E-2
3,044485E-2
2,103992E-2
2,525592E-2
3,303932E-2
2,655315E-2
2,363438E-2
3,368793E-2
2,979624E-2
2,201284E-2
2,493161E-2
1,941838E-2
2,071561E-2
2,558023E-2
2,233715E-2
1,941838E-2
2,558023E-2
2,590454E-2
1,682391E-2
1,812114E-2
1,390514E-2
9,364825E-3
1,293221E-2
1,714822E-2
1,617530E-2
1,941838E-2
1,974268E-2
8,067593E-3
1,098637E-2
1,779684E-2
1,358083E-2
1,422945E-2
1,909407E-2
1,325652E-2
1,617530E-2
1,585099E-2
5,473128E-3
1,390514E-2
2,103992E-2
1,455375E-2
1,358083E-2
1,876976E-2
1,066206E-2
1,195929E-2
1,585099E-2
4,824512E-3
7,094669E-3
1,520237E-2
8,067593E-3
1,033775E-2
1,844545E-2
1,163498E-2
1,163498E-2
1,585099E-2
7,094669E-3
8,716209E-3
1,747253E-2
1,131067E-2
1,228360E-2
2,201284E-2
1,552668E-2
1,260791E-2
1,293221E-2
7,418977E-3
1,195929E-2
1,909407E-2
1,682391E-2
1,163498E-2
1,455375E-2
1,066206E-2
7,743285E-3
1,195929E-2
1,001344E-2
8,067593E-3
1,195929E-2
1,066206E-2
6,770361E-3
1,358083E-2
1,163498E-2
4,500204E-3
1,195929E-2
1,195929E-2
6,446052E-3
1,098637E-2
1,552668E-2
8,067593E-3
1,131067E-2
1,390514E-2
6,446052E-3
7,743285E-3
7,418977E-3
5,148820E-3
9,040517E-3
1,682391E-2
7,094669E-3
4,175896E-3
8,716209E-3
-6,887257E-4
5,148820E-3
1,131067E-2
3,851588E-3
5,148820E-3
1,228360E-2
4,500204E-3
3,202971E-3
1,098637E-2
3,851588E-3
3,851588E-3
1,390514E-2
9,689133E-3
7,418977E-3
1,617530E-2
1,293221E-2
3,527280E-3
1,001344E-2
1,001344E-2
1,001344E-2
1,649960E-2
1,066206E-2
4,175896E-3
1,228360E-2
1,358083E-2
7,743285E-3
1,033775E-2
9,364825E-3
8,391901E-3
1,455375E-2
1,552668E-2
9,364825E-3
1,293221E-2
1,325652E-2
6,121744E-3
1,001344E-2
8,716209E-3
5,797436E-3
1,033775E-2
1,422945E-2
7,418977E-3
9,040517E-3
1,260791E-2
2,554355E-3
4,500204E-3
8,067593E-3
-3,644176E-4
3,202971E-3
1,163498E-2
3,851588E-3
9,328148E-4
7,094669E-3
-1,013034E-3
1,581431E-3
7,743285E-3
-1,985958E-3
-3,931807E-3
6,446052E-3
-2,634574E-3
-2,958882E-3
3,851588E-3
-4,256115E-3
-1,985958E-3
5,797436E-3
-6,887257E-4
-6,850580E-3
-1,337342E-3
-3,283190E-3
-2,634574E-3
4,500204E-3
-4,010948E-5
-1,013034E-3
3,851588E-3
4,175896E-3
3,851588E-3
1,260791E-2
1,163498E-2
8,391901E-3
1,909407E-2
2,168853E-2
2,103992E-2
2,914762E-2
4,017409E-2
3,952548E-2
5,120057E-2
5,963258E-2
5,736242E-2
6,190274E-2
6,936182E-2
6,838890E-2
7,811814E-2
8,655015E-2
8,395569E-2
8,687446E-2
8,946893E-2
8,006399E-2
8,460430E-2
9,076616E-2
8,298276E-2
8,298276E-2
8,719877E-2
7,811814E-2
7,487506E-2
7,779383E-2
6,482151E-2
6,352428E-2
6,579443E-2
5,282211E-2
5,022765E-2
5,703812E-2
5,022765E-2
4,568733E-2
4,763318E-2
3,952548E-2
3,401224E-2
3,628240E-2
2,914762E-2
2,428300E-2
3,141778E-2
2,525592E-2
1,909407E-2
2,655315E-2
2,039130E-2
1,585099E-2
1,941838E-2
1,520237E-2
1,390514E-2
1,779684E-2
1,682391E-2
8,391901E-3
1,358083E-2
1,131067E-2
5,797436E-3
9,364825E-3
1,228360E-2
9,040517E-3
1,163498E-2
1,195929E-2
1,581431E-3
6,446052E-3
1,066206E-2
3,851588E-3
7,418977E-3
1,390514E-2
1,131067E-2
1,228360E-2
1,390514E-2
5,148820E-3
7,418977E-3
1,649960E-2
1,422945E-2
1,390514E-2
2,039130E-2
1,195929E-2
1,033775E-2
1,779684E-2
1,066206E-2
1,131067E-2
1,682391E-2
1,228360E-2
1,131067E-2
1,714822E-2
1,293221E-2
4,824512E-3
7,743285E-3
7,094669E-3
8,391901E-3
1,455375E-2
1,617530E-2
9,364825E-3
9,040517E-3
1,001344E-2
4,175896E-3
1,131067E-2
1,390514E-2
6,121744E-3
5,148820E-3
1,260791E-2
1,001344E-2
1,228360E-2
1,195929E-2
9,328148E-4
3,851588E-3
1,098637E-2
6,121744E-3
6,446052E-3
1,585099E-2
8,067593E-3
4,500204E-3
1,195929E-2
5,148820E-3
5,473128E-3
9,364825E-3
3,202971E-3
2,878663E-3
1,422945E-2
1,260791E-2
9,689133E-3
1,228360E-2
5,148820E-3
4,824512E-3
1,260791E-2
8,716209E-3
1,001344E-2
1,714822E-2
1,455375E-2
6,770361E-3
1,131067E-2
1,066206E-2
7,743285E-3
1,195929E-2
1,358083E-2
8,391901E-3
1,293221E-2
1,293221E-2
-3,644176E-4
4,500204E-3
5,148820E-3
9,328148E-4
6,121744E-3
1,066206E-2
1,581431E-3
3,851588E-3
8,067593E-3
-4,904731E-3
-2,634574E-3
3,202971E-3
-4,904731E-3
-3,644176E-4
9,364825E-3
2,554355E-3
9,328148E-4
6,121744E-3
-4,580423E-3
-4,904731E-3
2,878663E-3
-1,985958E-3
-1,337342E-3
7,094669E-3
-1,661650E-3
-3,607499E-3
2,878663E-3
-4,580423E-3
-1,985958E-3
5,148820E-3
2,230047E-3
2,841986E-4
7,418977E-3
7,418977E-3
2,230047E-3
6,121744E-3
1,581431E-3
3,851588E-3
6,770361E-3
4,824512E-3
-4,010948E-5
3,851588E-3
4,824512E-3
-3,283190E-3
-1,661650E-3
3,527280E-3
-2,310266E-3
9,328148E-4
5,797436E-3
1,257123E-3
4,175896E-3
5,473128E-3
-5,229039E-3
-4,010948E-5
6,770361E-3
2,230047E-3
8,391901E-3
1,747253E-2
9,364825E-3
1,228360E-2
1,844545E-2
4,175896E-3
6,770361E-3
1,131067E-2
5,797436E-3
7,418977E-3
1,520237E-2
1,066206E-2
7,094669E-3
1,098637E-2
4,175896E-3
7,094669E-3
1,033775E-2
2,230047E-3
3,202971E-3
1,001344E-2
9,689133E-3
8,391901E-3
1,228360E-2
7,094669E-3
5,148820E-3
1,163498E-2
1,001344E-2
9,364825E-3
1,585099E-2
1,358083E-2
6,446052E-3
1,131067E-2
1,260791E-2
9,040517E-3
1,163498E-2
1,649960E-2
1,455375E-2
1,649960E-2
1,552668E-2
7,418977E-3
1,390514E-2
1,487806E-2
7,743285E-3
1,325652E-2
1,909407E-2
1,228360E-2
1,455375E-2
1,617530E-2
7,418977E-3
9,364825E-3
1,649960E-2
8,716209E-3
8,067593E-3
1,747253E-2
1,260791E-2
1,195929E-2
1,195929E-2
5,797436E-3
8,067593E-3
1,487806E-2
9,689133E-3
5,473128E-3
1,293221E-2
8,391901E-3
7,094669E-3
1,552668E-2
1,033775E-2
6,446052E-3
1,195929E-2
9,689133E-3
6,446052E-3
1,228360E-2
1,066206E-2
5,473128E-3
9,689133E-3
7,743285E-3
6,770361E-3
1,422945E-2
1,455375E-2
1,195929E-2
1,649960E-2
1,552668E-2
6,446052E-3
9,364825E-3
9,689133E-3
8,716209E-3
1,487806E-2
1,941838E-2
1,390514E-2
1,714822E-2
1,714822E-2
7,094669E-3
8,391901E-3
1,098637E-2
5,473128E-3
1,066206E-2
1,974268E-2
1,358083E-2
1,066206E-2
1,552668E-2
7,743285E-3
1,195929E-2
1,585099E-2
8,067593E-3
1,001344E-2
1,779684E-2
1,520237E-2
1,358083E-2
1,779684E-2
1,033775E-2
1,163498E-2
1,876976E-2
1,195929E-2
1,131067E-2
2,168853E-2
1,779684E-2
1,649960E-2
1,974268E-2
1,131067E-2
1,390514E-2
2,071561E-2
1,649960E-2
1,844545E-2
2,849900E-2
1,909407E-2
1,520237E-2
1,682391E-2
1,131067E-2
1,163498E-2
2,006699E-2
2,298577E-2
1,876976E-2
1,876976E-2
1,520237E-2
6,121744E-3
1,131067E-2
9,040517E-3
5,473128E-3
1,195929E-2
1,487806E-2
9,689133E-3
1,390514E-2
1,682391E-2
8,067593E-3
1,066206E-2
9,364825E-3
3,527280E-3
1,195929E-2
2,039130E-2
1,520237E-2
1,649960E-2
1,974268E-2
1,001344E-2
1,358083E-2
2,039130E-2
1,260791E-2
1,293221E-2
2,298577E-2
1,617530E-2
1,941838E-2
2,558023E-2
1,585099E-2
1,682391E-2
1,876976E-2
1,131067E-2
1,260791E-2
2,103992E-2
1,682391E-2
1,422945E-2
2,006699E-2
1,066206E-2
7,743285E-3
1,585099E-2
1,098637E-2
1,325652E-2
2,168853E-2
1,747253E-2
1,293221E-2
2,103992E-2
1,682391E-2
1,260791E-2
1,909407E-2
2,103992E-2
1,747253E-2
2,395869E-2
2,395869E-2
1,714822E-2
2,168853E-2
2,136422E-2
1,552668E-2
1,812114E-2
2,395869E-2
1,779684E-2
2,201284E-2
2,460731E-2
1,390514E-2
1,585099E-2
1,520237E-2
7,743285E-3
1,585099E-2
2,395869E-2
1,649960E-2
1,876976E-2
2,395869E-2
1,098637E-2
1,260791E-2
1,520237E-2
1,131067E-2
1,195929E-2
1,974268E-2
1,617530E-2
1,520237E-2
1,747253E-2
8,067593E-3
1,098637E-2
1,844545E-2
1,455375E-2
1,195929E-2
1,941838E-2
1,617530E-2
1,195929E-2
1,617530E-2
9,364825E-3
1,131067E-2
1,779684E-2
1,390514E-2
1,260791E-2
2,201284E-2
1,941838E-2
1,066206E-2
1,455375E-2
1,033775E-2
1,098637E-2
1,714822E-2
1,876976E-2
1,617530E-2
2,039130E-2
2,233715E-2
1,552668E-2
2,039130E-2
1,649960E-2
1,228360E-2
1,844545E-2
2,201284E-2
1,747253E-2
2,039130E-2
1,941838E-2
1,195929E-2
2,103992E-2
2,720177E-2
2,103992E-2
3,012054E-2
4,957903E-2
5,606519E-2
6,352428E-2
6,352428E-2
6,060550E-2
7,941537E-2
9,692801E-2
8,752308E-2
8,200984E-2
7,649660E-2
5,963258E-2
4,925472E-2
4,082271E-2
2,266146E-2
1,974268E-2
2,201284E-2
1,163498E-2
4,175896E-3
-1,661650E-3
-2,339029E-2
-3,798416E-2
-4,155155E-2
-5,225371E-2
-5,322664E-2
-4,057862E-2
-3,376815E-2
-2,922784E-2
-1,690413E-2
-1,009366E-2
-1,139089E-2
-4,256115E-3
2,554355E-3
4,175896E-3
1,163498E-2
8,716209E-3
2,230047E-3
5,473128E-3
7,418977E-3
-3,644176E-4
5,148820E-3
7,418977E-3
1,257123E-3
7,094669E-3
1,552668E-2
7,743285E-3
7,418977E-3
1,163498E-2
1,905739E-3
9,040517E-3
1,585099E-2
1,066206E-2
1,098637E-2
2,136422E-2
1,714822E-2
1,487806E-2
1,844545E-2
1,131067E-2
1,487806E-2
1,876976E-2
1,487806E-2
1,714822E-2
2,298577E-2
1,876976E-2
1,909407E-2
2,266146E-2
1,390514E-2
1,066206E-2
1,682391E-2
1,325652E-2
1,260791E-2
2,039130E-2
1,844545E-2
7,743285E-3
9,689133E-3
9,364825E-3
6,446052E-3
1,163498E-2
1,390514E-2
1,131067E-2
1,293221E-2
1,585099E-2
6,770361E-3
1,131067E-2
1,487806E-2
5,797436E-3
7,743285E-3
1,358083E-2
7,418977E-3
9,364825E-3
9,689133E-3
-3,607499E-3
-7,823504E-3
-8,472120E-3
-1,884998E-2
-1,755275E-2
-4,382170E-2
-1,968951E-1
-3,298614E-1
-3,622922E-1
-3,567790E-1
-3,642381E-1
-4,252080E-1
-5,153657E-1
-5,546069E-1
-5,523368E-1
-5,082309E-1
-3,548332E-1
-1,913819E-1
-1,245744E-1
-3,733554E-2
6,709167E-2
1,773564E-1
3,106471E-1
4,325869E-1
5,587428E-1
7,011140E-1
8,298643E-1
9,141845E-1
9,595876E-1
9,683439E-1
9,339672E-1
8,622952E-1
7,795966E-1
6,871688E-1
5,778769E-1
4,740983E-1
3,664280E-1
2,512987E-1
1,553035E-1
6,903752E-2
-1,560690E-2
-7,690113E-2
-1,206827E-1
-1,644643E-1
-1,826256E-1
-1,907333E-1
-2,001382E-1
-1,907333E-1
-1,780853E-1
-1,790582E-1
-1,703019E-1
-1,583025E-1
-1,615455E-1
-1,531135E-1
-1,411141E-1
-1,430600E-1
-1,391683E-1
-1,258717E-1
-1,284661E-1
-1,291147E-1
-1,229529E-1
-1,265203E-1
-1,180883E-1
-1,080347E-1
-1,054402E-1
-9,895408E-2
-8,436021E-2
-8,598175E-2
-8,695468E-2
-7,722544E-2
-7,754974E-2
-7,138789E-2
-6,036142E-2
-5,711833E-2
-5,906418E-2
-4,868632E-2
-4,738909E-2
-4,933494E-2
-4,317309E-2
-4,155155E-2
-3,830846E-2
-3,084938E-2
-2,598476E-2
-3,052507E-2
-2,079583E-2
-1,787705E-2
-2,403891E-2
-1,690413E-2
-1,301243E-2
-1,657982E-2
-8,472120E-3
-2,634574E-3
-9,120736E-3
-3,607499E-3
1,581431E-3
-5,877655E-3
-2,634574E-3
2,841986E-4
-2,634574E-3
5,148820E-3
1,066206E-2
3,851588E-3
8,716209E-3
1,163498E-2
-6,887257E-4
4,175896E-3
1,033775E-2
7,094669E-3
1,228360E-2
2,006699E-2
1,260791E-2
1,390514E-2
1,974268E-2
1,131067E-2
1,293221E-2
2,071561E-2
1,747253E-2
1,714822E-2
2,720177E-2
2,331007E-2
1,876976E-2
2,460731E-2
1,747253E-2
1,617530E-2
2,395869E-2
2,266146E-2
2,201284E-2
3,044485E-2
2,752608E-2
1,941838E-2
2,266146E-2
1,844545E-2
1,714822E-2
2,720177E-2
2,720177E-2
2,298577E-2
2,655315E-2
2,655315E-2
1,714822E-2
1,844545E-2
1,941838E-2
1,876976E-2
2,493161E-2
2,882331E-2
2,039130E-2
2,622885E-2
2,947193E-2
1,617530E-2
1,747253E-2
2,201284E-2
1,876976E-2
2,558023E-2
3,498517E-2
2,817469E-2
2,590454E-2
2,752608E-2
1,682391E-2
2,071561E-2
2,947193E-2
2,331007E-2
2,071561E-2
2,882331E-2
2,558023E-2
1,974268E-2
2,395869E-2
1,812114E-2
1,682391E-2
2,298577E-2
1,941838E-2
1,455375E-2
2,201284E-2
2,039130E-2
1,422945E-2
2,168853E-2
1,974268E-2
1,747253E-2
2,331007E-2
2,395869E-2
1,649960E-2
2,071561E-2
2,428300E-2
1,358083E-2
1,714822E-2
1,876976E-2
1,747253E-2
2,168853E-2
2,590454E-2
1,682391E-2
1,747253E-2
2,039130E-2
1,358083E-2
1,844545E-2
2,331007E-2
1,714822E-2
1,779684E-2
2,201284E-2
1,617530E-2
1,682391E-2
1,974268E-2
1,098637E-2
1,325652E-2
2,233715E-2
1,747253E-2
1,195929E-2
2,006699E-2
1,390514E-2
1,260791E-2
1,974268E-2
1,325652E-2
1,325652E-2
1,876976E-2
1,585099E-2
1,455375E-2
2,233715E-2
2,103992E-2
1,455375E-2
2,103992E-2
1,779684E-2
1,422945E-2
2,071561E-2
1,876976E-2
1,909407E-2
2,298577E-2
1,909407E-2
1,131067E-2
1,714822E-2
1,812114E-2
1,617530E-2
2,168853E-2
2,395869E-2
1,747253E-2
2,006699E-2
1,974268E-2
1,260791E-2
1,682391E-2
2,006699E-2
1,649960E-2
1,876976E-2
2,266146E-2
1,617530E-2
2,006699E-2
2,168853E-2
1,131067E-2
1,422945E-2
1,779684E-2
1,390514E-2
1,649960E-2
2,428300E-2
1,682391E-2
1,487806E-2
1,812114E-2
6,770361E-3
9,689133E-3
2,103992E-2
1,714822E-2
1,455375E-2
2,233715E-2
1,520237E-2
1,163498E-2
1,682391E-2
7,743285E-3
9,364825E-3
1,714822E-2
1,098637E-2
7,743285E-3
1,714822E-2
1,260791E-2
1,163498E-2
1,487806E-2
6,770361E-3
7,743285E-3
1,552668E-2
1,325652E-2
1,033775E-2
1,585099E-2
1,487806E-2
9,040517E-3
1,325652E-2
8,391901E-3
6,770361E-3
1,260791E-2
1,552668E-2
1,520237E-2
1,909407E-2
1,974268E-2
1,163498E-2
1,131067E-2
1,358083E-2
1,228360E-2
1,520237E-2
1,714822E-2
1,001344E-2
1,358083E-2
1,812114E-2
8,716209E-3
8,067593E-3
1,293221E-2
6,121744E-3
5,148820E-3
1,455375E-2
9,040517E-3
7,743285E-3
1,195929E-2
-2,634574E-3
-3,283190E-3
7,094669E-3
1,257123E-3
2,878663E-3
1,293221E-2
3,851588E-3
-4,256115E-3
2,554355E-3
-2,634574E-3
-6,887257E-4
4,824512E-3
-5,229039E-3
-6,850580E-3
2,230047E-3
2,554355E-3
-1,337342E-3
2,841986E-4
-7,823504E-3
-1,074228E-2
-5,229039E-3
-2,634574E-3
-4,580423E-3
3,202971E-3
4,824512E-3
-4,010948E-5
2,554355E-3
7,743285E-3
1,001344E-2
1,520237E-2
2,363438E-2
2,168853E-2
2,979624E-2
4,082271E-2
3,466086E-2
4,439010E-2
5,476796E-2
5,217349E-2
5,963258E-2
7,001044E-2
6,968613E-2
7,682091E-2
8,363138E-2
7,487506E-2
7,649660E-2
8,492861E-2
7,746953E-2
7,746953E-2
8,849600E-2
8,006399E-2
7,973968E-2
8,200984E-2
6,644305E-2
6,352428E-2
7,065906E-2
6,449720E-2
6,190274E-2
6,482151E-2
5,184919E-2
4,763318E-2
5,152488E-2
4,439010E-2
4,082271E-2
4,147133E-2
3,271501E-2
2,849900E-2
3,660671E-2
3,109347E-2
2,493161E-2
2,752608E-2
2,103992E-2
1,747253E-2
2,201284E-2
2,039130E-2
1,552668E-2
2,136422E-2
1,714822E-2
7,094669E-3
1,033775E-2
9,689133E-3
8,391901E-3
1,325652E-2
1,455375E-2
7,094669E-3
1,131067E-2
9,040517E-3
-6,887257E-4
1,905739E-3
4,175896E-3
2,554355E-3
7,418977E-3
1,455375E-2
6,446052E-3
4,175896E-3
8,067593E-3
-4,010948E-5
5,473128E-3
8,716209E-3
1,581431E-3
5,797436E-3
1,131067E-2
2,554355E-3
7,094669E-3
1,066206E-2
9,328148E-4
5,473128E-3
9,364825E-3
-4,010948E-5
9,328148E-4
1,033775E-2
3,527280E-3
2,554355E-3
8,067593E-3
2,554355E-3
5,473128E-3
8,716209E-3
7,094669E-3
6,770361E-3
1,260791E-2
7,743285E-3
2,554355E-3
1,033775E-2
1,001344E-2
1,098637E-2
1,617530E-2
1,358083E-2
1,001344E-2
1,585099E-2
1,260791E-2
4,500204E-3
1,066206E-2
1,001344E-2
6,121744E-3
1,422945E-2
1,552668E-2
5,797436E-3
8,391901E-3
1,001344E-2
3,202971E-3
9,364825E-3
1,487806E-2
8,067593E-3
5,473128E-3
1,358083E-2
7,743285E-3
9,364825E-3
1,358083E-2
6,121744E-3
1,131067E-2
1,617530E-2
6,770361E-3
7,418977E-3
1,812114E-2
1,260791E-2
1,293221E-2
1,812114E-2
8,716209E-3
7,418977E-3
1,552668E-2
1,098637E-2
1,033775E-2
1,714822E-2
1,325652E-2
8,391901E-3
1,131067E-2
8,391901E-3
5,473128E-3
1,293221E-2
1,163498E-2
5,797436E-3
1,358083E-2
1,163498E-2
3,202971E-3
5,473128E-3
6,446052E-3
7,094669E-3
1,098637E-2
1,260791E-2
7,094669E-3
1,228360E-2
1,098637E-2
1,257123E-3
7,418977E-3
1,001344E-2
3,527280E-3
4,824512E-3
1,001344E-2
6,121744E-3
6,446052E-3
7,743285E-3
2,841986E-4
6,085067E-4
6,121744E-3
-4,580423E-3
-3,607499E-3
5,473128E-3
-4,010948E-5
-1,013034E-3
4,824512E-3
-2,310266E-3
-4,010948E-5
7,094669E-3
2,230047E-3
6,085067E-4
1,066206E-2
6,085067E-4
-1,013034E-3
5,148820E-3
-1,985958E-3
6,085067E-4
7,743285E-3
-4,010948E-5
2,841986E-4
9,364825E-3
3,851588E-3
9,328148E-4
5,148820E-3
-2,310266E-3
-2,310266E-3
6,446052E-3
6,121744E-3
3,527280E-3
1,098637E-2
1,228360E-2
6,770361E-3
1,033775E-2
1,066206E-2
3,851588E-3
9,364825E-3
1,325652E-2
7,418977E-3
1,260791E-2
1,390514E-2
5,473128E-3
9,364825E-3
1,098637E-2
3,851588E-3
7,743285E-3
1,714822E-2
9,364825E-3
9,040517E-3
1,260791E-2
3,202971E-3
6,121744E-3
1,422945E-2
6,770361E-3
9,689133E-3
1,747253E-2
1,325652E-2
1,163498E-2
1,487806E-2
5,148820E-3
4,824512E-3
1,422945E-2
9,040517E-3
8,067593E-3
1,844545E-2
1,585099E-2
7,418977E-3
1,228360E-2
3,851588E-3
2,878663E-3
1,585099E-2
1,422945E-2
1,098637E-2
1,649960E-2
1,422945E-2
8,716209E-3
1,131067E-2
8,067593E-3
8,067593E-3
1,520237E-2
1,617530E-2
1,325652E-2
1,812114E-2
1,585099E-2
5,148820E-3
8,716209E-3
1,325652E-2
1,098637E-2
1,163498E-2
1,747253E-2
1,682391E-2
2,006699E-2
1,844545E-2
5,473128E-3
1,001344E-2
1,649960E-2
1,001344E-2
1,163498E-2
2,201284E-2
1,487806E-2
1,358083E-2
1,812114E-2
8,067593E-3
8,067593E-3
1,163498E-2
6,770361E-3
9,040517E-3
1,714822E-2
9,040517E-3
9,689133E-3
1,293221E-2
3,527280E-3
7,418977E-3
1,714822E-2
1,163498E-2
8,067593E-3
1,422945E-2
1,066206E-2
9,689133E-3
1,358083E-2
7,743285E-3
1,001344E-2
2,006699E-2
1,714822E-2
1,585099E-2
2,006699E-2
1,552668E-2
1,001344E-2
1,358083E-2
1,033775E-2
1,131067E-2
1,876976E-2
1,876976E-2
1,714822E-2
2,331007E-2
2,266146E-2
1,098637E-2
1,422945E-2
1,358083E-2
1,098637E-2
1,812114E-2
2,233715E-2
1,552668E-2
1,714822E-2
1,876976E-2
1,163498E-2
1,195929E-2
1,520237E-2
1,066206E-2
1,649960E-2
2,136422E-2
1,617530E-2
1,812114E-2
2,006699E-2
1,001344E-2
1,390514E-2
2,071561E-2
1,422945E-2
1,682391E-2
2,395869E-2
1,487806E-2
1,747253E-2
1,909407E-2
1,001344E-2
1,325652E-2
2,039130E-2
1,552668E-2
1,520237E-2
2,298577E-2
1,682391E-2
1,131067E-2
1,422945E-2
9,364825E-3
1,293221E-2
1,844545E-2
1,552668E-2
1,552668E-2
2,201284E-2
1,714822E-2
1,195929E-2
1,747253E-2
1,293221E-2
1,098637E-2
1,876976E-2
1,812114E-2
1,520237E-2
2,298577E-2
2,071561E-2
1,487806E-2
2,006699E-2
1,779684E-2
1,163498E-2
1,649960E-2
2,331007E-2
1,974268E-2
2,363438E-2
2,428300E-2
1,228360E-2
1,585099E-2
1,909407E-2
1,455375E-2
1,585099E-2
2,103992E-2
1,812114E-2
2,136422E-2
2,103992E-2
1,066206E-2
1,455375E-2
1,876976E-2
1,422945E-2
2,039130E-2
2,590454E-2
1,844545E-2
2,103992E-2
2,655315E-2
1,422945E-2
1,325652E-2
2,071561E-2
1,682391E-2
1,682391E-2
2,622885E-2
2,039130E-2
1,876976E-2
2,136422E-2
1,487806E-2
1,455375E-2
1,941838E-2
1,617530E-2
1,487806E-2
2,460731E-2
1,941838E-2
1,131067E-2
1,909407E-2
1,358083E-2
1,552668E-2
2,395869E-2
1,941838E-2
1,487806E-2
2,331007E-2
2,103992E-2
1,617530E-2
2,233715E-2
1,552668E-2
1,098637E-2
1,941838E-2
1,974268E-2
1,455375E-2
2,006699E-2
2,103992E-2
1,422945E-2
1,974268E-2
2,298577E-2
2,136422E-2
3,141778E-2
4,374148E-2
5,379503E-2
6,644305E-2
6,968613E-2
6,838890E-2
8,784739E-2
1,014683E-1
9,303631E-2
8,557723E-2
8,136122E-2
6,352428E-2
5,574088E-2
4,601164E-2
2,622885E-2
2,720177E-2
2,655315E-2
1,131067E-2
1,581431E-3
-2,958882E-3
-2,176875E-2
-3,441677E-2
-4,090293E-2
-5,355095E-2
-4,965925E-2
-3,733554E-2
-3,765985E-2
-2,987645E-2
-1,463397E-2
-1,398536E-2
-9,445044E-3
2,230047E-3
-2,958882E-3
6,085067E-4
8,716209E-3
4,500204E-3
1,905739E-3
1,001344E-2
5,473128E-3
1,257123E-3
9,689133E-3
2,878663E-3
3,527280E-3
1,358083E-2
1,001344E-2
9,364825E-3
1,779684E-2
1,552668E-2
1,260791E-2
1,747253E-2
1,617530E-2
1,487806E-2
1,812114E-2
1,844545E-2
1,520237E-2
1,909407E-2
1,974268E-2
1,163498E-2
1,260791E-2
1,260791E-2
7,743285E-3
1,098637E-2
1,779684E-2
1,228360E-2
1,487806E-2
2,006699E-2
8,716209E-3
9,689133E-3
1,585099E-2
1,033775E-2
1,520237E-2
2,395869E-2
1,455375E-2
1,293221E-2
1,812114E-2
7,743285E-3
1,033775E-2
1,714822E-2
1,066206E-2
1,098637E-2
1,974268E-2
1,131067E-2
1,001344E-2
1,260791E-2
5,148820E-3
9,040517E-3
1,422945E-2
8,067593E-3
7,094669E-3
1,325652E-2
6,446052E-3
1,257123E-3
9,328148E-4
-9,769352E-3
-1,528259E-2
-1,106658E-2
-1,333674E-2
-9,019776E-2
-2,481358E-1
-3,454282E-1
-3,655353E-1
-3,441310E-1
-3,713729E-1
-4,586118E-1
-5,348242E-1
-5,581743E-1
-5,539583E-1
-4,719084E-1
-3,039168E-1
-1,790582E-1
-1,086833E-1
-1,171520E-2
8,492861E-2
2,136789E-1
3,528071E-1
4,614503E-1
5,937680E-1
7,458685E-1
8,561333E-1
9,372103E-1
9,780732E-1
9,676953E-1
9,271568E-1
8,632681E-1
7,682458E-1
6,725749E-1
5,743095E-1
4,556128E-1
3,476182E-1
2,454611E-1
1,436284E-1
5,282211E-2
-1,593121E-2
-7,917128E-2
-1,291147E-1
-1,599240E-1
-1,848957E-1
-1,959222E-1
-1,891117E-1
-1,913819E-1
-1,878145E-1
-1,725720E-1
-1,664102E-1
-1,657615E-1
-1,521406E-1
-1,544108E-1
-1,505191E-1
-1,346280E-1
-1,326821E-1
-1,333307E-1
-1,274932E-1
-1,300877E-1
-1,313849E-1
-1,177639E-1
-1,145209E-1
-1,148452E-1
-1,064132E-1
-9,733254E-2
-9,733254E-2
-8,760330E-2
-8,144144E-2
-8,533314E-2
-7,592820E-2
-6,911773E-2
-7,236081E-2
-6,392880E-2
-4,868632E-2
-5,063217E-2
-4,965925E-2
-4,284878E-2
-4,738909E-2
-3,830846E-2
-2,663337E-2
-3,441677E-2
-3,214661E-2
-1,593121E-2
-1,495828E-2
-1,657982E-2
-1,268813E-2
-1,560690E-2
-1,236382E-2
-2,634574E-3
-5,553347E-3
-8,147812E-3
-4,010948E-5
-1,985958E-3
-1,661650E-3
3,202971E-3
-4,256115E-3
2,841986E-4
9,364825E-3
6,770361E-3
4,500204E-3
1,131067E-2
8,067593E-3
3,202971E-3
1,098637E-2
9,689133E-3
8,716209E-3
1,390514E-2
1,455375E-2
1,325652E-2
2,103992E-2
2,428300E-2
1,747253E-2
2,006699E-2
2,363438E-2
1,844545E-2
2,363438E-2
3,433655E-2
2,882331E-2
3,109347E-2
3,563378E-2
2,233715E-2
2,687746E-2
3,206639E-2
2,266146E-2
2,687746E-2
3,563378E-2
2,817469E-2
2,590454E-2
3,271501E-2
2,201284E-2
2,136422E-2
3,174208E-2
2,428300E-2
2,233715E-2
2,979624E-2
2,460731E-2
2,201284E-2
2,914762E-2
2,428300E-2
2,558023E-2
3,044485E-2
2,558023E-2
2,558023E-2
2,752608E-2
2,266146E-2
1,812114E-2
2,655315E-2
2,622885E-2
2,168853E-2
2,493161E-2
2,655315E-2
1,974268E-2
2,395869E-2
2,233715E-2
1,293221E-2
1,909407E-2
2,071561E-2
1,747253E-2
2,071561E-2
2,752608E-2
2,006699E-2
1,876976E-2
2,460731E-2
1,358083E-2
1,649960E-2
2,233715E-2
1,163498E-2
1,455375E-2
2,428300E-2
1,747253E-2
1,779684E-2
2,071561E-2
1,131067E-2
1,487806E-2
2,168853E-2
1,293221E-2
1,163498E-2
1,909407E-2
1,358083E-2
1,585099E-2
2,039130E-2
1,163498E-2
1,358083E-2
2,006699E-2
1,585099E-2
1,358083E-2
1,941838E-2
1,422945E-2
9,040517E-3
1,617530E-2
1,066206E-2
9,689133E-3
1,390514E-2
1,649960E-2
1,228360E-2
1,552668E-2
1,487806E-2
6,446052E-3
1,163498E-2
1,033775E-2
7,743285E-3
1,422945E-2
1,520237E-2
1,228360E-2
1,520237E-2
1,422945E-2
7,418977E-3
1,195929E-2
1,163498E-2
7,743285E-3
1,552668E-2
1,812114E-2
9,364825E-3
1,293221E-2
1,228360E-2
5,797436E-3
1,066206E-2
1,422945E-2
6,446052E-3
1,098637E-2
1,812114E-2
1,033775E-2
9,040517E-3
1,649960E-2
6,770361E-3
7,094669E-3
1,714822E-2
1,422945E-2
1,455375E-2
2,233715E-2
1,617530E-2
1,033775E-2
1,714822E-2
8,716209E-3
1,066206E-2
2,168853E-2
1,682391E-2
1,325652E-2
1,974268E-2
1,455375E-2
6,770361E-3
1,163498E-2
1,260791E-2
9,364825E-3
1,358083E-2
1,358083E-2
7,094669E-3
1,195929E-2
1,487806E-2
6,121744E-3
7,743285E-3
8,391901E-3
7,094669E-3
1,260791E-2
1,585099E-2
6,121744E-3
7,418977E-3
1,358083E-2
5,473128E-3
5,473128E-3
1,131067E-2
4,500204E-3
6,446052E-3
1,487806E-2
1,066206E-2
1,001344E-2
1,649960E-2
5,797436E-3
4,500204E-3
1,131067E-2
8,391901E-3
8,716209E-3
1,682391E-2
1,066206E-2
1,195929E-2
1,714822E-2
8,067593E-3
7,743285E-3
1,520237E-2
9,040517E-3
9,040517E-3
1,747253E-2
1,098637E-2
5,473128E-3
9,689133E-3
6,121744E-3
8,391901E-3
1,293221E-2
1,195929E-2
1,098637E-2
1,585099E-2
1,325652E-2
5,473128E-3
1,098637E-2
1,455375E-2
1,098637E-2
1,390514E-2
1,325652E-2
8,067593E-3
1,325652E-2
1,487806E-2
8,391901E-3
9,040517E-3
7,743285E-3
9,328148E-4
3,527280E-3
1,033775E-2
6,085067E-4
2,554355E-3
5,797436E-3
-3,931807E-3
2,841986E-4
3,527280E-3
-6,526271E-3
-4,904731E-3
2,554355E-3
-2,634574E-3
9,328148E-4
5,148820E-3
-5,877655E-3
-1,013034E-3
4,824512E-3
-3,607499E-3
2,230047E-3
1,163498E-2
5,473128E-3
8,716209E-3
1,390514E-2
8,716209E-3
1,520237E-2
2,428300E-2
2,493161E-2
2,752608E-2
4,082271E-2
4,276856E-2
4,698456E-2
5,606519E-2
5,347073E-2
5,833535E-2
6,936182E-2
6,774028E-2
7,065906E-2
8,492861E-2
8,655015E-2
7,941537E-2
8,428000E-2
8,071261E-2
7,714522E-2
8,265846E-2
8,557723E-2
7,844245E-2
8,200984E-2
7,811814E-2
6,709167E-2
6,936182E-2
6,579443E-2
5,574088E-2
5,865966E-2
5,638950E-2
5,282211E-2
5,184919E-2
4,503872E-2
3,239070E-2
3,595809E-2
3,790394E-2
2,947193E-2
2,817469E-2
3,303932E-2
2,622885E-2
2,493161E-2
2,525592E-2
1,520237E-2
1,714822E-2
1,974268E-2
1,293221E-2
1,520237E-2
2,103992E-2
1,033775E-2
8,067593E-3
1,228360E-2
5,148820E-3
8,391901E-3
1,390514E-2
5,797436E-3
1,905739E-3
1,033775E-2
4,500204E-3
6,085067E-4
4,824512E-3
-6,887257E-4
-1,985958E-3
5,473128E-3
2,554355E-3
-1,013034E-3
6,121744E-3
5,148820E-3
-4,010948E-5
3,851588E-3
-2,310266E-3
9,328148E-4
1,001344E-2
5,473128E-3
2,878663E-3
1,066206E-2
7,094669E-3
4,824512E-3
1,098637E-2
7,743285E-3
6,121744E-3
1,131067E-2
1,033775E-2
1,098637E-2
1,552668E-2
1,325652E-2
4,824512E-3
9,689133E-3
1,001344E-2
7,094669E-3
1,228360E-2
1,390514E-2
7,094669E-3
1,228360E-2
1,260791E-2
3,202971E-3
9,040517E-3
1,098637E-2
4,175896E-3
6,446052E-3
1,358083E-2
8,716209E-3
1,163498E-2
1,617530E-2
5,797436E-3
8,716209E-3
1,585099E-2
9,689133E-3
1,033775E-2
1,876976E-2
1,131067E-2
9,689133E-3
1,747253E-2
6,446052E-3
8,391901E-3
1,455375E-2
7,094669E-3
8,716209E-3
1,617530E-2
1,098637E-2
9,689133E-3
1,260791E-2
6,446052E-3
7,094669E-3
1,714822E-2
1,131067E-2
9,040517E-3
1,747253E-2
9,364825E-3
8,716209E-3
1,552668E-2
1,163498E-2
1,098637E-2
1,552668E-2
1,358083E-2
1,066206E-2
1,617530E-2
1,714822E-2
8,391901E-3
9,689133E-3
7,094669E-3
5,473128E-3
1,098637E-2
9,364825E-3
4,824512E-3
8,716209E-3
1,001344E-2
4,824512E-3
3,851588E-3
-4,010948E-5
-1,013034E-3
7,094669E-3
5,797436E-3
2,554355E-3
6,121744E-3
5,797436E-3
-2,958882E-3
2,841986E-4
-4,010948E-5
-1,985958E-3
4,175896E-3
5,148820E-3
-1,013034E-3
3,851588E-3
5,148820E-3
-7,174888E-3
-1,013034E-3
6,121744E-3
1,257123E-3
3,527280E-3
1,001344E-2
3,851588E-3
3,851588E-3
1,001344E-2
6,085067E-4
1,257123E-3
8,716209E-3
1,257123E-3
2,230047E-3
1,066206E-2
7,418977E-3
9,328148E-4
9,328148E-4
-2,634574E-3
-2,310266E-3
6,121744E-3
4,500204E-3
6,085067E-4
7,743285E-3
3,851588E-3
-2,634574E-3
2,230047E-3
-3,644176E-4
1,581431E-3
1,131067E-2
1,163498E-2
7,743285E-3
1,163498E-2
9,040517E-3
2,878663E-3
9,364825E-3
1,066206E-2
5,148820E-3
1,066206E-2
1,131067E-2
6,446052E-3
9,040517E-3
9,364825E-3
4,500204E-3
1,066206E-2
1,260791E-2
3,202971E-3
5,148820E-3
1,422945E-2
1,001344E-2
1,228360E-2
1,390514E-2
2,230047E-3
8,067593E-3
1,585099E-2
9,040517E-3
9,040517E-3
1,844545E-2
1,358083E-2
1,260791E-2
1,812114E-2
1,066206E-2
1,098637E-2
1,747253E-2
1,358083E-2
1,131067E-2
1,909407E-2
1,455375E-2
8,391901E-3
1,390514E-2
1,131067E-2
1,520237E-2
2,168853E-2
1,617530E-2
9,689133E-3
1,520237E-2
1,358083E-2
9,689133E-3
1,585099E-2
1,390514E-2
1,033775E-2
1,649960E-2
1,876976E-2
1,293221E-2
1,358083E-2
1,293221E-2
7,094669E-3
1,325652E-2
1,228360E-2
7,418977E-3
1,131067E-2
1,649960E-2
1,163498E-2
1,390514E-2
1,682391E-2
5,473128E-3
7,418977E-3
1,390514E-2
9,689133E-3
1,455375E-2
2,233715E-2
1,585099E-2
1,649960E-2
2,103992E-2
9,689133E-3
1,293221E-2
2,103992E-2
1,098637E-2
1,325652E-2
2,428300E-2
1,747253E-2
1,520237E-2
1,779684E-2
6,770361E-3
8,391901E-3
1,520237E-2
1,066206E-2
9,364825E-3
1,909407E-2
1,455375E-2
9,364825E-3
1,552668E-2
7,743285E-3
7,418977E-3
1,358083E-2
1,131067E-2
9,689133E-3
1,714822E-2
1,682391E-2
9,689133E-3
1,325652E-2
1,033775E-2
5,797436E-3
1,325652E-2
1,552668E-2
1,228360E-2
1,358083E-2
1,131067E-2
3,202971E-3
9,364825E-3
1,131067E-2
6,121744E-3
1,001344E-2
1,714822E-2
1,163498E-2
1,455375E-2
1,649960E-2
5,797436E-3
8,391901E-3
1,325652E-2
6,121744E-3
1,390514E-2
2,298577E-2
1,422945E-2
1,293221E-2
1,747253E-2
5,148820E-3
8,716209E-3
1,909407E-2
1,325652E-2
1,455375E-2
1,941838E-2
1,552668E-2
1,682391E-2
1,812114E-2
1,098637E-2
1,195929E-2
2,201284E-2
1,876976E-2
1,520237E-2
2,006699E-2
1,585099E-2
1,098637E-2
1,714822E-2
1,585099E-2
1,195929E-2
1,325652E-2
1,844545E-2
1,617530E-2
1,714822E-2
1,520237E-2
6,770361E-3
1,228360E-2
1,520237E-2
9,040517E-3
1,585099E-2
2,266146E-2
1,520237E-2
1,520237E-2
1,747253E-2
1,001344E-2
1,455375E-2
2,233715E-2
1,585099E-2
1,617530E-2
1,876976E-2
1,228360E-2
1,358083E-2
2,071561E-2
1,033775E-2
1,195929E-2
2,136422E-2
1,195929E-2
1,001344E-2
2,201284E-2
1,455375E-2
1,163498E-2
1,552668E-2
7,094669E-3
1,293221E-2
1,876976E-2
1,293221E-2
1,195929E-2
2,039130E-2
1,455375E-2
1,033775E-2
1,422945E-2
1,066206E-2
1,358083E-2
2,298577E-2
1,909407E-2
1,422945E-2
1,812114E-2
1,714822E-2
9,689133E-3
1,585099E-2
1,617530E-2
1,585099E-2
2,136422E-2
2,103992E-2
1,390514E-2
1,974268E-2
1,812114E-2
8,716209E-3
1,325652E-2
1,358083E-2
1,260791E-2
2,136422E-2
2,136422E-2
1,649960E-2
2,103992E-2
2,363438E-2
1,195929E-2
1,455375E-2
1,747253E-2
1,422945E-2
1,876976E-2
2,622885E-2
1,974268E-2
2,136422E-2
2,622885E-2
1,390514E-2
1,682391E-2
2,298577E-2
1,552668E-2
1,455375E-2
2,103992E-2
1,520237E-2
1,617530E-2
1,714822E-2
6,446052E-3
5,797436E-3
1,747253E-2
1,422945E-2
9,689133E-3
1,682391E-2
1,228360E-2
8,716209E-3
1,552668E-2
1,163498E-2
9,689133E-3
1,455375E-2
1,617530E-2
1,617530E-2
1,876976E-2
2,006699E-2
1,358083E-2
2,136422E-2
2,525592E-2
2,817469E-2
3,530947E-2
4,374148E-2
4,795749E-2
6,352428E-2
6,838890E-2
6,190274E-2
7,682091E-2
9,465786E-2
9,595509E-2
9,173908E-2
8,752308E-2
7,033475E-2
6,417289E-2
5,476796E-2
2,590454E-2
2,168853E-2
3,076916E-2
2,071561E-2
1,131067E-2
4,500204E-3
-1,560690E-2
-2,825491E-2
-3,506538E-2
-5,160510E-2
-5,160510E-2
-4,414601E-2
-4,122724E-2
-3,960570E-2
-2,274168E-2
-1,333674E-2
-1,690413E-2
-1,041797E-2
-8,147812E-3
-5,229039E-3
4,824512E-3
4,824512E-3
2,554355E-3
1,001344E-2
7,418977E-3
-6,887257E-4
2,878663E-3
1,257123E-3
1,257123E-3
9,364825E-3
9,689133E-3
4,824512E-3
1,293221E-2
1,552668E-2
4,500204E-3
4,824512E-3
5,473128E-3
4,500204E-3
1,195929E-2
1,487806E-2
8,391901E-3
1,066206E-2
1,390514E-2
4,824512E-3
7,094669E-3
1,001344E-2
4,824512E-3
1,228360E-2
2,006699E-2
9,689133E-3
1,033775E-2
1,747253E-2
1,098637E-2
1,293221E-2
1,876976E-2
1,228360E-2
1,325652E-2
2,233715E-2
1,163498E-2
1,098637E-2
1,487806E-2
4,175896E-3
4,824512E-3
1,260791E-2
6,770361E-3
4,824512E-3
1,195929E-2
4,500204E-3
9,328148E-4
3,851588E-3
-3,607499E-3
1,257123E-3
1,033775E-2
9,040517E-3
2,554355E-3
6,446052E-3
2,554355E-3
-6,526271E-3
-3,283190E-3
-7,823504E-3
-1,203951E-2
-1,236382E-2
-1,625551E-2
-8,241437E-2
-2,367850E-1
-3,434824E-1
-3,687784E-1
-3,480227E-1
-3,746160E-1
-4,625034E-1
-5,319054E-1
-5,523368E-1
-5,484451E-1
-4,641250E-1
-2,961334E-1
-1,777609E-1
-1,090076E-1
-1,041797E-2
8,655015E-2
2,195165E-1
3,563745E-1
4,630719E-1
5,963625E-1
7,465172E-1
8,535388E-1
9,339672E-1
9,783975E-1
9,641279E-1
9,164546E-1
8,483499E-1
7,552735E-1
6,608998E-1
5,636074E-1
4,468565E-1
3,378889E-1
2,389750E-1
1,355207E-1
4,795749E-2
-1,755275E-2
-8,371160E-2
-1,313849E-1
-1,576538E-1
-1,819770E-1
-1,907333E-1
-1,878145E-1
-1,852200E-1
-1,793825E-1
-1,638157E-1
-1,573295E-1
-1,592754E-1
-1,498704E-1
-1,485732E-1
-1,453301E-1
-1,330064E-1
-1,274932E-1
-1,265203E-1
-1,223043E-1
-1,232772E-1
-1,252230E-1
-1,154938E-1
-1,090076E-1
-1,073861E-1
-9,798115E-2
-8,922484E-2
-9,149499E-2
-8,338729E-2
-7,203651E-2
-7,365805E-2
-7,009066E-2
-6,457742E-2
-6,392880E-2
-5,582110E-2
-4,674048E-2
-4,706478E-2
-4,090293E-2
-3,733554E-2
-4,511893E-2
-3,668692E-2
-2,760630E-2
-3,182230E-2
-2,663337E-2
-1,528259E-2
-2,112014E-2
-1,884998E-2
-1,333674E-2
-2,241737E-2
-1,430967E-2
-5,553347E-3
-1,009366E-2
-5,877655E-3
7,743285E-3
1,581431E-3
-3,607499E-3
9,328148E-4
-1,661650E-3
2,841986E-4
7,743285E-3
4,500204E-3
4,500204E-3
1,520237E-2
1,455375E-2
6,770361E-3
1,163498E-2
9,040517E-3
6,770361E-3
1,131067E-2
1,163498E-2
1,098637E-2
1,941838E-2
2,039130E-2
1,098637E-2
2,039130E-2
2,655315E-2
2,233715E-2
2,590454E-2
2,947193E-2
2,168853E-2
2,979624E-2
3,206639E-2
2,136422E-2
2,979624E-2
3,303932E-2
2,817469E-2
3,174208E-2
3,822825E-2
3,141778E-2
2,979624E-2
3,141778E-2
2,039130E-2
2,493161E-2
3,336362E-2
2,590454E-2
2,817469E-2
3,595809E-2
2,298577E-2
2,071561E-2
2,655315E-2
2,006699E-2
2,233715E-2
2,882331E-2
2,460731E-2
2,201284E-2
2,817469E-2
2,395869E-2
1,779684E-2
2,298577E-2
2,103992E-2
2,493161E-2
3,109347E-2
2,687746E-2
2,168853E-2
2,622885E-2
2,590454E-2
1,747253E-2
2,168853E-2
2,136422E-2
1,812114E-2
2,428300E-2
2,590454E-2
2,233715E-2
2,655315E-2
2,590454E-2
1,617530E-2
1,812114E-2
2,006699E-2
1,487806E-2
1,974268E-2
2,460731E-2
2,136422E-2
2,331007E-2
2,558023E-2
1,909407E-2
2,233715E-2
2,395869E-2
1,779684E-2
2,071561E-2
2,525592E-2
2,071561E-2
2,071561E-2
2,363438E-2
1,455375E-2
1,455375E-2
1,974268E-2
1,163498E-2
1,228360E-2
2,136422E-2
1,487806E-2
1,325652E-2
1,812114E-2
7,743285E-3
7,418977E-3
1,455375E-2
8,067593E-3
9,040517E-3
1,876976E-2
8,067593E-3
4,175896E-3
1,260791E-2
7,743285E-3
8,716209E-3
1,617530E-2
1,066206E-2
6,121744E-3
1,617530E-2
1,293221E-2
7,418977E-3
1,325652E-2
8,391901E-3
8,067593E-3
1,487806E-2
1,228360E-2
1,066206E-2
1,520237E-2
1,487806E-2
7,094669E-3
1,033775E-2
1,033775E-2
7,743285E-3
1,455375E-2
1,585099E-2
9,040517E-3
1,260791E-2
1,293221E-2
3,851588E-3
8,391901E-3
1,131067E-2
6,121744E-3
1,195929E-2
2,071561E-2
1,260791E-2
1,390514E-2
1,649960E-2
5,797436E-3
8,716209E-3
1,487806E-2
1,033775E-2
1,358083E-2
2,039130E-2
1,001344E-2
9,689133E-3
1,455375E-2
4,500204E-3
6,770361E-3
1,390514E-2
7,743285E-3
1,066206E-2
1,617530E-2
9,364825E-3
6,770361E-3
1,001344E-2
1,905739E-3
4,824512E-3
1,487806E-2
1,228360E-2
1,195929E-2
1,876976E-2
1,390514E-2
8,391901E-3
1,358083E-2
1,001344E-2
7,743285E-3
1,487806E-2
1,487806E-2
1,195929E-2
1,747253E-2
1,552668E-2
6,121744E-3
1,131067E-2
1,325652E-2
1,098637E-2
1,682391E-2
1,585099E-2
7,743285E-3
1,325652E-2
1,779684E-2
7,743285E-3
9,364825E-3
1,163498E-2
7,094669E-3
1,228360E-2
1,941838E-2
1,649960E-2
1,812114E-2
1,747253E-2
4,500204E-3
1,033775E-2
1,390514E-2
8,067593E-3
1,033775E-2
1,812114E-2
1,260791E-2
1,195929E-2
1,455375E-2
5,148820E-3
4,175896E-3
7,418977E-3
2,230047E-3
2,554355E-3
1,163498E-2
5,148820E-3
-4,010948E-5
3,851588E-3
-2,634574E-3
-2,310266E-3
4,175896E-3
-2,958882E-3
-2,634574E-3
5,148820E-3
-1,661650E-3
-5,553347E-3
-4,010948E-5
-4,580423E-3
-4,580423E-3
1,905739E-3
-3,283190E-3
-3,931807E-3
1,257123E-3
-5,553347E-3
-9,445044E-3
2,841986E-4
-3,931807E-3
-4,256115E-3
1,581431E-3
9,328148E-4
9,328148E-4
9,040517E-3
1,001344E-2
8,067593E-3
1,487806E-2
1,520237E-2
1,844545E-2
2,947193E-2
3,466086E-2
3,336362E-2
4,147133E-2
4,666026E-2
4,471441E-2
5,541658E-2
6,222705E-2
6,028120E-2
6,936182E-2
8,006399E-2
7,584799E-2
8,395569E-2
8,492861E-2
7,292921E-2
7,876676E-2
8,492861E-2
7,909107E-2
8,428000E-2
8,882031E-2
7,941537E-2
7,941537E-2
8,038830E-2
6,676736E-2
6,579443E-2
6,709167E-2
5,833535E-2
5,638950E-2
6,125412E-2
5,087626E-2
4,730887E-2
4,860611E-2
3,855255E-2
4,017409E-2
4,211994E-2
3,271501E-2
2,914762E-2
3,433655E-2
2,525592E-2
2,428300E-2
2,914762E-2
1,909407E-2
1,585099E-2
2,331007E-2
1,812114E-2
1,293221E-2
1,974268E-2
1,195929E-2
9,689133E-3
1,617530E-2
6,121744E-3
8,067593E-3
1,163498E-2
5,473128E-3
4,824512E-3
1,195929E-2
7,743285E-3
1,905739E-3
6,770361E-3
6,121744E-3
2,554355E-3
7,094669E-3
7,743285E-3
6,121744E-3
1,325652E-2
9,364825E-3
9,328148E-4
9,040517E-3
9,364825E-3
1,581431E-3
6,770361E-3
1,293221E-2
8,067593E-3
1,131067E-2
1,325652E-2
4,175896E-3
7,743285E-3
1,001344E-2
4,500204E-3
7,743285E-3
1,714822E-2
9,689133E-3
9,040517E-3
1,585099E-2
6,121744E-3
9,364825E-3
1,390514E-2
5,148820E-3
1,033775E-2
1,812114E-2
1,066206E-2
1,163498E-2
1,390514E-2
4,500204E-3
8,391901E-3
1,260791E-2
5,148820E-3
8,716209E-3
1,844545E-2
1,293221E-2
9,364825E-3
1,390514E-2
7,418977E-3
8,716209E-3
1,358083E-2
1,001344E-2
6,770361E-3
1,228360E-2
1,131067E-2
9,364825E-3
1,552668E-2
1,390514E-2
1,195929E-2
1,779684E-2
1,844545E-2
1,260791E-2
1,974268E-2
2,071561E-2
1,163498E-2
1,876976E-2
2,071561E-2
1,520237E-2
1,779684E-2
2,233715E-2
1,812114E-2
1,909407E-2
2,460731E-2
1,390514E-2
1,552668E-2
2,071561E-2
1,163498E-2
1,066206E-2
1,552668E-2
8,391901E-3
1,163498E-2
1,585099E-2
5,797436E-3
9,364825E-3
1,131067E-2
4,824512E-3
4,175896E-3
9,689133E-3
5,148820E-3
3,527280E-3
6,121744E-3
-3,644176E-4
1,905739E-3
9,364825E-3
1,905739E-3
2,554355E-3
9,689133E-3
6,770361E-3
-1,013034E-3
6,446052E-3
1,905739E-3
1,905739E-3
6,770361E-3
5,148820E-3
3,851588E-3
1,001344E-2
5,473128E-3
-2,310266E-3
3,202971E-3
2,230047E-3
-3,644176E-4
6,121744E-3
4,500204E-3
9,328148E-4
6,770361E-3
9,364825E-3
1,257123E-3
8,716209E-3
4,824512E-3
-3,644176E-4
3,851588E-3
7,418977E-3
2,230047E-3
5,473128E-3
1,098637E-2
-3,644176E-4
-1,013034E-3
2,554355E-3
-3,607499E-3
-1,985958E-3
6,770361E-3
1,905739E-3
3,202971E-3
3,527280E-3
-6,850580E-3
-3,931807E-3
4,824512E-3
6,085067E-4
2,878663E-3
1,358083E-2
5,797436E-3
4,500204E-3
1,455375E-2
8,067593E-3
8,391901E-3
1,487806E-2
1,260791E-2
1,325652E-2
2,136422E-2
1,649960E-2
1,001344E-2
1,552668E-2
8,391901E-3
8,391901E-3
1,358083E-2
1,228360E-2
1,260791E-2
1,649960E-2
9,364825E-3
3,202971E-3
1,260791E-2
9,364825E-3
4,824512E-3
1,260791E-2
1,617530E-2
1,228360E-2
1,325652E-2
1,293221E-2
3,527280E-3
8,067593E-3
1,325652E-2
9,689133E-3
1,617530E-2
1,844545E-2
1,066206E-2
1,260791E-2
1,876976E-2
1,001344E-2
1,358083E-2
1,649960E-2
7,418977E-3
1,098637E-2
1,714822E-2
9,040517E-3
1,131067E-2
1,487806E-2
6,770361E-3
1,131067E-2
1,714822E-2
9,689133E-3
8,391901E-3
1,455375E-2
1,228360E-2
7,094669E-3
1,228360E-2
1,033775E-2
9,364825E-3
1,649960E-2
1,487806E-2
1,325652E-2
2,331007E-2
1,974268E-2
1,422945E-2
1,812114E-2
1,422945E-2
1,163498E-2
1,714822E-2
2,136422E-2
1,779684E-2
2,103992E-2
1,909407E-2
6,121744E-3
1,163498E-2
1,552668E-2
1,195929E-2
1,552668E-2
2,006699E-2
1,260791E-2
1,163498E-2
1,325652E-2
5,473128E-3
1,195929E-2
1,779684E-2
1,163498E-2
1,358083E-2
2,006699E-2
1,552668E-2
1,649960E-2
1,844545E-2
1,033775E-2
1,098637E-2
1,941838E-2
1,714822E-2
1,390514E-2
1,974268E-2
1,098637E-2
7,418977E-3
1,422945E-2
8,716209E-3
1,195929E-2
2,168853E-2
1,649960E-2
1,001344E-2
1,682391E-2
1,487806E-2
9,364825E-3
1,617530E-2
1,422945E-2
1,293221E-2
2,006699E-2
2,233715E-2
1,617530E-2
1,714822E-2
1,617530E-2
1,066206E-2
1,714822E-2
1,714822E-2
1,131067E-2
1,585099E-2
1,714822E-2
1,358083E-2
1,844545E-2
1,909407E-2
8,716209E-3
1,325652E-2
1,585099E-2
1,131067E-2
1,325652E-2
2,201284E-2
1,552668E-2
2,006699E-2
2,201284E-2
8,716209E-3
1,422945E-2
2,071561E-2
1,358083E-2
1,358083E-2
2,233715E-2
1,552668E-2
1,422945E-2
2,039130E-2
1,066206E-2
1,358083E-2
1,974268E-2
1,098637E-2
1,390514E-2
2,493161E-2
1,390514E-2
1,358083E-2
1,844545E-2
1,033775E-2
1,487806E-2
2,071561E-2
1,358083E-2
1,747253E-2
2,460731E-2
1,747253E-2
1,163498E-2
1,390514E-2
7,418977E-3
1,228360E-2
2,006699E-2
1,585099E-2
1,358083E-2
1,974268E-2
1,649960E-2
9,689133E-3
1,812114E-2
1,228360E-2
1,001344E-2
1,682391E-2
1,520237E-2
1,358083E-2
2,395869E-2
2,201284E-2
1,325652E-2
1,941838E-2
2,039130E-2
1,487806E-2
2,071561E-2
2,331007E-2
1,844545E-2
2,558023E-2
2,428300E-2
1,747253E-2
2,168853E-2
1,909407E-2
1,552668E-2
2,136422E-2
2,331007E-2
1,812114E-2
2,266146E-2
2,428300E-2
1,228360E-2
1,585099E-2
1,682391E-2
1,098637E-2
1,325652E-2
1,844545E-2
1,293221E-2
1,358083E-2
1,617530E-2
8,067593E-3
1,228360E-2
1,649960E-2
7,418977E-3
1,098637E-2
2,103992E-2
1,552668E-2
1,617530E-2
2,266146E-2
1,066206E-2
1,228360E-2
1,909407E-2
1,682391E-2
2,103992E-2
2,687746E-2
2,168853E-2
2,395869E-2
3,563378E-2
3,530947E-2
4,633595E-2
6,579443E-2
6,871321E-2
7,195629E-2
8,590154E-2
9,141477E-2
9,206339E-2
9,498216E-2
8,460430E-2
7,065906E-2
6,352428E-2
5,120057E-2
3,498517E-2
3,206639E-2
3,336362E-2
2,201284E-2
1,358083E-2
-4,010948E-5
-1,690413E-2
-2,663337E-2
-3,182230E-2
-4,641617E-2
-4,609186E-2
-4,187585E-2
-4,479463E-2
-3,084938E-2
-2,241737E-2
-2,112014E-2
-1,106658E-2
2,554355E-3
-1,337342E-3
3,202971E-3
8,067593E-3
-1,337342E-3
1,257123E-3
8,716209E-3
2,554355E-3
4,500204E-3
1,033775E-2
3,202971E-3
3,851588E-3
9,689133E-3
2,554355E-3
2,230047E-3
1,098637E-2
1,033775E-2
9,040517E-3
1,487806E-2
1,098637E-2
8,391901E-3
1,876976E-2
1,228360E-2
1,066206E-2
1,617530E-2
1,098637E-2
9,364825E-3
1,617530E-2
1,455375E-2
7,743285E-3
1,325652E-2
1,131067E-2
7,094669E-3
1,195929E-2
1,585099E-2
9,689133E-3
1,195929E-2
1,422945E-2
8,067593E-3
1,487806E-2
1,617530E-2
5,473128E-3
1,066206E-2
1,812114E-2
1,325652E-2
1,455375E-2
1,293221E-2
9,328148E-4
3,851588E-3
9,364825E-3
1,905739E-3
3,527280E-3
1,325652E-2
8,391901E-3
8,716209E-3
1,195929E-2
1,581431E-3
2,230047E-3
8,391901E-3
1,581431E-3
2,554355E-3
8,716209E-3
-3,931807E-3
-1,009366E-2
-1,009366E-2
-2,144444E-2
-3,830846E-2
-1,592754E-1
-3,142947E-1
-3,707243E-1
-3,535359E-1
-3,545089E-1
-4,151545E-1
-5,049878E-1
-5,695251E-1
-5,773085E-1
-5,413103E-1
-4,196948E-1
-2,500817E-1
-1,459788E-1
-7,981990E-2
2,103992E-2
1,361693E-1
2,707572E-1
3,959401E-1
5,204744E-1
6,605755E-1
7,997037E-1
9,076983E-1
9,689925E-1
9,826135E-1
9,667224E-1
9,047795E-1
8,201351E-1
7,325719E-1
6,385225E-1
5,302036E-1
4,225333E-1
3,129172E-1
1,974635E-1
1,073059E-1
2,428300E-2
-5,160510E-2
-9,927839E-2
-1,375467E-1
-1,745179E-1
-1,842471E-1
-1,868416E-1
-1,952736E-1
-1,881388E-1
-1,774366E-1
-1,793825E-1
-1,699776E-1
-1,527892E-1
-1,527892E-1
-1,492218E-1
-1,411141E-1
-1,450058E-1
-1,401412E-1
-1,330064E-1
-1,336550E-1
-1,281418E-1
-1,145209E-1
-1,132236E-1
-1,151695E-1
-1,031701E-1
-1,025215E-1
-9,895408E-2
-8,403591E-2
-7,981990E-2
-7,625251E-2
-6,295588E-2
-5,711833E-2
-6,068572E-2
-5,030786E-2
-5,095648E-2
-5,160510E-2
-4,025431E-2
-3,603831E-2
-3,765985E-2
-2,890353E-2
-2,566045E-2
-3,247092E-2
-2,630907E-2
-2,306598E-2
-2,598476E-2
-1,787705E-2
-1,171520E-2
-1,625551E-2
-1,236382E-2
-1,106658E-2
-1,820136E-2
-9,769352E-3
-5,229039E-3
-7,174888E-3
-5,229039E-3
3,202971E-3
-1,985958E-3
-3,283190E-3
1,905739E-3
-6,526271E-3
-2,958882E-3
5,148820E-3
-2,958882E-3
-6,887257E-4
9,689133E-3
6,446052E-3
4,500204E-3
7,418977E-3
1,905739E-3
2,554355E-3
1,163498E-2
9,364825E-3
1,260791E-2
2,201284E-2
1,844545E-2
1,617530E-2
2,103992E-2
1,325652E-2
1,131067E-2
1,909407E-2
2,266146E-2
2,266146E-2
2,590454E-2
2,493161E-2
2,071561E-2
2,622885E-2
2,720177E-2
2,201284E-2
2,622885E-2
2,687746E-2
2,168853E-2
2,655315E-2
3,174208E-2
2,298577E-2
2,687746E-2
3,076916E-2
2,103992E-2
2,103992E-2
3,141778E-2
2,622885E-2
2,622885E-2
2,720177E-2
1,552668E-2
1,747253E-2
2,525592E-2
2,006699E-2
2,006699E-2
2,979624E-2
2,558023E-2
2,039130E-2
2,460731E-2
1,941838E-2
1,876976E-2
2,622885E-2
2,720177E-2
2,493161E-2
2,979624E-2
2,655315E-2
1,552668E-2
2,071561E-2
2,266146E-2
2,103992E-2
2,525592E-2
2,298577E-2
1,909407E-2
2,428300E-2
2,687746E-2
1,520237E-2
1,974268E-2
2,266146E-2
1,552668E-2
2,233715E-2
2,687746E-2
1,682391E-2
2,071561E-2
2,460731E-2
1,909407E-2
2,071561E-2
2,298577E-2
1,585099E-2
1,617530E-2
2,331007E-2
1,876976E-2
1,844545E-2
2,006699E-2
9,040517E-3
1,260791E-2
2,136422E-2
1,585099E-2
1,520237E-2
2,136422E-2
1,552668E-2
1,001344E-2
1,293221E-2
1,001344E-2
1,098637E-2
1,876976E-2
1,585099E-2
1,325652E-2
1,909407E-2
1,585099E-2
4,824512E-3
9,364825E-3
1,163498E-2
9,364825E-3
1,487806E-2
1,682391E-2
1,131067E-2
1,552668E-2
1,552668E-2
5,148820E-3
9,689133E-3
1,293221E-2
8,067593E-3
1,131067E-2
1,844545E-2
1,001344E-2
9,689133E-3
1,325652E-2
5,473128E-3
1,001344E-2
1,520237E-2
5,473128E-3
8,067593E-3
1,682391E-2
8,067593E-3
9,689133E-3
1,552668E-2
7,418977E-3
9,689133E-3
1,812114E-2
1,195929E-2
1,131067E-2
2,039130E-2
1,487806E-2
1,455375E-2
2,201284E-2
1,487806E-2
1,649960E-2
2,331007E-2
1,747253E-2
1,487806E-2
2,525592E-2
2,136422E-2
1,228360E-2
1,812114E-2
1,325652E-2
1,001344E-2
1,617530E-2
1,682391E-2
1,520237E-2
2,103992E-2
1,682391E-2
9,040517E-3
1,293221E-2
1,001344E-2
4,500204E-3
1,195929E-2
1,714822E-2
1,131067E-2
1,487806E-2
1,909407E-2
1,163498E-2
1,358083E-2
1,487806E-2
1,001344E-2
1,163498E-2
1,682391E-2
1,098637E-2
1,358083E-2
1,844545E-2
6,770361E-3
7,094669E-3
1,325652E-2
5,148820E-3
4,175896E-3
1,228360E-2
6,121744E-3
4,500204E-3
1,293221E-2
3,527280E-3
5,797436E-3
1,001344E-2
1,905739E-3
2,878663E-3
1,228360E-2
7,743285E-3
4,824512E-3
1,066206E-2
1,905739E-3
1,905739E-3
1,195929E-2
9,364825E-3
6,446052E-3
1,422945E-2
1,163498E-2
4,824512E-3
8,391901E-3
7,418977E-3
6,770361E-3
1,098637E-2
8,716209E-3
1,581431E-3
6,770361E-3
1,163498E-2
4,500204E-3
6,770361E-3
7,094669E-3
-2,310266E-3
-4,010948E-5
4,175896E-3
-5,229039E-3
-2,310266E-3
6,085067E-4
-1,106658E-2
-7,174888E-3
-4,256115E-3
-8,147812E-3
-3,283190E-3
1,581431E-3
-3,283190E-3
-3,931807E-3
-3,644176E-4
-8,796428E-3
-2,958882E-3
1,001344E-2
9,364825E-3
1,033775E-2
2,395869E-2
2,039130E-2
2,103992E-2
3,044485E-2
2,785039E-2
3,303932E-2
4,666026E-2
4,795749E-2
5,055195E-2
6,157843E-2
6,287566E-2
6,222705E-2
7,033475E-2
6,968613E-2
7,292921E-2
8,460430E-2
8,719877E-2
8,525292E-2
8,817169E-2
8,492861E-2
7,811814E-2
8,136122E-2
7,682091E-2
7,228060E-2
7,682091E-2
7,941537E-2
7,260490E-2
7,163198E-2
6,709167E-2
5,801104E-2
5,768673E-2
5,282211E-2
4,601164E-2
4,666026E-2
4,763318E-2
4,147133E-2
4,244425E-2
4,114702E-2
2,785039E-2
2,817469E-2
2,817469E-2
2,071561E-2
2,331007E-2
2,979624E-2
2,039130E-2
1,585099E-2
1,974268E-2
9,040517E-3
9,364825E-3
1,876976E-2
1,260791E-2
1,066206E-2
1,649960E-2
9,040517E-3
7,094669E-3
1,260791E-2
4,500204E-3
9,040517E-3
1,293221E-2
4,824512E-3
4,500204E-3
1,131067E-2
4,175896E-3
2,554355E-3
7,094669E-3
1,257123E-3
2,554355E-3
7,743285E-3
5,148820E-3
3,202971E-3
1,228360E-2
9,689133E-3
4,824512E-3
1,098637E-2
5,148820E-3
4,824512E-3
1,325652E-2
1,033775E-2
5,797436E-3
1,001344E-2
8,067593E-3
3,527280E-3
9,364825E-3
6,770361E-3
2,230047E-3
8,716209E-3
1,163498E-2
6,121744E-3
7,743285E-3
7,743285E-3
-1,337342E-3
7,743285E-3
1,195929E-2
3,202971E-3
5,148820E-3
1,390514E-2
1,131067E-2
1,390514E-2
1,455375E-2
3,527280E-3
6,446052E-3
1,714822E-2
1,131067E-2
1,163498E-2
1,812114E-2
9,689133E-3
9,040517E-3
1,520237E-2
1,033775E-2
1,552668E-2
2,395869E-2
1,682391E-2
1,714822E-2
2,655315E-2
1,876976E-2
1,649960E-2
2,233715E-2
1,682391E-2
1,812114E-2
2,525592E-2
2,298577E-2
2,136422E-2
3,076916E-2
2,395869E-2
1,844545E-2
2,266146E-2
1,617530E-2
1,325652E-2
1,812114E-2
1,779684E-2
1,325652E-2
1,909407E-2
1,682391E-2
1,066206E-2
1,520237E-2
1,033775E-2
2,230047E-3
8,067593E-3
1,422945E-2
1,001344E-2
1,131067E-2
9,364825E-3
-4,256115E-3
-3,931807E-3
2,841986E-4
-1,985958E-3
2,878663E-3
9,364825E-3
2,878663E-3
2,554355E-3
4,500204E-3
-5,553347E-3
-3,931807E-3
6,770361E-3
-4,010948E-5
1,257123E-3
1,131067E-2
3,851588E-3
1,257123E-3
3,202971E-3
-4,580423E-3
-1,013034E-3
5,473128E-3
-3,283190E-3
-2,634574E-3
5,797436E-3
2,230047E-3
-1,337342E-3
-1,013034E-3
-7,823504E-3
-5,553347E-3
9,328148E-4
-6,887257E-4
-2,310266E-3
8,067593E-3
5,148820E-3
-2,958882E-3
6,085067E-4
-3,644176E-4
-4,010948E-5
8,391901E-3
7,094669E-3
-3,644176E-4
3,851588E-3
3,851588E-3
-2,634574E-3
3,202971E-3
3,202971E-3
-1,337342E-3
1,905739E-3
4,824512E-3
-1,337342E-3
2,878663E-3
3,527280E-3
-5,877655E-3
9,328148E-4
4,500204E-3
-3,644176E-4
8,067593E-3
1,293221E-2
4,824512E-3
7,418977E-3
9,689133E-3
-3,283190E-3
-6,887257E-4
7,418977E-3
5,148820E-3
7,094669E-3
1,649960E-2
1,033775E-2
6,121744E-3
8,716209E-3
3,851588E-3
5,473128E-3
1,098637E-2
6,121744E-3
3,851588E-3
1,390514E-2
1,001344E-2
4,824512E-3
1,228360E-2
4,824512E-3
4,500204E-3
1,358083E-2
1,390514E-2
8,391901E-3
1,585099E-2
1,195929E-2
4,175896E-3
1,228360E-2
1,228360E-2
8,716209E-3
1,293221E-2
1,422945E-2
9,689133E-3
1,163498E-2
1,066206E-2
1,581431E-3
6,770361E-3
1,033775E-2
5,473128E-3
1,001344E-2
1,585099E-2
8,716209E-3
9,040517E-3
7,743285E-3
2,230047E-3
1,066206E-2
1,390514E-2
6,446052E-3
8,391901E-3
1,714822E-2
1,163498E-2
1,260791E-2
1,812114E-2
9,689133E-3
9,040517E-3
1,390514E-2
6,770361E-3
8,391901E-3
1,876976E-2
1,131067E-2
8,391901E-3
1,228360E-2
3,202971E-3
6,121744E-3
1,455375E-2
8,716209E-3
6,770361E-3
1,520237E-2
1,001344E-2
5,473128E-3
8,391901E-3
4,824512E-3
1,033775E-2
1,617530E-2
1,293221E-2
9,689133E-3
1,422945E-2
1,422945E-2
4,175896E-3
1,033775E-2
1,325652E-2
1,358083E-2
2,136422E-2
1,974268E-2
1,131067E-2
1,293221E-2
1,358083E-2
8,716209E-3
1,552668E-2
1,714822E-2
8,716209E-3
1,098637E-2
2,006699E-2
1,520237E-2
1,779684E-2
2,006699E-2
9,040517E-3
1,033775E-2
1,714822E-2
9,689133E-3
1,260791E-2
2,006699E-2
1,520237E-2
1,552668E-2
1,779684E-2
9,689133E-3
1,325652E-2
1,747253E-2
1,033775E-2
9,689133E-3
1,812114E-2
1,585099E-2
1,163498E-2
1,293221E-2
7,743285E-3
8,067593E-3
1,552668E-2
1,260791E-2
1,033775E-2
1,585099E-2
1,390514E-2
5,473128E-3
1,066206E-2
1,001344E-2
5,148820E-3
1,228360E-2
1,812114E-2
1,228360E-2
1,422945E-2
1,487806E-2
5,473128E-3
1,033775E-2
8,716209E-3
5,148820E-3
1,066206E-2
1,779684E-2
1,293221E-2
1,649960E-2
1,455375E-2
5,148820E-3
9,689133E-3
1,163498E-2
7,094669E-3
1,163498E-2
1,876976E-2
1,293221E-2
1,325652E-2
1,520237E-2
9,364825E-3
1,520237E-2
2,006699E-2
1,001344E-2
7,094669E-3
1,909407E-2
1,747253E-2
1,714822E-2
2,006699E-2
1,195929E-2
1,163498E-2
1,876976E-2
1,714822E-2
1,358083E-2
2,103992E-2
2,039130E-2
1,487806E-2
1,974268E-2
1,358083E-2
1,260791E-2
2,136422E-2
2,525592E-2
2,363438E-2
2,720177E-2
2,103992E-2
1,195929E-2
1,812114E-2
2,298577E-2
2,039130E-2
2,233715E-2
2,460731E-2
1,844545E-2
1,779684E-2
2,233715E-2
1,779684E-2
1,941838E-2
2,071561E-2
1,325652E-2
1,487806E-2
2,103992E-2
1,617530E-2
2,039130E-2
2,331007E-2
1,131067E-2
1,487806E-2
2,168853E-2
1,487806E-2
1,390514E-2
2,266146E-2
1,941838E-2
1,941838E-2
2,428300E-2
1,617530E-2
1,617530E-2
2,103992E-2
1,617530E-2
1,649960E-2
2,331007E-2
2,103992E-2
1,909407E-2
2,298577E-2
2,168853E-2
1,909407E-2
2,136422E-2
1,941838E-2
1,779684E-2
2,460731E-2
2,298577E-2
1,714822E-2
1,876976E-2
1,909407E-2
1,649960E-2
2,201284E-2
2,363438E-2
1,390514E-2
1,747253E-2
2,006699E-2
1,066206E-2
1,455375E-2
1,747253E-2
1,455375E-2
1,941838E-2
2,233715E-2
1,585099E-2
2,039130E-2
2,363438E-2
1,358083E-2
1,747253E-2
2,233715E-2
1,390514E-2
2,006699E-2
2,817469E-2
1,876976E-2
2,103992E-2
2,590454E-2
1,876976E-2
1,941838E-2
2,298577E-2
1,649960E-2
1,812114E-2
2,785039E-2
2,331007E-2
1,779684E-2
2,039130E-2
1,520237E-2
1,585099E-2
2,298577E-2
1,974268E-2
1,585099E-2
2,363438E-2
2,233715E-2
1,844545E-2
2,817469E-2
2,849900E-2
2,752608E-2
3,984979E-2
5,022765E-2
5,801104E-2
7,357783E-2
7,746953E-2
7,941537E-2
9,303631E-2
9,919817E-2
9,595509E-2
9,790094E-2
8,882031E-2
7,130767E-2
5,865966E-2
4,406579E-2
2,785039E-2
3,109347E-2
3,174208E-2
1,844545E-2
8,067593E-3
-4,010948E-5
-1,949860E-2
-3,149799E-2
-3,798416E-2
-4,933494E-2
-4,511893E-2
-3,863277E-2
-4,349739E-2
-3,279523E-2
-1,106658E-2
-1,139089E-2
-5,553347E-3
2,230047E-3
-3,931807E-3
9,328148E-4
9,364825E-3
2,230047E-3
1,905739E-3
1,163498E-2
4,175896E-3
-4,010948E-5
3,851588E-3
-2,310266E-3
1,581431E-3
1,131067E-2
5,797436E-3
3,851588E-3
1,390514E-2
1,163498E-2
4,500204E-3
1,098637E-2
9,040517E-3
9,364825E-3
1,520237E-2
1,228360E-2
7,743285E-3
1,585099E-2
1,844545E-2
1,098637E-2
1,390514E-2
1,293221E-2
9,040517E-3
1,228360E-2
1,228360E-2
1,001344E-2
1,649960E-2
1,487806E-2
4,175896E-3
8,067593E-3
1,325652E-2
6,770361E-3
1,131067E-2
1,552668E-2
9,040517E-3
8,067593E-3
1,163498E-2
5,148820E-3
9,689133E-3
1,358083E-2
6,121744E-3
8,067593E-3
1,585099E-2
9,689133E-3
9,689133E-3
1,098637E-2
4,824512E-3
8,391901E-3
1,228360E-2
7,743285E-3
8,067593E-3
1,455375E-2
7,418977E-3
4,175896E-3
3,851588E-3
-1,430967E-2
-1,722844E-2
-1,041797E-2
-4,836202E-2
-1,968951E-1
-3,204565E-1
-3,635895E-1
-3,548332E-1
-3,603464E-1
-4,404505E-1
-5,293109E-1
-5,520125E-1
-5,510396E-1
-4,988260E-1
-3,347261E-1
-1,943007E-1
-1,310606E-1
-3,701123E-2
5,476796E-2
1,773564E-1
3,151874E-1
4,303167E-1
5,587428E-1
7,111676E-1
8,360262E-1
9,158060E-1
9,673710E-1
9,689925E-1
9,235894E-1
8,577548E-1
7,760292E-1
6,790611E-1
5,814443E-1
4,763685E-1
3,570231E-1
2,525959E-1
1,595195E-1
5,963258E-2
-1,625551E-2
-7,073927E-2
-1,255473E-1
-1,550594E-1
-1,728963E-1
-1,943007E-1
-1,962465E-1
-1,874902E-1
-1,865173E-1
-1,745179E-1
-1,576538E-1
-1,625185E-1
-1,544108E-1
-1,430600E-1
-1,501948E-1
-1,437086E-1
-1,375467E-1
-1,391683E-1
-1,336550E-1
-1,242501E-1
-1,258717E-1
-1,232772E-1
-1,119264E-1
-1,180883E-1
-1,086833E-1
-9,473807E-2
-9,344084E-2
-9,019776E-2
-7,560390E-2
-7,333374E-2
-7,365805E-2
-6,457742E-2
-6,230726E-2
-5,646972E-2
-4,576755E-2
-4,511893E-2
-4,706478E-2
-3,863277E-2
-3,571400E-2
-4,090293E-2
-3,311954E-2
-3,247092E-2
-3,084938E-2
-2,176875E-2
-1,755275E-2
-2,274168E-2
-1,690413E-2
-1,301243E-2
-2,339029E-2
-1,657982E-2
-7,174888E-3
-1,041797E-2
-6,526271E-3
-3,644176E-4
-6,201963E-3
-1,013034E-3
6,446052E-3
-3,283190E-3
-2,634574E-3
3,202971E-3
-2,310266E-3
-1,337342E-3
8,067593E-3
2,230047E-3
1,581431E-3
9,364825E-3
4,175896E-3
3,527280E-3
1,098637E-2
8,716209E-3
6,121744E-3
1,909407E-2
1,520237E-2
1,228360E-2
2,006699E-2
1,617530E-2
1,649960E-2
2,525592E-2
2,460731E-2
2,136422E-2
2,622885E-2
2,298577E-2
1,714822E-2
2,622885E-2
2,298577E-2
1,941838E-2
2,720177E-2
2,849900E-2
2,136422E-2
2,590454E-2
2,785039E-2
1,747253E-2
2,233715E-2
2,493161E-2
2,168853E-2
2,558023E-2
2,979624E-2
2,201284E-2
2,331007E-2
2,687746E-2
2,039130E-2
2,493161E-2
2,785039E-2
2,201284E-2
2,168853E-2
3,174208E-2
2,331007E-2
2,233715E-2
2,817469E-2
1,941838E-2
2,266146E-2
2,849900E-2
2,039130E-2
1,941838E-2
2,979624E-2
2,558023E-2
2,622885E-2
3,174208E-2
2,266146E-2
2,266146E-2
2,947193E-2
2,266146E-2
2,298577E-2
3,141778E-2
2,655315E-2
2,363438E-2
2,752608E-2
2,136422E-2
2,006699E-2
2,363438E-2
2,298577E-2
1,941838E-2
2,266146E-2
2,103992E-2
1,066206E-2
1,552668E-2
1,520237E-2
7,743285E-3
1,260791E-2
1,682391E-2
1,325652E-2
1,714822E-2
1,747253E-2
7,094669E-3
1,325652E-2
1,585099E-2
9,040517E-3
1,195929E-2
2,071561E-2
1,390514E-2
1,293221E-2
1,779684E-2
9,364825E-3
1,228360E-2
1,487806E-2
7,418977E-3
1,163498E-2
1,909407E-2
1,163498E-2
1,293221E-2
1,682391E-2
7,418977E-3
8,391901E-3
1,390514E-2
1,033775E-2
1,163498E-2
2,201284E-2
1,487806E-2
1,228360E-2
1,552668E-2
1,098637E-2
1,260791E-2
1,779684E-2
1,422945E-2
1,001344E-2
1,909407E-2
1,455375E-2
5,797436E-3
1,358083E-2
1,033775E-2
7,743285E-3
1,747253E-2
2,006699E-2
1,228360E-2
1,617530E-2
1,585099E-2
9,040517E-3
1,098637E-2
1,131067E-2
9,040517E-3
1,455375E-2
2,103992E-2
1,779684E-2
1,812114E-2
2,071561E-2
1,033775E-2
1,422945E-2
1,552668E-2
8,067593E-3
1,195929E-2
2,006699E-2
1,552668E-2
1,714822E-2
2,039130E-2
7,094669E-3
1,098637E-2
1,974268E-2
1,293221E-2
1,260791E-2
2,039130E-2
1,649960E-2
1,552668E-2
2,071561E-2
1,066206E-2
1,131067E-2
1,974268E-2
1,260791E-2
1,033775E-2
2,103992E-2
1,520237E-2
1,390514E-2
1,487806E-2
7,094669E-3
1,195929E-2
1,487806E-2
1,066206E-2
8,716209E-3
1,682391E-2
1,260791E-2
3,202971E-3
9,040517E-3
9,689133E-3
6,446052E-3
1,195929E-2
1,228360E-2
6,770361E-3
1,098637E-2
1,260791E-2
5,797436E-3
1,066206E-2
1,098637E-2
5,148820E-3
1,195929E-2
1,682391E-2
1,325652E-2
1,779684E-2
1,617530E-2
5,148820E-3
1,163498E-2
1,649960E-2
9,364825E-3
1,195929E-2
1,779684E-2
9,364825E-3
1,260791E-2
1,876976E-2
6,770361E-3
1,195929E-2
1,649960E-2
6,770361E-3
7,094669E-3
1,682391E-2
1,066206E-2
9,040517E-3
1,358083E-2
3,527280E-3
2,554355E-3
9,040517E-3
2,230047E-3
1,905739E-3
1,098637E-2
3,527280E-3
-1,661650E-3
2,878663E-3
-2,958882E-3
-5,229039E-3
1,581431E-3
-1,337342E-3
-5,553347E-3
1,905739E-3
-3,607499E-3
-5,553347E-3
-4,010948E-5
-2,958882E-3
-3,931807E-3
-3,644176E-4
-4,010948E-5
-1,013034E-3
7,743285E-3
9,364825E-3
3,202971E-3
9,040517E-3
1,358083E-2
1,358083E-2
2,071561E-2
3,174208E-2
3,530947E-2
4,114702E-2
4,763318E-2
4,017409E-2
4,893041E-2
6,352428E-2
6,125412E-2
6,547013E-2
8,038830E-2
8,006399E-2
8,265846E-2
8,946893E-2
8,038830E-2
8,136122E-2
9,011754E-2
8,103691E-2
8,265846E-2
9,238770E-2
8,168553E-2
7,746953E-2
8,038830E-2
7,001044E-2
7,260490E-2
7,552368E-2
6,547013E-2
5,930827E-2
6,060550E-2
5,379503E-2
4,957903E-2
4,990334E-2
4,503872E-2
4,244425E-2
4,309287E-2
4,082271E-2
3,595809E-2
3,563378E-2
3,109347E-2
2,006699E-2
2,363438E-2
2,298577E-2
1,552668E-2
2,136422E-2
2,590454E-2
1,682391E-2
1,617530E-2
1,422945E-2
4,500204E-3
1,001344E-2
1,358083E-2
5,797436E-3
9,364825E-3
1,617530E-2
1,033775E-2
1,001344E-2
1,228360E-2
2,554355E-3
7,743285E-3
1,195929E-2
5,473128E-3
8,067593E-3
1,876976E-2
1,163498E-2
7,743285E-3
1,228360E-2
6,770361E-3
1,098637E-2
1,585099E-2
9,040517E-3
6,446052E-3
1,682391E-2
1,163498E-2
8,067593E-3
1,390514E-2
7,743285E-3
7,094669E-3
1,293221E-2
1,163498E-2
1,098637E-2
1,779684E-2
1,293221E-2
3,527280E-3
1,001344E-2
7,418977E-3
7,418977E-3
1,552668E-2
1,422945E-2
1,260791E-2
1,552668E-2
1,358083E-2
6,121744E-3
1,228360E-2
1,001344E-2
4,824512E-3
1,260791E-2
1,195929E-2
7,418977E-3
1,325652E-2
1,163498E-2
-4,010948E-5
4,824512E-3
6,446052E-3
7,418977E-3
1,131067E-2
1,228360E-2
9,040517E-3
1,033775E-2
1,033775E-2
4,175896E-3
1,033775E-2
1,001344E-2
3,851588E-3
8,716209E-3
1,714822E-2
1,228360E-2
1,617530E-2
1,876976E-2
7,743285E-3
8,716209E-3
1,520237E-2
1,131067E-2
1,228360E-2
1,909407E-2
1,358083E-2
1,131067E-2
1,682391E-2
8,391901E-3
9,689133E-3
1,682391E-2
1,260791E-2
1,098637E-2
1,876976E-2
1,131067E-2
1,033775E-2
1,487806E-2
6,446052E-3
8,391901E-3
1,422945E-2
9,689133E-3
7,743285E-3
1,455375E-2
7,743285E-3
1,905739E-3
8,067593E-3
5,797436E-3
2,878663E-3
7,743285E-3
9,040517E-3
3,851588E-3
6,446052E-3
8,391901E-3
-3,644176E-4
9,328148E-4
1,257123E-3
2,841986E-4
6,121744E-3
9,689133E-3
2,230047E-3
3,851588E-3
9,364825E-3
-3,283190E-3
-3,607499E-3
5,148820E-3
2,841986E-4
3,527280E-3
1,260791E-2
3,202971E-3
4,500204E-3
8,067593E-3
-1,013034E-3
2,878663E-3
7,418977E-3
1,905739E-3
6,446052E-3
1,260791E-2
5,473128E-3
2,230047E-3
6,770361E-3
6,085067E-4
-1,337342E-3
2,878663E-3
6,085067E-4
1,257123E-3
8,391901E-3
5,473128E-3
-1,661650E-3
4,824512E-3
6,085067E-4
-2,310266E-3
2,554355E-3
5,473128E-3
3,527280E-3
9,364825E-3
1,033775E-2
3,851588E-3
6,770361E-3
4,824512E-3
3,527280E-3
1,066206E-2
1,325652E-2
6,446052E-3
1,066206E-2
1,098637E-2
4,500204E-3
9,364825E-3
8,716209E-3
4,175896E-3
1,066206E-2
1,585099E-2
1,066206E-2
1,390514E-2
1,682391E-2
9,364825E-3
1,195929E-2
1,260791E-2
1,228360E-2
1,617530E-2
1,876976E-2
1,293221E-2
1,390514E-2
1,909407E-2
9,689133E-3
1,422945E-2
1,909407E-2
1,390514E-2
1,682391E-2
2,136422E-2
1,358083E-2
1,228360E-2
1,585099E-2
8,067593E-3
1,422945E-2
2,201284E-2
1,422945E-2
1,358083E-2
2,071561E-2
1,455375E-2
1,098637E-2
1,552668E-2
8,391901E-3
1,098637E-2
1,779684E-2
1,260791E-2
1,228360E-2
1,682391E-2
1,422945E-2
6,446052E-3
8,716209E-3
1,001344E-2
8,391901E-3
1,325652E-2
1,552668E-2
1,033775E-2
1,228360E-2
1,358083E-2
1,581431E-3
7,418977E-3
9,689133E-3
3,527280E-3
9,040517E-3
2,136422E-2
1,390514E-2
1,390514E-2
1,520237E-2
3,202971E-3
8,067593E-3
1,520237E-2
6,770361E-3
1,066206E-2
2,233715E-2
1,422945E-2
1,098637E-2
1,812114E-2
8,067593E-3
1,066206E-2
1,779684E-2
1,358083E-2
1,455375E-2
1,876976E-2
1,195929E-2
1,098637E-2
1,779684E-2
1,293221E-2
1,195929E-2
1,714822E-2
1,195929E-2
8,391901E-3
1,779684E-2
1,487806E-2
5,797436E-3
1,066206E-2
1,163498E-2
5,797436E-3
1,195929E-2
1,682391E-2
1,066206E-2
1,520237E-2
1,649960E-2
8,391901E-3
1,260791E-2
1,422945E-2
8,391901E-3
1,520237E-2
2,233715E-2
1,747253E-2
1,941838E-2
2,039130E-2
7,418977E-3
1,163498E-2
1,844545E-2
1,260791E-2
1,585099E-2
2,331007E-2
1,779684E-2
1,585099E-2
1,812114E-2
1,001344E-2
1,487806E-2
2,168853E-2
1,325652E-2
1,487806E-2
2,493161E-2
1,585099E-2
1,195929E-2
1,779684E-2
1,195929E-2
1,195929E-2
1,747253E-2
1,358083E-2
1,163498E-2
1,974268E-2
1,617530E-2
9,040517E-3
1,617530E-2
1,098637E-2
9,364825E-3
1,682391E-2
1,260791E-2
1,228360E-2
1,974268E-2
1,779684E-2
9,040517E-3
1,325652E-2
1,390514E-2
1,195929E-2
1,844545E-2
2,266146E-2
1,552668E-2
1,552668E-2
1,552668E-2
1,163498E-2
1,844545E-2
1,779684E-2
1,358083E-2
1,844545E-2
2,395869E-2
1,714822E-2
1,714822E-2
2,103992E-2
7,418977E-3
1,163498E-2
2,071561E-2
1,487806E-2
1,325652E-2
1,909407E-2
1,552668E-2
1,779684E-2
2,201284E-2
1,001344E-2
1,131067E-2
1,617530E-2
9,040517E-3
1,487806E-2
2,558023E-2
1,812114E-2
1,617530E-2
2,103992E-2
1,422945E-2
1,455375E-2
2,039130E-2
1,649960E-2
1,520237E-2
2,266146E-2
1,909407E-2
1,228360E-2
1,812114E-2
1,325652E-2
1,293221E-2
2,136422E-2
2,266146E-2
1,876976E-2
2,201284E-2
1,909407E-2
1,033775E-2
1,649960E-2
1,293221E-2
9,689133E-3
1,909407E-2
2,168853E-2
1,487806E-2
1,747253E-2
1,844545E-2
8,716209E-3
1,131067E-2
1,552668E-2
1,228360E-2
1,520237E-2
1,909407E-2
1,293221E-2
1,747253E-2
1,974268E-2
1,033775E-2
1,325652E-2
1,844545E-2
1,001344E-2
1,487806E-2
2,233715E-2
1,228360E-2
1,260791E-2
1,747253E-2
1,163498E-2
1,390514E-2
2,168853E-2
1,585099E-2
1,228360E-2
2,006699E-2
1,585099E-2
1,131067E-2
1,779684E-2
1,358083E-2
1,585099E-2
2,460731E-2
2,006699E-2
1,617530E-2
2,201284E-2
1,876976E-2
1,163498E-2
1,747253E-2
1,390514E-2
1,293221E-2
1,909407E-2
1,876976E-2
1,455375E-2
2,071561E-2
2,525592E-2
2,168853E-2
2,590454E-2
3,141778E-2
3,757963E-2
5,282211E-2
6,709167E-2
6,547013E-2
7,552368E-2
8,719877E-2
8,428000E-2
9,173908E-2
8,655015E-2
6,806459E-2
6,190274E-2
5,638950E-2
3,725532E-2
2,849900E-2
3,109347E-2
1,747253E-2
1,163498E-2
7,094669E-3
-1,139089E-2
-2,468752E-2
-2,695768E-2
-4,122724E-2
-4,738909E-2
-4,382170E-2
-4,738909E-2
-3,733554E-2
-2,501183E-2
-2,241737E-2
-1,722844E-2
-1,985958E-3
-1,985958E-3
-1,985958E-3
3,851588E-3
-1,661650E-3
-6,887257E-4
8,391901E-3
4,175896E-3
-3,283190E-3
6,446052E-3
7,418977E-3
-6,887257E-4
3,527280E-3
1,581431E-3
9,328148E-4
1,163498E-2
1,585099E-2
1,325652E-2
1,649960E-2
1,747253E-2
1,131067E-2
1,779684E-2
1,649960E-2
1,358083E-2
1,844545E-2
2,136422E-2
1,487806E-2
1,779684E-2
1,779684E-2
7,094669E-3
1,001344E-2
1,390514E-2
9,364825E-3
1,487806E-2
2,363438E-2
1,649960E-2
1,033775E-2
1,325652E-2
5,473128E-3
9,040517E-3
1,876976E-2
1,098637E-2
6,446052E-3
1,617530E-2
1,260791E-2
1,260791E-2
1,844545E-2
9,689133E-3
7,418977E-3
1,422945E-2
6,446052E-3
6,446052E-3
1,260791E-2
3,202971E-3
2,230047E-3
1,195929E-2
8,716209E-3
5,797436E-3
9,689133E-3
7,743285E-3
4,824512E-3
6,121744E-3
-1,661650E-3
-1,398536E-2
-1,074228E-2
-1,301243E-2
-3,409246E-2
-1,488975E-1
-2,977549E-1
-3,629409E-1
-3,545089E-1
-3,506172E-1
-4,213163E-1
-5,079066E-1
-5,526611E-1
-5,643362E-1
-5,357971E-1
-4,044523E-1
-2,439198E-1
-1,537621E-1
-7,106358E-2
1,941838E-2
1,296831E-1
2,694599E-1
3,862108E-1
5,107452E-1
6,647915E-1
7,971092E-1
8,992663E-1
9,647765E-1
9,758030E-1
9,527771E-1
8,950503E-1
8,107302E-1
7,212211E-1
6,291176E-1
5,178799E-1
4,085881E-1
3,067554E-1
1,945448E-1
9,952248E-2
2,298577E-2
-5,063217E-2
-1,057645E-1
-1,407898E-1
-1,725720E-1
-1,926791E-1
-1,891117E-1
-1,920305E-1
-1,887874E-1
-1,774366E-1
-1,690046E-1
-1,667345E-1
-1,537621E-1
-1,479246E-1
-1,514920E-1
-1,407898E-1
-1,349523E-1
-1,394926E-1
-1,310606E-1
-1,210070E-1
-1,226286E-1
-1,164667E-1
-1,116021E-1
-1,161424E-1
-1,064132E-1
-9,960269E-2
-9,895408E-2
-8,825191E-2
-7,657682E-2
-7,690113E-2
-7,430666E-2
-6,490173E-2
-6,944204E-2
-6,198296E-2
-5,257802E-2
-5,484818E-2
-4,868632E-2
-3,636262E-2
-4,252447E-2
-3,960570E-2
-2,890353E-2
-3,344384E-2
-2,955215E-2
-2,209306E-2
-2,566045E-2
-2,403891E-2
-1,203951E-2
-1,722844E-2
-1,917429E-2
-1,333674E-2
-1,657982E-2
-1,106658E-2
-5,553347E-3
-8,796428E-3
-8,147812E-3
1,257123E-3
-3,644176E-4
-7,823504E-3
-6,887257E-4
1,905739E-3
9,328148E-4
5,148820E-3
5,797436E-3
1,905739E-3
6,446052E-3
7,743285E-3
-1,013034E-3
2,230047E-3
8,391901E-3
3,527280E-3
1,098637E-2
1,876976E-2
1,098637E-2
1,066206E-2
1,293221E-2
7,743285E-3
1,487806E-2
2,363438E-2
2,103992E-2
2,136422E-2
3,239070E-2
2,558023E-2
2,558023E-2
3,206639E-2
2,331007E-2
2,558023E-2
3,336362E-2
3,109347E-2
3,076916E-2
3,693101E-2
3,044485E-2
2,785039E-2
3,239070E-2
2,493161E-2
2,395869E-2
3,174208E-2
2,947193E-2
2,720177E-2
3,206639E-2
2,817469E-2
2,266146E-2
2,752608E-2
2,493161E-2
2,071561E-2
2,525592E-2
2,655315E-2
2,493161E-2
3,174208E-2
2,914762E-2
2,103992E-2
2,233715E-2
2,298577E-2
2,071561E-2
2,493161E-2
2,979624E-2
2,331007E-2
2,720177E-2
2,720177E-2
1,974268E-2
2,428300E-2
2,558023E-2
2,006699E-2
2,590454E-2
3,076916E-2
2,201284E-2
2,363438E-2
2,460731E-2
1,422945E-2
1,844545E-2
2,168853E-2
1,422945E-2
1,520237E-2
2,071561E-2
1,812114E-2
1,682391E-2
1,941838E-2
1,066206E-2
1,195929E-2
1,552668E-2
6,121744E-3
7,418977E-3
1,941838E-2
1,552668E-2
1,131067E-2
1,487806E-2
8,067593E-3
1,163498E-2
1,747253E-2
1,033775E-2
1,033775E-2
1,876976E-2
1,520237E-2
8,391901E-3
1,649960E-2
1,066206E-2
1,228360E-2
1,812114E-2
1,325652E-2
1,131067E-2
2,136422E-2
1,876976E-2
1,358083E-2
1,520237E-2
9,364825E-3
1,066206E-2
2,071561E-2
2,039130E-2
1,260791E-2
1,520237E-2
1,552668E-2
1,001344E-2
1,455375E-2
1,098637E-2
5,797436E-3
1,001344E-2
1,325652E-2
8,391901E-3
1,422945E-2
1,747253E-2
4,824512E-3
7,743285E-3
8,391901E-3
2,554355E-3
8,391901E-3
1,552668E-2
1,131067E-2
1,163498E-2
1,390514E-2
6,770361E-3
1,001344E-2
1,714822E-2
8,067593E-3
9,364825E-3
2,039130E-2
1,455375E-2
1,228360E-2
1,552668E-2
6,770361E-3
8,716209E-3
1,941838E-2
1,520237E-2
1,422945E-2
1,941838E-2
1,552668E-2
1,098637E-2
1,422945E-2
8,067593E-3
7,094669E-3
1,487806E-2
1,325652E-2
1,358083E-2
2,039130E-2
1,552668E-2
9,040517E-3
1,487806E-2
1,228360E-2
7,094669E-3
1,358083E-2
1,844545E-2
1,325652E-2
1,649960E-2
1,585099E-2
2,554355E-3
8,716209E-3
1,455375E-2
7,418977E-3
1,001344E-2
2,006699E-2
1,293221E-2
1,520237E-2
1,358083E-2
1,581431E-3
5,473128E-3
1,163498E-2
8,391901E-3
1,195929E-2
2,006699E-2
1,552668E-2
1,033775E-2
1,293221E-2
5,797436E-3
8,391901E-3
1,682391E-2
1,358083E-2
1,390514E-2
2,168853E-2
1,455375E-2
1,228360E-2
1,714822E-2
9,689133E-3
9,689133E-3
1,779684E-2
1,422945E-2
1,066206E-2
1,325652E-2
9,689133E-3
4,175896E-3
1,098637E-2
8,067593E-3
8,067593E-3
1,422945E-2
8,391901E-3
4,500204E-3
1,131067E-2
1,260791E-2
5,473128E-3
7,743285E-3
6,121744E-3
1,905739E-3
7,094669E-3
1,033775E-2
6,121744E-3
9,040517E-3
1,066206E-2
-1,985958E-3
2,841986E-4
2,230047E-3
-3,283190E-3
-3,644176E-4
7,743285E-3
1,257123E-3
4,500204E-3
3,202971E-3
-8,472120E-3
-4,904731E-3
4,500204E-3
-4,010948E-5
3,202971E-3
1,487806E-2
1,163498E-2
1,390514E-2
1,844545E-2
1,358083E-2
2,006699E-2
2,947193E-2
2,785039E-2
3,076916E-2
4,276856E-2
4,536302E-2
4,698456E-2
5,898396E-2
5,509227E-2
5,930827E-2
6,871321E-2
6,903752E-2
6,741597E-2
7,519937E-2
7,941537E-2
7,552368E-2
8,168553E-2
7,876676E-2
7,422644E-2
7,973968E-2
8,265846E-2
7,487506E-2
7,519937E-2
7,292921E-2
6,287566E-2
6,222705E-2
6,255135E-2
5,541658E-2
5,833535E-2
6,060550E-2
5,087626E-2
4,698456E-2
4,439010E-2
3,239070E-2
3,563378E-2
3,790394E-2
2,785039E-2
2,752608E-2
3,336362E-2
2,298577E-2
2,006699E-2
2,168853E-2
9,689133E-3
1,325652E-2
1,974268E-2
9,040517E-3
8,067593E-3
1,585099E-2
8,391901E-3
4,500204E-3
7,094669E-3
2,554355E-3
1,581431E-3
6,446052E-3
7,094669E-3
4,500204E-3
8,067593E-3
4,500204E-3
-1,013034E-3
3,527280E-3
1,257123E-3
1,257123E-3
5,148820E-3
7,094669E-3
3,851588E-3
7,418977E-3
6,446052E-3
-3,931807E-3
2,878663E-3
5,148820E-3
-4,256115E-3
1,905739E-3
9,364825E-3
6,121744E-3
1,001344E-2
1,033775E-2
-6,887257E-4
2,554355E-3
1,001344E-2
3,527280E-3
7,094669E-3
1,552668E-2
9,040517E-3
1,033775E-2
1,293221E-2
2,554355E-3
5,473128E-3
1,131067E-2
5,797436E-3
7,094669E-3
1,552668E-2
9,364825E-3
7,094669E-3
9,364825E-3
-1,337342E-3
-4,010948E-5
9,689133E-3
8,716209E-3
7,743285E-3
1,228360E-2
9,364825E-3
4,175896E-3
8,391901E-3
4,175896E-3
2,230047E-3
1,195929E-2
1,293221E-2
1,033775E-2
1,520237E-2
1,325652E-2
4,824512E-3
8,716209E-3
1,001344E-2
2,878663E-3
4,824512E-3
1,195929E-2
7,418977E-3
1,228360E-2
1,487806E-2
2,878663E-3
9,364825E-3
1,422945E-2
4,175896E-3
7,743285E-3
1,520237E-2
1,098637E-2
1,390514E-2
1,617530E-2
5,797436E-3
1,098637E-2
1,812114E-2
1,033775E-2
9,689133E-3
1,747253E-2
1,520237E-2
1,033775E-2
1,455375E-2
5,148820E-3
2,878663E-3
1,358083E-2
9,364825E-3
8,716209E-3
1,714822E-2
9,364825E-3
2,878663E-3
9,689133E-3
2,841986E-4
1,581431E-3
8,716209E-3
2,554355E-3
1,905739E-3
9,364825E-3
5,148820E-3
9,328148E-4
9,040517E-3
1,581431E-3
-1,337342E-3
5,148820E-3
2,554355E-3
3,202971E-3
1,033775E-2
5,797436E-3
9,328148E-4
4,500204E-3
2,554355E-3
2,554355E-3
9,040517E-3
1,293221E-2
8,391901E-3
9,689133E-3
1,098637E-2
4,175896E-3
6,446052E-3
1,131067E-2
4,824512E-3
9,040517E-3
1,390514E-2
8,391901E-3
1,033775E-2
9,364825E-3
-1,661650E-3
1,905739E-3
6,446052E-3
1,905739E-3
5,148820E-3
1,195929E-2
2,554355E-3
2,554355E-3
7,418977E-3
-1,985958E-3
6,085067E-4
9,364825E-3
5,148820E-3
9,364825E-3
1,714822E-2
7,094669E-3
8,716209E-3
1,552668E-2
7,094669E-3
9,689133E-3
1,649960E-2
1,131067E-2
1,131067E-2
1,844545E-2
1,260791E-2
9,689133E-3
1,131067E-2
8,067593E-3
1,001344E-2
1,455375E-2
1,131067E-2
1,033775E-2
1,812114E-2
1,163498E-2
1,163498E-2
1,682391E-2
1,066206E-2
8,067593E-3
1,455375E-2
1,325652E-2
1,131067E-2
1,779684E-2
1,682391E-2
1,066206E-2
1,585099E-2
1,358083E-2
9,689133E-3
1,779684E-2
1,617530E-2
1,358083E-2
2,039130E-2
1,747253E-2
1,163498E-2
1,747253E-2
1,260791E-2
8,716209E-3
1,520237E-2
1,876976E-2
1,585099E-2
2,071561E-2
2,136422E-2
9,364825E-3
1,228360E-2
1,487806E-2
1,033775E-2
1,487806E-2
1,941838E-2
1,066206E-2
1,390514E-2
1,844545E-2
1,066206E-2
1,455375E-2
1,876976E-2
1,001344E-2
1,552668E-2
2,493161E-2
1,520237E-2
1,390514E-2
2,168853E-2
1,585099E-2
1,487806E-2
2,136422E-2
1,552668E-2
1,487806E-2
2,103992E-2
1,455375E-2
1,487806E-2
1,714822E-2
9,364825E-3
1,066206E-2
1,487806E-2
9,689133E-3
8,067593E-3
1,649960E-2
1,390514E-2
7,743285E-3
9,689133E-3
6,121744E-3
8,067593E-3
1,682391E-2
1,293221E-2
7,743285E-3
1,293221E-2
1,098637E-2
7,418977E-3
1,422945E-2
1,033775E-2
1,033775E-2
1,617530E-2
1,714822E-2
1,358083E-2
1,487806E-2
1,131067E-2
6,121744E-3
1,487806E-2
1,358083E-2
1,098637E-2
1,876976E-2
2,039130E-2
1,520237E-2
1,941838E-2
1,876976E-2
9,689133E-3
1,293221E-2
1,585099E-2
1,260791E-2
1,617530E-2
1,812114E-2
1,358083E-2
1,682391E-2
2,006699E-2
9,040517E-3
9,364825E-3
1,293221E-2
1,257123E-3
4,500204E-3
1,617530E-2
9,689133E-3
8,067593E-3
9,689133E-3
1,905739E-3
7,743285E-3
1,422945E-2
4,500204E-3
6,121744E-3
1,617530E-2
9,364825E-3
1,001344E-2
1,422945E-2
6,770361E-3
8,391901E-3
1,844545E-2
1,325652E-2
1,131067E-2
1,974268E-2
1,325652E-2
1,260791E-2
1,844545E-2
8,716209E-3
8,391901E-3
1,682391E-2
1,585099E-2
1,195929E-2
1,617530E-2
1,714822E-2
1,293221E-2
1,552668E-2
1,325652E-2
1,001344E-2
1,649960E-2
1,941838E-2
1,325652E-2
1,585099E-2
1,779684E-2
9,364825E-3
1,455375E-2
1,682391E-2
1,163498E-2
1,617530E-2
2,266146E-2
1,455375E-2
1,520237E-2
1,941838E-2
1,098637E-2
1,390514E-2
1,617530E-2
9,689133E-3
1,682391E-2
2,266146E-2
1,455375E-2
1,649960E-2
2,103992E-2
9,364825E-3
1,195929E-2
1,876976E-2
1,293221E-2
1,682391E-2
2,136422E-2
1,358083E-2
1,293221E-2
1,714822E-2
1,066206E-2
1,033775E-2
1,617530E-2
9,689133E-3
1,033775E-2
2,266146E-2
1,682391E-2
1,293221E-2
1,844545E-2
9,364825E-3
1,163498E-2
1,974268E-2
1,455375E-2
1,066206E-2
2,006699E-2
2,071561E-2
1,455375E-2
1,585099E-2
7,743285E-3
9,689133E-3
1,714822E-2
1,390514E-2
1,293221E-2
2,136422E-2
1,974268E-2
1,195929E-2
1,358083E-2
1,033775E-2
7,094669E-3
1,358083E-2
1,974268E-2
1,649960E-2
2,071561E-2
1,714822E-2
1,098637E-2
1,941838E-2
2,363438E-2
1,649960E-2
1,552668E-2
2,006699E-2
1,552668E-2
1,682391E-2
2,136422E-2
1,131067E-2
1,487806E-2
1,844545E-2
1,195929E-2
1,617530E-2
2,331007E-2
1,617530E-2
1,552668E-2
1,844545E-2
1,001344E-2
1,325652E-2
1,941838E-2
1,260791E-2
1,487806E-2
2,525592E-2
1,974268E-2
2,039130E-2
2,395869E-2
1,520237E-2
1,714822E-2
2,039130E-2
1,779684E-2
1,812114E-2
2,785039E-2
1,812114E-2
1,455375E-2
1,649960E-2
1,066206E-2
1,228360E-2
1,747253E-2
1,552668E-2
1,552668E-2
2,103992E-2
1,487806E-2
9,364825E-3
1,487806E-2
1,293221E-2
1,195929E-2
2,136422E-2
1,714822E-2
1,260791E-2
2,103992E-2
2,071561E-2
1,260791E-2
1,617530E-2
1,358083E-2
1,098637E-2
1,682391E-2
2,006699E-2
1,358083E-2
1,812114E-2
1,779684E-2
8,716209E-3
1,714822E-2
1,974268E-2
1,844545E-2
2,590454E-2
3,887686E-2
5,120057E-2
6,514582E-2
6,579443E-2
6,579443E-2
8,103691E-2
8,136122E-2
8,557723E-2
9,984678E-2
9,854955E-2
7,487506E-2
4,925472E-2
3,044485E-2
1,520237E-2
2,071561E-2
2,849900E-2
1,844545E-2
9,364825E-3
4,175896E-3
-1,949860E-2
-3,571400E-2
-3,993001E-2
-5,257802E-2
-5,030786E-2
-3,538969E-2
-3,474108E-2
-3,020076E-2
-1,333674E-2
-1,106658E-2
-5,553347E-3
7,418977E-3
4,500204E-3
8,716209E-3
1,617530E-2
1,066206E-2
6,121744E-3
1,260791E-2
1,195929E-2
4,824512E-3
8,391901E-3
7,418977E-3
4,824512E-3
1,228360E-2
1,520237E-2
1,195929E-2
1,422945E-2
1,552668E-2
7,418977E-3
1,260791E-2
1,617530E-2
1,098637E-2
1,682391E-2
2,136422E-2
1,422945E-2
1,714822E-2
1,747253E-2
4,824512E-3
5,473128E-3
1,131067E-2
8,391901E-3
1,358083E-2
1,844545E-2
1,033775E-2
1,260791E-2
1,487806E-2
1,581431E-3
9,364825E-3
1,714822E-2
1,001344E-2
1,487806E-2
2,363438E-2
1,520237E-2
1,487806E-2
1,812114E-2
1,001344E-2
1,487806E-2
2,071561E-2
1,195929E-2
1,098637E-2
1,844545E-2
1,422945E-2
1,325652E-2
1,585099E-2
9,040517E-3
6,446052E-3
1,260791E-2
7,418977E-3
3,202971E-3
9,689133E-3
5,148820E-3
-1,661650E-3
-1,661650E-3
-8,472120E-3
-1,301243E-2
-1,009366E-2
-1,884998E-2
-1,236015E-1
-2,841340E-1
-3,671569E-1
-3,775347E-1
-3,561304E-1
-4,025065E-1
-4,994746E-1
-5,500666E-1
-5,565528E-1
-5,468236E-1
-4,180732E-1
-2,390552E-1
-1,550594E-1
-7,495528E-2
2,006699E-2
1,167108E-1
2,483799E-1
3,742114E-1
4,997187E-1
6,589540E-1
8,013252E-1
8,927801E-1
9,560202E-1
9,735328E-1
9,430479E-1
8,830509E-1
8,120274E-1
7,225184E-1
6,242530E-1
5,243661E-1
4,050207E-1
2,986477E-1
2,020038E-1
1,017926E-1
2,006699E-2
-4,122724E-2
-1,015485E-1
-1,446815E-1
-1,638157E-1
-1,819770E-1
-1,861930E-1
-1,806797E-1
-1,767880E-1
-1,712748E-1
-1,583025E-1
-1,566809E-1
-1,586268E-1
-1,498704E-1
-1,463031E-1
-1,437086E-1
-1,336550E-1
-1,242501E-1
-1,268446E-1
-1,232772E-1
-1,177639E-1
-1,239258E-1
-1,180883E-1
-1,083590E-1
-1,090076E-1
-1,002513E-1
-8,954914E-2
-8,663037E-2
-7,722544E-2
-6,684758E-2
-7,300943E-2
-6,976635E-2
-6,133434E-2
-6,490173E-2
-5,517249E-2
-3,993001E-2
-4,414601E-2
-4,349739E-2
-3,863277E-2
-4,447032E-2
-3,701123E-2
-2,598476E-2
-2,922784E-2
-2,630907E-2
-1,268813E-2
-1,755275E-2
-1,528259E-2
-1,009366E-2
-1,755275E-2
-1,495828E-2
-7,499196E-3
-7,499196E-3
-4,580423E-3
3,202971E-3
-3,644176E-4
-5,877655E-3
-1,013034E-3
-2,634574E-3
-2,634574E-3
6,770361E-3
7,094669E-3
1,905739E-3
6,446052E-3
5,797436E-3
-6,887257E-4
3,851588E-3
5,148820E-3
6,446052E-3
1,844545E-2
2,006699E-2
1,487806E-2
2,233715E-2
2,233715E-2
1,422945E-2
2,168853E-2
2,493161E-2
2,525592E-2
3,012054E-2
3,401224E-2
2,785039E-2
3,044485E-2
3,012054E-2
2,201284E-2
2,687746E-2
3,076916E-2
2,428300E-2
2,363438E-2
3,303932E-2
2,622885E-2
2,493161E-2
2,590454E-2
1,682391E-2
1,812114E-2
2,882331E-2
1,812114E-2
1,779684E-2
2,947193E-2
2,622885E-2
2,395869E-2
2,655315E-2
1,714822E-2
2,071561E-2
3,109347E-2
2,655315E-2
2,395869E-2
3,044485E-2
2,331007E-2
1,974268E-2
2,817469E-2
2,201284E-2
2,168853E-2
2,979624E-2
2,622885E-2
2,006699E-2
2,525592E-2
2,525592E-2
1,909407E-2
2,363438E-2
2,136422E-2
1,974268E-2
2,201284E-2
2,233715E-2
1,747253E-2
2,558023E-2
2,979624E-2
1,844545E-2
2,039130E-2
2,622885E-2
2,201284E-2
2,331007E-2
2,849900E-2
2,363438E-2
2,558023E-2
2,817469E-2
1,812114E-2
1,876976E-2
2,363438E-2
1,974268E-2
2,103992E-2
2,785039E-2
1,844545E-2
1,617530E-2
2,201284E-2
1,325652E-2
1,552668E-2
2,233715E-2
1,520237E-2
1,390514E-2
2,168853E-2
1,422945E-2
9,689133E-3
1,552668E-2
1,033775E-2
1,293221E-2
1,876976E-2
1,001344E-2
9,689133E-3
2,103992E-2
1,552668E-2
1,066206E-2
1,260791E-2
7,743285E-3
8,067593E-3
1,779684E-2
2,006699E-2
1,163498E-2
1,682391E-2
1,779684E-2
1,001344E-2
1,228360E-2
1,033775E-2
1,001344E-2
1,325652E-2
1,358083E-2
9,040517E-3
1,228360E-2
1,325652E-2
5,148820E-3
1,195929E-2
9,364825E-3
5,148820E-3
1,066206E-2
1,649960E-2
8,391901E-3
1,001344E-2
1,552668E-2
6,446052E-3
1,228360E-2
1,649960E-2
5,473128E-3
7,094669E-3
1,649960E-2
8,716209E-3
9,364825E-3
1,520237E-2
6,121744E-3
7,743285E-3
1,487806E-2
7,418977E-3
9,040517E-3
1,779684E-2
1,325652E-2
1,066206E-2
1,714822E-2
9,364825E-3
9,689133E-3
1,812114E-2
1,358083E-2
1,422945E-2
2,298577E-2
1,974268E-2
1,617530E-2
2,136422E-2
1,358083E-2
1,163498E-2
2,266146E-2
1,876976E-2
1,325652E-2
1,876976E-2
1,812114E-2
1,195929E-2
1,682391E-2
1,520237E-2
1,293221E-2
1,876976E-2
2,266146E-2
1,552668E-2
1,941838E-2
1,779684E-2
7,418977E-3
1,066206E-2
1,325652E-2
7,094669E-3
1,131067E-2
1,876976E-2
1,098637E-2
1,325652E-2
1,455375E-2
4,175896E-3
9,689133E-3
1,260791E-2
4,824512E-3
8,716209E-3
1,487806E-2
6,446052E-3
1,001344E-2
1,682391E-2
8,391901E-3
1,358083E-2
1,909407E-2
1,001344E-2
6,446052E-3
1,520237E-2
8,391901E-3
7,418977E-3
1,325652E-2
7,094669E-3
8,067593E-3
1,487806E-2
1,033775E-2
4,824512E-3
1,163498E-2
1,001344E-2
1,581431E-3
3,527280E-3
4,175896E-3
1,905739E-3
8,391901E-3
1,131067E-2
4,175896E-3
9,040517E-3
6,446052E-3
-4,904731E-3
-1,013034E-3
2,230047E-3
-3,931807E-3
3,202971E-3
7,418977E-3
-3,283190E-3
2,554355E-3
6,121744E-3
-7,823504E-3
-5,877655E-3
-1,985958E-3
-7,174888E-3
-1,661650E-3
9,689133E-3
4,175896E-3
5,148820E-3
7,743285E-3
-2,634574E-3
2,554355E-3
1,098637E-2
1,001344E-2
1,520237E-2
2,460731E-2
2,071561E-2
2,655315E-2
3,206639E-2
2,914762E-2
3,790394E-2
4,925472E-2
4,536302E-2
4,925472E-2
6,449720E-2
6,287566E-2
6,482151E-2
7,487506E-2
7,033475E-2
7,519937E-2
8,395569E-2
8,038830E-2
8,330707E-2
9,206339E-2
8,492861E-2
8,168553E-2
8,590154E-2
7,584799E-2
7,390214E-2
7,909107E-2
7,292921E-2
6,936182E-2
7,390214E-2
6,514582E-2
5,379503E-2
5,638950E-2
5,022765E-2
4,568733E-2
4,795749E-2
4,503872E-2
4,049840E-2
4,147133E-2
3,401224E-2
2,363438E-2
2,947193E-2
2,622885E-2
2,103992E-2
2,298577E-2
2,395869E-2
1,455375E-2
1,520237E-2
1,909407E-2
1,131067E-2
1,098637E-2
1,293221E-2
4,175896E-3
5,473128E-3
1,585099E-2
1,163498E-2
9,689133E-3
1,195929E-2
5,473128E-3
9,364825E-3
1,293221E-2
6,446052E-3
7,094669E-3
1,358083E-2
4,824512E-3
7,418977E-3
1,325652E-2
2,230047E-3
7,418977E-3
1,195929E-2
6,446052E-3
6,121744E-3
1,131067E-2
9,364825E-3
2,230047E-3
5,797436E-3
4,824512E-3
4,175896E-3
1,001344E-2
8,716209E-3
2,878663E-3
1,033775E-2
1,228360E-2
4,500204E-3
1,001344E-2
1,098637E-2
5,797436E-3
1,033775E-2
1,585099E-2
1,066206E-2
1,260791E-2
1,325652E-2
5,148820E-3
1,293221E-2
1,682391E-2
1,131067E-2
1,585099E-2
1,812114E-2
1,066206E-2
1,325652E-2
1,812114E-2
1,001344E-2
1,293221E-2
1,358083E-2
8,067593E-3
1,228360E-2
1,747253E-2
9,364825E-3
9,689133E-3
1,358083E-2
5,797436E-3
9,040517E-3
1,617530E-2
1,098637E-2
1,066206E-2
1,909407E-2
1,228360E-2
8,716209E-3
1,520237E-2
1,066206E-2
8,716209E-3
1,876976E-2
1,390514E-2
9,689133E-3
1,844545E-2
1,552668E-2
9,364825E-3
1,390514E-2
8,067593E-3
1,033775E-2
1,552668E-2
1,163498E-2
5,797436E-3
1,195929E-2
1,098637E-2
4,500204E-3
1,066206E-2
5,797436E-3
6,085067E-4
7,418977E-3
9,364825E-3
2,878663E-3
7,094669E-3
5,473128E-3
-3,607499E-3
6,085067E-4
2,230047E-3
-4,904731E-3
-6,887257E-4
7,743285E-3
1,257123E-3
3,851588E-3
8,716209E-3
-4,010948E-5
2,230047E-3
7,418977E-3
-3,644176E-4
1,905739E-3
7,418977E-3
2,554355E-3
2,878663E-3
7,094669E-3
-3,283190E-3
-3,644176E-4
5,473128E-3
-2,310266E-3
-1,985958E-3
4,824512E-3
-1,661650E-3
-3,283190E-3
1,581431E-3
-6,526271E-3
-2,634574E-3
4,500204E-3
-3,607499E-3
-2,310266E-3
4,824512E-3
-2,310266E-3
-2,958882E-3
5,148820E-3
-4,010948E-5
-3,644176E-4
4,175896E-3
-4,010948E-5
-3,644176E-4
5,473128E-3
1,581431E-3
-1,661650E-3
3,851588E-3
1,257123E-3
-4,010948E-5
6,446052E-3
7,094669E-3
4,175896E-3
9,689133E-3
8,716209E-3
2,878663E-3
8,067593E-3
9,689133E-3
6,121744E-3
1,131067E-2
1,390514E-2
5,148820E-3
1,033775E-2
1,358083E-2
5,473128E-3
1,033775E-2
1,358083E-2
6,121744E-3
1,033775E-2
1,422945E-2
9,689133E-3
1,325652E-2
1,520237E-2
3,202971E-3
8,716209E-3
1,520237E-2
9,040517E-3
1,163498E-2
1,812114E-2
1,390514E-2
1,131067E-2
1,747253E-2
5,473128E-3
6,770361E-3
1,487806E-2
1,001344E-2
1,293221E-2
2,298577E-2
1,390514E-2
1,228360E-2
1,812114E-2
8,067593E-3
5,797436E-3
1,422945E-2
1,033775E-2
7,743285E-3
1,617530E-2
1,195929E-2
9,040517E-3
1,585099E-2
1,293221E-2
1,163498E-2
1,552668E-2
1,195929E-2
9,689133E-3
1,487806E-2
1,390514E-2
7,418977E-3
1,358083E-2
1,617530E-2
1,455375E-2
1,779684E-2
2,136422E-2
1,779684E-2
1,747253E-2
1,747253E-2
6,446052E-3
9,364825E-3
1,844545E-2
1,131067E-2
1,358083E-2
2,168853E-2
1,131067E-2
1,131067E-2
1,390514E-2
7,094669E-3
1,195929E-2
1,649960E-2
7,094669E-3
9,040517E-3
1,779684E-2
9,364825E-3
9,364825E-3
1,487806E-2
5,148820E-3
1,066206E-2
1,909407E-2
1,001344E-2
1,163498E-2
1,779684E-2
1,163498E-2
1,001344E-2
1,487806E-2
8,716209E-3
1,033775E-2
1,422945E-2
1,131067E-2
1,163498E-2
1,585099E-2
1,098637E-2
5,473128E-3
1,293221E-2
8,067593E-3
5,797436E-3
1,260791E-2
1,131067E-2
8,067593E-3
1,552668E-2
1,585099E-2
1,001344E-2
1,293221E-2
9,689133E-3
8,716209E-3
1,455375E-2
1,779684E-2
1,260791E-2
1,714822E-2
1,941838E-2
8,391901E-3
1,585099E-2
1,747253E-2
1,066206E-2
1,228360E-2
1,682391E-2
1,358083E-2
1,487806E-2
1,455375E-2
4,824512E-3
9,040517E-3
1,585099E-2
1,228360E-2
1,325652E-2
1,747253E-2
8,067593E-3
6,446052E-3
1,033775E-2
4,500204E-3
9,040517E-3
1,649960E-2
1,001344E-2
6,770361E-3
1,585099E-2
8,716209E-3
9,689133E-3
1,682391E-2
1,098637E-2
1,390514E-2
1,844545E-2
1,195929E-2
1,293221E-2
2,525592E-2
2,266146E-2
1,909407E-2
2,363438E-2
1,422945E-2
1,617530E-2
2,590454E-2
1,909407E-2
1,617530E-2
2,849900E-2
2,363438E-2
2,071561E-2
2,331007E-2
1,390514E-2
1,422945E-2
2,233715E-2
1,455375E-2
1,487806E-2
2,590454E-2
2,006699E-2
1,422945E-2
1,844545E-2
1,358083E-2
1,260791E-2
1,844545E-2
1,812114E-2
1,487806E-2
1,974268E-2
2,233715E-2
1,260791E-2
1,358083E-2
1,585099E-2
1,260791E-2
1,520237E-2
2,201284E-2
1,455375E-2
1,812114E-2
2,103992E-2
1,260791E-2
1,649960E-2
2,039130E-2
1,195929E-2
1,617530E-2
2,687746E-2
1,876976E-2
1,649960E-2
2,233715E-2
1,422945E-2
1,714822E-2
2,201284E-2
1,520237E-2
1,714822E-2
2,395869E-2
1,812114E-2
1,617530E-2
2,233715E-2
1,455375E-2
1,941838E-2
2,752608E-2
2,428300E-2
2,720177E-2
4,179564E-2
4,730887E-2
5,541658E-2
6,644305E-2
6,060550E-2
6,871321E-2
8,687446E-2
9,757663E-2
9,141477E-2
8,622584E-2
7,130767E-2
5,347073E-2
4,730887E-2
3,498517E-2
2,266146E-2
2,460731E-2
2,298577E-2
1,033775E-2
4,500204E-3
-6,201963E-3
-2,955215E-2
-3,506538E-2
-4,220016E-2
-5,419956E-2
-4,868632E-2
-3,538969E-2
-3,506538E-2
-2,825491E-2
-1,884998E-2
-2,047152E-2
-1,139089E-2
-1,013034E-3
-4,256115E-3
-4,010948E-5
9,040517E-3
2,230047E-3
4,500204E-3
8,716209E-3
-3,283190E-3
-4,010948E-5
9,040517E-3
9,328148E-4
1,257123E-3
1,228360E-2
7,094669E-3
8,716209E-3
1,293221E-2
1,581431E-3
7,743285E-3
1,844545E-2
8,716209E-3
7,418977E-3
1,747253E-2
1,066206E-2
1,033775E-2
1,260791E-2
1,905739E-3
8,716209E-3
1,779684E-2
1,131067E-2
8,391901E-3
1,649960E-2
1,487806E-2
1,293221E-2
1,714822E-2
1,260791E-2
1,163498E-2
1,617530E-2
1,520237E-2
1,228360E-2
1,812114E-2
1,649960E-2
1,195929E-2
1,649960E-2
1,228360E-2
8,391901E-3
1,358083E-2
1,260791E-2
6,446052E-3
1,228360E-2
1,260791E-2
2,230047E-3
5,797436E-3
7,094669E-3
5,797436E-3
1,033775E-2
9,689133E-3
5,148820E-3
1,033775E-2
1,033775E-2
2,554355E-3
4,824512E-3
5,473128E-3
-5,877655E-3
-8,147812E-3
-5,553347E-3
-1,430967E-2
-5,841557E-2
-2,085702E-1
-3,327802E-1
-3,632652E-1
-3,444553E-1
-3,652110E-1
-4,430450E-1
-5,221761E-1
-5,669307E-1
-5,688765E-1
-5,156900E-1
-3,811021E-1
-2,283530E-1
-1,453301E-1
-6,879343E-2
3,887686E-2
1,702216E-1
3,074040E-1
4,196146E-1
5,438246E-1
6,836014E-1
8,220809E-1
9,255352E-1
9,751544E-1
9,855322E-1
9,647765E-1
9,028337E-1
8,123517E-1
7,183023E-1
6,138751E-1
5,071778E-1
4,030749E-1
2,963775E-1
1,900044E-1
1,008197E-1
1,909407E-2
-5,938849E-2
-1,112778E-1
-1,514920E-1
-1,806797E-1
-1,874902E-1
-1,904090E-1
-1,975437E-1
-1,900847E-1
-1,803554E-1
-1,816526E-1
-1,706262E-1
-1,592754E-1
-1,589511E-1
-1,508434E-1
-1,401412E-1
-1,446815E-1
-1,401412E-1
-1,330064E-1
-1,385197E-1
-1,274932E-1
-1,174396E-1
-1,206827E-1
-1,138723E-1
-1,015485E-1
-1,015485E-1
-9,733254E-2
-8,760330E-2
-8,760330E-2
-8,079283E-2
-7,203651E-2
-7,073927E-2
-6,587465E-2
-5,095648E-2
-5,063217E-2
-5,387525E-2
-4,447032E-2
-4,738909E-2
-4,447032E-2
-3,603831E-2
-3,182230E-2
-3,182230E-2
-2,339029E-2
-2,176875E-2
-2,598476E-2
-2,079583E-2
-2,371460E-2
-2,014721E-2
-9,769352E-3
-9,445044E-3
-1,333674E-2
-7,174888E-3
-4,904731E-3
-1,106658E-2
-6,201963E-3
-3,607499E-3
-6,201963E-3
-1,337342E-3
4,500204E-3
1,257123E-3
2,554355E-3
4,500204E-3
-2,634574E-3
1,581431E-3
7,094669E-3
2,554355E-3
4,500204E-3
1,131067E-2
8,067593E-3
9,040517E-3
1,487806E-2
7,418977E-3
1,066206E-2
2,266146E-2
2,039130E-2
2,039130E-2
2,817469E-2
2,136422E-2
2,103992E-2
2,849900E-2
2,298577E-2
2,752608E-2
3,563378E-2
2,947193E-2
2,785039E-2
3,595809E-2
2,914762E-2
2,914762E-2
3,076916E-2
2,460731E-2
2,071561E-2
2,428300E-2
2,493161E-2
2,201284E-2
2,752608E-2
2,493161E-2
1,779684E-2
2,168853E-2
1,876976E-2
1,779684E-2
2,525592E-2
2,849900E-2
2,006699E-2
2,201284E-2
2,395869E-2
1,520237E-2
2,558023E-2
3,141778E-2
2,201284E-2
2,428300E-2
2,687746E-2
1,974268E-2
2,525592E-2
2,914762E-2
1,844545E-2
2,136422E-2
2,655315E-2
1,941838E-2
2,006699E-2
2,720177E-2
2,266146E-2
2,233715E-2
2,395869E-2
1,617530E-2
1,812114E-2
2,525592E-2
2,266146E-2
2,298577E-2
2,687746E-2
1,909407E-2
1,844545E-2
2,525592E-2
1,649960E-2
1,585099E-2
2,493161E-2
2,168853E-2
1,682391E-2
2,395869E-2
2,428300E-2
1,682391E-2
2,201284E-2
1,714822E-2
1,487806E-2
2,136422E-2
2,006699E-2
1,779684E-2
2,168853E-2
2,071561E-2
1,552668E-2
1,747253E-2
1,422945E-2
1,325652E-2
1,876976E-2
1,909407E-2
1,163498E-2
1,617530E-2
1,487806E-2
4,500204E-3
8,391901E-3
1,066206E-2
7,094669E-3
1,163498E-2
1,552668E-2
6,121744E-3
1,033775E-2
1,585099E-2
4,500204E-3
5,148820E-3
9,364825E-3
7,094669E-3
1,066206E-2
1,455375E-2
9,040517E-3
9,689133E-3
1,552668E-2
6,446052E-3
1,131067E-2
1,812114E-2
8,067593E-3
6,770361E-3
1,682391E-2
1,098637E-2
9,040517E-3
1,520237E-2
9,689133E-3
1,228360E-2
1,844545E-2
1,260791E-2
9,364825E-3
1,682391E-2
1,163498E-2
7,418977E-3
1,195929E-2
1,033775E-2
1,033775E-2
1,552668E-2
1,228360E-2
1,163498E-2
1,552668E-2
1,228360E-2
4,175896E-3
8,067593E-3
1,001344E-2
9,689133E-3
1,617530E-2
1,974268E-2
1,131067E-2
1,325652E-2
1,520237E-2
8,067593E-3
1,682391E-2
1,682391E-2
1,098637E-2
1,520237E-2
2,006699E-2
1,649960E-2
2,006699E-2
2,233715E-2
1,195929E-2
1,422945E-2
1,487806E-2
1,131067E-2
1,520237E-2
1,779684E-2
1,098637E-2
1,487806E-2
1,812114E-2
9,689133E-3
1,098637E-2
1,260791E-2
4,500204E-3
9,040517E-3
2,103992E-2
1,455375E-2
1,033775E-2
1,325652E-2
6,446052E-3
9,689133E-3
1,779684E-2
8,067593E-3
8,716209E-3
1,714822E-2
1,131067E-2
3,851588E-3
8,067593E-3
2,878663E-3
3,851588E-3
1,098637E-2
7,743285E-3
5,148820E-3
1,325652E-2
7,418977E-3
6,085067E-4
4,824512E-3
6,085067E-4
1,905739E-3
1,001344E-2
9,689133E-3
6,121744E-3
9,689133E-3
1,098637E-2
4,175896E-3
6,770361E-3
6,121744E-3
3,851588E-3
7,094669E-3
1,001344E-2
3,527280E-3
6,121744E-3
8,391901E-3
6,085067E-4
1,257123E-3
2,230047E-3
-3,931807E-3
6,085067E-4
6,770361E-3
-2,310266E-3
-3,644176E-4
3,527280E-3
-6,526271E-3
-2,958882E-3
3,527280E-3
-1,337342E-3
6,085067E-4
1,325652E-2
1,001344E-2
1,098637E-2
1,941838E-2
1,812114E-2
2,460731E-2
3,303932E-2
3,109347E-2
3,952548E-2
5,282211E-2
5,217349E-2
5,476796E-2
6,222705E-2
5,898396E-2
6,514582E-2
7,649660E-2
7,552368E-2
7,714522E-2
8,557723E-2
8,428000E-2
7,941537E-2
8,428000E-2
8,233415E-2
7,941537E-2
8,525292E-2
7,844245E-2
7,228060E-2
7,487506E-2
7,260490E-2
6,449720E-2
6,774028E-2
6,547013E-2
5,768673E-2
5,509227E-2
5,347073E-2
4,601164E-2
4,957903E-2
4,536302E-2
2,882331E-2
3,271501E-2
4,017409E-2
3,174208E-2
2,979624E-2
3,141778E-2
2,136422E-2
2,136422E-2
2,395869E-2
1,487806E-2
1,649960E-2
2,233715E-2
1,617530E-2
1,585099E-2
2,266146E-2
1,325652E-2
9,364825E-3
1,747253E-2
1,033775E-2
1,098637E-2
1,909407E-2
1,487806E-2
7,418977E-3
1,358083E-2
1,293221E-2
6,446052E-3
1,325652E-2
9,364825E-3
6,446052E-3
1,131067E-2
1,033775E-2
5,797436E-3
1,260791E-2
1,325652E-2
4,500204E-3
7,743285E-3
7,094669E-3
2,878663E-3
1,163498E-2
1,617530E-2
8,716209E-3
1,325652E-2
1,325652E-2
3,851588E-3
6,770361E-3
1,033775E-2
5,473128E-3
1,163498E-2
1,714822E-2
9,040517E-3
9,364825E-3
1,358083E-2
3,851588E-3
5,797436E-3
9,689133E-3
3,527280E-3
5,148820E-3
1,390514E-2
8,391901E-3
3,851588E-3
9,689133E-3
2,230047E-3
2,230047E-3
1,098637E-2
3,851588E-3
1,905739E-3
1,228360E-2
7,418977E-3
5,797436E-3
1,260791E-2
8,067593E-3
6,446052E-3
1,131067E-2
6,121744E-3
5,797436E-3
1,487806E-2
9,689133E-3
8,716209E-3
1,293221E-2
1,260791E-2
7,743285E-3
1,487806E-2
1,649960E-2
1,228360E-2
1,941838E-2
1,552668E-2
7,094669E-3
1,001344E-2
1,455375E-2
1,195929E-2
1,552668E-2
2,006699E-2
1,520237E-2
1,487806E-2
2,071561E-2
1,390514E-2
1,520237E-2
1,714822E-2
9,040517E-3
1,358083E-2
2,006699E-2
1,293221E-2
1,163498E-2
1,520237E-2
6,446052E-3
7,418977E-3
1,293221E-2
8,067593E-3
8,067593E-3
1,098637E-2
1,905739E-3
9,328148E-4
9,364825E-3
1,905739E-3
3,527280E-3
1,098637E-2
4,500204E-3
1,257123E-3
8,067593E-3
4,500204E-3
1,905739E-3
5,473128E-3
1,257123E-3
3,202971E-3
4,824512E-3
1,905739E-3
1,581431E-3
4,500204E-3
1,581431E-3
-8,147812E-3
-1,337342E-3
-6,887257E-4
-2,634574E-3
3,527280E-3
3,851588E-3
-1,013034E-3
3,527280E-3
3,202971E-3
-5,229039E-3
4,175896E-3
7,418977E-3
2,554355E-3
7,743285E-3
1,682391E-2
8,391901E-3
8,391901E-3
1,131067E-2
1,581431E-3
1,905739E-3
4,824512E-3
-1,013034E-3
4,824512E-3
1,228360E-2
3,851588E-3
4,175896E-3
5,797436E-3
-4,580423E-3
2,841986E-4
1,001344E-2
2,554355E-3
3,202971E-3
1,033775E-2
5,473128E-3
6,446052E-3
1,325652E-2
7,094669E-3
8,716209E-3
1,195929E-2
7,094669E-3
9,364825E-3
1,552668E-2
7,418977E-3
4,175896E-3
9,689133E-3
4,500204E-3
6,121744E-3
1,358083E-2
6,446052E-3
3,527280E-3
1,422945E-2
1,390514E-2
4,175896E-3
8,067593E-3
3,851588E-3
4,175896E-3
1,131067E-2
1,228360E-2
1,195929E-2
1,747253E-2
1,260791E-2
5,473128E-3
8,716209E-3
4,824512E-3
3,851588E-3
4,824512E-3
7,163198E-2
1,300074E-1
5,865966E-2
2,071561E-2
3,527280E-3
4,049840E-2
6,482151E-2
7,746953E-2
1,919503E-1
5,282211E-2
2,493161E-2
2,071561E-2
-1,479246E-1
9,725232E-2
1,591952E-1
1,802752E-1
1,822210E-1
2,687746E-2
-1,232772E-1
-2,890353E-2
3,984979E-2
2,496771E-1
1,617896E-1
-7,300943E-2
2,554355E-3
1,825454E-1
-3,607499E-3
-2,140835E-1
8,103691E-2
1,530333E-1
2,049226E-1
9,076616E-2
-2,974306E-1
-1,715991E-1
-5,063217E-2
-5,030786E-2
-9,473807E-2
-1,278175E-1
-2,572164E-1
-3,104030E-1
8,071261E-2
3,527280E-3
-1,728963E-1
-2,585137E-1
-2,283530E-1
-1,981924E-1
-1,978680E-1
-1,829499E-1
-1,424114E-1
-1,031701E-1
-1,236015E-1
-1,229529E-1
-4,391533E-1
2,837295E-1
2,243811E-1
7,779383E-2
-1,463397E-2
-8,176575E-2
-5,549679E-2
-6,201963E-3
2,687746E-2
4,439010E-2
4,990334E-2
7,746953E-2
8,525292E-2
1,280616E-1
9,563078E-2
-1,013034E-3
-1,657615E-1
9,040517E-3
-9,769352E-3
-5,452387E-2
-3,117369E-2
-4,317309E-2
-6,360450E-2
-4,544324E-2
-1,657982E-2
-1,463397E-2
-6,850580E-3
8,716209E-3
3,202971E-3
7,094669E-3
9,364825E-3
2,071561E-2
1,575736E-1
1,471958E-1
1,905739E-3
-4,511893E-2
4,082271E-2
6,287566E-2
6,157843E-2
9,044185E-2
7,001044E-2
6,709167E-2
7,195629E-2
6,028120E-2
5,120057E-2
4,795749E-2
3,693101E-2
2,979624E-2
3,303932E-2
2,882331E-2
2,849900E-2
3,628240E-2
3,206639E-2
2,752608E-2
3,855255E-2
3,757963E-2
2,785039E-2
3,466086E-2
2,849900E-2
2,493161E-2
3,336362E-2
3,206639E-2
2,233715E-2
1,844545E-2
1,941838E-2
9,689133E-3
1,358083E-2
1,520237E-2
9,040517E-3
1,325652E-2
1,844545E-2
1,066206E-2
1,293221E-2
2,136422E-2
1,260791E-2
1,066206E-2
1,422945E-2
1,066206E-2
1,585099E-2
2,331007E-2
1,552668E-2
1,325652E-2
2,103992E-2
1,293221E-2
1,649960E-2
2,655315E-2
1,779684E-2
1,487806E-2
2,201284E-2
1,876976E-2
1,585099E-2
2,071561E-2
1,844545E-2
2,006699E-2
2,525592E-2
2,233715E-2
2,006699E-2
2,687746E-2
2,525592E-2
2,233715E-2
2,493161E-2
2,428300E-2
2,331007E-2
2,882331E-2
2,914762E-2
2,720177E-2
3,141778E-2
3,336362E-2
2,395869E-2
2,590454E-2
2,785039E-2
2,622885E-2
3,076916E-2
3,433655E-2
2,590454E-2
2,590454E-2
2,752608E-2
2,006699E-2
2,493161E-2
2,785039E-2
1,941838E-2
2,168853E-2
2,947193E-2
2,266146E-2
2,103992E-2
2,525592E-2
1,455375E-2
1,520237E-2
2,103992E-2
1,747253E-2
1,747253E-2
2,655315E-2
2,103992E-2
1,812114E-2
2,168853E-2
1,325652E-2
1,585099E-2
2,136422E-2
1,714822E-2
1,941838E-2
2,622885E-2
1,876976E-2
1,552668E-2
2,201284E-2
1,390514E-2
1,714822E-2
2,395869E-2
1,844545E-2
1,812114E-2
2,882331E-2
2,071561E-2
1,552668E-2
2,622885E-2
1,649960E-2
1,325652E-2
2,168853E-2
1,909407E-2
1,747253E-2
2,655315E-2
2,266146E-2
2,103992E-2
2,460731E-2
1,909407E-2
1,649960E-2
2,363438E-2
2,363438E-2
2,006699E-2
2,622885E-2
2,460731E-2
1,779684E-2
2,071561E-2
2,266146E-2
1,974268E-2
2,298577E-2
2,687746E-2
2,136422E-2
2,558023E-2
3,141778E-2
1,747253E-2
1,747253E-2
2,233715E-2
2,006699E-2
2,331007E-2
2,590454E-2
1,812114E-2
2,298577E-2
2,655315E-2
1,552668E-2
1,909407E-2
2,298577E-2
1,390514E-2
1,422945E-2
2,395869E-2
1,974268E-2
1,909407E-2
2,136422E-2
1,098637E-2
1,260791E-2
2,201284E-2
1,779684E-2
1,682391E-2
2,590454E-2
2,817469E-2
2,914762E-2
3,466086E-2
3,466086E-2
4,666026E-2
6,547013E-2
7,065906E-2
7,228060E-2
8,784739E-2
1,011440E-1
9,336062E-2
8,752308E-2
8,071261E-2
6,774028E-2
6,449720E-2
5,347073E-2
3,141778E-2
3,239070E-2
3,076916E-2
1,617530E-2
1,520237E-2
3,851588E-3
-1,690413E-2
-2,274168E-2
-2,760630E-2
-4,155155E-2
-4,155155E-2
-3,506538E-2
-3,895708E-2
-3,117369E-2
-1,820136E-2
-1,301243E-2
-1,661650E-3
1,390514E-2
9,689133E-3
8,391901E-3
1,195929E-2
2,230047E-3
1,001344E-2
2,266146E-2
1,455375E-2
[truncated: 7,713,841 more chars]
