# Supplementary material for: Etomidate as an anesthetic in Colossoma macropomum: Behavioral and electrophysiological data complement each other as a tool to assess anesthetic safety
Source: PLoS One. 2024 Aug 6;19(8):e0305093. doi: 10.1371/journal.pone.0305093 (PMC11302908; doi:10.1371/journal.pone.0305093)
Supplement: S1 File — (ZIP) [file pone.0305093.s001.zip › Voltage_1.9.txt]

channel names:
01/01/2004 01:07:44 etomidato ecg - Voltage 1 - Dev1_ai1
start times:
01/01/2004 01:08:02,953095
dt:
0,001000
data:
6,085067E-4
3,202971E-3
1,001344E-2
2,230047E-3
2,841986E-4
5,797436E-3
-2,634574E-3
-3,644176E-4
5,797436E-3
-1,337342E-3
-2,310266E-3
4,824512E-3
3,527280E-3
-3,644176E-4
4,175896E-3
1,257123E-3
2,230047E-3
1,163498E-2
1,649960E-2
1,552668E-2
2,331007E-2
2,882331E-2
2,233715E-2
3,076916E-2
3,984979E-2
4,341718E-2
5,314642E-2
6,774028E-2
6,838890E-2
7,390214E-2
8,525292E-2
8,071261E-2
8,655015E-2
9,984678E-2
1,040628E-1
1,053600E-1
1,180080E-1
1,160622E-1
1,092517E-1
1,144406E-1
1,134677E-1
1,086031E-1
1,108733E-1
1,105490E-1
9,952248E-2
1,004954E-1
9,822524E-2
8,265846E-2
8,298276E-2
7,909107E-2
6,482151E-2
6,384859E-2
6,579443E-2
5,249780E-2
4,795749E-2
4,536302E-2
2,979624E-2
2,428300E-2
2,817469E-2
2,136422E-2
1,714822E-2
2,168853E-2
1,098637E-2
5,473128E-3
7,418977E-3
-1,985958E-3
-2,958882E-3
2,841986E-4
9,328148E-4
-3,931807E-3
-1,985958E-3
-2,634574E-3
-1,236382E-2
-7,499196E-3
-3,607499E-3
-9,769352E-3
-6,850580E-3
-4,010948E-5
-5,877655E-3
-6,850580E-3
-1,985958E-3
-8,796428E-3
-8,472120E-3
-2,310266E-3
-6,526271E-3
-3,931807E-3
3,527280E-3
-1,013034E-3
-3,607499E-3
2,841986E-4
-6,850580E-3
-4,256115E-3
1,905739E-3
-6,887257E-4
-5,229039E-3
1,581431E-3
3,851588E-3
-3,607499E-3
6,085067E-4
2,841986E-4
-5,553347E-3
1,257123E-3
7,094669E-3
1,257123E-3
3,851588E-3
7,418977E-3
-2,634574E-3
9,328148E-4
7,743285E-3
2,230047E-3
3,202971E-3
1,131067E-2
7,743285E-3
5,797436E-3
1,098637E-2
5,148820E-3
4,500204E-3
1,066206E-2
1,066206E-2
6,446052E-3
1,195929E-2
1,163498E-2
3,851588E-3
9,040517E-3
1,163498E-2
9,040517E-3
1,422945E-2
2,039130E-2
9,689133E-3
1,131067E-2
1,714822E-2
7,418977E-3
1,163498E-2
2,136422E-2
1,422945E-2
1,293221E-2
2,136422E-2
1,487806E-2
1,358083E-2
1,909407E-2
1,131067E-2
1,293221E-2
2,006699E-2
1,422945E-2
1,163498E-2
1,844545E-2
1,714822E-2
1,131067E-2
1,585099E-2
1,682391E-2
1,520237E-2
2,201284E-2
2,233715E-2
1,487806E-2
2,103992E-2
2,201284E-2
1,390514E-2
2,103992E-2
2,168853E-2
1,552668E-2
2,006699E-2
2,752608E-2
2,103992E-2
2,201284E-2
2,558023E-2
1,520237E-2
2,103992E-2
2,622885E-2
1,779684E-2
1,812114E-2
2,817469E-2
2,168853E-2
1,747253E-2
2,363438E-2
2,006699E-2
1,844545E-2
2,266146E-2
2,266146E-2
2,136422E-2
2,590454E-2
2,428300E-2
1,325652E-2
1,941838E-2
2,201284E-2
1,649960E-2
2,168853E-2
2,590454E-2
1,714822E-2
2,136422E-2
2,363438E-2
1,390514E-2
1,649960E-2
2,103992E-2
1,455375E-2
1,585099E-2
2,363438E-2
1,585099E-2
1,520237E-2
2,266146E-2
1,552668E-2
1,358083E-2
1,844545E-2
1,617530E-2
1,714822E-2
2,233715E-2
1,876976E-2
1,455375E-2
2,006699E-2
1,682391E-2
1,520237E-2
2,006699E-2
2,103992E-2
1,682391E-2
2,006699E-2
2,136422E-2
1,131067E-2
1,552668E-2
2,039130E-2
1,390514E-2
1,520237E-2
2,428300E-2
1,714822E-2
1,585099E-2
1,974268E-2
1,293221E-2
1,293221E-2
2,071561E-2
1,714822E-2
1,520237E-2
2,298577E-2
2,168853E-2
1,325652E-2
1,714822E-2
1,455375E-2
1,098637E-2
1,844545E-2
2,460731E-2
1,779684E-2
1,779684E-2
2,039130E-2
8,391901E-3
1,195929E-2
1,812114E-2
1,293221E-2
1,617530E-2
2,266146E-2
1,649960E-2
1,325652E-2
1,455375E-2
8,067593E-3
1,098637E-2
1,747253E-2
1,520237E-2
1,228360E-2
1,649960E-2
1,358083E-2
6,446052E-3
1,163498E-2
1,325652E-2
9,689133E-3
1,455375E-2
1,974268E-2
1,293221E-2
1,390514E-2
1,844545E-2
9,689133E-3
1,066206E-2
1,552668E-2
9,040517E-3
9,689133E-3
2,039130E-2
1,455375E-2
1,131067E-2
1,649960E-2
8,716209E-3
1,066206E-2
1,747253E-2
1,260791E-2
1,066206E-2
1,714822E-2
1,487806E-2
1,033775E-2
1,325652E-2
1,163498E-2
1,066206E-2
1,812114E-2
2,039130E-2
1,358083E-2
1,747253E-2
1,876976E-2
8,391901E-3
1,228360E-2
1,812114E-2
1,098637E-2
1,195929E-2
2,071561E-2
1,552668E-2
1,325652E-2
1,779684E-2
8,716209E-3
1,131067E-2
1,747253E-2
1,293221E-2
1,260791E-2
1,844545E-2
1,909407E-2
1,163498E-2
1,520237E-2
1,455375E-2
1,001344E-2
1,649960E-2
1,909407E-2
1,293221E-2
1,617530E-2
1,812114E-2
8,391901E-3
1,422945E-2
1,941838E-2
1,098637E-2
1,066206E-2
2,006699E-2
1,358083E-2
1,163498E-2
1,585099E-2
8,067593E-3
8,716209E-3
1,682391E-2
1,617530E-2
1,228360E-2
1,844545E-2
1,812114E-2
9,040517E-3
1,487806E-2
1,487806E-2
1,066206E-2
1,585099E-2
2,428300E-2
1,649960E-2
1,747253E-2
2,233715E-2
1,131067E-2
1,358083E-2
1,974268E-2
1,520237E-2
1,617530E-2
2,331007E-2
1,779684E-2
1,422945E-2
1,649960E-2
1,098637E-2
1,098637E-2
1,747253E-2
1,747253E-2
1,455375E-2
1,876976E-2
1,974268E-2
9,364825E-3
1,325652E-2
1,649960E-2
1,131067E-2
1,390514E-2
2,006699E-2
1,358083E-2
1,649960E-2
2,201284E-2
1,358083E-2
1,487806E-2
2,006699E-2
1,228360E-2
1,390514E-2
2,460731E-2
1,876976E-2
1,195929E-2
1,585099E-2
1,390514E-2
1,260791E-2
1,779684E-2
1,909407E-2
1,585099E-2
1,649960E-2
1,585099E-2
9,364825E-3
1,422945E-2
1,714822E-2
1,293221E-2
1,520237E-2
2,201284E-2
1,455375E-2
1,228360E-2
1,779684E-2
7,743285E-3
1,228360E-2
1,941838E-2
1,390514E-2
1,455375E-2
2,103992E-2
1,422945E-2
1,001344E-2
1,520237E-2
1,228360E-2
9,689133E-3
1,812114E-2
1,617530E-2
1,066206E-2
1,585099E-2
1,909407E-2
1,131067E-2
1,520237E-2
1,487806E-2
8,391901E-3
1,358083E-2
2,103992E-2
1,455375E-2
1,293221E-2
1,779684E-2
9,040517E-3
1,195929E-2
1,714822E-2
9,040517E-3
9,364825E-3
1,747253E-2
1,455375E-2
1,033775E-2
1,455375E-2
1,066206E-2
9,689133E-3
1,455375E-2
1,941838E-2
1,487806E-2
1,779684E-2
2,006699E-2
8,391901E-3
1,358083E-2
1,779684E-2
1,098637E-2
1,390514E-2
2,298577E-2
1,714822E-2
1,552668E-2
1,909407E-2
1,228360E-2
1,390514E-2
2,006699E-2
1,520237E-2
1,649960E-2
2,201284E-2
1,649960E-2
1,293221E-2
1,779684E-2
1,520237E-2
1,260791E-2
1,941838E-2
2,298577E-2
1,682391E-2
1,844545E-2
1,974268E-2
1,195929E-2
1,455375E-2
1,779684E-2
1,163498E-2
1,552668E-2
2,233715E-2
1,682391E-2
1,585099E-2
1,941838E-2
1,066206E-2
1,455375E-2
2,136422E-2
1,422945E-2
1,390514E-2
2,168853E-2
1,617530E-2
1,260791E-2
1,779684E-2
1,260791E-2
1,131067E-2
1,876976E-2
1,649960E-2
1,195929E-2
1,909407E-2
1,909407E-2
8,067593E-3
1,228360E-2
1,747253E-2
1,131067E-2
1,520237E-2
2,136422E-2
1,585099E-2
1,552668E-2
1,585099E-2
7,743285E-3
1,520237E-2
2,331007E-2
1,682391E-2
1,487806E-2
2,136422E-2
1,617530E-2
1,358083E-2
2,006699E-2
1,358083E-2
1,260791E-2
1,714822E-2
1,682391E-2
1,487806E-2
1,974268E-2
1,941838E-2
8,067593E-3
1,228360E-2
1,649960E-2
1,293221E-2
1,649960E-2
2,168853E-2
1,487806E-2
1,649960E-2
1,714822E-2
8,067593E-3
1,358083E-2
2,006699E-2
1,552668E-2
1,520237E-2
2,168853E-2
1,585099E-2
1,552668E-2
2,168853E-2
1,195929E-2
1,422945E-2
2,201284E-2
1,812114E-2
1,552668E-2
2,103992E-2
2,039130E-2
1,422945E-2
1,682391E-2
1,552668E-2
1,390514E-2
2,071561E-2
2,233715E-2
1,617530E-2
1,714822E-2
2,006699E-2
1,228360E-2
1,455375E-2
1,876976E-2
1,260791E-2
1,552668E-2
2,460731E-2
1,779684E-2
1,228360E-2
1,812114E-2
1,358083E-2
1,163498E-2
1,585099E-2
1,552668E-2
1,455375E-2
2,266146E-2
1,974268E-2
1,195929E-2
1,552668E-2
1,358083E-2
1,260791E-2
1,974268E-2
2,460731E-2
1,552668E-2
1,747253E-2
1,974268E-2
1,033775E-2
1,552668E-2
1,941838E-2
1,195929E-2
1,552668E-2
2,428300E-2
1,779684E-2
1,649960E-2
1,747253E-2
7,743285E-3
1,195929E-2
1,974268E-2
1,455375E-2
1,358083E-2
2,039130E-2
1,552668E-2
1,066206E-2
1,649960E-2
1,617530E-2
1,487806E-2
2,039130E-2
2,590454E-2
2,298577E-2
2,687746E-2
3,206639E-2
2,525592E-2
3,239070E-2
4,633595E-2
4,730887E-2
5,184919E-2
6,903752E-2
8,200984E-2
7,909107E-2
6,319997E-2
4,082271E-2
3,725532E-2
4,244425E-2
3,693101E-2
2,493161E-2
1,682391E-2
1,581431E-3
-9,445044E-3
-9,445044E-3
-1,398536E-2
-2,371460E-2
-2,728199E-2
-3,149799E-2
-4,090293E-2
-3,733554E-2
-3,376815E-2
-3,895708E-2
-2,468752E-2
-1,203951E-2
-9,769352E-3
2,554355E-3
1,682391E-2
1,520237E-2
1,649960E-2
2,331007E-2
1,974268E-2
2,298577E-2
2,817469E-2
2,493161E-2
2,233715E-2
2,168853E-2
1,974268E-2
1,293221E-2
1,844545E-2
1,682391E-2
1,228360E-2
1,876976E-2
2,201284E-2
1,422945E-2
1,812114E-2
2,136422E-2
1,033775E-2
1,325652E-2
1,812114E-2
1,066206E-2
1,163498E-2
2,233715E-2
1,195929E-2
9,364825E-3
1,617530E-2
9,364825E-3
1,195929E-2
1,844545E-2
1,358083E-2
9,689133E-3
1,876976E-2
1,585099E-2
8,391901E-3
1,358083E-2
1,131067E-2
8,716209E-3
1,552668E-2
1,876976E-2
1,455375E-2
1,649960E-2
1,941838E-2
1,001344E-2
1,228360E-2
1,747253E-2
1,293221E-2
1,455375E-2
2,266146E-2
1,552668E-2
1,487806E-2
1,909407E-2
1,098637E-2
1,487806E-2
2,201284E-2
1,422945E-2
1,260791E-2
2,103992E-2
1,682391E-2
7,743285E-3
1,098637E-2
8,391901E-3
4,175896E-3
9,040517E-3
9,040517E-3
9,328148E-4
1,581431E-3
2,841986E-4
-5,553347E-3
-1,985958E-3
-1,099806E-1
-2,731075E-1
-3,609950E-1
-3,976418E-1
-4,514770E-1
-5,429319E-1
-6,129824E-1
-6,418458E-1
-6,428187E-1
-6,269276E-1
-6,220630E-1
-6,032532E-1
-5,435805E-1
-5,137441E-1
-4,498554E-1
-2,507303E-1
-1,755275E-2
1,789780E-1
3,177818E-1
4,361543E-1
5,801471E-1
7,419768E-1
8,742946E-1
9,586147E-1
1,015044E+0
1,033854E+0
1,010180E+0
9,680196E-1
9,128872E-1
8,282428E-1
7,367879E-1
6,394955E-1
5,152855E-1
3,995075E-1
2,924858E-1
1,841669E-1
9,498216E-2
2,687746E-2
-3,960570E-2
-9,117068E-2
-1,151695E-1
-1,349523E-1
-1,453301E-1
-1,433843E-1
-1,388440E-1
-1,365738E-1
-1,284661E-1
-1,236015E-1
-1,284661E-1
-1,187369E-1
-1,122507E-1
-1,158181E-1
-1,128993E-1
-1,021972E-1
-1,080347E-1
-1,080347E-1
-1,005756E-1
-1,051159E-1
-1,015485E-1
-8,954914E-2
-8,760330E-2
-8,598175E-2
-7,430666E-2
-7,106358E-2
-7,463097E-2
-6,619896E-2
-6,068572E-2
-5,971280E-2
-5,063217E-2
-4,252447E-2
-4,382170E-2
-4,155155E-2
-3,571400E-2
-4,187585E-2
-3,765985E-2
-3,084938E-2
-3,344384E-2
-2,955215E-2
-1,917429E-2
-2,339029E-2
-2,306598E-2
-1,366105E-2
-1,820136E-2
-1,917429E-2
-1,203951E-2
-1,301243E-2
-1,301243E-2
-4,904731E-3
-5,229039E-3
-1,236382E-2
-5,553347E-3
-2,634574E-3
-6,850580E-3
-3,283190E-3
1,905739E-3
-2,634574E-3
2,841986E-4
5,148820E-3
-3,931807E-3
2,841986E-4
5,797436E-3
1,257123E-3
5,148820E-3
1,195929E-2
6,446052E-3
7,418977E-3
1,195929E-2
4,500204E-3
6,121744E-3
1,552668E-2
1,358083E-2
1,033775E-2
1,714822E-2
1,520237E-2
9,364825E-3
1,585099E-2
1,358083E-2
9,689133E-3
1,455375E-2
2,006699E-2
1,552668E-2
1,941838E-2
2,428300E-2
1,390514E-2
1,844545E-2
2,395869E-2
1,649960E-2
1,812114E-2
2,622885E-2
2,201284E-2
2,071561E-2
2,622885E-2
1,649960E-2
1,617530E-2
2,395869E-2
2,168853E-2
1,876976E-2
2,331007E-2
2,136422E-2
1,228360E-2
1,390514E-2
1,714822E-2
1,260791E-2
1,520237E-2
2,266146E-2
1,585099E-2
1,487806E-2
1,876976E-2
8,391901E-3
1,163498E-2
1,909407E-2
1,358083E-2
1,325652E-2
2,233715E-2
1,747253E-2
1,228360E-2
1,812114E-2
1,520237E-2
1,552668E-2
2,103992E-2
2,363438E-2
1,844545E-2
2,136422E-2
2,266146E-2
1,552668E-2
1,844545E-2
1,941838E-2
1,455375E-2
1,909407E-2
2,525592E-2
1,844545E-2
1,747253E-2
2,071561E-2
1,098637E-2
1,487806E-2
2,168853E-2
1,131067E-2
1,066206E-2
1,812114E-2
1,260791E-2
1,163498E-2
1,714822E-2
1,131067E-2
9,689133E-3
1,617530E-2
1,487806E-2
1,195929E-2
1,649960E-2
1,422945E-2
7,743285E-3
1,422945E-2
1,325652E-2
1,066206E-2
1,390514E-2
1,812114E-2
1,163498E-2
1,163498E-2
1,585099E-2
3,851588E-3
4,824512E-3
1,358083E-2
9,689133E-3
7,743285E-3
1,649960E-2
1,195929E-2
8,067593E-3
1,358083E-2
9,364825E-3
8,067593E-3
1,228360E-2
8,716209E-3
6,121744E-3
1,325652E-2
1,422945E-2
6,446052E-3
1,228360E-2
1,195929E-2
5,797436E-3
8,067593E-3
1,649960E-2
1,131067E-2
1,325652E-2
1,552668E-2
6,121744E-3
1,033775E-2
1,812114E-2
1,163498E-2
1,228360E-2
1,909407E-2
1,293221E-2
9,689133E-3
1,552668E-2
8,716209E-3
9,689133E-3
1,390514E-2
1,293221E-2
1,033775E-2
1,747253E-2
1,325652E-2
4,500204E-3
8,716209E-3
1,066206E-2
4,500204E-3
7,418977E-3
1,552668E-2
1,131067E-2
1,195929E-2
1,779684E-2
9,040517E-3
8,716209E-3
1,552668E-2
1,033775E-2
7,094669E-3
1,747253E-2
1,066206E-2
5,473128E-3
1,195929E-2
9,040517E-3
9,689133E-3
1,358083E-2
1,422945E-2
8,067593E-3
1,066206E-2
1,228360E-2
1,905739E-3
6,770361E-3
1,066206E-2
5,473128E-3
6,446052E-3
1,293221E-2
5,473128E-3
7,094669E-3
1,228360E-2
3,202971E-3
4,500204E-3
1,293221E-2
8,067593E-3
6,446052E-3
1,293221E-2
1,358083E-2
7,094669E-3
1,131067E-2
1,098637E-2
5,797436E-3
1,098637E-2
1,779684E-2
1,131067E-2
1,390514E-2
1,747253E-2
8,716209E-3
1,131067E-2
1,682391E-2
1,066206E-2
9,689133E-3
1,876976E-2
1,358083E-2
8,391901E-3
1,585099E-2
1,163498E-2
1,066206E-2
1,844545E-2
1,812114E-2
1,390514E-2
1,844545E-2
1,585099E-2
7,094669E-3
1,390514E-2
1,552668E-2
1,066206E-2
1,487806E-2
2,071561E-2
1,098637E-2
1,390514E-2
1,812114E-2
7,094669E-3
9,689133E-3
1,585099E-2
8,067593E-3
8,067593E-3
1,844545E-2
1,390514E-2
8,716209E-3
1,195929E-2
7,094669E-3
8,391901E-3
1,260791E-2
1,001344E-2
8,391901E-3
1,520237E-2
1,422945E-2
2,878663E-3
9,040517E-3
9,689133E-3
2,554355E-3
5,148820E-3
8,391901E-3
4,824512E-3
1,001344E-2
1,228360E-2
-4,010948E-5
2,554355E-3
9,040517E-3
1,905739E-3
1,581431E-3
9,689133E-3
3,202971E-3
3,851588E-3
1,163498E-2
3,202971E-3
2,554355E-3
9,364825E-3
5,473128E-3
6,446052E-3
1,390514E-2
1,358083E-2
1,033775E-2
1,876976E-2
2,006699E-2
1,909407E-2
2,622885E-2
3,693101E-2
3,887686E-2
4,633595E-2
5,444365E-2
5,411934E-2
6,125412E-2
7,325352E-2
7,163198E-2
7,973968E-2
9,530647E-2
9,433355E-2
9,530647E-2
1,069816E-1
1,047114E-1
1,066573E-1
1,128191E-1
1,141163E-1
1,108733E-1
1,180080E-1
1,121705E-1
1,014683E-1
1,069816E-1
1,011440E-1
9,271201E-2
9,173908E-2
8,946893E-2
7,682091E-2
7,098336E-2
7,065906E-2
5,476796E-2
5,217349E-2
5,087626E-2
3,855255E-2
3,498517E-2
3,660671E-2
2,233715E-2
1,747253E-2
2,136422E-2
1,001344E-2
5,148820E-3
9,364825E-3
6,446052E-3
2,841986E-4
2,230047E-3
-3,644176E-4
-8,472120E-3
-6,201963E-3
-5,877655E-3
-1,074228E-2
-9,120736E-3
-7,174888E-3
-1,236382E-2
-1,139089E-2
-8,796428E-3
-1,917429E-2
-1,560690E-2
-8,796428E-3
-1,495828E-2
-1,593121E-2
-7,499196E-3
-1,139089E-2
-1,625551E-2
-1,009366E-2
-1,430967E-2
-1,495828E-2
-6,850580E-3
-5,229039E-3
-1,009366E-2
-5,553347E-3
-6,201963E-3
-1,625551E-2
-9,769352E-3
-6,850580E-3
-1,333674E-2
-7,499196E-3
2,554355E-3
-3,931807E-3
-5,553347E-3
-1,337342E-3
-1,203951E-2
-8,796428E-3
-2,958882E-3
-5,553347E-3
-5,553347E-3
9,328148E-4
-1,013034E-3
-4,904731E-3
-4,010948E-5
-3,931807E-3
-1,985958E-3
2,878663E-3
2,878663E-3
-1,661650E-3
3,202971E-3
6,770361E-3
-2,310266E-3
1,581431E-3
6,121744E-3
-4,010948E-5
4,175896E-3
1,325652E-2
6,770361E-3
6,446052E-3
9,689133E-3
1,905739E-3
4,500204E-3
1,163498E-2
7,743285E-3
5,797436E-3
1,260791E-2
1,131067E-2
4,824512E-3
9,689133E-3
6,121744E-3
6,446052E-3
1,487806E-2
1,682391E-2
1,098637E-2
1,163498E-2
1,520237E-2
6,121744E-3
1,066206E-2
1,714822E-2
1,033775E-2
1,195929E-2
2,039130E-2
1,325652E-2
1,228360E-2
1,974268E-2
1,131067E-2
1,260791E-2
1,876976E-2
1,714822E-2
1,617530E-2
1,876976E-2
1,876976E-2
1,163498E-2
1,682391E-2
1,779684E-2
1,293221E-2
1,520237E-2
2,039130E-2
1,390514E-2
1,747253E-2
2,071561E-2
1,066206E-2
1,390514E-2
2,168853E-2
1,682391E-2
1,552668E-2
2,363438E-2
1,747253E-2
1,293221E-2
1,812114E-2
1,455375E-2
1,617530E-2
2,233715E-2
2,168853E-2
1,649960E-2
2,168853E-2
2,266146E-2
1,422945E-2
1,747253E-2
1,812114E-2
1,131067E-2
1,714822E-2
2,363438E-2
1,682391E-2
1,649960E-2
2,071561E-2
1,228360E-2
1,682391E-2
2,331007E-2
1,455375E-2
1,552668E-2
2,233715E-2
1,714822E-2
1,228360E-2
1,585099E-2
1,390514E-2
1,163498E-2
1,714822E-2
1,844545E-2
1,390514E-2
1,714822E-2
1,649960E-2
7,418977E-3
1,098637E-2
1,487806E-2
9,040517E-3
1,260791E-2
1,974268E-2
1,390514E-2
1,422945E-2
1,617530E-2
6,121744E-3
9,364825E-3
1,974268E-2
1,131067E-2
1,228360E-2
1,974268E-2
1,682391E-2
1,260791E-2
1,552668E-2
9,689133E-3
1,098637E-2
1,876976E-2
1,487806E-2
1,422945E-2
2,201284E-2
1,844545E-2
1,001344E-2
1,422945E-2
1,358083E-2
1,033775E-2
1,617530E-2
2,201284E-2
1,422945E-2
1,617530E-2
2,039130E-2
9,689133E-3
1,163498E-2
1,682391E-2
1,098637E-2
1,066206E-2
1,876976E-2
1,422945E-2
1,228360E-2
1,747253E-2
1,131067E-2
1,066206E-2
1,812114E-2
1,487806E-2
1,195929E-2
1,682391E-2
1,325652E-2
6,121744E-3
1,293221E-2
1,585099E-2
1,325652E-2
1,455375E-2
1,941838E-2
1,131067E-2
1,163498E-2
1,520237E-2
5,148820E-3
6,446052E-3
1,617530E-2
1,163498E-2
8,391901E-3
1,520237E-2
1,131067E-2
8,067593E-3
1,293221E-2
8,716209E-3
7,094669E-3
1,163498E-2
1,293221E-2
9,040517E-3
1,325652E-2
1,422945E-2
7,094669E-3
1,293221E-2
1,520237E-2
1,001344E-2
1,293221E-2
1,909407E-2
1,422945E-2
1,195929E-2
1,617530E-2
8,391901E-3
1,033775E-2
1,682391E-2
1,131067E-2
1,195929E-2
2,039130E-2
1,682391E-2
1,163498E-2
1,455375E-2
9,364825E-3
7,094669E-3
1,163498E-2
1,747253E-2
1,228360E-2
1,455375E-2
1,617530E-2
6,121744E-3
1,163498E-2
1,617530E-2
8,716209E-3
1,033775E-2
1,974268E-2
1,260791E-2
1,163498E-2
1,747253E-2
9,040517E-3
1,163498E-2
1,812114E-2
1,195929E-2
1,260791E-2
1,974268E-2
1,747253E-2
1,033775E-2
1,390514E-2
1,390514E-2
1,293221E-2
1,682391E-2
1,747253E-2
1,293221E-2
1,649960E-2
1,747253E-2
8,067593E-3
1,001344E-2
1,617530E-2
1,163498E-2
1,358083E-2
2,039130E-2
1,195929E-2
9,689133E-3
1,649960E-2
9,364825E-3
1,195929E-2
1,779684E-2
1,195929E-2
1,033775E-2
1,844545E-2
1,552668E-2
1,001344E-2
1,422945E-2
1,195929E-2
1,098637E-2
1,909407E-2
1,941838E-2
1,585099E-2
1,844545E-2
1,844545E-2
7,094669E-3
1,033775E-2
1,714822E-2
1,131067E-2
1,390514E-2
1,876976E-2
1,066206E-2
1,066206E-2
1,747253E-2
1,001344E-2
1,066206E-2
1,487806E-2
1,195929E-2
9,689133E-3
1,812114E-2
1,682391E-2
7,743285E-3
1,390514E-2
1,131067E-2
8,391901E-3
1,682391E-2
2,136422E-2
1,617530E-2
1,714822E-2
1,941838E-2
9,689133E-3
1,228360E-2
1,455375E-2
1,033775E-2
1,682391E-2
2,493161E-2
1,682391E-2
1,520237E-2
1,974268E-2
1,001344E-2
1,195929E-2
1,941838E-2
1,585099E-2
1,422945E-2
2,298577E-2
1,876976E-2
1,131067E-2
1,487806E-2
1,325652E-2
1,163498E-2
1,682391E-2
2,039130E-2
1,682391E-2
1,876976E-2
1,941838E-2
7,743285E-3
1,098637E-2
1,585099E-2
1,195929E-2
1,358083E-2
2,039130E-2
1,293221E-2
1,001344E-2
1,552668E-2
9,364825E-3
1,131067E-2
1,876976E-2
1,293221E-2
1,260791E-2
1,909407E-2
1,779684E-2
1,066206E-2
1,163498E-2
1,358083E-2
1,228360E-2
1,455375E-2
2,039130E-2
1,487806E-2
1,747253E-2
2,039130E-2
1,033775E-2
1,098637E-2
1,714822E-2
1,066206E-2
1,033775E-2
2,039130E-2
1,520237E-2
1,131067E-2
1,552668E-2
8,391901E-3
9,364825E-3
1,617530E-2
1,390514E-2
1,228360E-2
1,779684E-2
1,520237E-2
7,418977E-3
1,228360E-2
1,455375E-2
9,364825E-3
1,293221E-2
1,779684E-2
1,163498E-2
1,325652E-2
1,779684E-2
9,040517E-3
1,098637E-2
1,585099E-2
8,716209E-3
1,066206E-2
2,071561E-2
1,520237E-2
1,131067E-2
1,455375E-2
1,098637E-2
1,195929E-2
1,844545E-2
1,682391E-2
1,455375E-2
1,974268E-2
1,747253E-2
8,391901E-3
1,422945E-2
1,455375E-2
1,163498E-2
1,876976E-2
2,039130E-2
1,228360E-2
1,714822E-2
2,168853E-2
9,689133E-3
1,228360E-2
1,714822E-2
1,001344E-2
1,293221E-2
2,006699E-2
1,195929E-2
1,422945E-2
2,103992E-2
1,228360E-2
1,487806E-2
1,909407E-2
1,163498E-2
1,195929E-2
2,071561E-2
1,649960E-2
1,033775E-2
1,487806E-2
1,228360E-2
1,066206E-2
1,844545E-2
1,747253E-2
1,260791E-2
1,422945E-2
1,487806E-2
5,473128E-3
1,066206E-2
1,455375E-2
8,716209E-3
1,163498E-2
1,941838E-2
1,260791E-2
1,260791E-2
1,649960E-2
6,446052E-3
7,743285E-3
1,682391E-2
1,325652E-2
1,228360E-2
1,909407E-2
1,747253E-2
1,195929E-2
1,617530E-2
1,260791E-2
8,716209E-3
1,422945E-2
1,812114E-2
1,325652E-2
1,649960E-2
1,909407E-2
9,364825E-3
1,228360E-2
1,617530E-2
9,040517E-3
1,195929E-2
2,136422E-2
1,455375E-2
1,228360E-2
1,714822E-2
8,391901E-3
9,364825E-3
1,812114E-2
1,422945E-2
1,358083E-2
1,876976E-2
1,649960E-2
1,163498E-2
1,455375E-2
1,228360E-2
9,040517E-3
1,649960E-2
1,941838E-2
1,228360E-2
1,714822E-2
2,006699E-2
7,743285E-3
1,325652E-2
1,941838E-2
1,293221E-2
1,617530E-2
2,687746E-2
2,331007E-2
2,266146E-2
2,947193E-2
2,882331E-2
3,595809E-2
4,828180E-2
4,957903E-2
5,087626E-2
6,611874E-2
8,006399E-2
6,871321E-2
5,801104E-2
5,022765E-2
3,887686E-2
3,984979E-2
4,147133E-2
2,168853E-2
8,716209E-3
9,328148E-4
-1,495828E-2
-1,366105E-2
-1,009366E-2
-2,436322E-2
-3,117369E-2
-3,311954E-2
-4,382170E-2
-4,382170E-2
-3,733554E-2
-3,798416E-2
-3,020076E-2
-1,398536E-2
-6,526271E-3
-1,985958E-3
1,358083E-2
1,974268E-2
1,358083E-2
1,909407E-2
2,136422E-2
1,649960E-2
1,974268E-2
2,720177E-2
2,168853E-2
2,103992E-2
2,493161E-2
1,422945E-2
1,163498E-2
1,844545E-2
1,552668E-2
1,455375E-2
2,395869E-2
1,941838E-2
1,325652E-2
1,747253E-2
1,487806E-2
1,293221E-2
2,071561E-2
2,071561E-2
1,455375E-2
1,649960E-2
1,585099E-2
6,446052E-3
1,195929E-2
1,422945E-2
8,067593E-3
1,293221E-2
1,876976E-2
9,689133E-3
1,228360E-2
1,682391E-2
6,121744E-3
1,098637E-2
1,617530E-2
1,033775E-2
1,195929E-2
2,039130E-2
1,585099E-2
1,422945E-2
1,812114E-2
1,455375E-2
1,131067E-2
1,682391E-2
2,136422E-2
1,714822E-2
1,909407E-2
1,876976E-2
8,716209E-3
1,293221E-2
1,812114E-2
1,325652E-2
1,617530E-2
2,201284E-2
1,585099E-2
1,520237E-2
1,682391E-2
7,418977E-3
9,364825E-3
1,552668E-2
1,131067E-2
9,040517E-3
1,585099E-2
6,121744E-3
-3,931807E-3
-1,013034E-3
-2,958882E-3
4,175896E-3
-4,836202E-2
-2,121376E-1
-3,369962E-1
-3,905071E-1
-4,274782E-1
-5,137441E-1
-5,941725E-1
-6,291978E-1
-6,460618E-1
-6,405486E-1
-6,214144E-1
-6,178470E-1
-5,779571E-1
-5,257435E-1
-5,010961E-1
-3,528873E-1
-1,093319E-1
1,076302E-1
2,678384E-1
3,881567E-1
5,159341E-1
6,686832E-1
8,159191E-1
9,232651E-1
9,959101E-1
1,035151E+0
1,033206E+0
9,929913E-1
9,391562E-1
8,694299E-1
7,750563E-1
6,803583E-1
5,743095E-1
4,517211E-1
3,408077E-1
2,415694E-1
1,371422E-1
5,282211E-2
-1,009366E-2
-7,365805E-2
-1,086833E-1
-1,229529E-1
-1,414384E-1
-1,482489E-1
-1,404655E-1
-1,404655E-1
-1,420871E-1
-1,297633E-1
-1,271689E-1
-1,248987E-1
-1,132236E-1
-1,086833E-1
-1,119264E-1
-1,083590E-1
-1,044673E-1
-1,112778E-1
-1,060889E-1
-9,895408E-2
-1,005756E-1
-9,473807E-2
-8,079283E-2
-8,306298E-2
-8,079283E-2
-7,138789E-2
-7,722544E-2
-6,911773E-2
-5,841557E-2
-5,841557E-2
-5,614541E-2
-4,479463E-2
-4,220016E-2
-4,738909E-2
-3,928139E-2
-3,765985E-2
-3,636262E-2
-2,955215E-2
-2,468752E-2
-2,793061E-2
-1,982290E-2
-1,657982E-2
-2,403891E-2
-1,852567E-2
-1,560690E-2
-1,917429E-2
-1,463397E-2
-5,877655E-3
-7,499196E-3
-5,229039E-3
-4,580423E-3
-1,301243E-2
-6,850580E-3
2,841986E-4
-6,850580E-3
-6,850580E-3
3,202971E-3
6,085067E-4
-2,634574E-3
2,230047E-3
-1,337342E-3
-1,337342E-3
7,418977E-3
8,716209E-3
3,851588E-3
1,033775E-2
9,040517E-3
-1,013034E-3
5,473128E-3
1,033775E-2
2,878663E-3
7,743285E-3
1,520237E-2
1,131067E-2
9,689133E-3
1,260791E-2
3,851588E-3
7,743285E-3
1,617530E-2
1,163498E-2
1,195929E-2
2,039130E-2
1,520237E-2
1,131067E-2
1,617530E-2
1,260791E-2
1,228360E-2
1,779684E-2
2,136422E-2
1,909407E-2
2,493161E-2
2,395869E-2
1,228360E-2
1,682391E-2
2,136422E-2
1,682391E-2
2,071561E-2
2,622885E-2
1,941838E-2
1,682391E-2
2,071561E-2
1,617530E-2
1,747253E-2
2,493161E-2
2,006699E-2
1,747253E-2
2,428300E-2
1,876976E-2
1,487806E-2
2,201284E-2
1,747253E-2
1,325652E-2
2,233715E-2
2,331007E-2
1,714822E-2
2,071561E-2
1,974268E-2
9,689133E-3
1,520237E-2
1,682391E-2
1,131067E-2
1,552668E-2
2,266146E-2
1,779684E-2
1,844545E-2
2,168853E-2
1,098637E-2
1,066206E-2
1,876976E-2
1,552668E-2
1,585099E-2
2,298577E-2
1,974268E-2
1,325652E-2
1,649960E-2
1,325652E-2
1,325652E-2
2,039130E-2
1,876976E-2
1,422945E-2
1,617530E-2
1,552668E-2
8,067593E-3
1,228360E-2
1,617530E-2
1,033775E-2
1,455375E-2
2,071561E-2
1,195929E-2
1,260791E-2
1,649960E-2
7,418977E-3
8,391901E-3
1,714822E-2
1,358083E-2
1,195929E-2
2,006699E-2
1,260791E-2
4,824512E-3
1,390514E-2
1,033775E-2
8,391901E-3
1,552668E-2
1,487806E-2
9,040517E-3
1,131067E-2
1,358083E-2
6,446052E-3
1,001344E-2
1,390514E-2
7,743285E-3
1,033775E-2
1,617530E-2
1,001344E-2
1,131067E-2
1,390514E-2
6,446052E-3
9,364825E-3
1,293221E-2
7,094669E-3
8,067593E-3
1,682391E-2
1,163498E-2
6,446052E-3
1,293221E-2
1,001344E-2
8,067593E-3
1,325652E-2
1,325652E-2
7,743285E-3
1,260791E-2
1,358083E-2
5,148820E-3
1,098637E-2
1,520237E-2
7,094669E-3
1,163498E-2
1,974268E-2
1,066206E-2
1,163498E-2
1,779684E-2
5,473128E-3
9,364825E-3
1,714822E-2
8,716209E-3
1,001344E-2
1,974268E-2
1,617530E-2
9,689133E-3
1,390514E-2
1,098637E-2
9,364825E-3
1,455375E-2
1,487806E-2
1,033775E-2
1,520237E-2
1,617530E-2
7,094669E-3
1,131067E-2
1,390514E-2
1,098637E-2
1,325652E-2
2,103992E-2
1,455375E-2
1,195929E-2
1,682391E-2
1,001344E-2
1,195929E-2
1,941838E-2
1,390514E-2
1,293221E-2
2,103992E-2
1,714822E-2
1,001344E-2
1,455375E-2
1,325652E-2
1,033775E-2
1,779684E-2
1,974268E-2
1,195929E-2
1,487806E-2
1,552668E-2
5,148820E-3
1,033775E-2
1,617530E-2
7,743285E-3
1,195929E-2
2,039130E-2
1,228360E-2
1,163498E-2
1,585099E-2
6,770361E-3
9,364825E-3
1,714822E-2
1,422945E-2
1,228360E-2
1,844545E-2
1,552668E-2
8,391901E-3
1,358083E-2
1,358083E-2
9,689133E-3
1,487806E-2
1,909407E-2
1,195929E-2
1,422945E-2
1,714822E-2
8,067593E-3
1,001344E-2
1,455375E-2
9,364825E-3
8,716209E-3
1,714822E-2
1,195929E-2
8,067593E-3
1,552668E-2
8,391901E-3
6,770361E-3
1,520237E-2
1,260791E-2
1,066206E-2
1,747253E-2
1,390514E-2
5,797436E-3
1,001344E-2
9,689133E-3
5,797436E-3
1,228360E-2
1,455375E-2
6,446052E-3
9,364825E-3
1,293221E-2
2,230047E-3
4,175896E-3
8,391901E-3
2,230047E-3
3,851588E-3
1,001344E-2
1,581431E-3
2,841986E-4
6,121744E-3
-1,985958E-3
-1,013034E-3
7,418977E-3
5,473128E-3
3,527280E-3
6,770361E-3
4,175896E-3
-3,607499E-3
1,905739E-3
7,743285E-3
3,202971E-3
4,175896E-3
1,163498E-2
6,121744E-3
1,098637E-2
1,876976E-2
1,001344E-2
1,455375E-2
2,590454E-2
2,363438E-2
2,590454E-2
4,211994E-2
4,276856E-2
4,244425E-2
5,638950E-2
5,995689E-2
6,449720E-2
7,844245E-2
8,622584E-2
8,849600E-2
9,692801E-2
1,037385E-1
9,919817E-2
1,092517E-1
1,163865E-1
1,102246E-1
1,137920E-1
1,218997E-1
1,160622E-1
1,157379E-1
1,150893E-1
1,011440E-1
9,887386E-2
1,004954E-1
8,882031E-2
8,200984E-2
8,460430E-2
7,357783E-2
6,352428E-2
6,060550E-2
5,217349E-2
4,536302E-2
4,568733E-2
4,309287E-2
3,239070E-2
3,076916E-2
2,687746E-2
1,358083E-2
1,487806E-2
1,617530E-2
7,418977E-3
8,716209E-3
1,552668E-2
6,770361E-3
1,581431E-3
6,770361E-3
-6,526271E-3
-7,174888E-3
3,202971E-3
-1,661650E-3
-4,580423E-3
-1,661650E-3
-5,553347E-3
-1,236382E-2
-6,526271E-3
-8,796428E-3
-1,171520E-2
-4,580423E-3
-1,985958E-3
-7,499196E-3
-6,850580E-3
-5,229039E-3
-1,203951E-2
-8,796428E-3
-3,283190E-3
-8,796428E-3
-8,796428E-3
-1,013034E-3
-4,904731E-3
-5,229039E-3
-3,644176E-4
-9,120736E-3
-1,041797E-2
-4,904731E-3
-5,229039E-3
-3,283190E-3
3,527280E-3
1,905739E-3
-6,201963E-3
-3,607499E-3
-3,283190E-3
-6,850580E-3
-6,887257E-4
7,743285E-3
3,527280E-3
5,148820E-3
7,743285E-3
-2,634574E-3
1,257123E-3
1,001344E-2
2,878663E-3
4,175896E-3
1,228360E-2
6,446052E-3
6,446052E-3
1,163498E-2
4,500204E-3
4,500204E-3
1,001344E-2
9,040517E-3
6,770361E-3
1,001344E-2
9,689133E-3
4,824512E-3
1,001344E-2
1,131067E-2
5,148820E-3
1,033775E-2
1,520237E-2
1,131067E-2
1,131067E-2
1,293221E-2
5,148820E-3
8,067593E-3
1,552668E-2
1,001344E-2
9,689133E-3
1,876976E-2
1,358083E-2
1,001344E-2
1,487806E-2
9,364825E-3
6,446052E-3
1,293221E-2
1,422945E-2
1,195929E-2
1,876976E-2
1,520237E-2
9,040517E-3
1,649960E-2
1,520237E-2
1,195929E-2
1,779684E-2
2,558023E-2
1,779684E-2
1,941838E-2
2,331007E-2
1,325652E-2
1,714822E-2
2,233715E-2
1,714822E-2
2,006699E-2
2,882331E-2
2,266146E-2
1,844545E-2
2,298577E-2
1,682391E-2
1,876976E-2
2,331007E-2
1,974268E-2
1,779684E-2
2,233715E-2
1,779684E-2
1,033775E-2
1,487806E-2
1,714822E-2
1,293221E-2
1,617530E-2
2,363438E-2
1,747253E-2
1,747253E-2
1,812114E-2
7,743285E-3
1,195929E-2
1,812114E-2
1,422945E-2
1,487806E-2
2,460731E-2
1,812114E-2
1,747253E-2
2,201284E-2
1,325652E-2
1,163498E-2
1,941838E-2
1,779684E-2
1,682391E-2
2,363438E-2
2,071561E-2
1,131067E-2
1,390514E-2
9,364825E-3
1,098637E-2
1,844545E-2
2,039130E-2
1,455375E-2
1,649960E-2
1,714822E-2
7,743285E-3
1,066206E-2
1,649960E-2
9,040517E-3
1,066206E-2
1,909407E-2
1,260791E-2
1,195929E-2
1,747253E-2
1,260791E-2
1,293221E-2
1,682391E-2
1,390514E-2
9,364825E-3
1,844545E-2
1,876976E-2
1,228360E-2
1,617530E-2
1,228360E-2
9,689133E-3
1,520237E-2
1,358083E-2
8,391901E-3
1,358083E-2
1,617530E-2
5,797436E-3
8,067593E-3
1,098637E-2
5,148820E-3
5,473128E-3
1,422945E-2
7,094669E-3
6,446052E-3
1,358083E-2
5,473128E-3
7,418977E-3
1,293221E-2
8,067593E-3
8,067593E-3
1,779684E-2
1,358083E-2
9,364825E-3
1,455375E-2
9,364825E-3
8,067593E-3
1,228360E-2
1,617530E-2
1,293221E-2
1,649960E-2
1,714822E-2
7,094669E-3
1,098637E-2
1,552668E-2
8,067593E-3
7,743285E-3
1,455375E-2
1,033775E-2
9,364825E-3
1,260791E-2
3,851588E-3
4,500204E-3
1,098637E-2
5,148820E-3
4,500204E-3
1,390514E-2
1,066206E-2
4,824512E-3
8,716209E-3
2,878663E-3
2,230047E-3
1,098637E-2
1,390514E-2
8,391901E-3
1,325652E-2
1,455375E-2
3,851588E-3
1,066206E-2
1,390514E-2
6,446052E-3
9,040517E-3
1,585099E-2
9,040517E-3
1,001344E-2
1,682391E-2
8,067593E-3
9,364825E-3
1,585099E-2
1,066206E-2
8,716209E-3
1,649960E-2
1,455375E-2
9,689133E-3
1,455375E-2
1,390514E-2
1,260791E-2
1,455375E-2
1,617530E-2
1,293221E-2
1,649960E-2
1,812114E-2
8,067593E-3
1,033775E-2
1,649960E-2
1,066206E-2
1,293221E-2
2,103992E-2
1,228360E-2
9,364825E-3
1,552668E-2
8,391901E-3
1,001344E-2
1,714822E-2
1,293221E-2
1,293221E-2
2,039130E-2
1,876976E-2
9,364825E-3
1,487806E-2
1,131067E-2
8,067593E-3
1,455375E-2
1,812114E-2
1,422945E-2
1,617530E-2
1,812114E-2
9,364825E-3
1,455375E-2
1,844545E-2
1,260791E-2
1,325652E-2
1,974268E-2
1,520237E-2
1,649960E-2
2,103992E-2
1,520237E-2
1,649960E-2
2,103992E-2
1,552668E-2
1,617530E-2
2,298577E-2
1,974268E-2
1,260791E-2
1,682391E-2
1,552668E-2
1,455375E-2
1,844545E-2
2,136422E-2
1,552668E-2
1,844545E-2
2,168853E-2
1,001344E-2
1,422945E-2
2,103992E-2
1,552668E-2
1,747253E-2
2,395869E-2
1,682391E-2
1,682391E-2
2,298577E-2
1,131067E-2
1,195929E-2
2,233715E-2
1,747253E-2
1,682391E-2
2,558023E-2
2,039130E-2
1,195929E-2
1,649960E-2
1,552668E-2
1,293221E-2
1,941838E-2
2,460731E-2
1,812114E-2
1,876976E-2
2,071561E-2
9,689133E-3
1,520237E-2
2,331007E-2
1,552668E-2
1,585099E-2
2,266146E-2
1,552668E-2
1,422945E-2
1,974268E-2
1,098637E-2
1,358083E-2
2,006699E-2
1,617530E-2
1,358083E-2
2,006699E-2
1,520237E-2
9,689133E-3
1,422945E-2
1,520237E-2
1,260791E-2
1,585099E-2
1,844545E-2
1,325652E-2
1,585099E-2
1,812114E-2
8,391901E-3
1,131067E-2
1,941838E-2
1,390514E-2
1,358083E-2
2,006699E-2
1,520237E-2
1,325652E-2
1,844545E-2
8,391901E-3
9,364825E-3
1,682391E-2
1,390514E-2
1,131067E-2
1,909407E-2
1,487806E-2
6,770361E-3
1,325652E-2
1,325652E-2
7,418977E-3
1,001344E-2
1,552668E-2
1,195929E-2
1,487806E-2
1,552668E-2
3,527280E-3
6,446052E-3
1,422945E-2
9,040517E-3
1,195929E-2
1,812114E-2
1,001344E-2
8,067593E-3
1,131067E-2
7,094669E-3
7,418977E-3
1,325652E-2
1,260791E-2
9,689133E-3
1,487806E-2
1,260791E-2
6,121744E-3
8,067593E-3
1,033775E-2
7,094669E-3
1,163498E-2
1,682391E-2
1,195929E-2
1,228360E-2
1,617530E-2
5,473128E-3
9,364825E-3
1,585099E-2
7,743285E-3
8,716209E-3
1,520237E-2
8,067593E-3
1,098637E-2
1,422945E-2
5,797436E-3
7,743285E-3
1,649960E-2
1,195929E-2
9,040517E-3
1,422945E-2
1,033775E-2
5,473128E-3
7,418977E-3
8,391901E-3
4,824512E-3
9,040517E-3
1,552668E-2
1,001344E-2
1,260791E-2
1,455375E-2
4,175896E-3
7,743285E-3
1,163498E-2
3,527280E-3
7,418977E-3
1,714822E-2
1,066206E-2
6,446052E-3
1,163498E-2
5,473128E-3
7,094669E-3
1,422945E-2
1,033775E-2
9,364825E-3
1,455375E-2
1,325652E-2
5,797436E-3
8,716209E-3
8,716209E-3
6,770361E-3
1,098637E-2
2,006699E-2
1,325652E-2
1,260791E-2
1,552668E-2
5,473128E-3
1,195929E-2
1,876976E-2
1,098637E-2
1,066206E-2
2,039130E-2
1,260791E-2
1,195929E-2
1,812114E-2
9,689133E-3
1,195929E-2
1,487806E-2
1,293221E-2
1,195929E-2
1,844545E-2
1,487806E-2
9,689133E-3
1,552668E-2
1,260791E-2
1,163498E-2
1,747253E-2
1,909407E-2
1,455375E-2
1,747253E-2
1,779684E-2
9,689133E-3
1,358083E-2
2,071561E-2
1,390514E-2
1,520237E-2
2,331007E-2
1,422945E-2
1,098637E-2
1,812114E-2
1,131067E-2
1,131067E-2
1,714822E-2
1,422945E-2
1,001344E-2
1,552668E-2
1,325652E-2
7,094669E-3
1,325652E-2
1,422945E-2
7,743285E-3
1,195929E-2
1,617530E-2
1,228360E-2
1,422945E-2
1,779684E-2
6,770361E-3
1,131067E-2
1,714822E-2
1,001344E-2
1,098637E-2
2,039130E-2
1,358083E-2
1,001344E-2
1,585099E-2
9,689133E-3
8,391901E-3
1,747253E-2
1,649960E-2
1,033775E-2
1,293221E-2
1,422945E-2
6,770361E-3
1,260791E-2
1,520237E-2
1,098637E-2
1,455375E-2
2,233715E-2
1,682391E-2
2,006699E-2
2,460731E-2
1,747253E-2
2,622885E-2
4,114702E-2
4,276856E-2
4,828180E-2
6,157843E-2
6,579443E-2
6,125412E-2
5,411934E-2
5,703812E-2
6,222705E-2
5,963258E-2
5,476796E-2
3,855255E-2
2,201284E-2
5,473128E-3
-1,366105E-2
-1,301243E-2
-7,499196E-3
-1,268813E-2
-1,787705E-2
-2,014721E-2
-3,603831E-2
-4,155155E-2
-3,928139E-2
-4,576755E-2
-4,025431E-2
-2,566045E-2
-2,079583E-2
-1,074228E-2
7,743285E-3
1,195929E-2
1,358083E-2
2,363438E-2
2,233715E-2
2,233715E-2
3,109347E-2
3,401224E-2
2,622885E-2
2,720177E-2
2,752608E-2
1,487806E-2
1,876976E-2
2,395869E-2
1,552668E-2
2,039130E-2
2,655315E-2
1,844545E-2
1,617530E-2
2,039130E-2
1,163498E-2
1,455375E-2
2,331007E-2
1,941838E-2
1,844545E-2
2,525592E-2
2,039130E-2
1,131067E-2
1,649960E-2
1,390514E-2
1,358083E-2
1,747253E-2
2,039130E-2
1,779684E-2
2,039130E-2
2,136422E-2
1,066206E-2
1,001344E-2
1,358083E-2
8,716209E-3
1,066206E-2
2,103992E-2
1,552668E-2
1,260791E-2
1,812114E-2
9,364825E-3
1,033775E-2
2,136422E-2
1,747253E-2
1,520237E-2
2,266146E-2
1,941838E-2
1,195929E-2
1,812114E-2
1,747253E-2
1,228360E-2
2,071561E-2
2,395869E-2
1,617530E-2
1,941838E-2
2,103992E-2
1,195929E-2
1,682391E-2
2,071561E-2
1,131067E-2
1,066206E-2
2,006699E-2
1,098637E-2
6,770361E-3
9,040517E-3
-2,958882E-3
-2,310266E-3
9,040517E-3
6,446052E-3
-9,506238E-2
-2,536490E-1
-3,548332E-1
-4,047766E-1
-4,466124E-1
-5,409860E-1
-6,168741E-1
-6,356840E-1
-6,389270E-1
-6,382784E-1
-6,269276E-1
-6,081178E-1
-5,601202E-1
-5,202303E-1
-4,573145E-1
-2,757020E-1
-3,895708E-2
1,686001E-1
2,970261E-1
4,153986E-1
5,739852E-1
7,296531E-1
8,632681E-1
9,621821E-1
1,011477E+0
1,029314E+0
1,022828E+0
9,764516E-1
9,083469E-1
8,392693E-1
7,491116E-1
6,433872E-1
5,357169E-1
4,176687E-1
2,989720E-1
1,971392E-1
1,069816E-1
2,298577E-2
-3,376815E-2
-7,852267E-2
-1,154938E-1
-1,307363E-1
-1,333307E-1
-1,417627E-1
-1,424114E-1
-1,323578E-1
-1,356009E-1
-1,284661E-1
-1,161424E-1
-1,167910E-1
-1,154938E-1
-1,051159E-1
-1,070618E-1
-1,099806E-1
-1,054402E-1
-1,073861E-1
-1,070618E-1
-9,895408E-2
-9,246792E-2
-9,279222E-2
-8,436021E-2
-8,014421E-2
-8,338729E-2
-7,203651E-2
-6,295588E-2
-6,425311E-2
-5,906418E-2
-4,803771E-2
-5,419956E-2
-4,901063E-2
-3,928139E-2
-4,706478E-2
-4,252447E-2
-3,279523E-2
-3,538969E-2
-3,344384E-2
-2,468752E-2
-2,598476E-2
-3,020076E-2
-2,371460E-2
-2,501183E-2
-2,468752E-2
-1,657982E-2
-1,236382E-2
-1,820136E-2
-1,171520E-2
-1,106658E-2
-1,690413E-2
-1,074228E-2
-6,526271E-3
-1,041797E-2
-6,526271E-3
2,554355E-3
-5,229039E-3
-5,877655E-3
1,257123E-3
-7,174888E-3
-3,931807E-3
5,148820E-3
-1,661650E-3
-4,010948E-5
9,364825E-3
2,554355E-3
1,581431E-3
8,067593E-3
6,085067E-4
2,230047E-3
1,228360E-2
9,040517E-3
7,094669E-3
1,714822E-2
1,617530E-2
9,364825E-3
1,293221E-2
1,260791E-2
1,001344E-2
1,390514E-2
2,233715E-2
1,617530E-2
1,585099E-2
1,876976E-2
1,098637E-2
1,293221E-2
2,039130E-2
1,520237E-2
1,552668E-2
2,298577E-2
1,520237E-2
1,358083E-2
1,779684E-2
1,131067E-2
1,455375E-2
2,266146E-2
1,779684E-2
1,779684E-2
2,363438E-2
2,039130E-2
1,422945E-2
2,071561E-2
2,201284E-2
1,682391E-2
1,941838E-2
2,331007E-2
1,974268E-2
2,266146E-2
2,720177E-2
1,649960E-2
1,844545E-2
2,395869E-2
1,422945E-2
1,552668E-2
2,525592E-2
1,714822E-2
1,585099E-2
2,136422E-2
1,747253E-2
1,714822E-2
2,168853E-2
2,298577E-2
2,039130E-2
2,298577E-2
2,006699E-2
1,260791E-2
1,552668E-2
1,747253E-2
1,649960E-2
2,103992E-2
2,493161E-2
1,844545E-2
1,844545E-2
2,266146E-2
1,358083E-2
1,228360E-2
1,844545E-2
1,293221E-2
1,422945E-2
2,233715E-2
1,747253E-2
1,293221E-2
1,520237E-2
1,260791E-2
9,689133E-3
1,585099E-2
1,876976E-2
1,358083E-2
1,682391E-2
1,585099E-2
6,121744E-3
1,293221E-2
1,682391E-2
9,689133E-3
1,163498E-2
1,941838E-2
1,228360E-2
1,033775E-2
1,455375E-2
7,094669E-3
1,001344E-2
1,552668E-2
1,033775E-2
1,131067E-2
1,779684E-2
1,552668E-2
8,067593E-3
1,260791E-2
1,293221E-2
9,689133E-3
1,585099E-2
1,876976E-2
1,390514E-2
1,649960E-2
1,779684E-2
8,716209E-3
1,260791E-2
1,520237E-2
8,391901E-3
1,260791E-2
1,941838E-2
1,131067E-2
1,066206E-2
1,422945E-2
6,121744E-3
1,098637E-2
1,941838E-2
1,325652E-2
1,033775E-2
2,006699E-2
1,455375E-2
9,364825E-3
1,487806E-2
1,228360E-2
1,228360E-2
1,747253E-2
2,103992E-2
1,617530E-2
1,649960E-2
1,812114E-2
7,743285E-3
1,228360E-2
1,747253E-2
1,131067E-2
1,066206E-2
1,747253E-2
1,293221E-2
1,358083E-2
1,585099E-2
6,770361E-3
9,689133E-3
1,747253E-2
1,325652E-2
8,716209E-3
1,682391E-2
1,325652E-2
8,067593E-3
1,163498E-2
9,689133E-3
9,364825E-3
1,455375E-2
1,585099E-2
1,033775E-2
1,228360E-2
1,714822E-2
5,797436E-3
9,689133E-3
1,487806E-2
8,067593E-3
1,066206E-2
2,168853E-2
1,487806E-2
1,195929E-2
1,422945E-2
7,094669E-3
9,689133E-3
1,876976E-2
1,552668E-2
1,195929E-2
1,682391E-2
1,195929E-2
7,418977E-3
1,228360E-2
1,163498E-2
1,066206E-2
1,358083E-2
1,844545E-2
1,422945E-2
1,682391E-2
1,779684E-2
8,067593E-3
1,260791E-2
1,909407E-2
1,195929E-2
1,260791E-2
2,103992E-2
1,520237E-2
1,066206E-2
1,617530E-2
1,066206E-2
1,163498E-2
1,812114E-2
1,520237E-2
1,131067E-2
1,779684E-2
1,617530E-2
7,418977E-3
1,066206E-2
1,390514E-2
9,364825E-3
1,390514E-2
1,941838E-2
9,689133E-3
1,260791E-2
1,585099E-2
8,067593E-3
1,131067E-2
1,682391E-2
8,391901E-3
8,391901E-3
1,714822E-2
9,689133E-3
8,391901E-3
1,293221E-2
8,391901E-3
6,121744E-3
9,689133E-3
1,131067E-2
9,364825E-3
1,098637E-2
1,358083E-2
2,554355E-3
7,743285E-3
1,358083E-2
6,446052E-3
5,473128E-3
1,001344E-2
4,500204E-3
6,770361E-3
1,131067E-2
1,905739E-3
1,905739E-3
8,716209E-3
4,500204E-3
3,202971E-3
9,364825E-3
4,500204E-3
-6,887257E-4
5,797436E-3
1,905739E-3
-1,013034E-3
3,851588E-3
5,797436E-3
9,328148E-4
7,743285E-3
8,716209E-3
-3,644176E-4
7,094669E-3
1,422945E-2
8,391901E-3
1,552668E-2
2,558023E-2
2,266146E-2
2,720177E-2
3,855255E-2
3,595809E-2
4,406579E-2
5,833535E-2
6,125412E-2
6,676736E-2
7,811814E-2
8,103691E-2
8,265846E-2
9,563078E-2
9,919817E-2
1,001711E-1
1,082788E-1
1,137920E-1
1,118462E-1
1,176837E-1
1,176837E-1
1,073059E-1
1,102246E-1
1,118462E-1
1,008197E-1
1,014683E-1
1,056843E-1
9,271201E-2
8,590154E-2
8,460430E-2
6,871321E-2
6,644305E-2
6,611874E-2
5,379503E-2
4,860611E-2
5,055195E-2
4,147133E-2
3,206639E-2
3,076916E-2
2,233715E-2
1,260791E-2
1,714822E-2
1,520237E-2
7,418977E-3
9,689133E-3
8,391901E-3
-3,607499E-3
-4,010948E-5
1,581431E-3
-6,526271E-3
-3,931807E-3
3,527280E-3
-3,283190E-3
-3,607499E-3
-1,985958E-3
-1,009366E-2
-6,850580E-3
-2,310266E-3
-1,009366E-2
-1,041797E-2
-4,010948E-5
-2,634574E-3
-8,472120E-3
-2,958882E-3
-7,823504E-3
-1,041797E-2
-4,256115E-3
-4,256115E-3
-8,796428E-3
-4,580423E-3
9,328148E-4
-7,823504E-3
-5,229039E-3
-1,985958E-3
-7,174888E-3
-3,607499E-3
4,824512E-3
-1,985958E-3
-1,337342E-3
1,581431E-3
-6,201963E-3
-3,283190E-3
4,824512E-3
-1,013034E-3
-2,310266E-3
6,121744E-3
3,851588E-3
2,554355E-3
5,797436E-3
-2,634574E-3
-2,310266E-3
4,824512E-3
6,446052E-3
5,797436E-3
9,689133E-3
1,131067E-2
3,527280E-3
5,148820E-3
5,797436E-3
2,878663E-3
4,824512E-3
1,293221E-2
8,067593E-3
8,067593E-3
1,228360E-2
3,527280E-3
7,094669E-3
1,422945E-2
6,446052E-3
7,743285E-3
1,779684E-2
1,293221E-2
8,067593E-3
1,422945E-2
1,033775E-2
8,067593E-3
1,455375E-2
1,552668E-2
1,617530E-2
2,136422E-2
1,974268E-2
1,131067E-2
1,293221E-2
1,520237E-2
1,293221E-2
1,682391E-2
2,395869E-2
1,974268E-2
2,103992E-2
2,233715E-2
1,260791E-2
1,812114E-2
2,460731E-2
1,585099E-2
1,714822E-2
2,590454E-2
1,909407E-2
1,714822E-2
2,266146E-2
1,876976E-2
1,617530E-2
2,103992E-2
2,201284E-2
1,812114E-2
2,428300E-2
2,363438E-2
1,487806E-2
1,844545E-2
2,103992E-2
1,585099E-2
1,974268E-2
2,590454E-2
1,714822E-2
1,779684E-2
2,395869E-2
1,293221E-2
1,747253E-2
2,493161E-2
1,585099E-2
1,617530E-2
2,201284E-2
1,649960E-2
1,293221E-2
1,779684E-2
1,098637E-2
1,195929E-2
2,006699E-2
1,714822E-2
1,293221E-2
2,006699E-2
2,071561E-2
9,689133E-3
1,455375E-2
1,747253E-2
1,260791E-2
1,455375E-2
2,006699E-2
1,390514E-2
1,552668E-2
2,103992E-2
1,163498E-2
1,358083E-2
2,136422E-2
1,682391E-2
1,358083E-2
2,168853E-2
2,071561E-2
1,552668E-2
2,071561E-2
1,617530E-2
1,585099E-2
1,941838E-2
1,844545E-2
1,552668E-2
2,103992E-2
2,266146E-2
1,228360E-2
1,487806E-2
1,876976E-2
1,131067E-2
1,228360E-2
2,006699E-2
1,293221E-2
1,260791E-2
1,812114E-2
9,689133E-3
1,066206E-2
1,779684E-2
1,098637E-2
1,163498E-2
2,006699E-2
1,293221E-2
9,364825E-3
1,552668E-2
1,228360E-2
1,195929E-2
1,779684E-2
1,812114E-2
1,455375E-2
1,941838E-2
1,779684E-2
7,743285E-3
1,455375E-2
1,390514E-2
9,040517E-3
1,390514E-2
1,876976E-2
1,358083E-2
1,422945E-2
1,941838E-2
8,391901E-3
8,391901E-3
1,747253E-2
1,228360E-2
9,689133E-3
1,520237E-2
1,260791E-2
7,743285E-3
1,228360E-2
8,067593E-3
8,716209E-3
1,520237E-2
1,649960E-2
1,228360E-2
1,520237E-2
1,520237E-2
4,175896E-3
1,033775E-2
1,585099E-2
1,293221E-2
1,325652E-2
2,039130E-2
1,260791E-2
1,455375E-2
1,974268E-2
1,066206E-2
1,260791E-2
1,876976E-2
1,585099E-2
1,520237E-2
2,071561E-2
1,649960E-2
1,033775E-2
1,585099E-2
1,422945E-2
1,163498E-2
1,909407E-2
1,779684E-2
1,422945E-2
1,682391E-2
1,779684E-2
8,716209E-3
1,131067E-2
1,747253E-2
1,195929E-2
1,487806E-2
2,363438E-2
1,617530E-2
1,487806E-2
2,071561E-2
1,228360E-2
1,163498E-2
1,909407E-2
1,974268E-2
1,552668E-2
2,168853E-2
1,909407E-2
8,716209E-3
1,422945E-2
1,325652E-2
9,689133E-3
1,617530E-2
2,266146E-2
1,585099E-2
1,325652E-2
1,390514E-2
4,175896E-3
1,066206E-2
1,714822E-2
8,067593E-3
1,001344E-2
1,876976E-2
1,260791E-2
1,325652E-2
1,649960E-2
8,716209E-3
1,098637E-2
1,779684E-2
1,422945E-2
1,163498E-2
1,974268E-2
1,552668E-2
1,098637E-2
1,747253E-2
1,682391E-2
1,033775E-2
1,455375E-2
2,136422E-2
1,585099E-2
1,714822E-2
1,876976E-2
8,391901E-3
1,066206E-2
1,682391E-2
1,195929E-2
1,520237E-2
2,395869E-2
1,552668E-2
1,260791E-2
1,779684E-2
1,195929E-2
1,293221E-2
2,006699E-2
1,617530E-2
1,422945E-2
1,974268E-2
1,649960E-2
1,195929E-2
1,876976E-2
1,585099E-2
1,033775E-2
1,682391E-2
1,844545E-2
1,325652E-2
1,714822E-2
1,714822E-2
8,391901E-3
1,066206E-2
1,552668E-2
1,066206E-2
1,325652E-2
2,103992E-2
1,455375E-2
1,163498E-2
1,552668E-2
9,040517E-3
7,743285E-3
1,487806E-2
1,390514E-2
1,098637E-2
1,649960E-2
1,617530E-2
1,163498E-2
1,552668E-2
1,422945E-2
9,689133E-3
1,455375E-2
1,779684E-2
1,098637E-2
1,390514E-2
1,747253E-2
8,716209E-3
1,617530E-2
2,136422E-2
1,390514E-2
1,455375E-2
2,071561E-2
1,455375E-2
1,487806E-2
1,974268E-2
1,098637E-2
1,358083E-2
2,071561E-2
1,617530E-2
1,585099E-2
2,363438E-2
1,779684E-2
1,390514E-2
1,585099E-2
1,228360E-2
1,163498E-2
1,649960E-2
1,714822E-2
1,195929E-2
1,487806E-2
1,844545E-2
1,001344E-2
1,260791E-2
1,812114E-2
1,163498E-2
1,585099E-2
2,071561E-2
1,066206E-2
1,260791E-2
1,941838E-2
1,001344E-2
1,325652E-2
2,071561E-2
1,325652E-2
1,390514E-2
2,363438E-2
1,520237E-2
1,260791E-2
1,779684E-2
1,098637E-2
1,195929E-2
1,844545E-2
1,520237E-2
1,325652E-2
1,941838E-2
1,714822E-2
9,040517E-3
1,390514E-2
1,228360E-2
1,098637E-2
1,779684E-2
1,909407E-2
1,325652E-2
1,552668E-2
1,909407E-2
8,716209E-3
1,098637E-2
1,585099E-2
8,716209E-3
1,228360E-2
2,168853E-2
1,714822E-2
1,585099E-2
1,974268E-2
1,066206E-2
9,040517E-3
1,844545E-2
1,552668E-2
1,358083E-2
2,039130E-2
1,617530E-2
1,163498E-2
1,812114E-2
1,552668E-2
1,228360E-2
1,714822E-2
1,779684E-2
1,163498E-2
1,747253E-2
2,071561E-2
1,001344E-2
1,520237E-2
1,714822E-2
1,001344E-2
1,325652E-2
2,103992E-2
1,358083E-2
1,163498E-2
1,682391E-2
1,098637E-2
1,066206E-2
1,714822E-2
1,098637E-2
1,163498E-2
2,103992E-2
1,455375E-2
7,094669E-3
1,001344E-2
1,001344E-2
1,066206E-2
1,520237E-2
1,909407E-2
1,390514E-2
1,714822E-2
1,779684E-2
7,418977E-3
1,066206E-2
1,617530E-2
1,228360E-2
1,617530E-2
2,168853E-2
1,228360E-2
1,260791E-2
1,812114E-2
1,001344E-2
1,033775E-2
1,747253E-2
1,358083E-2
1,228360E-2
1,909407E-2
1,422945E-2
1,131067E-2
1,747253E-2
1,455375E-2
1,260791E-2
1,812114E-2
1,941838E-2
1,552668E-2
2,039130E-2
2,039130E-2
1,358083E-2
1,941838E-2
2,103992E-2
1,390514E-2
1,617530E-2
2,331007E-2
1,617530E-2
1,682391E-2
2,493161E-2
1,455375E-2
1,617530E-2
2,201284E-2
1,844545E-2
2,039130E-2
3,141778E-2
2,785039E-2
2,687746E-2
3,595809E-2
3,563378E-2
3,920117E-2
5,152488E-2
5,509227E-2
5,736242E-2
7,519937E-2
9,109047E-2
7,714522E-2
6,222705E-2
5,249780E-2
3,822825E-2
4,374148E-2
4,795749E-2
2,590454E-2
1,163498E-2
6,770361E-3
-1,074228E-2
-1,009366E-2
-8,472120E-3
-2,079583E-2
-2,922784E-2
-2,825491E-2
-3,830846E-2
-4,220016E-2
-3,279523E-2
-3,052507E-2
-2,274168E-2
-1,009366E-2
-1,985958E-3
7,094669E-3
1,844545E-2
2,363438E-2
1,974268E-2
2,687746E-2
3,076916E-2
2,395869E-2
2,752608E-2
3,303932E-2
2,687746E-2
2,525592E-2
2,785039E-2
1,779684E-2
1,812114E-2
2,752608E-2
2,136422E-2
1,909407E-2
2,525592E-2
2,233715E-2
1,876976E-2
2,428300E-2
1,909407E-2
1,747253E-2
2,558023E-2
2,493161E-2
1,974268E-2
2,622885E-2
2,363438E-2
1,487806E-2
1,909407E-2
2,006699E-2
1,390514E-2
1,747253E-2
2,622885E-2
2,136422E-2
2,071561E-2
2,363438E-2
1,325652E-2
1,487806E-2
2,168853E-2
1,520237E-2
1,585099E-2
2,363438E-2
1,909407E-2
1,487806E-2
2,006699E-2
1,747253E-2
1,455375E-2
2,363438E-2
2,201284E-2
1,617530E-2
2,428300E-2
2,136422E-2
1,131067E-2
1,714822E-2
2,006699E-2
1,455375E-2
1,909407E-2
2,460731E-2
1,649960E-2
1,714822E-2
2,103992E-2
1,066206E-2
1,358083E-2
1,682391E-2
6,770361E-3
8,067593E-3
1,487806E-2
3,851588E-3
-3,931807E-3
-1,013034E-3
-7,499196E-3
2,230047E-3
-3,538969E-2
-1,943007E-1
-3,285642E-1
-3,869397E-1
-4,239108E-1
-4,985016E-1
-5,883350E-1
-6,356840E-1
-6,525480E-1
-6,496292E-1
-6,350354E-1
-6,343867E-1
-5,974156E-1
-5,406617E-1
-5,234734E-1
-3,969932E-1
-1,589511E-1
6,871321E-2
2,431910E-1
3,677253E-1
4,825303E-1
6,365767E-1
7,977578E-1
9,122386E-1
9,920184E-1
1,037097E+0
1,035800E+0
1,008882E+0
9,615334E-1
8,862940E-1
7,941904E-1
7,037085E-1
5,960382E-1
4,734497E-1
3,602662E-1
2,529202E-1
1,452499E-1
6,092981E-2
-8,796428E-3
-7,300943E-2
-1,132236E-1
-1,336550E-1
-1,553837E-1
-1,615455E-1
-1,518163E-1
-1,524649E-1
-1,524649E-1
-1,391683E-1
-1,381954E-1
-1,359252E-1
-1,239258E-1
-1,223043E-1
-1,226286E-1
-1,164667E-1
-1,158181E-1
-1,203584E-1
-1,122507E-1
-1,109535E-1
-1,109535E-1
-1,028458E-1
-9,571100E-2
-9,506238E-2
-8,760330E-2
-7,981990E-2
-8,533314E-2
-7,884698E-2
-6,717189E-2
-6,879343E-2
-6,328019E-2
-5,095648E-2
-5,355095E-2
-5,322664E-2
-4,674048E-2
-4,738909E-2
-4,447032E-2
-3,636262E-2
-3,603831E-2
-3,701123E-2
-2,760630E-2
-2,793061E-2
-3,214661E-2
-2,857922E-2
-2,890353E-2
-2,890353E-2
-2,014721E-2
-1,463397E-2
-2,176875E-2
-1,690413E-2
-1,009366E-2
-1,949860E-2
-1,366105E-2
-4,904731E-3
-1,430967E-2
-1,430967E-2
-3,283190E-3
-5,877655E-3
-8,796428E-3
-2,958882E-3
-9,769352E-3
-7,823504E-3
1,905739E-3
-1,337342E-3
-3,607499E-3
1,581431E-3
6,085067E-4
-7,499196E-3
-4,010948E-5
4,175896E-3
-4,010948E-5
4,175896E-3
1,260791E-2
7,743285E-3
8,391901E-3
1,228360E-2
4,500204E-3
6,770361E-3
1,455375E-2
1,131067E-2
1,098637E-2
2,071561E-2
1,585099E-2
7,743285E-3
1,358083E-2
1,033775E-2
1,001344E-2
1,844545E-2
1,812114E-2
1,422945E-2
1,909407E-2
2,039130E-2
1,033775E-2
1,358083E-2
1,941838E-2
1,260791E-2
1,682391E-2
2,655315E-2
2,006699E-2
2,103992E-2
2,363438E-2
1,649960E-2
1,844545E-2
2,266146E-2
1,682391E-2
1,617530E-2
2,460731E-2
2,136422E-2
1,974268E-2
2,266146E-2
1,779684E-2
1,487806E-2
2,039130E-2
2,233715E-2
1,812114E-2
2,233715E-2
2,168853E-2
1,131067E-2
1,779684E-2
2,071561E-2
1,163498E-2
1,520237E-2
2,363438E-2
1,844545E-2
1,682391E-2
2,071561E-2
1,066206E-2
1,260791E-2
1,974268E-2
1,487806E-2
1,390514E-2
2,006699E-2
1,520237E-2
1,131067E-2
1,617530E-2
1,682391E-2
1,228360E-2
1,714822E-2
1,941838E-2
1,487806E-2
1,812114E-2
1,876976E-2
9,364825E-3
1,260791E-2
1,714822E-2
1,033775E-2
1,098637E-2
2,136422E-2
1,455375E-2
1,163498E-2
1,779684E-2
9,364825E-3
1,001344E-2
1,617530E-2
1,293221E-2
1,001344E-2
1,617530E-2
1,358083E-2
8,067593E-3
1,228360E-2
1,131067E-2
7,743285E-3
1,163498E-2
1,747253E-2
1,033775E-2
1,228360E-2
1,747253E-2
7,418977E-3
8,067593E-3
1,390514E-2
9,364825E-3
9,689133E-3
1,844545E-2
1,195929E-2
1,131067E-2
1,520237E-2
6,770361E-3
8,716209E-3
1,520237E-2
1,487806E-2
1,228360E-2
1,779684E-2
1,617530E-2
8,716209E-3
1,358083E-2
1,390514E-2
8,391901E-3
1,390514E-2
1,941838E-2
1,293221E-2
1,487806E-2
1,909407E-2
6,446052E-3
1,163498E-2
1,714822E-2
8,716209E-3
1,228360E-2
2,006699E-2
1,293221E-2
1,358083E-2
1,617530E-2
8,391901E-3
1,066206E-2
1,779684E-2
1,487806E-2
1,098637E-2
1,812114E-2
1,844545E-2
9,364825E-3
1,552668E-2
1,520237E-2
9,689133E-3
1,487806E-2
1,941838E-2
1,358083E-2
1,487806E-2
1,909407E-2
1,163498E-2
1,195929E-2
1,779684E-2
1,131067E-2
1,195929E-2
2,006699E-2
1,520237E-2
1,066206E-2
1,358083E-2
9,364825E-3
9,040517E-3
1,487806E-2
1,487806E-2
1,131067E-2
1,649960E-2
1,487806E-2
5,473128E-3
9,364825E-3
1,455375E-2
8,716209E-3
1,098637E-2
1,714822E-2
1,163498E-2
1,195929E-2
1,617530E-2
9,689133E-3
1,033775E-2
1,617530E-2
1,390514E-2
1,293221E-2
2,039130E-2
1,779684E-2
1,098637E-2
1,487806E-2
1,163498E-2
9,364825E-3
1,422945E-2
1,747253E-2
1,390514E-2
1,714822E-2
1,844545E-2
7,743285E-3
1,098637E-2
1,585099E-2
8,067593E-3
8,067593E-3
1,682391E-2
1,066206E-2
1,098637E-2
1,585099E-2
1,066206E-2
1,066206E-2
1,293221E-2
1,422945E-2
1,098637E-2
1,487806E-2
1,390514E-2
4,824512E-3
1,098637E-2
1,487806E-2
8,067593E-3
1,098637E-2
1,747253E-2
1,066206E-2
1,066206E-2
1,552668E-2
4,824512E-3
6,770361E-3
1,617530E-2
7,418977E-3
6,121744E-3
1,552668E-2
1,131067E-2
6,770361E-3
9,689133E-3
5,148820E-3
4,175896E-3
9,364825E-3
8,391901E-3
5,473128E-3
7,743285E-3
8,391901E-3
-3,644176E-4
1,257123E-3
4,824512E-3
-3,283190E-3
-6,887257E-4
8,391901E-3
2,878663E-3
3,527280E-3
5,797436E-3
-2,634574E-3
1,581431E-3
7,743285E-3
3,851588E-3
3,202971E-3
1,487806E-2
1,487806E-2
7,094669E-3
1,585099E-2
1,941838E-2
2,039130E-2
3,206639E-2
4,114702E-2
4,082271E-2
4,860611E-2
5,736242E-2
5,249780E-2
6,222705E-2
7,649660E-2
7,519937E-2
8,363138E-2
1,001711E-1
9,984678E-2
1,030899E-1
1,079545E-1
1,053600E-1
1,082788E-1
1,167108E-1
1,160622E-1
1,160622E-1
1,193053E-1
1,137920E-1
1,011440E-1
1,017926E-1
1,001711E-1
9,044185E-2
8,979323E-2
9,011754E-2
7,779383E-2
7,357783E-2
6,871321E-2
4,990334E-2
4,828180E-2
5,055195E-2
3,757963E-2
3,336362E-2
3,790394E-2
2,687746E-2
1,779684E-2
2,071561E-2
1,293221E-2
1,033775E-2
1,390514E-2
7,743285E-3
3,202971E-3
8,067593E-3
8,067593E-3
-5,229039E-3
-3,931807E-3
-3,644176E-4
-7,823504E-3
-3,283190E-3
4,175896E-3
-3,931807E-3
-5,229039E-3
-2,310266E-3
-1,106658E-2
-8,796428E-3
-2,310266E-3
-7,823504E-3
-7,174888E-3
1,905739E-3
6,085067E-4
-7,174888E-3
-4,580423E-3
-5,553347E-3
-6,850580E-3
-1,985958E-3
3,202971E-3
-3,644176E-4
1,581431E-3
2,554355E-3
-6,526271E-3
-3,283190E-3
3,851588E-3
-5,877655E-3
-2,310266E-3
7,418977E-3
9,328148E-4
2,554355E-3
6,770361E-3
-4,580423E-3
-1,985958E-3
6,446052E-3
1,257123E-3
2,230047E-3
1,098637E-2
7,094669E-3
1,581431E-3
7,094669E-3
4,175896E-3
1,905739E-3
6,770361E-3
9,040517E-3
3,527280E-3
8,716209E-3
1,228360E-2
3,527280E-3
6,770361E-3
1,228360E-2
6,121744E-3
7,418977E-3
1,617530E-2
9,689133E-3
6,770361E-3
1,131067E-2
5,473128E-3
9,040517E-3
1,585099E-2
1,131067E-2
7,743285E-3
1,585099E-2
1,390514E-2
6,121744E-3
1,131067E-2
1,066206E-2
7,094669E-3
1,325652E-2
2,006699E-2
1,293221E-2
1,649960E-2
1,909407E-2
1,066206E-2
1,358083E-2
1,747253E-2
1,325652E-2
1,649960E-2
2,493161E-2
1,941838E-2
1,714822E-2
2,168853E-2
1,325652E-2
1,585099E-2
2,363438E-2
2,006699E-2
1,714822E-2
2,266146E-2
1,909407E-2
1,455375E-2
2,039130E-2
1,747253E-2
1,585099E-2
2,071561E-2
2,460731E-2
1,714822E-2
1,747253E-2
2,103992E-2
1,325652E-2
1,747253E-2
2,331007E-2
1,649960E-2
1,682391E-2
2,428300E-2
1,747253E-2
1,649960E-2
2,071561E-2
1,293221E-2
1,552668E-2
2,136422E-2
1,714822E-2
1,487806E-2
2,168853E-2
1,876976E-2
9,689133E-3
1,552668E-2
1,325652E-2
1,163498E-2
1,909407E-2
2,168853E-2
1,552668E-2
1,747253E-2
1,909407E-2
8,716209E-3
1,228360E-2
1,747253E-2
1,066206E-2
1,325652E-2
2,201284E-2
1,747253E-2
1,682391E-2
1,941838E-2
1,098637E-2
1,001344E-2
1,682391E-2
1,422945E-2
1,131067E-2
1,876976E-2
1,714822E-2
1,098637E-2
1,649960E-2
1,422945E-2
1,033775E-2
1,682391E-2
1,974268E-2
1,195929E-2
1,552668E-2
1,779684E-2
8,391901E-3
1,260791E-2
1,617530E-2
1,163498E-2
1,455375E-2
1,974268E-2
1,195929E-2
1,195929E-2
1,358083E-2
6,446052E-3
6,770361E-3
1,293221E-2
1,195929E-2
1,163498E-2
1,649960E-2
1,487806E-2
3,851588E-3
7,743285E-3
1,422945E-2
1,001344E-2
1,163498E-2
1,876976E-2
1,066206E-2
1,228360E-2
1,844545E-2
6,770361E-3
9,364825E-3
1,812114E-2
1,098637E-2
1,001344E-2
1,941838E-2
1,325652E-2
8,391901E-3
1,260791E-2
7,094669E-3
6,121744E-3
1,358083E-2
1,325652E-2
1,195929E-2
1,487806E-2
1,390514E-2
6,770361E-3
1,033775E-2
1,195929E-2
5,797436E-3
1,001344E-2
1,812114E-2
1,131067E-2
1,195929E-2
1,552668E-2
6,121744E-3
8,716209E-3
1,358083E-2
9,040517E-3
9,689133E-3
1,876976E-2
1,228360E-2
7,418977E-3
1,195929E-2
7,094669E-3
7,418977E-3
1,844545E-2
1,714822E-2
1,228360E-2
1,649960E-2
1,585099E-2
6,446052E-3
1,066206E-2
1,487806E-2
1,001344E-2
1,390514E-2
2,136422E-2
1,455375E-2
1,487806E-2
1,941838E-2
1,098637E-2
1,358083E-2
1,844545E-2
1,001344E-2
1,195929E-2
1,779684E-2
1,195929E-2
9,040517E-3
1,293221E-2
7,418977E-3
7,418977E-3
1,552668E-2
1,358083E-2
9,364825E-3
1,358083E-2
1,293221E-2
7,094669E-3
1,033775E-2
9,689133E-3
6,770361E-3
1,195929E-2
1,617530E-2
9,689133E-3
1,066206E-2
1,649960E-2
8,716209E-3
1,163498E-2
1,585099E-2
8,716209E-3
1,260791E-2
2,103992E-2
1,163498E-2
1,033775E-2
1,455375E-2
8,067593E-3
1,066206E-2
1,747253E-2
1,066206E-2
7,418977E-3
1,909407E-2
1,552668E-2
1,033775E-2
1,487806E-2
1,163498E-2
8,391901E-3
1,422945E-2
1,520237E-2
1,228360E-2
1,779684E-2
1,714822E-2
7,094669E-3
1,033775E-2
1,390514E-2
9,364825E-3
1,293221E-2
2,039130E-2
1,390514E-2
1,390514E-2
1,487806E-2
6,446052E-3
1,098637E-2
1,682391E-2
1,001344E-2
1,131067E-2
1,941838E-2
1,390514E-2
9,689133E-3
1,358083E-2
8,067593E-3
8,716209E-3
1,552668E-2
1,422945E-2
1,131067E-2
1,617530E-2
1,358083E-2
7,418977E-3
1,131067E-2
1,293221E-2
1,001344E-2
1,520237E-2
1,844545E-2
1,098637E-2
1,325652E-2
1,682391E-2
7,743285E-3
1,228360E-2
1,812114E-2
9,040517E-3
9,040517E-3
1,714822E-2
1,131067E-2
8,716209E-3
1,520237E-2
7,743285E-3
9,364825E-3
1,682391E-2
1,033775E-2
8,716209E-3
1,487806E-2
1,163498E-2
6,770361E-3
1,228360E-2
1,325652E-2
1,066206E-2
1,552668E-2
1,876976E-2
1,195929E-2
1,358083E-2
1,844545E-2
8,067593E-3
1,001344E-2
1,876976E-2
1,487806E-2
1,066206E-2
1,974268E-2
1,552668E-2
1,098637E-2
1,714822E-2
1,131067E-2
1,325652E-2
2,071561E-2
1,779684E-2
1,358083E-2
1,812114E-2
1,812114E-2
1,066206E-2
1,455375E-2
1,714822E-2
1,033775E-2
1,293221E-2
1,974268E-2
1,358083E-2
1,455375E-2
1,812114E-2
8,716209E-3
8,716209E-3
1,455375E-2
1,131067E-2
1,163498E-2
2,039130E-2
1,487806E-2
8,716209E-3
1,325652E-2
1,195929E-2
8,716209E-3
1,422945E-2
2,006699E-2
1,552668E-2
1,714822E-2
1,714822E-2
6,770361E-3
1,195929E-2
1,747253E-2
9,364825E-3
1,260791E-2
2,298577E-2
1,617530E-2
1,325652E-2
1,779684E-2
8,391901E-3
8,716209E-3
1,812114E-2
1,455375E-2
1,358083E-2
1,941838E-2
1,487806E-2
1,033775E-2
1,617530E-2
1,358083E-2
1,195929E-2
1,844545E-2
1,974268E-2
1,422945E-2
1,812114E-2
1,682391E-2
6,770361E-3
1,033775E-2
1,422945E-2
9,689133E-3
1,228360E-2
1,779684E-2
1,098637E-2
1,066206E-2
1,649960E-2
7,094669E-3
8,067593E-3
1,293221E-2
9,689133E-3
8,391901E-3
1,487806E-2
1,422945E-2
8,391901E-3
1,195929E-2
1,066206E-2
9,040517E-3
1,358083E-2
1,682391E-2
1,195929E-2
1,617530E-2
1,552668E-2
4,824512E-3
1,066206E-2
1,747253E-2
1,001344E-2
1,033775E-2
2,298577E-2
1,714822E-2
1,293221E-2
1,779684E-2
1,098637E-2
1,001344E-2
1,779684E-2
1,325652E-2
1,260791E-2
2,071561E-2
1,358083E-2
1,001344E-2
1,520237E-2
1,098637E-2
1,098637E-2
1,747253E-2
1,941838E-2
1,195929E-2
1,487806E-2
1,779684E-2
8,716209E-3
1,422945E-2
2,039130E-2
1,487806E-2
1,585099E-2
2,298577E-2
1,585099E-2
1,487806E-2
1,909407E-2
1,163498E-2
1,390514E-2
1,876976E-2
1,325652E-2
1,195929E-2
1,974268E-2
1,682391E-2
6,770361E-3
1,325652E-2
1,455375E-2
1,098637E-2
1,422945E-2
2,071561E-2
1,455375E-2
1,779684E-2
1,974268E-2
7,418977E-3
1,358083E-2
2,168853E-2
1,552668E-2
1,552668E-2
1,974268E-2
1,358083E-2
1,293221E-2
1,909407E-2
9,689133E-3
8,067593E-3
1,812114E-2
1,941838E-2
1,390514E-2
1,909407E-2
1,812114E-2
9,689133E-3
1,260791E-2
1,714822E-2
1,325652E-2
1,876976E-2
2,687746E-2
2,298577E-2
2,785039E-2
3,239070E-2
2,266146E-2
2,687746E-2
3,822825E-2
4,049840E-2
4,568733E-2
5,995689E-2
5,671381E-2
6,287566E-2
8,363138E-2
7,260490E-2
5,930827E-2
5,833535E-2
4,795749E-2
4,147133E-2
4,309287E-2
2,720177E-2
3,202971E-3
2,841986E-4
-4,256115E-3
-9,120736E-3
-1,041797E-2
-1,463397E-2
-2,695768E-2
-3,441677E-2
-3,636262E-2
-4,382170E-2
-4,090293E-2
-2,857922E-2
-2,793061E-2
-1,917429E-2
-1,337342E-3
1,257123E-3
7,743285E-3
2,006699E-2
1,876976E-2
2,233715E-2
3,141778E-2
2,752608E-2
2,428300E-2
3,012054E-2
2,817469E-2
1,779684E-2
2,233715E-2
2,136422E-2
1,649960E-2
2,168853E-2
2,687746E-2
2,201284E-2
2,395869E-2
2,395869E-2
1,098637E-2
1,552668E-2
2,266146E-2
1,455375E-2
1,649960E-2
2,331007E-2
1,649960E-2
1,682391E-2
2,006699E-2
1,358083E-2
1,325652E-2
1,876976E-2
1,552668E-2
1,195929E-2
1,844545E-2
1,876976E-2
1,033775E-2
1,131067E-2
1,325652E-2
1,001344E-2
1,422945E-2
2,233715E-2
1,552668E-2
1,649960E-2
1,941838E-2
7,743285E-3
1,131067E-2
1,844545E-2
1,228360E-2
1,617530E-2
2,493161E-2
1,779684E-2
1,390514E-2
2,006699E-2
1,844545E-2
1,747253E-2
2,168853E-2
2,168853E-2
1,812114E-2
2,331007E-2
2,103992E-2
1,228360E-2
1,487806E-2
1,844545E-2
1,422945E-2
1,455375E-2
2,233715E-2
1,617530E-2
1,260791E-2
1,131067E-2
-5,229039E-3
-8,796428E-3
1,581431E-3
1,098637E-2
-3,993001E-2
-1,939764E-1
-3,240239E-1
-3,918043E-1
-4,261809E-1
-5,030420E-1
-5,941725E-1
-6,314680E-1
-6,379541E-1
-6,424944E-1
-6,327652E-1
-6,220630E-1
-5,922267E-1
-5,374186E-1
-5,004475E-1
-3,710486E-1
-1,365738E-1
1,001711E-1
2,577848E-1
3,709684E-1
5,055562E-1
6,586297E-1
8,094329E-1
9,310485E-1
1,004991E+0
1,036449E+0
1,043259E+0
1,009531E+0
9,472639E-1
8,788349E-1
7,938661E-1
6,926820E-1
5,863089E-1
4,721525E-1
3,495640E-1
2,422180E-1
1,455742E-1
4,893041E-2
-1,690413E-2
-6,684758E-2
-1,103049E-1
-1,320335E-1
-1,401412E-1
-1,524649E-1
-1,511677E-1
-1,420871E-1
-1,459788E-1
-1,404655E-1
-1,265203E-1
-1,223043E-1
-1,200341E-1
-1,106292E-1
-1,093319E-1
-1,158181E-1
-1,086833E-1
-1,086833E-1
-1,109535E-1
-1,038187E-1
-9,311653E-2
-9,441377E-2
-8,890053E-2
-8,111713E-2
-8,468452E-2
-8,014421E-2
-6,911773E-2
-6,944204E-2
-6,425311E-2
-5,192940E-2
-5,322664E-2
-5,419956E-2
-4,284878E-2
-4,511893E-2
-4,447032E-2
-3,474108E-2
-3,603831E-2
-3,863277E-2
-2,793061E-2
-2,598476E-2
-3,279523E-2
-2,663337E-2
-2,209306E-2
-2,760630E-2
-1,982290E-2
-1,171520E-2
-1,593121E-2
-1,495828E-2
-1,139089E-2
-1,787705E-2
-1,106658E-2
-4,256115E-3
-1,333674E-2
-9,120736E-3
1,581431E-3
-4,580423E-3
-5,553347E-3
2,554355E-3
-1,661650E-3
-2,958882E-3
3,202971E-3
1,905739E-3
-1,337342E-3
3,851588E-3
3,851588E-3
-2,634574E-3
6,121744E-3
8,391901E-3
2,878663E-3
6,770361E-3
1,195929E-2
3,202971E-3
6,770361E-3
1,358083E-2
3,851588E-3
7,094669E-3
1,552668E-2
7,418977E-3
9,689133E-3
1,909407E-2
1,390514E-2
1,001344E-2
1,552668E-2
1,098637E-2
1,098637E-2
1,876976E-2
1,876976E-2
1,617530E-2
1,909407E-2
2,103992E-2
1,293221E-2
1,649960E-2
2,103992E-2
1,714822E-2
1,876976E-2
2,428300E-2
1,714822E-2
1,682391E-2
2,071561E-2
1,390514E-2
1,552668E-2
2,266146E-2
1,876976E-2
2,071561E-2
2,622885E-2
1,941838E-2
1,422945E-2
2,006699E-2
1,649960E-2
1,390514E-2
2,233715E-2
2,298577E-2
1,974268E-2
2,363438E-2
2,395869E-2
1,585099E-2
2,071561E-2
2,168853E-2
1,714822E-2
2,168853E-2
2,849900E-2
2,168853E-2
2,071561E-2
2,493161E-2
1,974268E-2
1,941838E-2
2,525592E-2
2,201284E-2
2,233715E-2
2,655315E-2
2,331007E-2
1,649960E-2
2,006699E-2
1,812114E-2
1,682391E-2
2,103992E-2
2,136422E-2
1,617530E-2
2,168853E-2
2,136422E-2
1,131067E-2
1,714822E-2
1,974268E-2
1,552668E-2
1,779684E-2
2,298577E-2
1,455375E-2
1,714822E-2
2,103992E-2
1,163498E-2
1,455375E-2
2,201284E-2
1,455375E-2
1,455375E-2
2,363438E-2
1,779684E-2
1,455375E-2
1,974268E-2
1,358083E-2
1,163498E-2
1,520237E-2
1,682391E-2
1,617530E-2
1,779684E-2
1,941838E-2
9,364825E-3
1,358083E-2
1,455375E-2
9,040517E-3
1,163498E-2
2,103992E-2
1,455375E-2
1,228360E-2
1,520237E-2
6,121744E-3
7,094669E-3
1,682391E-2
1,163498E-2
8,391901E-3
1,779684E-2
1,195929E-2
6,770361E-3
1,195929E-2
7,743285E-3
8,391901E-3
1,390514E-2
1,455375E-2
1,163498E-2
1,422945E-2
1,358083E-2
7,094669E-3
1,293221E-2
1,844545E-2
1,163498E-2
1,390514E-2
2,006699E-2
1,066206E-2
1,228360E-2
1,682391E-2
8,067593E-3
9,040517E-3
1,455375E-2
1,001344E-2
9,364825E-3
1,520237E-2
9,364825E-3
4,175896E-3
1,131067E-2
8,716209E-3
5,797436E-3
1,098637E-2
1,098637E-2
6,446052E-3
1,325652E-2
1,228360E-2
3,527280E-3
7,743285E-3
8,391901E-3
6,121744E-3
9,689133E-3
1,649960E-2
9,364825E-3
1,001344E-2
1,520237E-2
2,230047E-3
2,554355E-3
1,260791E-2
9,364825E-3
1,001344E-2
1,747253E-2
1,520237E-2
7,418977E-3
8,067593E-3
7,094669E-3
7,743285E-3
1,358083E-2
1,585099E-2
1,163498E-2
1,487806E-2
1,487806E-2
3,527280E-3
6,121744E-3
1,358083E-2
7,743285E-3
8,391901E-3
1,747253E-2
1,066206E-2
8,391901E-3
1,325652E-2
2,554355E-3
6,121744E-3
1,325652E-2
9,364825E-3
8,716209E-3
1,487806E-2
1,033775E-2
3,851588E-3
1,098637E-2
9,040517E-3
5,797436E-3
1,066206E-2
1,163498E-2
6,446052E-3
1,033775E-2
1,422945E-2
3,527280E-3
5,148820E-3
9,040517E-3
-4,010948E-5
3,851588E-3
1,293221E-2
8,391901E-3
5,473128E-3
6,121744E-3
1,905739E-3
3,202971E-3
1,001344E-2
1,066206E-2
5,473128E-3
1,228360E-2
1,001344E-2
6,085067E-4
7,094669E-3
7,418977E-3
2,554355E-3
8,716209E-3
1,487806E-2
7,743285E-3
7,094669E-3
7,094669E-3
-1,013034E-3
2,230047E-3
7,743285E-3
1,905739E-3
3,527280E-3
1,098637E-2
4,824512E-3
-1,013034E-3
6,121744E-3
-3,644176E-4
-6,887257E-4
3,202971E-3
2,878663E-3
2,841986E-4
5,473128E-3
4,824512E-3
-1,661650E-3
9,328148E-4
1,905739E-3
-2,310266E-3
1,581431E-3
1,001344E-2
2,230047E-3
1,905739E-3
1,131067E-2
3,202971E-3
4,175896E-3
1,585099E-2
1,682391E-2
1,876976E-2
2,914762E-2
3,044485E-2
3,109347E-2
4,082271E-2
4,503872E-2
4,990334E-2
6,352428E-2
7,195629E-2
7,195629E-2
8,395569E-2
9,336062E-2
8,784739E-2
9,692801E-2
1,082788E-1
1,037385E-1
1,066573E-1
1,163865E-1
1,137920E-1
1,134677E-1
1,163865E-1
1,063329E-1
1,040628E-1
1,069816E-1
9,854955E-2
9,336062E-2
9,660370E-2
8,752308E-2
7,487506E-2
7,292921E-2
6,287566E-2
5,638950E-2
5,541658E-2
5,411934E-2
4,244425E-2
4,082271E-2
3,660671E-2
2,006699E-2
1,974268E-2
2,168853E-2
8,391901E-3
6,446052E-3
1,358083E-2
5,797436E-3
1,905739E-3
1,905739E-3
-9,120736E-3
-6,850580E-3
-1,661650E-3
-8,472120E-3
-9,445044E-3
-4,580423E-3
-9,120736E-3
-1,690413E-2
-1,171520E-2
-9,769352E-3
-1,106658E-2
-8,147812E-3
-5,229039E-3
-9,769352E-3
-6,526271E-3
-3,607499E-3
-1,366105E-2
-1,301243E-2
-4,580423E-3
-9,120736E-3
-9,120736E-3
-3,644176E-4
-6,526271E-3
-1,009366E-2
-3,931807E-3
-8,472120E-3
-6,850580E-3
-1,661650E-3
-3,283190E-3
-7,499196E-3
-1,661650E-3
2,841986E-4
-7,499196E-3
-4,580423E-3
-2,958882E-3
-7,499196E-3
-2,310266E-3
4,175896E-3
-6,887257E-4
2,554355E-3
2,230047E-3
-7,174888E-3
-3,283190E-3
4,500204E-3
9,328148E-4
1,257123E-3
8,391901E-3
2,554355E-3
-6,887257E-4
3,851588E-3
-3,283190E-3
-1,985958E-3
8,391901E-3
9,040517E-3
3,527280E-3
8,067593E-3
9,364825E-3
9,328148E-4
5,797436E-3
6,446052E-3
2,230047E-3
9,364825E-3
1,487806E-2
9,040517E-3
1,195929E-2
1,747253E-2
5,473128E-3
8,391901E-3
1,487806E-2
8,391901E-3
1,131067E-2
1,909407E-2
1,293221E-2
1,066206E-2
1,552668E-2
8,067593E-3
1,163498E-2
2,103992E-2
1,747253E-2
1,455375E-2
1,779684E-2
1,649960E-2
9,364825E-3
1,455375E-2
1,552668E-2
1,260791E-2
1,649960E-2
2,071561E-2
1,455375E-2
1,585099E-2
1,974268E-2
9,040517E-3
1,487806E-2
2,331007E-2
1,487806E-2
1,422945E-2
2,168853E-2
1,585099E-2
1,260791E-2
1,649960E-2
1,228360E-2
1,066206E-2
1,779684E-2
1,909407E-2
1,617530E-2
2,201284E-2
1,909407E-2
9,364825E-3
1,390514E-2
1,487806E-2
1,001344E-2
1,520237E-2
2,136422E-2
1,455375E-2
1,520237E-2
2,168853E-2
1,422945E-2
1,455375E-2
2,039130E-2
1,585099E-2
1,455375E-2
2,136422E-2
1,617530E-2
1,325652E-2
1,941838E-2
1,520237E-2
1,228360E-2
1,876976E-2
1,909407E-2
1,455375E-2
2,006699E-2
1,876976E-2
6,121744E-3
1,098637E-2
1,649960E-2
9,689133E-3
1,260791E-2
2,201284E-2
1,617530E-2
1,649960E-2
1,876976E-2
8,391901E-3
1,001344E-2
1,682391E-2
1,163498E-2
1,260791E-2
2,103992E-2
1,520237E-2
1,001344E-2
1,682391E-2
1,422945E-2
1,066206E-2
1,617530E-2
1,844545E-2
1,260791E-2
1,358083E-2
1,682391E-2
7,094669E-3
1,195929E-2
1,714822E-2
8,391901E-3
1,066206E-2
1,747253E-2
8,716209E-3
1,033775E-2
1,876976E-2
1,001344E-2
1,163498E-2
1,747253E-2
1,195929E-2
9,689133E-3
1,747253E-2
1,358083E-2
6,121744E-3
1,163498E-2
1,033775E-2
8,067593E-3
1,422945E-2
1,876976E-2
1,358083E-2
1,487806E-2
1,520237E-2
3,851588E-3
6,770361E-3
1,390514E-2
5,797436E-3
1,001344E-2
1,941838E-2
1,390514E-2
1,163498E-2
1,455375E-2
8,067593E-3
1,001344E-2
1,520237E-2
1,520237E-2
1,066206E-2
1,552668E-2
1,487806E-2
5,148820E-3
8,716209E-3
1,260791E-2
8,391901E-3
1,260791E-2
1,747253E-2
9,040517E-3
9,040517E-3
1,390514E-2
6,446052E-3
7,743285E-3
1,455375E-2
1,098637E-2
9,689133E-3
1,422945E-2
8,391901E-3
8,716209E-3
1,325652E-2
8,067593E-3
8,716209E-3
1,390514E-2
1,422945E-2
9,689133E-3
1,520237E-2
1,487806E-2
4,500204E-3
9,364825E-3
1,325652E-2
5,148820E-3
9,364825E-3
1,714822E-2
1,001344E-2
8,716209E-3
1,131067E-2
2,878663E-3
4,175896E-3
1,228360E-2
9,040517E-3
7,094669E-3
1,714822E-2
1,293221E-2
7,094669E-3
1,033775E-2
4,824512E-3
4,500204E-3
1,131067E-2
1,487806E-2
1,001344E-2
1,585099E-2
1,422945E-2
3,527280E-3
8,716209E-3
1,033775E-2
6,446052E-3
1,001344E-2
1,747253E-2
1,033775E-2
1,228360E-2
1,455375E-2
4,500204E-3
9,689133E-3
1,682391E-2
1,033775E-2
1,098637E-2
1,941838E-2
1,358083E-2
1,260791E-2
1,585099E-2
8,716209E-3
8,391901E-3
1,455375E-2
1,390514E-2
1,033775E-2
1,844545E-2
1,585099E-2
8,716209E-3
1,098637E-2
1,033775E-2
7,094669E-3
1,098637E-2
1,617530E-2
8,391901E-3
1,260791E-2
1,520237E-2
6,446052E-3
9,040517E-3
1,098637E-2
7,418977E-3
1,131067E-2
1,909407E-2
1,358083E-2
1,228360E-2
1,617530E-2
8,716209E-3
1,001344E-2
1,714822E-2
1,649960E-2
1,228360E-2
1,909407E-2
1,649960E-2
1,033775E-2
1,649960E-2
1,487806E-2
1,260791E-2
1,682391E-2
1,876976E-2
1,098637E-2
1,325652E-2
1,714822E-2
7,094669E-3
1,195929E-2
1,585099E-2
9,364825E-3
1,131067E-2
2,103992E-2
1,552668E-2
1,195929E-2
1,909407E-2
1,358083E-2
1,325652E-2
1,682391E-2
1,617530E-2
1,260791E-2
1,941838E-2
1,844545E-2
1,131067E-2
1,617530E-2
1,585099E-2
1,098637E-2
1,747253E-2
2,168853E-2
1,552668E-2
1,487806E-2
1,682391E-2
7,743285E-3
1,293221E-2
1,941838E-2
1,293221E-2
1,293221E-2
2,201284E-2
1,682391E-2
1,325652E-2
1,649960E-2
9,040517E-3
1,098637E-2
1,649960E-2
1,974268E-2
1,455375E-2
1,617530E-2
1,779684E-2
1,001344E-2
1,390514E-2
1,682391E-2
1,098637E-2
1,325652E-2
1,876976E-2
1,293221E-2
1,293221E-2
1,779684E-2
1,098637E-2
1,195929E-2
1,876976E-2
1,422945E-2
1,195929E-2
1,844545E-2
1,682391E-2
8,391901E-3
1,552668E-2
1,487806E-2
1,001344E-2
1,520237E-2
1,974268E-2
1,585099E-2
1,779684E-2
2,006699E-2
9,364825E-3
1,260791E-2
1,844545E-2
1,163498E-2
1,293221E-2
2,006699E-2
1,552668E-2
1,455375E-2
1,779684E-2
1,131067E-2
1,098637E-2
1,520237E-2
1,714822E-2
1,617530E-2
2,071561E-2
2,136422E-2
1,131067E-2
1,520237E-2
1,649960E-2
1,163498E-2
1,520237E-2
2,168853E-2
1,585099E-2
1,747253E-2
2,233715E-2
1,260791E-2
1,390514E-2
2,136422E-2
1,325652E-2
1,293221E-2
2,298577E-2
1,617530E-2
1,325652E-2
1,779684E-2
1,195929E-2
1,228360E-2
2,039130E-2
2,071561E-2
1,520237E-2
1,812114E-2
2,006699E-2
1,066206E-2
1,455375E-2
1,779684E-2
1,098637E-2
1,195929E-2
2,039130E-2
1,747253E-2
1,520237E-2
2,039130E-2
1,293221E-2
1,455375E-2
2,168853E-2
1,649960E-2
1,390514E-2
2,006699E-2
1,714822E-2
1,163498E-2
1,876976E-2
1,649960E-2
1,260791E-2
1,747253E-2
2,103992E-2
1,422945E-2
1,909407E-2
1,974268E-2
8,391901E-3
1,260791E-2
1,779684E-2
1,033775E-2
1,390514E-2
2,201284E-2
1,390514E-2
1,585099E-2
1,876976E-2
9,689133E-3
1,260791E-2
1,909407E-2
1,325652E-2
1,293221E-2
2,071561E-2
1,747253E-2
1,422945E-2
2,006699E-2
1,649960E-2
1,422945E-2
2,201284E-2
2,266146E-2
1,747253E-2
2,006699E-2
2,201284E-2
1,325652E-2
1,617530E-2
2,071561E-2
1,487806E-2
1,714822E-2
2,493161E-2
1,585099E-2
1,487806E-2
1,941838E-2
9,689133E-3
1,422945E-2
1,974268E-2
1,390514E-2
1,390514E-2
2,363438E-2
1,617530E-2
1,163498E-2
1,779684E-2
1,325652E-2
1,358083E-2
2,103992E-2
1,974268E-2
1,585099E-2
2,071561E-2
2,039130E-2
1,228360E-2
1,714822E-2
1,682391E-2
1,358083E-2
1,941838E-2
2,460731E-2
1,844545E-2
1,909407E-2
2,071561E-2
1,066206E-2
1,422945E-2
2,103992E-2
1,520237E-2
1,358083E-2
2,266146E-2
1,552668E-2
1,422945E-2
2,039130E-2
1,552668E-2
1,260791E-2
1,747253E-2
1,585099E-2
1,455375E-2
2,071561E-2
2,006699E-2
1,131067E-2
1,585099E-2
1,779684E-2
1,260791E-2
1,714822E-2
2,266146E-2
1,487806E-2
1,682391E-2
2,103992E-2
9,689133E-3
1,260791E-2
2,201284E-2
1,390514E-2
1,487806E-2
2,298577E-2
1,779684E-2
1,293221E-2
1,747253E-2
1,228360E-2
1,163498E-2
1,714822E-2
2,006699E-2
1,617530E-2
1,909407E-2
2,103992E-2
1,552668E-2
2,233715E-2
2,849900E-2
2,525592E-2
2,752608E-2
3,887686E-2
3,920117E-2
4,568733E-2
5,541658E-2
5,120057E-2
7,292921E-2
9,725232E-2
7,552368E-2
5,217349E-2
5,282211E-2
4,341718E-2
3,498517E-2
3,595809E-2
2,071561E-2
4,824512E-3
4,175896E-3
2,841986E-4
-1,009366E-2
-1,268813E-2
-2,112014E-2
-3,798416E-2
-4,057862E-2
-3,830846E-2
-4,122724E-2
-3,344384E-2
-2,144444E-2
-2,436322E-2
-1,528259E-2
-1,985958E-3
-3,607499E-3
7,094669E-3
2,233715E-2
2,103992E-2
2,266146E-2
2,849900E-2
2,363438E-2
2,039130E-2
2,525592E-2
1,747253E-2
1,552668E-2
2,266146E-2
2,395869E-2
2,071561E-2
2,168853E-2
2,233715E-2
1,552668E-2
1,974268E-2
2,525592E-2
1,876976E-2
1,812114E-2
2,428300E-2
1,779684E-2
1,747253E-2
2,395869E-2
1,455375E-2
1,455375E-2
2,233715E-2
1,714822E-2
1,552668E-2
2,331007E-2
1,812114E-2
1,228360E-2
1,876976E-2
1,487806E-2
1,293221E-2
1,585099E-2
2,006699E-2
1,617530E-2
2,071561E-2
2,201284E-2
1,131067E-2
1,779684E-2
2,136422E-2
1,228360E-2
1,390514E-2
2,039130E-2
1,585099E-2
1,552668E-2
2,103992E-2
1,552668E-2
1,422945E-2
1,974268E-2
1,747253E-2
1,617530E-2
2,201284E-2
1,747253E-2
1,325652E-2
1,876976E-2
1,585099E-2
1,033775E-2
1,617530E-2
2,039130E-2
1,358083E-2
1,422945E-2
1,779684E-2
3,851588E-3
4,500204E-3
7,743285E-3
-3,607499E-3
-6,887257E-4
2,006699E-2
-6,782050E-2
-2,393795E-1
-3,441310E-1
-3,986148E-1
-4,407748E-1
-5,195817E-1
-6,051990E-1
-6,379541E-1
-6,369812E-1
-6,282249E-1
-6,259547E-1
-6,100636E-1
-5,578500E-1
-5,237977E-1
-4,732056E-1
-2,912688E-1
-5,711833E-2
1,543305E-1
2,989720E-1
4,014533E-1
5,483649E-1
7,157079E-1
8,477013E-1
9,488854E-1
1,017314E+0
1,034178E+0
1,018612E+0
9,835864E-1
9,171032E-1
8,389450E-1
7,588409E-1
6,573324E-1
5,366898E-1
4,225333E-1
3,103227E-1
1,948691E-1
1,066573E-1
3,174208E-2
-3,895708E-2
-7,917128E-2
-1,057645E-1
-1,317092E-1
-1,404655E-1
-1,420871E-1
-1,501948E-1
-1,407898E-1
-1,274932E-1
-1,284661E-1
-1,236015E-1
-1,090076E-1
-1,103049E-1
-1,103049E-1
-1,041430E-1
-1,099806E-1
-1,086833E-1
-9,927839E-2
-9,668392E-2
-9,830546E-2
-9,052207E-2
-8,598175E-2
-8,954914E-2
-8,111713E-2
-7,527959E-2
-7,657682E-2
-6,652327E-2
-5,484818E-2
-5,809126E-2
-5,290233E-2
-4,479463E-2
-5,225371E-2
-4,576755E-2
-3,960570E-2
-4,641617E-2
-4,122724E-2
-2,630907E-2
-2,987645E-2
-3,084938E-2
-2,371460E-2
-2,728199E-2
-2,695768E-2
-1,852567E-2
-1,657982E-2
-1,690413E-2
-1,106658E-2
-1,009366E-2
-1,430967E-2
-9,769352E-3
-7,174888E-3
-1,009366E-2
-5,229039E-3
1,257123E-3
-3,607499E-3
-2,634574E-3
3,527280E-3
-4,904731E-3
-3,283190E-3
4,500204E-3
-1,985958E-3
2,841986E-4
1,066206E-2
5,148820E-3
1,581431E-3
6,770361E-3
3,527280E-3
3,851588E-3
1,228360E-2
1,195929E-2
7,418977E-3
1,228360E-2
1,358083E-2
8,391901E-3
1,487806E-2
1,649960E-2
1,131067E-2
1,163498E-2
2,006699E-2
1,390514E-2
1,358083E-2
2,103992E-2
1,422945E-2
1,422945E-2
2,136422E-2
1,649960E-2
1,293221E-2
2,298577E-2
2,168853E-2
1,585099E-2
2,039130E-2
1,747253E-2
1,390514E-2
1,844545E-2
2,039130E-2
1,520237E-2
2,233715E-2
2,395869E-2
1,163498E-2
1,682391E-2
2,039130E-2
1,325652E-2
1,617530E-2
2,493161E-2
1,747253E-2
1,844545E-2
2,363438E-2
1,358083E-2
1,260791E-2
1,941838E-2
1,779684E-2
1,844545E-2
2,558023E-2
2,103992E-2
1,552668E-2
1,974268E-2
1,422945E-2
1,390514E-2
1,779684E-2
2,071561E-2
1,487806E-2
2,006699E-2
2,233715E-2
1,001344E-2
1,390514E-2
2,039130E-2
1,325652E-2
1,714822E-2
2,655315E-2
2,071561E-2
1,714822E-2
1,974268E-2
1,033775E-2
1,163498E-2
1,974268E-2
1,844545E-2
1,552668E-2
2,103992E-2
1,909407E-2
1,195929E-2
1,552668E-2
1,649960E-2
1,001344E-2
1,682391E-2
1,941838E-2
1,293221E-2
1,358083E-2
1,844545E-2
9,364825E-3
1,358083E-2
2,071561E-2
1,098637E-2
1,033775E-2
1,974268E-2
1,131067E-2
1,195929E-2
1,747253E-2
9,364825E-3
1,195929E-2
1,682391E-2
1,260791E-2
1,066206E-2
1,552668E-2
1,228360E-2
8,391901E-3
1,195929E-2
1,195929E-2
9,364825E-3
1,358083E-2
1,779684E-2
1,163498E-2
1,422945E-2
1,747253E-2
5,797436E-3
6,770361E-3
1,455375E-2
8,391901E-3
1,001344E-2
1,974268E-2
1,293221E-2
1,131067E-2
1,293221E-2
5,797436E-3
4,175896E-3
1,131067E-2
1,422945E-2
1,033775E-2
1,617530E-2
1,520237E-2
4,500204E-3
1,066206E-2
1,228360E-2
4,824512E-3
1,228360E-2
2,006699E-2
1,228360E-2
1,358083E-2
1,617530E-2
6,121744E-3
8,716209E-3
1,390514E-2
1,098637E-2
1,163498E-2
1,941838E-2
1,358083E-2
8,391901E-3
1,293221E-2
8,067593E-3
6,446052E-3
1,552668E-2
1,649960E-2
1,098637E-2
1,585099E-2
1,617530E-2
5,148820E-3
8,391901E-3
1,195929E-2
6,770361E-3
1,163498E-2
1,974268E-2
1,163498E-2
8,391901E-3
1,066206E-2
4,824512E-3
6,446052E-3
1,455375E-2
1,195929E-2
7,094669E-3
1,390514E-2
1,131067E-2
5,473128E-3
1,293221E-2
8,391901E-3
7,418977E-3
1,325652E-2
1,390514E-2
9,040517E-3
1,487806E-2
1,552668E-2
7,743285E-3
1,001344E-2
1,585099E-2
9,364825E-3
1,293221E-2
2,103992E-2
1,487806E-2
1,195929E-2
1,617530E-2
9,364825E-3
9,689133E-3
1,779684E-2
1,390514E-2
1,228360E-2
1,941838E-2
1,455375E-2
7,743285E-3
1,325652E-2
1,325652E-2
8,716209E-3
1,455375E-2
1,585099E-2
9,040517E-3
1,325652E-2
1,649960E-2
7,094669E-3
1,195929E-2
1,585099E-2
7,418977E-3
8,391901E-3
1,682391E-2
1,131067E-2
1,066206E-2
1,649960E-2
7,418977E-3
7,094669E-3
1,325652E-2
1,033775E-2
9,364825E-3
1,325652E-2
7,094669E-3
3,851588E-3
1,033775E-2
7,418977E-3
3,202971E-3
7,418977E-3
1,390514E-2
7,418977E-3
8,391901E-3
8,391901E-3
9,328148E-4
4,175896E-3
8,067593E-3
2,554355E-3
2,554355E-3
1,033775E-2
4,175896E-3
2,230047E-3
8,391901E-3
-4,010948E-5
6,085067E-4
7,094669E-3
1,581431E-3
-1,337342E-3
4,500204E-3
1,905739E-3
-5,553347E-3
-6,887257E-4
-1,985958E-3
-6,201963E-3
9,328148E-4
4,824512E-3
-1,985958E-3
9,328148E-4
1,905739E-3
-7,823504E-3
-4,580423E-3
1,905739E-3
2,554355E-3
4,500204E-3
1,260791E-2
1,001344E-2
1,033775E-2
1,974268E-2
1,585099E-2
2,071561E-2
3,498517E-2
3,790394E-2
4,244425E-2
5,314642E-2
5,606519E-2
5,606519E-2
6,838890E-2
7,649660E-2
8,265846E-2
9,498216E-2
1,050357E-1
1,017926E-1
1,089274E-1
1,137920E-1
1,063329E-1
1,128191E-1
1,215754E-1
1,167108E-1
1,157379E-1
1,218997E-1
1,141163E-1
1,086031E-1
1,076302E-1
9,498216E-2
9,109047E-2
9,206339E-2
8,330707E-2
7,519937E-2
7,487506E-2
6,482151E-2
5,217349E-2
5,120057E-2
4,666026E-2
3,887686E-2
3,595809E-2
3,530947E-2
2,493161E-2
2,136422E-2
2,039130E-2
7,418977E-3
9,040517E-3
1,325652E-2
3,851588E-3
1,905739E-3
8,067593E-3
-3,644176E-4
-5,229039E-3
-4,010948E-5
-6,526271E-3
-7,823504E-3
-3,607499E-3
-4,256115E-3
-6,526271E-3
-1,661650E-3
-3,644176E-4
-9,120736E-3
-5,229039E-3
-5,553347E-3
-9,445044E-3
-5,229039E-3
1,257123E-3
-3,283190E-3
-1,661650E-3
1,257123E-3
-6,850580E-3
-5,553347E-3
-6,887257E-4
-5,877655E-3
-3,931807E-3
3,851588E-3
-6,887257E-4
-3,283190E-3
9,328148E-4
-3,931807E-3
-3,283190E-3
4,824512E-3
3,202971E-3
6,085067E-4
8,067593E-3
4,824512E-3
-4,580423E-3
2,878663E-3
3,851588E-3
6,085067E-4
4,175896E-3
1,066206E-2
7,094669E-3
9,040517E-3
1,001344E-2
-1,013034E-3
1,905739E-3
1,033775E-2
5,473128E-3
7,418977E-3
1,422945E-2
8,716209E-3
6,121744E-3
1,131067E-2
2,230047E-3
5,797436E-3
1,552668E-2
1,358083E-2
1,033775E-2
1,520237E-2
1,487806E-2
7,743285E-3
1,163498E-2
1,325652E-2
5,797436E-3
1,066206E-2
1,844545E-2
1,358083E-2
1,195929E-2
1,617530E-2
5,797436E-3
6,121744E-3
1,455375E-2
7,743285E-3
5,797436E-3
1,844545E-2
1,325652E-2
7,094669E-3
1,098637E-2
6,770361E-3
8,067593E-3
1,520237E-2
1,325652E-2
8,716209E-3
1,228360E-2
1,228360E-2
3,202971E-3
9,364825E-3
1,422945E-2
6,446052E-3
1,001344E-2
1,844545E-2
1,293221E-2
9,040517E-3
1,195929E-2
7,418977E-3
9,689133E-3
1,358083E-2
9,040517E-3
7,094669E-3
1,422945E-2
1,260791E-2
7,094669E-3
1,131067E-2
9,040517E-3
4,175896E-3
1,098637E-2
1,422945E-2
6,121744E-3
1,066206E-2
1,033775E-2
2,230047E-3
7,418977E-3
1,098637E-2
4,500204E-3
7,418977E-3
1,812114E-2
9,689133E-3
7,743285E-3
1,325652E-2
1,905739E-3
3,851588E-3
1,228360E-2
6,770361E-3
9,364825E-3
1,422945E-2
1,001344E-2
3,202971E-3
7,743285E-3
5,473128E-3
4,500204E-3
9,040517E-3
1,358083E-2
7,418977E-3
7,418977E-3
9,364825E-3
1,257123E-3
4,175896E-3
9,689133E-3
4,500204E-3
3,527280E-3
1,001344E-2
5,797436E-3
6,770361E-3
1,260791E-2
4,175896E-3
3,202971E-3
8,716209E-3
4,824512E-3
2,878663E-3
1,001344E-2
9,364825E-3
2,230047E-3
6,446052E-3
6,446052E-3
1,581431E-3
5,797436E-3
1,163498E-2
7,094669E-3
5,148820E-3
1,001344E-2
6,085067E-4
3,202971E-3
1,098637E-2
4,175896E-3
4,175896E-3
1,455375E-2
1,066206E-2
6,121744E-3
1,163498E-2
4,824512E-3
6,121744E-3
1,325652E-2
1,033775E-2
8,067593E-3
1,260791E-2
1,163498E-2
5,148820E-3
1,325652E-2
1,098637E-2
2,878663E-3
9,364825E-3
1,585099E-2
9,689133E-3
1,033775E-2
1,293221E-2
3,202971E-3
5,797436E-3
1,228360E-2
7,418977E-3
8,067593E-3
1,455375E-2
1,195929E-2
5,797436E-3
1,001344E-2
6,121744E-3
2,878663E-3
1,195929E-2
1,552668E-2
1,066206E-2
1,358083E-2
1,520237E-2
4,824512E-3
7,743285E-3
1,325652E-2
7,094669E-3
9,364825E-3
1,747253E-2
1,001344E-2
9,040517E-3
1,325652E-2
4,175896E-3
8,067593E-3
1,325652E-2
1,195929E-2
1,163498E-2
1,714822E-2
1,260791E-2
4,824512E-3
1,001344E-2
1,098637E-2
1,001344E-2
1,552668E-2
1,812114E-2
1,228360E-2
1,487806E-2
1,779684E-2
8,716209E-3
1,131067E-2
1,585099E-2
1,066206E-2
1,001344E-2
1,974268E-2
1,260791E-2
1,033775E-2
1,682391E-2
7,418977E-3
8,716209E-3
1,552668E-2
1,131067E-2
9,364825E-3
1,617530E-2
1,422945E-2
8,716209E-3
1,293221E-2
9,689133E-3
9,689133E-3
1,487806E-2
1,812114E-2
1,293221E-2
1,293221E-2
1,682391E-2
7,418977E-3
1,098637E-2
1,455375E-2
9,364825E-3
1,228360E-2
1,876976E-2
1,195929E-2
9,040517E-3
1,585099E-2
9,040517E-3
7,094669E-3
1,228360E-2
1,131067E-2
1,163498E-2
1,714822E-2
1,552668E-2
8,067593E-3
1,163498E-2
9,364825E-3
8,067593E-3
1,390514E-2
1,747253E-2
1,195929E-2
1,585099E-2
1,714822E-2
5,797436E-3
1,033775E-2
1,649960E-2
1,066206E-2
1,033775E-2
1,844545E-2
1,487806E-2
1,293221E-2
1,682391E-2
1,195929E-2
1,131067E-2
1,520237E-2
1,163498E-2
1,358083E-2
2,071561E-2
1,974268E-2
1,195929E-2
1,585099E-2
1,617530E-2
1,098637E-2
1,455375E-2
1,844545E-2
1,293221E-2
1,682391E-2
2,168853E-2
1,131067E-2
1,325652E-2
2,039130E-2
1,195929E-2
1,293221E-2
2,136422E-2
1,520237E-2
1,390514E-2
1,909407E-2
1,325652E-2
1,390514E-2
1,941838E-2
1,649960E-2
1,779684E-2
2,233715E-2
2,006699E-2
1,098637E-2
1,682391E-2
2,039130E-2
1,390514E-2
1,779684E-2
2,395869E-2
1,747253E-2
1,876976E-2
2,298577E-2
1,325652E-2
1,649960E-2
2,168853E-2
1,422945E-2
1,552668E-2
2,590454E-2
1,844545E-2
1,520237E-2
1,812114E-2
1,228360E-2
1,487806E-2
2,039130E-2
1,812114E-2
1,617530E-2
2,395869E-2
2,103992E-2
1,293221E-2
1,520237E-2
1,552668E-2
1,487806E-2
1,714822E-2
1,974268E-2
1,552668E-2
1,747253E-2
2,233715E-2
9,689133E-3
1,131067E-2
1,974268E-2
1,358083E-2
1,552668E-2
2,233715E-2
1,552668E-2
1,325652E-2
1,747253E-2
1,131067E-2
1,228360E-2
1,747253E-2
1,844545E-2
1,714822E-2
2,071561E-2
1,941838E-2
1,325652E-2
1,747253E-2
1,649960E-2
1,131067E-2
1,617530E-2
2,428300E-2
1,747253E-2
1,909407E-2
2,233715E-2
1,163498E-2
1,617530E-2
2,331007E-2
1,649960E-2
1,520237E-2
2,331007E-2
1,974268E-2
1,585099E-2
1,812114E-2
1,293221E-2
1,390514E-2
2,201284E-2
2,168853E-2
1,682391E-2
2,039130E-2
2,103992E-2
1,163498E-2
1,487806E-2
2,006699E-2
1,520237E-2
1,779684E-2
2,395869E-2
1,617530E-2
1,941838E-2
2,071561E-2
1,098637E-2
1,520237E-2
2,136422E-2
1,228360E-2
1,293221E-2
1,941838E-2
1,649960E-2
1,325652E-2
1,876976E-2
1,293221E-2
9,689133E-3
1,779684E-2
1,682391E-2
1,293221E-2
1,779684E-2
2,103992E-2
1,066206E-2
1,487806E-2
1,779684E-2
1,293221E-2
1,520237E-2
2,331007E-2
1,487806E-2
1,487806E-2
1,941838E-2
1,260791E-2
1,487806E-2
2,136422E-2
1,390514E-2
1,358083E-2
2,233715E-2
1,649960E-2
1,066206E-2
1,714822E-2
1,617530E-2
1,455375E-2
1,682391E-2
1,747253E-2
1,390514E-2
1,974268E-2
2,233715E-2
1,131067E-2
1,390514E-2
2,006699E-2
1,520237E-2
1,585099E-2
2,428300E-2
1,844545E-2
1,228360E-2
1,844545E-2
1,358083E-2
1,358083E-2
2,103992E-2
1,909407E-2
1,682391E-2
2,266146E-2
2,039130E-2
1,131067E-2
1,325652E-2
1,649960E-2
1,131067E-2
1,487806E-2
2,266146E-2
1,649960E-2
1,617530E-2
2,039130E-2
1,228360E-2
1,260791E-2
1,974268E-2
1,617530E-2
1,098637E-2
1,844545E-2
1,585099E-2
1,001344E-2
1,649960E-2
1,585099E-2
1,325652E-2
1,682391E-2
2,039130E-2
1,520237E-2
1,682391E-2
2,331007E-2
1,520237E-2
2,298577E-2
3,141778E-2
2,752608E-2
3,303932E-2
4,795749E-2
4,828180E-2
5,087626E-2
5,833535E-2
6,644305E-2
8,719877E-2
8,557723E-2
6,222705E-2
4,698456E-2
4,730887E-2
4,698456E-2
3,401224E-2
2,428300E-2
1,325652E-2
-1,985958E-3
-4,256115E-3
-1,013034E-3
-1,398536E-2
-2,209306E-2
-2,663337E-2
-4,122724E-2
-4,220016E-2
-3,733554E-2
-3,895708E-2
-3,279523E-2
-1,657982E-2
-1,268813E-2
-9,769352E-3
2,878663E-3
9,364825E-3
1,422945E-2
2,493161E-2
2,687746E-2
2,266146E-2
2,622885E-2
2,752608E-2
1,876976E-2
2,136422E-2
2,363438E-2
1,552668E-2
1,649960E-2
2,525592E-2
1,941838E-2
1,779684E-2
2,233715E-2
1,325652E-2
1,552668E-2
2,201284E-2
1,909407E-2
1,974268E-2
2,428300E-2
2,006699E-2
1,358083E-2
1,682391E-2
1,844545E-2
1,585099E-2
2,071561E-2
2,395869E-2
1,617530E-2
1,909407E-2
2,201284E-2
1,195929E-2
1,747253E-2
2,103992E-2
1,325652E-2
1,714822E-2
2,525592E-2
1,649960E-2
1,812114E-2
2,201284E-2
1,422945E-2
1,617530E-2
2,395869E-2
1,909407E-2
1,876976E-2
2,298577E-2
2,103992E-2
1,325652E-2
1,747253E-2
1,909407E-2
1,487806E-2
2,006699E-2
2,363438E-2
1,585099E-2
1,974268E-2
2,201284E-2
1,293221E-2
1,747253E-2
2,006699E-2
1,293221E-2
1,390514E-2
2,071561E-2
1,552668E-2
1,066206E-2
1,552668E-2
6,446052E-3
4,175896E-3
9,364825E-3
3,527280E-3
-4,010948E-5
1,487806E-2
-6,263157E-2
-2,374336E-1
-3,438067E-1
-3,901827E-1
-4,359102E-1
-5,140684E-1
-5,919024E-1
-6,363326E-1
-6,447646E-1
-6,363326E-1
-6,311437E-1
-6,188199E-1
-5,695251E-1
-5,306081E-1
-4,916912E-1
-3,227267E-1
-8,695468E-2
1,280616E-1
2,866483E-1
3,939942E-1
5,240418E-1
6,926820E-1
8,421880E-1
9,453180E-1
1,015693E+0
1,047151E+0
1,028990E+0
9,962344E-1
9,433722E-1
8,609979E-1
7,770021E-1
6,887903E-1
5,700935E-1
4,520454E-1
3,372403E-1
2,214623E-1
1,283859E-1
4,957903E-2
-2,144444E-2
-7,138789E-2
-1,008999E-1
-1,278175E-1
-1,479246E-1
-1,508434E-1
-1,469517E-1
-1,466274E-1
-1,330064E-1
-1,216556E-1
-1,248987E-1
-1,174396E-1
-1,122507E-1
-1,206827E-1
-1,141966E-1
-1,067375E-1
-1,106292E-1
-1,080347E-1
-9,700823E-2
-9,895408E-2
-9,668392E-2
-8,922484E-2
-9,408946E-2
-8,760330E-2
-7,560390E-2
-7,463097E-2
-6,976635E-2
-5,906418E-2
-5,841557E-2
-5,873987E-2
-5,257802E-2
-5,160510E-2
-4,933494E-2
-4,090293E-2
-3,701123E-2
-3,701123E-2
-3,149799E-2
-2,760630E-2
-3,538969E-2
-2,890353E-2
-2,274168E-2
-2,403891E-2
-1,917429E-2
-1,106658E-2
-1,657982E-2
-1,430967E-2
-9,120736E-3
-1,560690E-2
-1,106658E-2
-1,661650E-3
-9,120736E-3
-9,120736E-3
6,085067E-4
-4,580423E-3
-7,499196E-3
1,581431E-3
-1,337342E-3
-3,931807E-3
1,905739E-3
-6,887257E-4
-3,644176E-4
6,121744E-3
5,797436E-3
-1,013034E-3
4,824512E-3
4,824512E-3
-1,013034E-3
7,743285E-3
1,293221E-2
1,001344E-2
1,390514E-2
1,585099E-2
7,094669E-3
8,067593E-3
1,390514E-2
1,293221E-2
1,228360E-2
2,103992E-2
1,941838E-2
1,390514E-2
1,974268E-2
1,422945E-2
1,358083E-2
2,298577E-2
1,909407E-2
1,747253E-2
2,363438E-2
2,331007E-2
1,585099E-2
2,039130E-2
1,812114E-2
1,358083E-2
2,136422E-2
2,493161E-2
1,844545E-2
2,103992E-2
2,233715E-2
1,098637E-2
1,487806E-2
2,136422E-2
1,682391E-2
1,974268E-2
2,687746E-2
2,103992E-2
1,617530E-2
2,006699E-2
1,390514E-2
1,455375E-2
2,331007E-2
2,266146E-2
1,941838E-2
2,525592E-2
2,460731E-2
1,487806E-2
1,812114E-2
2,136422E-2
1,617530E-2
1,876976E-2
2,428300E-2
1,909407E-2
1,779684E-2
2,298577E-2
1,260791E-2
1,487806E-2
2,298577E-2
1,649960E-2
1,617530E-2
2,395869E-2
1,747253E-2
1,422945E-2
1,844545E-2
1,358083E-2
1,260791E-2
1,974268E-2
2,103992E-2
1,487806E-2
1,682391E-2
1,714822E-2
7,418977E-3
1,131067E-2
1,552668E-2
1,195929E-2
1,390514E-2
2,006699E-2
1,358083E-2
1,228360E-2
1,455375E-2
7,743285E-3
8,067593E-3
1,876976E-2
1,617530E-2
1,260791E-2
1,812114E-2
1,585099E-2
1,131067E-2
1,682391E-2
1,390514E-2
1,131067E-2
1,682391E-2
1,941838E-2
1,455375E-2
1,649960E-2
1,779684E-2
1,131067E-2
1,293221E-2
1,909407E-2
1,358083E-2
1,649960E-2
2,331007E-2
1,422945E-2
1,358083E-2
1,876976E-2
1,066206E-2
1,293221E-2
1,747253E-2
1,520237E-2
1,390514E-2
1,974268E-2
1,617530E-2
9,689133E-3
1,325652E-2
1,098637E-2
8,391901E-3
1,487806E-2
1,487806E-2
8,716209E-3
1,228360E-2
1,487806E-2
7,418977E-3
1,098637E-2
1,260791E-2
5,797436E-3
8,391901E-3
1,714822E-2
1,131067E-2
9,689133E-3
1,325652E-2
4,824512E-3
5,473128E-3
1,649960E-2
1,325652E-2
9,689133E-3
1,617530E-2
1,358083E-2
8,391901E-3
1,195929E-2
1,390514E-2
1,098637E-2
1,552668E-2
1,941838E-2
1,487806E-2
1,585099E-2
1,812114E-2
8,391901E-3
1,195929E-2
1,876976E-2
1,260791E-2
1,422945E-2
2,298577E-2
1,552668E-2
1,131067E-2
1,552668E-2
8,391901E-3
8,716209E-3
1,390514E-2
1,098637E-2
1,066206E-2
1,714822E-2
1,455375E-2
6,446052E-3
7,418977E-3
9,689133E-3
5,148820E-3
9,364825E-3
1,714822E-2
1,098637E-2
9,689133E-3
1,358083E-2
3,202971E-3
6,770361E-3
1,649960E-2
1,066206E-2
1,195929E-2
1,909407E-2
1,195929E-2
7,094669E-3
1,325652E-2
1,033775E-2
1,098637E-2
1,844545E-2
1,682391E-2
1,163498E-2
1,649960E-2
1,487806E-2
7,094669E-3
1,131067E-2
1,195929E-2
9,040517E-3
1,617530E-2
1,876976E-2
1,033775E-2
7,094669E-3
1,195929E-2
5,148820E-3
8,391901E-3
1,195929E-2
6,770361E-3
8,391901E-3
1,747253E-2
1,066206E-2
5,797436E-3
9,040517E-3
5,797436E-3
5,148820E-3
1,033775E-2
1,163498E-2
7,743285E-3
1,131067E-2
1,487806E-2
3,527280E-3
8,067593E-3
1,195929E-2
6,446052E-3
1,066206E-2
1,649960E-2
9,689133E-3
1,098637E-2
1,455375E-2
2,878663E-3
5,797436E-3
1,033775E-2
4,824512E-3
7,743285E-3
1,390514E-2
7,418977E-3
1,905739E-3
6,446052E-3
2,878663E-3
9,328148E-4
4,500204E-3
5,473128E-3
6,085067E-4
2,230047E-3
5,797436E-3
-1,013034E-3
-6,887257E-4
3,851588E-3
-1,985958E-3
-1,985958E-3
9,689133E-3
3,202971E-3
9,328148E-4
8,067593E-3
1,257123E-3
3,202971E-3
1,163498E-2
1,001344E-2
1,163498E-2
2,039130E-2
2,428300E-2
2,266146E-2
3,401224E-2
3,790394E-2
4,017409E-2
5,022765E-2
5,995689E-2
6,060550E-2
7,098336E-2
8,006399E-2
7,584799E-2
8,655015E-2
9,887386E-2
9,887386E-2
1,056843E-1
1,186567E-1
1,144406E-1
1,121705E-1
1,157379E-1
1,082788E-1
1,095760E-1
1,150893E-1
1,105490E-1
1,037385E-1
1,053600E-1
1,014683E-1
8,687446E-2
8,492861E-2
7,811814E-2
6,774028E-2
6,644305E-2
6,352428E-2
5,184919E-2
5,022765E-2
4,828180E-2
3,109347E-2
2,979624E-2
3,239070E-2
2,006699E-2
1,649960E-2
2,039130E-2
1,001344E-2
3,527280E-3
7,743285E-3
2,554355E-3
-1,013034E-3
1,905739E-3
-2,310266E-3
-4,256115E-3
-2,310266E-3
-3,931807E-3
-1,009366E-2
-5,229039E-3
-6,850580E-3
-1,009366E-2
-7,174888E-3
-1,013034E-3
-7,499196E-3
-4,904731E-3
2,230047E-3
-8,472120E-3
-7,174888E-3
-4,010948E-5
-8,472120E-3
-6,201963E-3
3,851588E-3
-3,283190E-3
-9,120736E-3
-1,985958E-3
-5,877655E-3
-8,796428E-3
-2,958882E-3
-1,985958E-3
-3,283190E-3
2,230047E-3
1,257123E-3
-9,120736E-3
-5,229039E-3
-1,013034E-3
-7,823504E-3
-2,958882E-3
3,202971E-3
-1,985958E-3
9,328148E-4
5,148820E-3
-3,644176E-4
3,527280E-3
9,364825E-3
2,841986E-4
9,328148E-4
1,001344E-2
6,446052E-3
9,328148E-4
5,473128E-3
5,473128E-3
4,500204E-3
8,391901E-3
9,040517E-3
5,797436E-3
7,094669E-3
8,716209E-3
-2,310266E-3
1,257123E-3
8,067593E-3
2,230047E-3
4,175896E-3
1,131067E-2
5,148820E-3
5,473128E-3
1,001344E-2
1,257123E-3
3,851588E-3
1,293221E-2
7,743285E-3
6,770361E-3
1,390514E-2
9,689133E-3
5,148820E-3
1,293221E-2
8,067593E-3
6,121744E-3
1,455375E-2
1,682391E-2
1,066206E-2
1,390514E-2
1,779684E-2
7,743285E-3
1,098637E-2
1,487806E-2
1,001344E-2
1,325652E-2
2,136422E-2
1,617530E-2
1,682391E-2
2,103992E-2
1,293221E-2
1,325652E-2
2,103992E-2
1,520237E-2
1,293221E-2
2,006699E-2
1,649960E-2
1,163498E-2
1,487806E-2
1,163498E-2
1,066206E-2
1,682391E-2
2,071561E-2
1,617530E-2
1,876976E-2
1,779684E-2
8,067593E-3
1,131067E-2
1,617530E-2
1,066206E-2
1,487806E-2
2,622885E-2
1,876976E-2
1,649960E-2
2,201284E-2
1,260791E-2
1,390514E-2
2,071561E-2
1,422945E-2
1,358083E-2
2,331007E-2
2,006699E-2
1,617530E-2
1,974268E-2
1,422945E-2
1,228360E-2
1,747253E-2
1,909407E-2
1,682391E-2
1,682391E-2
1,779684E-2
1,033775E-2
1,390514E-2
1,714822E-2
8,067593E-3
1,228360E-2
2,298577E-2
1,487806E-2
1,487806E-2
1,974268E-2
1,066206E-2
1,131067E-2
2,201284E-2
1,714822E-2
1,455375E-2
2,395869E-2
1,779684E-2
1,131067E-2
1,844545E-2
1,649960E-2
1,422945E-2
2,039130E-2
2,006699E-2
1,487806E-2
1,714822E-2
1,779684E-2
5,797436E-3
1,098637E-2
1,682391E-2
1,033775E-2
1,293221E-2
2,006699E-2
1,131067E-2
1,131067E-2
1,487806E-2
9,689133E-3
8,716209E-3
1,455375E-2
1,520237E-2
1,260791E-2
1,520237E-2
1,325652E-2
9,040517E-3
1,487806E-2
1,520237E-2
1,098637E-2
1,293221E-2
2,071561E-2
1,487806E-2
1,714822E-2
1,909407E-2
7,743285E-3
1,066206E-2
1,812114E-2
1,260791E-2
1,455375E-2
2,493161E-2
1,617530E-2
1,228360E-2
1,779684E-2
1,001344E-2
1,131067E-2
1,812114E-2
1,649960E-2
1,293221E-2
1,649960E-2
1,325652E-2
6,446052E-3
1,260791E-2
1,260791E-2
1,163498E-2
1,520237E-2
1,844545E-2
1,325652E-2
1,455375E-2
1,747253E-2
8,067593E-3
1,098637E-2
1,585099E-2
9,689133E-3
1,487806E-2
2,266146E-2
1,552668E-2
1,520237E-2
1,779684E-2
9,364825E-3
1,131067E-2
1,714822E-2
1,585099E-2
1,552668E-2
2,071561E-2
1,844545E-2
1,228360E-2
1,585099E-2
1,358083E-2
1,163498E-2
2,071561E-2
2,071561E-2
1,520237E-2
1,812114E-2
1,909407E-2
9,689133E-3
1,228360E-2
1,974268E-2
1,163498E-2
1,422945E-2
2,493161E-2
1,487806E-2
1,293221E-2
1,812114E-2
8,067593E-3
1,131067E-2
1,844545E-2
1,455375E-2
1,293221E-2
1,844545E-2
1,617530E-2
1,195929E-2
1,455375E-2
1,422945E-2
8,391901E-3
1,422945E-2
1,876976E-2
1,260791E-2
1,682391E-2
1,941838E-2
8,391901E-3
1,163498E-2
1,714822E-2
9,689133E-3
1,131067E-2
2,233715E-2
1,520237E-2
1,195929E-2
1,520237E-2
9,689133E-3
1,098637E-2
1,714822E-2
1,520237E-2
1,098637E-2
1,455375E-2
1,358083E-2
8,716209E-3
1,585099E-2
1,552668E-2
9,689133E-3
1,325652E-2
1,812114E-2
1,163498E-2
1,422945E-2
1,812114E-2
8,391901E-3
1,228360E-2
2,233715E-2
1,617530E-2
1,552668E-2
2,298577E-2
1,617530E-2
1,293221E-2
1,747253E-2
9,689133E-3
1,293221E-2
1,974268E-2
1,779684E-2
1,487806E-2
1,812114E-2
1,747253E-2
1,228360E-2
1,617530E-2
1,390514E-2
1,131067E-2
1,487806E-2
2,071561E-2
1,487806E-2
1,552668E-2
1,876976E-2
1,033775E-2
1,228360E-2
1,812114E-2
1,293221E-2
1,228360E-2
2,006699E-2
1,390514E-2
1,098637E-2
2,006699E-2
1,195929E-2
9,689133E-3
1,812114E-2
1,487806E-2
9,364825E-3
1,779684E-2
1,617530E-2
6,770361E-3
1,001344E-2
1,293221E-2
8,391901E-3
1,131067E-2
1,812114E-2
1,001344E-2
1,033775E-2
1,520237E-2
5,148820E-3
7,743285E-3
1,455375E-2
8,716209E-3
8,716209E-3
1,649960E-2
9,364825E-3
5,473128E-3
1,131067E-2
7,743285E-3
9,364825E-3
1,260791E-2
1,131067E-2
6,121744E-3
1,293221E-2
1,293221E-2
3,527280E-3
6,446052E-3
8,716209E-3
1,905739E-3
6,770361E-3
1,714822E-2
9,040517E-3
1,098637E-2
1,552668E-2
2,878663E-3
5,473128E-3
1,131067E-2
6,446052E-3
7,418977E-3
1,520237E-2
1,001344E-2
5,797436E-3
1,001344E-2
7,094669E-3
4,175896E-3
1,001344E-2
1,098637E-2
7,743285E-3
1,066206E-2
9,689133E-3
1,257123E-3
5,797436E-3
8,391901E-3
3,851588E-3
7,418977E-3
1,422945E-2
5,797436E-3
6,121744E-3
1,033775E-2
2,554355E-3
4,824512E-3
1,033775E-2
6,770361E-3
6,446052E-3
1,260791E-2
1,001344E-2
2,554355E-3
4,500204E-3
3,202971E-3
4,500204E-3
1,098637E-2
1,260791E-2
7,094669E-3
1,163498E-2
1,325652E-2
4,175896E-3
5,797436E-3
1,163498E-2
6,446052E-3
9,364825E-3
1,747253E-2
1,098637E-2
7,418977E-3
1,228360E-2
6,121744E-3
8,067593E-3
1,390514E-2
1,033775E-2
8,067593E-3
1,487806E-2
1,358083E-2
5,797436E-3
1,131067E-2
1,358083E-2
7,743285E-3
1,163498E-2
1,844545E-2
1,195929E-2
1,358083E-2
1,520237E-2
5,797436E-3
8,391901E-3
1,617530E-2
9,364825E-3
9,040517E-3
1,876976E-2
1,293221E-2
9,040517E-3
1,228360E-2
6,446052E-3
6,446052E-3
1,682391E-2
1,552668E-2
1,066206E-2
1,455375E-2
1,649960E-2
8,391901E-3
1,163498E-2
1,649960E-2
1,033775E-2
1,358083E-2
2,233715E-2
1,552668E-2
1,422945E-2
1,941838E-2
1,001344E-2
1,066206E-2
2,006699E-2
1,293221E-2
1,163498E-2
2,039130E-2
1,455375E-2
1,195929E-2
1,812114E-2
1,163498E-2
8,716209E-3
1,617530E-2
1,909407E-2
1,325652E-2
1,649960E-2
1,358083E-2
6,446052E-3
1,033775E-2
1,390514E-2
1,228360E-2
1,552668E-2
2,136422E-2
1,260791E-2
1,033775E-2
1,422945E-2
6,121744E-3
8,391901E-3
1,552668E-2
1,228360E-2
1,131067E-2
1,844545E-2
1,617530E-2
1,195929E-2
1,487806E-2
8,391901E-3
7,418977E-3
1,779684E-2
2,136422E-2
2,136422E-2
2,687746E-2
2,882331E-2
2,266146E-2
3,206639E-2
4,309287E-2
4,147133E-2
4,957903E-2
6,255135E-2
6,871321E-2
8,817169E-2
8,200984E-2
5,379503E-2
4,730887E-2
4,860611E-2
4,276856E-2
3,530947E-2
2,947193E-2
1,163498E-2
-3,607499E-3
-4,904731E-3
-1,041797E-2
-1,690413E-2
-1,657982E-2
-2,274168E-2
-3,603831E-2
-3,928139E-2
-3,603831E-2
-4,057862E-2
-3,247092E-2
-1,949860E-2
-1,722844E-2
-6,850580E-3
1,033775E-2
1,228360E-2
1,649960E-2
2,428300E-2
1,812114E-2
1,844545E-2
2,428300E-2
2,331007E-2
2,136422E-2
2,655315E-2
2,298577E-2
1,358083E-2
1,649960E-2
1,455375E-2
1,163498E-2
1,876976E-2
2,331007E-2
1,747253E-2
2,039130E-2
2,233715E-2
1,358083E-2
1,747253E-2
2,103992E-2
1,260791E-2
1,552668E-2
2,558023E-2
1,844545E-2
1,358083E-2
1,844545E-2
1,195929E-2
1,131067E-2
1,747253E-2
1,747253E-2
1,649960E-2
2,039130E-2
1,779684E-2
1,001344E-2
1,195929E-2
1,358083E-2
1,293221E-2
1,747253E-2
2,201284E-2
1,390514E-2
1,682391E-2
2,525592E-2
1,649960E-2
1,617530E-2
2,428300E-2
1,844545E-2
1,390514E-2
2,687746E-2
2,201284E-2
1,552668E-2
2,071561E-2
1,585099E-2
1,682391E-2
2,493161E-2
2,460731E-2
1,909407E-2
2,266146E-2
2,103992E-2
1,390514E-2
1,682391E-2
1,844545E-2
1,390514E-2
1,617530E-2
1,974268E-2
1,033775E-2
1,163498E-2
1,001344E-2
-2,634574E-3
6,085067E-4
1,487806E-2
-5,906418E-2
-2,192724E-1
-3,279156E-1
-3,888855E-1
-4,297483E-1
-5,056364E-1
-5,990372E-1
-6,350354E-1
-6,353597E-1
-6,327652E-1
-6,279006E-1
-6,123338E-1
-5,737411E-1
-5,335269E-1
-4,929884E-1
-3,434824E-1
-1,128993E-1
1,163865E-1
2,811350E-1
3,871838E-1
5,201501E-1
6,842500E-1
8,204594E-1
9,313728E-1
1,007261E+0
1,032233E+0
1,030611E+0
1,006937E+0
9,446694E-1
8,684570E-1
7,864071E-1
6,813312E-1
5,726880E-1
4,624232E-1
3,446994E-1
2,324888E-1
1,420068E-1
5,541658E-2
-1,982290E-2
-6,587465E-2
-1,038187E-1
-1,317092E-1
-1,404655E-1
-1,394926E-1
-1,466274E-1
-1,424114E-1
-1,330064E-1
-1,365738E-1
-1,278175E-1
-1,151695E-1
-1,171153E-1
-1,164667E-1
-1,080347E-1
-1,122507E-1
-1,125750E-1
-1,064132E-1
-1,073861E-1
-1,064132E-1
-9,603531E-2
-9,344084E-2
-9,214361E-2
-8,079283E-2
-7,819836E-2
-8,209006E-2
-7,236081E-2
-6,490173E-2
-6,522604E-2
-5,776695E-2
-4,511893E-2
-4,965925E-2
-4,544324E-2
-4,025431E-2
-4,803771E-2
-4,122724E-2
-3,084938E-2
-3,279523E-2
-3,149799E-2
-2,047152E-2
-2,695768E-2
-2,533614E-2
-1,755275E-2
-2,339029E-2
-2,209306E-2
-1,301243E-2
-1,268813E-2
-1,268813E-2
-5,229039E-3
-6,526271E-3
-1,366105E-2
-7,499196E-3
-6,201963E-3
-7,499196E-3
-1,985958E-3
1,905739E-3
-2,958882E-3
-6,887257E-4
2,230047E-3
-6,201963E-3
-1,337342E-3
4,824512E-3
-3,644176E-4
2,230047E-3
9,040517E-3
4,500204E-3
4,500204E-3
1,001344E-2
2,230047E-3
2,554355E-3
1,195929E-2
1,163498E-2
1,066206E-2
1,617530E-2
1,714822E-2
9,364825E-3
1,487806E-2
1,585099E-2
1,195929E-2
1,649960E-2
2,168853E-2
1,422945E-2
1,617530E-2
2,233715E-2
1,293221E-2
1,617530E-2
2,460731E-2
1,714822E-2
1,617530E-2
2,460731E-2
1,876976E-2
1,455375E-2
2,071561E-2
1,682391E-2
1,682391E-2
2,136422E-2
2,136422E-2
2,006699E-2
2,331007E-2
1,974268E-2
1,455375E-2
2,006699E-2
2,071561E-2
1,714822E-2
2,006699E-2
2,558023E-2
2,103992E-2
2,363438E-2
2,525592E-2
1,520237E-2
1,714822E-2
2,298577E-2
1,552668E-2
1,520237E-2
2,525592E-2
2,136422E-2
1,974268E-2
2,201284E-2
1,649960E-2
1,293221E-2
1,844545E-2
1,941838E-2
1,487806E-2
1,909407E-2
2,201284E-2
1,228360E-2
1,422945E-2
1,649960E-2
1,358083E-2
1,487806E-2
2,006699E-2
1,358083E-2
1,390514E-2
1,812114E-2
1,228360E-2
1,455375E-2
2,039130E-2
1,358083E-2
1,358083E-2
2,071561E-2
1,585099E-2
1,195929E-2
1,844545E-2
1,390514E-2
8,716209E-3
1,779684E-2
2,006699E-2
1,325652E-2
1,358083E-2
1,649960E-2
8,391901E-3
1,422945E-2
1,747253E-2
1,131067E-2
1,228360E-2
1,941838E-2
1,325652E-2
1,293221E-2
1,876976E-2
1,195929E-2
1,098637E-2
1,844545E-2
1,649960E-2
1,163498E-2
1,747253E-2
2,006699E-2
1,033775E-2
1,422945E-2
1,260791E-2
7,418977E-3
1,260791E-2
1,941838E-2
1,098637E-2
1,131067E-2
1,876976E-2
6,446052E-3
8,067593E-3
1,455375E-2
8,067593E-3
9,364825E-3
1,649960E-2
1,131067E-2
7,094669E-3
1,487806E-2
1,066206E-2
7,743285E-3
1,358083E-2
1,552668E-2
1,293221E-2
1,747253E-2
1,812114E-2
9,364825E-3
1,163498E-2
1,455375E-2
1,033775E-2
1,163498E-2
2,168853E-2
1,585099E-2
1,293221E-2
1,455375E-2
8,391901E-3
1,066206E-2
1,585099E-2
1,358083E-2
9,040517E-3
1,358083E-2
1,552668E-2
5,473128E-3
1,131067E-2
1,325652E-2
5,797436E-3
9,364825E-3
1,747253E-2
1,163498E-2
1,260791E-2
1,552668E-2
5,148820E-3
1,001344E-2
1,779684E-2
9,040517E-3
8,391901E-3
1,812114E-2
1,325652E-2
1,001344E-2
1,325652E-2
5,797436E-3
7,418977E-3
1,649960E-2
1,487806E-2
1,033775E-2
1,422945E-2
1,520237E-2
6,446052E-3
1,001344E-2
1,325652E-2
9,040517E-3
1,131067E-2
1,974268E-2
1,358083E-2
1,260791E-2
1,455375E-2
4,824512E-3
9,040517E-3
1,585099E-2
1,163498E-2
1,163498E-2
1,779684E-2
1,131067E-2
7,418977E-3
1,422945E-2
1,001344E-2
9,689133E-3
1,552668E-2
1,585099E-2
1,066206E-2
1,260791E-2
1,422945E-2
6,121744E-3
9,689133E-3
1,585099E-2
9,040517E-3
1,293221E-2
2,136422E-2
1,293221E-2
1,195929E-2
1,422945E-2
4,824512E-3
8,716209E-3
1,487806E-2
1,131067E-2
1,098637E-2
1,552668E-2
1,098637E-2
5,473128E-3
1,001344E-2
5,473128E-3
4,500204E-3
1,260791E-2
1,293221E-2
7,094669E-3
1,163498E-2
1,390514E-2
2,878663E-3
6,770361E-3
1,195929E-2
4,175896E-3
7,418977E-3
1,585099E-2
1,001344E-2
9,364825E-3
1,325652E-2
3,851588E-3
6,085067E-4
8,716209E-3
6,770361E-3
4,500204E-3
8,716209E-3
4,500204E-3
-1,661650E-3
1,905739E-3
-1,013034E-3
-7,499196E-3
2,841986E-4
5,148820E-3
-1,985958E-3
9,328148E-4
3,527280E-3
-7,499196E-3
-3,607499E-3
4,500204E-3
-3,644176E-4
-4,010948E-5
1,001344E-2
6,121744E-3
4,175896E-3
1,098637E-2
1,098637E-2
1,260791E-2
2,233715E-2
2,622885E-2
2,947193E-2
3,984979E-2
4,439010E-2
4,114702E-2
5,314642E-2
6,222705E-2
6,482151E-2
7,487506E-2
8,590154E-2
8,687446E-2
9,498216E-2
1,037385E-1
9,725232E-2
1,021169E-1
1,124948E-1
1,082788E-1
1,092517E-1
1,189810E-1
1,128191E-1
1,076302E-1
1,111976E-1
9,919817E-2
9,563078E-2
9,919817E-2
9,141477E-2
8,298276E-2
8,330707E-2
7,682091E-2
6,255135E-2
6,060550E-2
5,574088E-2
4,471441E-2
4,568733E-2
4,698456E-2
3,401224E-2
3,076916E-2
2,817469E-2
1,520237E-2
1,455375E-2
1,649960E-2
5,473128E-3
4,500204E-3
1,228360E-2
3,851588E-3
-4,010948E-5
2,878663E-3
-7,174888E-3
-7,174888E-3
-2,310266E-3
-3,931807E-3
-6,526271E-3
-3,607499E-3
-3,931807E-3
-1,171520E-2
-8,796428E-3
-9,445044E-3
-1,301243E-2
-6,201963E-3
-3,931807E-3
-1,139089E-2
-9,445044E-3
-4,904731E-3
-1,301243E-2
-1,106658E-2
-3,283190E-3
-9,120736E-3
-1,009366E-2
-1,985958E-3
-6,526271E-3
-7,174888E-3
-1,337342E-3
-7,823504E-3
-5,229039E-3
1,257123E-3
-1,337342E-3
-3,283190E-3
3,527280E-3
9,328148E-4
-7,499196E-3
-2,634574E-3
-4,580423E-3
-6,201963E-3
3,202971E-3
5,797436E-3
-1,013034E-3
1,581431E-3
4,175896E-3
-5,553347E-3
1,581431E-3
6,446052E-3
1,257123E-3
4,500204E-3
1,001344E-2
1,257123E-3
1,905739E-3
9,689133E-3
2,554355E-3
3,527280E-3
1,131067E-2
7,418977E-3
7,743285E-3
1,455375E-2
1,195929E-2
5,473128E-3
7,094669E-3
5,797436E-3
3,527280E-3
9,689133E-3
1,747253E-2
1,228360E-2
1,585099E-2
1,876976E-2
8,067593E-3
1,066206E-2
1,812114E-2
1,163498E-2
1,293221E-2
2,103992E-2
1,617530E-2
1,163498E-2
1,909407E-2
1,358083E-2
1,390514E-2
2,136422E-2
2,006699E-2
1,682391E-2
2,201284E-2
2,071561E-2
9,040517E-3
1,520237E-2
1,520237E-2
1,033775E-2
1,779684E-2
2,395869E-2
1,649960E-2
1,844545E-2
2,071561E-2
9,364825E-3
1,358083E-2
1,779684E-2
1,293221E-2
1,422945E-2
2,201284E-2
1,682391E-2
1,260791E-2
1,909407E-2
1,455375E-2
1,552668E-2
2,006699E-2
1,747253E-2
1,325652E-2
1,844545E-2
2,006699E-2
1,260791E-2
1,455375E-2
1,747253E-2
1,228360E-2
1,649960E-2
2,331007E-2
1,779684E-2
1,974268E-2
2,298577E-2
1,098637E-2
1,293221E-2
1,941838E-2
1,390514E-2
1,358083E-2
2,298577E-2
1,682391E-2
1,390514E-2
1,844545E-2
1,195929E-2
1,293221E-2
1,974268E-2
1,585099E-2
1,358083E-2
1,909407E-2
1,682391E-2
9,364825E-3
1,390514E-2
1,455375E-2
1,066206E-2
1,487806E-2
2,006699E-2
1,228360E-2
1,390514E-2
2,071561E-2
1,098637E-2
1,228360E-2
1,844545E-2
1,228360E-2
1,390514E-2
2,006699E-2
1,260791E-2
8,716209E-3
1,455375E-2
1,131067E-2
1,163498E-2
1,649960E-2
1,617530E-2
1,293221E-2
1,585099E-2
1,649960E-2
9,040517E-3
1,390514E-2
1,585099E-2
9,689133E-3
1,293221E-2
2,136422E-2
1,487806E-2
1,455375E-2
1,876976E-2
9,689133E-3
1,390514E-2
2,103992E-2
1,293221E-2
1,098637E-2
2,103992E-2
1,585099E-2
1,163498E-2
1,844545E-2
9,689133E-3
6,770361E-3
1,520237E-2
1,552668E-2
1,390514E-2
1,876976E-2
1,682391E-2
6,446052E-3
1,293221E-2
1,325652E-2
7,743285E-3
1,066206E-2
1,876976E-2
1,455375E-2
1,812114E-2
2,103992E-2
1,098637E-2
1,260791E-2
1,779684E-2
1,163498E-2
1,163498E-2
2,103992E-2
1,520237E-2
1,131067E-2
1,909407E-2
1,358083E-2
1,163498E-2
1,649960E-2
1,552668E-2
1,390514E-2
1,714822E-2
1,520237E-2
5,148820E-3
8,391901E-3
1,195929E-2
9,689133E-3
1,520237E-2
2,039130E-2
1,066206E-2
1,195929E-2
1,779684E-2
7,743285E-3
8,067593E-3
1,487806E-2
8,067593E-3
8,391901E-3
1,714822E-2
1,325652E-2
1,066206E-2
1,422945E-2
9,364825E-3
1,066206E-2
1,617530E-2
1,358083E-2
1,098637E-2
1,585099E-2
1,682391E-2
8,716209E-3
1,358083E-2
1,520237E-2
1,195929E-2
1,487806E-2
2,201284E-2
1,487806E-2
1,682391E-2
2,071561E-2
8,391901E-3
1,163498E-2
1,844545E-2
1,390514E-2
1,455375E-2
2,006699E-2
1,552668E-2
1,228360E-2
1,552668E-2
1,131067E-2
1,195929E-2
1,779684E-2
1,941838E-2
1,617530E-2
2,006699E-2
2,071561E-2
1,033775E-2
1,390514E-2
1,812114E-2
1,390514E-2
1,682391E-2
2,395869E-2
1,520237E-2
1,520237E-2
1,779684E-2
8,067593E-3
1,390514E-2
1,974268E-2
1,260791E-2
1,228360E-2
1,909407E-2
1,358083E-2
9,040517E-3
1,520237E-2
9,364825E-3
8,391901E-3
1,552668E-2
1,617530E-2
1,195929E-2
1,812114E-2
1,747253E-2
7,418977E-3
1,163498E-2
1,779684E-2
1,260791E-2
1,325652E-2
1,941838E-2
1,358083E-2
1,260791E-2
1,876976E-2
1,066206E-2
1,260791E-2
1,649960E-2
1,098637E-2
1,066206E-2
1,876976E-2
1,812114E-2
1,163498E-2
1,682391E-2
1,422945E-2
1,131067E-2
1,552668E-2
1,714822E-2
1,195929E-2
1,617530E-2
1,779684E-2
7,418977E-3
1,033775E-2
1,585099E-2
1,001344E-2
1,195929E-2
2,136422E-2
1,358083E-2
1,066206E-2
1,520237E-2
6,446052E-3
6,121744E-3
1,585099E-2
1,455375E-2
1,163498E-2
1,552668E-2
1,455375E-2
8,716209E-3
1,487806E-2
1,228360E-2
1,001344E-2
1,422945E-2
1,747253E-2
1,131067E-2
1,422945E-2
1,649960E-2
6,121744E-3
9,689133E-3
1,585099E-2
8,391901E-3
1,001344E-2
2,006699E-2
1,325652E-2
1,195929E-2
1,909407E-2
1,260791E-2
1,001344E-2
1,682391E-2
1,617530E-2
1,260791E-2
1,974268E-2
1,941838E-2
1,131067E-2
1,649960E-2
1,422945E-2
1,228360E-2
1,779684E-2
2,428300E-2
1,747253E-2
1,617530E-2
2,039130E-2
1,163498E-2
1,325652E-2
1,585099E-2
1,163498E-2
1,358083E-2
2,266146E-2
1,779684E-2
1,325652E-2
1,714822E-2
1,098637E-2
1,066206E-2
1,585099E-2
1,617530E-2
1,487806E-2
1,909407E-2
1,649960E-2
9,364825E-3
1,585099E-2
1,649960E-2
1,001344E-2
1,390514E-2
2,071561E-2
1,455375E-2
1,422945E-2
1,876976E-2
8,716209E-3
1,098637E-2
1,974268E-2
1,293221E-2
1,066206E-2
1,974268E-2
1,390514E-2
1,066206E-2
1,649960E-2
1,001344E-2
1,033775E-2
1,747253E-2
1,714822E-2
1,358083E-2
1,747253E-2
1,747253E-2
9,040517E-3
1,422945E-2
1,552668E-2
9,689133E-3
1,163498E-2
2,006699E-2
1,649960E-2
1,552668E-2
1,747253E-2
7,418977E-3
1,131067E-2
1,747253E-2
1,033775E-2
1,163498E-2
2,039130E-2
1,487806E-2
9,689133E-3
1,649960E-2
1,098637E-2
1,098637E-2
1,844545E-2
1,812114E-2
1,293221E-2
1,585099E-2
1,844545E-2
1,001344E-2
1,422945E-2
1,455375E-2
1,033775E-2
1,617530E-2
2,233715E-2
1,358083E-2
1,358083E-2
1,779684E-2
7,094669E-3
1,001344E-2
1,649960E-2
7,743285E-3
9,364825E-3
1,714822E-2
1,195929E-2
9,689133E-3
1,455375E-2
7,418977E-3
8,391901E-3
1,422945E-2
1,131067E-2
1,131067E-2
1,617530E-2
1,585099E-2
1,001344E-2
1,585099E-2
1,617530E-2
1,098637E-2
1,422945E-2
1,974268E-2
1,585099E-2
1,585099E-2
1,876976E-2
9,689133E-3
1,228360E-2
1,974268E-2
1,422945E-2
1,098637E-2
2,168853E-2
1,649960E-2
1,390514E-2
1,844545E-2
1,163498E-2
1,358083E-2
1,941838E-2
1,552668E-2
1,358083E-2
2,006699E-2
1,909407E-2
1,001344E-2
1,552668E-2
1,552668E-2
1,033775E-2
1,812114E-2
2,233715E-2
1,358083E-2
1,682391E-2
1,876976E-2
1,033775E-2
1,455375E-2
1,941838E-2
1,260791E-2
1,293221E-2
2,233715E-2
1,876976E-2
2,168853E-2
3,141778E-2
2,622885E-2
2,947193E-2
3,757963E-2
4,114702E-2
4,374148E-2
5,411934E-2
5,833535E-2
5,768673E-2
8,006399E-2
8,946893E-2
6,774028E-2
5,801104E-2
5,703812E-2
4,568733E-2
4,439010E-2
4,049840E-2
1,585099E-2
3,851588E-3
4,175896E-3
-8,147812E-3
-1,398536E-2
-1,074228E-2
-2,241737E-2
-3,409246E-2
-3,376815E-2
-4,122724E-2
-3,928139E-2
-2,890353E-2
-2,339029E-2
-1,982290E-2
-3,931807E-3
5,797436E-3
3,527280E-3
1,487806E-2
2,006699E-2
2,071561E-2
2,914762E-2
3,336362E-2
2,331007E-2
2,720177E-2
3,076916E-2
1,422945E-2
1,909407E-2
2,622885E-2
1,682391E-2
1,617530E-2
2,460731E-2
1,941838E-2
1,617530E-2
2,266146E-2
1,974268E-2
2,006699E-2
2,493161E-2
2,460731E-2
1,974268E-2
2,395869E-2
2,460731E-2
1,520237E-2
1,779684E-2
2,168853E-2
1,649960E-2
1,876976E-2
2,687746E-2
1,876976E-2
1,747253E-2
2,298577E-2
1,260791E-2
1,195929E-2
1,909407E-2
1,779684E-2
1,552668E-2
2,298577E-2
1,974268E-2
1,131067E-2
1,812114E-2
1,617530E-2
1,325652E-2
1,779684E-2
2,136422E-2
1,747253E-2
1,941838E-2
2,266146E-2
1,098637E-2
1,649960E-2
2,363438E-2
1,487806E-2
1,520237E-2
2,233715E-2
1,390514E-2
1,228360E-2
1,974268E-2
1,390514E-2
1,260791E-2
1,552668E-2
1,552668E-2
1,293221E-2
1,876976E-2
1,455375E-2
4,824512E-3
5,473128E-3
-1,661650E-3
-8,147812E-3
-3,283190E-3
9,040517E-3
-1,171520E-2
-1,469517E-1
-2,922417E-1
-3,788320E-1
-4,171003E-1
-4,702868E-1
-5,714710E-1
-6,330895E-1
-6,431431E-1
-6,528723E-1
-6,463861E-1
-6,311437E-1
-6,178470E-1
-5,627146E-1
-5,263921E-1
-4,398019E-1
-2,290016E-1
1,779684E-2
2,058955E-1
3,252409E-1
4,497752E-1
5,992813E-1
7,546249E-1
8,885641E-1
9,771002E-1
1,021206E+0
1,036773E+0
1,019585E+0
9,654251E-1
9,018607E-1
8,194865E-1
7,228427E-1
6,216585E-1
5,107452E-1
3,842650E-1
2,730273E-1
1,721675E-1
7,195629E-2
6,085067E-4
-5,192940E-2
-1,025215E-1
-1,304120E-1
-1,388440E-1
-1,537621E-1
-1,583025E-1
-1,472760E-1
-1,498704E-1
-1,433843E-1
-1,313849E-1
-1,287904E-1
-1,265203E-1
-1,171153E-1
-1,167910E-1
-1,223043E-1
-1,171153E-1
-1,158181E-1
-1,158181E-1
-1,086833E-1
-9,830546E-2
-1,028458E-1
-9,862977E-2
-8,954914E-2
-9,635961E-2
-8,533314E-2
-7,463097E-2
-7,560390E-2
-7,268512E-2
-6,068572E-2
-6,165865E-2
-6,230726E-2
-5,355095E-2
-5,646972E-2
-5,419956E-2
-4,187585E-2
-4,220016E-2
-4,284878E-2
-3,344384E-2
-3,149799E-2
-3,798416E-2
-3,052507E-2
-2,533614E-2
-2,890353E-2
-2,663337E-2
-1,755275E-2
-1,982290E-2
-1,528259E-2
-1,009366E-2
-1,917429E-2
-1,593121E-2
-7,823504E-3
-1,268813E-2
-1,333674E-2
-5,229039E-3
-8,472120E-3
-1,236382E-2
-5,229039E-3
-8,796428E-3
-1,041797E-2
-4,256115E-3
-1,013034E-3
-2,958882E-3
-3,644176E-4
1,257123E-3
-6,526271E-3
-1,661650E-3
4,824512E-3
1,581431E-3
3,851588E-3
1,358083E-2
5,797436E-3
6,770361E-3
1,390514E-2
5,797436E-3
8,716209E-3
1,682391E-2
1,260791E-2
1,195929E-2
2,006699E-2
1,585099E-2
1,228360E-2
1,812114E-2
1,487806E-2
1,293221E-2
1,909407E-2
2,071561E-2
1,552668E-2
2,201284E-2
2,168853E-2
1,325652E-2
1,909407E-2
2,103992E-2
1,422945E-2
1,714822E-2
2,136422E-2
1,747253E-2
1,909407E-2
2,266146E-2
1,585099E-2
1,779684E-2
2,363438E-2
1,779684E-2
1,682391E-2
2,395869E-2
2,266146E-2
1,747253E-2
2,103992E-2
1,812114E-2
1,617530E-2
2,168853E-2
2,233715E-2
1,779684E-2
2,395869E-2
2,201284E-2
1,195929E-2
1,617530E-2
2,006699E-2
1,325652E-2
1,487806E-2
2,363438E-2
1,714822E-2
1,876976E-2
2,298577E-2
1,293221E-2
1,163498E-2
1,812114E-2
1,293221E-2
1,325652E-2
2,266146E-2
1,941838E-2
1,098637E-2
1,487806E-2
1,163498E-2
1,001344E-2
1,649960E-2
1,682391E-2
1,228360E-2
1,649960E-2
1,617530E-2
8,716209E-3
1,293221E-2
1,844545E-2
1,001344E-2
1,260791E-2
2,103992E-2
1,260791E-2
1,163498E-2
1,812114E-2
7,418977E-3
1,260791E-2
1,974268E-2
1,358083E-2
1,455375E-2
2,136422E-2
1,455375E-2
9,364825E-3
1,422945E-2
1,066206E-2
1,001344E-2
1,812114E-2
1,714822E-2
1,195929E-2
1,552668E-2
1,649960E-2
8,067593E-3
1,098637E-2
1,325652E-2
6,770361E-3
1,228360E-2
1,974268E-2
1,228360E-2
1,325652E-2
1,617530E-2
6,446052E-3
8,067593E-3
1,455375E-2
1,163498E-2
1,098637E-2
1,909407E-2
1,520237E-2
9,689133E-3
1,422945E-2
1,001344E-2
8,067593E-3
1,455375E-2
1,358083E-2
9,364825E-3
1,293221E-2
1,552668E-2
7,418977E-3
1,001344E-2
1,163498E-2
5,473128E-3
9,689133E-3
1,617530E-2
9,689133E-3
1,098637E-2
1,520237E-2
5,148820E-3
8,067593E-3
1,617530E-2
1,001344E-2
9,040517E-3
1,779684E-2
1,066206E-2
8,391901E-3
1,422945E-2
9,364825E-3
9,689133E-3
1,487806E-2
1,325652E-2
9,689133E-3
1,585099E-2
1,649960E-2
8,716209E-3
1,131067E-2
1,131067E-2
8,716209E-3
1,422945E-2
1,941838E-2
1,422945E-2
1,422945E-2
1,747253E-2
7,094669E-3
1,001344E-2
1,649960E-2
9,040517E-3
1,228360E-2
2,168853E-2
1,585099E-2
1,098637E-2
1,585099E-2
1,001344E-2
1,098637E-2
1,520237E-2
1,585099E-2
1,098637E-2
1,487806E-2
1,487806E-2
5,797436E-3
1,131067E-2
1,617530E-2
1,066206E-2
1,260791E-2
1,876976E-2
1,228360E-2
1,293221E-2
1,682391E-2
7,743285E-3
1,163498E-2
1,844545E-2
1,228360E-2
8,716209E-3
1,779684E-2
1,617530E-2
1,001344E-2
1,293221E-2
8,067593E-3
6,446052E-3
1,325652E-2
1,293221E-2
9,364825E-3
1,617530E-2
1,552668E-2
3,202971E-3
9,040517E-3
1,228360E-2
7,094669E-3
1,098637E-2
1,552668E-2
1,033775E-2
9,364825E-3
1,098637E-2
2,230047E-3
8,391901E-3
1,390514E-2
9,040517E-3
6,770361E-3
1,617530E-2
1,163498E-2
3,527280E-3
8,716209E-3
4,500204E-3
2,230047E-3
9,364825E-3
1,066206E-2
8,391901E-3
1,066206E-2
9,040517E-3
-1,337342E-3
2,230047E-3
6,770361E-3
1,581431E-3
2,554355E-3
9,364825E-3
4,500204E-3
3,202971E-3
4,175896E-3
-2,958882E-3
-6,887257E-4
6,446052E-3
4,175896E-3
-1,661650E-3
4,175896E-3
2,878663E-3
-6,526271E-3
6,085067E-4
6,085067E-4
-1,337342E-3
2,878663E-3
6,446052E-3
2,230047E-3
5,797436E-3
9,689133E-3
-1,013034E-3
6,446052E-3
1,552668E-2
1,260791E-2
1,812114E-2
2,979624E-2
2,655315E-2
3,141778E-2
4,536302E-2
4,374148E-2
5,120057E-2
6,384859E-2
6,579443E-2
7,260490E-2
8,492861E-2
8,817169E-2
8,817169E-2
9,854955E-2
1,024412E-1
1,063329E-1
1,144406E-1
1,180080E-1
1,154136E-1
1,167108E-1
1,160622E-1
1,056843E-1
1,069816E-1
1,102246E-1
9,887386E-2
9,595509E-2
9,952248E-2
8,784739E-2
7,876676E-2
7,649660E-2
6,222705E-2
5,606519E-2
5,898396E-2
4,990334E-2
4,147133E-2
4,211994E-2
3,660671E-2
2,266146E-2
2,233715E-2
1,974268E-2
1,098637E-2
1,325652E-2
1,617530E-2
3,851588E-3
4,500204E-3
6,121744E-3
-6,526271E-3
-5,229039E-3
-4,010948E-5
-8,796428E-3
-8,147812E-3
9,328148E-4
-6,526271E-3
-1,074228E-2
-8,147812E-3
-1,560690E-2
-1,430967E-2
-7,499196E-3
-8,796428E-3
-1,139089E-2
-5,877655E-3
-1,041797E-2
-1,787705E-2
-1,106658E-2
-1,171520E-2
-1,333674E-2
-8,472120E-3
-2,958882E-3
-6,201963E-3
-4,904731E-3
-2,958882E-3
-1,236382E-2
-7,823504E-3
-2,634574E-3
-8,472120E-3
-5,877655E-3
4,500204E-3
-1,337342E-3
-3,607499E-3
9,328148E-4
-7,174888E-3
-6,526271E-3
2,878663E-3
-4,010948E-5
-2,958882E-3
4,824512E-3
9,328148E-4
-4,580423E-3
2,554355E-3
2,841986E-4
-2,634574E-3
5,148820E-3
9,689133E-3
3,202971E-3
5,797436E-3
8,067593E-3
-2,310266E-3
3,202971E-3
1,033775E-2
2,230047E-3
7,418977E-3
1,520237E-2
7,743285E-3
4,824512E-3
9,689133E-3
3,851588E-3
5,473128E-3
1,260791E-2
1,260791E-2
1,195929E-2
1,714822E-2
1,487806E-2
8,391901E-3
1,228360E-2
1,325652E-2
1,033775E-2
1,649960E-2
1,844545E-2
1,358083E-2
1,779684E-2
2,298577E-2
1,131067E-2
1,260791E-2
2,168853E-2
1,520237E-2
1,552668E-2
2,298577E-2
1,812114E-2
1,487806E-2
1,941838E-2
1,260791E-2
1,195929E-2
1,909407E-2
1,552668E-2
1,552668E-2
2,460731E-2
2,006699E-2
1,001344E-2
1,649960E-2
1,649960E-2
1,228360E-2
1,844545E-2
2,168853E-2
1,714822E-2
1,812114E-2
2,006699E-2
1,131067E-2
1,390514E-2
2,201284E-2
1,617530E-2
1,682391E-2
2,590454E-2
1,941838E-2
1,520237E-2
2,071561E-2
1,682391E-2
1,844545E-2
2,136422E-2
2,039130E-2
1,812114E-2
2,136422E-2
2,201284E-2
1,487806E-2
1,779684E-2
2,071561E-2
1,617530E-2
1,812114E-2
2,266146E-2
1,455375E-2
1,552668E-2
2,168853E-2
1,163498E-2
1,195929E-2
1,876976E-2
1,390514E-2
1,293221E-2
2,103992E-2
1,649960E-2
1,293221E-2
1,844545E-2
1,293221E-2
8,716209E-3
1,552668E-2
2,006699E-2
1,649960E-2
1,876976E-2
1,941838E-2
9,364825E-3
1,390514E-2
1,844545E-2
1,260791E-2
1,520237E-2
2,233715E-2
1,682391E-2
1,520237E-2
1,714822E-2
9,364825E-3
1,195929E-2
2,071561E-2
1,617530E-2
1,325652E-2
2,039130E-2
1,617530E-2
1,033775E-2
1,455375E-2
1,195929E-2
1,098637E-2
1,487806E-2
1,747253E-2
1,390514E-2
1,876976E-2
1,876976E-2
9,364825E-3
1,195929E-2
1,390514E-2
7,094669E-3
1,131067E-2
2,103992E-2
1,390514E-2
8,716209E-3
1,390514E-2
9,364825E-3
1,066206E-2
1,844545E-2
1,422945E-2
1,098637E-2
1,974268E-2
1,714822E-2
9,689133E-3
1,585099E-2
1,358083E-2
1,001344E-2
1,714822E-2
1,974268E-2
1,422945E-2
1,649960E-2
2,136422E-2
1,131067E-2
1,260791E-2
1,747253E-2
1,098637E-2
1,260791E-2
2,103992E-2
1,390514E-2
1,098637E-2
1,617530E-2
8,067593E-3
8,391901E-3
1,779684E-2
1,876976E-2
1,487806E-2
1,779684E-2
1,552668E-2
7,743285E-3
1,131067E-2
1,520237E-2
1,131067E-2
1,487806E-2
2,039130E-2
1,520237E-2
1,585099E-2
2,039130E-2
8,067593E-3
1,131067E-2
1,844545E-2
1,066206E-2
1,163498E-2
2,136422E-2
1,487806E-2
1,260791E-2
1,552668E-2
1,001344E-2
1,131067E-2
1,844545E-2
1,455375E-2
1,390514E-2
1,909407E-2
1,714822E-2
6,121744E-3
9,689133E-3
1,228360E-2
1,033775E-2
1,455375E-2
2,039130E-2
1,390514E-2
1,422945E-2
1,649960E-2
7,418977E-3
1,163498E-2
1,747253E-2
1,163498E-2
1,163498E-2
1,909407E-2
1,682391E-2
1,260791E-2
1,617530E-2
1,325652E-2
1,228360E-2
1,909407E-2
1,974268E-2
1,520237E-2
1,909407E-2
1,844545E-2
9,040517E-3
1,552668E-2
1,714822E-2
1,260791E-2
1,876976E-2
2,103992E-2
1,520237E-2
1,714822E-2
1,876976E-2
8,391901E-3
1,195929E-2
1,812114E-2
9,364825E-3
1,195929E-2
2,331007E-2
1,649960E-2
1,260791E-2
1,747253E-2
1,195929E-2
1,195929E-2
1,552668E-2
1,422945E-2
1,487806E-2
1,812114E-2
1,714822E-2
9,040517E-3
1,455375E-2
1,747253E-2
1,098637E-2
1,293221E-2
1,779684E-2
1,228360E-2
1,520237E-2
1,941838E-2
9,364825E-3
1,293221E-2
2,039130E-2
1,260791E-2
1,163498E-2
2,006699E-2
1,682391E-2
1,033775E-2
1,487806E-2
1,455375E-2
1,293221E-2
2,006699E-2
2,266146E-2
1,714822E-2
1,974268E-2
2,103992E-2
1,131067E-2
1,585099E-2
2,103992E-2
1,649960E-2
1,876976E-2
2,460731E-2
1,844545E-2
1,682391E-2
2,006699E-2
1,293221E-2
1,487806E-2
2,006699E-2
1,844545E-2
1,682391E-2
2,006699E-2
1,714822E-2
1,033775E-2
1,552668E-2
1,487806E-2
1,098637E-2
1,682391E-2
1,974268E-2
1,487806E-2
1,941838E-2
2,071561E-2
8,067593E-3
1,293221E-2
1,844545E-2
1,163498E-2
1,455375E-2
2,590454E-2
1,844545E-2
1,520237E-2
1,812114E-2
8,716209E-3
1,033775E-2
1,876976E-2
1,649960E-2
1,390514E-2
1,844545E-2
1,520237E-2
7,743285E-3
1,358083E-2
1,747253E-2
1,131067E-2
1,585099E-2
2,006699E-2
1,390514E-2
1,358083E-2
1,844545E-2
1,163498E-2
1,293221E-2
2,071561E-2
1,552668E-2
1,422945E-2
2,071561E-2
1,585099E-2
1,228360E-2
1,649960E-2
1,422945E-2
1,131067E-2
1,714822E-2
1,779684E-2
1,390514E-2
1,520237E-2
1,682391E-2
8,391901E-3
1,422945E-2
1,617530E-2
9,040517E-3
1,195929E-2
1,876976E-2
1,131067E-2
1,487806E-2
1,974268E-2
9,364825E-3
1,228360E-2
1,876976E-2
1,131067E-2
1,260791E-2
2,006699E-2
1,585099E-2
1,098637E-2
1,390514E-2
1,163498E-2
1,358083E-2
2,006699E-2
2,201284E-2
1,649960E-2
2,071561E-2
1,941838E-2
1,163498E-2
1,293221E-2
1,682391E-2
1,098637E-2
1,585099E-2
2,590454E-2
1,876976E-2
1,747253E-2
2,071561E-2
1,001344E-2
1,131067E-2
1,909407E-2
1,325652E-2
1,228360E-2
2,136422E-2
1,779684E-2
1,195929E-2
1,617530E-2
1,163498E-2
1,066206E-2
1,682391E-2
1,714822E-2
1,325652E-2
1,747253E-2
1,747253E-2
8,067593E-3
1,358083E-2
1,552668E-2
9,689133E-3
1,390514E-2
2,363438E-2
1,682391E-2
1,585099E-2
1,941838E-2
9,040517E-3
1,195929E-2
1,909407E-2
1,617530E-2
1,649960E-2
2,363438E-2
1,682391E-2
1,033775E-2
1,682391E-2
1,487806E-2
1,293221E-2
2,006699E-2
2,331007E-2
1,487806E-2
1,876976E-2
2,103992E-2
8,391901E-3
1,487806E-2
2,136422E-2
1,390514E-2
1,714822E-2
2,752608E-2
2,136422E-2
1,909407E-2
2,266146E-2
1,228360E-2
1,455375E-2
2,395869E-2
1,812114E-2
1,714822E-2
2,493161E-2
2,039130E-2
1,325652E-2
2,006699E-2
1,974268E-2
1,585099E-2
1,779684E-2
2,071561E-2
1,455375E-2
1,974268E-2
2,233715E-2
1,325652E-2
1,682391E-2
2,266146E-2
1,487806E-2
1,422945E-2
2,298577E-2
1,682391E-2
1,714822E-2
2,331007E-2
1,585099E-2
1,293221E-2
2,039130E-2
2,039130E-2
1,682391E-2
2,233715E-2
2,071561E-2
1,487806E-2
1,844545E-2
1,779684E-2
1,163498E-2
1,779684E-2
2,201284E-2
1,747253E-2
2,136422E-2
2,493161E-2
1,390514E-2
1,617530E-2
2,006699E-2
1,228360E-2
1,520237E-2
2,525592E-2
1,812114E-2
1,585099E-2
2,201284E-2
1,617530E-2
1,552668E-2
2,136422E-2
2,039130E-2
1,649960E-2
2,039130E-2
1,941838E-2
1,001344E-2
1,585099E-2
1,617530E-2
1,195929E-2
1,585099E-2
2,136422E-2
1,747253E-2
1,974268E-2
2,233715E-2
1,325652E-2
1,422945E-2
1,909407E-2
1,131067E-2
1,293221E-2
2,266146E-2
1,585099E-2
1,487806E-2
2,136422E-2
1,649960E-2
1,649960E-2
2,395869E-2
2,590454E-2
2,558023E-2
3,271501E-2
3,401224E-2
2,817469E-2
3,790394E-2
4,730887E-2
4,666026E-2
5,282211E-2
7,455075E-2
8,298276E-2
7,844245E-2
6,514582E-2
4,601164E-2
4,049840E-2
4,601164E-2
3,660671E-2
1,812114E-2
1,033775E-2
2,841986E-4
-1,074228E-2
-7,499196E-3
-1,495828E-2
-2,436322E-2
-2,533614E-2
-3,020076E-2
-4,155155E-2
-3,830846E-2
-3,474108E-2
-3,830846E-2
-2,501183E-2
-1,203951E-2
-9,769352E-3
3,527280E-3
1,876976E-2
1,812114E-2
2,298577E-2
2,752608E-2
1,747253E-2
1,941838E-2
2,590454E-2
2,201284E-2
1,844545E-2
2,363438E-2
2,266146E-2
1,552668E-2
2,006699E-2
1,714822E-2
1,163498E-2
1,552668E-2
1,876976E-2
1,228360E-2
1,649960E-2
1,941838E-2
1,098637E-2
1,358083E-2
1,974268E-2
1,131067E-2
1,358083E-2
2,233715E-2
1,325652E-2
1,066206E-2
1,682391E-2
9,040517E-3
1,098637E-2
1,909407E-2
1,390514E-2
1,195929E-2
1,909407E-2
1,455375E-2
9,364825E-3
1,228360E-2
1,358083E-2
1,033775E-2
1,390514E-2
1,909407E-2
1,228360E-2
1,520237E-2
1,876976E-2
1,001344E-2
1,520237E-2
2,071561E-2
1,455375E-2
1,552668E-2
2,201284E-2
1,844545E-2
1,714822E-2
2,103992E-2
1,520237E-2
1,520237E-2
2,493161E-2
2,201284E-2
1,520237E-2
2,201284E-2
1,909407E-2
1,066206E-2
1,487806E-2
1,520237E-2
9,364825E-3
1,293221E-2
1,195929E-2
1,257123E-3
1,581431E-3
2,230047E-3
9,328148E-4
-1,203951E-2
-1,492218E-1
-3,074842E-1
-3,833723E-1
-4,128843E-1
-4,800161E-1
-5,737411E-1
-6,217387E-1
-6,434674E-1
-6,441160E-1
-6,266033E-1
-6,236846E-1
-5,954698E-1
-5,341755E-1
-5,105010E-1
-4,060738E-1
-1,784096E-1
5,703812E-2
2,285971E-1
3,495640E-1
4,799359E-1
6,336579E-1
7,909474E-1
9,135358E-1
9,848836E-1
1,028017E+0
1,035476E+0
1,004342E+0
9,550473E-1
8,953746E-1
8,058655E-1
7,098703E-1
6,051188E-1
4,789630E-1
3,605905E-1
2,561633E-1
1,514118E-1
6,547013E-2
1,905739E-3
-5,679403E-2
-1,002513E-1
-1,236015E-1
-1,430600E-1
-1,511677E-1
-1,450058E-1
-1,385197E-1
-1,359252E-1
-1,265203E-1
-1,206827E-1
-1,268446E-1
-1,174396E-1
-1,112778E-1
-1,151695E-1
-1,080347E-1
-9,927839E-2
-1,077104E-1
-1,051159E-1
-9,765685E-2
-1,018729E-1
-9,571100E-2
-8,403591E-2
-8,403591E-2
-8,403591E-2
-7,300943E-2
-7,171220E-2
-6,944204E-2
-6,036142E-2
-5,938849E-2
-5,549679E-2
-4,641617E-2
-4,349739E-2
-4,317309E-2
-3,701123E-2
-3,409246E-2
-4,122724E-2
-3,149799E-2
-2,339029E-2
-2,760630E-2
-2,241737E-2
-1,430967E-2
-1,690413E-2
-1,236382E-2
-8,796428E-3
-1,722844E-2
-1,301243E-2
-5,229039E-3
-1,171520E-2
-8,472120E-3
2,554355E-3
-4,256115E-3
-4,580423E-3
2,841986E-4
-7,499196E-3
-2,310266E-3
5,797436E-3
3,851588E-3
6,085067E-4
8,067593E-3
7,094669E-3
2,230047E-3
7,743285E-3
6,121744E-3
4,175896E-3
1,098637E-2
1,649960E-2
9,689133E-3
1,228360E-2
1,747253E-2
1,033775E-2
1,098637E-2
1,747253E-2
1,163498E-2
1,066206E-2
2,006699E-2
1,649960E-2
1,617530E-2
2,233715E-2
1,617530E-2
1,617530E-2
2,266146E-2
1,747253E-2
1,682391E-2
2,590454E-2
2,233715E-2
1,487806E-2
2,363438E-2
2,071561E-2
1,747253E-2
2,460731E-2
2,720177E-2
2,201284E-2
2,525592E-2
2,752608E-2
1,714822E-2
2,006699E-2
2,428300E-2
2,039130E-2
2,071561E-2
2,590454E-2
2,298577E-2
2,071561E-2
2,655315E-2
1,909407E-2
2,006699E-2
2,622885E-2
2,103992E-2
1,747253E-2
2,525592E-2
2,558023E-2
1,812114E-2
2,168853E-2
1,779684E-2
1,520237E-2
2,298577E-2
2,687746E-2
2,006699E-2
2,168853E-2
2,525592E-2
1,649960E-2
1,552668E-2
2,168853E-2
1,649960E-2
1,649960E-2
2,331007E-2
1,974268E-2
1,812114E-2
2,103992E-2
1,422945E-2
1,649960E-2
2,266146E-2
1,812114E-2
1,585099E-2
2,201284E-2
1,649960E-2
1,066206E-2
1,649960E-2
1,260791E-2
1,033775E-2
1,941838E-2
2,103992E-2
1,487806E-2
1,455375E-2
1,552668E-2
5,148820E-3
8,716209E-3
1,293221E-2
7,743285E-3
1,001344E-2
1,617530E-2
8,067593E-3
8,716209E-3
1,195929E-2
2,230047E-3
2,878663E-3
1,163498E-2
5,148820E-3
2,230047E-3
8,716209E-3
4,824512E-3
1,257123E-3
6,446052E-3
2,554355E-3
-6,887257E-4
7,094669E-3
8,067593E-3
3,202971E-3
6,446052E-3
5,473128E-3
-1,337342E-3
9,328148E-4
4,175896E-3
-3,644176E-4
2,230047E-3
7,094669E-3
-1,337342E-3
2,841986E-4
4,500204E-3
-4,580423E-3
-1,661650E-3
3,202971E-3
-3,644176E-4
-2,958882E-3
2,554355E-3
1,905739E-3
-3,283190E-3
2,554355E-3
9,328148E-4
-2,310266E-3
1,905739E-3
5,473128E-3
3,202971E-3
4,824512E-3
7,094669E-3
-4,580423E-3
-6,887257E-4
5,797436E-3
-1,661650E-3
-1,337342E-3
7,743285E-3
6,085067E-4
-4,010948E-5
3,527280E-3
-3,931807E-3
-5,229039E-3
2,878663E-3
-6,887257E-4
-1,013034E-3
4,175896E-3
3,851588E-3
-3,283190E-3
2,841986E-4
1,581431E-3
-2,958882E-3
2,230047E-3
9,364825E-3
4,824512E-3
4,175896E-3
8,391901E-3
1,581431E-3
3,202971E-3
7,094669E-3
2,230047E-3
1,581431E-3
1,098637E-2
7,094669E-3
2,841986E-4
8,067593E-3
2,554355E-3
-6,887257E-4
5,473128E-3
5,797436E-3
3,527280E-3
9,689133E-3
9,364825E-3
1,257123E-3
3,851588E-3
7,743285E-3
1,257123E-3
5,797436E-3
1,358083E-2
6,446052E-3
6,770361E-3
1,098637E-2
1,581431E-3
4,175896E-3
1,033775E-2
5,797436E-3
2,554355E-3
1,293221E-2
7,418977E-3
2,554355E-3
8,391901E-3
5,797436E-3
3,527280E-3
9,040517E-3
9,364825E-3
8,067593E-3
1,228360E-2
1,390514E-2
2,554355E-3
5,797436E-3
8,067593E-3
3,527280E-3
7,094669E-3
1,358083E-2
5,473128E-3
7,094669E-3
1,228360E-2
1,581431E-3
3,527280E-3
1,195929E-2
5,148820E-3
4,175896E-3
1,293221E-2
7,743285E-3
9,328148E-4
6,121744E-3
5,473128E-3
4,175896E-3
1,098637E-2
1,163498E-2
5,473128E-3
1,131067E-2
1,098637E-2
-3,644176E-4
2,878663E-3
8,391901E-3
1,581431E-3
4,175896E-3
1,195929E-2
5,473128E-3
5,148820E-3
8,391901E-3
-6,887257E-4
-1,985958E-3
4,824512E-3
2,554355E-3
6,085067E-4
6,446052E-3
4,824512E-3
-3,283190E-3
-6,887257E-4
6,085067E-4
-3,931807E-3
9,328148E-4
5,148820E-3
-1,337342E-3
2,878663E-3
4,175896E-3
-5,553347E-3
-3,644176E-4
6,121744E-3
-4,010948E-5
9,328148E-4
1,293221E-2
6,770361E-3
2,230047E-3
1,195929E-2
9,689133E-3
1,293221E-2
2,201284E-2
2,622885E-2
2,785039E-2
3,693101E-2
4,082271E-2
3,984979E-2
5,055195E-2
6,157843E-2
6,417289E-2
7,390214E-2
8,590154E-2
8,590154E-2
9,109047E-2
1,024412E-1
9,854955E-2
1,050357E-1
1,170351E-1
1,154136E-1
1,141163E-1
1,225484E-1
1,167108E-1
1,089274E-1
1,089274E-1
1,060086E-1
9,919817E-2
9,952248E-2
9,790094E-2
8,687446E-2
8,298276E-2
7,552368E-2
5,930827E-2
5,963258E-2
5,703812E-2
4,536302E-2
4,147133E-2
4,471441E-2
3,271501E-2
2,622885E-2
2,460731E-2
1,163498E-2
1,195929E-2
1,617530E-2
6,446052E-3
2,230047E-3
7,418977E-3
1,581431E-3
-4,580423E-3
-3,644176E-4
-4,580423E-3
-7,499196E-3
-6,201963E-3
-2,634574E-3
-7,174888E-3
-2,634574E-3
-4,256115E-3
-1,625551E-2
-1,171520E-2
-3,283190E-3
-9,445044E-3
-9,769352E-3
-1,661650E-3
-8,147812E-3
-1,106658E-2
-6,201963E-3
-1,366105E-2
-1,203951E-2
-4,580423E-3
-8,147812E-3
-9,120736E-3
-3,283190E-3
-5,553347E-3
-1,268813E-2
-8,147812E-3
-7,823504E-3
-1,074228E-2
-5,229039E-3
1,257123E-3
-5,877655E-3
-2,958882E-3
1,905739E-3
-8,472120E-3
-4,580423E-3
1,905739E-3
-1,985958E-3
-6,887257E-4
6,446052E-3
9,328148E-4
-3,644176E-4
4,824512E-3
-3,644176E-4
6,085067E-4
6,446052E-3
9,040517E-3
5,473128E-3
8,716209E-3
8,067593E-3
1,581431E-3
7,743285E-3
7,743285E-3
2,554355E-3
7,418977E-3
1,649960E-2
1,001344E-2
1,228360E-2
1,649960E-2
3,202971E-3
7,094669E-3
1,422945E-2
7,418977E-3
1,001344E-2
1,974268E-2
1,163498E-2
1,066206E-2
1,520237E-2
8,716209E-3
1,260791E-2
1,812114E-2
1,293221E-2
1,001344E-2
1,585099E-2
1,455375E-2
7,743285E-3
1,422945E-2
1,390514E-2
1,098637E-2
1,552668E-2
2,039130E-2
1,358083E-2
1,552668E-2
2,103992E-2
1,260791E-2
1,520237E-2
2,201284E-2
1,293221E-2
1,195929E-2
2,493161E-2
2,298577E-2
1,941838E-2
2,331007E-2
1,714822E-2
1,682391E-2
2,298577E-2
2,071561E-2
1,747253E-2
2,525592E-2
2,460731E-2
1,455375E-2
1,876976E-2
2,071561E-2
1,390514E-2
1,909407E-2
2,590454E-2
1,876976E-2
1,812114E-2
2,201284E-2
1,520237E-2
1,747253E-2
2,168853E-2
1,714822E-2
1,520237E-2
2,233715E-2
2,136422E-2
1,747253E-2
2,006699E-2
1,487806E-2
1,325652E-2
1,812114E-2
2,103992E-2
1,714822E-2
1,844545E-2
2,201284E-2
1,098637E-2
1,358083E-2
1,941838E-2
1,163498E-2
1,358083E-2
2,201284E-2
1,487806E-2
1,358083E-2
1,714822E-2
9,689133E-3
1,228360E-2
2,136422E-2
1,520237E-2
1,325652E-2
2,103992E-2
1,812114E-2
1,228360E-2
1,552668E-2
1,260791E-2
9,040517E-3
1,812114E-2
2,331007E-2
1,812114E-2
1,812114E-2
1,812114E-2
1,131067E-2
1,585099E-2
2,006699E-2
1,260791E-2
1,455375E-2
2,298577E-2
1,585099E-2
1,358083E-2
2,039130E-2
1,195929E-2
1,228360E-2
2,039130E-2
1,844545E-2
1,617530E-2
1,974268E-2
1,585099E-2
9,364825E-3
1,552668E-2
1,520237E-2
9,689133E-3
1,617530E-2
2,168853E-2
1,390514E-2
1,552668E-2
1,649960E-2
6,446052E-3
1,131067E-2
1,747253E-2
1,260791E-2
1,131067E-2
1,844545E-2
1,293221E-2
9,364825E-3
1,617530E-2
1,066206E-2
1,001344E-2
1,520237E-2
1,552668E-2
1,098637E-2
1,358083E-2
1,390514E-2
7,094669E-3
1,131067E-2
1,390514E-2
7,094669E-3
1,066206E-2
2,039130E-2
1,487806E-2
1,228360E-2
1,487806E-2
7,094669E-3
9,040517E-3
1,812114E-2
1,228360E-2
1,325652E-2
2,071561E-2
1,358083E-2
1,033775E-2
1,747253E-2
1,163498E-2
1,066206E-2
1,617530E-2
1,520237E-2
1,358083E-2
1,844545E-2
1,779684E-2
8,716209E-3
1,260791E-2
1,617530E-2
1,293221E-2
1,552668E-2
2,233715E-2
1,358083E-2
1,390514E-2
1,844545E-2
1,001344E-2
1,293221E-2
1,682391E-2
1,358083E-2
1,260791E-2
1,779684E-2
1,131067E-2
8,716209E-3
1,520237E-2
1,163498E-2
7,418977E-3
1,228360E-2
1,520237E-2
9,040517E-3
1,293221E-2
1,422945E-2
7,094669E-3
1,131067E-2
1,487806E-2
9,689133E-3
1,260791E-2
1,844545E-2
1,033775E-2
1,098637E-2
2,039130E-2
1,098637E-2
1,098637E-2
1,617530E-2
9,689133E-3
1,228360E-2
2,136422E-2
1,617530E-2
1,195929E-2
1,747253E-2
1,293221E-2
1,131067E-2
1,682391E-2
1,714822E-2
1,325652E-2
1,909407E-2
1,909407E-2
9,040517E-3
1,195929E-2
1,812114E-2
1,422945E-2
1,358083E-2
2,168853E-2
1,487806E-2
1,520237E-2
2,039130E-2
1,163498E-2
1,390514E-2
2,006699E-2
1,358083E-2
1,325652E-2
2,233715E-2
2,071561E-2
1,422945E-2
1,747253E-2
1,422945E-2
1,195929E-2
1,682391E-2
2,006699E-2
1,455375E-2
1,941838E-2
2,201284E-2
1,228360E-2
1,617530E-2
2,039130E-2
1,098637E-2
1,520237E-2
2,266146E-2
1,520237E-2
1,455375E-2
1,876976E-2
1,228360E-2
1,455375E-2
1,941838E-2
1,293221E-2
1,260791E-2
1,941838E-2
1,325652E-2
1,131067E-2
1,487806E-2
1,325652E-2
1,228360E-2
1,682391E-2
2,039130E-2
1,390514E-2
1,812114E-2
2,103992E-2
9,364825E-3
1,390514E-2
1,876976E-2
1,066206E-2
1,585099E-2
2,590454E-2
1,747253E-2
1,520237E-2
1,941838E-2
1,066206E-2
1,131067E-2
1,909407E-2
1,260791E-2
1,033775E-2
2,201284E-2
1,585099E-2
1,260791E-2
1,649960E-2
1,098637E-2
1,163498E-2
1,649960E-2
1,844545E-2
1,455375E-2
1,747253E-2
2,006699E-2
9,364825E-3
1,325652E-2
1,747253E-2
1,163498E-2
1,487806E-2
2,428300E-2
1,812114E-2
1,552668E-2
2,006699E-2
1,390514E-2
1,682391E-2
2,201284E-2
1,585099E-2
1,487806E-2
2,428300E-2
2,136422E-2
1,390514E-2
1,812114E-2
1,649960E-2
1,293221E-2
1,812114E-2
2,168853E-2
1,455375E-2
1,909407E-2
1,974268E-2
9,689133E-3
1,520237E-2
1,779684E-2
9,364825E-3
1,260791E-2
2,298577E-2
1,520237E-2
1,520237E-2
1,909407E-2
1,163498E-2
1,358083E-2
1,876976E-2
1,649960E-2
1,585099E-2
2,168853E-2
2,039130E-2
1,228360E-2
1,714822E-2
1,617530E-2
1,552668E-2
2,201284E-2
2,201284E-2
1,682391E-2
1,974268E-2
2,136422E-2
1,163498E-2
1,293221E-2
1,909407E-2
1,390514E-2
1,325652E-2
2,331007E-2
1,714822E-2
1,520237E-2
1,909407E-2
9,364825E-3
1,001344E-2
1,714822E-2
1,520237E-2
1,358083E-2
2,168853E-2
1,941838E-2
1,260791E-2
1,617530E-2
1,228360E-2
1,131067E-2
1,747253E-2
1,974268E-2
1,649960E-2
1,941838E-2
1,844545E-2
1,033775E-2
1,585099E-2
1,909407E-2
1,390514E-2
1,390514E-2
2,233715E-2
1,682391E-2
1,714822E-2
2,266146E-2
1,163498E-2
1,325652E-2
2,103992E-2
1,649960E-2
1,682391E-2
2,168853E-2
1,909407E-2
1,358083E-2
1,682391E-2
1,487806E-2
1,422945E-2
1,941838E-2
1,876976E-2
1,422945E-2
1,779684E-2
1,812114E-2
1,033775E-2
1,552668E-2
1,682391E-2
1,195929E-2
1,682391E-2
2,266146E-2
1,585099E-2
1,617530E-2
1,974268E-2
1,098637E-2
1,293221E-2
2,071561E-2
1,422945E-2
1,649960E-2
2,233715E-2
1,455375E-2
1,293221E-2
1,747253E-2
1,293221E-2
1,260791E-2
1,909407E-2
1,974268E-2
1,585099E-2
2,039130E-2
1,909407E-2
1,131067E-2
1,747253E-2
1,617530E-2
1,293221E-2
1,747253E-2
2,363438E-2
2,006699E-2
2,201284E-2
2,590454E-2
1,358083E-2
1,455375E-2
2,103992E-2
1,422945E-2
1,844545E-2
2,687746E-2
2,103992E-2
1,520237E-2
2,071561E-2
1,487806E-2
1,390514E-2
2,168853E-2
1,941838E-2
1,325652E-2
1,909407E-2
2,039130E-2
1,228360E-2
1,649960E-2
1,714822E-2
1,358083E-2
1,779684E-2
2,363438E-2
1,779684E-2
1,812114E-2
1,747253E-2
8,067593E-3
1,293221E-2
2,103992E-2
1,552668E-2
1,552668E-2
2,363438E-2
1,779684E-2
1,358083E-2
1,876976E-2
1,293221E-2
1,131067E-2
1,812114E-2
1,747253E-2
1,487806E-2
2,071561E-2
2,071561E-2
1,066206E-2
1,293221E-2
1,552668E-2
1,131067E-2
1,714822E-2
2,266146E-2
1,585099E-2
1,585099E-2
1,844545E-2
8,716209E-3
1,228360E-2
2,006699E-2
1,358083E-2
1,260791E-2
2,298577E-2
1,812114E-2
1,422945E-2
1,941838E-2
1,358083E-2
1,325652E-2
2,103992E-2
1,941838E-2
1,844545E-2
2,687746E-2
2,914762E-2
2,168853E-2
2,947193E-2
3,206639E-2
3,401224E-2
4,601164E-2
5,444365E-2
5,282211E-2
6,319997E-2
8,849600E-2
8,525292E-2
6,741597E-2
5,476796E-2
4,082271E-2
3,887686E-2
4,601164E-2
3,141778E-2
1,714822E-2
9,364825E-3
-6,526271E-3
-1,074228E-2
-6,850580E-3
-1,463397E-2
-2,793061E-2
-3,247092E-2
-3,993001E-2
-4,803771E-2
-4,057862E-2
-3,474108E-2
-3,020076E-2
-1,625551E-2
-4,256115E-3
-3,931807E-3
6,121744E-3
1,909407E-2
1,358083E-2
1,941838E-2
2,752608E-2
2,039130E-2
2,201284E-2
3,012054E-2
2,201284E-2
1,909407E-2
2,201284E-2
1,293221E-2
1,325652E-2
2,006699E-2
1,682391E-2
1,455375E-2
1,909407E-2
2,006699E-2
1,260791E-2
1,455375E-2
1,552668E-2
1,293221E-2
1,812114E-2
2,071561E-2
1,455375E-2
1,941838E-2
2,233715E-2
1,293221E-2
1,455375E-2
2,039130E-2
1,649960E-2
1,649960E-2
2,331007E-2
1,941838E-2
1,455375E-2
1,747253E-2
1,131067E-2
1,195929E-2
1,974268E-2
1,812114E-2
1,585099E-2
2,168853E-2
2,201284E-2
1,001344E-2
1,487806E-2
1,779684E-2
1,260791E-2
1,682391E-2
2,558023E-2
1,552668E-2
1,909407E-2
2,428300E-2
1,358083E-2
1,747253E-2
2,493161E-2
1,714822E-2
1,682391E-2
2,720177E-2
2,136422E-2
1,487806E-2
1,779684E-2
1,260791E-2
1,163498E-2
1,585099E-2
1,455375E-2
1,163498E-2
1,293221E-2
9,364825E-3
-1,985958E-3
2,841986E-4
1,001344E-2
-1,430967E-2
-1,534378E-1
-2,941876E-1
-3,762375E-1
-4,154788E-1
-4,699625E-1
-5,717953E-1
-6,285492E-1
-6,343867E-1
-6,350354E-1
-6,240089E-1
-6,097393E-1
-5,850919E-1
-5,387158E-1
-5,079066E-1
-3,982904E-1
-1,761394E-1
6,384859E-2
2,412451E-1
3,524828E-1
4,818817E-1
6,401441E-1
7,851098E-1
9,109414E-1
9,926670E-1
1,026071E+0
1,034827E+0
1,012126E+0
9,547230E-1
8,885641E-1
8,097572E-1
7,017626E-1
5,937680E-1
4,841519E-1
3,625363E-1
2,516230E-1
1,595195E-1
7,033475E-2
-6,850580E-3
-5,646972E-2
-9,733254E-2
-1,281418E-1
-1,362495E-1
-1,349523E-1
-1,424114E-1
-1,349523E-1
-1,255473E-1
-1,307363E-1
-1,245744E-1
-1,135479E-1
-1,161424E-1
-1,112778E-1
-9,927839E-2
-1,041430E-1
-1,047916E-1
-9,862977E-2
-1,067375E-1
-1,060889E-1
-9,473807E-2
-9,246792E-2
-9,019776E-2
-8,014421E-2
-7,430666E-2
-7,917128E-2
-7,236081E-2
-6,652327E-2
-6,619896E-2
-5,841557E-2
-4,803771E-2
-5,063217E-2
-4,349739E-2
-3,538969E-2
-4,382170E-2
-3,993001E-2
-3,117369E-2
-3,344384E-2
-2,987645E-2
-2,079583E-2
-2,274168E-2
-2,403891E-2
-1,787705E-2
-1,884998E-2
-2,274168E-2
-1,560690E-2
-1,203951E-2
-1,463397E-2
-1,009366E-2
-6,526271E-3
-1,560690E-2
-1,074228E-2
-4,580423E-3
-1,366105E-2
-9,445044E-3
2,878663E-3
-1,985958E-3
-3,931807E-3
2,878663E-3
-5,553347E-3
-5,229039E-3
9,328148E-4
1,905739E-3
1,581431E-3
8,067593E-3
4,824512E-3
-1,985958E-3
2,878663E-3
7,094669E-3
1,905739E-3
7,094669E-3
1,293221E-2
7,743285E-3
1,131067E-2
1,585099E-2
8,067593E-3
1,131067E-2
1,649960E-2
1,131067E-2
1,293221E-2
2,233715E-2
1,552668E-2
1,422945E-2
2,039130E-2
1,455375E-2
1,390514E-2
1,941838E-2
1,747253E-2
1,520237E-2
2,201284E-2
2,039130E-2
1,163498E-2
1,617530E-2
1,747253E-2
1,390514E-2
1,941838E-2
2,363438E-2
1,779684E-2
2,006699E-2
2,428300E-2
1,487806E-2
1,941838E-2
2,590454E-2
1,552668E-2
1,617530E-2
2,201284E-2
1,487806E-2
1,390514E-2
2,006699E-2
1,455375E-2
1,487806E-2
1,974268E-2
2,006699E-2
1,682391E-2
1,941838E-2
1,876976E-2
1,098637E-2
1,520237E-2
1,714822E-2
1,358083E-2
1,779684E-2
2,590454E-2
1,812114E-2
1,812114E-2
2,266146E-2
1,260791E-2
1,552668E-2
2,103992E-2
1,649960E-2
1,714822E-2
2,233715E-2
1,714822E-2
1,390514E-2
1,974268E-2
1,552668E-2
1,195929E-2
1,909407E-2
1,747253E-2
1,487806E-2
2,071561E-2
1,909407E-2
9,364825E-3
1,390514E-2
1,520237E-2
1,131067E-2
1,585099E-2
2,006699E-2
1,455375E-2
1,682391E-2
1,779684E-2
7,743285E-3
1,195929E-2
1,649960E-2
9,689133E-3
1,098637E-2
1,779684E-2
1,098637E-2
9,689133E-3
1,422945E-2
6,121744E-3
3,527280E-3
8,391901E-3
8,067593E-3
6,770361E-3
1,163498E-2
1,098637E-2
2,878663E-3
5,473128E-3
1,033775E-2
7,094669E-3
7,743285E-3
1,293221E-2
7,743285E-3
7,743285E-3
1,325652E-2
5,148820E-3
9,364825E-3
1,812114E-2
1,131067E-2
9,364825E-3
1,714822E-2
1,131067E-2
7,094669E-3
1,325652E-2
7,743285E-3
6,446052E-3
1,358083E-2
1,390514E-2
1,293221E-2
1,714822E-2
1,325652E-2
3,851588E-3
8,067593E-3
1,163498E-2
7,094669E-3
1,066206E-2
1,585099E-2
1,131067E-2
1,228360E-2
1,520237E-2
6,121744E-3
8,716209E-3
1,617530E-2
1,033775E-2
9,040517E-3
1,747253E-2
1,228360E-2
6,770361E-3
1,228360E-2
8,391901E-3
7,743285E-3
1,585099E-2
1,844545E-2
1,390514E-2
1,585099E-2
1,649960E-2
7,418977E-3
1,033775E-2
1,455375E-2
9,689133E-3
1,131067E-2
2,168853E-2
1,422945E-2
1,131067E-2
1,714822E-2
8,716209E-3
9,040517E-3
1,747253E-2
1,390514E-2
1,390514E-2
2,201284E-2
1,358083E-2
9,040517E-3
1,552668E-2
1,455375E-2
1,163498E-2
1,876976E-2
2,136422E-2
1,422945E-2
1,649960E-2
1,974268E-2
9,689133E-3
1,293221E-2
1,682391E-2
1,131067E-2
1,390514E-2
2,233715E-2
1,682391E-2
1,487806E-2
1,649960E-2
1,098637E-2
1,131067E-2
1,909407E-2
1,649960E-2
1,260791E-2
1,747253E-2
1,714822E-2
1,001344E-2
1,455375E-2
1,585099E-2
1,228360E-2
1,649960E-2
2,168853E-2
1,520237E-2
1,682391E-2
1,974268E-2
9,364825E-3
1,390514E-2
2,039130E-2
1,098637E-2
1,033775E-2
2,103992E-2
1,617530E-2
1,260791E-2
1,844545E-2
1,325652E-2
1,325652E-2
1,747253E-2
1,520237E-2
1,001344E-2
1,552668E-2
1,617530E-2
8,391901E-3
1,195929E-2
1,520237E-2
1,001344E-2
1,131067E-2
1,941838E-2
1,260791E-2
1,066206E-2
1,585099E-2
8,067593E-3
9,040517E-3
1,520237E-2
9,040517E-3
6,446052E-3
1,228360E-2
7,418977E-3
5,797436E-3
9,364825E-3
2,878663E-3
1,257123E-3
8,391901E-3
8,716209E-3
1,905739E-3
6,770361E-3
6,446052E-3
-3,607499E-3
9,328148E-4
3,851588E-3
-3,644176E-4
1,257123E-3
7,743285E-3
6,085067E-4
3,202971E-3
8,716209E-3
-4,256115E-3
-3,644176E-4
8,067593E-3
2,878663E-3
6,446052E-3
1,520237E-2
1,293221E-2
1,552668E-2
2,298577E-2
2,266146E-2
2,849900E-2
4,082271E-2
4,503872E-2
4,860611E-2
6,125412E-2
6,579443E-2
6,514582E-2
7,682091E-2
8,719877E-2
8,655015E-2
9,433355E-2
1,082788E-1
1,050357E-1
1,060086E-1
1,108733E-1
1,037385E-1
1,066573E-1
1,118462E-1
1,043871E-1
1,030899E-1
1,082788E-1
9,725232E-2
8,590154E-2
8,492861E-2
7,390214E-2
6,709167E-2
6,806459E-2
6,125412E-2
5,120057E-2
5,152488E-2
4,471441E-2
2,752608E-2
2,622885E-2
2,363438E-2
1,487806E-2
1,552668E-2
1,812114E-2
5,797436E-3
4,824512E-3
4,500204E-3
-8,472120E-3
-9,769352E-3
-5,553347E-3
-1,301243E-2
-1,041797E-2
-3,931807E-3
-1,301243E-2
-1,657982E-2
-1,366105E-2
-2,014721E-2
-2,079583E-2
-1,690413E-2
-1,884998E-2
-1,982290E-2
-1,495828E-2
-1,722844E-2
-2,533614E-2
-2,047152E-2
-1,949860E-2
-2,339029E-2
-1,852567E-2
-1,268813E-2
-1,917429E-2
-1,690413E-2
-1,625551E-2
-2,598476E-2
-2,209306E-2
-1,398536E-2
-2,079583E-2
-1,625551E-2
-6,850580E-3
-1,301243E-2
-1,430967E-2
-1,171520E-2
-2,079583E-2
-1,982290E-2
-9,120736E-3
-7,499196E-3
-8,472120E-3
-4,580423E-3
-8,147812E-3
-1,333674E-2
-6,201963E-3
-9,120736E-3
-1,009366E-2
-4,256115E-3
-3,607499E-3
-7,823504E-3
-3,283190E-3
6,085067E-4
-7,823504E-3
-2,634574E-3
1,581431E-3
-3,607499E-3
-1,013034E-3
5,148820E-3
-6,887257E-4
-4,010948E-5
5,148820E-3
-2,310266E-3
2,841986E-4
6,121744E-3
3,851588E-3
2,230047E-3
8,716209E-3
6,121744E-3
6,085067E-4
4,824512E-3
5,473128E-3
5,148820E-3
9,364825E-3
1,195929E-2
3,527280E-3
7,418977E-3
1,325652E-2
3,202971E-3
6,121744E-3
1,228360E-2
5,473128E-3
6,446052E-3
1,714822E-2
1,098637E-2
7,743285E-3
1,455375E-2
3,851588E-3
7,418977E-3
1,455375E-2
8,067593E-3
1,066206E-2
1,779684E-2
1,455375E-2
1,033775E-2
1,260791E-2
1,228360E-2
8,716209E-3
1,422945E-2
1,812114E-2
1,422945E-2
1,649960E-2
1,812114E-2
1,001344E-2
1,260791E-2
1,714822E-2
1,033775E-2
1,260791E-2
2,233715E-2
1,617530E-2
1,487806E-2
2,006699E-2
1,001344E-2
1,163498E-2
1,876976E-2
1,358083E-2
1,228360E-2
2,201284E-2
1,941838E-2
1,390514E-2
1,520237E-2
1,163498E-2
1,098637E-2
1,844545E-2
1,941838E-2
1,390514E-2
1,812114E-2
2,071561E-2
1,260791E-2
1,649960E-2
2,071561E-2
1,390514E-2
1,390514E-2
2,331007E-2
1,682391E-2
1,844545E-2
2,136422E-2
1,033775E-2
1,358083E-2
1,909407E-2
1,714822E-2
1,682391E-2
2,363438E-2
2,103992E-2
1,455375E-2
1,390514E-2
1,066206E-2
1,066206E-2
1,779684E-2
2,168853E-2
1,617530E-2
1,909407E-2
2,233715E-2
9,689133E-3
1,098637E-2
1,617530E-2
1,228360E-2
1,422945E-2
2,168853E-2
1,585099E-2
1,131067E-2
1,812114E-2
9,040517E-3
9,040517E-3
1,714822E-2
1,552668E-2
1,390514E-2
2,006699E-2
1,649960E-2
9,040517E-3
1,487806E-2
1,390514E-2
8,391901E-3
1,487806E-2
2,168853E-2
1,552668E-2
1,779684E-2
1,682391E-2
5,797436E-3
1,260791E-2
1,585099E-2
9,364825E-3
1,033775E-2
1,779684E-2
1,390514E-2
1,293221E-2
1,844545E-2
8,391901E-3
8,391901E-3
1,617530E-2
1,260791E-2
1,131067E-2
1,747253E-2
1,390514E-2
1,066206E-2
1,552668E-2
1,487806E-2
1,131067E-2
1,844545E-2
2,039130E-2
1,163498E-2
1,552668E-2
2,006699E-2
7,743285E-3
1,098637E-2
1,812114E-2
1,001344E-2
1,293221E-2
2,201284E-2
1,390514E-2
1,228360E-2
1,909407E-2
9,364825E-3
1,033775E-2
1,747253E-2
1,487806E-2
1,293221E-2
2,103992E-2
1,617530E-2
9,689133E-3
1,293221E-2
1,098637E-2
1,033775E-2
1,747253E-2
2,039130E-2
1,358083E-2
1,617530E-2
1,779684E-2
7,418977E-3
1,098637E-2
1,747253E-2
8,391901E-3
1,033775E-2
2,039130E-2
1,585099E-2
1,487806E-2
1,649960E-2
6,121744E-3
5,473128E-3
1,422945E-2
1,228360E-2
1,293221E-2
2,103992E-2
1,520237E-2
8,391901E-3
1,098637E-2
9,364825E-3
9,689133E-3
1,520237E-2
1,747253E-2
1,390514E-2
1,747253E-2
2,071561E-2
9,689133E-3
1,131067E-2
1,487806E-2
9,364825E-3
1,325652E-2
2,233715E-2
1,422945E-2
1,195929E-2
1,714822E-2
1,098637E-2
1,195929E-2
1,779684E-2
1,260791E-2
1,228360E-2
2,006699E-2
1,293221E-2
8,067593E-3
1,487806E-2
1,260791E-2
1,195929E-2
1,585099E-2
1,552668E-2
1,033775E-2
1,941838E-2
1,941838E-2
1,033775E-2
1,293221E-2
1,747253E-2
1,195929E-2
1,682391E-2
2,233715E-2
1,455375E-2
1,617530E-2
1,941838E-2
9,040517E-3
1,228360E-2
2,039130E-2
1,552668E-2
1,390514E-2
2,103992E-2
1,552668E-2
1,066206E-2
1,455375E-2
1,228360E-2
1,066206E-2
1,487806E-2
1,714822E-2
1,228360E-2
1,714822E-2
1,909407E-2
8,391901E-3
1,163498E-2
1,649960E-2
1,066206E-2
1,293221E-2
2,103992E-2
1,325652E-2
1,358083E-2
1,909407E-2
9,689133E-3
1,195929E-2
1,876976E-2
1,358083E-2
1,293221E-2
2,103992E-2
1,552668E-2
1,098637E-2
1,844545E-2
1,358083E-2
1,390514E-2
1,876976E-2
1,747253E-2
1,455375E-2
2,201284E-2
1,876976E-2
9,364825E-3
1,682391E-2
2,039130E-2
1,325652E-2
1,487806E-2
2,201284E-2
1,617530E-2
1,520237E-2
1,909407E-2
1,066206E-2
1,228360E-2
2,006699E-2
1,682391E-2
1,552668E-2
2,266146E-2
1,422945E-2
1,001344E-2
1,617530E-2
1,358083E-2
1,228360E-2
1,747253E-2
1,779684E-2
1,228360E-2
1,617530E-2
1,974268E-2
1,163498E-2
1,487806E-2
1,714822E-2
1,066206E-2
1,325652E-2
2,039130E-2
1,390514E-2
1,260791E-2
1,649960E-2
1,131067E-2
1,325652E-2
1,941838E-2
1,812114E-2
1,585099E-2
2,233715E-2
1,747253E-2
1,325652E-2
1,812114E-2
1,390514E-2
1,131067E-2
1,747253E-2
2,233715E-2
1,779684E-2
2,006699E-2
2,103992E-2
1,066206E-2
1,585099E-2
2,039130E-2
1,293221E-2
1,714822E-2
2,493161E-2
1,974268E-2
1,941838E-2
2,071561E-2
1,552668E-2
1,714822E-2
2,395869E-2
2,168853E-2
2,233715E-2
2,817469E-2
2,331007E-2
1,682391E-2
2,006699E-2
2,266146E-2
1,747253E-2
2,136422E-2
2,428300E-2
2,039130E-2
2,233715E-2
2,558023E-2
1,617530E-2
1,876976E-2
2,136422E-2
1,390514E-2
1,649960E-2
2,525592E-2
1,844545E-2
1,682391E-2
2,168853E-2
1,260791E-2
1,487806E-2
2,136422E-2
1,390514E-2
1,520237E-2
2,395869E-2
1,941838E-2
1,066206E-2
1,455375E-2
1,066206E-2
1,033775E-2
1,747253E-2
1,779684E-2
1,325652E-2
1,779684E-2
1,682391E-2
9,040517E-3
1,293221E-2
1,617530E-2
1,131067E-2
1,487806E-2
2,071561E-2
1,358083E-2
1,487806E-2
1,812114E-2
9,040517E-3
1,163498E-2
1,974268E-2
1,649960E-2
1,390514E-2
2,266146E-2
1,747253E-2
1,163498E-2
1,779684E-2
1,358083E-2
1,033775E-2
1,714822E-2
1,779684E-2
1,552668E-2
2,071561E-2
1,941838E-2
9,040517E-3
1,358083E-2
1,585099E-2
1,066206E-2
1,520237E-2
2,266146E-2
1,325652E-2
1,552668E-2
2,006699E-2
7,743285E-3
1,001344E-2
1,812114E-2
1,682391E-2
1,649960E-2
2,201284E-2
1,779684E-2
1,131067E-2
1,617530E-2
1,487806E-2
1,195929E-2
1,941838E-2
2,298577E-2
1,585099E-2
1,812114E-2
2,233715E-2
1,131067E-2
1,098637E-2
1,812114E-2
1,260791E-2
1,358083E-2
2,460731E-2
1,585099E-2
1,293221E-2
1,941838E-2
1,163498E-2
1,195929E-2
2,136422E-2
1,941838E-2
1,552668E-2
2,006699E-2
1,747253E-2
1,066206E-2
1,487806E-2
1,682391E-2
1,260791E-2
1,714822E-2
2,266146E-2
1,585099E-2
1,714822E-2
1,844545E-2
8,391901E-3
9,364825E-3
1,487806E-2
1,131067E-2
1,260791E-2
2,103992E-2
1,617530E-2
1,001344E-2
1,487806E-2
1,585099E-2
1,909407E-2
2,720177E-2
2,720177E-2
2,622885E-2
3,433655E-2
3,920117E-2
3,822825E-2
4,730887E-2
5,379503E-2
5,638950E-2
7,973968E-2
9,206339E-2
6,352428E-2
5,055195E-2
4,860611E-2
3,433655E-2
3,498517E-2
3,174208E-2
8,391901E-3
2,841986E-4
2,554355E-3
-6,850580E-3
-1,106658E-2
-1,495828E-2
-2,922784E-2
-3,571400E-2
-3,571400E-2
-3,668692E-2
-3,960570E-2
-3,214661E-2
-2,209306E-2
-2,079583E-2
-8,472120E-3
2,878663E-3
5,473128E-3
1,520237E-2
2,493161E-2
2,039130E-2
2,363438E-2
3,044485E-2
2,233715E-2
2,233715E-2
2,882331E-2
2,103992E-2
2,168853E-2
2,914762E-2
2,266146E-2
2,103992E-2
2,558023E-2
1,812114E-2
1,909407E-2
2,525592E-2
2,493161E-2
2,039130E-2
2,622885E-2
2,460731E-2
1,682391E-2
1,974268E-2
1,974268E-2
1,520237E-2
1,876976E-2
2,590454E-2
1,844545E-2
1,552668E-2
1,714822E-2
9,040517E-3
1,228360E-2
1,844545E-2
1,293221E-2
1,195929E-2
2,168853E-2
1,649960E-2
9,689133E-3
1,422945E-2
1,228360E-2
1,195929E-2
1,909407E-2
2,103992E-2
1,585099E-2
2,136422E-2
2,103992E-2
9,689133E-3
1,585099E-2
2,103992E-2
1,552668E-2
1,812114E-2
2,785039E-2
1,941838E-2
2,071561E-2
2,363438E-2
1,487806E-2
1,909407E-2
2,266146E-2
1,747253E-2
1,909407E-2
2,331007E-2
1,812114E-2
1,325652E-2
1,909407E-2
1,163498E-2
8,391901E-3
1,293221E-2
7,094669E-3
-3,644176E-4
4,824512E-3
1,033775E-2
-8,987345E-2
-2,513789E-1
-3,515901E-1
-4,060738E-1
-4,479096E-1
-5,250949E-1
-6,123338E-1
-6,392514E-1
-6,369812E-1
-6,376298E-1
-6,269276E-1
-6,087664E-1
-5,666063E-1
-5,289866E-1
-4,702868E-1
-2,899715E-1
-4,836202E-2
1,689244E-1
3,022150E-1
4,108583E-1
5,590671E-1
7,228427E-1
8,541874E-1
9,556959E-1
1,015693E+0
1,029638E+0
1,023476E+0
9,861809E-1
9,203463E-1
8,457554E-1
7,620839E-1
6,531164E-1
5,379870E-1
4,228577E-1
2,999449E-1
1,981121E-1
1,128191E-1
2,914762E-2
-3,538969E-2
-7,495528E-2
-1,132236E-1
-1,381954E-1
-1,459788E-1
-1,508434E-1
-1,498704E-1
-1,365738E-1
-1,274932E-1
-1,261960E-1
-1,161424E-1
-1,132236E-1
-1,216556E-1
-1,138723E-1
-1,060889E-1
-1,116021E-1
-1,070618E-1
-9,765685E-2
-1,018729E-1
-9,960269E-2
-8,825191E-2
-9,214361E-2
-8,857622E-2
-7,657682E-2
-7,495528E-2
-7,203651E-2
-6,295588E-2
-6,003711E-2
-6,198296E-2
-5,484818E-2
-5,192940E-2
-5,095648E-2
-4,090293E-2
-3,571400E-2
-3,895708E-2
-3,474108E-2
-2,825491E-2
-3,701123E-2
-3,149799E-2
-2,501183E-2
-2,890353E-2
-2,371460E-2
-1,203951E-2
-1,755275E-2
-1,657982E-2
-1,009366E-2
-1,820136E-2
-1,820136E-2
-8,147812E-3
-9,769352E-3
-8,147812E-3
1,905739E-3
-3,931807E-3
-7,823504E-3
-2,958882E-3
-6,526271E-3
-8,147812E-3
6,085067E-4
4,175896E-3
1,581431E-3
6,121744E-3
6,446052E-3
-1,337342E-3
2,230047E-3
7,418977E-3
2,878663E-3
6,446052E-3
1,552668E-2
8,067593E-3
1,001344E-2
1,487806E-2
5,797436E-3
8,391901E-3
1,779684E-2
1,487806E-2
1,260791E-2
2,071561E-2
1,682391E-2
1,033775E-2
1,390514E-2
1,131067E-2
1,098637E-2
1,747253E-2
2,006699E-2
1,552668E-2
1,941838E-2
2,201284E-2
1,293221E-2
1,747253E-2
1,974268E-2
1,066206E-2
1,293221E-2
2,266146E-2
1,682391E-2
1,585099E-2
2,039130E-2
1,358083E-2
1,649960E-2
2,266146E-2
1,909407E-2
1,682391E-2
2,006699E-2
1,844545E-2
1,260791E-2
1,714822E-2
1,649960E-2
1,617530E-2
2,006699E-2
2,395869E-2
1,812114E-2
2,103992E-2
2,136422E-2
1,325652E-2
1,617530E-2
2,071561E-2
1,422945E-2
1,682391E-2
2,622885E-2
1,974268E-2
1,779684E-2
2,168853E-2
1,325652E-2
1,585099E-2
2,395869E-2
1,812114E-2
1,617530E-2
2,201284E-2
2,039130E-2
1,455375E-2
1,844545E-2
1,552668E-2
1,131067E-2
1,747253E-2
2,006699E-2
1,455375E-2
1,779684E-2
1,714822E-2
1,001344E-2
1,422945E-2
1,422945E-2
7,418977E-3
1,195929E-2
1,844545E-2
1,228360E-2
1,325652E-2
1,779684E-2
6,121744E-3
7,743285E-3
1,747253E-2
1,033775E-2
9,689133E-3
1,844545E-2
1,325652E-2
1,033775E-2
1,585099E-2
1,066206E-2
7,743285E-3
1,358083E-2
1,455375E-2
1,163498E-2
1,552668E-2
1,714822E-2
7,743285E-3
1,033775E-2
1,228360E-2
9,040517E-3
1,455375E-2
2,201284E-2
1,390514E-2
1,455375E-2
1,714822E-2
3,851588E-3
7,418977E-3
1,649960E-2
1,228360E-2
1,228360E-2
2,006699E-2
1,358083E-2
1,066206E-2
1,520237E-2
6,446052E-3
7,094669E-3
1,325652E-2
1,325652E-2
1,195929E-2
1,682391E-2
1,617530E-2
8,716209E-3
1,358083E-2
1,487806E-2
9,689133E-3
1,260791E-2
1,974268E-2
1,552668E-2
1,649960E-2
1,909407E-2
9,364825E-3
1,033775E-2
1,714822E-2
1,066206E-2
1,066206E-2
2,201284E-2
1,779684E-2
1,228360E-2
1,552668E-2
6,121744E-3
6,770361E-3
1,422945E-2
1,325652E-2
9,689133E-3
1,552668E-2
1,649960E-2
6,446052E-3
1,131067E-2
1,358083E-2
9,689133E-3
1,325652E-2
1,779684E-2
1,098637E-2
8,716209E-3
1,390514E-2
8,067593E-3
1,033775E-2
1,812114E-2
1,260791E-2
1,066206E-2
1,682391E-2
1,260791E-2
6,446052E-3
1,131067E-2
9,689133E-3
1,001344E-2
1,552668E-2
1,747253E-2
1,033775E-2
1,358083E-2
1,585099E-2
6,121744E-3
7,094669E-3
1,422945E-2
1,001344E-2
1,131067E-2
2,006699E-2
1,358083E-2
1,098637E-2
1,552668E-2
8,391901E-3
1,033775E-2
1,844545E-2
1,455375E-2
1,066206E-2
1,649960E-2
1,714822E-2
9,689133E-3
1,520237E-2
1,552668E-2
1,260791E-2
1,649960E-2
1,876976E-2
1,001344E-2
1,260791E-2
1,876976E-2
1,066206E-2
1,293221E-2
1,682391E-2
9,364825E-3
9,689133E-3
1,844545E-2
1,358083E-2
1,098637E-2
1,293221E-2
5,148820E-3
5,473128E-3
1,228360E-2
1,455375E-2
1,033775E-2
1,163498E-2
1,195929E-2
2,230047E-3
7,418977E-3
7,094669E-3
-6,887257E-4
3,527280E-3
1,033775E-2
5,473128E-3
6,121744E-3
1,066206E-2
-3,644176E-4
1,257123E-3
9,364825E-3
2,878663E-3
1,905739E-3
1,033775E-2
3,202971E-3
-1,985958E-3
3,851588E-3
-2,958882E-3
-2,634574E-3
3,851588E-3
3,527280E-3
-1,337342E-3
4,500204E-3
6,446052E-3
-3,931807E-3
-1,013034E-3
-3,283190E-3
-7,499196E-3
-2,310266E-3
7,094669E-3
1,257123E-3
2,841986E-4
6,446052E-3
-1,985958E-3
6,085067E-4
1,001344E-2
5,797436E-3
3,851588E-3
1,066206E-2
9,040517E-3
6,446052E-3
1,585099E-2
1,812114E-2
2,103992E-2
3,141778E-2
3,822825E-2
3,822825E-2
4,795749E-2
5,444365E-2
5,152488E-2
6,417289E-2
7,617229E-2
7,682091E-2
8,557723E-2
9,887386E-2
9,725232E-2
1,014683E-1
1,079545E-1
1,011440E-1
1,069816E-1
1,160622E-1
1,105490E-1
1,086031E-1
1,128191E-1
1,060086E-1
9,465786E-2
9,400924E-2
8,914462E-2
8,038830E-2
8,038830E-2
7,909107E-2
6,806459E-2
6,319997E-2
5,736242E-2
4,211994E-2
4,147133E-2
4,179564E-2
3,174208E-2
2,817469E-2
2,849900E-2
1,779684E-2
1,163498E-2
1,131067E-2
4,500204E-3
6,085067E-4
5,797436E-3
-3,644176E-4
-7,499196E-3
-2,310266E-3
-3,607499E-3
-1,430967E-2
-1,041797E-2
-1,106658E-2
-1,657982E-2
-1,203951E-2
-6,850580E-3
-1,236382E-2
-1,236382E-2
-8,472120E-3
-1,722844E-2
-1,625551E-2
-8,472120E-3
-1,333674E-2
-1,268813E-2
-5,553347E-3
-1,009366E-2
-1,366105E-2
-5,877655E-3
-8,147812E-3
-8,796428E-3
-4,904731E-3
-5,553347E-3
-8,147812E-3
-3,283190E-3
-2,310266E-3
-1,009366E-2
-5,229039E-3
-3,607499E-3
-9,120736E-3
-4,256115E-3
4,824512E-3
-6,887257E-4
-1,661650E-3
2,230047E-3
-9,120736E-3
-8,147812E-3
1,581431E-3
2,841986E-4
-3,607499E-3
5,473128E-3
2,230047E-3
-4,256115E-3
1,905739E-3
1,905739E-3
-1,337342E-3
2,878663E-3
9,040517E-3
3,202971E-3
5,797436E-3
8,391901E-3
-2,634574E-3
2,230047E-3
9,364825E-3
3,527280E-3
4,824512E-3
1,358083E-2
8,391901E-3
7,418977E-3
1,066206E-2
5,148820E-3
3,527280E-3
9,689133E-3
1,325652E-2
9,364825E-3
1,487806E-2
1,812114E-2
5,797436E-3
1,066206E-2
1,779684E-2
1,293221E-2
1,293221E-2
2,266146E-2
1,585099E-2
1,455375E-2
2,331007E-2
1,617530E-2
1,682391E-2
2,266146E-2
1,909407E-2
1,747253E-2
2,395869E-2
2,298577E-2
1,649960E-2
2,039130E-2
1,844545E-2
1,552668E-2
2,136422E-2
2,428300E-2
1,844545E-2
2,136422E-2
2,233715E-2
1,455375E-2
1,909407E-2
2,558023E-2
1,844545E-2
1,779684E-2
2,687746E-2
2,266146E-2
2,006699E-2
2,266146E-2
1,520237E-2
1,747253E-2
2,525592E-2
2,363438E-2
2,168853E-2
2,622885E-2
2,428300E-2
1,422945E-2
1,844545E-2
2,298577E-2
1,812114E-2
2,331007E-2
2,720177E-2
2,103992E-2
2,266146E-2
2,395869E-2
1,293221E-2
1,649960E-2
2,363438E-2
1,649960E-2
1,909407E-2
2,752608E-2
2,298577E-2
1,779684E-2
2,071561E-2
1,779684E-2
1,617530E-2
2,136422E-2
2,168853E-2
1,747253E-2
2,266146E-2
2,395869E-2
1,520237E-2
1,812114E-2
2,006699E-2
1,617530E-2
2,039130E-2
2,493161E-2
1,714822E-2
1,844545E-2
2,136422E-2
1,131067E-2
1,422945E-2
2,006699E-2
1,098637E-2
1,260791E-2
2,331007E-2
1,714822E-2
1,260791E-2
1,487806E-2
8,716209E-3
7,418977E-3
1,358083E-2
1,293221E-2
1,001344E-2
1,552668E-2
1,520237E-2
7,743285E-3
1,163498E-2
1,131067E-2
8,391901E-3
1,195929E-2
1,747253E-2
9,364825E-3
1,098637E-2
1,552668E-2
5,148820E-3
8,716209E-3
1,714822E-2
1,001344E-2
8,067593E-3
1,455375E-2
1,131067E-2
8,067593E-3
1,260791E-2
7,418977E-3
4,500204E-3
9,364825E-3
1,066206E-2
8,391901E-3
1,325652E-2
1,325652E-2
3,851588E-3
6,121744E-3
1,066206E-2
4,500204E-3
7,743285E-3
1,422945E-2
7,418977E-3
8,067593E-3
1,131067E-2
3,527280E-3
5,797436E-3
1,293221E-2
8,067593E-3
6,770361E-3
1,585099E-2
1,066206E-2
5,797436E-3
1,195929E-2
7,743285E-3
6,121744E-3
1,195929E-2
1,358083E-2
1,001344E-2
1,325652E-2
1,228360E-2
-3,644176E-4
5,473128E-3
1,098637E-2
4,824512E-3
5,473128E-3
1,228360E-2
5,797436E-3
5,473128E-3
9,689133E-3
1,581431E-3
9,328148E-4
9,689133E-3
6,446052E-3
3,202971E-3
1,195929E-2
8,391901E-3
6,085067E-4
8,391901E-3
7,743285E-3
2,878663E-3
8,716209E-3
1,293221E-2
9,364825E-3
1,228360E-2
1,163498E-2
2,841986E-4
7,743285E-3
1,487806E-2
6,121744E-3
5,148820E-3
1,358083E-2
8,067593E-3
8,716209E-3
1,325652E-2
4,500204E-3
6,121744E-3
1,098637E-2
1,033775E-2
8,716209E-3
1,390514E-2
1,163498E-2
2,230047E-3
7,743285E-3
1,228360E-2
6,770361E-3
1,098637E-2
1,487806E-2
6,446052E-3
1,001344E-2
1,325652E-2
1,581431E-3
5,797436E-3
1,195929E-2
7,094669E-3
8,391901E-3
1,714822E-2
1,001344E-2
5,148820E-3
1,293221E-2
6,446052E-3
8,391901E-3
1,260791E-2
4,824512E-3
6,446052E-3
1,422945E-2
1,131067E-2
5,473128E-3
1,098637E-2
7,418977E-3
4,500204E-3
1,098637E-2
1,617530E-2
1,131067E-2
1,163498E-2
1,293221E-2
4,500204E-3
9,689133E-3
1,552668E-2
1,098637E-2
1,195929E-2
2,136422E-2
1,455375E-2
1,195929E-2
1,585099E-2
8,716209E-3
9,040517E-3
1,714822E-2
1,585099E-2
1,098637E-2
1,649960E-2
1,552668E-2
7,094669E-3
1,260791E-2
1,195929E-2
5,797436E-3
1,098637E-2
1,617530E-2
9,040517E-3
1,325652E-2
1,779684E-2
7,094669E-3
9,689133E-3
1,487806E-2
9,364825E-3
1,098637E-2
1,844545E-2
1,260791E-2
8,716209E-3
1,390514E-2
8,391901E-3
7,094669E-3
1,520237E-2
1,455375E-2
1,260791E-2
1,455375E-2
1,390514E-2
8,067593E-3
1,293221E-2
1,617530E-2
1,001344E-2
1,066206E-2
1,844545E-2
1,390514E-2
1,520237E-2
2,039130E-2
8,716209E-3
1,163498E-2
1,876976E-2
1,293221E-2
1,228360E-2
1,974268E-2
1,552668E-2
8,716209E-3
1,422945E-2
1,131067E-2
7,743285E-3
1,260791E-2
1,325652E-2
1,163498E-2
1,617530E-2
1,714822E-2
4,500204E-3
7,743285E-3
1,325652E-2
8,067593E-3
1,066206E-2
1,520237E-2
9,040517E-3
1,163498E-2
1,520237E-2
8,067593E-3
1,131067E-2
1,779684E-2
1,390514E-2
1,001344E-2
1,455375E-2
1,358083E-2
6,121744E-3
1,066206E-2
1,358083E-2
1,066206E-2
1,325652E-2
1,812114E-2
1,098637E-2
1,358083E-2
1,747253E-2
6,770361E-3
1,131067E-2
1,649960E-2
8,716209E-3
1,131067E-2
2,233715E-2
1,552668E-2
1,195929E-2
1,747253E-2
1,163498E-2
1,293221E-2
1,974268E-2
1,649960E-2
1,390514E-2
2,039130E-2
1,812114E-2
1,325652E-2
1,520237E-2
1,649960E-2
1,487806E-2
2,006699E-2
2,460731E-2
1,682391E-2
1,585099E-2
1,909407E-2
1,131067E-2
1,649960E-2
2,266146E-2
1,617530E-2
1,585099E-2
2,331007E-2
1,747253E-2
1,163498E-2
1,747253E-2
1,390514E-2
1,260791E-2
1,974268E-2
2,103992E-2
1,520237E-2
1,941838E-2
1,844545E-2
1,001344E-2
1,552668E-2
1,617530E-2
1,163498E-2
1,617530E-2
2,233715E-2
1,325652E-2
1,358083E-2
1,714822E-2
8,067593E-3
1,260791E-2
1,941838E-2
1,228360E-2
1,098637E-2
1,844545E-2
1,325652E-2
1,001344E-2
1,520237E-2
1,066206E-2
1,131067E-2
1,747253E-2
1,617530E-2
1,293221E-2
1,617530E-2
1,844545E-2
1,066206E-2
1,390514E-2
1,617530E-2
1,033775E-2
1,747253E-2
2,298577E-2
1,520237E-2
1,747253E-2
2,039130E-2
1,001344E-2
1,131067E-2
2,006699E-2
1,358083E-2
1,390514E-2
2,460731E-2
1,714822E-2
1,649960E-2
2,233715E-2
1,163498E-2
1,195929E-2
2,039130E-2
1,974268E-2
1,682391E-2
2,136422E-2
1,779684E-2
1,260791E-2
1,812114E-2
1,682391E-2
1,325652E-2
1,812114E-2
2,233715E-2
1,617530E-2
1,487806E-2
1,747253E-2
8,716209E-3
1,358083E-2
1,844545E-2
1,066206E-2
1,260791E-2
2,201284E-2
1,649960E-2
1,195929E-2
1,585099E-2
1,033775E-2
1,066206E-2
1,844545E-2
1,876976E-2
1,325652E-2
1,909407E-2
1,876976E-2
1,033775E-2
1,487806E-2
1,714822E-2
1,293221E-2
1,812114E-2
2,266146E-2
1,487806E-2
1,714822E-2
2,266146E-2
1,422945E-2
2,039130E-2
2,655315E-2
2,395869E-2
2,720177E-2
3,660671E-2
3,790394E-2
4,082271E-2
4,990334E-2
4,925472E-2
6,417289E-2
9,076616E-2
7,941537E-2
5,411934E-2
4,795749E-2
4,309287E-2
3,530947E-2
3,595809E-2
2,655315E-2
4,824512E-3
-6,887257E-4
2,230047E-3
-1,074228E-2
-1,593121E-2
-1,625551E-2
-3,344384E-2
-3,993001E-2
-3,538969E-2
-4,057862E-2
-3,928139E-2
-2,436322E-2
-2,176875E-2
-1,820136E-2
-3,607499E-3
3,202971E-3
8,067593E-3
2,136422E-2
2,785039E-2
2,460731E-2
2,785039E-2
2,947193E-2
2,071561E-2
2,233715E-2
2,493161E-2
1,682391E-2
1,812114E-2
2,395869E-2
1,941838E-2
2,039130E-2
2,201284E-2
1,260791E-2
1,552668E-2
1,941838E-2
1,487806E-2
1,358083E-2
2,298577E-2
2,071561E-2
1,585099E-2
1,974268E-2
1,747253E-2
1,649960E-2
2,136422E-2
2,266146E-2
1,520237E-2
1,941838E-2
2,103992E-2
8,716209E-3
1,358083E-2
1,876976E-2
1,195929E-2
1,487806E-2
2,006699E-2
1,422945E-2
1,325652E-2
1,941838E-2
9,689133E-3
9,689133E-3
1,844545E-2
1,585099E-2
1,520237E-2
2,363438E-2
2,233715E-2
1,909407E-2
2,136422E-2
1,844545E-2
1,844545E-2
2,525592E-2
2,493161E-2
1,941838E-2
2,331007E-2
2,460731E-2
1,487806E-2
1,714822E-2
1,974268E-2
1,260791E-2
1,682391E-2
2,363438E-2
1,585099E-2
1,358083E-2
1,649960E-2
7,418977E-3
6,121744E-3
6,770361E-3
-4,010948E-5
-1,985958E-3
1,131067E-2
4,500204E-3
-1,268446E-1
-2,805666E-1
-3,652110E-1
-4,112628E-1
-4,576388E-1
-5,468236E-1
-6,217387E-1
-6,376298E-1
-6,360083E-1
-6,405486E-1
-6,295221E-1
-6,032532E-1
-5,552556E-1
-5,250949E-1
-4,427207E-1
-2,393795E-1
-4,010948E-5
2,007066E-1
3,229708E-1
4,403703E-1
5,973354E-1
7,507332E-1
8,794835E-1
9,780732E-1
1,025746E+0
1,035476E+0
1,021855E+0
9,748301E-1
9,067254E-1
8,334317E-1
7,442470E-1
6,359281E-1
5,220959E-1
4,046964E-1
2,811350E-1
1,815724E-1
9,660370E-2
1,487806E-2
-4,609186E-2
-8,273867E-2
-1,177639E-1
-1,388440E-1
-1,411141E-1
-1,482489E-1
-1,459788E-1
-1,352766E-1
-1,313849E-1
-1,281418E-1
-1,138723E-1
-1,096562E-1
-1,177639E-1
-1,141966E-1
-1,112778E-1
-1,128993E-1
-1,051159E-1
-9,603531E-2
-1,018729E-1
-9,733254E-2
-8,922484E-2
-9,473807E-2
-8,857622E-2
-7,754974E-2
-8,144144E-2
-7,463097E-2
-6,165865E-2
-6,133434E-2
-5,841557E-2
-5,128079E-2
-5,387525E-2
-5,128079E-2
-4,349739E-2
-3,960570E-2
-3,863277E-2
-3,214661E-2
-2,987645E-2
-3,409246E-2
-2,566045E-2
-2,371460E-2
-2,663337E-2
-2,144444E-2
-1,171520E-2
-1,495828E-2
-1,495828E-2
-8,472120E-3
-1,722844E-2
-1,528259E-2
-4,904731E-3
-7,823504E-3
-7,499196E-3
6,085067E-4
-1,985958E-3
-9,120736E-3
-4,580423E-3
-6,850580E-3
-6,201963E-3
1,905739E-3
2,878663E-3
-1,013034E-3
5,148820E-3
7,418977E-3
2,841986E-4
4,175896E-3
8,067593E-3
2,554355E-3
6,770361E-3
1,325652E-2
6,446052E-3
8,391901E-3
1,390514E-2
5,473128E-3
5,797436E-3
1,455375E-2
1,358083E-2
1,228360E-2
1,974268E-2
1,617530E-2
9,040517E-3
1,325652E-2
1,195929E-2
1,033775E-2
1,682391E-2
2,266146E-2
1,682391E-2
2,071561E-2
2,233715E-2
1,163498E-2
1,682391E-2
2,136422E-2
1,390514E-2
1,714822E-2
2,428300E-2
1,909407E-2
1,974268E-2
2,428300E-2
1,552668E-2
1,779684E-2
2,428300E-2
2,136422E-2
1,909407E-2
2,622885E-2
2,331007E-2
1,909407E-2
2,363438E-2
2,233715E-2
1,682391E-2
2,071561E-2
2,785039E-2
2,428300E-2
2,460731E-2
2,785039E-2
1,682391E-2
1,909407E-2
2,363438E-2
1,779684E-2
1,876976E-2
2,785039E-2
2,266146E-2
1,844545E-2
2,233715E-2
1,714822E-2
1,422945E-2
2,006699E-2
2,103992E-2
1,714822E-2
2,136422E-2
2,103992E-2
1,163498E-2
1,617530E-2
1,682391E-2
1,098637E-2
1,390514E-2
2,493161E-2
1,812114E-2
1,585099E-2
1,941838E-2
1,098637E-2
1,422945E-2
2,168853E-2
1,585099E-2
1,487806E-2
2,233715E-2
1,909407E-2
1,325652E-2
1,649960E-2
1,390514E-2
1,325652E-2
1,649960E-2
1,941838E-2
1,293221E-2
1,682391E-2
1,812114E-2
7,743285E-3
9,040517E-3
1,455375E-2
8,067593E-3
8,067593E-3
1,974268E-2
1,487806E-2
1,325652E-2
1,844545E-2
1,033775E-2
6,770361E-3
1,552668E-2
1,131067E-2
1,228360E-2
1,974268E-2
1,487806E-2
1,131067E-2
1,552668E-2
1,131067E-2
1,033775E-2
1,812114E-2
1,747253E-2
1,001344E-2
1,682391E-2
1,714822E-2
6,121744E-3
1,066206E-2
1,293221E-2
8,067593E-3
1,422945E-2
1,844545E-2
1,033775E-2
1,228360E-2
1,747253E-2
8,067593E-3
9,364825E-3
1,585099E-2
1,163498E-2
1,033775E-2
1,876976E-2
1,617530E-2
1,001344E-2
1,325652E-2
1,033775E-2
9,040517E-3
1,358083E-2
1,747253E-2
1,228360E-2
1,422945E-2
1,585099E-2
5,148820E-3
1,001344E-2
1,682391E-2
8,391901E-3
1,098637E-2
1,941838E-2
1,260791E-2
9,040517E-3
1,325652E-2
7,418977E-3
8,391901E-3
1,747253E-2
1,455375E-2
1,066206E-2
1,779684E-2
1,552668E-2
1,001344E-2
1,520237E-2
1,131067E-2
9,364825E-3
1,358083E-2
1,747253E-2
1,390514E-2
1,455375E-2
1,747253E-2
9,689133E-3
1,390514E-2
1,941838E-2
9,364825E-3
9,040517E-3
1,617530E-2
1,260791E-2
1,390514E-2
1,520237E-2
6,121744E-3
7,743285E-3
1,585099E-2
1,390514E-2
1,098637E-2
1,747253E-2
1,422945E-2
7,743285E-3
1,066206E-2
8,716209E-3
7,094669E-3
1,422945E-2
1,682391E-2
1,001344E-2
1,390514E-2
1,876976E-2
6,121744E-3
7,418977E-3
1,585099E-2
1,001344E-2
9,689133E-3
1,682391E-2
9,040517E-3
7,418977E-3
1,260791E-2
8,391901E-3
8,716209E-3
1,487806E-2
1,455375E-2
1,195929E-2
1,390514E-2
1,228360E-2
3,851588E-3
6,770361E-3
1,098637E-2
6,446052E-3
9,364825E-3
1,487806E-2
8,716209E-3
1,001344E-2
1,163498E-2
3,527280E-3
6,770361E-3
1,066206E-2
5,797436E-3
4,824512E-3
1,098637E-2
8,391901E-3
3,202971E-3
9,040517E-3
5,473128E-3
4,500204E-3
1,163498E-2
1,228360E-2
6,121744E-3
1,033775E-2
1,260791E-2
1,257123E-3
1,581431E-3
6,770361E-3
1,257123E-3
2,878663E-3
1,033775E-2
3,851588E-3
2,878663E-3
4,824512E-3
-4,580423E-3
-2,634574E-3
3,202971E-3
-6,887257E-4
-1,985958E-3
7,094669E-3
2,554355E-3
-3,283190E-3
1,905739E-3
-1,013034E-3
-3,644176E-4
7,418977E-3
1,066206E-2
9,689133E-3
1,520237E-2
1,974268E-2
1,228360E-2
1,779684E-2
2,849900E-2
2,622885E-2
3,401224E-2
4,925472E-2
4,957903E-2
5,444365E-2
6,514582E-2
6,352428E-2
6,936182E-2
8,395569E-2
8,946893E-2
9,400924E-2
1,043871E-1
1,063329E-1
9,919817E-2
1,076302E-1
1,115219E-1
1,076302E-1
1,141163E-1
1,206025E-1
1,105490E-1
1,076302E-1
1,073059E-1
9,271201E-2
9,238770E-2
9,271201E-2
7,973968E-2
7,714522E-2
7,779383E-2
6,384859E-2
5,736242E-2
5,541658E-2
4,309287E-2
3,595809E-2
3,822825E-2
3,206639E-2
2,266146E-2
2,460731E-2
2,266146E-2
9,689133E-3
8,067593E-3
9,040517E-3
9,328148E-4
-4,010948E-5
7,094669E-3
-1,013034E-3
-4,256115E-3
-4,010948E-5
-9,769352E-3
-8,147812E-3
1,257123E-3
-3,931807E-3
-1,041797E-2
-3,283190E-3
-5,553347E-3
-1,398536E-2
-8,796428E-3
-1,041797E-2
-1,430967E-2
-8,472120E-3
-5,229039E-3
-1,074228E-2
-7,499196E-3
-3,931807E-3
-1,366105E-2
-1,139089E-2
-4,580423E-3
-1,041797E-2
-9,769352E-3
-2,958882E-3
-5,229039E-3
-5,553347E-3
-1,985958E-3
-6,201963E-3
-5,553347E-3
-3,644176E-4
-3,644176E-4
-1,985958E-3
2,230047E-3
1,581431E-3
-6,526271E-3
-1,985958E-3
1,257123E-3
-1,985958E-3
2,841986E-4
7,418977E-3
3,527280E-3
3,851588E-3
6,770361E-3
-3,283190E-3
6,085067E-4
8,716209E-3
3,851588E-3
5,148820E-3
1,358083E-2
6,446052E-3
2,230047E-3
9,040517E-3
4,500204E-3
5,148820E-3
1,455375E-2
1,163498E-2
7,094669E-3
1,487806E-2
1,487806E-2
5,473128E-3
9,040517E-3
1,131067E-2
8,391901E-3
1,228360E-2
1,844545E-2
1,455375E-2
1,617530E-2
1,876976E-2
9,689133E-3
1,260791E-2
1,747253E-2
1,098637E-2
1,066206E-2
2,006699E-2
1,812114E-2
1,163498E-2
1,714822E-2
1,487806E-2
1,260791E-2
2,006699E-2
2,298577E-2
1,520237E-2
1,682391E-2
2,103992E-2
1,001344E-2
1,682391E-2
2,201284E-2
1,390514E-2
1,617530E-2
2,428300E-2
1,747253E-2
1,812114E-2
2,395869E-2
1,520237E-2
1,617530E-2
2,331007E-2
1,747253E-2
1,455375E-2
2,136422E-2
2,103992E-2
1,487806E-2
1,714822E-2
1,487806E-2
1,293221E-2
1,909407E-2
2,395869E-2
1,876976E-2
2,103992E-2
2,233715E-2
8,716209E-3
1,358083E-2
2,039130E-2
1,552668E-2
1,714822E-2
2,622885E-2
2,071561E-2
1,747253E-2
2,233715E-2
1,617530E-2
1,422945E-2
2,168853E-2
2,136422E-2
1,779684E-2
2,395869E-2
2,428300E-2
1,358083E-2
1,747253E-2
2,136422E-2
1,422945E-2
1,747253E-2
2,460731E-2
1,714822E-2
1,617530E-2
2,039130E-2
1,390514E-2
1,455375E-2
2,136422E-2
1,714822E-2
1,455375E-2
2,006699E-2
1,974268E-2
1,455375E-2
1,682391E-2
1,358083E-2
1,098637E-2
1,520237E-2
1,747253E-2
1,228360E-2
1,649960E-2
1,941838E-2
8,716209E-3
1,195929E-2
1,812114E-2
1,163498E-2
1,195929E-2
1,974268E-2
1,195929E-2
1,358083E-2
1,974268E-2
1,228360E-2
1,293221E-2
2,039130E-2
1,422945E-2
1,195929E-2
2,006699E-2
1,682391E-2
1,066206E-2
1,714822E-2
1,358083E-2
1,163498E-2
1,682391E-2
1,682391E-2
1,228360E-2
1,552668E-2
1,552668E-2
4,500204E-3
1,033775E-2
1,422945E-2
8,716209E-3
1,195929E-2
2,006699E-2
1,358083E-2
1,358083E-2
1,747253E-2
8,067593E-3
7,743285E-3
1,520237E-2
1,325652E-2
1,131067E-2
1,909407E-2
1,617530E-2
1,131067E-2
1,682391E-2
1,228360E-2
1,001344E-2
1,487806E-2
1,617530E-2
1,098637E-2
1,649960E-2
1,649960E-2
8,391901E-3
1,098637E-2
1,358083E-2
6,446052E-3
1,033775E-2
1,779684E-2
1,260791E-2
1,325652E-2
1,552668E-2
4,500204E-3
8,716209E-3
1,585099E-2
1,066206E-2
9,040517E-3
1,520237E-2
1,163498E-2
4,824512E-3
1,131067E-2
1,001344E-2
7,094669E-3
1,325652E-2
1,455375E-2
1,033775E-2
1,163498E-2
1,293221E-2
4,824512E-3
9,364825E-3
1,260791E-2
7,418977E-3
9,364825E-3
1,909407E-2
1,163498E-2
1,001344E-2
1,358083E-2
5,797436E-3
7,418977E-3
1,520237E-2
9,689133E-3
7,743285E-3
1,487806E-2
1,163498E-2
6,121744E-3
1,260791E-2
1,001344E-2
7,743285E-3
1,066206E-2
1,390514E-2
1,001344E-2
1,325652E-2
1,455375E-2
5,473128E-3
7,743285E-3
1,228360E-2
9,364825E-3
1,228360E-2
1,909407E-2
1,293221E-2
1,066206E-2
1,552668E-2
7,418977E-3
8,067593E-3
1,552668E-2
1,195929E-2
1,131067E-2
2,071561E-2
1,682391E-2
1,066206E-2
1,358083E-2
9,364825E-3
8,716209E-3
1,520237E-2
1,876976E-2
1,001344E-2
1,358083E-2
1,585099E-2
6,446052E-3
1,001344E-2
1,422945E-2
8,716209E-3
1,001344E-2
1,682391E-2
9,689133E-3
9,689133E-3
1,487806E-2
5,797436E-3
7,743285E-3
1,617530E-2
1,325652E-2
1,066206E-2
1,682391E-2
1,487806E-2
9,364825E-3
1,649960E-2
1,552668E-2
9,689133E-3
1,390514E-2
2,136422E-2
1,617530E-2
1,747253E-2
1,909407E-2
8,391901E-3
1,228360E-2
2,006699E-2
1,487806E-2
1,422945E-2
2,201284E-2
1,617530E-2
1,325652E-2
1,909407E-2
1,163498E-2
1,228360E-2
1,909407E-2
1,649960E-2
1,390514E-2
1,974268E-2
1,844545E-2
1,001344E-2
1,520237E-2
1,649960E-2
1,358083E-2
1,909407E-2
2,331007E-2
1,585099E-2
1,617530E-2
2,006699E-2
1,033775E-2
1,487806E-2
2,103992E-2
1,552668E-2
1,520237E-2
2,168853E-2
2,071561E-2
1,585099E-2
2,039130E-2
1,682391E-2
1,422945E-2
1,779684E-2
2,201284E-2
1,714822E-2
2,201284E-2
2,266146E-2
1,390514E-2
2,103992E-2
2,363438E-2
1,325652E-2
1,487806E-2
2,525592E-2
1,941838E-2
1,812114E-2
2,363438E-2
1,293221E-2
1,390514E-2
2,233715E-2
1,876976E-2
1,844545E-2
2,298577E-2
1,844545E-2
1,358083E-2
1,941838E-2
2,071561E-2
1,520237E-2
1,941838E-2
2,298577E-2
1,747253E-2
2,039130E-2
2,428300E-2
1,552668E-2
1,649960E-2
2,006699E-2
1,520237E-2
1,617530E-2
2,363438E-2
1,812114E-2
1,585099E-2
2,201284E-2
1,455375E-2
1,422945E-2
2,103992E-2
1,941838E-2
1,552668E-2
1,747253E-2
1,812114E-2
1,066206E-2
1,682391E-2
1,714822E-2
1,163498E-2
1,487806E-2
2,233715E-2
1,714822E-2
1,682391E-2
2,071561E-2
1,098637E-2
1,390514E-2
1,876976E-2
1,325652E-2
1,422945E-2
2,168853E-2
1,358083E-2
1,260791E-2
2,006699E-2
1,098637E-2
1,228360E-2
1,876976E-2
1,552668E-2
1,390514E-2
1,812114E-2
1,585099E-2
1,033775E-2
1,487806E-2
1,293221E-2
9,689133E-3
1,520237E-2
2,103992E-2
1,422945E-2
1,552668E-2
1,844545E-2
7,418977E-3
1,163498E-2
1,812114E-2
1,066206E-2
1,195929E-2
1,779684E-2
1,228360E-2
1,033775E-2
1,455375E-2
1,098637E-2
8,716209E-3
1,390514E-2
1,325652E-2
7,094669E-3
1,195929E-2
1,390514E-2
5,473128E-3
1,131067E-2
1,293221E-2
7,743285E-3
1,195929E-2
1,520237E-2
7,743285E-3
9,689133E-3
1,422945E-2
5,797436E-3
1,098637E-2
1,747253E-2
9,040517E-3
8,716209E-3
1,552668E-2
1,033775E-2
7,743285E-3
1,163498E-2
8,067593E-3
6,121744E-3
1,260791E-2
1,422945E-2
1,033775E-2
1,033775E-2
1,066206E-2
3,202971E-3
8,391901E-3
1,195929E-2
5,473128E-3
8,391901E-3
1,779684E-2
1,163498E-2
1,066206E-2
1,520237E-2
7,094669E-3
8,067593E-3
1,422945E-2
1,066206E-2
1,033775E-2
1,747253E-2
1,260791E-2
6,121744E-3
1,358083E-2
1,325652E-2
1,163498E-2
2,071561E-2
2,395869E-2
2,136422E-2
2,785039E-2
3,368793E-2
3,141778E-2
4,147133E-2
4,990334E-2
5,574088E-2
7,876676E-2
8,136122E-2
5,444365E-2
4,179564E-2
4,114702E-2
3,303932E-2
3,044485E-2
2,720177E-2
9,040517E-3
-3,931807E-3
-5,229039E-3
-1,268813E-2
-2,306598E-2
-2,403891E-2
-3,506538E-2
-4,674048E-2
-4,479463E-2
-4,252447E-2
-4,447032E-2
-3,668692E-2
-2,695768E-2
-2,793061E-2
-1,528259E-2
-6,887257E-4
1,581431E-3
9,689133E-3
2,006699E-2
1,812114E-2
1,909407E-2
2,201284E-2
1,358083E-2
1,844545E-2
2,558023E-2
1,585099E-2
1,422945E-2
2,201284E-2
1,682391E-2
1,228360E-2
1,617530E-2
9,689133E-3
1,131067E-2
1,812114E-2
1,779684E-2
1,358083E-2
1,714822E-2
1,487806E-2
7,418977E-3
1,228360E-2
1,390514E-2
9,040517E-3
1,228360E-2
1,812114E-2
1,228360E-2
1,163498E-2
1,585099E-2
8,716209E-3
9,689133E-3
1,585099E-2
1,098637E-2
1,098637E-2
1,747253E-2
1,714822E-2
1,131067E-2
1,649960E-2
1,552668E-2
8,716209E-3
1,714822E-2
2,233715E-2
1,649960E-2
1,812114E-2
2,233715E-2
1,293221E-2
1,682391E-2
2,071561E-2
1,293221E-2
1,617530E-2
2,460731E-2
1,649960E-2
1,812114E-2
2,103992E-2
1,033775E-2
1,487806E-2
2,071561E-2
1,390514E-2
1,325652E-2
1,844545E-2
1,487806E-2
7,743285E-3
1,228360E-2
8,716209E-3
4,824512E-3
1,001344E-2
5,473128E-3
-4,256115E-3
-5,229039E-3
9,040517E-3
-4,609186E-2
-2,017597E-1
-3,236996E-1
-3,895341E-1
-4,235865E-1
-4,874752E-1
-5,870378E-1
-6,350354E-1
-6,411972E-1
-6,460618E-1
-6,347110E-1
-6,233603E-1
-5,906051E-1
-5,400131E-1
-5,066093E-1
-3,833723E-1
-1,544108E-1
8,525292E-2
2,548661E-1
3,683739E-1
4,997187E-1
6,605755E-1
8,026225E-1
9,206706E-1
1,001423E+0
1,030287E+0
1,038070E+0
1,016990E+0
9,582904E-1
8,888884E-1
8,126760E-1
7,095460E-1
5,947410E-1
4,822060E-1
3,583203E-1
2,464340E-1
1,546549E-1
6,611874E-2
-7,174888E-3
-5,776695E-2
-9,992700E-2
-1,326821E-1
-1,437086E-1
-1,514920E-1
-1,521406E-1
-1,433843E-1
-1,343037E-1
-1,333307E-1
-1,258717E-1
-1,171153E-1
-1,216556E-1
-1,177639E-1
-1,086833E-1
-1,109535E-1
-1,090076E-1
-9,960269E-2
-1,025215E-1
-1,038187E-1
-9,376515E-2
-9,635961E-2
-9,214361E-2
-8,079283E-2
-7,657682E-2
-7,463097E-2
-6,684758E-2
-6,198296E-2
-6,684758E-2
-5,873987E-2
-5,257802E-2
-5,452387E-2
-4,609186E-2
-3,636262E-2
-4,090293E-2
-3,409246E-2
-2,987645E-2
-3,895708E-2
-3,376815E-2
-2,403891E-2
-2,695768E-2
-2,566045E-2
-1,625551E-2
-1,625551E-2
-1,982290E-2
-1,203951E-2
-1,463397E-2
-1,528259E-2
-7,499196E-3
-6,850580E-3
-7,174888E-3
-6,887257E-4
-6,887257E-4
-8,796428E-3
-3,283190E-3
2,841986E-4
-4,256115E-3
-1,985958E-3
5,797436E-3
1,257123E-3
1,581431E-3
6,446052E-3
-1,985958E-3
1,257123E-3
9,040517E-3
3,851588E-3
4,175896E-3
1,163498E-2
5,473128E-3
2,230047E-3
1,001344E-2
6,121744E-3
7,094669E-3
1,455375E-2
1,455375E-2
8,391901E-3
1,260791E-2
1,487806E-2
7,743285E-3
1,228360E-2
1,747253E-2
1,293221E-2
1,487806E-2
2,395869E-2
1,585099E-2
1,163498E-2
2,071561E-2
1,649960E-2
1,812114E-2
2,428300E-2
1,876976E-2
1,779684E-2
2,590454E-2
2,525592E-2
1,617530E-2
2,071561E-2
2,201284E-2
1,682391E-2
2,233715E-2
2,785039E-2
2,006699E-2
2,266146E-2
2,493161E-2
1,520237E-2
1,682391E-2
2,363438E-2
1,747253E-2
1,844545E-2
2,914762E-2
2,298577E-2
1,747253E-2
2,201284E-2
1,714822E-2
1,552668E-2
2,331007E-2
2,428300E-2
2,071561E-2
2,428300E-2
2,460731E-2
1,487806E-2
2,006699E-2
2,525592E-2
1,747253E-2
1,909407E-2
2,525592E-2
1,812114E-2
1,941838E-2
2,201284E-2
1,228360E-2
1,487806E-2
2,136422E-2
1,779684E-2
1,844545E-2
2,395869E-2
1,812114E-2
1,131067E-2
1,552668E-2
1,520237E-2
1,228360E-2
1,714822E-2
2,006699E-2
1,390514E-2
1,649960E-2
1,747253E-2
8,067593E-3
1,293221E-2
1,682391E-2
9,689133E-3
1,066206E-2
1,844545E-2
1,260791E-2
1,195929E-2
1,552668E-2
6,121744E-3
8,067593E-3
1,390514E-2
1,098637E-2
8,716209E-3
1,325652E-2
1,260791E-2
6,770361E-3
1,098637E-2
1,131067E-2
6,121744E-3
1,260791E-2
1,747253E-2
1,066206E-2
1,260791E-2
1,714822E-2
8,067593E-3
1,033775E-2
1,812114E-2
1,131067E-2
1,033775E-2
1,941838E-2
1,325652E-2
1,163498E-2
1,812114E-2
1,001344E-2
1,131067E-2
1,779684E-2
1,131067E-2
8,716209E-3
1,682391E-2
1,358083E-2
6,770361E-3
1,163498E-2
1,163498E-2
8,391901E-3
1,422945E-2
1,974268E-2
1,487806E-2
1,455375E-2
1,585099E-2
6,770361E-3
1,098637E-2
1,649960E-2
1,033775E-2
1,001344E-2
1,909407E-2
1,487806E-2
1,195929E-2
1,520237E-2
9,040517E-3
9,040517E-3
1,520237E-2
1,358083E-2
1,001344E-2
1,747253E-2
1,747253E-2
8,391901E-3
1,358083E-2
1,422945E-2
7,743285E-3
1,098637E-2
1,876976E-2
1,422945E-2
1,552668E-2
1,779684E-2
5,473128E-3
9,364825E-3
1,520237E-2
9,040517E-3
1,066206E-2
1,779684E-2
1,293221E-2
1,163498E-2
1,487806E-2
5,797436E-3
6,121744E-3
1,520237E-2
1,390514E-2
9,364825E-3
1,358083E-2
1,487806E-2
5,797436E-3
9,689133E-3
1,260791E-2
9,689133E-3
1,033775E-2
1,520237E-2
9,689133E-3
9,689133E-3
1,325652E-2
4,175896E-3
5,797436E-3
1,552668E-2
1,293221E-2
9,364825E-3
1,617530E-2
1,293221E-2
5,473128E-3
1,001344E-2
7,094669E-3
5,148820E-3
1,293221E-2
1,585099E-2
1,001344E-2
1,260791E-2
1,552668E-2
7,094669E-3
1,066206E-2
1,455375E-2
8,391901E-3
1,195929E-2
2,006699E-2
1,163498E-2
1,358083E-2
1,844545E-2
8,391901E-3
1,033775E-2
1,617530E-2
1,163498E-2
1,195929E-2
2,006699E-2
1,552668E-2
1,033775E-2
1,228360E-2
8,716209E-3
7,418977E-3
1,163498E-2
1,390514E-2
8,391901E-3
9,689133E-3
1,260791E-2
2,554355E-3
6,121744E-3
1,228360E-2
5,473128E-3
5,797436E-3
1,195929E-2
4,824512E-3
1,581431E-3
9,364825E-3
6,085067E-4
-1,337342E-3
8,716209E-3
5,473128E-3
-6,887257E-4
4,824512E-3
4,500204E-3
-2,634574E-3
2,841986E-4
1,905739E-3
-4,904731E-3
-3,283190E-3
5,473128E-3
2,841986E-4
9,328148E-4
6,770361E-3
-3,607499E-3
2,841986E-4
7,418977E-3
1,257123E-3
3,851588E-3
1,455375E-2
1,325652E-2
1,325652E-2
2,103992E-2
1,909407E-2
2,298577E-2
3,498517E-2
4,341718E-2
4,374148E-2
5,282211E-2
5,898396E-2
5,541658E-2
6,709167E-2
8,038830E-2
7,876676E-2
8,946893E-2
1,024412E-1
9,952248E-2
1,050357E-1
1,134677E-1
1,082788E-1
1,115219E-1
1,189810E-1
1,111976E-1
1,089274E-1
1,160622E-1
1,102246E-1
1,001711E-1
1,004954E-1
9,271201E-2
8,395569E-2
8,233415E-2
8,006399E-2
7,001044E-2
6,384859E-2
5,865966E-2
4,439010E-2
4,374148E-2
4,309287E-2
3,206639E-2
2,622885E-2
3,109347E-2
2,006699E-2
1,422945E-2
1,747253E-2
7,743285E-3
5,148820E-3
8,391901E-3
1,905739E-3
6,085067E-4
5,473128E-3
2,554355E-3
-5,553347E-3
-4,256115E-3
-5,229039E-3
-1,106658E-2
-6,526271E-3
2,230047E-3
-7,499196E-3
-5,553347E-3
-2,310266E-3
-1,333674E-2
-1,074228E-2
-3,931807E-3
-9,769352E-3
-8,147812E-3
1,905739E-3
-7,174888E-3
-1,009366E-2
-2,634574E-3
-9,769352E-3
-9,769352E-3
-1,661650E-3
-6,201963E-3
-8,796428E-3
-2,958882E-3
-1,985958E-3
-9,120736E-3
-3,931807E-3
-1,337342E-3
-5,553347E-3
-1,013034E-3
2,554355E-3
-3,283190E-3
1,581431E-3
3,527280E-3
-4,904731E-3
-3,283190E-3
9,328148E-4
-1,337342E-3
1,905739E-3
9,040517E-3
3,851588E-3
4,824512E-3
8,716209E-3
-2,310266E-3
-3,644176E-4
7,743285E-3
4,500204E-3
3,851588E-3
1,325652E-2
7,094669E-3
1,581431E-3
7,743285E-3
8,067593E-3
6,446052E-3
1,001344E-2
1,163498E-2
9,364825E-3
1,131067E-2
1,552668E-2
5,473128E-3
8,716209E-3
1,422945E-2
7,094669E-3
1,131067E-2
1,876976E-2
1,163498E-2
1,390514E-2
1,552668E-2
6,446052E-3
9,364825E-3
1,714822E-2
1,228360E-2
1,066206E-2
1,779684E-2
1,455375E-2
8,716209E-3
1,552668E-2
1,487806E-2
1,001344E-2
1,422945E-2
2,071561E-2
1,617530E-2
1,487806E-2
1,649960E-2
8,716209E-3
1,455375E-2
2,168853E-2
1,487806E-2
1,649960E-2
2,395869E-2
1,779684E-2
1,617530E-2
2,103992E-2
1,552668E-2
1,487806E-2
1,974268E-2
2,071561E-2
1,617530E-2
2,331007E-2
2,168853E-2
1,358083E-2
1,714822E-2
1,909407E-2
1,390514E-2
1,779684E-2
2,493161E-2
1,649960E-2
1,941838E-2
2,363438E-2
1,358083E-2
1,649960E-2
2,136422E-2
1,487806E-2
1,779684E-2
2,558023E-2
1,876976E-2
1,682391E-2
2,136422E-2
1,358083E-2
1,487806E-2
2,298577E-2
2,233715E-2
1,779684E-2
2,136422E-2
2,103992E-2
1,422945E-2
1,682391E-2
2,071561E-2
1,487806E-2
1,520237E-2
2,395869E-2
1,779684E-2
1,812114E-2
2,363438E-2
1,455375E-2
1,552668E-2
2,363438E-2
1,714822E-2
1,617530E-2
2,428300E-2
1,585099E-2
1,390514E-2
1,909407E-2
1,585099E-2
1,358083E-2
1,909407E-2
2,201284E-2
1,812114E-2
2,103992E-2
2,071561E-2
8,391901E-3
1,260791E-2
1,747253E-2
1,293221E-2
1,520237E-2
2,039130E-2
1,390514E-2
1,747253E-2
2,039130E-2
1,066206E-2
1,260791E-2
1,779684E-2
1,131067E-2
1,325652E-2
2,103992E-2
1,455375E-2
1,098637E-2
1,422945E-2
1,422945E-2
1,228360E-2
1,649960E-2
1,844545E-2
1,422945E-2
1,941838E-2
1,844545E-2
9,040517E-3
1,422945E-2
1,714822E-2
1,131067E-2
1,131067E-2
1,941838E-2
1,422945E-2
1,260791E-2
1,585099E-2
6,770361E-3
1,033775E-2
1,812114E-2
1,098637E-2
9,040517E-3
1,779684E-2
1,195929E-2
5,473128E-3
9,689133E-3
1,001344E-2
7,418977E-3
1,585099E-2
1,844545E-2
1,066206E-2
1,390514E-2
1,779684E-2
7,743285E-3
1,098637E-2
1,617530E-2
1,131067E-2
1,358083E-2
1,876976E-2
1,325652E-2
9,689133E-3
1,585099E-2
7,743285E-3
8,391901E-3
1,617530E-2
1,066206E-2
9,364825E-3
1,422945E-2
1,066206E-2
6,446052E-3
1,195929E-2
9,689133E-3
9,040517E-3
1,422945E-2
1,325652E-2
7,743285E-3
1,195929E-2
1,682391E-2
8,716209E-3
1,131067E-2
1,714822E-2
1,001344E-2
1,066206E-2
2,006699E-2
1,260791E-2
1,195929E-2
1,552668E-2
8,067593E-3
9,689133E-3
2,006699E-2
1,455375E-2
9,689133E-3
1,974268E-2
1,422945E-2
9,364825E-3
1,585099E-2
1,098637E-2
9,364825E-3
1,682391E-2
2,006699E-2
1,487806E-2
1,617530E-2
1,876976E-2
7,743285E-3
1,260791E-2
1,974268E-2
1,455375E-2
1,585099E-2
2,266146E-2
1,520237E-2
1,358083E-2
1,779684E-2
1,487806E-2
1,682391E-2
2,136422E-2
1,714822E-2
1,390514E-2
2,071561E-2
1,649960E-2
9,689133E-3
1,649960E-2
1,455375E-2
1,131067E-2
1,520237E-2
1,974268E-2
1,293221E-2
1,585099E-2
1,909407E-2
9,040517E-3
1,228360E-2
1,747253E-2
9,689133E-3
1,163498E-2
1,941838E-2
1,325652E-2
1,098637E-2
1,552668E-2
1,066206E-2
1,163498E-2
1,909407E-2
1,714822E-2
1,455375E-2
1,844545E-2
1,455375E-2
9,040517E-3
1,390514E-2
1,390514E-2
1,195929E-2
1,487806E-2
1,812114E-2
1,228360E-2
1,455375E-2
2,039130E-2
1,066206E-2
1,228360E-2
1,552668E-2
1,001344E-2
1,098637E-2
2,071561E-2
1,682391E-2
1,260791E-2
1,974268E-2
1,714822E-2
1,325652E-2
1,812114E-2
1,747253E-2
1,293221E-2
1,909407E-2
1,747253E-2
9,040517E-3
1,358083E-2
1,390514E-2
8,067593E-3
1,520237E-2
1,941838E-2
9,364825E-3
1,066206E-2
1,649960E-2
8,391901E-3
1,195929E-2
1,909407E-2
1,228360E-2
1,163498E-2
2,363438E-2
1,747253E-2
1,390514E-2
2,006699E-2
1,844545E-2
1,520237E-2
1,974268E-2
2,103992E-2
1,747253E-2
2,298577E-2
2,103992E-2
1,001344E-2
1,520237E-2
1,779684E-2
1,260791E-2
1,390514E-2
2,103992E-2
1,585099E-2
1,747253E-2
1,812114E-2
9,364825E-3
1,098637E-2
2,006699E-2
1,552668E-2
1,325652E-2
2,006699E-2
1,714822E-2
1,358083E-2
1,974268E-2
1,649960E-2
1,293221E-2
1,876976E-2
2,071561E-2
1,422945E-2
1,844545E-2
2,006699E-2
6,770361E-3
1,163498E-2
1,714822E-2
9,364825E-3
1,260791E-2
2,298577E-2
1,390514E-2
1,131067E-2
1,487806E-2
9,364825E-3
1,066206E-2
1,682391E-2
1,260791E-2
1,163498E-2
1,844545E-2
1,682391E-2
9,364825E-3
1,487806E-2
1,747253E-2
1,195929E-2
1,455375E-2
1,974268E-2
1,520237E-2
1,747253E-2
1,876976E-2
1,163498E-2
1,487806E-2
2,071561E-2
1,487806E-2
1,293221E-2
2,103992E-2
1,487806E-2
1,293221E-2
1,747253E-2
1,098637E-2
9,689133E-3
1,974268E-2
2,298577E-2
1,682391E-2
2,233715E-2
2,006699E-2
1,033775E-2
1,649960E-2
2,039130E-2
1,422945E-2
1,520237E-2
2,363438E-2
1,714822E-2
1,552668E-2
1,812114E-2
8,391901E-3
1,163498E-2
2,071561E-2
1,358083E-2
1,260791E-2
1,941838E-2
1,422945E-2
9,689133E-3
1,293221E-2
1,131067E-2
1,066206E-2
1,617530E-2
1,812114E-2
1,358083E-2
1,714822E-2
1,909407E-2
8,391901E-3
1,293221E-2
1,844545E-2
1,358083E-2
1,552668E-2
2,233715E-2
1,422945E-2
1,358083E-2
2,006699E-2
1,001344E-2
1,066206E-2
1,779684E-2
1,520237E-2
1,358083E-2
1,844545E-2
1,585099E-2
8,716209E-3
1,390514E-2
1,422945E-2
1,033775E-2
1,585099E-2
1,876976E-2
1,131067E-2
1,325652E-2
1,617530E-2
9,040517E-3
1,520237E-2
2,006699E-2
1,228360E-2
1,228360E-2
2,039130E-2
1,617530E-2
1,390514E-2
1,909407E-2
1,260791E-2
1,487806E-2
2,039130E-2
1,649960E-2
1,455375E-2
2,201284E-2
1,974268E-2
1,066206E-2
1,520237E-2
1,747253E-2
1,358083E-2
1,812114E-2
2,298577E-2
1,585099E-2
1,520237E-2
1,941838E-2
1,098637E-2
1,390514E-2
1,974268E-2
1,358083E-2
1,455375E-2
2,103992E-2
1,520237E-2
1,001344E-2
1,682391E-2
1,487806E-2
1,163498E-2
1,812114E-2
2,006699E-2
1,390514E-2
1,714822E-2
1,974268E-2
1,001344E-2
1,390514E-2
1,844545E-2
1,098637E-2
1,163498E-2
2,168853E-2
1,520237E-2
1,195929E-2
1,682391E-2
1,066206E-2
1,163498E-2
1,649960E-2
1,617530E-2
1,585099E-2
2,331007E-2
2,395869E-2
2,103992E-2
2,914762E-2
3,433655E-2
3,271501E-2
4,082271E-2
5,314642E-2
5,217349E-2
6,806459E-2
9,044185E-2
7,390214E-2
5,379503E-2
4,666026E-2
3,595809E-2
3,498517E-2
4,147133E-2
2,168853E-2
4,824512E-3
6,085067E-4
-1,009366E-2
-1,171520E-2
-1,236382E-2
-2,144444E-2
-3,214661E-2
-3,344384E-2
-3,830846E-2
-4,771340E-2
-3,830846E-2
-2,987645E-2
-2,793061E-2
-1,430967E-2
6,085067E-4
3,851588E-3
1,293221E-2
2,039130E-2
1,325652E-2
1,909407E-2
2,849900E-2
2,298577E-2
2,331007E-2
3,012054E-2
2,395869E-2
2,071561E-2
2,201284E-2
1,520237E-2
1,585099E-2
2,201284E-2
1,941838E-2
1,293221E-2
1,909407E-2
2,168853E-2
1,293221E-2
1,487806E-2
1,617530E-2
8,391901E-3
1,293221E-2
2,039130E-2
1,033775E-2
1,358083E-2
1,812114E-2
7,743285E-3
9,040517E-3
1,747253E-2
1,001344E-2
1,098637E-2
2,006699E-2
1,455375E-2
1,260791E-2
1,520237E-2
1,098637E-2
1,228360E-2
1,876976E-2
1,779684E-2
1,293221E-2
1,941838E-2
1,876976E-2
1,131067E-2
1,520237E-2
1,714822E-2
1,325652E-2
1,552668E-2
2,298577E-2
1,779684E-2
1,747253E-2
2,071561E-2
1,131067E-2
1,390514E-2
2,136422E-2
1,422945E-2
1,228360E-2
2,298577E-2
1,974268E-2
1,325652E-2
1,617530E-2
1,228360E-2
1,163498E-2
1,487806E-2
1,066206E-2
4,824512E-3
8,391901E-3
5,797436E-3
-4,256115E-3
-6,887257E-4
7,418977E-3
-1,560690E-2
-1,501948E-1
-2,912688E-1
-3,762375E-1
-4,154788E-1
-4,709355E-1
-5,763356E-1
-6,340624E-1
-6,411972E-1
-6,437917E-1
-6,321166E-1
-6,188199E-1
-6,055233E-1
-5,578500E-1
-5,260678E-1
-4,281268E-1
-2,053271E-1
3,855255E-2
2,234082E-1
3,388619E-1
4,633962E-1
6,210099E-1
7,672729E-1
8,960232E-1
9,868295E-1
1,025422E+0
1,033206E+0
1,019909E+0
9,651008E-1
8,934287E-1
8,185136E-1
7,166808E-1
6,106321E-1
5,006916E-1
3,751844E-1
2,590821E-1
1,656813E-1
7,195629E-2
-3,931807E-3
-5,744264E-2
-1,012242E-1
-1,310606E-1
-1,414384E-1
-1,453301E-1
-1,518163E-1
-1,437086E-1
-1,372224E-1
-1,411141E-1
-1,304120E-1
-1,226286E-1
-1,278175E-1
-1,197098E-1
-1,096562E-1
-1,135479E-1
-1,135479E-1
-1,090076E-1
-1,135479E-1
-1,096562E-1
-1,015485E-1
-1,021972E-1
-9,798115E-2
-8,533314E-2
-8,209006E-2
-8,273867E-2
-7,560390E-2
-7,430666E-2
-7,430666E-2
-6,425311E-2
-5,290233E-2
-5,646972E-2
-5,063217E-2
-4,382170E-2
-5,095648E-2
-4,609186E-2
-3,636262E-2
-4,025431E-2
-3,668692E-2
-2,241737E-2
-3,020076E-2
-2,987645E-2
-2,339029E-2
-2,890353E-2
-2,306598E-2
-1,528259E-2
-1,366105E-2
-1,560690E-2
-1,139089E-2
-1,139089E-2
-1,560690E-2
-1,041797E-2
-9,120736E-3
-9,445044E-3
-5,553347E-3
-2,634574E-3
-6,850580E-3
-1,985958E-3
2,878663E-3
-7,499196E-3
-3,931807E-3
3,851588E-3
-1,013034E-3
-1,337342E-3
8,716209E-3
7,418977E-3
4,500204E-3
6,770361E-3
-4,010948E-5
3,202971E-3
1,131067E-2
1,325652E-2
1,131067E-2
1,649960E-2
1,812114E-2
9,689133E-3
1,714822E-2
2,006699E-2
1,617530E-2
2,039130E-2
2,785039E-2
2,298577E-2
2,655315E-2
3,141778E-2
2,103992E-2
2,655315E-2
3,206639E-2
2,590454E-2
2,655315E-2
3,530947E-2
2,752608E-2
2,395869E-2
3,239070E-2
2,460731E-2
2,525592E-2
3,012054E-2
2,817469E-2
2,428300E-2
2,849900E-2
2,622885E-2
2,071561E-2
2,558023E-2
2,201284E-2
1,844545E-2
2,525592E-2
3,076916E-2
2,428300E-2
2,363438E-2
2,720177E-2
1,941838E-2
2,071561E-2
2,622885E-2
1,844545E-2
1,909407E-2
3,109347E-2
2,558023E-2
2,136422E-2
2,460731E-2
1,682391E-2
1,617530E-2
2,331007E-2
1,974268E-2
2,071561E-2
2,785039E-2
2,266146E-2
1,260791E-2
1,747253E-2
1,649960E-2
1,487806E-2
1,844545E-2
2,363438E-2
1,844545E-2
2,071561E-2
2,233715E-2
1,066206E-2
1,293221E-2
2,071561E-2
1,422945E-2
1,552668E-2
2,590454E-2
1,876976E-2
1,585099E-2
2,039130E-2
1,293221E-2
1,422945E-2
1,876976E-2
1,520237E-2
1,422945E-2
2,039130E-2
1,974268E-2
1,163498E-2
1,455375E-2
1,714822E-2
1,098637E-2
1,422945E-2
2,233715E-2
1,390514E-2
1,552668E-2
2,201284E-2
1,066206E-2
1,228360E-2
1,844545E-2
1,228360E-2
1,325652E-2
2,201284E-2
1,552668E-2
1,195929E-2
1,358083E-2
8,067593E-3
9,040517E-3
1,390514E-2
1,390514E-2
1,098637E-2
1,455375E-2
1,228360E-2
1,905739E-3
8,391901E-3
7,743285E-3
4,500204E-3
9,364825E-3
1,422945E-2
8,391901E-3
9,364825E-3
1,195929E-2
2,554355E-3
2,878663E-3
1,325652E-2
8,391901E-3
5,797436E-3
1,358083E-2
9,040517E-3
4,500204E-3
1,033775E-2
4,824512E-3
3,851588E-3
1,131067E-2
1,098637E-2
4,824512E-3
9,364825E-3
8,391901E-3
2,841986E-4
6,446052E-3
7,418977E-3
1,905739E-3
6,121744E-3
1,195929E-2
4,500204E-3
7,094669E-3
1,066206E-2
-6,887257E-4
4,500204E-3
9,689133E-3
2,878663E-3
4,500204E-3
1,163498E-2
6,121744E-3
4,824512E-3
1,163498E-2
5,473128E-3
5,148820E-3
1,131067E-2
1,098637E-2
7,743285E-3
1,001344E-2
9,040517E-3
2,878663E-3
6,121744E-3
6,121744E-3
3,202971E-3
8,067593E-3
1,163498E-2
5,473128E-3
7,418977E-3
1,033775E-2
-6,887257E-4
3,527280E-3
9,040517E-3
1,905739E-3
3,527280E-3
1,325652E-2
5,797436E-3
4,824512E-3
1,228360E-2
3,527280E-3
6,770361E-3
1,066206E-2
5,797436E-3
4,175896E-3
1,098637E-2
1,066206E-2
6,085067E-4
3,202971E-3
4,824512E-3
1,257123E-3
7,743285E-3
1,163498E-2
2,878663E-3
3,851588E-3
7,743285E-3
2,841986E-4
2,554355E-3
1,098637E-2
4,824512E-3
1,905739E-3
9,689133E-3
6,446052E-3
-3,644176E-4
6,121744E-3
5,797436E-3
3,202971E-3
6,446052E-3
9,040517E-3
4,175896E-3
7,743285E-3
9,364825E-3
-2,634574E-3
1,905739E-3
8,716209E-3
1,581431E-3
2,554355E-3
8,391901E-3
3,202971E-3
3,202971E-3
8,391901E-3
-1,337342E-3
2,841986E-4
6,446052E-3
3,202971E-3
9,328148E-4
7,743285E-3
4,500204E-3
-4,256115E-3
-1,337342E-3
-4,010948E-5
-2,634574E-3
2,841986E-4
5,148820E-3
-1,013034E-3
-1,985958E-3
-6,887257E-4
-9,445044E-3
-5,553347E-3
1,581431E-3
-7,174888E-3
-7,823504E-3
-6,887257E-4
-4,256115E-3
-4,904731E-3
9,328148E-4
-5,877655E-3
-7,823504E-3
-1,985958E-3
-1,013034E-3
-3,931807E-3
3,851588E-3
4,824512E-3
-4,256115E-3
4,500204E-3
9,364825E-3
6,770361E-3
1,358083E-2
2,136422E-2
1,779684E-2
2,363438E-2
3,401224E-2
3,466086E-2
4,244425E-2
5,509227E-2
5,411934E-2
6,092981E-2
7,811814E-2
7,941537E-2
8,168553E-2
9,336062E-2
9,530647E-2
1,001711E-1
1,095760E-1
1,147650E-1
1,121705E-1
1,167108E-1
1,183323E-1
1,073059E-1
1,092517E-1
1,118462E-1
1,040628E-1
1,021169E-1
1,037385E-1
8,946893E-2
8,460430E-2
8,590154E-2
7,033475E-2
6,255135E-2
6,319997E-2
4,990334E-2
4,439010E-2
4,763318E-2
3,887686E-2
2,849900E-2
2,752608E-2
2,103992E-2
1,455375E-2
1,682391E-2
1,422945E-2
5,797436E-3
8,067593E-3
6,446052E-3
-4,580423E-3
-3,607499E-3
-1,013034E-3
-8,147812E-3
-8,472120E-3
2,841986E-4
-8,796428E-3
-1,106658E-2
-6,201963E-3
-1,463397E-2
-1,366105E-2
-7,174888E-3
-1,009366E-2
-1,009366E-2
-4,904731E-3
-1,009366E-2
-1,820136E-2
-1,268813E-2
-1,203951E-2
-1,463397E-2
-9,769352E-3
-3,607499E-3
-1,009366E-2
-9,445044E-3
-6,526271E-3
-1,333674E-2
-9,120736E-3
-4,580423E-3
-1,203951E-2
-7,823504E-3
3,202971E-3
-3,931807E-3
-6,201963E-3
-1,985958E-3
-6,850580E-3
-2,634574E-3
3,527280E-3
-4,010948E-5
-1,985958E-3
5,797436E-3
4,824512E-3
-1,985958E-3
3,527280E-3
2,230047E-3
1,581431E-3
7,094669E-3
1,066206E-2
3,202971E-3
6,770361E-3
1,131067E-2
3,202971E-3
4,500204E-3
1,163498E-2
6,121744E-3
6,121744E-3
1,325652E-2
8,391901E-3
7,418977E-3
1,325652E-2
7,094669E-3
7,418977E-3
1,358083E-2
1,098637E-2
9,364825E-3
1,552668E-2
1,358083E-2
6,121744E-3
1,163498E-2
1,325652E-2
1,033775E-2
1,779684E-2
2,298577E-2
1,422945E-2
1,520237E-2
1,812114E-2
1,131067E-2
1,585099E-2
1,941838E-2
1,260791E-2
1,422945E-2
2,266146E-2
1,876976E-2
1,812114E-2
2,168853E-2
1,422945E-2
1,455375E-2
2,006699E-2
1,779684E-2
1,747253E-2
2,103992E-2
2,039130E-2
1,195929E-2
1,260791E-2
1,585099E-2
1,390514E-2
1,876976E-2
2,428300E-2
1,585099E-2
1,779684E-2
1,844545E-2
8,391901E-3
1,390514E-2
2,071561E-2
1,325652E-2
1,520237E-2
2,493161E-2
1,909407E-2
1,617530E-2
2,233715E-2
1,487806E-2
1,585099E-2
2,266146E-2
1,941838E-2
1,649960E-2
2,201284E-2
2,201284E-2
1,552668E-2
1,779684E-2
1,844545E-2
1,358083E-2
1,844545E-2
2,460731E-2
1,617530E-2
1,585099E-2
2,103992E-2
1,552668E-2
1,455375E-2
1,974268E-2
1,747253E-2
1,682391E-2
2,266146E-2
1,779684E-2
1,228360E-2
1,682391E-2
1,455375E-2
1,163498E-2
1,487806E-2
1,909407E-2
1,325652E-2
1,876976E-2
2,006699E-2
7,743285E-3
1,260791E-2
1,617530E-2
1,001344E-2
1,098637E-2
2,201284E-2
1,617530E-2
1,422945E-2
1,649960E-2
8,391901E-3
1,293221E-2
2,039130E-2
1,649960E-2
1,390514E-2
2,039130E-2
2,006699E-2
1,163498E-2
1,617530E-2
1,812114E-2
1,195929E-2
1,455375E-2
2,103992E-2
1,520237E-2
1,682391E-2
2,103992E-2
1,098637E-2
1,163498E-2
1,909407E-2
1,422945E-2
1,422945E-2
2,201284E-2
1,682391E-2
9,040517E-3
1,293221E-2
1,033775E-2
9,689133E-3
1,585099E-2
2,006699E-2
1,552668E-2
1,779684E-2
1,876976E-2
8,067593E-3
1,358083E-2
1,812114E-2
1,163498E-2
1,358083E-2
2,006699E-2
1,260791E-2
1,260791E-2
1,779684E-2
1,066206E-2
1,325652E-2
1,909407E-2
1,617530E-2
1,422945E-2
2,071561E-2
1,682391E-2
1,001344E-2
1,325652E-2
1,325652E-2
1,195929E-2
1,487806E-2
1,747253E-2
1,390514E-2
1,260791E-2
1,585099E-2
8,067593E-3
1,001344E-2
1,422945E-2
1,033775E-2
1,260791E-2
2,071561E-2
1,033775E-2
8,067593E-3
1,617530E-2
8,067593E-3
7,094669E-3
1,487806E-2
1,195929E-2
1,098637E-2
1,682391E-2
1,487806E-2
4,824512E-3
9,689133E-3
1,325652E-2
1,033775E-2
1,487806E-2
1,812114E-2
1,098637E-2
1,293221E-2
1,552668E-2
6,446052E-3
1,033775E-2
1,585099E-2
1,163498E-2
1,325652E-2
2,103992E-2
1,714822E-2
1,098637E-2
1,520237E-2
1,098637E-2
9,040517E-3
1,552668E-2
1,520237E-2
1,358083E-2
1,779684E-2
1,876976E-2
1,098637E-2
1,422945E-2
1,552668E-2
8,067593E-3
1,325652E-2
2,136422E-2
1,455375E-2
1,487806E-2
1,812114E-2
7,418977E-3
1,098637E-2
1,779684E-2
9,689133E-3
1,520237E-2
2,136422E-2
1,422945E-2
1,033775E-2
1,228360E-2
8,067593E-3
9,689133E-3
1,747253E-2
1,812114E-2
1,390514E-2
1,779684E-2
1,747253E-2
7,743285E-3
1,195929E-2
1,552668E-2
1,195929E-2
1,390514E-2
2,201284E-2
1,617530E-2
1,358083E-2
1,714822E-2
1,001344E-2
1,131067E-2
2,006699E-2
1,325652E-2
1,260791E-2
1,844545E-2
1,455375E-2
1,098637E-2
1,617530E-2
1,260791E-2
1,066206E-2
1,649960E-2
1,876976E-2
1,390514E-2
1,682391E-2
1,422945E-2
7,418977E-3
1,131067E-2
1,617530E-2
1,066206E-2
1,293221E-2
2,039130E-2
1,422945E-2
1,228360E-2
1,779684E-2
9,040517E-3
1,293221E-2
2,071561E-2
1,293221E-2
1,293221E-2
2,395869E-2
2,103992E-2
1,422945E-2
1,844545E-2
1,487806E-2
1,293221E-2
2,071561E-2
2,363438E-2
1,747253E-2
2,103992E-2
2,331007E-2
1,228360E-2
1,520237E-2
1,974268E-2
1,293221E-2
1,520237E-2
2,460731E-2
1,812114E-2
1,552668E-2
1,844545E-2
1,131067E-2
1,195929E-2
1,747253E-2
1,520237E-2
1,325652E-2
2,201284E-2
2,071561E-2
1,195929E-2
1,455375E-2
1,552668E-2
9,689133E-3
1,422945E-2
1,974268E-2
1,390514E-2
1,779684E-2
2,039130E-2
6,770361E-3
1,066206E-2
1,585099E-2
9,364825E-3
1,131067E-2
1,844545E-2
1,163498E-2
1,001344E-2
1,649960E-2
1,131067E-2
9,040517E-3
1,422945E-2
1,455375E-2
1,195929E-2
1,747253E-2
1,682391E-2
8,391901E-3
1,325652E-2
1,649960E-2
1,358083E-2
1,617530E-2
2,168853E-2
1,585099E-2
1,747253E-2
2,168853E-2
1,098637E-2
1,195929E-2
1,844545E-2
1,066206E-2
1,163498E-2
2,233715E-2
1,747253E-2
1,293221E-2
1,909407E-2
1,260791E-2
1,228360E-2
2,071561E-2
1,422945E-2
1,195929E-2
2,071561E-2
2,006699E-2
1,293221E-2
1,682391E-2
1,487806E-2
1,325652E-2
2,006699E-2
2,331007E-2
1,552668E-2
1,844545E-2
2,006699E-2
1,131067E-2
1,358083E-2
1,747253E-2
1,098637E-2
1,293221E-2
2,201284E-2
1,487806E-2
1,260791E-2
1,747253E-2
1,001344E-2
1,066206E-2
1,812114E-2
1,358083E-2
1,131067E-2
1,747253E-2
1,682391E-2
9,364825E-3
1,649960E-2
1,617530E-2
1,098637E-2
1,909407E-2
2,331007E-2
1,779684E-2
2,006699E-2
1,941838E-2
9,689133E-3
1,520237E-2
2,136422E-2
1,260791E-2
1,552668E-2
2,298577E-2
1,649960E-2
1,520237E-2
1,812114E-2
1,001344E-2
1,228360E-2
1,876976E-2
1,390514E-2
1,358083E-2
2,039130E-2
1,520237E-2
1,098637E-2
1,682391E-2
1,195929E-2
1,033775E-2
1,974268E-2
1,779684E-2
1,131067E-2
1,682391E-2
1,649960E-2
6,770361E-3
1,228360E-2
1,779684E-2
1,228360E-2
1,358083E-2
2,039130E-2
1,260791E-2
1,358083E-2
1,747253E-2
8,391901E-3
1,260791E-2
2,039130E-2
1,293221E-2
1,358083E-2
2,363438E-2
1,909407E-2
1,682391E-2
2,071561E-2
1,487806E-2
1,552668E-2
2,071561E-2
2,136422E-2
1,552668E-2
2,006699E-2
2,363438E-2
1,455375E-2
1,779684E-2
2,103992E-2
1,617530E-2
1,876976E-2
2,493161E-2
1,779684E-2
1,714822E-2
2,006699E-2
1,066206E-2
1,390514E-2
2,525592E-2
1,974268E-2
1,812114E-2
2,525592E-2
1,909407E-2
1,195929E-2
1,747253E-2
1,358083E-2
1,390514E-2
2,168853E-2
2,298577E-2
1,779684E-2
2,071561E-2
2,266146E-2
1,325652E-2
1,682391E-2
1,812114E-2
1,390514E-2
1,455375E-2
2,201284E-2
1,682391E-2
1,487806E-2
2,006699E-2
1,358083E-2
1,325652E-2
1,876976E-2
1,455375E-2
1,066206E-2
1,876976E-2
1,812114E-2
8,391901E-3
1,325652E-2
1,358083E-2
1,131067E-2
1,812114E-2
2,168853E-2
1,455375E-2
1,779684E-2
2,233715E-2
1,260791E-2
1,390514E-2
1,876976E-2
1,066206E-2
1,325652E-2
2,460731E-2
1,812114E-2
1,779684E-2
2,103992E-2
1,001344E-2
1,390514E-2
1,876976E-2
1,195929E-2
1,195929E-2
1,974268E-2
1,682391E-2
1,228360E-2
1,876976E-2
1,585099E-2
1,455375E-2
2,331007E-2
2,752608E-2
2,558023E-2
3,174208E-2
3,628240E-2
3,174208E-2
4,049840E-2
5,217349E-2
5,379503E-2
6,384859E-2
9,076616E-2
8,687446E-2
6,644305E-2
5,671381E-2
4,049840E-2
3,855255E-2
4,536302E-2
3,141778E-2
1,487806E-2
8,716209E-3
-2,310266E-3
-1,366105E-2
-1,106658E-2
-1,917429E-2
-3,376815E-2
-3,636262E-2
-3,830846E-2
-4,317309E-2
-3,830846E-2
-3,020076E-2
-3,279523E-2
-2,047152E-2
-6,526271E-3
-1,661650E-3
6,446052E-3
2,233715E-2
2,331007E-2
2,201284E-2
2,785039E-2
2,363438E-2
2,298577E-2
3,174208E-2
2,590454E-2
2,201284E-2
2,849900E-2
2,298577E-2
1,682391E-2
2,039130E-2
1,909407E-2
1,552668E-2
2,298577E-2
2,622885E-2
1,909407E-2
2,233715E-2
2,395869E-2
1,325652E-2
2,071561E-2
2,331007E-2
1,455375E-2
1,649960E-2
2,266146E-2
1,682391E-2
1,682391E-2
2,039130E-2
1,001344E-2
1,066206E-2
1,747253E-2
1,520237E-2
1,358083E-2
1,714822E-2
1,422945E-2
9,689133E-3
1,455375E-2
1,325652E-2
8,391901E-3
1,390514E-2
2,071561E-2
1,617530E-2
1,941838E-2
2,460731E-2
1,487806E-2
1,714822E-2
2,168853E-2
1,585099E-2
1,844545E-2
2,622885E-2
1,747253E-2
1,714822E-2
2,493161E-2
1,747253E-2
1,714822E-2
2,460731E-2
2,331007E-2
1,941838E-2
2,298577E-2
1,941838E-2
9,689133E-3
1,325652E-2
1,325652E-2
9,364825E-3
1,195929E-2
1,260791E-2
6,121744E-3
2,554355E-3
9,040517E-3
-6,850580E-3
-1,336550E-1
-2,831611E-1
-3,736430E-1
-4,148302E-1
-4,634764E-1
-5,649848E-1
-6,288735E-1
-6,376298E-1
-6,386027E-1
-6,288735E-1
-6,204415E-1
-6,000101E-1
-5,497423E-1
-5,176358E-1
-4,196948E-1
-2,127862E-1
2,914762E-2
2,169220E-1
3,314028E-1
4,598288E-1
6,261988E-1
7,727861E-1
8,950503E-1
9,816405E-1
1,016017E+0
1,027692E+0
1,011477E+0
9,592633E-1
8,921315E-1
8,191622E-1
7,215454E-1
6,103077E-1
4,958270E-1
3,738871E-1
2,636224E-1
1,689244E-1
8,233415E-2
2,554355E-3
-5,128079E-2
-8,954914E-2
-1,245744E-1
-1,381954E-1
-1,411141E-1
-1,443572E-1
-1,362495E-1
-1,223043E-1
-1,268446E-1
-1,219800E-1
-1,109535E-1
-1,174396E-1
-1,116021E-1
-1,028458E-1
-1,077104E-1
-1,064132E-1
-9,700823E-2
-1,005756E-1
-1,018729E-1
-8,954914E-2
-9,084638E-2
-8,695468E-2
-7,917128E-2
-7,690113E-2
-7,495528E-2
-6,490173E-2
-6,036142E-2
-6,490173E-2
-5,484818E-2
-4,868632E-2
-5,484818E-2
-4,771340E-2
-3,636262E-2
-4,090293E-2
-3,733554E-2
-3,052507E-2
-3,506538E-2
-3,020076E-2
-2,339029E-2
-2,403891E-2
-2,176875E-2
-1,301243E-2
-1,430967E-2
-1,917429E-2
-1,236382E-2
-1,463397E-2
-1,430967E-2
-5,877655E-3
-2,634574E-3
-6,201963E-3
-5,229039E-3
-1,013034E-3
-9,120736E-3
-4,904731E-3
1,257123E-3
-3,931807E-3
-1,985958E-3
4,824512E-3
-3,283190E-3
-1,013034E-3
8,067593E-3
-3,931807E-3
-6,887257E-4
7,094669E-3
3,851588E-3
2,230047E-3
8,716209E-3
8,067593E-3
2,230047E-3
8,716209E-3
7,743285E-3
4,175896E-3
9,689133E-3
1,390514E-2
9,689133E-3
1,325652E-2
1,812114E-2
8,716209E-3
1,098637E-2
1,941838E-2
1,487806E-2
1,487806E-2
2,363438E-2
2,039130E-2
1,714822E-2
2,006699E-2
1,358083E-2
1,520237E-2
2,266146E-2
2,298577E-2
1,909407E-2
2,395869E-2
2,331007E-2
1,714822E-2
2,136422E-2
2,039130E-2
1,520237E-2
2,266146E-2
2,655315E-2
2,006699E-2
2,395869E-2
2,622885E-2
1,812114E-2
2,136422E-2
2,720177E-2
1,876976E-2
2,103992E-2
3,044485E-2
2,363438E-2
1,909407E-2
2,590454E-2
1,876976E-2
1,941838E-2
2,525592E-2
2,331007E-2
1,844545E-2
2,168853E-2
2,493161E-2
1,617530E-2
2,266146E-2
2,428300E-2
1,682391E-2
2,006699E-2
2,558023E-2
2,168853E-2
2,201284E-2
2,493161E-2
1,358083E-2
1,747253E-2
2,590454E-2
1,941838E-2
1,779684E-2
2,525592E-2
2,006699E-2
1,358083E-2
1,812114E-2
1,066206E-2
1,260791E-2
2,039130E-2
1,812114E-2
1,325652E-2
1,876976E-2
1,812114E-2
7,743285E-3
1,131067E-2
1,260791E-2
7,094669E-3
1,195929E-2
1,974268E-2
1,585099E-2
1,325652E-2
1,909407E-2
1,001344E-2
1,098637E-2
1,585099E-2
1,001344E-2
1,195929E-2
1,941838E-2
1,455375E-2
9,040517E-3
1,358083E-2
9,040517E-3
1,001344E-2
1,714822E-2
1,585099E-2
1,358083E-2
1,844545E-2
1,779684E-2
8,391901E-3
1,033775E-2
1,228360E-2
8,067593E-3
1,293221E-2
2,039130E-2
1,682391E-2
1,487806E-2
1,617530E-2
6,446052E-3
1,033775E-2
1,649960E-2
1,001344E-2
1,001344E-2
1,747253E-2
1,358083E-2
8,716209E-3
1,358083E-2
7,743285E-3
8,067593E-3
1,487806E-2
1,260791E-2
9,689133E-3
1,617530E-2
1,455375E-2
8,067593E-3
1,131067E-2
1,195929E-2
7,418977E-3
1,195929E-2
1,941838E-2
1,455375E-2
1,390514E-2
1,390514E-2
4,500204E-3
1,001344E-2
1,487806E-2
8,391901E-3
1,033775E-2
1,974268E-2
1,260791E-2
7,418977E-3
1,390514E-2
8,391901E-3
8,716209E-3
1,682391E-2
1,390514E-2
1,066206E-2
1,649960E-2
1,552668E-2
4,175896E-3
9,689133E-3
1,098637E-2
7,094669E-3
1,293221E-2
1,941838E-2
1,098637E-2
1,033775E-2
1,358083E-2
4,175896E-3
6,121744E-3
1,293221E-2
7,743285E-3
1,098637E-2
1,876976E-2
1,131067E-2
6,121744E-3
1,195929E-2
8,391901E-3
1,033775E-2
1,585099E-2
1,682391E-2
1,163498E-2
1,422945E-2
1,422945E-2
5,797436E-3
9,689133E-3
1,358083E-2
8,391901E-3
1,195929E-2
1,812114E-2
1,163498E-2
9,689133E-3
1,293221E-2
4,175896E-3
7,094669E-3
1,293221E-2
7,094669E-3
6,121744E-3
1,358083E-2
1,033775E-2
3,202971E-3
9,040517E-3
6,121744E-3
2,878663E-3
1,033775E-2
1,325652E-2
6,121744E-3
8,716209E-3
1,195929E-2
6,085067E-4
4,500204E-3
1,033775E-2
5,473128E-3
8,391901E-3
1,649960E-2
1,098637E-2
9,689133E-3
1,293221E-2
5,797436E-3
9,040517E-3
1,422945E-2
1,001344E-2
1,131067E-2
1,779684E-2
1,325652E-2
7,418977E-3
1,195929E-2
7,418977E-3
4,175896E-3
9,364825E-3
1,163498E-2
7,094669E-3
8,067593E-3
9,040517E-3
6,085067E-4
5,148820E-3
6,770361E-3
-6,887257E-4
9,328148E-4
9,689133E-3
2,554355E-3
-1,985958E-3
3,527280E-3
-4,256115E-3
-1,013034E-3
6,121744E-3
1,581431E-3
-6,887257E-4
5,797436E-3
9,328148E-4
-4,580423E-3
-4,010948E-5
-3,931807E-3
-4,580423E-3
2,841986E-4
2,230047E-3
-1,661650E-3
4,824512E-3
1,098637E-2
1,905739E-3
5,148820E-3
1,325652E-2
7,743285E-3
1,325652E-2
2,817469E-2
2,882331E-2
3,206639E-2
4,049840E-2
4,017409E-2
4,601164E-2
5,930827E-2
6,741597E-2
7,130767E-2
8,168553E-2
8,428000E-2
8,395569E-2
9,498216E-2
9,757663E-2
9,919817E-2
1,108733E-1
1,180080E-1
1,124948E-1
1,124948E-1
1,131434E-1
1,040628E-1
1,047114E-1
1,056843E-1
9,465786E-2
9,336062E-2
9,822524E-2
8,330707E-2
7,422644E-2
7,357783E-2
6,222705E-2
5,671381E-2
5,411934E-2
4,049840E-2
3,368793E-2
3,660671E-2
2,947193E-2
1,779684E-2
1,844545E-2
1,293221E-2
6,770361E-3
9,040517E-3
1,001344E-2
2,554355E-3
2,230047E-3
9,328148E-4
-1,074228E-2
-8,472120E-3
-3,283190E-3
-1,009366E-2
-1,009366E-2
-3,644176E-4
-9,120736E-3
-1,268813E-2
-7,823504E-3
-1,463397E-2
-1,560690E-2
-8,147812E-3
-1,333674E-2
-1,657982E-2
-9,120736E-3
-1,074228E-2
-1,495828E-2
-1,236382E-2
-1,333674E-2
-1,625551E-2
-9,120736E-3
-5,877655E-3
-1,301243E-2
-1,009366E-2
-6,850580E-3
-1,430967E-2
-1,009366E-2
-4,904731E-3
-1,009366E-2
-7,823504E-3
6,085067E-4
-3,283190E-3
-4,904731E-3
-6,887257E-4
-9,120736E-3
-4,256115E-3
4,175896E-3
2,841986E-4
-3,644176E-4
5,797436E-3
2,554355E-3
-4,904731E-3
1,257123E-3
4,500204E-3
-4,010948E-5
5,473128E-3
9,689133E-3
4,175896E-3
6,121744E-3
1,098637E-2
9,328148E-4
2,230047E-3
7,743285E-3
4,500204E-3
7,418977E-3
1,649960E-2
9,689133E-3
4,175896E-3
1,098637E-2
6,770361E-3
6,446052E-3
1,293221E-2
1,325652E-2
9,040517E-3
1,649960E-2
1,714822E-2
8,067593E-3
1,195929E-2
1,714822E-2
1,293221E-2
1,455375E-2
2,201284E-2
1,682391E-2
1,585099E-2
1,812114E-2
9,364825E-3
1,455375E-2
2,071561E-2
1,812114E-2
1,747253E-2
2,233715E-2
2,071561E-2
1,455375E-2
2,006699E-2
1,876976E-2
1,422945E-2
2,103992E-2
2,493161E-2
1,812114E-2
2,331007E-2
2,395869E-2
1,585099E-2
1,909407E-2
2,525592E-2
1,714822E-2
1,876976E-2
2,720177E-2
1,876976E-2
1,747253E-2
2,298577E-2
1,358083E-2
1,682391E-2
2,558023E-2
2,006699E-2
1,779684E-2
2,558023E-2
2,525592E-2
1,617530E-2
2,168853E-2
2,071561E-2
1,747253E-2
2,266146E-2
2,752608E-2
1,909407E-2
2,363438E-2
2,720177E-2
1,682391E-2
1,844545E-2
2,395869E-2
1,812114E-2
1,909407E-2
2,752608E-2
1,844545E-2
1,585099E-2
2,331007E-2
1,585099E-2
1,585099E-2
2,428300E-2
2,103992E-2
1,585099E-2
2,136422E-2
1,747253E-2
1,293221E-2
1,844545E-2
1,520237E-2
1,066206E-2
1,390514E-2
1,909407E-2
1,390514E-2
1,747253E-2
1,812114E-2
6,770361E-3
1,001344E-2
1,520237E-2
7,418977E-3
9,689133E-3
1,779684E-2
1,228360E-2
9,040517E-3
1,325652E-2
8,716209E-3
9,364825E-3
1,520237E-2
1,228360E-2
9,689133E-3
1,390514E-2
1,358083E-2
4,824512E-3
7,094669E-3
9,689133E-3
6,770361E-3
1,066206E-2
1,747253E-2
9,364825E-3
1,163498E-2
1,649960E-2
4,500204E-3
5,148820E-3
1,163498E-2
7,418977E-3
7,094669E-3
1,585099E-2
1,001344E-2
5,148820E-3
1,033775E-2
5,797436E-3
4,175896E-3
1,001344E-2
1,033775E-2
8,067593E-3
1,066206E-2
1,001344E-2
-2,310266E-3
2,878663E-3
8,716209E-3
3,851588E-3
7,418977E-3
1,422945E-2
5,797436E-3
4,175896E-3
8,716209E-3
1,905739E-3
2,841986E-4
7,418977E-3
6,770361E-3
2,878663E-3
1,163498E-2
8,391901E-3
-2,310266E-3
1,905739E-3
3,202971E-3
2,230047E-3
8,391901E-3
1,325652E-2
5,797436E-3
7,094669E-3
8,391901E-3
2,841986E-4
6,121744E-3
1,195929E-2
7,094669E-3
7,743285E-3
1,520237E-2
7,094669E-3
4,500204E-3
1,228360E-2
5,148820E-3
3,527280E-3
9,689133E-3
7,418977E-3
6,770361E-3
1,390514E-2
1,163498E-2
4,500204E-3
8,716209E-3
6,121744E-3
2,230047E-3
1,033775E-2
1,812114E-2
1,066206E-2
1,001344E-2
1,455375E-2
4,824512E-3
9,689133E-3
1,358083E-2
7,094669E-3
7,743285E-3
1,649960E-2
1,228360E-2
7,743285E-3
1,066206E-2
6,446052E-3
3,851588E-3
8,716209E-3
9,689133E-3
6,121744E-3
9,364825E-3
1,001344E-2
9,328148E-4
6,121744E-3
7,743285E-3
9,328148E-4
5,797436E-3
1,422945E-2
7,094669E-3
1,001344E-2
1,422945E-2
4,175896E-3
6,770361E-3
1,066206E-2
3,527280E-3
5,473128E-3
1,714822E-2
1,228360E-2
8,067593E-3
1,098637E-2
7,094669E-3
8,067593E-3
1,422945E-2
1,163498E-2
8,716209E-3
1,520237E-2
1,358083E-2
3,851588E-3
9,364825E-3
1,066206E-2
8,067593E-3
1,358083E-2
2,006699E-2
1,195929E-2
1,066206E-2
1,358083E-2
5,797436E-3
8,391901E-3
1,649960E-2
1,131067E-2
1,098637E-2
1,812114E-2
1,422945E-2
1,066206E-2
1,390514E-2
1,098637E-2
5,473128E-3
1,260791E-2
1,682391E-2
1,001344E-2
1,649960E-2
2,071561E-2
1,001344E-2
1,390514E-2
1,714822E-2
8,391901E-3
1,066206E-2
1,747253E-2
1,195929E-2
1,098637E-2
1,585099E-2
7,743285E-3
9,364825E-3
1,585099E-2
1,131067E-2
1,066206E-2
1,649960E-2
1,487806E-2
8,716209E-3
1,228360E-2
1,195929E-2
1,033775E-2
1,358083E-2
1,747253E-2
1,358083E-2
1,649960E-2
1,747253E-2
8,067593E-3
1,195929E-2
1,617530E-2
1,033775E-2
1,293221E-2
2,266146E-2
1,487806E-2
1,131067E-2
1,617530E-2
9,040517E-3
1,001344E-2
1,779684E-2
1,682391E-2
1,422945E-2
1,876976E-2
1,649960E-2
6,446052E-3
1,228360E-2
1,520237E-2
1,163498E-2
1,520237E-2
2,168853E-2
1,293221E-2
1,585099E-2
1,714822E-2
6,121744E-3
9,040517E-3
1,585099E-2
1,358083E-2
1,325652E-2
1,876976E-2
1,487806E-2
9,040517E-3
1,390514E-2
1,455375E-2
1,325652E-2
1,779684E-2
1,974268E-2
1,325652E-2
1,812114E-2
2,428300E-2
1,228360E-2
1,455375E-2
1,779684E-2
1,131067E-2
1,325652E-2
2,395869E-2
1,876976E-2
1,649960E-2
2,168853E-2
1,228360E-2
1,325652E-2
2,006699E-2
1,487806E-2
1,455375E-2
2,201284E-2
1,747253E-2
1,098637E-2
1,714822E-2
1,617530E-2
1,358083E-2
2,006699E-2
2,136422E-2
1,422945E-2
1,585099E-2
2,039130E-2
1,325652E-2
1,520237E-2
2,006699E-2
1,552668E-2
1,617530E-2
2,622885E-2
1,844545E-2
1,844545E-2
2,136422E-2
1,260791E-2
1,358083E-2
2,136422E-2
1,714822E-2
1,520237E-2
2,201284E-2
2,006699E-2
1,228360E-2
1,682391E-2
1,649960E-2
1,098637E-2
1,487806E-2
1,812114E-2
1,390514E-2
1,617530E-2
1,909407E-2
7,743285E-3
1,195929E-2
1,844545E-2
1,195929E-2
1,358083E-2
2,233715E-2
1,585099E-2
1,422945E-2
1,974268E-2
1,228360E-2
1,358083E-2
2,103992E-2
1,617530E-2
1,487806E-2
2,233715E-2
1,876976E-2
1,195929E-2
1,649960E-2
1,649960E-2
1,455375E-2
1,876976E-2
2,103992E-2
1,649960E-2
1,941838E-2
2,298577E-2
1,098637E-2
1,293221E-2
1,974268E-2
1,228360E-2
1,195929E-2
2,331007E-2
1,779684E-2
1,617530E-2
1,909407E-2
1,098637E-2
1,033775E-2
1,747253E-2
1,812114E-2
1,487806E-2
2,168853E-2
1,876976E-2
1,098637E-2
1,520237E-2
1,649960E-2
1,228360E-2
1,844545E-2
2,233715E-2
1,422945E-2
1,649960E-2
2,071561E-2
1,033775E-2
1,455375E-2
1,974268E-2
1,195929E-2
1,422945E-2
1,974268E-2
1,293221E-2
9,689133E-3
1,617530E-2
1,325652E-2
1,131067E-2
1,844545E-2
1,974268E-2
1,487806E-2
2,006699E-2
2,006699E-2
1,001344E-2
1,422945E-2
1,974268E-2
1,260791E-2
1,585099E-2
2,233715E-2
1,422945E-2
1,552668E-2
2,266146E-2
1,325652E-2
1,390514E-2
1,909407E-2
1,390514E-2
1,358083E-2
1,974268E-2
1,617530E-2
1,455375E-2
2,168853E-2
2,331007E-2
2,395869E-2
3,044485E-2
4,049840E-2
4,147133E-2
4,698456E-2
5,411934E-2
4,925472E-2
6,676736E-2
8,979323E-2
7,422644E-2
5,638950E-2
5,801104E-2
4,666026E-2
4,049840E-2
4,017409E-2
1,844545E-2
4,824512E-3
5,473128E-3
-1,661650E-3
-7,823504E-3
-6,201963E-3
-1,722844E-2
-3,474108E-2
-3,733554E-2
-4,187585E-2
-4,447032E-2
-3,538969E-2
-2,209306E-2
-2,241737E-2
-1,301243E-2
-6,887257E-4
-3,644176E-4
1,001344E-2
2,103992E-2
1,682391E-2
2,136422E-2
3,271501E-2
2,590454E-2
2,071561E-2
2,558023E-2
2,039130E-2
1,747253E-2
2,233715E-2
2,395869E-2
2,071561E-2
2,201284E-2
2,136422E-2
1,260791E-2
1,812114E-2
2,168853E-2
1,358083E-2
1,747253E-2
2,460731E-2
1,682391E-2
1,747253E-2
1,844545E-2
9,364825E-3
1,293221E-2
2,103992E-2
1,487806E-2
1,422945E-2
1,974268E-2
1,358083E-2
1,066206E-2
1,520237E-2
1,163498E-2
1,163498E-2
1,649960E-2
1,909407E-2
1,487806E-2
1,552668E-2
2,039130E-2
1,098637E-2
1,293221E-2
1,779684E-2
1,260791E-2
1,422945E-2
2,363438E-2
1,909407E-2
1,812114E-2
2,266146E-2
1,520237E-2
1,552668E-2
2,201284E-2
1,844545E-2
1,682391E-2
2,558023E-2
2,168853E-2
1,358083E-2
1,974268E-2
1,876976E-2
1,455375E-2
2,039130E-2
2,266146E-2
1,487806E-2
1,876976E-2
2,006699E-2
8,391901E-3
7,418977E-3
5,797436E-3
-3,931807E-3
-2,634574E-3
1,552668E-2
2,230047E-3
-1,294390E-1
-2,831611E-1
-3,729944E-1
-4,135329E-1
-4,582874E-1
-5,529854E-1
-6,233603E-1
-6,405486E-1
-6,424944E-1
-6,399000E-1
-6,272520E-1
-6,068205E-1
-5,610931E-1
-5,289866E-1
-4,407748E-1
-2,374336E-1
6,770361E-3
2,062198E-1
3,252409E-1
4,458835E-1
6,025243E-1
7,546249E-1
8,827266E-1
9,845593E-1
1,029962E+0
1,036773E+0
1,022828E+0
9,738571E-1
9,083469E-1
8,373234E-1
7,442470E-1
6,356038E-1
5,230689E-1
4,030749E-1
2,808107E-1
1,802752E-1
9,076616E-2
9,364825E-3
-4,674048E-2
-8,371160E-2
-1,177639E-1
-1,349523E-1
-1,411141E-1
-1,508434E-1
-1,466274E-1
-1,349523E-1
-1,310606E-1
-1,261960E-1
-1,148452E-1
-1,141966E-1
-1,171153E-1
-1,122507E-1
-1,125750E-1
-1,122507E-1
-1,044673E-1
-9,700823E-2
-9,927839E-2
-9,473807E-2
-9,052207E-2
-9,700823E-2
-8,695468E-2
-7,625251E-2
-7,917128E-2
-7,398236E-2
-5,938849E-2
-6,230726E-2
-6,230726E-2
-5,257802E-2
-5,419956E-2
-4,901063E-2
-4,090293E-2
-4,220016E-2
-3,960570E-2
-3,182230E-2
-3,117369E-2
-3,376815E-2
-2,890353E-2
-2,501183E-2
-2,663337E-2
-1,982290E-2
-1,625551E-2
-2,144444E-2
-1,657982E-2
-1,171520E-2
-1,722844E-2
-1,301243E-2
-5,877655E-3
-1,236382E-2
-1,236382E-2
-1,337342E-3
-6,201963E-3
-9,769352E-3
-2,634574E-3
-8,472120E-3
-6,201963E-3
1,257123E-3
2,230047E-3
2,841986E-4
5,797436E-3
6,121744E-3
-6,887257E-4
6,121744E-3
4,824512E-3
1,581431E-3
8,716209E-3
1,617530E-2
1,163498E-2
1,131067E-2
1,390514E-2
7,418977E-3
9,364825E-3
1,714822E-2
1,033775E-2
1,163498E-2
2,039130E-2
1,487806E-2
1,098637E-2
1,649960E-2
1,228360E-2
1,325652E-2
2,006699E-2
2,136422E-2
1,876976E-2
2,233715E-2
2,201284E-2
1,293221E-2
1,617530E-2
2,103992E-2
1,585099E-2
1,909407E-2
2,687746E-2
2,006699E-2
2,006699E-2
2,363438E-2
1,325652E-2
1,520237E-2
2,331007E-2
1,714822E-2
1,585099E-2
2,168853E-2
1,714822E-2
1,585099E-2
2,103992E-2
1,909407E-2
1,552668E-2
2,071561E-2
2,331007E-2
1,844545E-2
2,395869E-2
2,655315E-2
1,844545E-2
2,331007E-2
2,460731E-2
1,520237E-2
1,909407E-2
2,752608E-2
2,071561E-2
2,006699E-2
2,233715E-2
1,585099E-2
1,909407E-2
2,395869E-2
1,617530E-2
1,358083E-2
2,233715E-2
1,974268E-2
1,325652E-2
1,909407E-2
1,422945E-2
1,163498E-2
1,876976E-2
2,071561E-2
1,714822E-2
2,006699E-2
1,941838E-2
1,098637E-2
1,260791E-2
1,844545E-2
1,358083E-2
1,390514E-2
2,233715E-2
1,520237E-2
1,358083E-2
1,812114E-2
9,689133E-3
9,689133E-3
1,876976E-2
1,617530E-2
1,228360E-2
1,844545E-2
1,682391E-2
1,001344E-2
1,487806E-2
1,293221E-2
1,033775E-2
1,520237E-2
1,941838E-2
1,422945E-2
1,455375E-2
1,876976E-2
7,743285E-3
1,066206E-2
1,552668E-2
9,364825E-3
1,001344E-2
1,779684E-2
1,455375E-2
1,487806E-2
1,585099E-2
9,689133E-3
1,098637E-2
1,617530E-2
1,390514E-2
9,364825E-3
1,455375E-2
1,844545E-2
6,446052E-3
1,001344E-2
1,617530E-2
1,066206E-2
1,066206E-2
1,974268E-2
1,260791E-2
9,364825E-3
1,358083E-2
7,094669E-3
1,001344E-2
1,714822E-2
1,260791E-2
9,364825E-3
1,585099E-2
1,649960E-2
7,743285E-3
1,163498E-2
1,325652E-2
8,716209E-3
1,260791E-2
1,747253E-2
1,358083E-2
1,390514E-2
1,585099E-2
6,446052E-3
1,066206E-2
1,747253E-2
1,066206E-2
1,195929E-2
2,136422E-2
1,455375E-2
1,033775E-2
1,455375E-2
7,094669E-3
6,446052E-3
1,487806E-2
1,649960E-2
1,260791E-2
1,552668E-2
1,682391E-2
4,500204E-3
8,391901E-3
1,293221E-2
8,716209E-3
9,364825E-3
1,552668E-2
1,001344E-2
8,391901E-3
1,520237E-2
7,094669E-3
7,418977E-3
1,487806E-2
9,040517E-3
8,067593E-3
1,552668E-2
1,293221E-2
5,473128E-3
1,195929E-2
1,033775E-2
9,689133E-3
1,455375E-2
1,358083E-2
1,098637E-2
1,455375E-2
1,585099E-2
7,094669E-3
1,098637E-2
1,260791E-2
6,446052E-3
1,228360E-2
2,136422E-2
1,325652E-2
1,228360E-2
1,747253E-2
8,716209E-3
8,067593E-3
1,617530E-2
1,195929E-2
8,067593E-3
1,812114E-2
1,585099E-2
1,098637E-2
1,779684E-2
1,131067E-2
6,446052E-3
1,422945E-2
1,358083E-2
1,098637E-2
1,585099E-2
1,487806E-2
6,770361E-3
1,033775E-2
1,293221E-2
7,418977E-3
1,001344E-2
1,844545E-2
8,716209E-3
8,716209E-3
1,325652E-2
6,121744E-3
1,001344E-2
1,552668E-2
1,228360E-2
1,033775E-2
1,585099E-2
1,520237E-2
6,446052E-3
1,228360E-2
1,228360E-2
6,446052E-3
1,131067E-2
1,649960E-2
9,364825E-3
9,364825E-3
1,001344E-2
2,841986E-4
3,527280E-3
9,689133E-3
9,328148E-4
1,581431E-3
1,001344E-2
1,257123E-3
-1,661650E-3
3,851588E-3
-2,310266E-3
-2,634574E-3
4,500204E-3
1,581431E-3
-3,644176E-4
6,121744E-3
1,905739E-3
-5,553347E-3
-3,644176E-4
4,175896E-3
1,905739E-3
5,797436E-3
1,228360E-2
6,770361E-3
8,391901E-3
1,682391E-2
1,228360E-2
1,682391E-2
2,558023E-2
2,590454E-2
3,401224E-2
4,893041E-2
4,990334E-2
4,957903E-2
6,222705E-2
6,579443E-2
7,098336E-2
8,525292E-2
9,173908E-2
9,271201E-2
1,027656E-1
1,066573E-1
1,040628E-1
1,089274E-1
1,131434E-1
1,105490E-1
1,137920E-1
1,183323E-1
1,086031E-1
1,050357E-1
1,063329E-1
9,271201E-2
9,206339E-2
9,206339E-2
7,779383E-2
7,195629E-2
7,422644E-2
6,190274E-2
5,055195E-2
4,893041E-2
4,276856E-2
3,660671E-2
3,757963E-2
3,303932E-2
2,460731E-2
2,493161E-2
2,071561E-2
6,770361E-3
7,743285E-3
1,195929E-2
4,175896E-3
4,500204E-3
1,131067E-2
3,202971E-3
-1,013034E-3
2,230047E-3
-5,553347E-3
-6,201963E-3
6,085067E-4
-4,580423E-3
-8,147812E-3
2,841986E-4
-5,229039E-3
-1,301243E-2
-8,796428E-3
-1,139089E-2
-1,236382E-2
-6,201963E-3
-2,634574E-3
-9,769352E-3
-8,147812E-3
-1,009366E-2
-1,755275E-2
-1,009366E-2
-6,201963E-3
-1,139089E-2
-8,472120E-3
2,841986E-4
-3,607499E-3
-5,877655E-3
-1,337342E-3
-6,201963E-3
-7,499196E-3
-1,013034E-3
-2,634574E-3
-2,958882E-3
4,175896E-3
1,905739E-3
-6,201963E-3
6,085067E-4
1,905739E-3
-6,887257E-4
6,770361E-3
1,033775E-2
1,581431E-3
5,148820E-3
7,743285E-3
-1,985958E-3
3,527280E-3
9,689133E-3
5,148820E-3
8,067593E-3
1,585099E-2
7,743285E-3
6,770361E-3
1,260791E-2
2,878663E-3
7,094669E-3
1,358083E-2
9,364825E-3
5,797436E-3
1,260791E-2
1,455375E-2
6,770361E-3
9,689133E-3
1,001344E-2
7,418977E-3
1,163498E-2
1,455375E-2
8,067593E-3
1,098637E-2
1,617530E-2
7,743285E-3
1,195929E-2
1,876976E-2
1,098637E-2
1,195929E-2
2,136422E-2
1,455375E-2
1,131067E-2
1,974268E-2
1,293221E-2
1,163498E-2
1,974268E-2
1,779684E-2
1,682391E-2
2,266146E-2
2,039130E-2
1,066206E-2
1,649960E-2
1,909407E-2
1,390514E-2
1,876976E-2
2,395869E-2
1,844545E-2
2,136422E-2
2,720177E-2
1,585099E-2
1,844545E-2
2,655315E-2
1,876976E-2
2,071561E-2
2,914762E-2
2,428300E-2
2,103992E-2
2,687746E-2
2,006699E-2
1,617530E-2
2,071561E-2
2,493161E-2
2,071561E-2
2,233715E-2
2,071561E-2
1,390514E-2
1,876976E-2
1,812114E-2
1,293221E-2
1,552668E-2
2,233715E-2
1,747253E-2
1,974268E-2
2,331007E-2
1,163498E-2
1,390514E-2
2,168853E-2
1,325652E-2
1,131067E-2
2,136422E-2
1,844545E-2
1,422945E-2
1,487806E-2
1,163498E-2
1,455375E-2
1,974268E-2
2,071561E-2
1,585099E-2
2,039130E-2
2,006699E-2
8,716209E-3
1,033775E-2
1,293221E-2
1,131067E-2
1,585099E-2
2,525592E-2
1,747253E-2
1,455375E-2
1,714822E-2
7,743285E-3
1,066206E-2
1,941838E-2
1,552668E-2
1,260791E-2
1,779684E-2
1,487806E-2
8,391901E-3
1,422945E-2
1,131067E-2
9,689133E-3
1,520237E-2
1,552668E-2
1,066206E-2
1,585099E-2
1,714822E-2
3,527280E-3
6,770361E-3
1,325652E-2
6,770361E-3
1,098637E-2
1,747253E-2
9,689133E-3
9,040517E-3
1,325652E-2
5,797436E-3
7,418977E-3
1,260791E-2
8,391901E-3
6,770361E-3
1,293221E-2
1,066206E-2
2,554355E-3
9,689133E-3
1,617530E-2
1,066206E-2
1,195929E-2
1,747253E-2
1,066206E-2
1,033775E-2
1,649960E-2
6,446052E-3
1,066206E-2
1,682391E-2
9,364825E-3
1,098637E-2
2,266146E-2
1,358083E-2
6,446052E-3
1,358083E-2
8,391901E-3
5,148820E-3
1,455375E-2
1,552668E-2
9,689133E-3
1,260791E-2
1,358083E-2
2,878663E-3
4,824512E-3
1,033775E-2
6,121744E-3
1,001344E-2
1,552668E-2
9,040517E-3
1,001344E-2
1,390514E-2
5,473128E-3
8,391901E-3
1,585099E-2
1,195929E-2
1,001344E-2
1,682391E-2
1,325652E-2
8,067593E-3
1,552668E-2
1,098637E-2
9,040517E-3
1,617530E-2
1,617530E-2
1,163498E-2
1,585099E-2
1,747253E-2
7,743285E-3
9,689133E-3
1,487806E-2
8,067593E-3
1,358083E-2
2,201284E-2
1,487806E-2
1,260791E-2
1,487806E-2
9,040517E-3
1,001344E-2
1,585099E-2
1,293221E-2
1,033775E-2
1,779684E-2
1,195929E-2
5,148820E-3
9,040517E-3
8,391901E-3
7,094669E-3
1,293221E-2
1,649960E-2
1,033775E-2
1,228360E-2
1,520237E-2
3,202971E-3
6,446052E-3
1,195929E-2
7,094669E-3
1,260791E-2
2,428300E-2
1,552668E-2
1,001344E-2
1,552668E-2
7,743285E-3
9,689133E-3
1,617530E-2
1,131067E-2
1,131067E-2
1,909407E-2
1,455375E-2
7,418977E-3
1,228360E-2
1,358083E-2
9,364825E-3
1,260791E-2
1,812114E-2
1,098637E-2
1,325652E-2
1,649960E-2
7,743285E-3
1,228360E-2
2,039130E-2
1,520237E-2
1,390514E-2
2,039130E-2
1,520237E-2
1,325652E-2
1,812114E-2
1,260791E-2
1,228360E-2
1,941838E-2
1,844545E-2
1,812114E-2
2,168853E-2
1,941838E-2
8,391901E-3
1,293221E-2
1,682391E-2
1,390514E-2
1,747253E-2
2,460731E-2
1,617530E-2
1,649960E-2
2,136422E-2
1,098637E-2
1,390514E-2
2,071561E-2
1,552668E-2
1,812114E-2
2,558023E-2
1,844545E-2
1,520237E-2
1,974268E-2
1,455375E-2
1,487806E-2
2,136422E-2
2,071561E-2
1,487806E-2
1,974268E-2
2,071561E-2
1,195929E-2
1,876976E-2
2,266146E-2
1,520237E-2
1,552668E-2
2,266146E-2
1,649960E-2
1,520237E-2
2,331007E-2
1,520237E-2
1,487806E-2
2,460731E-2
1,844545E-2
1,876976E-2
2,720177E-2
1,844545E-2
1,520237E-2
2,071561E-2
1,520237E-2
1,390514E-2
2,136422E-2
2,071561E-2
1,552668E-2
2,331007E-2
2,331007E-2
1,163498E-2
1,487806E-2
1,812114E-2
1,293221E-2
1,617530E-2
2,103992E-2
1,422945E-2
1,455375E-2
2,006699E-2
1,260791E-2
1,617530E-2
2,266146E-2
1,520237E-2
1,390514E-2
1,974268E-2
1,455375E-2
1,260791E-2
1,779684E-2
1,293221E-2
1,131067E-2
1,585099E-2
1,617530E-2
1,325652E-2
1,876976E-2
1,812114E-2
8,716209E-3
1,455375E-2
1,649960E-2
1,001344E-2
1,325652E-2
1,876976E-2
1,131067E-2
1,455375E-2
1,844545E-2
9,040517E-3
1,260791E-2
1,941838E-2
1,098637E-2
1,001344E-2
1,812114E-2
1,325652E-2
9,364825E-3
1,325652E-2
1,001344E-2
9,364825E-3
1,585099E-2
1,714822E-2
1,260791E-2
1,390514E-2
1,649960E-2
7,418977E-3
1,001344E-2
1,520237E-2
7,743285E-3
9,364825E-3
1,941838E-2
1,195929E-2
1,195929E-2
1,552668E-2
5,473128E-3
8,716209E-3
1,714822E-2
1,066206E-2
9,364825E-3
1,876976E-2
1,682391E-2
1,131067E-2
1,520237E-2
1,195929E-2
8,716209E-3
1,455375E-2
1,974268E-2
1,390514E-2
1,455375E-2
1,844545E-2
8,716209E-3
1,163498E-2
1,812114E-2
1,293221E-2
1,131067E-2
1,909407E-2
1,325652E-2
1,033775E-2
1,455375E-2
9,364825E-3
9,364825E-3
1,585099E-2
1,714822E-2
1,390514E-2
1,812114E-2
1,617530E-2
7,094669E-3
1,358083E-2
1,617530E-2
9,040517E-3
1,163498E-2
1,779684E-2
1,293221E-2
1,585099E-2
1,779684E-2
9,364825E-3
1,066206E-2
1,325652E-2
9,364825E-3
1,066206E-2
1,974268E-2
1,487806E-2
1,163498E-2
1,520237E-2
9,040517E-3
8,391901E-3
1,228360E-2
1,358083E-2
1,325652E-2
1,812114E-2
1,714822E-2
4,500204E-3
9,364825E-3
1,455375E-2
8,067593E-3
1,131067E-2
2,006699E-2
1,293221E-2
1,228360E-2
1,552668E-2
5,473128E-3
1,131067E-2
1,876976E-2
1,293221E-2
1,001344E-2
1,876976E-2
1,585099E-2
9,689133E-3
1,293221E-2
1,098637E-2
9,689133E-3
1,293221E-2
1,390514E-2
9,040517E-3
1,293221E-2
1,487806E-2
4,500204E-3
7,743285E-3
1,228360E-2
5,148820E-3
8,391901E-3
1,487806E-2
8,067593E-3
8,716209E-3
1,487806E-2
1,066206E-2
1,487806E-2
2,460731E-2
2,071561E-2
2,395869E-2
3,693101E-2
3,757963E-2
3,790394E-2
4,828180E-2
5,411934E-2
6,741597E-2
8,395569E-2
7,292921E-2
5,217349E-2
4,601164E-2
4,276856E-2
3,336362E-2
2,947193E-2
1,844545E-2
9,328148E-4
-2,310266E-3
-1,013034E-3
-1,139089E-2
-1,755275E-2
-2,112014E-2
-3,603831E-2
-4,090293E-2
-3,701123E-2
-3,960570E-2
-3,603831E-2
-2,436322E-2
-2,209306E-2
-1,852567E-2
-2,310266E-3
3,202971E-3
5,797436E-3
1,876976E-2
2,266146E-2
1,974268E-2
2,493161E-2
2,558023E-2
1,293221E-2
1,487806E-2
2,103992E-2
1,358083E-2
1,714822E-2
2,493161E-2
1,585099E-2
1,617530E-2
2,071561E-2
1,098637E-2
1,487806E-2
2,168853E-2
1,552668E-2
1,585099E-2
2,266146E-2
1,714822E-2
1,422945E-2
2,006699E-2
1,325652E-2
1,293221E-2
1,974268E-2
1,747253E-2
1,455375E-2
2,039130E-2
2,006699E-2
1,260791E-2
1,422945E-2
1,844545E-2
1,228360E-2
1,520237E-2
1,941838E-2
1,552668E-2
1,876976E-2
1,844545E-2
8,716209E-3
1,131067E-2
1,779684E-2
1,293221E-2
1,390514E-2
2,331007E-2
1,682391E-2
1,390514E-2
1,779684E-2
1,293221E-2
1,455375E-2
2,201284E-2
1,585099E-2
1,552668E-2
2,331007E-2
2,071561E-2
1,293221E-2
2,039130E-2
1,747253E-2
1,422945E-2
1,812114E-2
1,812114E-2
1,228360E-2
1,617530E-2
1,909407E-2
9,364825E-3
1,001344E-2
9,364825E-3
-4,904731E-3
-4,580423E-3
1,260791E-2
-1,333674E-2
-1,583025E-1
-2,997008E-1
-3,794806E-1
-4,171003E-1
-4,722327E-1
-5,695251E-1
-6,317923E-1
-6,411972E-1
-6,424944E-1
-6,418458E-1
-6,304950E-1
-6,074692E-1
-5,565528E-1
-5,228248E-1
-4,190462E-1
-2,007868E-1
4,244425E-2
2,276242E-1
3,378889E-1
4,633962E-1
6,261988E-1
7,744077E-1
8,999149E-1
9,949372E-1
1,035476E+0
1,037422E+0
1,019909E+0
9,676953E-1
8,995906E-1
8,237025E-1
7,299774E-1
6,184154E-1
5,032861E-1
3,884810E-1
2,652439E-1
1,669786E-1
8,006399E-2
-4,010948E-5
-5,646972E-2
-9,181930E-2
-1,236015E-1
-1,378711E-1
-1,420871E-1
-1,534378E-1
-1,463031E-1
-1,333307E-1
-1,307363E-1
-1,265203E-1
-1,141966E-1
-1,151695E-1
-1,164667E-1
-1,073861E-1
-1,103049E-1
-1,119264E-1
-1,028458E-1
-1,012242E-1
-1,015485E-1
-9,376515E-2
-9,084638E-2
-9,441377E-2
-8,500883E-2
-7,690113E-2
-7,949559E-2
-7,495528E-2
-6,101003E-2
-6,392880E-2
-6,133434E-2
-5,192940E-2
-5,614541E-2
-5,160510E-2
-4,155155E-2
-4,284878E-2
-4,155155E-2
-2,922784E-2
-3,182230E-2
-3,441677E-2
-2,501183E-2
-2,533614E-2
-2,728199E-2
-1,852567E-2
-1,430967E-2
-1,722844E-2
-1,268813E-2
-8,472120E-3
-1,560690E-2
-1,041797E-2
-5,229039E-3
-1,074228E-2
-8,147812E-3
9,328148E-4
-3,283190E-3
-4,580423E-3
-4,010948E-5
-6,201963E-3
-3,931807E-3
2,554355E-3
-3,607499E-3
-2,634574E-3
8,067593E-3
4,500204E-3
1,581431E-3
5,797436E-3
3,527280E-3
3,202971E-3
1,001344E-2
1,228360E-2
8,067593E-3
1,195929E-2
1,390514E-2
6,446052E-3
1,358083E-2
1,714822E-2
9,040517E-3
1,520237E-2
2,136422E-2
1,617530E-2
1,844545E-2
2,233715E-2
1,260791E-2
1,358083E-2
2,006699E-2
1,228360E-2
1,487806E-2
2,395869E-2
1,974268E-2
1,552668E-2
2,103992E-2
1,487806E-2
1,293221E-2
2,006699E-2
2,266146E-2
1,844545E-2
2,298577E-2
2,201284E-2
1,520237E-2
1,876976E-2
2,201284E-2
1,714822E-2
2,103992E-2
2,914762E-2
2,168853E-2
2,103992E-2
2,395869E-2
1,390514E-2
2,006699E-2
2,752608E-2
1,876976E-2
1,844545E-2
2,655315E-2
2,136422E-2
1,812114E-2
2,363438E-2
1,974268E-2
1,682391E-2
2,428300E-2
2,363438E-2
1,844545E-2
2,363438E-2
2,395869E-2
1,422945E-2
1,779684E-2
2,233715E-2
1,747253E-2
1,779684E-2
2,687746E-2
1,779684E-2
1,714822E-2
2,298577E-2
1,358083E-2
1,422945E-2
2,006699E-2
1,617530E-2
1,552668E-2
2,363438E-2
2,006699E-2
1,163498E-2
1,909407E-2
1,779684E-2
1,422945E-2
1,747253E-2
1,682391E-2
1,260791E-2
1,682391E-2
1,714822E-2
1,001344E-2
1,487806E-2
1,779684E-2
8,716209E-3
1,033775E-2
1,941838E-2
1,228360E-2
9,364825E-3
1,520237E-2
9,364825E-3
1,098637E-2
1,552668E-2
1,001344E-2
6,770361E-3
1,617530E-2
1,422945E-2
6,446052E-3
1,195929E-2
1,033775E-2
6,770361E-3
1,131067E-2
1,682391E-2
1,260791E-2
1,422945E-2
1,293221E-2
2,230047E-3
7,743285E-3
1,585099E-2
8,067593E-3
1,066206E-2
2,006699E-2
1,195929E-2
8,391901E-3
1,552668E-2
7,743285E-3
7,743285E-3
1,552668E-2
1,163498E-2
8,391901E-3
1,649960E-2
1,260791E-2
4,500204E-3
7,743285E-3
8,716209E-3
7,094669E-3
1,195929E-2
1,649960E-2
9,040517E-3
1,260791E-2
1,195929E-2
3,851588E-3
8,067593E-3
1,163498E-2
6,121744E-3
1,033775E-2
1,909407E-2
1,325652E-2
1,163498E-2
1,455375E-2
6,770361E-3
8,391901E-3
1,682391E-2
1,585099E-2
1,260791E-2
1,617530E-2
1,325652E-2
7,743285E-3
1,358083E-2
1,195929E-2
9,689133E-3
1,714822E-2
2,071561E-2
1,260791E-2
1,358083E-2
1,422945E-2
3,851588E-3
8,391901E-3
1,487806E-2
8,067593E-3
1,260791E-2
2,071561E-2
1,228360E-2
1,131067E-2
1,487806E-2
8,067593E-3
7,418977E-3
1,293221E-2
1,098637E-2
1,325652E-2
1,812114E-2
1,487806E-2
7,418977E-3
1,228360E-2
1,131067E-2
9,040517E-3
1,422945E-2
1,909407E-2
1,520237E-2
1,585099E-2
1,812114E-2
7,418977E-3
7,094669E-3
1,487806E-2
1,098637E-2
1,260791E-2
2,233715E-2
1,585099E-2
1,228360E-2
1,909407E-2
1,260791E-2
1,163498E-2
1,649960E-2
1,585099E-2
1,131067E-2
1,941838E-2
1,714822E-2
5,148820E-3
1,098637E-2
1,358083E-2
8,716209E-3
1,325652E-2
1,714822E-2
9,040517E-3
1,163498E-2
1,487806E-2
4,500204E-3
6,770361E-3
1,098637E-2
6,121744E-3
8,067593E-3
1,779684E-2
1,228360E-2
8,391901E-3
1,293221E-2
4,824512E-3
1,905739E-3
8,067593E-3
6,770361E-3
4,500204E-3
1,033775E-2
1,001344E-2
2,230047E-3
6,446052E-3
7,094669E-3
1,905739E-3
4,175896E-3
1,001344E-2
2,554355E-3
3,527280E-3
7,094669E-3
-6,887257E-4
2,230047E-3
6,770361E-3
-1,013034E-3
-6,887257E-4
7,094669E-3
-3,644176E-4
-5,553347E-3
6,085067E-4
-4,580423E-3
-6,201963E-3
6,085067E-4
1,257123E-3
-3,607499E-3
-3,644176E-4
1,905739E-3
-3,931807E-3
-3,644176E-4
4,824512E-3
2,230047E-3
7,743285E-3
1,617530E-2
1,487806E-2
2,006699E-2
2,493161E-2
2,136422E-2
3,141778E-2
4,439010E-2
4,536302E-2
5,152488E-2
6,579443E-2
6,774028E-2
6,903752E-2
8,136122E-2
8,265846E-2
8,784739E-2
1,001711E-1
1,014683E-1
1,043871E-1
1,134677E-1
1,150893E-1
1,089274E-1
1,105490E-1
1,105490E-1
1,056843E-1
1,079545E-1
1,095760E-1
9,919817E-2
9,790094E-2
9,465786E-2
7,682091E-2
7,487506E-2
7,552368E-2
6,319997E-2
5,638950E-2
5,865966E-2
4,698456E-2
3,725532E-2
3,628240E-2
2,622885E-2
2,039130E-2
2,266146E-2
1,876976E-2
1,260791E-2
1,228360E-2
1,001344E-2
-2,310266E-3
-2,958882E-3
-3,644176E-4
-5,877655E-3
-4,256115E-3
2,878663E-3
-5,229039E-3
-7,823504E-3
-2,634574E-3
-1,236382E-2
-1,203951E-2
-5,877655E-3
-1,139089E-2
-1,106658E-2
-3,283190E-3
-7,499196E-3
-1,430967E-2
-9,120736E-3
-1,041797E-2
-1,268813E-2
-5,877655E-3
-4,256115E-3
-1,009366E-2
-4,904731E-3
-3,607499E-3
-1,236382E-2
-7,174888E-3
-1,985958E-3
-7,174888E-3
-4,904731E-3
4,500204E-3
-1,661650E-3
-3,607499E-3
9,328148E-4
-6,526271E-3
-1,337342E-3
5,473128E-3
9,328148E-4
1,581431E-3
8,391901E-3
7,418977E-3
-1,337342E-3
3,202971E-3
5,148820E-3
-1,013034E-3
5,148820E-3
1,066206E-2
6,121744E-3
8,067593E-3
9,689133E-3
2,841986E-4
2,230047E-3
8,391901E-3
4,175896E-3
5,148820E-3
1,358083E-2
6,446052E-3
1,905739E-3
9,689133E-3
5,797436E-3
2,554355E-3
1,001344E-2
1,228360E-2
8,391901E-3
1,260791E-2
1,033775E-2
-4,010948E-5
2,878663E-3
9,364825E-3
2,230047E-3
7,418977E-3
1,520237E-2
9,364825E-3
1,131067E-2
1,228360E-2
1,905739E-3
4,824512E-3
1,293221E-2
8,716209E-3
7,743285E-3
1,390514E-2
1,066206E-2
6,121744E-3
1,066206E-2
9,040517E-3
6,446052E-3
1,066206E-2
1,325652E-2
1,098637E-2
1,390514E-2
1,617530E-2
6,121744E-3
9,040517E-3
1,422945E-2
9,364825E-3
1,001344E-2
1,812114E-2
1,390514E-2
1,422945E-2
1,876976E-2
8,391901E-3
1,163498E-2
2,039130E-2
1,779684E-2
1,422945E-2
1,909407E-2
1,747253E-2
1,163498E-2
1,974268E-2
1,844545E-2
1,390514E-2
1,974268E-2
2,331007E-2
1,617530E-2
1,779684E-2
2,071561E-2
1,260791E-2
1,747253E-2
2,298577E-2
1,358083E-2
1,520237E-2
2,493161E-2
1,649960E-2
1,552668E-2
2,168853E-2
1,552668E-2
1,487806E-2
1,844545E-2
1,617530E-2
1,585099E-2
2,071561E-2
1,909407E-2
1,358083E-2
1,844545E-2
1,714822E-2
1,163498E-2
1,682391E-2
2,622885E-2
1,876976E-2
1,649960E-2
2,071561E-2
1,001344E-2
1,260791E-2
2,103992E-2
1,325652E-2
1,228360E-2
2,201284E-2
1,876976E-2
1,520237E-2
1,844545E-2
1,325652E-2
1,066206E-2
1,617530E-2
1,747253E-2
1,260791E-2
1,649960E-2
1,909407E-2
1,131067E-2
1,390514E-2
1,617530E-2
9,689133E-3
1,228360E-2
2,071561E-2
1,325652E-2
1,325652E-2
1,585099E-2
5,148820E-3
7,743285E-3
1,552668E-2
1,228360E-2
9,364825E-3
1,649960E-2
1,422945E-2
7,743285E-3
1,131067E-2
9,040517E-3
5,473128E-3
1,325652E-2
1,876976E-2
1,293221E-2
1,325652E-2
1,649960E-2
9,364825E-3
1,325652E-2
1,844545E-2
1,358083E-2
1,325652E-2
1,974268E-2
1,390514E-2
1,390514E-2
2,039130E-2
1,260791E-2
1,066206E-2
1,649960E-2
1,325652E-2
1,195929E-2
1,974268E-2
1,714822E-2
9,689133E-3
1,617530E-2
1,325652E-2
1,033775E-2
1,682391E-2
2,071561E-2
1,260791E-2
1,228360E-2
1,520237E-2
7,418977E-3
1,455375E-2
2,071561E-2
1,098637E-2
1,066206E-2
1,876976E-2
1,325652E-2
1,066206E-2
1,422945E-2
7,094669E-3
6,121744E-3
1,422945E-2
1,649960E-2
1,195929E-2
1,552668E-2
1,682391E-2
7,743285E-3
1,001344E-2
1,293221E-2
9,040517E-3
1,293221E-2
1,974268E-2
1,066206E-2
1,131067E-2
1,649960E-2
7,094669E-3
1,001344E-2
1,812114E-2
1,228360E-2
1,195929E-2
2,006699E-2
1,195929E-2
7,094669E-3
1,228360E-2
8,716209E-3
8,391901E-3
1,649960E-2
1,682391E-2
9,364825E-3
1,358083E-2
1,520237E-2
4,175896E-3
7,743285E-3
1,390514E-2
6,446052E-3
1,001344E-2
1,844545E-2
1,098637E-2
9,689133E-3
1,617530E-2
1,195929E-2
1,293221E-2
1,844545E-2
1,714822E-2
1,325652E-2
1,909407E-2
1,747253E-2
9,364825E-3
1,649960E-2
1,649960E-2
1,098637E-2
1,585099E-2
2,071561E-2
1,520237E-2
1,585099E-2
1,812114E-2
8,067593E-3
1,066206E-2
1,779684E-2
7,418977E-3
1,163498E-2
1,844545E-2
1,260791E-2
1,390514E-2
1,909407E-2
1,325652E-2
1,358083E-2
2,103992E-2
1,649960E-2
1,325652E-2
1,909407E-2
1,682391E-2
1,228360E-2
1,876976E-2
1,747253E-2
1,163498E-2
1,552668E-2
2,168853E-2
1,682391E-2
1,617530E-2
1,876976E-2
9,040517E-3
1,260791E-2
2,039130E-2
1,293221E-2
1,131067E-2
1,844545E-2
1,552668E-2
1,422945E-2
2,071561E-2
1,195929E-2
1,066206E-2
1,714822E-2
1,714822E-2
1,585099E-2
2,071561E-2
1,941838E-2
8,716209E-3
1,649960E-2
1,941838E-2
1,358083E-2
1,779684E-2
2,201284E-2
1,520237E-2
1,812114E-2
2,006699E-2
1,131067E-2
1,455375E-2
2,201284E-2
1,390514E-2
1,358083E-2
2,363438E-2
2,006699E-2
1,520237E-2
1,974268E-2
1,585099E-2
1,487806E-2
1,941838E-2
1,941838E-2
1,682391E-2
2,168853E-2
2,233715E-2
1,260791E-2
1,682391E-2
1,844545E-2
1,422945E-2
1,844545E-2
2,363438E-2
1,779684E-2
1,682391E-2
2,039130E-2
1,033775E-2
1,455375E-2
2,071561E-2
1,358083E-2
1,098637E-2
2,103992E-2
1,552668E-2
1,390514E-2
2,006699E-2
1,260791E-2
1,228360E-2
1,747253E-2
1,228360E-2
1,163498E-2
1,617530E-2
1,552668E-2
1,033775E-2
1,617530E-2
1,455375E-2
9,040517E-3
1,390514E-2
1,682391E-2
1,195929E-2
1,422945E-2
1,649960E-2
8,067593E-3
1,390514E-2
2,039130E-2
1,390514E-2
1,358083E-2
2,168853E-2
1,682391E-2
1,487806E-2
1,682391E-2
1,033775E-2
1,293221E-2
2,039130E-2
1,682391E-2
1,520237E-2
2,071561E-2
1,747253E-2
1,001344E-2
1,422945E-2
1,487806E-2
7,418977E-3
1,422945E-2
2,168853E-2
1,358083E-2
1,552668E-2
1,649960E-2
5,473128E-3
1,487806E-2
2,006699E-2
1,228360E-2
1,293221E-2
1,941838E-2
1,293221E-2
1,066206E-2
1,487806E-2
9,040517E-3
9,040517E-3
1,844545E-2
1,520237E-2
1,293221E-2
1,941838E-2
1,617530E-2
7,418977E-3
1,098637E-2
1,260791E-2
8,716209E-3
1,293221E-2
1,844545E-2
1,228360E-2
1,585099E-2
1,812114E-2
7,743285E-3
1,098637E-2
1,649960E-2
7,094669E-3
7,743285E-3
2,071561E-2
1,422945E-2
1,001344E-2
1,455375E-2
8,716209E-3
9,689133E-3
1,487806E-2
1,066206E-2
9,364825E-3
1,487806E-2
1,552668E-2
9,689133E-3
1,260791E-2
1,293221E-2
8,716209E-3
1,422945E-2
1,941838E-2
1,293221E-2
1,520237E-2
1,876976E-2
1,033775E-2
1,422945E-2
2,136422E-2
1,617530E-2
1,487806E-2
2,493161E-2
2,006699E-2
1,487806E-2
1,844545E-2
1,487806E-2
1,163498E-2
1,682391E-2
2,103992E-2
1,649960E-2
1,909407E-2
1,909407E-2
8,067593E-3
1,195929E-2
1,617530E-2
9,689133E-3
1,001344E-2
1,779684E-2
1,033775E-2
7,418977E-3
1,422945E-2
6,121744E-3
6,446052E-3
1,487806E-2
1,228360E-2
1,033775E-2
1,585099E-2
1,260791E-2
1,098637E-2
1,747253E-2
2,006699E-2
2,006699E-2
2,817469E-2
3,725532E-2
3,660671E-2
4,601164E-2
5,152488E-2
4,601164E-2
6,514582E-2
8,330707E-2
6,774028E-2
5,314642E-2
5,379503E-2
4,114702E-2
3,725532E-2
3,401224E-2
1,131067E-2
-1,013034E-3
-1,013034E-3
-9,445044E-3
-1,560690E-2
-1,366105E-2
-2,403891E-2
-4,057862E-2
-4,252447E-2
-4,706478E-2
-4,901063E-2
-3,863277E-2
-2,987645E-2
-2,890353E-2
-1,820136E-2
-8,796428E-3
-7,499196E-3
5,148820E-3
1,649960E-2
1,033775E-2
1,455375E-2
2,590454E-2
1,812114E-2
1,390514E-2
1,714822E-2
7,743285E-3
1,098637E-2
1,520237E-2
1,293221E-2
1,228360E-2
1,876976E-2
1,747253E-2
5,797436E-3
1,001344E-2
1,195929E-2
8,067593E-3
1,422945E-2
2,136422E-2
1,585099E-2
1,714822E-2
2,103992E-2
1,033775E-2
1,390514E-2
2,363438E-2
1,422945E-2
1,455375E-2
2,395869E-2
1,747253E-2
1,520237E-2
2,039130E-2
1,293221E-2
1,390514E-2
2,039130E-2
1,876976E-2
1,617530E-2
2,266146E-2
2,006699E-2
1,293221E-2
1,585099E-2
1,293221E-2
1,195929E-2
1,941838E-2
2,493161E-2
1,974268E-2
1,876976E-2
2,201284E-2
1,163498E-2
1,422945E-2
2,266146E-2
1,455375E-2
1,487806E-2
2,233715E-2
1,974268E-2
1,682391E-2
2,363438E-2
1,487806E-2
1,617530E-2
2,331007E-2
1,714822E-2
1,487806E-2
1,876976E-2
1,520237E-2
9,364825E-3
1,001344E-2
5,473128E-3
2,841986E-4
1,257123E-3
5,797436E-3
6,446052E-3
-8,663037E-2
-2,494330E-1
-3,606707E-1
-4,047766E-1
-4,414234E-1
-5,357971E-1
-6,178470E-1
-6,428187E-1
-6,515751E-1
-6,496292E-1
-6,373055E-1
-6,327652E-1
-5,857405E-1
-5,380672E-1
-4,916912E-1
-3,120245E-1
-5,938849E-2
1,559521E-1
2,947560E-1
4,147500E-1
5,590671E-1
7,160322E-1
8,629438E-1
9,719113E-1
1,030935E+0
1,059474E+0
1,052664E+0
1,004666E+0
9,492097E-1
8,807807E-1
7,854341E-1
6,819798E-1
5,736609E-1
4,455592E-1
3,223221E-1
2,195165E-1
1,206025E-1
3,725532E-2
-2,468752E-2
-7,333374E-2
-1,122507E-1
-1,307363E-1
-1,411141E-1
-1,540865E-1
-1,492218E-1
-1,414384E-1
-1,391683E-1
-1,294390E-1
-1,167910E-1
-1,180883E-1
-1,158181E-1
-1,099806E-1
-1,164667E-1
-1,132236E-1
-1,031701E-1
-1,070618E-1
-1,057645E-1
-9,344084E-2
-9,635961E-2
-9,700823E-2
-8,630606E-2
-8,695468E-2
-8,403591E-2
-7,236081E-2
-6,782050E-2
-6,846912E-2
-5,776695E-2
-5,355095E-2
-6,101003E-2
-5,484818E-2
-4,868632E-2
-4,933494E-2
-4,544324E-2
-3,636262E-2
-3,895708E-2
-3,506538E-2
-2,955215E-2
-3,474108E-2
-3,020076E-2
-2,144444E-2
-2,436322E-2
-2,403891E-2
-1,463397E-2
-1,852567E-2
-2,144444E-2
-1,333674E-2
-1,430967E-2
-1,430967E-2
-6,201963E-3
-4,904731E-3
-1,074228E-2
-5,553347E-3
-2,958882E-3
-1,041797E-2
-5,877655E-3
-2,310266E-3
-8,472120E-3
-5,229039E-3
4,500204E-3
-3,607499E-3
-1,661650E-3
4,500204E-3
-1,985958E-3
6,085067E-4
5,797436E-3
2,878663E-3
1,257123E-3
6,770361E-3
6,770361E-3
1,905739E-3
8,067593E-3
6,770361E-3
8,391901E-3
1,552668E-2
1,552668E-2
1,001344E-2
1,422945E-2
1,585099E-2
8,391901E-3
1,455375E-2
2,071561E-2
1,422945E-2
1,812114E-2
2,720177E-2
1,974268E-2
1,747253E-2
2,298577E-2
1,682391E-2
2,006699E-2
2,558023E-2
1,812114E-2
1,617530E-2
2,525592E-2
2,266146E-2
1,682391E-2
2,395869E-2
1,747253E-2
1,422945E-2
2,136422E-2
1,974268E-2
1,747253E-2
2,201284E-2
2,136422E-2
1,163498E-2
1,649960E-2
1,779684E-2
1,390514E-2
1,941838E-2
2,720177E-2
2,006699E-2
2,071561E-2
2,331007E-2
1,552668E-2
1,974268E-2
2,460731E-2
1,941838E-2
1,747253E-2
2,590454E-2
2,395869E-2
1,714822E-2
2,071561E-2
1,876976E-2
1,844545E-2
2,266146E-2
2,363438E-2
1,617530E-2
1,974268E-2
1,974268E-2
9,040517E-3
1,552668E-2
1,812114E-2
1,358083E-2
1,617530E-2
2,363438E-2
1,617530E-2
1,552668E-2
2,136422E-2
1,098637E-2
1,131067E-2
1,747253E-2
1,228360E-2
1,390514E-2
2,039130E-2
1,422945E-2
1,066206E-2
1,812114E-2
1,131067E-2
8,391901E-3
1,422945E-2
1,293221E-2
1,033775E-2
1,779684E-2
1,617530E-2
8,391901E-3
1,228360E-2
1,422945E-2
1,098637E-2
1,228360E-2
1,649960E-2
1,098637E-2
1,098637E-2
1,390514E-2
5,473128E-3
9,364825E-3
1,585099E-2
7,418977E-3
6,770361E-3
1,649960E-2
8,391901E-3
5,473128E-3
1,358083E-2
3,851588E-3
4,500204E-3
1,195929E-2
8,067593E-3
7,743285E-3
1,617530E-2
1,228360E-2
4,175896E-3
8,716209E-3
8,391901E-3
7,418977E-3
1,487806E-2
1,552668E-2
1,131067E-2
1,520237E-2
1,552668E-2
4,824512E-3
1,131067E-2
1,747253E-2
1,163498E-2
1,195929E-2
2,136422E-2
1,682391E-2
1,228360E-2
1,779684E-2
1,066206E-2
1,001344E-2
1,585099E-2
1,260791E-2
1,033775E-2
1,649960E-2
1,617530E-2
6,446052E-3
1,098637E-2
1,066206E-2
4,175896E-3
9,040517E-3
1,520237E-2
9,040517E-3
1,195929E-2
1,487806E-2
4,500204E-3
8,391901E-3
1,422945E-2
5,473128E-3
7,418977E-3
1,779684E-2
1,131067E-2
8,391901E-3
1,325652E-2
6,121744E-3
5,473128E-3
1,131067E-2
1,001344E-2
8,391901E-3
1,422945E-2
1,260791E-2
3,851588E-3
8,391901E-3
1,001344E-2
4,175896E-3
7,743285E-3
1,520237E-2
1,001344E-2
1,195929E-2
1,390514E-2
5,473128E-3
8,067593E-3
1,455375E-2
8,716209E-3
7,743285E-3
1,649960E-2
1,293221E-2
9,689133E-3
1,195929E-2
5,473128E-3
5,473128E-3
1,195929E-2
1,195929E-2
8,716209E-3
1,487806E-2
1,390514E-2
4,824512E-3
9,689133E-3
9,364825E-3
6,446052E-3
1,033775E-2
1,487806E-2
8,391901E-3
1,033775E-2
1,422945E-2
3,202971E-3
8,716209E-3
1,682391E-2
8,067593E-3
8,716209E-3
1,487806E-2
8,716209E-3
4,175896E-3
1,066206E-2
8,716209E-3
7,094669E-3
1,390514E-2
1,552668E-2
8,067593E-3
1,066206E-2
1,325652E-2
3,527280E-3
5,797436E-3
1,228360E-2
6,446052E-3
7,418977E-3
1,552668E-2
6,446052E-3
3,527280E-3
1,228360E-2
1,905739E-3
1,257123E-3
9,689133E-3
2,878663E-3
6,085067E-4
8,716209E-3
5,797436E-3
-1,013034E-3
5,473128E-3
3,851588E-3
-1,661650E-3
4,500204E-3
7,418977E-3
3,527280E-3
5,473128E-3
6,121744E-3
-4,904731E-3
-4,010948E-5
5,473128E-3
2,878663E-3
4,175896E-3
1,066206E-2
2,878663E-3
4,500204E-3
1,422945E-2
7,094669E-3
8,067593E-3
1,812114E-2
1,779684E-2
1,941838E-2
3,368793E-2
3,466086E-2
3,498517E-2
4,666026E-2
4,730887E-2
4,990334E-2
6,255135E-2
7,130767E-2
7,292921E-2
8,395569E-2
9,206339E-2
8,655015E-2
9,433355E-2
1,047114E-1
1,037385E-1
1,086031E-1
1,183323E-1
1,128191E-1
1,121705E-1
1,134677E-1
1,034142E-1
1,027656E-1
1,060086E-1
9,854955E-2
9,173908E-2
9,433355E-2
8,590154E-2
7,357783E-2
7,098336E-2
6,319997E-2
5,282211E-2
5,055195E-2
5,314642E-2
4,082271E-2
3,628240E-2
3,498517E-2
1,909407E-2
1,682391E-2
2,168853E-2
1,260791E-2
8,716209E-3
1,552668E-2
5,473128E-3
-1,337342E-3
2,554355E-3
-5,877655E-3
-4,580423E-3
6,085067E-4
-5,229039E-3
-7,823504E-3
-4,256115E-3
-5,877655E-3
-1,268813E-2
-9,120736E-3
-9,769352E-3
-1,398536E-2
-1,009366E-2
-4,256115E-3
-1,041797E-2
-5,877655E-3
-4,256115E-3
-1,398536E-2
-1,333674E-2
-7,499196E-3
-1,074228E-2
-1,041797E-2
6,085067E-4
-5,553347E-3
-1,041797E-2
-4,904731E-3
-7,174888E-3
-9,769352E-3
-3,931807E-3
-3,644176E-4
-5,553347E-3
-1,985958E-3
2,841986E-4
-9,445044E-3
-5,553347E-3
2,878663E-3
-3,283190E-3
-1,985958E-3
5,797436E-3
-2,310266E-3
-2,958882E-3
2,230047E-3
-2,310266E-3
-4,010948E-5
7,094669E-3
4,175896E-3
1,905739E-3
6,446052E-3
5,473128E-3
-2,958882E-3
2,878663E-3
3,202971E-3
1,257123E-3
5,473128E-3
1,131067E-2
4,824512E-3
3,527280E-3
1,001344E-2
1,905739E-3
3,527280E-3
1,098637E-2
5,148820E-3
4,500204E-3
1,520237E-2
7,094669E-3
5,148820E-3
1,163498E-2
5,797436E-3
7,094669E-3
1,455375E-2
1,293221E-2
9,040517E-3
1,422945E-2
1,552668E-2
6,770361E-3
1,131067E-2
1,422945E-2
8,391901E-3
1,358083E-2
2,071561E-2
1,358083E-2
1,487806E-2
1,682391E-2
1,001344E-2
1,358083E-2
2,103992E-2
1,520237E-2
1,358083E-2
2,201284E-2
1,844545E-2
1,422945E-2
1,941838E-2
1,293221E-2
1,163498E-2
1,714822E-2
1,909407E-2
1,876976E-2
2,201284E-2
1,844545E-2
1,033775E-2
1,487806E-2
1,649960E-2
1,293221E-2
1,682391E-2
2,363438E-2
1,714822E-2
1,876976E-2
2,071561E-2
8,391901E-3
1,195929E-2
2,039130E-2
1,358083E-2
1,585099E-2
2,525592E-2
1,941838E-2
1,293221E-2
1,649960E-2
1,520237E-2
1,617530E-2
2,266146E-2
2,331007E-2
1,585099E-2
1,876976E-2
2,006699E-2
1,066206E-2
1,422945E-2
1,974268E-2
1,260791E-2
1,422945E-2
2,363438E-2
1,520237E-2
1,293221E-2
1,974268E-2
9,689133E-3
8,716209E-3
1,617530E-2
1,325652E-2
1,228360E-2
2,039130E-2
1,714822E-2
1,033775E-2
1,520237E-2
1,325652E-2
9,364825E-3
1,585099E-2
1,909407E-2
1,455375E-2
1,909407E-2
2,006699E-2
9,364825E-3
1,293221E-2
1,585099E-2
1,163498E-2
1,585099E-2
2,168853E-2
1,552668E-2
1,617530E-2
2,233715E-2
1,358083E-2
1,390514E-2
1,876976E-2
1,585099E-2
1,487806E-2
2,071561E-2
1,876976E-2
1,001344E-2
1,325652E-2
1,552668E-2
1,033775E-2
1,455375E-2
1,941838E-2
1,325652E-2
1,487806E-2
1,779684E-2
6,770361E-3
1,033775E-2
1,779684E-2
9,364825E-3
1,131067E-2
1,941838E-2
1,293221E-2
1,163498E-2
1,422945E-2
9,364825E-3
1,066206E-2
1,585099E-2
1,358083E-2
1,163498E-2
1,909407E-2
1,747253E-2
8,391901E-3
1,260791E-2
1,131067E-2
9,689133E-3
1,455375E-2
2,136422E-2
1,358083E-2
1,358083E-2
1,779684E-2
6,446052E-3
9,364825E-3
1,844545E-2
1,163498E-2
1,098637E-2
2,006699E-2
1,358083E-2
8,716209E-3
1,358083E-2
8,716209E-3
7,094669E-3
1,455375E-2
1,682391E-2
1,293221E-2
1,552668E-2
1,682391E-2
6,121744E-3
8,716209E-3
1,098637E-2
8,067593E-3
1,131067E-2
1,682391E-2
1,163498E-2
1,066206E-2
1,390514E-2
7,094669E-3
9,364825E-3
1,487806E-2
9,040517E-3
7,094669E-3
1,520237E-2
1,325652E-2
8,716209E-3
1,358083E-2
1,131067E-2
8,391901E-3
1,455375E-2
1,552668E-2
1,066206E-2
1,455375E-2
1,779684E-2
7,743285E-3
1,033775E-2
1,682391E-2
9,689133E-3
1,260791E-2
1,941838E-2
1,358083E-2
1,358083E-2
1,974268E-2
1,001344E-2
1,195929E-2
1,747253E-2
1,228360E-2
1,163498E-2
1,974268E-2
1,617530E-2
1,066206E-2
1,422945E-2
1,131067E-2
9,689133E-3
1,617530E-2
1,909407E-2
1,487806E-2
1,617530E-2
1,747253E-2
7,094669E-3
1,163498E-2
1,909407E-2
9,689133E-3
1,195929E-2
2,201284E-2
1,390514E-2
1,195929E-2
1,812114E-2
1,195929E-2
1,325652E-2
1,876976E-2
1,455375E-2
1,228360E-2
1,909407E-2
1,617530E-2
1,131067E-2
1,649960E-2
1,649960E-2
1,487806E-2
1,812114E-2
2,071561E-2
1,487806E-2
1,779684E-2
2,168853E-2
1,195929E-2
1,520237E-2
1,876976E-2
1,163498E-2
1,195929E-2
2,266146E-2
1,617530E-2
1,325652E-2
1,876976E-2
1,066206E-2
1,390514E-2
2,039130E-2
1,585099E-2
1,195929E-2
1,941838E-2
1,844545E-2
9,364825E-3
1,325652E-2
1,649960E-2
1,325652E-2
1,552668E-2
2,136422E-2
1,552668E-2
1,585099E-2
1,747253E-2
1,033775E-2
1,293221E-2
1,747253E-2
1,325652E-2
1,422945E-2
2,233715E-2
1,682391E-2
1,228360E-2
1,747253E-2
1,552668E-2
1,228360E-2
1,876976E-2
1,812114E-2
1,422945E-2
2,039130E-2
2,006699E-2
9,040517E-3
1,390514E-2
1,844545E-2
1,293221E-2
1,617530E-2
2,428300E-2
1,779684E-2
1,487806E-2
1,974268E-2
1,066206E-2
1,260791E-2
2,006699E-2
1,649960E-2
1,585099E-2
2,103992E-2
1,779684E-2
1,260791E-2
1,422945E-2
1,260791E-2
1,390514E-2
1,812114E-2
2,201284E-2
1,487806E-2
1,520237E-2
1,747253E-2
8,716209E-3
1,390514E-2
1,876976E-2
1,195929E-2
1,649960E-2
2,493161E-2
1,617530E-2
1,520237E-2
2,071561E-2
1,390514E-2
1,390514E-2
2,039130E-2
1,747253E-2
1,552668E-2
2,136422E-2
2,006699E-2
1,098637E-2
1,455375E-2
1,455375E-2
9,689133E-3
1,487806E-2
2,071561E-2
1,649960E-2
1,585099E-2
1,747253E-2
9,040517E-3
1,195929E-2
2,103992E-2
1,552668E-2
1,649960E-2
2,590454E-2
1,779684E-2
1,422945E-2
2,136422E-2
1,552668E-2
1,390514E-2
2,201284E-2
2,201284E-2
2,006699E-2
2,493161E-2
2,168853E-2
1,033775E-2
1,520237E-2
1,941838E-2
1,487806E-2
1,941838E-2
2,493161E-2
1,812114E-2
2,006699E-2
2,233715E-2
1,358083E-2
1,649960E-2
2,201284E-2
1,812114E-2
1,909407E-2
2,720177E-2
2,136422E-2
1,682391E-2
1,909407E-2
1,455375E-2
1,455375E-2
1,974268E-2
2,103992E-2
1,649960E-2
1,974268E-2
1,812114E-2
1,163498E-2
1,812114E-2
1,682391E-2
9,689133E-3
1,585099E-2
2,168853E-2
1,552668E-2
1,714822E-2
2,071561E-2
8,716209E-3
1,325652E-2
1,909407E-2
1,358083E-2
1,585099E-2
2,233715E-2
1,714822E-2
1,455375E-2
1,649960E-2
1,066206E-2
1,066206E-2
1,552668E-2
1,876976E-2
1,520237E-2
1,941838E-2
2,233715E-2
1,131067E-2
1,195929E-2
1,617530E-2
1,455375E-2
1,714822E-2
2,103992E-2
1,617530E-2
2,071561E-2
2,428300E-2
1,358083E-2
1,617530E-2
2,168853E-2
1,260791E-2
1,552668E-2
2,460731E-2
1,909407E-2
1,260791E-2
1,455375E-2
9,040517E-3
1,358083E-2
2,136422E-2
1,682391E-2
1,325652E-2
1,844545E-2
1,552668E-2
8,716209E-3
1,131067E-2
1,358083E-2
1,066206E-2
1,487806E-2
1,974268E-2
1,293221E-2
1,585099E-2
2,006699E-2
9,364825E-3
1,066206E-2
1,617530E-2
1,001344E-2
9,364825E-3
1,812114E-2
1,358083E-2
8,067593E-3
1,585099E-2
1,228360E-2
9,364825E-3
1,779684E-2
1,844545E-2
1,293221E-2
1,779684E-2
2,071561E-2
1,131067E-2
1,520237E-2
1,747253E-2
1,325652E-2
1,779684E-2
2,493161E-2
1,876976E-2
1,779684E-2
2,201284E-2
1,390514E-2
1,390514E-2
2,006699E-2
1,487806E-2
1,585099E-2
2,395869E-2
2,006699E-2
1,195929E-2
1,649960E-2
1,649960E-2
1,131067E-2
1,585099E-2
2,266146E-2
1,779684E-2
2,201284E-2
2,460731E-2
1,293221E-2
1,649960E-2
2,168853E-2
1,487806E-2
1,617530E-2
2,493161E-2
1,909407E-2
2,006699E-2
2,558023E-2
1,714822E-2
1,649960E-2
2,395869E-2
2,136422E-2
2,266146E-2
3,141778E-2
3,109347E-2
2,655315E-2
3,336362E-2
3,530947E-2
3,887686E-2
4,893041E-2
5,671381E-2
5,768673E-2
7,552368E-2
8,784739E-2
7,357783E-2
6,125412E-2
5,476796E-2
4,276856E-2
4,114702E-2
4,698456E-2
2,460731E-2
7,418977E-3
2,554355E-3
-1,333674E-2
-1,398536E-2
-8,472120E-3
-2,371460E-2
-3,182230E-2
-3,084938E-2
-3,928139E-2
-4,641617E-2
-3,928139E-2
-3,701123E-2
-3,084938E-2
-1,593121E-2
-7,499196E-3
-1,337342E-3
1,358083E-2
1,974268E-2
1,325652E-2
2,103992E-2
2,493161E-2
1,909407E-2
2,395869E-2
3,012054E-2
2,103992E-2
2,039130E-2
2,266146E-2
1,325652E-2
1,617530E-2
2,266146E-2
1,649960E-2
1,812114E-2
2,460731E-2
2,103992E-2
1,812114E-2
1,941838E-2
1,487806E-2
1,358083E-2
2,168853E-2
2,493161E-2
1,941838E-2
2,168853E-2
2,168853E-2
8,391901E-3
1,358083E-2
1,974268E-2
1,422945E-2
1,552668E-2
2,331007E-2
1,714822E-2
1,682391E-2
1,876976E-2
6,770361E-3
8,391901E-3
1,779684E-2
1,422945E-2
1,325652E-2
2,103992E-2
1,941838E-2
1,325652E-2
1,779684E-2
1,487806E-2
1,293221E-2
1,876976E-2
2,266146E-2
1,876976E-2
2,233715E-2
2,622885E-2
1,487806E-2
1,617530E-2
2,266146E-2
1,617530E-2
1,747253E-2
2,590454E-2
1,941838E-2
1,649960E-2
2,136422E-2
1,455375E-2
1,487806E-2
1,974268E-2
1,422945E-2
1,001344E-2
1,422945E-2
7,743285E-3
-1,661650E-3
-4,010948E-5
7,743285E-3
-1,333674E-2
-1,492218E-1
-2,958091E-1
-3,798049E-1
-4,183975E-1
-4,764487E-1
-5,824974E-1
-6,340624E-1
-6,408729E-1
-6,428187E-1
-6,334138E-1
-6,210901E-1
-5,970913E-1
-5,464992E-1
-5,169872E-1
-4,112628E-1
-1,861930E-1
5,574088E-2
2,337860E-1
3,505369E-1
4,818817E-1
6,433872E-1
7,890015E-1
9,154817E-1
9,998018E-1
1,030935E+0
1,038070E+0
1,021206E+0
9,628307E-1
8,944017E-1
8,191622E-1
7,137620E-1
6,041459E-1
4,916110E-1
3,686982E-1
2,555147E-1
1,627626E-1
6,936182E-2
-7,499196E-3
-5,646972E-2
-1,002513E-1
-1,284661E-1
-1,394926E-1
-1,440329E-1
-1,459788E-1
-1,378711E-1
-1,304120E-1
-1,336550E-1
-1,226286E-1
-1,135479E-1
-1,167910E-1
-1,112778E-1
-1,031701E-1
-1,109535E-1
-1,090076E-1
-1,005756E-1
-1,067375E-1
-1,018729E-1
-9,279222E-2
-9,538669E-2
-9,117068E-2
-7,852267E-2
-7,722544E-2
-7,787405E-2
-6,911773E-2
-6,846912E-2
-6,782050E-2
-5,646972E-2
-5,387525E-2
-5,192940E-2
-4,090293E-2
-3,928139E-2
-4,479463E-2
-3,668692E-2
-3,668692E-2
-3,895708E-2
-3,084938E-2
-2,306598E-2
-2,728199E-2
-2,501183E-2
-1,982290E-2
-2,695768E-2
-2,533614E-2
-1,366105E-2
-1,625551E-2
-1,560690E-2
-9,120736E-3
-1,139089E-2
-1,301243E-2
-6,850580E-3
-9,769352E-3
-9,445044E-3
-2,310266E-3
-1,337342E-3
-3,607499E-3
1,257123E-3
1,581431E-3
-6,201963E-3
-1,661650E-3
2,554355E-3
-1,985958E-3
1,581431E-3
8,391901E-3
4,500204E-3
4,175896E-3
8,391901E-3
6,085067E-4
4,824512E-3
1,228360E-2
4,500204E-3
4,824512E-3
1,422945E-2
9,364825E-3
5,473128E-3
1,228360E-2
1,195929E-2
1,260791E-2
1,812114E-2
1,747253E-2
1,390514E-2
1,585099E-2
1,844545E-2
1,163498E-2
1,487806E-2
1,714822E-2
1,163498E-2
1,617530E-2
2,525592E-2
1,909407E-2
1,844545E-2
2,331007E-2
1,455375E-2
1,552668E-2
2,493161E-2
2,103992E-2
1,876976E-2
2,655315E-2
2,006699E-2
1,747253E-2
2,363438E-2
1,974268E-2
1,779684E-2
2,428300E-2
2,687746E-2
2,006699E-2
2,331007E-2
2,331007E-2
1,293221E-2
2,039130E-2
2,493161E-2
1,649960E-2
1,812114E-2
2,655315E-2
2,071561E-2
1,974268E-2
2,525592E-2
1,747253E-2
1,747253E-2
2,493161E-2
2,039130E-2
1,909407E-2
2,687746E-2
2,201284E-2
1,747253E-2
2,103992E-2
1,844545E-2
1,649960E-2
2,006699E-2
2,136422E-2
1,455375E-2
1,844545E-2
2,039130E-2
1,293221E-2
1,585099E-2
1,876976E-2
1,358083E-2
1,617530E-2
2,363438E-2
1,585099E-2
1,585099E-2
2,071561E-2
1,033775E-2
9,364825E-3
1,812114E-2
1,422945E-2
9,364825E-3
1,844545E-2
1,487806E-2
9,040517E-3
1,487806E-2
9,689133E-3
5,473128E-3
1,390514E-2
1,455375E-2
8,716209E-3
1,390514E-2
1,422945E-2
6,770361E-3
9,364825E-3
1,422945E-2
8,391901E-3
9,040517E-3
1,747253E-2
1,228360E-2
9,689133E-3
1,325652E-2
7,418977E-3
6,446052E-3
1,131067E-2
1,195929E-2
7,418977E-3
1,195929E-2
1,422945E-2
7,094669E-3
1,195929E-2
1,293221E-2
4,824512E-3
8,716209E-3
1,131067E-2
4,824512E-3
8,391901E-3
1,358083E-2
3,527280E-3
7,418977E-3
1,358083E-2
6,121744E-3
8,716209E-3
1,617530E-2
8,716209E-3
6,121744E-3
8,067593E-3
6,446052E-3
1,033775E-2
1,649960E-2
1,390514E-2
9,040517E-3
1,293221E-2
1,390514E-2
5,473128E-3
9,040517E-3
1,163498E-2
8,716209E-3
1,098637E-2
1,520237E-2
7,743285E-3
6,770361E-3
9,040517E-3
-4,010948E-5
2,878663E-3
1,163498E-2
7,094669E-3
4,824512E-3
1,260791E-2
8,716209E-3
2,878663E-3
8,716209E-3
5,473128E-3
1,905739E-3
8,067593E-3
8,716209E-3
3,527280E-3
7,418977E-3
8,067593E-3
2,841986E-4
4,824512E-3
9,040517E-3
6,085067E-4
2,554355E-3
1,325652E-2
5,148820E-3
3,851588E-3
8,716209E-3
9,328148E-4
3,851588E-3
1,033775E-2
6,446052E-3
7,418977E-3
1,455375E-2
1,260791E-2
6,446052E-3
9,689133E-3
8,067593E-3
4,824512E-3
1,001344E-2
1,520237E-2
9,689133E-3
1,195929E-2
1,390514E-2
4,175896E-3
8,716209E-3
1,585099E-2
5,148820E-3
5,148820E-3
1,520237E-2
1,033775E-2
9,040517E-3
1,358083E-2
7,418977E-3
7,743285E-3
1,260791E-2
1,195929E-2
1,033775E-2
1,455375E-2
1,455375E-2
4,824512E-3
1,195929E-2
1,455375E-2
9,689133E-3
1,358083E-2
2,006699E-2
1,195929E-2
1,260791E-2
1,617530E-2
7,094669E-3
1,260791E-2
1,779684E-2
9,689133E-3
1,163498E-2
2,298577E-2
1,747253E-2
1,163498E-2
1,487806E-2
8,716209E-3
1,001344E-2
1,520237E-2
1,455375E-2
1,163498E-2
1,649960E-2
1,487806E-2
6,446052E-3
1,195929E-2
1,325652E-2
7,743285E-3
1,260791E-2
1,617530E-2
7,418977E-3
1,001344E-2
1,487806E-2
4,175896E-3
5,797436E-3
1,098637E-2
3,202971E-3
2,554355E-3
1,228360E-2
7,743285E-3
1,581431E-3
6,446052E-3
2,554355E-3
-3,644176E-4
8,716209E-3
7,094669E-3
2,554355E-3
5,473128E-3
5,148820E-3
6,085067E-4
7,743285E-3
1,293221E-2
9,364825E-3
1,358083E-2
2,331007E-2
2,168853E-2
2,493161E-2
3,206639E-2
2,785039E-2
3,725532E-2
5,184919E-2
5,347073E-2
5,671381E-2
7,195629E-2
7,746953E-2
7,973968E-2
9,238770E-2
9,336062E-2
9,400924E-2
1,050357E-1
1,118462E-1
1,111976E-1
1,196296E-1
1,215754E-1
1,111976E-1
1,150893E-1
1,170351E-1
1,066573E-1
1,073059E-1
1,118462E-1
1,004954E-1
9,595509E-2
9,498216E-2
8,168553E-2
7,552368E-2
7,617229E-2
6,644305E-2
5,671381E-2
5,963258E-2
5,249780E-2
4,147133E-2
4,179564E-2
3,336362E-2
2,558023E-2
2,460731E-2
2,525592E-2
1,617530E-2
1,487806E-2
1,325652E-2
3,202971E-3
4,175896E-3
4,500204E-3
-3,283190E-3
-5,877655E-3
2,554355E-3
-3,931807E-3
-6,526271E-3
-1,013034E-3
-1,041797E-2
-1,074228E-2
-6,526271E-3
-7,823504E-3
-9,445044E-3
-4,580423E-3
-5,877655E-3
-1,495828E-2
-1,041797E-2
-6,850580E-3
-1,430967E-2
-1,041797E-2
-4,904731E-3
-1,106658E-2
-7,823504E-3
-2,958882E-3
-1,495828E-2
-1,268813E-2
-8,472120E-3
-1,106658E-2
-1,301243E-2
-6,526271E-3
-7,174888E-3
-1,236382E-2
-7,823504E-3
-1,106658E-2
-1,203951E-2
-6,850580E-3
-3,283190E-3
-9,120736E-3
-5,229039E-3
-3,283190E-3
-1,366105E-2
-8,796428E-3
-4,256115E-3
-1,074228E-2
-7,174888E-3
2,554355E-3
-3,283190E-3
-3,607499E-3
1,581431E-3
-7,823504E-3
-6,526271E-3
6,085067E-4
-3,644176E-4
-2,958882E-3
2,878663E-3
6,085067E-4
-4,904731E-3
9,328148E-4
-6,887257E-4
-4,904731E-3
1,257123E-3
5,797436E-3
9,328148E-4
3,851588E-3
4,175896E-3
-8,147812E-3
-4,904731E-3
5,148820E-3
9,328148E-4
2,878663E-3
9,364825E-3
3,851588E-3
9,328148E-4
8,067593E-3
1,905739E-3
-1,337342E-3
5,148820E-3
7,094669E-3
4,175896E-3
7,743285E-3
9,364825E-3
1,257123E-3
3,851588E-3
7,094669E-3
2,878663E-3
7,743285E-3
1,358083E-2
5,473128E-3
5,473128E-3
1,033775E-2
-4,010948E-5
4,500204E-3
1,390514E-2
8,716209E-3
8,391901E-3
1,487806E-2
1,033775E-2
5,797436E-3
1,001344E-2
4,824512E-3
5,148820E-3
1,260791E-2
1,163498E-2
9,364825E-3
1,228360E-2
1,098637E-2
1,257123E-3
8,716209E-3
1,228360E-2
7,094669E-3
8,716209E-3
1,617530E-2
9,364825E-3
1,098637E-2
1,585099E-2
6,770361E-3
9,040517E-3
1,682391E-2
1,293221E-2
1,163498E-2
1,909407E-2
1,682391E-2
1,001344E-2
1,390514E-2
1,163498E-2
9,040517E-3
1,682391E-2
1,812114E-2
1,260791E-2
1,682391E-2
1,779684E-2
8,716209E-3
1,390514E-2
1,617530E-2
7,418977E-3
1,228360E-2
2,266146E-2
1,455375E-2
1,293221E-2
1,876976E-2
1,098637E-2
1,325652E-2
1,682391E-2
1,422945E-2
1,033775E-2
1,585099E-2
1,455375E-2
6,770361E-3
1,098637E-2
1,293221E-2
7,094669E-3
1,358083E-2
1,682391E-2
1,066206E-2
1,195929E-2
1,487806E-2
6,121744E-3
8,391901E-3
1,682391E-2
1,098637E-2
9,364825E-3
2,039130E-2
1,585099E-2
1,163498E-2
1,747253E-2
9,689133E-3
6,121744E-3
1,390514E-2
1,390514E-2
1,163498E-2
1,520237E-2
1,649960E-2
8,067593E-3
1,228360E-2
1,455375E-2
5,148820E-3
8,391901E-3
1,779684E-2
1,033775E-2
8,716209E-3
1,358083E-2
1,001344E-2
9,364825E-3
1,682391E-2
1,131067E-2
9,689133E-3
1,487806E-2
1,552668E-2
7,743285E-3
1,228360E-2
1,163498E-2
8,067593E-3
1,358083E-2
1,617530E-2
1,066206E-2
1,325652E-2
1,585099E-2
5,148820E-3
9,689133E-3
1,520237E-2
8,716209E-3
8,391901E-3
1,714822E-2
1,260791E-2
1,066206E-2
1,422945E-2
7,743285E-3
7,094669E-3
1,585099E-2
1,649960E-2
1,358083E-2
1,585099E-2
1,617530E-2
6,446052E-3
1,001344E-2
1,585099E-2
9,689133E-3
9,689133E-3
1,909407E-2
1,293221E-2
1,455375E-2
1,714822E-2
8,067593E-3
9,040517E-3
1,455375E-2
1,001344E-2
1,033775E-2
1,812114E-2
1,390514E-2
9,689133E-3
1,487806E-2
1,066206E-2
1,033775E-2
1,552668E-2
1,682391E-2
1,195929E-2
1,682391E-2
1,682391E-2
7,094669E-3
1,098637E-2
1,422945E-2
8,716209E-3
1,358083E-2
1,876976E-2
1,520237E-2
1,325652E-2
1,552668E-2
7,418977E-3
7,418977E-3
1,585099E-2
1,293221E-2
1,131067E-2
1,909407E-2
1,422945E-2
8,716209E-3
1,487806E-2
1,293221E-2
1,098637E-2
1,649960E-2
1,941838E-2
1,195929E-2
1,585099E-2
1,941838E-2
7,418977E-3
1,131067E-2
1,812114E-2
1,098637E-2
1,293221E-2
1,974268E-2
1,358083E-2
1,195929E-2
1,844545E-2
1,066206E-2
1,195929E-2
2,103992E-2
1,747253E-2
1,390514E-2
2,039130E-2
2,136422E-2
1,228360E-2
1,617530E-2
1,909407E-2
1,487806E-2
1,779684E-2
2,331007E-2
1,682391E-2
1,779684E-2
2,266146E-2
1,131067E-2
1,325652E-2
2,201284E-2
1,325652E-2
1,325652E-2
2,233715E-2
1,779684E-2
1,585099E-2
2,006699E-2
1,131067E-2
1,228360E-2
1,974268E-2
1,974268E-2
1,779684E-2
2,168853E-2
2,006699E-2
9,689133E-3
1,487806E-2
1,876976E-2
1,195929E-2
1,585099E-2
2,233715E-2
1,682391E-2
2,006699E-2
2,331007E-2
1,228360E-2
1,358083E-2
2,168853E-2
1,585099E-2
1,422945E-2
2,395869E-2
2,039130E-2
1,520237E-2
2,103992E-2
1,649960E-2
1,260791E-2
1,812114E-2
2,103992E-2
1,747253E-2
1,909407E-2
2,039130E-2
1,325652E-2
1,520237E-2
1,714822E-2
1,260791E-2
1,812114E-2
2,266146E-2
1,812114E-2
1,909407E-2
2,233715E-2
1,260791E-2
1,682391E-2
2,233715E-2
1,422945E-2
1,455375E-2
2,395869E-2
2,006699E-2
1,844545E-2
2,168853E-2
1,520237E-2
1,487806E-2
2,039130E-2
2,006699E-2
1,779684E-2
2,136422E-2
1,747253E-2
1,131067E-2
1,682391E-2
1,682391E-2
1,131067E-2
1,552668E-2
2,233715E-2
1,455375E-2
1,585099E-2
2,039130E-2
8,067593E-3
1,228360E-2
2,006699E-2
1,228360E-2
1,260791E-2
2,103992E-2
1,585099E-2
1,422945E-2
1,844545E-2
1,293221E-2
1,228360E-2
1,617530E-2
1,649960E-2
1,358083E-2
1,941838E-2
2,039130E-2
1,066206E-2
1,390514E-2
1,682391E-2
1,163498E-2
1,585099E-2
2,201284E-2
1,617530E-2
1,552668E-2
1,779684E-2
8,716209E-3
1,163498E-2
1,876976E-2
1,422945E-2
1,325652E-2
2,201284E-2
1,585099E-2
1,098637E-2
1,552668E-2
9,040517E-3
9,364825E-3
1,649960E-2
1,714822E-2
1,195929E-2
1,714822E-2
1,812114E-2
9,689133E-3
1,422945E-2
1,649960E-2
9,689133E-3
1,487806E-2
2,460731E-2
1,649960E-2
1,390514E-2
1,909407E-2
1,390514E-2
1,163498E-2
1,812114E-2
1,552668E-2
1,455375E-2
2,201284E-2
1,779684E-2
1,066206E-2
1,455375E-2
1,260791E-2
1,228360E-2
1,909407E-2
2,201284E-2
1,487806E-2
1,779684E-2
1,941838E-2
9,040517E-3
1,455375E-2
2,071561E-2
1,260791E-2
1,649960E-2
2,363438E-2
1,552668E-2
1,682391E-2
2,006699E-2
1,163498E-2
1,455375E-2
2,071561E-2
1,390514E-2
1,585099E-2
2,266146E-2
1,779684E-2
1,195929E-2
1,747253E-2
1,390514E-2
1,260791E-2
1,812114E-2
1,714822E-2
1,293221E-2
1,520237E-2
1,714822E-2
1,098637E-2
1,520237E-2
1,714822E-2
9,689133E-3
1,358083E-2
2,168853E-2
1,585099E-2
1,617530E-2
2,233715E-2
1,293221E-2
1,422945E-2
2,006699E-2
1,358083E-2
1,455375E-2
2,298577E-2
2,006699E-2
1,585099E-2
2,039130E-2
1,455375E-2
1,293221E-2
2,136422E-2
2,298577E-2
1,747253E-2
2,103992E-2
2,201284E-2
1,260791E-2
1,390514E-2
1,844545E-2
1,455375E-2
1,844545E-2
2,785039E-2
1,941838E-2
1,649960E-2
1,941838E-2
1,228360E-2
1,422945E-2
2,006699E-2
1,682391E-2
1,682391E-2
2,168853E-2
1,909407E-2
1,228360E-2
1,520237E-2
1,552668E-2
1,293221E-2
2,006699E-2
2,460731E-2
1,682391E-2
1,714822E-2
1,747253E-2
9,364825E-3
1,617530E-2
2,071561E-2
1,520237E-2
1,617530E-2
2,493161E-2
1,779684E-2
1,585099E-2
2,103992E-2
1,422945E-2
1,260791E-2
1,812114E-2
1,682391E-2
1,747253E-2
2,460731E-2
2,266146E-2
1,520237E-2
1,974268E-2
1,941838E-2
1,520237E-2
1,974268E-2
2,525592E-2
2,006699E-2
2,201284E-2
2,460731E-2
1,325652E-2
1,649960E-2
2,201284E-2
1,422945E-2
1,682391E-2
2,622885E-2
2,201284E-2
2,331007E-2
2,882331E-2
2,525592E-2
2,785039E-2
3,725532E-2
4,147133E-2
4,536302E-2
5,930827E-2
6,255135E-2
6,871321E-2
8,590154E-2
7,519937E-2
5,541658E-2
4,893041E-2
4,990334E-2
4,309287E-2
3,368793E-2
2,363438E-2
2,230047E-3
-2,634574E-3
-4,010948E-5
-7,823504E-3
-1,560690E-2
-1,657982E-2
-3,020076E-2
-3,863277E-2
-3,636262E-2
-4,025431E-2
-3,830846E-2
-2,663337E-2
-1,755275E-2
-1,041797E-2
2,230047E-3
1,001344E-2
7,094669E-3
1,876976E-2
2,655315E-2
2,168853E-2
2,525592E-2
2,914762E-2
2,298577E-2
2,428300E-2
2,525592E-2
1,422945E-2
1,585099E-2
2,103992E-2
1,455375E-2
1,455375E-2
2,201284E-2
1,649960E-2
1,293221E-2
1,779684E-2
1,228360E-2
1,325652E-2
1,682391E-2
1,585099E-2
1,066206E-2
1,714822E-2
2,071561E-2
1,066206E-2
1,293221E-2
1,617530E-2
8,716209E-3
1,455375E-2
2,168853E-2
1,358083E-2
1,487806E-2
1,876976E-2
7,418977E-3
1,131067E-2
1,747253E-2
1,131067E-2
1,163498E-2
1,941838E-2
1,520237E-2
1,228360E-2
1,682391E-2
1,163498E-2
9,689133E-3
1,649960E-2
1,876976E-2
1,585099E-2
1,941838E-2
1,941838E-2
1,228360E-2
1,714822E-2
1,876976E-2
1,293221E-2
1,585099E-2
2,428300E-2
1,941838E-2
1,779684E-2
2,363438E-2
1,390514E-2
1,422945E-2
2,201284E-2
1,520237E-2
1,422945E-2
1,974268E-2
1,520237E-2
5,473128E-3
6,446052E-3
1,581431E-3
3,527280E-3
1,714822E-2
-6,782050E-2
-2,406767E-1
-3,444553E-1
-3,934258E-1
-4,456394E-1
-5,270408E-1
-6,077935E-1
-6,431431E-1
-6,408729E-1
-6,253061E-1
-6,240089E-1
-6,152526E-1
-5,623903E-1
-5,354728E-1
-4,800161E-1
-2,873771E-1
-4,998356E-2
1,572493E-1
3,038366E-1
4,166958E-1
5,600400E-1
7,273830E-1
8,597007E-1
9,579660E-1
1,022179E+0
1,043259E+0
1,026719E+0
9,913698E-1
9,326700E-1
8,451068E-1
7,601381E-1
6,596026E-1
5,366898E-1
4,222090E-1
3,142144E-1
2,007066E-1
1,060086E-1
3,012054E-2
-4,057862E-2
-8,565745E-2
-1,099806E-1
-1,320335E-1
-1,424114E-1
-1,356009E-1
-1,381954E-1
-1,391683E-1
-1,271689E-1
-1,255473E-1
-1,210070E-1
-1,109535E-1
-1,044673E-1
-1,064132E-1
-1,034944E-1
-9,927839E-2
-1,073861E-1
-1,031701E-1
-9,635961E-2
-9,960269E-2
-9,376515E-2
-8,241437E-2
-8,500883E-2
-7,819836E-2
-6,944204E-2
-7,430666E-2
-7,041497E-2
-5,841557E-2
-5,841557E-2
-5,355095E-2
-3,960570E-2
-4,155155E-2
-4,641617E-2
-3,928139E-2
-4,155155E-2
-3,863277E-2
-2,728199E-2
-2,306598E-2
-2,501183E-2
-2,014721E-2
-1,852567E-2
-2,663337E-2
-2,079583E-2
-1,528259E-2
-1,690413E-2
-1,528259E-2
-6,201963E-3
-1,139089E-2
-8,472120E-3
-2,634574E-3
-1,139089E-2
-8,796428E-3
-2,310266E-3
-7,499196E-3
-6,201963E-3
3,851588E-3
3,527280E-3
-1,013034E-3
2,554355E-3
-6,887257E-4
-2,634574E-3
4,824512E-3
6,446052E-3
1,257123E-3
6,770361E-3
7,094669E-3
9,328148E-4
7,094669E-3
9,040517E-3
3,851588E-3
8,391901E-3
1,422945E-2
7,743285E-3
1,228360E-2
1,617530E-2
5,797436E-3
9,689133E-3
1,974268E-2
1,422945E-2
1,487806E-2
2,136422E-2
1,682391E-2
1,487806E-2
1,974268E-2
1,487806E-2
1,260791E-2
1,714822E-2
2,136422E-2
2,006699E-2
2,298577E-2
2,233715E-2
1,228360E-2
1,520237E-2
1,747253E-2
1,260791E-2
1,779684E-2
2,493161E-2
1,714822E-2
1,909407E-2
2,363438E-2
1,228360E-2
1,390514E-2
2,233715E-2
1,617530E-2
1,585099E-2
2,493161E-2
1,812114E-2
1,649960E-2
2,168853E-2
1,617530E-2
1,487806E-2
2,006699E-2
1,909407E-2
1,617530E-2
2,136422E-2
2,266146E-2
1,487806E-2
1,974268E-2
1,909407E-2
1,682391E-2
1,876976E-2
2,363438E-2
1,941838E-2
1,876976E-2
2,201284E-2
1,260791E-2
1,487806E-2
2,136422E-2
1,617530E-2
1,228360E-2
2,136422E-2
1,520237E-2
1,325652E-2
1,909407E-2
1,131067E-2
9,364825E-3
1,747253E-2
1,585099E-2
1,487806E-2
1,974268E-2
1,617530E-2
7,418977E-3
1,325652E-2
1,552668E-2
1,260791E-2
1,617530E-2
2,039130E-2
1,293221E-2
1,455375E-2
1,974268E-2
1,098637E-2
1,163498E-2
1,844545E-2
1,098637E-2
1,422945E-2
2,103992E-2
1,649960E-2
1,228360E-2
1,487806E-2
1,098637E-2
1,001344E-2
1,487806E-2
1,682391E-2
1,325652E-2
1,747253E-2
1,974268E-2
5,797436E-3
9,040517E-3
1,487806E-2
5,473128E-3
1,033775E-2
1,876976E-2
1,098637E-2
1,195929E-2
1,617530E-2
4,500204E-3
9,364825E-3
1,649960E-2
8,067593E-3
9,364825E-3
1,779684E-2
1,293221E-2
9,040517E-3
1,422945E-2
1,195929E-2
1,033775E-2
1,779684E-2
1,520237E-2
1,195929E-2
1,617530E-2
1,682391E-2
8,716209E-3
1,325652E-2
1,585099E-2
8,716209E-3
1,260791E-2
1,941838E-2
1,163498E-2
1,098637E-2
1,390514E-2
6,121744E-3
8,716209E-3
1,617530E-2
1,163498E-2
8,067593E-3
1,422945E-2
1,195929E-2
6,121744E-3
9,689133E-3
8,391901E-3
9,364825E-3
1,585099E-2
1,617530E-2
1,098637E-2
1,649960E-2
1,844545E-2
7,094669E-3
1,195929E-2
1,552668E-2
8,067593E-3
1,228360E-2
2,039130E-2
1,358083E-2
1,260791E-2
1,649960E-2
8,716209E-3
9,040517E-3
1,682391E-2
1,422945E-2
1,163498E-2
1,455375E-2
1,358083E-2
9,040517E-3
1,325652E-2
1,293221E-2
7,743285E-3
1,163498E-2
1,844545E-2
1,066206E-2
1,228360E-2
1,714822E-2
5,148820E-3
8,716209E-3
1,552668E-2
8,391901E-3
9,040517E-3
1,844545E-2
1,325652E-2
1,098637E-2
1,455375E-2
8,067593E-3
9,040517E-3
1,812114E-2
1,358083E-2
1,195929E-2
2,039130E-2
1,941838E-2
1,163498E-2
1,260791E-2
1,098637E-2
9,364825E-3
1,552668E-2
2,006699E-2
1,293221E-2
1,163498E-2
1,293221E-2
3,527280E-3
9,040517E-3
1,552668E-2
8,716209E-3
7,743285E-3
1,747253E-2
1,001344E-2
6,121744E-3
1,195929E-2
8,391901E-3
6,121744E-3
1,260791E-2
1,293221E-2
9,040517E-3
1,325652E-2
1,325652E-2
3,202971E-3
5,148820E-3
9,040517E-3
3,851588E-3
6,446052E-3
1,260791E-2
4,500204E-3
2,554355E-3
6,121744E-3
-4,256115E-3
1,257123E-3
1,066206E-2
2,230047E-3
2,878663E-3
1,195929E-2
4,500204E-3
1,581431E-3
5,797436E-3
1,581431E-3
1,905739E-3
6,121744E-3
7,418977E-3
3,851588E-3
4,824512E-3
4,175896E-3
-4,580423E-3
-6,887257E-4
1,581431E-3
-5,553347E-3
-1,661650E-3
2,554355E-3
-3,931807E-3
-4,904731E-3
-4,010948E-5
-5,229039E-3
-3,644176E-4
8,067593E-3
5,797436E-3
5,797436E-3
1,585099E-2
1,779684E-2
1,585099E-2
2,590454E-2
2,882331E-2
3,466086E-2
4,633595E-2
5,574088E-2
5,606519E-2
6,903752E-2
7,941537E-2
7,390214E-2
8,428000E-2
9,400924E-2
9,076616E-2
1,004954E-1
1,134677E-1
1,095760E-1
1,137920E-1
1,186567E-1
1,095760E-1
1,115219E-1
1,147650E-1
1,082788E-1
1,040628E-1
1,102246E-1
1,030899E-1
8,687446E-2
8,492861E-2
8,006399E-2
6,968613E-2
7,098336E-2
6,838890E-2
5,768673E-2
5,217349E-2
4,698456E-2
3,109347E-2
2,817469E-2
3,012054E-2
1,844545E-2
1,747253E-2
2,622885E-2
1,422945E-2
8,067593E-3
9,364825E-3
-2,634574E-3
-2,634574E-3
3,527280E-3
6,085067E-4
-1,985958E-3
4,824512E-3
-2,634574E-3
-1,009366E-2
-5,229039E-3
-7,499196E-3
-1,041797E-2
-6,526271E-3
-5,877655E-3
-1,203951E-2
-8,796428E-3
-6,526271E-3
-1,755275E-2
-1,171520E-2
-6,526271E-3
-1,268813E-2
-1,236382E-2
-6,850580E-3
-1,236382E-2
-1,106658E-2
-5,877655E-3
-1,139089E-2
-8,796428E-3
-1,661650E-3
-5,553347E-3
-9,120736E-3
-1,985958E-3
-1,661650E-3
-9,120736E-3
-3,931807E-3
-2,634574E-3
-6,526271E-3
-2,310266E-3
3,527280E-3
-2,634574E-3
6,085067E-4
2,230047E-3
-7,174888E-3
-2,310266E-3
5,148820E-3
-2,958882E-3
-3,644176E-4
7,094669E-3
3,527280E-3
-6,887257E-4
5,473128E-3
1,905739E-3
-1,661650E-3
4,500204E-3
7,418977E-3
2,878663E-3
6,121744E-3
8,067593E-3
-6,887257E-4
3,527280E-3
8,716209E-3
-4,010948E-5
2,878663E-3
1,455375E-2
7,094669E-3
5,797436E-3
1,195929E-2
3,202971E-3
3,851588E-3
1,131067E-2
1,033775E-2
9,689133E-3
1,682391E-2
1,714822E-2
8,391901E-3
1,293221E-2
1,390514E-2
8,391901E-3
1,325652E-2
2,006699E-2
1,325652E-2
1,293221E-2
1,876976E-2
1,163498E-2
1,422945E-2
1,909407E-2
1,293221E-2
1,195929E-2
1,779684E-2
1,682391E-2
1,001344E-2
1,228360E-2
1,293221E-2
7,743285E-3
1,195929E-2
1,617530E-2
1,131067E-2
1,585099E-2
1,876976E-2
6,121744E-3
7,743285E-3
1,390514E-2
1,001344E-2
1,325652E-2
2,266146E-2
1,520237E-2
1,293221E-2
1,585099E-2
1,033775E-2
1,325652E-2
1,747253E-2
1,585099E-2
1,487806E-2
1,974268E-2
1,812114E-2
1,228360E-2
1,649960E-2
1,941838E-2
1,293221E-2
1,585099E-2
2,136422E-2
1,812114E-2
1,747253E-2
2,136422E-2
1,228360E-2
1,520237E-2
2,233715E-2
1,649960E-2
1,649960E-2
2,493161E-2
1,682391E-2
1,617530E-2
2,266146E-2
1,617530E-2
1,617530E-2
2,201284E-2
2,071561E-2
1,520237E-2
2,168853E-2
2,201284E-2
1,552668E-2
1,909407E-2
1,844545E-2
1,293221E-2
1,812114E-2
2,428300E-2
1,909407E-2
1,747253E-2
1,909407E-2
1,228360E-2
1,487806E-2
2,006699E-2
1,455375E-2
1,585099E-2
2,266146E-2
1,909407E-2
1,520237E-2
1,876976E-2
1,876976E-2
1,747253E-2
1,941838E-2
2,071561E-2
1,520237E-2
2,201284E-2
2,363438E-2
1,455375E-2
1,747253E-2
2,201284E-2
1,455375E-2
1,747253E-2
2,395869E-2
1,552668E-2
1,487806E-2
1,974268E-2
1,228360E-2
1,390514E-2
1,941838E-2
1,585099E-2
1,325652E-2
1,974268E-2
1,552668E-2
1,066206E-2
1,747253E-2
1,649960E-2
1,195929E-2
1,520237E-2
1,876976E-2
1,552668E-2
1,779684E-2
2,039130E-2
9,689133E-3
1,163498E-2
1,779684E-2
1,163498E-2
1,455375E-2
2,395869E-2
1,390514E-2
1,195929E-2
1,812114E-2
8,716209E-3
9,040517E-3
1,682391E-2
1,260791E-2
1,131067E-2
1,974268E-2
1,682391E-2
8,391901E-3
1,325652E-2
1,098637E-2
8,391901E-3
1,487806E-2
1,812114E-2
1,131067E-2
1,585099E-2
2,168853E-2
1,098637E-2
1,228360E-2
1,552668E-2
1,066206E-2
1,390514E-2
2,136422E-2
1,487806E-2
1,228360E-2
1,649960E-2
9,689133E-3
9,364825E-3
1,520237E-2
1,585099E-2
1,163498E-2
1,390514E-2
1,552668E-2
7,418977E-3
1,358083E-2
1,779684E-2
1,066206E-2
1,163498E-2
1,876976E-2
1,098637E-2
1,260791E-2
1,876976E-2
7,743285E-3
1,163498E-2
1,779684E-2
9,364825E-3
1,033775E-2
1,682391E-2
1,325652E-2
8,716209E-3
1,195929E-2
5,797436E-3
6,121744E-3
1,195929E-2
1,228360E-2
5,797436E-3
1,066206E-2
1,131067E-2
2,554355E-3
8,391901E-3
1,066206E-2
5,473128E-3
8,391901E-3
1,714822E-2
9,364825E-3
8,067593E-3
1,195929E-2
3,851588E-3
5,148820E-3
1,455375E-2
8,716209E-3
6,121744E-3
1,487806E-2
1,131067E-2
5,473128E-3
9,040517E-3
5,797436E-3
2,554355E-3
1,358083E-2
1,552668E-2
1,001344E-2
1,033775E-2
1,195929E-2
1,581431E-3
9,364825E-3
1,487806E-2
5,797436E-3
6,446052E-3
1,325652E-2
7,418977E-3
7,743285E-3
1,098637E-2
4,175896E-3
3,851588E-3
9,364825E-3
5,797436E-3
6,121744E-3
1,066206E-2
5,797436E-3
-1,337342E-3
3,527280E-3
4,175896E-3
4,500204E-3
1,033775E-2
1,325652E-2
6,446052E-3
1,066206E-2
1,390514E-2
3,202971E-3
5,797436E-3
1,293221E-2
6,770361E-3
9,040517E-3
1,649960E-2
1,163498E-2
1,001344E-2
1,487806E-2
7,094669E-3
9,364825E-3
1,714822E-2
1,325652E-2
9,364825E-3
1,520237E-2
1,390514E-2
6,770361E-3
1,293221E-2
1,390514E-2
7,743285E-3
1,033775E-2
1,682391E-2
1,098637E-2
1,358083E-2
1,747253E-2
6,770361E-3
9,040517E-3
1,520237E-2
8,391901E-3
9,689133E-3
1,909407E-2
1,033775E-2
8,391901E-3
1,422945E-2
9,040517E-3
6,770361E-3
1,487806E-2
1,487806E-2
9,040517E-3
1,455375E-2
1,552668E-2
6,446052E-3
1,131067E-2
1,325652E-2
6,770361E-3
1,066206E-2
1,876976E-2
1,228360E-2
1,422945E-2
1,649960E-2
7,418977E-3
8,391901E-3
1,617530E-2
1,487806E-2
1,195929E-2
1,682391E-2
1,325652E-2
8,716209E-3
1,585099E-2
1,552668E-2
1,195929E-2
1,649960E-2
1,876976E-2
1,293221E-2
1,455375E-2
1,747253E-2
8,716209E-3
1,066206E-2
1,747253E-2
9,689133E-3
1,163498E-2
2,039130E-2
1,358083E-2
1,325652E-2
1,455375E-2
4,175896E-3
7,743285E-3
1,487806E-2
9,689133E-3
1,033775E-2
1,812114E-2
1,325652E-2
7,743285E-3
1,325652E-2
1,001344E-2
7,743285E-3
1,195929E-2
1,487806E-2
1,001344E-2
1,520237E-2
1,812114E-2
8,067593E-3
1,228360E-2
1,812114E-2
1,195929E-2
1,195929E-2
1,812114E-2
1,228360E-2
9,689133E-3
1,747253E-2
8,391901E-3
1,066206E-2
1,714822E-2
1,228360E-2
9,689133E-3
1,714822E-2
1,325652E-2
6,121744E-3
1,293221E-2
1,228360E-2
6,770361E-3
1,390514E-2
1,909407E-2
1,293221E-2
1,487806E-2
1,779684E-2
7,094669E-3
1,325652E-2
1,974268E-2
1,325652E-2
1,325652E-2
2,168853E-2
1,552668E-2
9,689133E-3
1,422945E-2
1,228360E-2
9,689133E-3
1,714822E-2
1,909407E-2
1,552668E-2
1,812114E-2
1,552668E-2
8,391901E-3
1,358083E-2
1,585099E-2
1,195929E-2
1,682391E-2
2,460731E-2
1,844545E-2
1,812114E-2
2,168853E-2
9,689133E-3
1,228360E-2
1,876976E-2
1,325652E-2
1,455375E-2
2,201284E-2
1,714822E-2
1,293221E-2
1,682391E-2
1,163498E-2
1,001344E-2
1,714822E-2
1,812114E-2
1,390514E-2
1,747253E-2
1,682391E-2
9,040517E-3
1,358083E-2
1,779684E-2
1,358083E-2
1,422945E-2
2,428300E-2
1,909407E-2
1,585099E-2
2,006699E-2
1,195929E-2
1,422945E-2
2,168853E-2
1,779684E-2
1,617530E-2
2,168853E-2
1,779684E-2
1,358083E-2
1,974268E-2
1,941838E-2
2,006699E-2
2,979624E-2
3,076916E-2
2,687746E-2
3,693101E-2
4,374148E-2
4,147133E-2
5,022765E-2
6,028120E-2
6,644305E-2
7,941537E-2
8,006399E-2
5,995689E-2
5,184919E-2
4,957903E-2
3,757963E-2
3,141778E-2
2,168853E-2
5,473128E-3
-1,661650E-3
2,841986E-4
-6,850580E-3
-1,949860E-2
-2,112014E-2
-3,020076E-2
-4,090293E-2
-3,733554E-2
-3,214661E-2
-3,765985E-2
-2,987645E-2
-1,787705E-2
-1,787705E-2
-6,201963E-3
1,066206E-2
1,098637E-2
1,812114E-2
2,914762E-2
2,428300E-2
2,266146E-2
2,590454E-2
1,909407E-2
2,006699E-2
2,622885E-2
2,071561E-2
1,747253E-2
2,233715E-2
2,039130E-2
1,714822E-2
1,974268E-2
1,617530E-2
1,260791E-2
1,812114E-2
2,655315E-2
2,006699E-2
2,071561E-2
2,720177E-2
1,617530E-2
1,585099E-2
2,071561E-2
1,487806E-2
1,682391E-2
2,558023E-2
1,876976E-2
1,617530E-2
2,266146E-2
1,455375E-2
1,098637E-2
1,747253E-2
1,941838E-2
1,390514E-2
1,909407E-2
1,909407E-2
1,195929E-2
1,714822E-2
1,909407E-2
1,487806E-2
1,812114E-2
2,266146E-2
1,585099E-2
2,006699E-2
2,331007E-2
1,325652E-2
1,487806E-2
1,909407E-2
1,520237E-2
2,006699E-2
2,752608E-2
2,039130E-2
1,455375E-2
2,103992E-2
1,520237E-2
1,390514E-2
2,136422E-2
1,974268E-2
1,455375E-2
2,071561E-2
2,233715E-2
1,358083E-2
1,617530E-2
1,455375E-2
7,418977E-3
8,067593E-3
1,131067E-2
1,581431E-3
4,500204E-3
1,747253E-2
-7,949559E-2
-2,432712E-1
-3,464012E-1
-4,018578E-1
-4,423963E-1
-5,163386E-1
-6,048747E-1
-6,402243E-1
-6,415215E-1
-6,431431E-1
-6,353597E-1
-6,204415E-1
-5,753627E-1
-5,374186E-1
-4,881238E-1
-3,168891E-1
-7,787405E-2
1,455742E-1
2,924858E-1
4,014533E-1
5,473920E-1
7,108433E-1
8,464041E-1
9,547230E-1
1,020233E+0
1,037097E+0
1,032881E+0
1,004018E+0
9,381833E-1
8,661868E-1
7,886772E-1
6,790611E-1
5,642560E-1
4,465321E-1
3,213492E-1
2,156248E-1
1,283859E-1
4,341718E-2
-2,663337E-2
-6,976635E-2
-1,086833E-1
-1,375467E-1
-1,456544E-1
-1,521406E-1
-1,521406E-1
-1,424114E-1
-1,336550E-1
-1,310606E-1
-1,206827E-1
-1,171153E-1
-1,245744E-1
-1,193855E-1
-1,128993E-1
-1,167910E-1
-1,141966E-1
-1,028458E-1
-1,054402E-1
-1,018729E-1
-9,279222E-2
-9,895408E-2
-9,538669E-2
-8,046852E-2
-7,949559E-2
-7,495528E-2
-6,328019E-2
-6,425311E-2
-6,490173E-2
-5,646972E-2
-5,549679E-2
-5,452387E-2
-4,447032E-2
-3,960570E-2
-4,090293E-2
-3,182230E-2
-3,117369E-2
-3,668692E-2
-3,214661E-2
-2,760630E-2
-2,890353E-2
-2,403891E-2
-1,366105E-2
-1,593121E-2
-1,625551E-2
-1,203951E-2
-1,755275E-2
-1,430967E-2
-5,877655E-3
-6,201963E-3
-6,850580E-3
-1,985958E-3
-4,904731E-3
-1,041797E-2
-6,201963E-3
-3,283190E-3
-5,877655E-3
-6,887257E-4
5,148820E-3
-1,985958E-3
1,581431E-3
6,121744E-3
-6,850580E-3
-2,310266E-3
7,094669E-3
9,328148E-4
2,230047E-3
1,325652E-2
8,391901E-3
6,770361E-3
1,066206E-2
5,797436E-3
8,067593E-3
1,552668E-2
1,455375E-2
1,228360E-2
2,006699E-2
1,844545E-2
1,195929E-2
1,714822E-2
1,876976E-2
1,585099E-2
1,649960E-2
2,460731E-2
1,844545E-2
1,812114E-2
2,331007E-2
1,487806E-2
1,682391E-2
2,298577E-2
1,617530E-2
1,552668E-2
2,590454E-2
2,006699E-2
1,812114E-2
2,136422E-2
1,455375E-2
1,585099E-2
2,168853E-2
2,201284E-2
1,974268E-2
2,493161E-2
2,331007E-2
1,747253E-2
2,460731E-2
2,266146E-2
1,779684E-2
2,233715E-2
2,785039E-2
2,168853E-2
2,428300E-2
2,655315E-2
1,487806E-2
2,006699E-2
2,525592E-2
1,876976E-2
1,974268E-2
2,882331E-2
2,201284E-2
1,779684E-2
2,363438E-2
1,682391E-2
1,714822E-2
2,331007E-2
2,298577E-2
1,909407E-2
2,525592E-2
2,168853E-2
1,098637E-2
1,812114E-2
1,974268E-2
1,422945E-2
1,844545E-2
2,331007E-2
1,487806E-2
1,747253E-2
2,006699E-2
1,001344E-2
1,487806E-2
1,941838E-2
1,163498E-2
1,228360E-2
2,039130E-2
1,422945E-2
9,689133E-3
1,682391E-2
1,098637E-2
1,131067E-2
1,909407E-2
1,974268E-2
1,260791E-2
1,649960E-2
2,006699E-2
9,040517E-3
1,131067E-2
1,779684E-2
1,293221E-2
1,325652E-2
2,039130E-2
1,552668E-2
1,682391E-2
1,779684E-2
8,067593E-3
1,098637E-2
1,909407E-2
1,487806E-2
1,293221E-2
2,039130E-2
1,487806E-2
9,040517E-3
1,358083E-2
9,689133E-3
7,094669E-3
1,422945E-2
1,747253E-2
1,358083E-2
1,682391E-2
1,649960E-2
4,824512E-3
8,716209E-3
1,422945E-2
7,743285E-3
1,001344E-2
1,779684E-2
1,098637E-2
8,067593E-3
1,358083E-2
7,094669E-3
6,446052E-3
1,228360E-2
1,131067E-2
1,033775E-2
1,585099E-2
1,585099E-2
5,473128E-3
9,040517E-3
1,455375E-2
9,040517E-3
1,228360E-2
1,974268E-2
1,066206E-2
1,098637E-2
1,520237E-2
7,094669E-3
9,364825E-3
1,909407E-2
1,325652E-2
1,131067E-2
1,876976E-2
1,552668E-2
8,391901E-3
1,131067E-2
6,121744E-3
3,851588E-3
1,358083E-2
1,487806E-2
1,098637E-2
1,487806E-2
1,617530E-2
7,094669E-3
1,131067E-2
1,455375E-2
5,148820E-3
9,364825E-3
1,617530E-2
8,067593E-3
9,364825E-3
1,552668E-2
7,094669E-3
8,391901E-3
1,358083E-2
9,364825E-3
8,391901E-3
1,714822E-2
1,325652E-2
7,743285E-3
1,033775E-2
9,040517E-3
6,446052E-3
1,293221E-2
1,649960E-2
1,293221E-2
1,682391E-2
1,649960E-2
5,797436E-3
1,131067E-2
1,228360E-2
4,824512E-3
1,131067E-2
2,071561E-2
1,195929E-2
1,260791E-2
1,617530E-2
6,121744E-3
9,689133E-3
1,649960E-2
1,293221E-2
1,163498E-2
1,909407E-2
1,585099E-2
1,001344E-2
1,422945E-2
1,163498E-2
6,121744E-3
1,228360E-2
1,585099E-2
9,364825E-3
1,325652E-2
1,617530E-2
2,554355E-3
5,148820E-3
1,195929E-2
3,851588E-3
4,824512E-3
1,358083E-2
5,473128E-3
5,797436E-3
1,293221E-2
9,328148E-4
3,851588E-3
1,358083E-2
7,743285E-3
5,148820E-3
1,455375E-2
1,098637E-2
3,202971E-3
6,446052E-3
5,797436E-3
2,878663E-3
9,689133E-3
1,228360E-2
6,770361E-3
1,098637E-2
1,131067E-2
-1,985958E-3
1,905739E-3
5,473128E-3
2,230047E-3
1,905739E-3
1,033775E-2
2,554355E-3
-1,985958E-3
4,500204E-3
-1,337342E-3
-2,310266E-3
2,554355E-3
9,328148E-4
9,328148E-4
7,418977E-3
4,175896E-3
-2,958882E-3
3,202971E-3
1,581431E-3
-4,256115E-3
5,797436E-3
1,195929E-2
9,689133E-3
1,487806E-2
2,168853E-2
1,649960E-2
2,363438E-2
3,336362E-2
2,882331E-2
3,757963E-2
5,347073E-2
5,509227E-2
5,995689E-2
7,065906E-2
7,001044E-2
7,973968E-2
9,011754E-2
9,336062E-2
9,530647E-2
1,060086E-1
1,095760E-1
1,047114E-1
1,115219E-1
1,128191E-1
1,082788E-1
1,108733E-1
1,163865E-1
1,063329E-1
9,984678E-2
1,001711E-1
8,784739E-2
8,655015E-2
9,011754E-2
7,682091E-2
7,130767E-2
7,098336E-2
5,703812E-2
5,022765E-2
5,217349E-2
4,049840E-2
3,368793E-2
3,466086E-2
2,947193E-2
2,266146E-2
2,558023E-2
1,941838E-2
7,418977E-3
9,040517E-3
8,067593E-3
9,328148E-4
2,230047E-3
6,446052E-3
-2,310266E-3
-3,607499E-3
-3,644176E-4
-9,120736E-3
-9,120736E-3
-6,526271E-3
-8,147812E-3
-1,041797E-2
-4,256115E-3
-8,796428E-3
-1,430967E-2
-9,120736E-3
-1,171520E-2
-1,495828E-2
-8,472120E-3
-4,580423E-3
-1,139089E-2
-8,472120E-3
-6,850580E-3
-1,852567E-2
-1,203951E-2
-5,877655E-3
-1,430967E-2
-9,769352E-3
-1,661650E-3
-8,147812E-3
-7,499196E-3
-1,337342E-3
-9,445044E-3
-1,041797E-2
-2,958882E-3
-3,607499E-3
-5,877655E-3
-1,013034E-3
9,328148E-4
-5,553347E-3
-1,337342E-3
1,905739E-3
-2,634574E-3
-4,010948E-5
5,148820E-3
6,085067E-4
-4,010948E-5
6,121744E-3
-1,661650E-3
1,257123E-3
8,391901E-3
2,230047E-3
1,905739E-3
1,163498E-2
5,148820E-3
-4,010948E-5
7,743285E-3
3,202971E-3
9,328148E-4
1,033775E-2
1,163498E-2
6,446052E-3
9,040517E-3
1,033775E-2
6,085067E-4
6,446052E-3
8,391901E-3
4,500204E-3
9,364825E-3
1,487806E-2
9,689133E-3
1,163498E-2
1,455375E-2
4,824512E-3
7,418977E-3
1,455375E-2
1,066206E-2
8,391901E-3
1,617530E-2
1,390514E-2
8,067593E-3
1,358083E-2
9,364825E-3
7,743285E-3
1,325652E-2
1,487806E-2
1,260791E-2
1,552668E-2
1,714822E-2
9,689133E-3
1,293221E-2
1,390514E-2
7,418977E-3
1,293221E-2
1,941838E-2
1,260791E-2
1,649960E-2
2,233715E-2
1,066206E-2
1,455375E-2
2,136422E-2
1,455375E-2
1,358083E-2
2,168853E-2
1,812114E-2
1,390514E-2
1,844545E-2
1,487806E-2
1,293221E-2
2,006699E-2
2,266146E-2
1,812114E-2
2,006699E-2
2,168853E-2
1,195929E-2
1,422945E-2
1,876976E-2
1,325652E-2
1,520237E-2
2,298577E-2
1,714822E-2
1,649960E-2
2,201284E-2
1,131067E-2
1,390514E-2
2,136422E-2
1,552668E-2
1,455375E-2
2,331007E-2
1,941838E-2
1,422945E-2
1,941838E-2
1,779684E-2
1,455375E-2
2,006699E-2
2,331007E-2
1,682391E-2
2,006699E-2
2,136422E-2
1,228360E-2
1,779684E-2
2,266146E-2
1,714822E-2
1,714822E-2
2,298577E-2
1,779684E-2
1,585099E-2
1,812114E-2
1,001344E-2
1,390514E-2
2,006699E-2
1,585099E-2
1,325652E-2
1,747253E-2
1,682391E-2
9,689133E-3
1,455375E-2
1,260791E-2
8,391901E-3
1,098637E-2
1,552668E-2
1,066206E-2
1,487806E-2
1,682391E-2
6,770361E-3
1,358083E-2
1,941838E-2
1,163498E-2
1,455375E-2
2,006699E-2
1,390514E-2
1,455375E-2
1,812114E-2
1,066206E-2
1,131067E-2
1,909407E-2
1,909407E-2
1,455375E-2
1,812114E-2
1,812114E-2
9,364825E-3
1,098637E-2
1,131067E-2
7,743285E-3
1,163498E-2
1,909407E-2
1,390514E-2
1,390514E-2
1,747253E-2
7,094669E-3
9,689133E-3
1,812114E-2
1,195929E-2
1,163498E-2
2,298577E-2
1,747253E-2
1,293221E-2
1,682391E-2
1,098637E-2
1,293221E-2
1,876976E-2
1,909407E-2
1,585099E-2
1,974268E-2
1,941838E-2
1,163498E-2
1,520237E-2
1,585099E-2
1,163498E-2
1,617530E-2
2,201284E-2
1,293221E-2
1,260791E-2
1,747253E-2
9,364825E-3
1,098637E-2
1,941838E-2
1,358083E-2
1,066206E-2
1,520237E-2
1,325652E-2
6,770361E-3
1,455375E-2
1,066206E-2
8,716209E-3
1,422945E-2
1,714822E-2
1,098637E-2
1,195929E-2
1,520237E-2
5,797436E-3
8,716209E-3
1,552668E-2
6,770361E-3
9,689133E-3
1,941838E-2
1,228360E-2
1,163498E-2
1,487806E-2
5,148820E-3
7,743285E-3
1,390514E-2
1,098637E-2
1,066206E-2
1,617530E-2
1,617530E-2
7,743285E-3
1,163498E-2
1,195929E-2
6,770361E-3
1,228360E-2
1,941838E-2
1,358083E-2
1,552668E-2
2,006699E-2
7,094669E-3
8,716209E-3
1,682391E-2
1,066206E-2
1,001344E-2
2,071561E-2
1,520237E-2
1,422945E-2
1,909407E-2
1,033775E-2
1,066206E-2
1,747253E-2
1,228360E-2
1,001344E-2
1,812114E-2
1,682391E-2
9,364825E-3
1,520237E-2
1,585099E-2
1,358083E-2
1,455375E-2
1,585099E-2
1,260791E-2
1,649960E-2
2,039130E-2
1,066206E-2
1,131067E-2
1,747253E-2
1,163498E-2
1,422945E-2
2,233715E-2
1,844545E-2
1,325652E-2
1,747253E-2
1,228360E-2
1,098637E-2
1,617530E-2
1,682391E-2
1,390514E-2
1,844545E-2
1,909407E-2
6,446052E-3
1,001344E-2
1,487806E-2
7,418977E-3
1,001344E-2
1,974268E-2
1,617530E-2
1,552668E-2
1,844545E-2
1,033775E-2
1,001344E-2
1,520237E-2
1,617530E-2
1,520237E-2
1,909407E-2
1,649960E-2
8,716209E-3
1,358083E-2
1,714822E-2
1,455375E-2
1,812114E-2
2,136422E-2
1,455375E-2
1,195929E-2
1,520237E-2
7,418977E-3
9,040517E-3
1,649960E-2
1,195929E-2
8,391901E-3
1,714822E-2
1,260791E-2
6,121744E-3
1,228360E-2
1,358083E-2
9,689133E-3
1,390514E-2
1,779684E-2
1,066206E-2
1,520237E-2
1,747253E-2
9,040517E-3
1,325652E-2
1,585099E-2
1,131067E-2
1,390514E-2
2,266146E-2
1,487806E-2
9,689133E-3
1,358083E-2
8,716209E-3
9,364825E-3
1,649960E-2
1,228360E-2
1,033775E-2
1,649960E-2
1,358083E-2
6,446052E-3
9,689133E-3
9,364825E-3
7,094669E-3
1,228360E-2
1,747253E-2
1,033775E-2
1,163498E-2
1,487806E-2
5,473128E-3
9,364825E-3
1,617530E-2
8,391901E-3
8,391901E-3
1,909407E-2
1,293221E-2
9,689133E-3
1,390514E-2
7,743285E-3
8,391901E-3
1,422945E-2
1,487806E-2
1,325652E-2
1,714822E-2
1,779684E-2
1,066206E-2
1,131067E-2
1,228360E-2
7,743285E-3
1,422945E-2
2,103992E-2
1,617530E-2
1,844545E-2
2,006699E-2
9,040517E-3
1,325652E-2
2,103992E-2
1,487806E-2
1,293221E-2
2,331007E-2
1,844545E-2
1,358083E-2
1,714822E-2
1,325652E-2
1,520237E-2
2,071561E-2
2,168853E-2
1,747253E-2
2,201284E-2
2,136422E-2
1,033775E-2
1,520237E-2
2,103992E-2
1,520237E-2
1,682391E-2
2,428300E-2
1,909407E-2
1,682391E-2
2,363438E-2
1,293221E-2
1,390514E-2
2,168853E-2
1,649960E-2
1,552668E-2
2,233715E-2
1,974268E-2
1,358083E-2
1,779684E-2
1,520237E-2
1,422945E-2
1,974268E-2
2,168853E-2
1,617530E-2
2,266146E-2
2,298577E-2
1,390514E-2
1,779684E-2
2,266146E-2
1,390514E-2
1,649960E-2
2,558023E-2
1,844545E-2
1,682391E-2
2,201284E-2
1,163498E-2
1,195929E-2
2,006699E-2
1,682391E-2
1,649960E-2
1,974268E-2
1,747253E-2
1,260791E-2
1,714822E-2
1,714822E-2
1,260791E-2
1,487806E-2
1,844545E-2
1,293221E-2
1,714822E-2
2,006699E-2
1,228360E-2
1,455375E-2
2,168853E-2
1,358083E-2
1,455375E-2
2,266146E-2
1,649960E-2
1,422945E-2
2,071561E-2
1,552668E-2
1,682391E-2
2,460731E-2
2,298577E-2
1,779684E-2
2,460731E-2
2,233715E-2
1,552668E-2
2,233715E-2
2,071561E-2
1,422945E-2
1,876976E-2
2,039130E-2
1,747253E-2
1,941838E-2
2,071561E-2
1,195929E-2
1,422945E-2
2,136422E-2
1,390514E-2
1,293221E-2
2,298577E-2
1,520237E-2
1,228360E-2
1,812114E-2
1,228360E-2
1,422945E-2
2,558023E-2
2,622885E-2
2,558023E-2
3,368793E-2
3,628240E-2
3,174208E-2
4,244425E-2
4,633595E-2
4,730887E-2
6,060550E-2
8,525292E-2
7,779383E-2
6,125412E-2
5,282211E-2
3,628240E-2
3,628240E-2
3,984979E-2
2,331007E-2
7,418977E-3
5,797436E-3
-5,229039E-3
-1,560690E-2
-1,625551E-2
-2,436322E-2
-3,344384E-2
-3,344384E-2
-3,344384E-2
-4,382170E-2
-4,090293E-2
-3,149799E-2
-3,409246E-2
-2,176875E-2
-6,526271E-3
-5,877655E-3
3,202971E-3
1,779684E-2
1,293221E-2
1,714822E-2
2,493161E-2
1,585099E-2
1,714822E-2
2,395869E-2
1,909407E-2
1,520237E-2
1,876976E-2
1,585099E-2
9,040517E-3
1,325652E-2
1,325652E-2
8,716209E-3
1,293221E-2
1,487806E-2
1,098637E-2
1,520237E-2
1,649960E-2
5,797436E-3
8,391901E-3
1,293221E-2
5,473128E-3
6,121744E-3
1,649960E-2
1,131067E-2
7,418977E-3
1,325652E-2
4,175896E-3
5,797436E-3
1,487806E-2
1,260791E-2
8,391901E-3
1,455375E-2
1,195929E-2
2,878663E-3
8,391901E-3
9,040517E-3
2,878663E-3
1,098637E-2
1,617530E-2
8,391901E-3
1,260791E-2
1,617530E-2
5,473128E-3
7,418977E-3
1,358083E-2
7,418977E-3
9,689133E-3
2,136422E-2
1,747253E-2
1,260791E-2
1,682391E-2
1,131067E-2
1,293221E-2
1,812114E-2
1,422945E-2
1,195929E-2
1,876976E-2
1,714822E-2
9,689133E-3
1,293221E-2
1,163498E-2
4,824512E-3
7,743285E-3
9,689133E-3
-3,931807E-3
-3,607499E-3
6,085067E-4
6,085067E-4
-5,517249E-2
-2,127862E-1
-3,408879E-1
-3,982904E-1
-4,294240E-1
-5,095281E-1
-6,032532E-1
-6,415215E-1
-6,561154E-1
-6,518994E-1
-6,386027E-1
-6,360083E-1
-5,957941E-1
-5,416346E-1
-5,140684E-1
-3,736430E-1
-1,268446E-1
1,050357E-1
2,632981E-1
3,806976E-1
5,207987E-1
6,748451E-1
8,214323E-1
9,398048E-1
1,006612E+0
1,041313E+0
1,049097E+0
1,013423E+0
9,550473E-1
8,908343E-1
8,022981E-1
6,962494E-1
5,876062E-1
4,650177E-1
3,440508E-1
2,396236E-1
1,410339E-1
5,152488E-2
-1,366105E-2
-6,717189E-2
-1,132236E-1
-1,343037E-1
-1,463031E-1
-1,563566E-1
-1,505191E-1
-1,375467E-1
-1,381954E-1
-1,336550E-1
-1,242501E-1
-1,268446E-1
-1,223043E-1
-1,112778E-1
-1,151695E-1
-1,154938E-1
-1,054402E-1
-1,070618E-1
-1,083590E-1
-1,015485E-1
-1,018729E-1
-9,960269E-2
-9,214361E-2
-8,371160E-2
-8,403591E-2
-7,625251E-2
-6,879343E-2
-7,495528E-2
-6,522604E-2
-5,614541E-2
-6,003711E-2
-5,290233E-2
-4,025431E-2
-4,544324E-2
-4,349739E-2
-3,603831E-2
-4,155155E-2
-3,798416E-2
-2,728199E-2
-2,695768E-2
-2,533614E-2
-1,917429E-2
-1,755275E-2
-2,144444E-2
-1,787705E-2
-1,787705E-2
-1,949860E-2
-1,139089E-2
-4,904731E-3
-9,445044E-3
-6,850580E-3
-1,337342E-3
-1,041797E-2
-7,823504E-3
-6,887257E-4
-8,472120E-3
-5,229039E-3
7,094669E-3
9,328148E-4
-1,661650E-3
4,175896E-3
-2,310266E-3
-2,310266E-3
7,094669E-3
6,446052E-3
3,527280E-3
8,067593E-3
9,040517E-3
1,257123E-3
6,121744E-3
8,716209E-3
2,878663E-3
9,040517E-3
1,520237E-2
1,066206E-2
1,293221E-2
1,617530E-2
8,391901E-3
1,098637E-2
1,747253E-2
1,325652E-2
1,422945E-2
2,428300E-2
1,909407E-2
1,585099E-2
2,103992E-2
1,876976E-2
1,812114E-2
2,266146E-2
2,395869E-2
1,941838E-2
2,201284E-2
2,363438E-2
1,520237E-2
1,909407E-2
2,331007E-2
1,812114E-2
2,103992E-2
2,720177E-2
1,909407E-2
1,909407E-2
2,298577E-2
1,487806E-2
1,747253E-2
2,525592E-2
2,136422E-2
2,071561E-2
2,882331E-2
2,428300E-2
1,812114E-2
2,266146E-2
2,006699E-2
1,779684E-2
2,331007E-2
2,558023E-2
2,006699E-2
2,655315E-2
2,655315E-2
1,585099E-2
2,006699E-2
2,363438E-2
1,422945E-2
1,649960E-2
2,493161E-2
2,103992E-2
2,039130E-2
2,266146E-2
1,293221E-2
1,585099E-2
2,266146E-2
1,649960E-2
1,585099E-2
2,266146E-2
1,779684E-2
1,293221E-2
1,974268E-2
1,585099E-2
1,358083E-2
1,844545E-2
1,682391E-2
1,293221E-2
2,233715E-2
2,006699E-2
1,033775E-2
1,520237E-2
1,747253E-2
1,163498E-2
1,390514E-2
1,876976E-2
1,520237E-2
1,649960E-2
1,876976E-2
9,689133E-3
1,228360E-2
1,779684E-2
1,293221E-2
1,325652E-2
2,103992E-2
1,844545E-2
1,131067E-2
1,390514E-2
1,131067E-2
8,391901E-3
1,455375E-2
1,649960E-2
1,325652E-2
1,812114E-2
1,941838E-2
1,033775E-2
1,293221E-2
1,487806E-2
5,797436E-3
1,033775E-2
1,682391E-2
1,131067E-2
1,228360E-2
1,649960E-2
7,418977E-3
9,364825E-3
1,649960E-2
1,033775E-2
1,131067E-2
1,747253E-2
1,066206E-2
9,689133E-3
1,422945E-2
8,716209E-3
1,163498E-2
1,682391E-2
1,779684E-2
1,422945E-2
1,585099E-2
1,422945E-2
6,121744E-3
1,098637E-2
1,228360E-2
9,364825E-3
1,390514E-2
2,103992E-2
1,358083E-2
1,422945E-2
1,876976E-2
8,716209E-3
1,001344E-2
1,876976E-2
1,228360E-2
1,098637E-2
1,974268E-2
1,487806E-2
1,228360E-2
1,747253E-2
1,131067E-2
1,001344E-2
1,779684E-2
1,487806E-2
1,098637E-2
1,649960E-2
1,390514E-2
7,094669E-3
1,195929E-2
1,066206E-2
8,716209E-3
1,260791E-2
1,779684E-2
1,131067E-2
1,195929E-2
1,617530E-2
8,067593E-3
1,033775E-2
1,552668E-2
1,033775E-2
1,066206E-2
1,844545E-2
1,617530E-2
1,131067E-2
1,585099E-2
9,364825E-3
6,446052E-3
1,422945E-2
1,520237E-2
1,066206E-2
1,812114E-2
1,682391E-2
8,391901E-3
1,195929E-2
1,163498E-2
5,797436E-3
1,033775E-2
1,682391E-2
8,067593E-3
1,066206E-2
1,585099E-2
4,500204E-3
6,770361E-3
1,228360E-2
7,743285E-3
9,689133E-3
1,520237E-2
1,293221E-2
6,770361E-3
9,364825E-3
7,094669E-3
8,067593E-3
1,487806E-2
1,617530E-2
1,195929E-2
1,649960E-2
1,617530E-2
4,500204E-3
1,001344E-2
1,358083E-2
7,743285E-3
1,293221E-2
1,812114E-2
1,033775E-2
1,293221E-2
1,682391E-2
5,473128E-3
4,824512E-3
1,195929E-2
7,418977E-3
7,418977E-3
1,585099E-2
1,163498E-2
3,851588E-3
1,001344E-2
6,121744E-3
4,500204E-3
9,040517E-3
9,364825E-3
5,148820E-3
7,418977E-3
1,066206E-2
1,905739E-3
5,797436E-3
1,098637E-2
1,581431E-3
2,554355E-3
1,195929E-2
5,797436E-3
2,554355E-3
5,473128E-3
-1,661650E-3
-3,283190E-3
4,500204E-3
3,202971E-3
6,085067E-4
6,446052E-3
4,175896E-3
-5,553347E-3
2,841986E-4
2,554355E-3
-4,010948E-5
4,500204E-3
1,195929E-2
6,446052E-3
9,364825E-3
1,649960E-2
1,033775E-2
1,552668E-2
2,785039E-2
2,947193E-2
3,530947E-2
4,568733E-2
4,633595E-2
4,957903E-2
6,060550E-2
6,417289E-2
7,098336E-2
8,200984E-2
8,655015E-2
8,946893E-2
9,984678E-2
1,076302E-1
1,008197E-1
1,073059E-1
1,137920E-1
1,073059E-1
1,108733E-1
1,167108E-1
1,095760E-1
1,066573E-1
1,066573E-1
9,336062E-2
9,271201E-2
9,498216E-2
8,330707E-2
7,487506E-2
7,779383E-2
6,838890E-2
5,411934E-2
5,379503E-2
4,601164E-2
3,757963E-2
3,595809E-2
3,530947E-2
2,525592E-2
2,298577E-2
2,266146E-2
8,391901E-3
7,094669E-3
7,743285E-3
-2,310266E-3
-1,337342E-3
6,446052E-3
-3,644176E-4
-5,877655E-3
-2,634574E-3
-7,823504E-3
-1,106658E-2
-4,904731E-3
-4,904731E-3
-8,796428E-3
-4,580423E-3
-7,499196E-3
-1,366105E-2
-8,472120E-3
-9,120736E-3
-1,398536E-2
-7,499196E-3
-3,931807E-3
-1,009366E-2
-4,580423E-3
-3,931807E-3
-1,657982E-2
-1,171520E-2
-3,283190E-3
-1,139089E-2
-1,041797E-2
-3,644176E-4
-5,877655E-3
-6,526271E-3
-1,661650E-3
-9,445044E-3
-6,526271E-3
-3,644176E-4
-4,580423E-3
-4,256115E-3
2,230047E-3
2,230047E-3
-2,310266E-3
1,257123E-3
-4,010948E-5
-3,283190E-3
2,554355E-3
7,418977E-3
2,841986E-4
5,148820E-3
7,743285E-3
-4,580423E-3
-6,887257E-4
7,094669E-3
9,328148E-4
1,257123E-3
8,067593E-3
9,328148E-4
1,905739E-3
9,364825E-3
2,841986E-4
1,257123E-3
9,040517E-3
2,878663E-3
2,554355E-3
1,098637E-2
7,418977E-3
5,148820E-3
1,163498E-2
8,067593E-3
7,418977E-3
1,422945E-2
1,455375E-2
1,163498E-2
1,714822E-2
1,682391E-2
7,743285E-3
1,066206E-2
1,325652E-2
1,001344E-2
1,293221E-2
1,909407E-2
1,260791E-2
1,487806E-2
1,812114E-2
8,716209E-3
1,033775E-2
1,617530E-2
1,293221E-2
1,260791E-2
2,071561E-2
1,714822E-2
1,033775E-2
1,487806E-2
1,293221E-2
1,325652E-2
2,006699E-2
2,266146E-2
1,422945E-2
1,812114E-2
2,266146E-2
1,293221E-2
1,487806E-2
2,071561E-2
1,487806E-2
1,455375E-2
2,493161E-2
1,974268E-2
1,649960E-2
1,941838E-2
1,066206E-2
1,293221E-2
2,201284E-2
1,714822E-2
1,422945E-2
2,363438E-2
2,071561E-2
1,455375E-2
1,747253E-2
1,649960E-2
1,195929E-2
1,585099E-2
2,395869E-2
1,812114E-2
2,039130E-2
2,071561E-2
1,195929E-2
1,682391E-2
2,103992E-2
1,552668E-2
1,585099E-2
2,428300E-2
2,103992E-2
1,844545E-2
2,233715E-2
1,422945E-2
1,390514E-2
2,201284E-2
1,747253E-2
1,293221E-2
2,266146E-2
1,844545E-2
1,358083E-2
2,006699E-2
1,585099E-2
1,033775E-2
1,585099E-2
1,941838E-2
1,358083E-2
1,974268E-2
2,103992E-2
9,364825E-3
1,195929E-2
1,617530E-2
1,066206E-2
1,390514E-2
2,363438E-2
1,747253E-2
1,293221E-2
1,455375E-2
8,391901E-3
8,716209E-3
1,487806E-2
1,649960E-2
1,228360E-2
1,649960E-2
1,520237E-2
7,094669E-3
1,195929E-2
1,325652E-2
7,418977E-3
1,163498E-2
2,103992E-2
1,422945E-2
1,325652E-2
1,844545E-2
9,689133E-3
1,358083E-2
2,103992E-2
1,747253E-2
1,487806E-2
2,136422E-2
1,844545E-2
1,098637E-2
1,812114E-2
1,682391E-2
1,260791E-2
1,876976E-2
2,006699E-2
1,228360E-2
1,747253E-2
2,039130E-2
1,066206E-2
1,487806E-2
1,714822E-2
1,131067E-2
1,098637E-2
1,779684E-2
1,293221E-2
1,293221E-2
1,844545E-2
1,098637E-2
9,689133E-3
1,585099E-2
1,747253E-2
1,293221E-2
1,844545E-2
1,812114E-2
7,094669E-3
1,455375E-2
1,779684E-2
1,455375E-2
1,747253E-2
2,168853E-2
1,455375E-2
1,585099E-2
2,103992E-2
1,131067E-2
1,260791E-2
1,876976E-2
1,228360E-2
1,293221E-2
2,071561E-2
1,390514E-2
1,260791E-2
1,747253E-2
9,364825E-3
1,033775E-2
1,585099E-2
1,682391E-2
1,228360E-2
1,552668E-2
1,552668E-2
7,743285E-3
1,260791E-2
1,358083E-2
1,001344E-2
1,552668E-2
2,103992E-2
1,422945E-2
1,455375E-2
1,909407E-2
9,689133E-3
8,716209E-3
1,649960E-2
1,195929E-2
7,743285E-3
1,941838E-2
1,844545E-2
1,001344E-2
1,520237E-2
1,131067E-2
7,094669E-3
1,390514E-2
1,747253E-2
1,066206E-2
1,325652E-2
1,747253E-2
8,067593E-3
1,260791E-2
1,779684E-2
1,163498E-2
1,195929E-2
1,812114E-2
1,195929E-2
1,066206E-2
1,487806E-2
6,446052E-3
8,716209E-3
1,649960E-2
1,293221E-2
1,195929E-2
1,941838E-2
1,585099E-2
7,418977E-3
1,033775E-2
8,716209E-3
6,446052E-3
1,325652E-2
1,649960E-2
1,260791E-2
1,649960E-2
1,747253E-2
7,418977E-3
1,033775E-2
1,617530E-2
9,040517E-3
1,195929E-2
2,006699E-2
1,228360E-2
1,260791E-2
1,876976E-2
8,391901E-3
9,040517E-3
1,714822E-2
1,585099E-2
1,390514E-2
1,876976E-2
1,617530E-2
8,067593E-3
1,228360E-2
1,260791E-2
8,067593E-3
1,358083E-2
1,876976E-2
1,293221E-2
1,358083E-2
1,682391E-2
7,418977E-3
8,391901E-3
1,747253E-2
1,131067E-2
9,040517E-3
1,390514E-2
1,131067E-2
7,743285E-3
1,747253E-2
1,455375E-2
1,001344E-2
1,520237E-2
1,844545E-2
1,195929E-2
1,422945E-2
1,682391E-2
8,391901E-3
1,260791E-2
1,747253E-2
1,293221E-2
1,520237E-2
2,233715E-2
1,682391E-2
1,455375E-2
1,714822E-2
1,001344E-2
1,358083E-2
1,941838E-2
1,747253E-2
1,260791E-2
1,779684E-2
1,779684E-2
1,228360E-2
1,682391E-2
1,682391E-2
1,131067E-2
1,779684E-2
2,331007E-2
1,358083E-2
1,520237E-2
1,909407E-2
1,066206E-2
1,293221E-2
2,071561E-2
1,098637E-2
1,293221E-2
2,331007E-2
1,779684E-2
1,487806E-2
1,844545E-2
1,001344E-2
1,033775E-2
1,812114E-2
1,844545E-2
1,422945E-2
1,844545E-2
1,714822E-2
8,716209E-3
1,520237E-2
1,812114E-2
1,228360E-2
1,487806E-2
2,168853E-2
1,455375E-2
1,325652E-2
1,779684E-2
1,066206E-2
1,325652E-2
2,136422E-2
1,390514E-2
1,260791E-2
2,103992E-2
1,812114E-2
1,260791E-2
1,520237E-2
1,228360E-2
1,260791E-2
1,812114E-2
2,039130E-2
1,358083E-2
1,714822E-2
2,168853E-2
1,066206E-2
1,293221E-2
1,844545E-2
1,098637E-2
1,422945E-2
2,266146E-2
1,585099E-2
1,293221E-2
1,682391E-2
1,098637E-2
1,293221E-2
1,941838E-2
1,844545E-2
1,682391E-2
2,168853E-2
1,812114E-2
1,131067E-2
1,747253E-2
1,617530E-2
1,260791E-2
1,747253E-2
2,298577E-2
1,747253E-2
2,006699E-2
2,201284E-2
1,487806E-2
1,455375E-2
2,039130E-2
1,422945E-2
1,714822E-2
2,687746E-2
1,941838E-2
1,390514E-2
1,812114E-2
1,390514E-2
1,228360E-2
1,844545E-2
1,876976E-2
1,552668E-2
2,006699E-2
1,974268E-2
1,001344E-2
1,422945E-2
1,779684E-2
1,066206E-2
1,487806E-2
2,103992E-2
1,228360E-2
1,390514E-2
2,006699E-2
8,716209E-3
9,689133E-3
1,714822E-2
9,689133E-3
1,066206E-2
1,974268E-2
1,358083E-2
9,364825E-3
1,228360E-2
1,163498E-2
1,163498E-2
1,682391E-2
1,844545E-2
1,228360E-2
1,455375E-2
1,714822E-2
1,033775E-2
1,552668E-2
1,779684E-2
1,033775E-2
1,358083E-2
2,233715E-2
1,520237E-2
1,390514E-2
1,844545E-2
1,001344E-2
9,364825E-3
1,876976E-2
1,682391E-2
1,325652E-2
2,006699E-2
1,844545E-2
1,001344E-2
1,390514E-2
1,617530E-2
1,098637E-2
1,422945E-2
1,941838E-2
1,455375E-2
1,617530E-2
1,974268E-2
1,098637E-2
1,487806E-2
1,876976E-2
9,040517E-3
1,163498E-2
2,136422E-2
1,422945E-2
1,455375E-2
1,844545E-2
1,131067E-2
1,131067E-2
1,649960E-2
1,747253E-2
1,455375E-2
2,071561E-2
1,941838E-2
1,066206E-2
1,487806E-2
1,520237E-2
1,293221E-2
1,714822E-2
2,331007E-2
1,747253E-2
1,552668E-2
2,006699E-2
9,689133E-3
9,689133E-3
1,714822E-2
1,358083E-2
1,422945E-2
2,233715E-2
1,520237E-2
1,163498E-2
1,617530E-2
1,033775E-2
8,067593E-3
1,747253E-2
1,682391E-2
1,228360E-2
1,585099E-2
1,585099E-2
1,066206E-2
1,649960E-2
1,714822E-2
1,390514E-2
1,747253E-2
2,233715E-2
1,455375E-2
1,779684E-2
2,266146E-2
1,325652E-2
1,682391E-2
2,298577E-2
1,974268E-2
2,493161E-2
3,466086E-2
2,882331E-2
2,752608E-2
3,790394E-2
3,693101E-2
4,406579E-2
5,249780E-2
5,282211E-2
6,287566E-2
8,622584E-2
7,941537E-2
5,509227E-2
4,795749E-2
3,920117E-2
3,498517E-2
3,628240E-2
2,525592E-2
5,797436E-3
-1,661650E-3
-4,256115E-3
-1,657982E-2
-1,755275E-2
-1,755275E-2
-3,247092E-2
-3,960570E-2
-3,474108E-2
-4,447032E-2
-4,479463E-2
-3,279523E-2
-3,182230E-2
-2,339029E-2
-6,201963E-3
1,257123E-3
7,418977E-3
2,006699E-2
2,201284E-2
1,390514E-2
1,812114E-2
2,136422E-2
1,682391E-2
2,266146E-2
2,655315E-2
1,844545E-2
1,876976E-2
1,909407E-2
1,033775E-2
1,487806E-2
2,298577E-2
1,455375E-2
1,098637E-2
1,909407E-2
1,358083E-2
9,689133E-3
1,585099E-2
1,325652E-2
1,066206E-2
1,455375E-2
1,358083E-2
1,033775E-2
1,358083E-2
1,520237E-2
6,446052E-3
9,040517E-3
8,716209E-3
5,473128E-3
1,033775E-2
1,682391E-2
1,098637E-2
1,228360E-2
1,487806E-2
5,148820E-3
1,066206E-2
2,136422E-2
1,325652E-2
1,293221E-2
2,168853E-2
1,487806E-2
1,163498E-2
1,909407E-2
1,649960E-2
1,812114E-2
2,493161E-2
2,395869E-2
1,974268E-2
2,266146E-2
2,233715E-2
1,293221E-2
1,455375E-2
2,006699E-2
1,617530E-2
1,649960E-2
2,720177E-2
2,071561E-2
1,779684E-2
2,136422E-2
1,001344E-2
9,040517E-3
1,649960E-2
1,098637E-2
6,121744E-3
1,195929E-2
6,121744E-3
-2,634574E-3
1,195929E-2
-1,398536E-2
-1,660859E-1
-3,055383E-1
-3,729944E-1
-4,183975E-1
-4,803404E-1
-5,753627E-1
-6,356840E-1
-6,399000E-1
-6,308193E-1
-6,291978E-1
-6,272520E-1
-5,889836E-1
-5,416346E-1
-5,212032E-1
-3,950474E-1
-1,673831E-1
6,871321E-2
2,474070E-1
3,631850E-1
4,912867E-1
6,557109E-1
8,065142E-1
9,151574E-1
9,981803E-1
1,038719E+0
1,037097E+0
1,017314E+0
9,719113E-1
8,950503E-1
8,136489E-1
7,199239E-1
5,983083E-1
4,796116E-1
3,683739E-1
2,512987E-1
1,491416E-1
7,001044E-2
-1,985958E-3
-6,230726E-2
-9,765685E-2
-1,265203E-1
-1,411141E-1
-1,391683E-1
-1,362495E-1
-1,365738E-1
-1,287904E-1
-1,226286E-1
-1,261960E-1
-1,164667E-1
-1,093319E-1
-1,122507E-1
-1,077104E-1
-9,765685E-2
-1,028458E-1
-1,034944E-1
-9,733254E-2
-1,031701E-1
-9,830546E-2
-8,890053E-2
-8,987345E-2
-8,468452E-2
-7,236081E-2
-7,171220E-2
-7,398236E-2
-6,652327E-2
-6,295588E-2
-6,133434E-2
-5,095648E-2
-4,414601E-2
-4,511893E-2
-3,863277E-2
-3,636262E-2
-4,414601E-2
-3,701123E-2
-2,793061E-2
-3,247092E-2
-2,663337E-2
-1,430967E-2
-1,949860E-2
-2,176875E-2
-1,625551E-2
-2,306598E-2
-1,917429E-2
-1,009366E-2
-1,041797E-2
-1,074228E-2
-4,256115E-3
-6,850580E-3
-1,495828E-2
-8,472120E-3
-9,769352E-3
-1,074228E-2
-4,256115E-3
-4,010948E-5
-5,229039E-3
-3,283190E-3
-1,013034E-3
-8,147812E-3
-4,580423E-3
3,202971E-3
-2,958882E-3
-4,580423E-3
5,797436E-3
3,527280E-3
-2,634574E-3
2,554355E-3
6,085067E-4
2,230047E-3
8,391901E-3
8,067593E-3
4,824512E-3
1,001344E-2
1,098637E-2
-3,644176E-4
5,148820E-3
1,163498E-2
4,824512E-3
9,689133E-3
1,649960E-2
9,364825E-3
1,001344E-2
1,422945E-2
6,121744E-3
5,148820E-3
1,293221E-2
1,455375E-2
1,390514E-2
1,747253E-2
1,617530E-2
7,418977E-3
1,195929E-2
1,422945E-2
7,094669E-3
1,228360E-2
2,071561E-2
1,390514E-2
1,487806E-2
2,006699E-2
9,689133E-3
1,001344E-2
1,649960E-2
1,260791E-2
1,131067E-2
1,909407E-2
1,325652E-2
1,098637E-2
1,552668E-2
1,098637E-2
9,689133E-3
1,617530E-2
1,682391E-2
1,358083E-2
1,909407E-2
1,844545E-2
7,418977E-3
1,001344E-2
1,228360E-2
1,033775E-2
1,455375E-2
1,941838E-2
1,325652E-2
1,487806E-2
1,844545E-2
9,040517E-3
1,098637E-2
1,714822E-2
1,260791E-2
1,260791E-2
1,974268E-2
1,552668E-2
1,195929E-2
1,714822E-2
1,131067E-2
1,131067E-2
1,585099E-2
1,390514E-2
1,260791E-2
1,779684E-2
1,844545E-2
6,121744E-3
9,364825E-3
1,260791E-2
9,040517E-3
1,195929E-2
1,941838E-2
1,163498E-2
1,520237E-2
1,714822E-2
4,500204E-3
9,040517E-3
1,617530E-2
6,770361E-3
1,033775E-2
1,747253E-2
1,098637E-2
7,094669E-3
1,163498E-2
6,770361E-3
5,148820E-3
1,131067E-2
9,689133E-3
1,163498E-2
1,682391E-2
1,228360E-2
2,230047E-3
4,824512E-3
1,001344E-2
5,473128E-3
9,040517E-3
1,747253E-2
1,195929E-2
9,689133E-3
1,390514E-2
6,121744E-3
7,743285E-3
1,390514E-2
1,098637E-2
7,743285E-3
1,390514E-2
1,066206E-2
5,148820E-3
9,040517E-3
6,770361E-3
2,878663E-3
1,033775E-2
1,390514E-2
8,716209E-3
1,098637E-2
1,358083E-2
1,905739E-3
4,500204E-3
1,325652E-2
6,446052E-3
4,175896E-3
1,358083E-2
9,364825E-3
7,418977E-3
1,195929E-2
7,743285E-3
5,797436E-3
1,163498E-2
9,689133E-3
6,121744E-3
8,716209E-3
8,716209E-3
1,257123E-3
6,446052E-3
9,689133E-3
4,175896E-3
7,094669E-3
1,260791E-2
6,446052E-3
7,743285E-3
1,455375E-2
6,770361E-3
6,121744E-3
1,325652E-2
7,743285E-3
7,418977E-3
1,520237E-2
1,293221E-2
8,067593E-3
1,325652E-2
1,098637E-2
8,067593E-3
1,390514E-2
1,390514E-2
9,689133E-3
1,325652E-2
1,325652E-2
6,770361E-3
1,001344E-2
1,520237E-2
8,716209E-3
1,001344E-2
1,844545E-2
1,228360E-2
1,195929E-2
1,552668E-2
8,716209E-3
1,131067E-2
1,422945E-2
1,293221E-2
9,689133E-3
1,779684E-2
1,617530E-2
7,743285E-3
1,066206E-2
1,001344E-2
7,094669E-3
1,390514E-2
1,812114E-2
1,098637E-2
1,260791E-2
1,617530E-2
6,121744E-3
9,040517E-3
1,390514E-2
8,067593E-3
9,040517E-3
1,779684E-2
9,689133E-3
9,689133E-3
1,455375E-2
4,175896E-3
4,824512E-3
1,260791E-2
9,689133E-3
9,040517E-3
1,293221E-2
9,364825E-3
4,500204E-3
1,195929E-2
9,040517E-3
4,824512E-3
1,098637E-2
1,293221E-2
8,067593E-3
1,260791E-2
1,293221E-2
1,257123E-3
4,500204E-3
1,131067E-2
5,797436E-3
7,094669E-3
1,422945E-2
8,716209E-3
4,824512E-3
7,418977E-3
-3,644176E-4
3,202971E-3
1,098637E-2
5,148820E-3
3,202971E-3
9,689133E-3
7,743285E-3
1,581431E-3
4,500204E-3
2,554355E-3
-3,931807E-3
2,878663E-3
5,148820E-3
-2,310266E-3
1,581431E-3
3,202971E-3
-7,823504E-3
-2,310266E-3
3,527280E-3
-4,904731E-3
-4,256115E-3
3,851588E-3
-1,337342E-3
-4,010948E-5
5,148820E-3
6,085067E-4
4,175896E-3
1,455375E-2
1,487806E-2
1,779684E-2
2,882331E-2
3,012054E-2
2,558023E-2
3,401224E-2
4,082271E-2
4,439010E-2
5,703812E-2
6,936182E-2
6,774028E-2
7,584799E-2
8,557723E-2
8,298276E-2
9,271201E-2
1,050357E-1
1,027656E-1
1,053600E-1
1,186567E-1
1,150893E-1
1,128191E-1
1,206025E-1
1,141163E-1
1,105490E-1
1,147650E-1
1,115219E-1
1,024412E-1
1,021169E-1
9,919817E-2
8,200984E-2
7,941537E-2
7,779383E-2
6,644305E-2
6,157843E-2
6,222705E-2
4,795749E-2
4,406579E-2
4,276856E-2
2,720177E-2
2,558023E-2
2,785039E-2
2,006699E-2
1,520237E-2
1,909407E-2
1,163498E-2
4,500204E-3
5,473128E-3
9,328148E-4
-1,661650E-3
3,202971E-3
-3,644176E-4
-5,877655E-3
1,905739E-3
-4,010948E-5
-1,106658E-2
-1,074228E-2
-8,472120E-3
-1,366105E-2
-9,120736E-3
-6,887257E-4
-6,526271E-3
-5,877655E-3
-2,310266E-3
-1,495828E-2
-1,106658E-2
-4,256115E-3
-1,139089E-2
-9,769352E-3
-3,644176E-4
-4,580423E-3
-7,823504E-3
-4,904731E-3
-8,796428E-3
-1,074228E-2
-1,337342E-3
1,905739E-3
-5,229039E-3
2,841986E-4
-4,010948E-5
-9,445044E-3
-4,580423E-3
1,905739E-3
-3,283190E-3
-6,887257E-4
6,446052E-3
-4,010948E-5
1,257123E-3
6,770361E-3
-1,985958E-3
-1,661650E-3
5,148820E-3
2,841986E-4
-1,013034E-3
8,391901E-3
6,121744E-3
1,581431E-3
7,418977E-3
3,851588E-3
2,230047E-3
7,418977E-3
9,364825E-3
2,878663E-3
8,391901E-3
1,163498E-2
2,878663E-3
7,418977E-3
9,364825E-3
3,202971E-3
7,094669E-3
1,390514E-2
5,148820E-3
8,391901E-3
1,195929E-2
6,085067E-4
3,527280E-3
1,228360E-2
1,033775E-2
7,418977E-3
1,520237E-2
1,260791E-2
5,473128E-3
1,066206E-2
1,033775E-2
1,131067E-2
1,812114E-2
2,006699E-2
1,293221E-2
1,682391E-2
2,006699E-2
1,001344E-2
1,131067E-2
1,909407E-2
1,455375E-2
1,585099E-2
2,428300E-2
1,714822E-2
1,195929E-2
1,844545E-2
1,260791E-2
1,260791E-2
1,876976E-2
1,649960E-2
1,131067E-2
1,844545E-2
1,974268E-2
1,293221E-2
1,779684E-2
1,909407E-2
1,455375E-2
1,617530E-2
2,136422E-2
1,487806E-2
1,487806E-2
1,974268E-2
1,358083E-2
1,552668E-2
2,395869E-2
1,747253E-2
1,552668E-2
2,233715E-2
1,909407E-2
1,422945E-2
1,747253E-2
1,293221E-2
1,293221E-2
2,103992E-2
2,428300E-2
2,071561E-2
2,103992E-2
2,298577E-2
1,325652E-2
1,649960E-2
2,331007E-2
1,520237E-2
1,585099E-2
2,460731E-2
1,585099E-2
1,876976E-2
2,168853E-2
1,163498E-2
1,487806E-2
2,006699E-2
1,552668E-2
1,325652E-2
2,006699E-2
1,649960E-2
1,228360E-2
1,552668E-2
1,422945E-2
1,001344E-2
1,552668E-2
1,974268E-2
1,552668E-2
1,844545E-2
2,039130E-2
9,364825E-3
1,228360E-2
1,585099E-2
1,195929E-2
1,455375E-2
2,201284E-2
1,747253E-2
1,066206E-2
1,682391E-2
1,649960E-2
1,325652E-2
1,812114E-2
1,876976E-2
1,260791E-2
1,941838E-2
2,168853E-2
1,293221E-2
1,617530E-2
1,487806E-2
1,195929E-2
1,682391E-2
2,103992E-2
1,487806E-2
1,487806E-2
1,844545E-2
1,001344E-2
1,228360E-2
1,779684E-2
1,131067E-2
1,098637E-2
2,039130E-2
1,682391E-2
1,098637E-2
1,422945E-2
1,325652E-2
1,195929E-2
1,585099E-2
1,714822E-2
1,228360E-2
1,649960E-2
1,682391E-2
8,716209E-3
1,325652E-2
1,682391E-2
1,001344E-2
1,066206E-2
1,941838E-2
1,487806E-2
1,325652E-2
2,039130E-2
1,163498E-2
8,716209E-3
1,714822E-2
1,585099E-2
1,422945E-2
2,266146E-2
1,747253E-2
1,001344E-2
1,552668E-2
1,195929E-2
9,689133E-3
1,520237E-2
2,168853E-2
1,520237E-2
1,358083E-2
1,747253E-2
8,391901E-3
1,098637E-2
1,714822E-2
9,689133E-3
9,040517E-3
2,201284E-2
1,325652E-2
7,418977E-3
1,455375E-2
1,098637E-2
1,066206E-2
1,682391E-2
1,812114E-2
1,163498E-2
1,390514E-2
1,293221E-2
5,797436E-3
1,098637E-2
1,520237E-2
9,040517E-3
1,260791E-2
1,974268E-2
1,195929E-2
1,260791E-2
1,552668E-2
6,446052E-3
1,001344E-2
1,779684E-2
1,520237E-2
1,358083E-2
2,071561E-2
1,487806E-2
9,689133E-3
1,714822E-2
1,390514E-2
1,131067E-2
1,779684E-2
2,071561E-2
1,358083E-2
1,682391E-2
1,941838E-2
9,040517E-3
1,260791E-2
1,844545E-2
1,163498E-2
1,325652E-2
2,071561E-2
1,390514E-2
1,390514E-2
1,779684E-2
9,040517E-3
1,163498E-2
1,941838E-2
1,747253E-2
1,422945E-2
1,779684E-2
1,649960E-2
1,195929E-2
1,617530E-2
1,358083E-2
1,066206E-2
1,682391E-2
2,233715E-2
1,422945E-2
1,585099E-2
1,876976E-2
7,743285E-3
1,228360E-2
1,747253E-2
1,033775E-2
1,163498E-2
2,136422E-2
1,455375E-2
1,098637E-2
1,682391E-2
9,689133E-3
9,040517E-3
1,779684E-2
1,293221E-2
8,391901E-3
1,812114E-2
1,649960E-2
1,098637E-2
1,617530E-2
1,455375E-2
1,066206E-2
1,520237E-2
2,039130E-2
1,358083E-2
1,714822E-2
2,039130E-2
1,098637E-2
1,390514E-2
2,039130E-2
1,552668E-2
1,552668E-2
2,266146E-2
1,876976E-2
1,325652E-2
1,844545E-2
1,390514E-2
1,325652E-2
1,909407E-2
1,876976E-2
1,617530E-2
2,168853E-2
1,941838E-2
1,001344E-2
1,779684E-2
1,909407E-2
1,066206E-2
1,487806E-2
2,006699E-2
1,422945E-2
1,714822E-2
1,974268E-2
1,131067E-2
1,422945E-2
1,974268E-2
1,358083E-2
1,390514E-2
2,103992E-2
1,812114E-2
1,195929E-2
1,455375E-2
1,552668E-2
1,293221E-2
1,747253E-2
2,103992E-2
1,455375E-2
1,779684E-2
1,941838E-2
1,131067E-2
1,617530E-2
1,941838E-2
1,325652E-2
1,552668E-2
2,103992E-2
1,358083E-2
1,325652E-2
2,006699E-2
1,325652E-2
1,358083E-2
2,233715E-2
1,844545E-2
1,649960E-2
2,136422E-2
1,617530E-2
1,195929E-2
1,714822E-2
1,520237E-2
1,325652E-2
1,909407E-2
2,136422E-2
1,585099E-2
2,006699E-2
2,136422E-2
1,001344E-2
1,390514E-2
1,876976E-2
1,195929E-2
1,422945E-2
2,395869E-2
1,682391E-2
1,358083E-2
1,714822E-2
1,163498E-2
1,001344E-2
1,617530E-2
1,422945E-2
1,325652E-2
2,136422E-2
1,941838E-2
1,033775E-2
1,293221E-2
1,358083E-2
1,195929E-2
1,649960E-2
1,941838E-2
1,293221E-2
1,649960E-2
2,136422E-2
1,131067E-2
1,390514E-2
1,714822E-2
1,195929E-2
1,228360E-2
2,201284E-2
1,747253E-2
1,293221E-2
1,812114E-2
1,195929E-2
1,001344E-2
1,649960E-2
1,617530E-2
1,325652E-2
1,682391E-2
2,039130E-2
1,163498E-2
1,422945E-2
1,617530E-2
1,033775E-2
1,390514E-2
2,071561E-2
1,358083E-2
1,520237E-2
2,298577E-2
1,228360E-2
1,293221E-2
2,039130E-2
1,487806E-2
1,422945E-2
2,136422E-2
1,909407E-2
1,260791E-2
1,520237E-2
1,487806E-2
1,358083E-2
1,714822E-2
2,071561E-2
1,617530E-2
1,747253E-2
1,876976E-2
8,067593E-3
1,260791E-2
1,876976E-2
1,066206E-2
1,293221E-2
2,233715E-2
1,585099E-2
1,422945E-2
1,941838E-2
9,689133E-3
1,001344E-2
1,974268E-2
1,422945E-2
1,228360E-2
1,747253E-2
1,455375E-2
8,391901E-3
1,455375E-2
1,358083E-2
1,163498E-2
1,487806E-2
1,552668E-2
1,066206E-2
1,358083E-2
1,747253E-2
5,473128E-3
7,094669E-3
1,617530E-2
1,163498E-2
1,358083E-2
2,103992E-2
1,358083E-2
1,195929E-2
1,552668E-2
9,689133E-3
1,163498E-2
1,747253E-2
1,552668E-2
1,293221E-2
2,071561E-2
1,941838E-2
8,716209E-3
1,163498E-2
1,390514E-2
1,163498E-2
1,747253E-2
2,071561E-2
1,422945E-2
1,455375E-2
1,812114E-2
1,098637E-2
1,422945E-2
2,266146E-2
1,649960E-2
1,520237E-2
2,233715E-2
1,812114E-2
1,358083E-2
1,779684E-2
1,455375E-2
1,325652E-2
1,876976E-2
2,103992E-2
1,714822E-2
2,039130E-2
1,779684E-2
7,743285E-3
1,487806E-2
1,812114E-2
1,033775E-2
1,552668E-2
2,266146E-2
1,585099E-2
1,487806E-2
1,974268E-2
1,066206E-2
1,422945E-2
2,039130E-2
1,390514E-2
1,455375E-2
2,233715E-2
1,812114E-2
1,325652E-2
1,779684E-2
1,358083E-2
1,228360E-2
1,876976E-2
1,941838E-2
1,520237E-2
1,876976E-2
1,909407E-2
9,364825E-3
1,358083E-2
1,909407E-2
1,747253E-2
2,363438E-2
3,368793E-2
2,785039E-2
2,752608E-2
3,693101E-2
3,563378E-2
4,568733E-2
5,930827E-2
6,319997E-2
7,617229E-2
8,557723E-2
6,838890E-2
5,314642E-2
5,022765E-2
4,374148E-2
3,790394E-2
3,109347E-2
1,909407E-2
2,878663E-3
-2,310266E-3
-3,931807E-3
-1,430967E-2
-1,820136E-2
-1,852567E-2
-3,409246E-2
-3,895708E-2
-3,247092E-2
-3,830846E-2
-3,636262E-2
-2,598476E-2
-2,241737E-2
-9,120736E-3
9,364825E-3
1,585099E-2
1,779684E-2
2,752608E-2
3,012054E-2
2,266146E-2
2,687746E-2
2,817469E-2
2,460731E-2
2,914762E-2
3,206639E-2
2,233715E-2
2,298577E-2
2,622885E-2
1,487806E-2
1,876976E-2
2,493161E-2
1,714822E-2
1,747253E-2
2,298577E-2
1,812114E-2
1,066206E-2
1,649960E-2
1,682391E-2
1,422945E-2
1,941838E-2
1,649960E-2
1,325652E-2
1,585099E-2
1,714822E-2
7,094669E-3
1,001344E-2
1,455375E-2
8,391901E-3
1,325652E-2
2,201284E-2
1,358083E-2
1,228360E-2
1,520237E-2
6,121744E-3
9,689133E-3
1,844545E-2
1,520237E-2
1,487806E-2
2,006699E-2
1,617530E-2
1,001344E-2
1,649960E-2
1,844545E-2
1,520237E-2
1,974268E-2
2,525592E-2
2,103992E-2
2,201284E-2
2,363438E-2
1,422945E-2
1,714822E-2
2,395869E-2
1,682391E-2
1,844545E-2
2,752608E-2
2,201284E-2
1,779684E-2
2,103992E-2
1,552668E-2
1,260791E-2
1,779684E-2
1,487806E-2
6,770361E-3
8,716209E-3
7,743285E-3
-3,644176E-4
1,098637E-2
-8,598175E-2
-2,572164E-1
-3,567790E-1
-3,989391E-1
-4,556930E-1
-5,474722E-1
-6,184956E-1
-6,518994E-1
-6,512508E-1
-6,376298E-1
-6,360083E-1
-6,230360E-1
-5,646605E-1
-5,387158E-1
-4,806647E-1
-2,773235E-1
-3,214661E-2
1,702216E-1
3,122686E-1
4,348571E-1
5,794985E-1
7,419768E-1
8,794835E-1
9,654251E-1
1,024449E+0
1,047475E+0
1,026071E+0
9,894239E-1
9,355888E-1
8,509444E-1
7,562464E-1
6,531164E-1
5,279335E-1
4,076152E-1
2,979990E-1
1,890315E-1
9,271201E-2
2,071561E-2
-4,057862E-2
-9,538669E-2
-1,213313E-1
-1,375467E-1
-1,498704E-1
-1,469517E-1
-1,391683E-1
-1,414384E-1
-1,330064E-1
-1,219800E-1
-1,271689E-1
-1,213313E-1
-1,103049E-1
-1,135479E-1
-1,135479E-1
-1,034944E-1
-1,080347E-1
-1,093319E-1
-1,047916E-1
-1,073861E-1
-1,015485E-1
-8,954914E-2
-8,727899E-2
-8,533314E-2
-7,398236E-2
-7,106358E-2
-7,527959E-2
-6,587465E-2
-6,230726E-2
-6,003711E-2
-5,322664E-2
-4,447032E-2
-4,414601E-2
-4,122724E-2
-3,538969E-2
-4,284878E-2
-3,636262E-2
-2,922784E-2
-3,182230E-2
-3,020076E-2
-2,112014E-2
-2,079583E-2
-2,598476E-2
-2,241737E-2
-2,274168E-2
-2,274168E-2
-1,430967E-2
-1,139089E-2
-1,625551E-2
-1,236382E-2
-6,526271E-3
-1,430967E-2
-1,106658E-2
-5,553347E-3
-1,301243E-2
-7,174888E-3
3,527280E-3
-4,904731E-3
-5,553347E-3
-2,958882E-3
-1,041797E-2
-5,877655E-3
1,581431E-3
-1,337342E-3
6,085067E-4
5,797436E-3
5,148820E-3
6,085067E-4
4,500204E-3
1,581431E-3
-3,644176E-4
6,770361E-3
1,195929E-2
8,716209E-3
1,260791E-2
1,649960E-2
6,446052E-3
1,066206E-2
1,909407E-2
1,422945E-2
1,552668E-2
2,266146E-2
1,358083E-2
1,260791E-2
1,844545E-2
1,195929E-2
1,585099E-2
2,298577E-2
1,779684E-2
1,682391E-2
2,428300E-2
1,974268E-2
1,487806E-2
1,941838E-2
1,390514E-2
1,260791E-2
2,006699E-2
2,233715E-2
1,876976E-2
2,233715E-2
2,298577E-2
1,293221E-2
1,617530E-2
2,006699E-2
1,520237E-2
1,974268E-2
2,298577E-2
1,844545E-2
2,136422E-2
2,428300E-2
1,358083E-2
1,585099E-2
2,428300E-2
1,617530E-2
1,552668E-2
2,493161E-2
2,103992E-2
1,714822E-2
2,331007E-2
1,714822E-2
1,520237E-2
2,168853E-2
2,428300E-2
1,779684E-2
2,331007E-2
2,428300E-2
1,617530E-2
2,136422E-2
2,136422E-2
1,390514E-2
1,844545E-2
2,622885E-2
2,201284E-2
2,233715E-2
2,136422E-2
1,390514E-2
1,422945E-2
2,233715E-2
1,941838E-2
1,585099E-2
2,168853E-2
2,006699E-2
1,228360E-2
1,812114E-2
1,747253E-2
1,455375E-2
1,909407E-2
2,298577E-2
1,617530E-2
1,974268E-2
2,136422E-2
1,066206E-2
1,487806E-2
2,298577E-2
1,649960E-2
1,617530E-2
2,298577E-2
1,649960E-2
1,617530E-2
2,006699E-2
1,228360E-2
1,520237E-2
2,006699E-2
1,714822E-2
1,682391E-2
2,039130E-2
1,909407E-2
1,066206E-2
1,747253E-2
1,812114E-2
1,487806E-2
2,266146E-2
2,655315E-2
1,585099E-2
2,071561E-2
2,428300E-2
1,260791E-2
1,649960E-2
2,266146E-2
1,682391E-2
1,974268E-2
2,979624E-2
2,168853E-2
1,487806E-2
1,974268E-2
1,649960E-2
1,649960E-2
2,233715E-2
2,298577E-2
1,714822E-2
2,201284E-2
2,071561E-2
1,131067E-2
1,293221E-2
1,876976E-2
1,422945E-2
1,552668E-2
2,233715E-2
1,552668E-2
1,325652E-2
1,714822E-2
7,418977E-3
6,446052E-3
1,390514E-2
9,689133E-3
6,446052E-3
1,422945E-2
1,001344E-2
7,094669E-3
1,163498E-2
5,797436E-3
1,581431E-3
9,364825E-3
1,325652E-2
9,040517E-3
1,066206E-2
9,364825E-3
1,257123E-3
5,797436E-3
9,689133E-3
5,148820E-3
7,418977E-3
1,358083E-2
6,770361E-3
6,121744E-3
9,040517E-3
3,851588E-3
5,473128E-3
1,163498E-2
8,716209E-3
6,770361E-3
1,358083E-2
1,131067E-2
3,851588E-3
9,689133E-3
7,743285E-3
5,797436E-3
1,358083E-2
1,325652E-2
6,446052E-3
1,066206E-2
1,098637E-2
9,328148E-4
7,743285E-3
1,422945E-2
5,473128E-3
6,121744E-3
1,228360E-2
4,175896E-3
1,257123E-3
5,797436E-3
9,328148E-4
6,446052E-3
1,195929E-2
7,743285E-3
4,824512E-3
8,391901E-3
7,094669E-3
-1,661650E-3
3,527280E-3
4,824512E-3
1,905739E-3
5,473128E-3
1,163498E-2
6,446052E-3
6,770361E-3
1,066206E-2
-1,337342E-3
-1,661650E-3
8,067593E-3
2,554355E-3
2,230047E-3
1,325652E-2
7,743285E-3
-1,013034E-3
5,473128E-3
1,257123E-3
-1,337342E-3
4,824512E-3
6,121744E-3
5,148820E-3
9,689133E-3
7,743285E-3
-1,661650E-3
1,905739E-3
2,878663E-3
-1,661650E-3
3,527280E-3
9,364825E-3
2,841986E-4
1,257123E-3
8,067593E-3
-3,644176E-4
6,085067E-4
2,230047E-3
-2,958882E-3
-4,580423E-3
3,527280E-3
6,085067E-4
-5,553347E-3
1,257123E-3
-2,310266E-3
-5,229039E-3
-4,010948E-5
1,257123E-3
-3,607499E-3
-6,887257E-4
2,841986E-4
-8,147812E-3
-2,310266E-3
2,878663E-3
-6,201963E-3
-4,256115E-3
4,175896E-3
-3,644176E-4
2,841986E-4
3,202971E-3
-3,644176E-4
2,230047E-3
9,689133E-3
1,098637E-2
1,163498E-2
1,974268E-2
2,233715E-2
1,844545E-2
2,817469E-2
3,822825E-2
3,790394E-2
4,763318E-2
6,287566E-2
6,125412E-2
6,838890E-2
7,909107E-2
7,682091E-2
8,687446E-2
1,008197E-1
9,984678E-2
1,011440E-1
1,137920E-1
1,111976E-1
1,095760E-1
1,160622E-1
1,086031E-1
1,066573E-1
1,121705E-1
1,053600E-1
9,627940E-2
9,822524E-2
9,076616E-2
7,876676E-2
7,844245E-2
7,357783E-2
6,417289E-2
5,930827E-2
5,768673E-2
4,406579E-2
4,049840E-2
3,855255E-2
2,363438E-2
2,201284E-2
2,395869E-2
1,520237E-2
1,098637E-2
1,714822E-2
9,364825E-3
9,328148E-4
5,473128E-3
-3,931807E-3
-7,823504E-3
-1,013034E-3
-3,283190E-3
-7,499196E-3
-2,958882E-3
-3,931807E-3
-1,139089E-2
-6,201963E-3
-6,526271E-3
-1,398536E-2
-9,769352E-3
-3,607499E-3
-1,074228E-2
-8,472120E-3
-6,201963E-3
-1,463397E-2
-8,796428E-3
-3,283190E-3
-1,268813E-2
-1,106658E-2
-4,010948E-5
-5,229039E-3
-8,472120E-3
-4,580423E-3
-1,171520E-2
-8,472120E-3
-3,931807E-3
-6,526271E-3
-6,850580E-3
9,328148E-4
-1,985958E-3
-9,120736E-3
-3,283190E-3
-3,283190E-3
-9,445044E-3
-2,634574E-3
2,878663E-3
-1,985958E-3
-3,644176E-4
2,554355E-3
-6,850580E-3
-3,283190E-3
5,797436E-3
-3,644176E-4
-4,010948E-5
7,743285E-3
3,527280E-3
2,230047E-3
9,040517E-3
2,878663E-3
1,905739E-3
6,770361E-3
8,716209E-3
7,094669E-3
1,422945E-2
1,293221E-2
4,500204E-3
8,716209E-3
1,001344E-2
7,094669E-3
1,098637E-2
1,552668E-2
1,293221E-2
1,520237E-2
1,779684E-2
9,689133E-3
1,228360E-2
1,779684E-2
1,228360E-2
1,293221E-2
2,395869E-2
1,585099E-2
1,487806E-2
2,460731E-2
1,779684E-2
1,812114E-2
2,590454E-2
2,201284E-2
2,233715E-2
2,979624E-2
2,914762E-2
2,298577E-2
2,785039E-2
2,849900E-2
2,363438E-2
2,849900E-2
3,628240E-2
3,174208E-2
3,368793E-2
3,401224E-2
2,525592E-2
3,141778E-2
3,530947E-2
2,525592E-2
2,817469E-2
3,693101E-2
3,174208E-2
2,947193E-2
3,336362E-2
2,428300E-2
2,395869E-2
3,401224E-2
3,368793E-2
2,849900E-2
3,044485E-2
3,174208E-2
2,136422E-2
2,460731E-2
3,044485E-2
2,331007E-2
2,395869E-2
3,303932E-2
2,460731E-2
2,493161E-2
3,012054E-2
1,844545E-2
1,844545E-2
2,622885E-2
2,136422E-2
2,071561E-2
2,785039E-2
2,233715E-2
1,617530E-2
2,201284E-2
1,876976E-2
1,390514E-2
1,941838E-2
2,136422E-2
1,617530E-2
1,844545E-2
1,974268E-2
1,066206E-2
1,422945E-2
1,714822E-2
9,040517E-3
1,098637E-2
1,876976E-2
1,195929E-2
1,001344E-2
1,585099E-2
8,067593E-3
7,094669E-3
1,487806E-2
7,743285E-3
6,770361E-3
1,455375E-2
1,131067E-2
5,797436E-3
9,040517E-3
6,446052E-3
3,202971E-3
9,364825E-3
1,358083E-2
7,094669E-3
1,163498E-2
1,325652E-2
-3,644176E-4
5,148820E-3
1,228360E-2
5,148820E-3
6,121744E-3
1,325652E-2
7,743285E-3
5,148820E-3
9,364825E-3
5,797436E-3
4,500204E-3
6,770361E-3
7,418977E-3
5,148820E-3
1,033775E-2
9,689133E-3
-1,013034E-3
2,230047E-3
8,067593E-3
2,230047E-3
3,202971E-3
1,195929E-2
4,824512E-3
4,824512E-3
9,040517E-3
-3,644176E-4
1,905739E-3
9,689133E-3
4,500204E-3
3,851588E-3
1,228360E-2
8,391901E-3
3,202971E-3
5,797436E-3
2,878663E-3
2,554355E-3
9,689133E-3
1,390514E-2
6,121744E-3
8,716209E-3
8,716209E-3
-4,010948E-5
5,797436E-3
1,131067E-2
6,446052E-3
5,148820E-3
1,163498E-2
1,033775E-2
6,770361E-3
1,131067E-2
7,418977E-3
4,824512E-3
9,689133E-3
8,391901E-3
3,527280E-3
9,689133E-3
9,689133E-3
5,797436E-3
1,098637E-2
9,040517E-3
2,878663E-3
8,391901E-3
1,552668E-2
8,391901E-3
1,033775E-2
1,228360E-2
3,202971E-3
8,716209E-3
1,260791E-2
7,418977E-3
1,001344E-2
1,714822E-2
1,422945E-2
9,040517E-3
1,325652E-2
8,391901E-3
5,148820E-3
1,033775E-2
1,228360E-2
1,066206E-2
1,422945E-2
1,682391E-2
7,418977E-3
1,001344E-2
1,098637E-2
6,770361E-3
1,066206E-2
2,006699E-2
1,195929E-2
9,689133E-3
1,585099E-2
9,364825E-3
9,689133E-3
1,682391E-2
1,422945E-2
1,358083E-2
2,233715E-2
1,779684E-2
1,098637E-2
1,455375E-2
9,040517E-3
7,418977E-3
1,617530E-2
2,039130E-2
1,455375E-2
1,552668E-2
1,779684E-2
7,743285E-3
1,066206E-2
1,487806E-2
9,040517E-3
1,098637E-2
2,103992E-2
1,293221E-2
1,228360E-2
1,714822E-2
8,716209E-3
9,040517E-3
1,682391E-2
1,487806E-2
1,033775E-2
1,941838E-2
1,617530E-2
6,770361E-3
1,131067E-2
1,228360E-2
8,391901E-3
1,358083E-2
1,714822E-2
1,390514E-2
1,422945E-2
1,714822E-2
5,797436E-3
1,001344E-2
1,747253E-2
1,228360E-2
1,390514E-2
1,974268E-2
1,293221E-2
1,552668E-2
2,201284E-2
1,422945E-2
1,260791E-2
1,812114E-2
1,487806E-2
1,228360E-2
1,779684E-2
1,844545E-2
1,131067E-2
1,260791E-2
1,585099E-2
1,131067E-2
1,422945E-2
2,103992E-2
1,325652E-2
1,293221E-2
1,617530E-2
8,067593E-3
1,033775E-2
1,747253E-2
1,163498E-2
1,163498E-2
2,103992E-2
1,747253E-2
1,098637E-2
1,520237E-2
1,163498E-2
9,364825E-3
1,552668E-2
1,747253E-2
1,195929E-2
1,876976E-2
2,039130E-2
1,163498E-2
1,487806E-2
1,747253E-2
7,743285E-3
1,358083E-2
2,071561E-2
1,422945E-2
1,325652E-2
1,649960E-2
8,716209E-3
1,001344E-2
1,876976E-2
1,747253E-2
1,195929E-2
1,876976E-2
1,779684E-2
9,040517E-3
1,552668E-2
1,487806E-2
1,131067E-2
1,747253E-2
2,168853E-2
1,520237E-2
1,876976E-2
2,103992E-2
1,033775E-2
1,390514E-2
1,779684E-2
1,066206E-2
1,228360E-2
2,201284E-2
1,487806E-2
1,293221E-2
1,909407E-2
1,163498E-2
9,689133E-3
1,552668E-2
1,390514E-2
1,325652E-2
1,876976E-2
1,682391E-2
6,770361E-3
1,358083E-2
1,649960E-2
1,228360E-2
1,552668E-2
2,136422E-2
1,422945E-2
1,617530E-2
1,974268E-2
1,066206E-2
1,325652E-2
2,006699E-2
1,455375E-2
1,358083E-2
2,233715E-2
1,682391E-2
1,520237E-2
1,909407E-2
1,293221E-2
1,131067E-2
1,714822E-2
1,390514E-2
1,131067E-2
1,844545E-2
1,682391E-2
1,001344E-2
1,325652E-2
1,195929E-2
8,391901E-3
1,552668E-2
2,103992E-2
1,714822E-2
1,714822E-2
1,876976E-2
8,067593E-3
1,098637E-2
1,876976E-2
1,617530E-2
1,552668E-2
2,428300E-2
2,006699E-2
1,487806E-2
1,747253E-2
1,390514E-2
1,195929E-2
1,941838E-2
2,039130E-2
1,422945E-2
1,714822E-2
1,844545E-2
1,033775E-2
1,455375E-2
1,682391E-2
1,163498E-2
1,585099E-2
2,071561E-2
1,131067E-2
1,228360E-2
1,714822E-2
9,364825E-3
1,358083E-2
2,136422E-2
1,585099E-2
1,358083E-2
2,006699E-2
1,909407E-2
1,422945E-2
1,714822E-2
1,585099E-2
1,390514E-2
1,844545E-2
2,298577E-2
1,812114E-2
2,103992E-2
2,266146E-2
1,293221E-2
1,682391E-2
1,941838E-2
1,228360E-2
1,390514E-2
2,298577E-2
1,779684E-2
1,649960E-2
2,168853E-2
1,131067E-2
1,260791E-2
1,909407E-2
1,293221E-2
1,325652E-2
2,233715E-2
1,844545E-2
1,066206E-2
1,585099E-2
1,260791E-2
1,098637E-2
1,941838E-2
2,071561E-2
1,520237E-2
2,039130E-2
2,071561E-2
7,743285E-3
1,325652E-2
1,844545E-2
1,455375E-2
1,714822E-2
2,460731E-2
1,585099E-2
1,455375E-2
1,974268E-2
1,228360E-2
1,358083E-2
1,909407E-2
1,358083E-2
1,098637E-2
2,233715E-2
1,941838E-2
1,228360E-2
1,812114E-2
1,195929E-2
9,364825E-3
1,844545E-2
2,071561E-2
1,747253E-2
1,974268E-2
1,747253E-2
9,364825E-3
1,455375E-2
1,779684E-2
1,131067E-2
1,520237E-2
2,168853E-2
1,422945E-2
1,455375E-2
2,039130E-2
1,195929E-2
1,228360E-2
2,006699E-2
1,552668E-2
1,358083E-2
2,006699E-2
1,487806E-2
1,293221E-2
1,844545E-2
1,422945E-2
1,422945E-2
1,941838E-2
2,201284E-2
1,714822E-2
1,974268E-2
2,006699E-2
1,033775E-2
1,455375E-2
1,812114E-2
1,260791E-2
1,779684E-2
2,298577E-2
1,422945E-2
1,812114E-2
2,168853E-2
1,033775E-2
1,293221E-2
1,974268E-2
1,066206E-2
1,228360E-2
2,071561E-2
1,747253E-2
1,520237E-2
1,941838E-2
1,293221E-2
1,163498E-2
1,941838E-2
1,876976E-2
1,293221E-2
1,876976E-2
1,812114E-2
1,066206E-2
1,747253E-2
2,331007E-2
2,201284E-2
2,622885E-2
3,693101E-2
3,206639E-2
3,693101E-2
4,828180E-2
4,536302E-2
4,990334E-2
6,676736E-2
7,455075E-2
7,292921E-2
7,098336E-2
6,092981E-2
4,503872E-2
4,179564E-2
3,920117E-2
1,812114E-2
7,743285E-3
3,527280E-3
-6,526271E-3
-5,553347E-3
-6,850580E-3
-2,306598E-2
-2,760630E-2
-2,987645E-2
-4,382170E-2
-4,511893E-2
-3,279523E-2
-3,149799E-2
-2,825491E-2
-1,430967E-2
-9,445044E-3
-3,644176E-4
1,358083E-2
1,617530E-2
1,812114E-2
2,817469E-2
2,914762E-2
2,103992E-2
2,266146E-2
2,493161E-2
2,071561E-2
2,071561E-2
2,331007E-2
1,747253E-2
1,876976E-2
2,266146E-2
1,163498E-2
1,455375E-2
2,103992E-2
1,585099E-2
1,617530E-2
2,558023E-2
2,071561E-2
1,390514E-2
1,909407E-2
1,358083E-2
1,293221E-2
2,071561E-2
1,876976E-2
1,325652E-2
1,779684E-2
1,617530E-2
9,689133E-3
1,552668E-2
1,649960E-2
1,098637E-2
1,422945E-2
1,941838E-2
1,293221E-2
1,293221E-2
1,747253E-2
7,418977E-3
1,195929E-2
1,941838E-2
1,552668E-2
1,552668E-2
2,233715E-2
1,779684E-2
1,195929E-2
1,649960E-2
1,585099E-2
1,714822E-2
2,363438E-2
2,331007E-2
2,006699E-2
2,460731E-2
2,363438E-2
1,552668E-2
1,876976E-2
2,168853E-2
1,649960E-2
2,006699E-2
2,817469E-2
2,006699E-2
1,747253E-2
2,233715E-2
1,163498E-2
1,260791E-2
1,714822E-2
6,121744E-3
2,841986E-4
5,148820E-3
7,418977E-3
-5,553347E-3
-1,349523E-1
-2,951605E-1
-3,798049E-1
-4,161274E-1
-4,735299E-1
-5,743897E-1
-6,321166E-1
-6,447646E-1
-6,463861E-1
-6,291978E-1
-6,256304E-1
-6,042261E-1
-5,497423E-1
-5,176358E-1
-4,145059E-1
-1,897603E-1
5,152488E-2
2,240568E-1
3,437265E-1
4,773414E-1
6,349552E-1
7,867314E-1
9,154817E-1
9,942886E-1
1,027692E+0
1,039692E+0
1,013423E+0
9,615334E-1
8,973204E-1
8,172163E-1
7,144106E-1
6,073890E-1
4,890165E-1
3,605905E-1
2,577848E-1
1,621139E-1
6,676736E-2
-2,634574E-3
-5,160510E-2
-9,765685E-2
-1,232772E-1
-1,320335E-1
-1,446815E-1
-1,456544E-1
-1,368981E-1
-1,313849E-1
-1,248987E-1
-1,151695E-1
-1,135479E-1
-1,190612E-1
-1,119264E-1
-1,090076E-1
-1,116021E-1
-1,044673E-1
-9,830546E-2
-1,044673E-1
-1,008999E-1
-9,344084E-2
-9,992700E-2
-9,279222E-2
-7,949559E-2
-8,046852E-2
-7,463097E-2
-6,360450E-2
-6,619896E-2
-6,587465E-2
-5,419956E-2
-5,679403E-2
-5,387525E-2
-4,155155E-2
-4,090293E-2
-4,284878E-2
-3,376815E-2
-2,987645E-2
-3,928139E-2
-3,441677E-2
-2,857922E-2
-3,117369E-2
-2,663337E-2
-1,722844E-2
-1,949860E-2
-1,787705E-2
-1,366105E-2
-2,241737E-2
-1,820136E-2
-9,445044E-3
-1,366105E-2
-1,268813E-2
-2,634574E-3
-8,147812E-3
-1,203951E-2
-5,877655E-3
-6,850580E-3
-8,472120E-3
-6,887257E-4
2,554355E-3
-1,661650E-3
1,905739E-3
3,851588E-3
-5,553347E-3
2,841986E-4
4,824512E-3
2,841986E-4
5,473128E-3
1,422945E-2
7,094669E-3
4,824512E-3
9,364825E-3
4,500204E-3
9,040517E-3
1,422945E-2
8,067593E-3
1,098637E-2
1,974268E-2
1,487806E-2
1,131067E-2
1,455375E-2
1,163498E-2
1,066206E-2
1,682391E-2
2,006699E-2
1,358083E-2
1,812114E-2
2,136422E-2
1,163498E-2
1,358083E-2
1,941838E-2
1,422945E-2
1,487806E-2
2,525592E-2
2,039130E-2
1,649960E-2
2,168853E-2
1,520237E-2
1,487806E-2
2,233715E-2
2,168853E-2
2,006699E-2
2,558023E-2
2,460731E-2
1,682391E-2
2,071561E-2
1,974268E-2
1,649960E-2
2,201284E-2
2,655315E-2
2,006699E-2
2,006699E-2
2,298577E-2
1,390514E-2
1,649960E-2
2,331007E-2
2,006699E-2
2,168853E-2
2,720177E-2
2,136422E-2
1,422945E-2
1,714822E-2
1,422945E-2
1,487806E-2
2,201284E-2
2,428300E-2
1,941838E-2
2,136422E-2
2,136422E-2
1,228360E-2
1,552668E-2
1,974268E-2
1,390514E-2
1,649960E-2
2,071561E-2
1,358083E-2
1,617530E-2
2,071561E-2
1,131067E-2
1,001344E-2
1,812114E-2
1,131067E-2
1,001344E-2
1,909407E-2
1,585099E-2
7,743285E-3
1,293221E-2
1,033775E-2
7,418977E-3
1,293221E-2
1,487806E-2
1,001344E-2
1,487806E-2
1,876976E-2
8,391901E-3
1,098637E-2
1,422945E-2
8,716209E-3
1,098637E-2
1,876976E-2
1,260791E-2
1,163498E-2
1,876976E-2
8,391901E-3
6,121744E-3
1,293221E-2
1,098637E-2
9,040517E-3
1,422945E-2
1,001344E-2
3,851588E-3
1,098637E-2
7,743285E-3
5,148820E-3
9,364825E-3
1,228360E-2
9,040517E-3
1,293221E-2
1,325652E-2
3,527280E-3
9,040517E-3
1,358083E-2
5,797436E-3
1,001344E-2
1,876976E-2
1,033775E-2
9,040517E-3
1,358083E-2
3,202971E-3
7,418977E-3
1,552668E-2
1,066206E-2
8,067593E-3
1,163498E-2
1,033775E-2
4,175896E-3
6,770361E-3
6,446052E-3
3,202971E-3
1,001344E-2
1,390514E-2
6,446052E-3
7,743285E-3
1,293221E-2
2,878663E-3
5,473128E-3
1,325652E-2
6,770361E-3
8,391901E-3
1,714822E-2
1,066206E-2
8,391901E-3
1,422945E-2
5,797436E-3
7,094669E-3
1,520237E-2
1,228360E-2
1,163498E-2
1,812114E-2
1,325652E-2
5,148820E-3
1,033775E-2
1,131067E-2
8,716209E-3
1,487806E-2
1,649960E-2
1,195929E-2
1,520237E-2
1,844545E-2
5,797436E-3
9,689133E-3
1,714822E-2
8,391901E-3
1,033775E-2
2,006699E-2
1,390514E-2
1,163498E-2
1,779684E-2
1,033775E-2
8,716209E-3
1,228360E-2
7,743285E-3
5,473128E-3
1,455375E-2
1,455375E-2
6,121744E-3
1,195929E-2
1,131067E-2
5,148820E-3
8,391901E-3
1,585099E-2
1,163498E-2
1,520237E-2
1,779684E-2
7,094669E-3
1,293221E-2
1,844545E-2
1,098637E-2
1,163498E-2
1,941838E-2
1,487806E-2
1,422945E-2
1,909407E-2
1,033775E-2
1,163498E-2
1,812114E-2
1,520237E-2
1,195929E-2
1,649960E-2
1,552668E-2
7,418977E-3
1,163498E-2
1,228360E-2
8,391901E-3
1,293221E-2
1,941838E-2
1,228360E-2
1,747253E-2
2,103992E-2
1,001344E-2
1,163498E-2
1,649960E-2
1,098637E-2
1,260791E-2
2,395869E-2
1,358083E-2
1,163498E-2
1,617530E-2
7,743285E-3
7,743285E-3
1,455375E-2
1,163498E-2
8,716209E-3
1,358083E-2
1,001344E-2
-6,887257E-4
2,554355E-3
2,554355E-3
2,841986E-4
7,094669E-3
1,001344E-2
3,527280E-3
4,500204E-3
5,797436E-3
-4,256115E-3
-2,310266E-3
5,797436E-3
9,328148E-4
1,905739E-3
9,689133E-3
1,905739E-3
-1,985958E-3
3,851588E-3
-3,644176E-4
-3,644176E-4
5,473128E-3
4,500204E-3
2,554355E-3
6,770361E-3
5,473128E-3
-1,661650E-3
5,148820E-3
1,033775E-2
1,066206E-2
1,585099E-2
2,590454E-2
2,460731E-2
2,947193E-2
3,887686E-2
3,530947E-2
4,309287E-2
5,606519E-2
5,898396E-2
6,514582E-2
8,038830E-2
8,363138E-2
8,492861E-2
9,790094E-2
1,001711E-1
9,919817E-2
1,121705E-1
1,180080E-1
1,144406E-1
1,180080E-1
1,206025E-1
1,115219E-1
1,147650E-1
1,173594E-1
1,063329E-1
1,047114E-1
1,069816E-1
9,368493E-2
8,849600E-2
8,784739E-2
7,390214E-2
7,130767E-2
6,936182E-2
5,703812E-2
5,087626E-2
5,217349E-2
4,276856E-2
3,239070E-2
3,174208E-2
2,493161E-2
1,909407E-2
1,974268E-2
1,876976E-2
9,689133E-3
9,364825E-3
7,418977E-3
-3,931807E-3
-4,580423E-3
-1,985958E-3
-7,823504E-3
-7,174888E-3
-4,010948E-5
-7,823504E-3
-1,106658E-2
-8,472120E-3
-1,560690E-2
-1,495828E-2
-9,120736E-3
-1,139089E-2
-1,463397E-2
-5,553347E-3
-8,796428E-3
-1,528259E-2
-1,074228E-2
-1,268813E-2
-1,528259E-2
-7,499196E-3
-3,607499E-3
-9,445044E-3
-6,526271E-3
-5,877655E-3
-1,722844E-2
-1,009366E-2
-4,580423E-3
-1,074228E-2
-9,120736E-3
-6,887257E-4
-5,553347E-3
-7,823504E-3
-6,201963E-3
-1,074228E-2
-9,445044E-3
-4,010948E-5
-2,634574E-3
-5,229039E-3
1,581431E-3
2,841986E-4
-5,877655E-3
-3,931807E-3
-1,661650E-3
-4,580423E-3
-1,337342E-3
8,391901E-3
2,841986E-4
1,257123E-3
5,473128E-3
-4,904731E-3
-1,661650E-3
5,473128E-3
-4,010948E-5
1,905739E-3
1,001344E-2
4,824512E-3
6,085067E-4
4,500204E-3
-3,644176E-4
-2,634574E-3
6,770361E-3
1,001344E-2
4,824512E-3
1,098637E-2
1,098637E-2
6,085067E-4
5,473128E-3
1,131067E-2
3,202971E-3
4,175896E-3
1,260791E-2
1,066206E-2
8,067593E-3
1,487806E-2
7,743285E-3
6,770361E-3
1,358083E-2
9,040517E-3
5,473128E-3
1,747253E-2
1,422945E-2
6,770361E-3
1,422945E-2
1,422945E-2
1,066206E-2
1,455375E-2
1,779684E-2
1,358083E-2
1,617530E-2
2,006699E-2
8,067593E-3
1,325652E-2
1,876976E-2
1,260791E-2
1,422945E-2
2,071561E-2
1,390514E-2
1,325652E-2
1,876976E-2
1,358083E-2
1,293221E-2
1,520237E-2
1,260791E-2
1,228360E-2
1,974268E-2
2,006699E-2
7,418977E-3
1,260791E-2
1,617530E-2
1,066206E-2
1,325652E-2
2,266146E-2
1,649960E-2
1,617530E-2
2,071561E-2
9,040517E-3
1,163498E-2
2,039130E-2
1,649960E-2
1,585099E-2
2,266146E-2
1,974268E-2
1,455375E-2
1,779684E-2
1,520237E-2
1,552668E-2
2,331007E-2
2,395869E-2
1,714822E-2
1,812114E-2
2,071561E-2
1,228360E-2
1,520237E-2
2,103992E-2
1,422945E-2
1,682391E-2
2,331007E-2
1,617530E-2
1,066206E-2
1,487806E-2
1,195929E-2
1,131067E-2
1,941838E-2
1,974268E-2
1,260791E-2
1,617530E-2
1,585099E-2
7,743285E-3
1,293221E-2
1,358083E-2
7,418977E-3
1,293221E-2
1,909407E-2
1,195929E-2
1,325652E-2
1,520237E-2
4,500204E-3
6,446052E-3
1,487806E-2
1,098637E-2
9,040517E-3
1,585099E-2
1,325652E-2
5,797436E-3
1,001344E-2
1,033775E-2
7,094669E-3
1,163498E-2
1,358083E-2
8,391901E-3
1,163498E-2
1,293221E-2
4,175896E-3
9,689133E-3
1,520237E-2
9,689133E-3
1,001344E-2
1,876976E-2
1,098637E-2
9,364825E-3
1,422945E-2
7,743285E-3
1,131067E-2
1,779684E-2
1,585099E-2
1,228360E-2
1,844545E-2
1,844545E-2
1,066206E-2
1,260791E-2
1,325652E-2
9,689133E-3
1,293221E-2
1,747253E-2
1,390514E-2
1,585099E-2
1,941838E-2
8,391901E-3
9,040517E-3
1,422945E-2
8,067593E-3
7,743285E-3
1,876976E-2
1,228360E-2
9,364825E-3
1,390514E-2
8,391901E-3
7,418977E-3
1,422945E-2
1,325652E-2
9,040517E-3
1,487806E-2
1,455375E-2
5,473128E-3
1,131067E-2
1,455375E-2
9,364825E-3
1,228360E-2
1,974268E-2
1,422945E-2
1,358083E-2
1,714822E-2
7,418977E-3
1,131067E-2
1,974268E-2
1,552668E-2
1,260791E-2
1,974268E-2
1,682391E-2
1,001344E-2
1,487806E-2
1,455375E-2
1,098637E-2
1,487806E-2
1,520237E-2
1,260791E-2
1,682391E-2
1,812114E-2
8,067593E-3
9,689133E-3
1,325652E-2
7,094669E-3
1,033775E-2
2,006699E-2
1,163498E-2
8,391901E-3
1,520237E-2
8,067593E-3
9,364825E-3
1,714822E-2
1,228360E-2
1,001344E-2
1,812114E-2
1,617530E-2
8,716209E-3
1,422945E-2
1,455375E-2
1,098637E-2
1,422945E-2
1,747253E-2
1,163498E-2
1,358083E-2
1,779684E-2
8,391901E-3
1,325652E-2
1,909407E-2
9,689133E-3
1,131067E-2
1,974268E-2
1,390514E-2
1,228360E-2
1,747253E-2
1,001344E-2
1,098637E-2
1,779684E-2
1,585099E-2
1,066206E-2
1,779684E-2
1,520237E-2
5,473128E-3
1,228360E-2
1,293221E-2
9,040517E-3
1,131067E-2
1,617530E-2
1,066206E-2
1,163498E-2
1,422945E-2
7,418977E-3
1,033775E-2
1,812114E-2
1,228360E-2
1,001344E-2
1,779684E-2
1,390514E-2
1,001344E-2
1,455375E-2
1,066206E-2
8,716209E-3
1,714822E-2
1,649960E-2
1,293221E-2
1,876976E-2
1,552668E-2
6,446052E-3
1,066206E-2
1,422945E-2
1,033775E-2
1,455375E-2
2,168853E-2
1,520237E-2
1,325652E-2
1,779684E-2
1,033775E-2
1,325652E-2
1,812114E-2
1,520237E-2
1,260791E-2
2,006699E-2
1,844545E-2
1,098637E-2
1,585099E-2
1,682391E-2
1,001344E-2
1,260791E-2
2,103992E-2
1,617530E-2
1,422945E-2
1,844545E-2
8,716209E-3
1,163498E-2
1,876976E-2
1,228360E-2
1,195929E-2
2,136422E-2
1,747253E-2
1,358083E-2
1,876976E-2
1,487806E-2
9,364825E-3
1,487806E-2
1,974268E-2
1,487806E-2
1,941838E-2
1,974268E-2
8,716209E-3
1,293221E-2
1,747253E-2
1,001344E-2
9,689133E-3
1,876976E-2
1,422945E-2
1,293221E-2
1,812114E-2
7,743285E-3
8,067593E-3
1,617530E-2
1,520237E-2
1,098637E-2
1,876976E-2
1,617530E-2
9,040517E-3
1,649960E-2
1,585099E-2
1,098637E-2
1,422945E-2
1,649960E-2
1,260791E-2
1,649960E-2
2,006699E-2
9,689133E-3
1,228360E-2
1,779684E-2
1,066206E-2
1,228360E-2
1,876976E-2
1,163498E-2
1,260791E-2
1,682391E-2
9,689133E-3
9,689133E-3
1,520237E-2
1,487806E-2
1,325652E-2
1,909407E-2
1,714822E-2
8,716209E-3
1,325652E-2
1,293221E-2
7,743285E-3
1,260791E-2
1,714822E-2
1,195929E-2
1,260791E-2
1,714822E-2
8,391901E-3
1,131067E-2
1,714822E-2
1,033775E-2
1,228360E-2
2,071561E-2
1,260791E-2
1,228360E-2
1,617530E-2
6,446052E-3
1,001344E-2
2,071561E-2
1,649960E-2
1,455375E-2
1,909407E-2
1,779684E-2
1,066206E-2
1,487806E-2
1,293221E-2
1,098637E-2
1,714822E-2
2,039130E-2
1,649960E-2
1,649960E-2
1,876976E-2
1,033775E-2
1,552668E-2
1,714822E-2
1,098637E-2
1,228360E-2
2,103992E-2
1,649960E-2
1,585099E-2
2,136422E-2
1,228360E-2
1,001344E-2
1,617530E-2
1,520237E-2
1,487806E-2
2,071561E-2
1,844545E-2
8,391901E-3
1,325652E-2
1,422945E-2
1,098637E-2
1,682391E-2
2,201284E-2
1,552668E-2
1,779684E-2
1,844545E-2
9,689133E-3
1,390514E-2
1,941838E-2
1,293221E-2
1,293221E-2
2,039130E-2
1,649960E-2
1,260791E-2
1,747253E-2
1,390514E-2
1,163498E-2
1,649960E-2
1,876976E-2
1,520237E-2
1,682391E-2
1,779684E-2
9,689133E-3
1,325652E-2
1,682391E-2
1,131067E-2
1,585099E-2
2,298577E-2
1,649960E-2
1,747253E-2
2,039130E-2
1,066206E-2
1,066206E-2
1,844545E-2
1,552668E-2
1,422945E-2
2,331007E-2
1,747253E-2
1,131067E-2
1,520237E-2
1,001344E-2
1,260791E-2
1,876976E-2
1,779684E-2
1,390514E-2
1,876976E-2
1,909407E-2
9,689133E-3
1,325652E-2
1,585099E-2
1,325652E-2
1,714822E-2
2,428300E-2
1,844545E-2
1,876976E-2
2,103992E-2
1,098637E-2
1,325652E-2
2,266146E-2
1,682391E-2
1,585099E-2
2,395869E-2
2,039130E-2
1,617530E-2
1,844545E-2
1,228360E-2
1,195929E-2
2,103992E-2
2,071561E-2
1,455375E-2
2,136422E-2
2,103992E-2
1,390514E-2
1,812114E-2
1,714822E-2
1,293221E-2
1,876976E-2
2,493161E-2
1,747253E-2
1,941838E-2
2,395869E-2
1,228360E-2
1,293221E-2
1,941838E-2
1,422945E-2
1,520237E-2
2,428300E-2
1,812114E-2
1,390514E-2
1,876976E-2
1,260791E-2
1,163498E-2
1,974268E-2
1,779684E-2
1,293221E-2
1,779684E-2
1,714822E-2
1,001344E-2
1,325652E-2
1,390514E-2
1,131067E-2
1,617530E-2
2,590454E-2
2,298577E-2
2,298577E-2
2,622885E-2
2,103992E-2
2,720177E-2
3,920117E-2
3,822825E-2
4,406579E-2
6,028120E-2
6,287566E-2
7,487506E-2
8,914462E-2
6,871321E-2
4,925472E-2
4,990334E-2
4,666026E-2
4,147133E-2
3,790394E-2
2,103992E-2
1,257123E-3
-1,337342E-3
-3,931807E-3
-1,268813E-2
-1,268813E-2
-1,625551E-2
-3,214661E-2
-3,344384E-2
-3,409246E-2
-4,382170E-2
-3,733554E-2
-2,403891E-2
-2,014721E-2
-1,203951E-2
2,554355E-3
7,094669E-3
8,391901E-3
1,844545E-2
2,006699E-2
1,844545E-2
2,428300E-2
2,849900E-2
2,071561E-2
2,201284E-2
2,331007E-2
1,422945E-2
1,487806E-2
2,006699E-2
1,293221E-2
1,228360E-2
2,168853E-2
1,779684E-2
1,455375E-2
1,844545E-2
1,293221E-2
1,422945E-2
2,006699E-2
1,487806E-2
1,325652E-2
1,974268E-2
1,714822E-2
1,001344E-2
1,487806E-2
1,487806E-2
9,689133E-3
1,358083E-2
2,006699E-2
9,364825E-3
1,293221E-2
1,812114E-2
8,067593E-3
1,228360E-2
1,682391E-2
9,040517E-3
1,098637E-2
2,103992E-2
1,649960E-2
1,195929E-2
1,649960E-2
1,390514E-2
1,552668E-2
2,331007E-2
2,493161E-2
2,233715E-2
2,298577E-2
2,493161E-2
1,649960E-2
1,974268E-2
2,655315E-2
2,071561E-2
2,233715E-2
2,914762E-2
2,233715E-2
2,136422E-2
2,493161E-2
1,487806E-2
1,585099E-2
2,233715E-2
1,649960E-2
1,585099E-2
2,395869E-2
1,552668E-2
2,878663E-3
3,851588E-3
-3,644176E-4
5,797436E-3
6,085067E-4
-1,372224E-1
-2,971063E-1
-3,716972E-1
-4,119114E-1
-4,832592E-1
-5,727682E-1
-6,269276E-1
-6,470348E-1
-6,389270E-1
-6,194686E-1
-6,253061E-1
-6,016316E-1
-5,471479E-1
-5,322297E-1
-4,187219E-1
-1,842471E-1
5,120057E-2
2,266513E-1
3,485911E-1
4,747470E-1
6,304148E-1
7,886772E-1
9,096441E-1
9,858565E-1
1,031908E+0
1,043259E+0
1,012450E+0
9,654251E-1
8,999149E-1
8,104059E-1
7,173294E-1
6,122536E-1
4,864220E-1
3,690225E-1
2,636224E-1
1,553035E-1
6,384859E-2
-1,013034E-3
-6,230726E-2
-1,034944E-1
-1,226286E-1
-1,372224E-1
-1,420871E-1
-1,388440E-1
-1,401412E-1
-1,414384E-1
-1,294390E-1
-1,223043E-1
-1,210070E-1
-1,132236E-1
-1,073861E-1
-1,116021E-1
-1,070618E-1
-1,021972E-1
-1,109535E-1
-1,060889E-1
-9,668392E-2
-9,895408E-2
-9,635961E-2
-8,371160E-2
-8,468452E-2
-8,176575E-2
-7,365805E-2
-7,430666E-2
-6,879343E-2
-5,938849E-2
-5,614541E-2
-5,355095E-2
-4,706478E-2
-4,414601E-2
-4,933494E-2
-4,122724E-2
-3,409246E-2
-3,733554E-2
-3,149799E-2
-1,982290E-2
-2,728199E-2
-2,793061E-2
-2,014721E-2
-2,695768E-2
-2,339029E-2
-1,171520E-2
-1,301243E-2
-1,366105E-2
-6,850580E-3
-9,120736E-3
-1,171520E-2
-5,877655E-3
-9,445044E-3
-1,139089E-2
-1,337342E-3
6,085067E-4
-3,283190E-3
2,841986E-4
2,841986E-4
-8,147812E-3
-2,310266E-3
2,230047E-3
-3,931807E-3
9,328148E-4
1,066206E-2
4,175896E-3
3,851588E-3
7,418977E-3
-1,013034E-3
2,878663E-3
1,163498E-2
8,716209E-3
1,001344E-2
1,585099E-2
1,293221E-2
8,067593E-3
1,455375E-2
1,325652E-2
1,131067E-2
1,617530E-2
2,006699E-2
1,487806E-2
1,682391E-2
2,103992E-2
1,228360E-2
1,617530E-2
2,201284E-2
1,585099E-2
1,358083E-2
2,266146E-2
1,779684E-2
1,747253E-2
2,331007E-2
1,390514E-2
1,520237E-2
2,103992E-2
1,941838E-2
1,682391E-2
2,201284E-2
2,039130E-2
1,228360E-2
1,812114E-2
1,812114E-2
1,390514E-2
2,103992E-2
2,558023E-2
1,812114E-2
1,941838E-2
2,071561E-2
1,228360E-2
1,617530E-2
2,201284E-2
1,617530E-2
1,682391E-2
2,558023E-2
2,071561E-2
1,617530E-2
2,201284E-2
1,552668E-2
1,714822E-2
2,298577E-2
1,941838E-2
1,552668E-2
2,395869E-2
2,428300E-2
1,422945E-2
1,941838E-2
2,168853E-2
1,390514E-2
1,585099E-2
2,201284E-2
1,682391E-2
1,520237E-2
2,168853E-2
1,260791E-2
1,293221E-2
2,006699E-2
1,585099E-2
1,422945E-2
1,941838E-2
1,552668E-2
9,689133E-3
1,358083E-2
1,033775E-2
1,131067E-2
1,909407E-2
2,201284E-2
1,552668E-2
1,585099E-2
1,714822E-2
1,066206E-2
1,228360E-2
1,844545E-2
1,066206E-2
1,293221E-2
2,233715E-2
1,714822E-2
1,682391E-2
1,909407E-2
1,066206E-2
1,455375E-2
1,974268E-2
1,617530E-2
1,487806E-2
2,103992E-2
1,876976E-2
1,163498E-2
1,585099E-2
1,812114E-2
1,195929E-2
1,455375E-2
1,747253E-2
1,001344E-2
1,293221E-2
1,487806E-2
4,500204E-3
5,797436E-3
1,358083E-2
8,391901E-3
1,033775E-2
1,941838E-2
1,325652E-2
8,716209E-3
1,098637E-2
5,797436E-3
8,067593E-3
1,682391E-2
1,747253E-2
1,390514E-2
1,812114E-2
1,909407E-2
1,066206E-2
1,358083E-2
1,617530E-2
1,033775E-2
1,358083E-2
2,233715E-2
1,552668E-2
1,422945E-2
2,071561E-2
1,001344E-2
9,689133E-3
1,649960E-2
1,163498E-2
1,163498E-2
1,844545E-2
1,358083E-2
8,716209E-3
1,422945E-2
1,033775E-2
8,067593E-3
1,260791E-2
1,455375E-2
1,131067E-2
1,552668E-2
1,649960E-2
6,770361E-3
8,391901E-3
1,325652E-2
8,391901E-3
1,228360E-2
1,941838E-2
1,131067E-2
1,195929E-2
1,552668E-2
5,797436E-3
8,391901E-3
1,617530E-2
1,358083E-2
1,228360E-2
1,682391E-2
1,293221E-2
5,473128E-3
1,131067E-2
1,260791E-2
8,716209E-3
1,552668E-2
1,876976E-2
1,422945E-2
1,520237E-2
1,779684E-2
8,391901E-3
1,195929E-2
1,682391E-2
9,364825E-3
1,195929E-2
2,071561E-2
1,358083E-2
1,066206E-2
1,520237E-2
8,067593E-3
9,040517E-3
1,714822E-2
1,422945E-2
1,325652E-2
1,941838E-2
1,682391E-2
8,391901E-3
1,390514E-2
1,552668E-2
1,033775E-2
1,487806E-2
2,136422E-2
1,422945E-2
1,585099E-2
1,876976E-2
8,067593E-3
9,364825E-3
1,682391E-2
1,066206E-2
1,066206E-2
1,747253E-2
1,293221E-2
9,040517E-3
1,358083E-2
8,391901E-3
6,446052E-3
1,358083E-2
1,163498E-2
8,391901E-3
1,682391E-2
1,455375E-2
5,148820E-3
1,195929E-2
1,649960E-2
9,364825E-3
1,033775E-2
1,682391E-2
9,364825E-3
1,001344E-2
1,487806E-2
4,824512E-3
7,094669E-3
1,390514E-2
7,743285E-3
6,121744E-3
1,098637E-2
5,797436E-3
1,581431E-3
4,824512E-3
2,554355E-3
2,554355E-3
6,770361E-3
3,851588E-3
-3,644176E-4
4,500204E-3
4,824512E-3
-3,931807E-3
-1,985958E-3
2,554355E-3
-5,229039E-3
-3,607499E-3
8,067593E-3
-4,010948E-5
-1,013034E-3
2,878663E-3
-5,877655E-3
-4,256115E-3
3,202971E-3
6,085067E-4
3,202971E-3
1,358083E-2
1,325652E-2
8,391901E-3
1,649960E-2
1,779684E-2
2,071561E-2
3,206639E-2
3,790394E-2
3,887686E-2
5,022765E-2
5,606519E-2
5,347073E-2
6,482151E-2
7,552368E-2
7,584799E-2
8,395569E-2
9,822524E-2
9,627940E-2
1,004954E-1
1,086031E-1
1,037385E-1
1,086031E-1
1,144406E-1
1,089274E-1
1,092517E-1
1,176837E-1
1,099003E-1
1,008197E-1
1,014683E-1
9,465786E-2
8,622584E-2
8,428000E-2
8,200984E-2
7,001044E-2
6,838890E-2
6,676736E-2
4,957903E-2
4,698456E-2
4,503872E-2
3,206639E-2
3,012054E-2
3,239070E-2
2,266146E-2
1,941838E-2
1,909407E-2
6,121744E-3
4,175896E-3
8,067593E-3
1,905739E-3
-1,013034E-3
4,824512E-3
2,554355E-3
-7,174888E-3
-5,229039E-3
-7,499196E-3
-1,268813E-2
-9,120736E-3
-5,229039E-3
-1,074228E-2
-1,041797E-2
-7,499196E-3
-1,463397E-2
-1,009366E-2
-4,256115E-3
-1,009366E-2
-1,236382E-2
-6,201963E-3
-1,074228E-2
-1,593121E-2
-8,472120E-3
-1,268813E-2
-1,495828E-2
-8,796428E-3
-6,850580E-3
-8,796428E-3
-3,931807E-3
-4,580423E-3
-1,398536E-2
-7,499196E-3
-3,931807E-3
-9,445044E-3
-4,256115E-3
1,905739E-3
-3,931807E-3
-2,958882E-3
4,175896E-3
-4,904731E-3
-2,634574E-3
5,473128E-3
6,085067E-4
6,085067E-4
7,094669E-3
1,905739E-3
-1,013034E-3
4,175896E-3
1,257123E-3
1,257123E-3
6,121744E-3
8,716209E-3
4,175896E-3
6,446052E-3
7,418977E-3
-2,634574E-3
1,257123E-3
5,473128E-3
-1,013034E-3
3,527280E-3
1,390514E-2
5,148820E-3
5,148820E-3
1,228360E-2
2,554355E-3
1,581431E-3
1,066206E-2
8,391901E-3
5,797436E-3
1,228360E-2
1,033775E-2
6,121744E-3
7,418977E-3
6,770361E-3
4,175896E-3
1,033775E-2
1,617530E-2
1,001344E-2
1,131067E-2
1,358083E-2
2,554355E-3
5,148820E-3
1,260791E-2
5,473128E-3
5,148820E-3
1,520237E-2
1,163498E-2
5,797436E-3
1,131067E-2
9,364825E-3
7,418977E-3
1,617530E-2
1,812114E-2
1,098637E-2
1,649960E-2
1,844545E-2
7,094669E-3
1,260791E-2
1,747253E-2
1,228360E-2
1,552668E-2
2,006699E-2
1,617530E-2
1,812114E-2
2,103992E-2
1,195929E-2
1,455375E-2
2,298577E-2
1,779684E-2
1,714822E-2
2,525592E-2
1,941838E-2
1,552668E-2
2,136422E-2
2,071561E-2
1,747253E-2
2,006699E-2
2,363438E-2
1,844545E-2
2,395869E-2
2,752608E-2
1,552668E-2
1,747253E-2
2,103992E-2
1,195929E-2
1,552668E-2
2,655315E-2
2,168853E-2
1,909407E-2
2,168853E-2
1,293221E-2
1,487806E-2
2,233715E-2
2,006699E-2
1,941838E-2
2,460731E-2
2,103992E-2
1,390514E-2
1,876976E-2
1,941838E-2
1,714822E-2
2,103992E-2
2,525592E-2
1,909407E-2
1,941838E-2
2,201284E-2
1,325652E-2
1,617530E-2
2,266146E-2
1,617530E-2
1,682391E-2
2,428300E-2
1,649960E-2
1,390514E-2
2,071561E-2
1,649960E-2
1,455375E-2
1,909407E-2
1,909407E-2
1,585099E-2
2,006699E-2
2,071561E-2
9,689133E-3
1,487806E-2
1,682391E-2
8,391901E-3
1,585099E-2
2,460731E-2
1,617530E-2
1,617530E-2
1,714822E-2
8,067593E-3
1,066206E-2
1,714822E-2
1,358083E-2
1,260791E-2
1,974268E-2
1,617530E-2
1,033775E-2
1,552668E-2
1,520237E-2
1,358083E-2
1,714822E-2
2,039130E-2
1,617530E-2
1,941838E-2
2,266146E-2
1,163498E-2
1,487806E-2
1,974268E-2
1,325652E-2
1,552668E-2
2,493161E-2
1,617530E-2
1,585099E-2
2,266146E-2
1,228360E-2
1,131067E-2
1,876976E-2
1,487806E-2
1,293221E-2
2,201284E-2
1,909407E-2
1,098637E-2
1,585099E-2
1,487806E-2
1,131067E-2
1,585099E-2
1,876976E-2
1,552668E-2
1,876976E-2
1,909407E-2
8,067593E-3
1,358083E-2
1,909407E-2
1,228360E-2
1,098637E-2
1,974268E-2
1,455375E-2
1,163498E-2
1,487806E-2
8,391901E-3
1,131067E-2
1,941838E-2
1,714822E-2
1,260791E-2
1,714822E-2
1,682391E-2
6,770361E-3
1,001344E-2
1,293221E-2
7,418977E-3
1,228360E-2
1,909407E-2
1,131067E-2
1,163498E-2
1,520237E-2
4,824512E-3
5,797436E-3
1,293221E-2
8,716209E-3
7,094669E-3
1,293221E-2
9,040517E-3
7,094669E-3
1,163498E-2
7,094669E-3
5,148820E-3
1,098637E-2
1,293221E-2
9,364825E-3
1,358083E-2
1,325652E-2
2,554355E-3
3,851588E-3
9,040517E-3
3,527280E-3
3,527280E-3
1,293221E-2
9,689133E-3
8,067593E-3
1,098637E-2
1,581431E-3
4,175896E-3
1,066206E-2
6,770361E-3
7,094669E-3
1,487806E-2
1,163498E-2
5,797436E-3
9,689133E-3
8,067593E-3
5,148820E-3
1,033775E-2
1,098637E-2
6,770361E-3
1,163498E-2
1,228360E-2
3,851588E-3
7,418977E-3
1,033775E-2
3,527280E-3
5,473128E-3
1,455375E-2
4,824512E-3
2,554355E-3
9,689133E-3
3,851588E-3
5,473128E-3
1,131067E-2
8,067593E-3
7,094669E-3
1,260791E-2
9,040517E-3
6,085067E-4
5,148820E-3
7,094669E-3
1,581431E-3
7,094669E-3
1,617530E-2
6,121744E-3
6,446052E-3
1,098637E-2
2,554355E-3
6,121744E-3
1,293221E-2
5,797436E-3
6,446052E-3
1,487806E-2
9,364825E-3
7,743285E-3
1,390514E-2
9,040517E-3
7,094669E-3
1,098637E-2
1,163498E-2
9,364825E-3
1,455375E-2
1,422945E-2
6,121744E-3
1,001344E-2
1,358083E-2
8,716209E-3
9,040517E-3
1,390514E-2
8,067593E-3
9,689133E-3
1,520237E-2
4,500204E-3
4,175896E-3
1,293221E-2
8,716209E-3
9,040517E-3
1,293221E-2
1,066206E-2
3,527280E-3
1,001344E-2
8,716209E-3
5,473128E-3
1,228360E-2
1,585099E-2
1,131067E-2
1,358083E-2
1,617530E-2
6,446052E-3
9,689133E-3
1,617530E-2
9,364825E-3
1,228360E-2
1,941838E-2
1,260791E-2
1,260791E-2
1,617530E-2
7,094669E-3
1,033775E-2
1,779684E-2
1,455375E-2
1,228360E-2
1,812114E-2
1,552668E-2
6,446052E-3
1,422945E-2
1,260791E-2
1,033775E-2
1,779684E-2
1,909407E-2
1,293221E-2
1,714822E-2
1,552668E-2
5,148820E-3
9,689133E-3
1,812114E-2
1,098637E-2
1,066206E-2
2,006699E-2
1,260791E-2
1,131067E-2
1,520237E-2
7,418977E-3
8,067593E-3
1,682391E-2
1,325652E-2
1,033775E-2
1,974268E-2
1,552668E-2
7,094669E-3
1,422945E-2
1,585099E-2
1,131067E-2
1,358083E-2
1,844545E-2
1,260791E-2
1,585099E-2
1,779684E-2
7,743285E-3
1,033775E-2
1,747253E-2
1,358083E-2
1,358083E-2
1,941838E-2
1,358083E-2
1,228360E-2
1,682391E-2
1,260791E-2
1,390514E-2
1,941838E-2
1,617530E-2
1,293221E-2
2,103992E-2
2,071561E-2
1,098637E-2
1,520237E-2
1,974268E-2
1,098637E-2
1,422945E-2
2,363438E-2
1,455375E-2
1,487806E-2
2,039130E-2
9,040517E-3
1,260791E-2
1,812114E-2
1,390514E-2
1,520237E-2
2,233715E-2
1,585099E-2
9,689133E-3
1,552668E-2
1,228360E-2
1,033775E-2
1,682391E-2
1,812114E-2
1,325652E-2
1,617530E-2
1,779684E-2
1,066206E-2
1,228360E-2
1,585099E-2
1,260791E-2
1,422945E-2
2,136422E-2
1,325652E-2
1,195929E-2
1,552668E-2
7,094669E-3
1,001344E-2
1,844545E-2
1,390514E-2
1,163498E-2
2,006699E-2
1,779684E-2
1,260791E-2
1,358083E-2
9,689133E-3
8,391901E-3
1,520237E-2
1,941838E-2
1,552668E-2
1,974268E-2
1,909407E-2
7,743285E-3
1,390514E-2
1,812114E-2
1,325652E-2
1,585099E-2
2,266146E-2
1,714822E-2
1,520237E-2
2,233715E-2
1,487806E-2
1,455375E-2
2,298577E-2
1,876976E-2
1,649960E-2
2,460731E-2
2,233715E-2
1,422945E-2
1,779684E-2
1,844545E-2
1,487806E-2
2,201284E-2
2,590454E-2
1,747253E-2
1,649960E-2
2,103992E-2
1,066206E-2
1,293221E-2
1,779684E-2
1,033775E-2
1,260791E-2
2,331007E-2
1,617530E-2
1,390514E-2
1,876976E-2
1,131067E-2
1,293221E-2
2,039130E-2
1,682391E-2
1,617530E-2
2,363438E-2
1,812114E-2
1,422945E-2
1,974268E-2
1,552668E-2
1,325652E-2
2,006699E-2
2,298577E-2
1,585099E-2
1,876976E-2
1,974268E-2
1,131067E-2
1,325652E-2
1,779684E-2
1,260791E-2
1,552668E-2
2,201284E-2
1,455375E-2
1,520237E-2
1,844545E-2
1,163498E-2
1,358083E-2
2,071561E-2
1,876976E-2
1,552668E-2
2,168853E-2
2,168853E-2
1,422945E-2
1,779684E-2
2,006699E-2
1,585099E-2
1,779684E-2
2,298577E-2
1,682391E-2
1,909407E-2
2,168853E-2
1,066206E-2
1,358083E-2
2,071561E-2
1,422945E-2
1,293221E-2
2,233715E-2
1,552668E-2
1,422945E-2
1,747253E-2
1,001344E-2
1,422945E-2
2,006699E-2
1,682391E-2
1,487806E-2
1,974268E-2
1,844545E-2
1,131067E-2
1,779684E-2
1,747253E-2
1,098637E-2
1,779684E-2
2,849900E-2
2,460731E-2
2,687746E-2
3,271501E-2
2,460731E-2
3,076916E-2
4,276856E-2
4,211994E-2
4,601164E-2
5,930827E-2
6,676736E-2
8,233415E-2
8,233415E-2
5,541658E-2
4,439010E-2
4,374148E-2
4,082271E-2
3,498517E-2
2,849900E-2
1,358083E-2
-3,931807E-3
-4,580423E-3
-4,256115E-3
-1,430967E-2
-1,852567E-2
-2,014721E-2
-3,474108E-2
-3,830846E-2
-3,311954E-2
-3,830846E-2
-2,922784E-2
-1,560690E-2
-1,139089E-2
-6,526271E-3
9,040517E-3
1,390514E-2
1,195929E-2
2,071561E-2
2,428300E-2
2,136422E-2
2,590454E-2
3,044485E-2
2,103992E-2
2,039130E-2
2,201284E-2
1,293221E-2
1,649960E-2
2,201284E-2
1,228360E-2
1,422945E-2
2,493161E-2
1,714822E-2
1,325652E-2
1,812114E-2
9,040517E-3
1,228360E-2
2,103992E-2
1,812114E-2
1,585099E-2
2,201284E-2
1,909407E-2
9,689133E-3
1,260791E-2
1,195929E-2
1,228360E-2
1,747253E-2
2,071561E-2
1,520237E-2
1,520237E-2
1,844545E-2
9,040517E-3
1,033775E-2
1,714822E-2
1,293221E-2
1,487806E-2
2,363438E-2
1,682391E-2
1,066206E-2
1,812114E-2
1,585099E-2
1,649960E-2
2,233715E-2
2,331007E-2
1,876976E-2
2,298577E-2
2,493161E-2
1,552668E-2
2,136422E-2
2,395869E-2
1,844545E-2
2,363438E-2
2,947193E-2
1,844545E-2
1,844545E-2
2,266146E-2
1,422945E-2
1,844545E-2
2,233715E-2
1,844545E-2
1,552668E-2
1,747253E-2
8,716209E-3
-3,607499E-3
-6,887257E-4
5,473128E-3
6,770361E-3
-1,025215E-1
-2,643512E-1
-3,652110E-1
-4,106142E-1
-4,576388E-1
-5,588230E-1
-6,285492E-1
-6,392514E-1
-6,431431E-1
-6,295221E-1
-6,168741E-1
-6,055233E-1
-5,568771E-1
-5,267165E-1
-4,501797E-1
-2,410010E-1
8,391901E-3
1,987608E-1
3,171332E-1
4,462078E-1
6,090105E-1
7,588409E-1
8,885641E-1
9,796947E-1
1,019585E+0
1,032233E+0
1,019260E+0
9,689925E-1
9,041309E-1
8,311616E-1
7,299774E-1
6,242530E-1
5,136639E-1
3,891296E-1
2,740002E-1
1,770321E-1
8,330707E-2
1,905739E-3
-5,095648E-2
-9,311653E-2
-1,255473E-1
-1,346280E-1
-1,381954E-1
-1,443572E-1
-1,391683E-1
-1,323578E-1
-1,339794E-1
-1,239258E-1
-1,141966E-1
-1,174396E-1
-1,128993E-1
-1,021972E-1
-1,080347E-1
-1,070618E-1
-1,012242E-1
-1,103049E-1
-1,047916E-1
-9,214361E-2
-9,473807E-2
-9,117068E-2
-7,981990E-2
-7,917128E-2
-8,338729E-2
-7,073927E-2
-6,782050E-2
-6,782050E-2
-5,841557E-2
-4,933494E-2
-5,063217E-2
-4,641617E-2
-4,057862E-2
-4,706478E-2
-3,863277E-2
-3,247092E-2
-3,733554E-2
-3,311954E-2
-2,176875E-2
-2,501183E-2
-2,501183E-2
-1,949860E-2
-2,436322E-2
-2,241737E-2
-1,463397E-2
-1,366105E-2
-1,301243E-2
-6,850580E-3
-9,445044E-3
-1,657982E-2
-9,120736E-3
-7,499196E-3
-9,769352E-3
-3,931807E-3
6,085067E-4
-4,580423E-3
6,085067E-4
3,851588E-3
-6,201963E-3
-2,310266E-3
1,581431E-3
-2,310266E-3
1,905739E-3
1,033775E-2
3,202971E-3
3,527280E-3
1,001344E-2
6,085067E-4
1,905739E-3
1,098637E-2
8,391901E-3
8,716209E-3
1,552668E-2
1,325652E-2
7,743285E-3
1,293221E-2
1,455375E-2
1,131067E-2
1,585099E-2
2,103992E-2
1,455375E-2
1,617530E-2
2,233715E-2
1,455375E-2
1,520237E-2
2,136422E-2
1,455375E-2
1,390514E-2
2,298577E-2
1,844545E-2
1,487806E-2
2,071561E-2
1,487806E-2
1,552668E-2
2,298577E-2
2,103992E-2
1,682391E-2
2,136422E-2
2,460731E-2
1,455375E-2
1,812114E-2
2,266146E-2
1,585099E-2
2,039130E-2
2,817469E-2
1,941838E-2
2,136422E-2
2,460731E-2
1,682391E-2
1,747253E-2
2,266146E-2
1,682391E-2
1,585099E-2
2,363438E-2
2,071561E-2
1,876976E-2
2,201284E-2
1,779684E-2
1,585099E-2
2,136422E-2
2,201284E-2
1,779684E-2
2,071561E-2
2,363438E-2
1,455375E-2
1,714822E-2
2,006699E-2
1,422945E-2
1,714822E-2
2,233715E-2
1,552668E-2
1,682391E-2
2,071561E-2
1,066206E-2
1,390514E-2
2,168853E-2
1,585099E-2
1,422945E-2
2,266146E-2
1,747253E-2
1,131067E-2
1,747253E-2
1,455375E-2
1,131067E-2
2,006699E-2
2,103992E-2
1,520237E-2
1,812114E-2
1,747253E-2
8,067593E-3
1,163498E-2
1,876976E-2
1,163498E-2
1,131067E-2
1,941838E-2
1,422945E-2
1,098637E-2
1,455375E-2
7,418977E-3
9,040517E-3
1,585099E-2
1,293221E-2
1,033775E-2
1,812114E-2
1,747253E-2
8,716209E-3
1,131067E-2
1,293221E-2
8,067593E-3
1,422945E-2
1,974268E-2
1,260791E-2
1,520237E-2
1,876976E-2
9,364825E-3
1,163498E-2
1,876976E-2
1,390514E-2
1,131067E-2
1,812114E-2
1,325652E-2
1,066206E-2
1,617530E-2
1,195929E-2
1,163498E-2
1,552668E-2
1,455375E-2
1,001344E-2
1,649960E-2
1,617530E-2
7,743285E-3
9,689133E-3
1,131067E-2
7,418977E-3
1,033775E-2
1,649960E-2
1,131067E-2
1,098637E-2
1,520237E-2
6,121744E-3
7,418977E-3
1,487806E-2
8,716209E-3
7,743285E-3
1,682391E-2
1,293221E-2
8,067593E-3
1,617530E-2
1,195929E-2
8,067593E-3
1,358083E-2
1,552668E-2
1,260791E-2
1,747253E-2
1,422945E-2
5,473128E-3
1,131067E-2
1,228360E-2
7,743285E-3
1,098637E-2
1,812114E-2
1,098637E-2
1,066206E-2
1,585099E-2
7,418977E-3
8,716209E-3
1,422945E-2
9,040517E-3
1,066206E-2
1,617530E-2
1,228360E-2
7,743285E-3
1,455375E-2
1,163498E-2
9,040517E-3
1,812114E-2
1,974268E-2
1,163498E-2
1,293221E-2
1,617530E-2
7,094669E-3
9,689133E-3
1,487806E-2
5,797436E-3
7,094669E-3
2,006699E-2
1,358083E-2
1,163498E-2
1,585099E-2
6,446052E-3
5,797436E-3
1,228360E-2
1,033775E-2
8,067593E-3
1,520237E-2
1,163498E-2
5,148820E-3
1,228360E-2
1,228360E-2
9,689133E-3
1,390514E-2
1,844545E-2
9,040517E-3
9,689133E-3
1,325652E-2
4,175896E-3
8,716209E-3
1,682391E-2
1,195929E-2
9,364825E-3
1,714822E-2
1,390514E-2
9,689133E-3
1,325652E-2
8,391901E-3
9,040517E-3
1,520237E-2
1,520237E-2
1,228360E-2
1,585099E-2
1,552668E-2
7,418977E-3
1,325652E-2
1,390514E-2
6,446052E-3
1,001344E-2
1,552668E-2
6,446052E-3
9,040517E-3
1,260791E-2
2,554355E-3
5,473128E-3
9,040517E-3
5,473128E-3
5,797436E-3
1,033775E-2
7,418977E-3
3,202971E-3
7,094669E-3
4,824512E-3
2,554355E-3
8,391901E-3
9,689133E-3
5,797436E-3
8,391901E-3
9,689133E-3
-1,661650E-3
6,085067E-4
3,202971E-3
-2,958882E-3
-3,644176E-4
6,446052E-3
-1,661650E-3
-2,634574E-3
6,085067E-4
-8,147812E-3
-2,958882E-3
2,878663E-3
-1,337342E-3
2,841986E-4
9,689133E-3
4,500204E-3
3,527280E-3
1,422945E-2
1,390514E-2
1,909407E-2
3,174208E-2
3,336362E-2
3,693101E-2
4,990334E-2
5,768673E-2
5,574088E-2
6,611874E-2
7,487506E-2
7,649660E-2
8,655015E-2
9,952248E-2
9,984678E-2
1,069816E-1
1,160622E-1
1,095760E-1
1,137920E-1
1,212511E-1
1,167108E-1
1,154136E-1
1,238456E-1
1,150893E-1
1,060086E-1
1,073059E-1
1,004954E-1
9,238770E-2
9,173908E-2
8,590154E-2
7,552368E-2
7,519937E-2
7,001044E-2
5,411934E-2
5,152488E-2
4,990334E-2
3,595809E-2
3,498517E-2
3,822825E-2
2,590454E-2
2,039130E-2
2,168853E-2
1,033775E-2
1,001344E-2
1,552668E-2
5,148820E-3
6,085067E-4
6,121744E-3
1,257123E-3
-5,229039E-3
-1,985958E-3
-6,201963E-3
-7,174888E-3
-3,283190E-3
-5,229039E-3
-8,472120E-3
-3,283190E-3
-2,634574E-3
-1,398536E-2
-8,796428E-3
-4,256115E-3
-8,796428E-3
-6,201963E-3
2,841986E-4
-5,877655E-3
-8,472120E-3
-4,256115E-3
-9,769352E-3
-7,823504E-3
-1,661650E-3
-6,850580E-3
-1,009366E-2
-2,310266E-3
-4,580423E-3
-1,074228E-2
-6,850580E-3
-7,823504E-3
-9,120736E-3
-2,310266E-3
-3,644176E-4
-4,904731E-3
-6,887257E-4
2,554355E-3
-5,877655E-3
-1,985958E-3
2,230047E-3
-5,229039E-3
-1,985958E-3
8,391901E-3
-6,887257E-4
1,581431E-3
7,743285E-3
-3,644176E-4
1,257123E-3
6,770361E-3
3,851588E-3
1,905739E-3
7,094669E-3
6,446052E-3
-1,013034E-3
6,121744E-3
7,743285E-3
4,500204E-3
1,033775E-2
1,487806E-2
8,067593E-3
1,163498E-2
1,455375E-2
5,148820E-3
6,770361E-3
1,552668E-2
9,040517E-3
1,163498E-2
2,103992E-2
1,325652E-2
1,195929E-2
1,617530E-2
8,067593E-3
9,040517E-3
1,747253E-2
1,098637E-2
8,716209E-3
1,682391E-2
1,649960E-2
1,066206E-2
1,422945E-2
1,422945E-2
9,689133E-3
1,520237E-2
2,233715E-2
1,585099E-2
1,617530E-2
2,006699E-2
1,293221E-2
1,714822E-2
2,428300E-2
1,974268E-2
1,974268E-2
2,720177E-2
2,201284E-2
1,714822E-2
1,974268E-2
1,585099E-2
1,520237E-2
2,168853E-2
2,136422E-2
1,844545E-2
2,201284E-2
2,201284E-2
1,325652E-2
1,779684E-2
2,298577E-2
1,455375E-2
1,649960E-2
2,363438E-2
1,779684E-2
1,909407E-2
2,428300E-2
1,520237E-2
1,649960E-2
2,103992E-2
1,747253E-2
1,747253E-2
2,590454E-2
2,039130E-2
1,358083E-2
1,682391E-2
1,552668E-2
1,293221E-2
1,844545E-2
2,266146E-2
1,649960E-2
1,844545E-2
2,331007E-2
1,195929E-2
1,455375E-2
2,201284E-2
1,714822E-2
1,941838E-2
2,558023E-2
1,974268E-2
1,552668E-2
1,974268E-2
1,487806E-2
1,325652E-2
1,909407E-2
2,006699E-2
1,617530E-2
2,201284E-2
1,876976E-2
9,689133E-3
1,260791E-2
1,520237E-2
1,033775E-2
1,325652E-2
2,039130E-2
1,617530E-2
1,552668E-2
1,941838E-2
8,391901E-3
1,033775E-2
1,844545E-2
1,098637E-2
1,325652E-2
2,298577E-2
1,649960E-2
1,001344E-2
1,390514E-2
1,066206E-2
1,260791E-2
1,747253E-2
1,552668E-2
1,293221E-2
1,520237E-2
1,617530E-2
6,446052E-3
7,743285E-3
1,260791E-2
5,148820E-3
1,066206E-2
1,747253E-2
1,098637E-2
9,040517E-3
1,293221E-2
4,175896E-3
4,500204E-3
1,228360E-2
8,716209E-3
7,418977E-3
1,455375E-2
1,033775E-2
3,851588E-3
9,364825E-3
7,743285E-3
3,527280E-3
1,163498E-2
1,649960E-2
9,689133E-3
1,066206E-2
1,552668E-2
5,797436E-3
9,040517E-3
1,422945E-2
5,473128E-3
8,391901E-3
1,714822E-2
1,163498E-2
8,716209E-3
1,228360E-2
8,391901E-3
9,689133E-3
1,422945E-2
1,066206E-2
7,418977E-3
1,390514E-2
1,390514E-2
4,175896E-3
8,716209E-3
1,098637E-2
6,446052E-3
1,066206E-2
1,585099E-2
9,364825E-3
1,228360E-2
1,487806E-2
5,797436E-3
7,418977E-3
1,293221E-2
6,770361E-3
8,716209E-3
1,876976E-2
9,689133E-3
7,418977E-3
1,358083E-2
8,067593E-3
6,770361E-3
1,422945E-2
1,066206E-2
7,094669E-3
1,455375E-2
1,260791E-2
4,500204E-3
7,418977E-3
9,689133E-3
4,500204E-3
1,033775E-2
1,390514E-2
8,391901E-3
1,001344E-2
1,195929E-2
3,202971E-3
7,094669E-3
1,358083E-2
8,391901E-3
7,743285E-3
1,520237E-2
1,033775E-2
9,364825E-3
1,520237E-2
9,040517E-3
7,743285E-3
1,260791E-2
1,195929E-2
8,716209E-3
1,422945E-2
1,520237E-2
6,770361E-3
1,033775E-2
1,325652E-2
6,121744E-3
1,033775E-2
1,682391E-2
1,033775E-2
1,260791E-2
1,585099E-2
7,743285E-3
1,001344E-2
1,617530E-2
9,040517E-3
1,033775E-2
2,103992E-2
1,131067E-2
8,716209E-3
1,552668E-2
9,040517E-3
8,067593E-3
1,260791E-2
1,228360E-2
9,689133E-3
1,455375E-2
1,390514E-2
8,067593E-3
1,163498E-2
1,390514E-2
6,770361E-3
1,163498E-2
1,909407E-2
1,358083E-2
1,520237E-2
1,941838E-2
8,067593E-3
8,716209E-3
1,617530E-2
1,098637E-2
1,131067E-2
1,941838E-2
1,520237E-2
7,418977E-3
1,001344E-2
9,040517E-3
7,418977E-3
1,325652E-2
1,487806E-2
9,689133E-3
1,390514E-2
1,195929E-2
4,500204E-3
1,001344E-2
1,293221E-2
8,067593E-3
1,001344E-2
1,941838E-2
1,455375E-2
1,422945E-2
1,812114E-2
7,418977E-3
1,098637E-2
1,747253E-2
1,325652E-2
1,228360E-2
2,071561E-2
1,876976E-2
1,325652E-2
1,390514E-2
1,390514E-2
9,040517E-3
1,487806E-2
1,974268E-2
1,455375E-2
1,941838E-2
1,909407E-2
7,418977E-3
1,163498E-2
1,844545E-2
1,163498E-2
1,390514E-2
2,395869E-2
1,617530E-2
1,649960E-2
2,006699E-2
1,033775E-2
1,293221E-2
2,103992E-2
1,552668E-2
1,422945E-2
2,103992E-2
1,714822E-2
1,325652E-2
2,006699E-2
1,358083E-2
1,552668E-2
2,233715E-2
2,039130E-2
1,520237E-2
1,909407E-2
1,876976E-2
1,163498E-2
1,682391E-2
1,941838E-2
1,552668E-2
2,071561E-2
2,655315E-2
1,974268E-2
1,844545E-2
2,331007E-2
1,325652E-2
1,520237E-2
2,266146E-2
1,649960E-2
1,682391E-2
2,687746E-2
2,039130E-2
1,455375E-2
2,136422E-2
1,747253E-2
1,487806E-2
2,039130E-2
2,168853E-2
1,747253E-2
2,006699E-2
2,071561E-2
8,716209E-3
1,617530E-2
2,168853E-2
1,455375E-2
1,844545E-2
2,493161E-2
1,747253E-2
1,552668E-2
1,844545E-2
1,422945E-2
1,455375E-2
2,136422E-2
2,071561E-2
1,812114E-2
2,363438E-2
2,136422E-2
1,195929E-2
1,617530E-2
1,649960E-2
1,455375E-2
2,039130E-2
2,298577E-2
1,585099E-2
1,941838E-2
2,298577E-2
1,293221E-2
1,812114E-2
2,363438E-2
1,552668E-2
1,714822E-2
2,752608E-2
2,039130E-2
1,617530E-2
2,298577E-2
1,649960E-2
1,844545E-2
2,558023E-2
2,168853E-2
1,974268E-2
2,622885E-2
2,428300E-2
1,552668E-2
1,974268E-2
1,844545E-2
1,487806E-2
1,941838E-2
2,298577E-2
1,682391E-2
1,909407E-2
2,266146E-2
1,228360E-2
1,520237E-2
1,941838E-2
1,163498E-2
1,195929E-2
2,006699E-2
1,585099E-2
1,163498E-2
1,552668E-2
1,260791E-2
1,293221E-2
1,812114E-2
1,682391E-2
1,098637E-2
1,747253E-2
1,941838E-2
7,743285E-3
1,293221E-2
1,682391E-2
8,391901E-3
1,293221E-2
2,266146E-2
1,844545E-2
1,617530E-2
1,617530E-2
9,040517E-3
1,066206E-2
1,812114E-2
1,163498E-2
9,689133E-3
1,779684E-2
1,422945E-2
1,131067E-2
1,552668E-2
1,066206E-2
9,040517E-3
1,520237E-2
1,649960E-2
1,066206E-2
1,228360E-2
1,358083E-2
3,851588E-3
8,067593E-3
1,163498E-2
6,121744E-3
1,001344E-2
1,779684E-2
1,066206E-2
8,716209E-3
1,163498E-2
4,175896E-3
1,033775E-2
2,071561E-2
2,071561E-2
2,071561E-2
2,914762E-2
2,979624E-2
2,785039E-2
4,049840E-2
4,439010E-2
4,698456E-2
7,292921E-2
9,206339E-2
7,033475E-2
5,087626E-2
4,211994E-2
2,785039E-2
3,271501E-2
3,239070E-2
1,195929E-2
1,257123E-3
-6,887257E-4
-1,366105E-2
-1,690413E-2
-1,755275E-2
-3,279523E-2
-3,895708E-2
-3,993001E-2
-4,933494E-2
-4,998356E-2
-3,928139E-2
-3,441677E-2
-3,117369E-2
-1,398536E-2
-7,174888E-3
-3,283190E-3
9,689133E-3
1,682391E-2
1,520237E-2
2,136422E-2
2,428300E-2
1,163498E-2
1,520237E-2
2,266146E-2
1,422945E-2
1,390514E-2
2,136422E-2
1,228360E-2
1,098637E-2
1,487806E-2
5,797436E-3
6,770361E-3
1,520237E-2
1,163498E-2
9,689133E-3
1,779684E-2
1,358083E-2
7,418977E-3
1,163498E-2
1,033775E-2
7,418977E-3
1,260791E-2
1,552668E-2
9,364825E-3
1,325652E-2
1,714822E-2
5,797436E-3
9,040517E-3
1,520237E-2
1,001344E-2
1,131067E-2
1,909407E-2
1,422945E-2
1,260791E-2
1,585099E-2
9,689133E-3
1,098637E-2
1,876976E-2
1,649960E-2
1,552668E-2
2,136422E-2
1,876976E-2
9,040517E-3
1,455375E-2
1,714822E-2
1,260791E-2
1,909407E-2
2,233715E-2
1,520237E-2
2,103992E-2
2,233715E-2
1,131067E-2
1,390514E-2
1,844545E-2
1,195929E-2
1,585099E-2
2,201284E-2
1,390514E-2
1,390514E-2
1,617530E-2
6,446052E-3
6,770361E-3
9,040517E-3
-6,887257E-4
-1,013034E-3
3,851588E-3
7,094669E-3
-3,344384E-2
-1,852200E-1
-3,256454E-1
-3,918043E-1
-4,248837E-1
-4,920155E-1
-5,915781E-1
-6,376298E-1
-6,499535E-1
-6,535209E-1
-6,405486E-1
-6,360083E-1
-6,087664E-1
-5,526611E-1
-5,218518E-1
-4,102898E-1
-1,725720E-1
7,292921E-2
2,418937E-1
3,631850E-1
4,951784E-1
6,479275E-1
8,003523E-1
9,297512E-1
1,003693E+0
1,041962E+0
1,051042E+0
1,019260E+0
9,651008E-1
9,044552E-1
8,233782E-1
7,199239E-1
6,132265E-1
4,925839E-1
3,648065E-1
2,548661E-1
1,543305E-1
6,125412E-2
-5,877655E-3
-5,387525E-2
-1,028458E-1
-1,287904E-1
-1,404655E-1
-1,524649E-1
-1,505191E-1
-1,401412E-1
-1,375467E-1
-1,323578E-1
-1,158181E-1
-1,171153E-1
-1,236015E-1
-1,158181E-1
-1,154938E-1
-1,154938E-1
-1,073861E-1
-1,012242E-1
-1,064132E-1
-1,012242E-1
-9,376515E-2
-1,012242E-1
-9,376515E-2
-8,111713E-2
-8,436021E-2
-8,014421E-2
-6,814481E-2
-7,009066E-2
-6,587465E-2
-5,744264E-2
-5,938849E-2
-5,322664E-2
-4,220016E-2
-4,414601E-2
-4,479463E-2
-3,409246E-2
-3,279523E-2
-3,863277E-2
-3,182230E-2
-2,955215E-2
-3,117369E-2
-2,306598E-2
-1,755275E-2
-2,079583E-2
-1,528259E-2
-9,445044E-3
-1,852567E-2
-1,690413E-2
-9,120736E-3
-1,333674E-2
-1,203951E-2
-1,337342E-3
-4,256115E-3
-7,499196E-3
-2,310266E-3
-5,877655E-3
-4,904731E-3
3,527280E-3
2,554355E-3
-1,661650E-3
5,148820E-3
7,418977E-3
-1,661650E-3
3,851588E-3
7,094669E-3
6,085067E-4
5,797436E-3
1,293221E-2
7,743285E-3
9,040517E-3
1,131067E-2
3,202971E-3
7,418977E-3
1,455375E-2
9,689133E-3
6,770361E-3
1,552668E-2
1,163498E-2
9,689133E-3
1,682391E-2
1,260791E-2
1,422945E-2
1,779684E-2
1,779684E-2
1,487806E-2
1,974268E-2
2,298577E-2
1,228360E-2
1,520237E-2
2,266146E-2
1,779684E-2
1,747253E-2
2,525592E-2
2,103992E-2
1,941838E-2
2,201284E-2
1,422945E-2
1,552668E-2
2,168853E-2
2,039130E-2
1,909407E-2
2,590454E-2
2,363438E-2
1,617530E-2
1,876976E-2
1,812114E-2
1,552668E-2
2,006699E-2
2,525592E-2
1,941838E-2
2,071561E-2
2,168853E-2
1,325652E-2
1,844545E-2
2,136422E-2
1,552668E-2
1,487806E-2
2,331007E-2
2,039130E-2
1,812114E-2
2,201284E-2
1,325652E-2
1,552668E-2
2,363438E-2
2,006699E-2
1,649960E-2
2,395869E-2
2,006699E-2
1,455375E-2
1,941838E-2
1,649960E-2
1,163498E-2
1,909407E-2
2,136422E-2
1,325652E-2
1,649960E-2
1,974268E-2
1,033775E-2
1,455375E-2
1,812114E-2
9,364825E-3
1,066206E-2
2,006699E-2
1,520237E-2
1,260791E-2
1,876976E-2
9,364825E-3
1,001344E-2
1,649960E-2
1,617530E-2
1,455375E-2
1,876976E-2
1,649960E-2
8,391901E-3
1,422945E-2
1,293221E-2
9,040517E-3
1,552668E-2
1,714822E-2
1,390514E-2
1,649960E-2
1,649960E-2
7,418977E-3
9,364825E-3
1,487806E-2
1,098637E-2
1,163498E-2
1,682391E-2
7,743285E-3
8,067593E-3
1,520237E-2
9,689133E-3
1,098637E-2
1,682391E-2
1,422945E-2
8,391901E-3
1,390514E-2
1,649960E-2
6,770361E-3
1,163498E-2
1,422945E-2
8,391901E-3
1,228360E-2
1,747253E-2
1,033775E-2
1,422945E-2
1,714822E-2
6,770361E-3
1,001344E-2
1,649960E-2
9,364825E-3
1,066206E-2
1,844545E-2
1,163498E-2
1,001344E-2
1,617530E-2
1,066206E-2
1,033775E-2
1,649960E-2
1,617530E-2
1,066206E-2
1,585099E-2
1,844545E-2
9,364825E-3
1,131067E-2
1,422945E-2
8,391901E-3
1,066206E-2
1,747253E-2
1,260791E-2
1,098637E-2
1,585099E-2
6,770361E-3
7,094669E-3
1,455375E-2
1,001344E-2
9,364825E-3
1,649960E-2
1,358083E-2
5,797436E-3
1,293221E-2
1,163498E-2
7,418977E-3
1,293221E-2
1,585099E-2
8,716209E-3
1,195929E-2
1,455375E-2
4,824512E-3
9,689133E-3
1,747253E-2
9,040517E-3
7,743285E-3
1,585099E-2
9,040517E-3
9,364825E-3
1,422945E-2
7,094669E-3
8,716209E-3
1,195929E-2
1,131067E-2
9,689133E-3
1,487806E-2
1,163498E-2
5,148820E-3
1,098637E-2
1,098637E-2
8,067593E-3
1,163498E-2
1,747253E-2
1,163498E-2
9,364825E-3
1,293221E-2
7,418977E-3
1,066206E-2
1,585099E-2
8,716209E-3
9,364825E-3
1,844545E-2
1,325652E-2
1,001344E-2
1,585099E-2
7,418977E-3
8,716209E-3
1,455375E-2
1,033775E-2
5,148820E-3
1,390514E-2
1,455375E-2
7,094669E-3
1,066206E-2
9,040517E-3
5,797436E-3
1,163498E-2
1,747253E-2
9,364825E-3
1,260791E-2
1,455375E-2
1,905739E-3
7,743285E-3
1,520237E-2
1,001344E-2
1,001344E-2
1,747253E-2
1,163498E-2
1,001344E-2
1,293221E-2
4,500204E-3
5,148820E-3
1,163498E-2
7,743285E-3
6,770361E-3
1,228360E-2
1,001344E-2
9,328148E-4
5,797436E-3
3,851588E-3
9,328148E-4
5,797436E-3
8,391901E-3
6,085067E-4
2,554355E-3
5,797436E-3
-5,877655E-3
-3,283190E-3
5,148820E-3
-1,985958E-3
-1,013034E-3
7,094669E-3
9,328148E-4
-6,887257E-4
4,175896E-3
-1,337342E-3
9,328148E-4
1,098637E-2
1,001344E-2
7,418977E-3
1,358083E-2
1,617530E-2
1,163498E-2
1,974268E-2
2,395869E-2
2,331007E-2
3,498517E-2
4,503872E-2
4,503872E-2
5,282211E-2
6,222705E-2
5,574088E-2
6,482151E-2
7,746953E-2
8,038830E-2
8,849600E-2
1,037385E-1
1,043871E-1
1,037385E-1
1,108733E-1
1,086031E-1
1,105490E-1
1,176837E-1
1,196296E-1
1,157379E-1
1,154136E-1
1,141163E-1
9,919817E-2
9,854955E-2
9,919817E-2
8,752308E-2
8,557723E-2
8,655015E-2
7,001044E-2
6,449720E-2
6,547013E-2
4,860611E-2
4,309287E-2
4,503872E-2
3,498517E-2
3,012054E-2
3,433655E-2
2,493161E-2
1,487806E-2
1,682391E-2
1,066206E-2
5,148820E-3
8,391901E-3
7,743285E-3
-1,661650E-3
1,257123E-3
6,085067E-4
-1,236382E-2
-9,445044E-3
-6,526271E-3
-1,171520E-2
-9,769352E-3
-3,283190E-3
-1,074228E-2
-1,171520E-2
-5,877655E-3
-1,528259E-2
-1,333674E-2
-5,229039E-3
-9,445044E-3
-1,139089E-2
-2,310266E-3
-3,607499E-3
-1,106658E-2
-4,904731E-3
-4,904731E-3
-1,009366E-2
-4,580423E-3
9,328148E-4
-4,256115E-3
-4,010948E-5
1,581431E-3
-9,120736E-3
-4,256115E-3
3,851588E-3
-5,553347E-3
-4,580423E-3
4,500204E-3
-2,310266E-3
-3,283190E-3
3,202971E-3
-4,580423E-3
-6,887257E-4
4,824512E-3
1,905739E-3
-1,013034E-3
3,527280E-3
3,202971E-3
-4,580423E-3
9,328148E-4
1,905739E-3
-6,887257E-4
7,094669E-3
1,325652E-2
5,473128E-3
4,824512E-3
1,098637E-2
2,230047E-3
3,202971E-3
1,228360E-2
7,094669E-3
4,824512E-3
1,390514E-2
9,689133E-3
7,418977E-3
1,293221E-2
7,094669E-3
6,121744E-3
1,195929E-2
1,260791E-2
9,040517E-3
1,131067E-2
1,260791E-2
6,121744E-3
1,390514E-2
1,520237E-2
9,689133E-3
1,390514E-2
1,941838E-2
1,325652E-2
1,325652E-2
1,909407E-2
1,033775E-2
1,293221E-2
1,876976E-2
1,358083E-2
1,293221E-2
1,876976E-2
1,617530E-2
1,066206E-2
1,358083E-2
1,131067E-2
1,228360E-2
1,876976E-2
2,103992E-2
1,455375E-2
1,909407E-2
2,039130E-2
1,163498E-2
1,487806E-2
2,363438E-2
1,876976E-2
1,617530E-2
2,525592E-2
1,649960E-2
1,649960E-2
2,363438E-2
1,585099E-2
1,779684E-2
2,590454E-2
2,298577E-2
1,747253E-2
2,039130E-2
2,006699E-2
1,033775E-2
1,779684E-2
1,909407E-2
1,455375E-2
2,039130E-2
2,331007E-2
1,941838E-2
1,876976E-2
2,039130E-2
1,098637E-2
1,487806E-2
2,071561E-2
1,487806E-2
1,552668E-2
2,558023E-2
1,844545E-2
1,552668E-2
2,136422E-2
1,260791E-2
1,422945E-2
2,168853E-2
2,233715E-2
1,682391E-2
2,071561E-2
1,941838E-2
1,195929E-2
1,844545E-2
1,876976E-2
1,487806E-2
1,844545E-2
2,233715E-2
1,487806E-2
1,682391E-2
2,006699E-2
1,001344E-2
1,520237E-2
2,136422E-2
1,098637E-2
1,293221E-2
2,233715E-2
1,649960E-2
1,131067E-2
1,844545E-2
1,195929E-2
1,098637E-2
1,812114E-2
1,585099E-2
1,520237E-2
1,812114E-2
1,682391E-2
8,391901E-3
1,098637E-2
1,131067E-2
8,716209E-3
1,260791E-2
1,844545E-2
1,195929E-2
1,033775E-2
1,325652E-2
5,797436E-3
9,689133E-3
1,585099E-2
9,364825E-3
8,391901E-3
1,617530E-2
1,487806E-2
1,033775E-2
1,585099E-2
1,066206E-2
7,743285E-3
1,487806E-2
1,520237E-2
1,293221E-2
1,714822E-2
1,844545E-2
9,364825E-3
1,163498E-2
1,812114E-2
1,033775E-2
1,293221E-2
2,266146E-2
1,390514E-2
1,487806E-2
1,974268E-2
1,033775E-2
1,163498E-2
1,844545E-2
1,358083E-2
1,325652E-2
1,941838E-2
1,941838E-2
1,131067E-2
1,358083E-2
1,066206E-2
9,689133E-3
1,585099E-2
1,941838E-2
1,422945E-2
1,422945E-2
1,682391E-2
9,040517E-3
1,163498E-2
1,941838E-2
1,455375E-2
1,422945E-2
2,103992E-2
1,390514E-2
1,066206E-2
1,747253E-2
1,293221E-2
1,260791E-2
1,909407E-2
1,455375E-2
1,228360E-2
2,103992E-2
1,747253E-2
8,067593E-3
1,195929E-2
1,325652E-2
8,067593E-3
1,163498E-2
1,682391E-2
1,195929E-2
1,649960E-2
1,844545E-2
6,770361E-3
1,098637E-2
1,552668E-2
8,716209E-3
8,391901E-3
1,682391E-2
1,358083E-2
1,260791E-2
1,779684E-2
1,066206E-2
1,033775E-2
1,585099E-2
1,455375E-2
1,520237E-2
1,909407E-2
1,585099E-2
6,770361E-3
1,033775E-2
1,325652E-2
9,040517E-3
1,455375E-2
2,071561E-2
1,487806E-2
1,714822E-2
2,136422E-2
1,033775E-2
1,066206E-2
1,844545E-2
1,228360E-2
1,195929E-2
2,071561E-2
1,487806E-2
1,325652E-2
1,779684E-2
1,163498E-2
1,358083E-2
2,071561E-2
1,844545E-2
1,390514E-2
1,909407E-2
1,876976E-2
9,689133E-3
1,390514E-2
1,617530E-2
1,001344E-2
1,747253E-2
2,331007E-2
1,649960E-2
1,779684E-2
1,812114E-2
9,040517E-3
1,293221E-2
1,714822E-2
1,228360E-2
1,487806E-2
2,233715E-2
1,617530E-2
1,390514E-2
1,682391E-2
1,131067E-2
1,358083E-2
2,039130E-2
1,876976E-2
1,455375E-2
1,941838E-2
1,876976E-2
1,066206E-2
1,520237E-2
1,714822E-2
1,228360E-2
1,358083E-2
2,071561E-2
1,325652E-2
1,422945E-2
2,006699E-2
8,391901E-3
9,364825E-3
1,520237E-2
1,066206E-2
1,098637E-2
1,779684E-2
1,390514E-2
1,098637E-2
1,552668E-2
1,066206E-2
1,098637E-2
1,812114E-2
1,617530E-2
1,131067E-2
1,682391E-2
1,974268E-2
1,033775E-2
1,001344E-2
1,487806E-2
1,131067E-2
1,422945E-2
2,201284E-2
1,455375E-2
1,293221E-2
1,714822E-2
1,098637E-2
1,358083E-2
1,909407E-2
1,585099E-2
1,390514E-2
2,039130E-2
1,909407E-2
1,293221E-2
1,520237E-2
1,520237E-2
1,260791E-2
1,779684E-2
2,136422E-2
1,747253E-2
1,714822E-2
1,941838E-2
1,131067E-2
1,195929E-2
1,941838E-2
1,260791E-2
1,325652E-2
2,428300E-2
1,812114E-2
1,422945E-2
1,876976E-2
1,455375E-2
1,682391E-2
2,233715E-2
2,039130E-2
1,747253E-2
2,363438E-2
2,460731E-2
1,552668E-2
2,006699E-2
2,103992E-2
1,585099E-2
1,941838E-2
2,493161E-2
1,974268E-2
2,201284E-2
2,395869E-2
1,260791E-2
1,422945E-2
2,006699E-2
1,552668E-2
1,487806E-2
2,103992E-2
1,812114E-2
1,098637E-2
1,812114E-2
1,714822E-2
1,487806E-2
1,617530E-2
1,844545E-2
1,358083E-2
1,812114E-2
2,006699E-2
9,689133E-3
1,293221E-2
1,682391E-2
1,033775E-2
1,422945E-2
2,493161E-2
2,071561E-2
1,585099E-2
1,974268E-2
8,716209E-3
9,689133E-3
1,909407E-2
1,779684E-2
1,520237E-2
2,136422E-2
1,747253E-2
1,098637E-2
1,812114E-2
1,844545E-2
1,293221E-2
1,682391E-2
1,974268E-2
1,552668E-2
1,844545E-2
1,909407E-2
9,689133E-3
1,422945E-2
2,071561E-2
1,260791E-2
1,228360E-2
2,136422E-2
1,552668E-2
1,260791E-2
1,617530E-2
1,195929E-2
1,358083E-2
1,844545E-2
1,649960E-2
1,131067E-2
1,747253E-2
1,812114E-2
9,364825E-3
1,422945E-2
1,552668E-2
1,293221E-2
1,585099E-2
2,266146E-2
1,779684E-2
1,520237E-2
1,909407E-2
9,364825E-3
1,260791E-2
2,233715E-2
1,520237E-2
1,358083E-2
2,266146E-2
1,779684E-2
1,260791E-2
1,747253E-2
1,066206E-2
7,418977E-3
1,325652E-2
1,552668E-2
1,098637E-2
1,812114E-2
1,714822E-2
6,121744E-3
1,260791E-2
1,617530E-2
9,364825E-3
1,195929E-2
1,909407E-2
1,260791E-2
1,390514E-2
1,941838E-2
1,131067E-2
1,358083E-2
2,006699E-2
1,487806E-2
1,487806E-2
2,201284E-2
1,844545E-2
1,066206E-2
1,325652E-2
1,098637E-2
9,689133E-3
1,585099E-2
1,649960E-2
1,066206E-2
1,487806E-2
1,909407E-2
8,391901E-3
7,743285E-3
1,325652E-2
7,743285E-3
8,391901E-3
1,876976E-2
1,066206E-2
6,770361E-3
1,422945E-2
9,040517E-3
8,716209E-3
1,422945E-2
1,163498E-2
9,689133E-3
1,487806E-2
1,228360E-2
3,851588E-3
9,040517E-3
1,195929E-2
9,040517E-3
1,325652E-2
1,682391E-2
1,195929E-2
1,195929E-2
1,455375E-2
6,770361E-3
1,163498E-2
1,649960E-2
9,364825E-3
1,228360E-2
2,363438E-2
2,039130E-2
1,909407E-2
2,817469E-2
2,849900E-2
3,141778E-2
4,276856E-2
4,503872E-2
4,828180E-2
6,838890E-2
8,298276E-2
6,709167E-2
5,606519E-2
4,860611E-2
3,595809E-2
3,757963E-2
4,406579E-2
2,168853E-2
6,446052E-3
2,554355E-3
-1,398536E-2
-1,625551E-2
-1,171520E-2
-2,403891E-2
-3,214661E-2
-3,020076E-2
-4,090293E-2
-4,706478E-2
-3,863277E-2
-3,506538E-2
-2,760630E-2
-1,463397E-2
-5,877655E-3
-4,010948E-5
1,358083E-2
2,071561E-2
1,585099E-2
1,909407E-2
2,331007E-2
1,682391E-2
1,812114E-2
2,525592E-2
1,974268E-2
1,974268E-2
2,039130E-2
1,098637E-2
1,325652E-2
2,136422E-2
1,747253E-2
1,487806E-2
2,039130E-2
1,812114E-2
1,066206E-2
1,779684E-2
1,844545E-2
1,487806E-2
2,006699E-2
2,331007E-2
1,487806E-2
1,909407E-2
2,168853E-2
1,131067E-2
1,585099E-2
2,201284E-2
1,520237E-2
1,714822E-2
2,655315E-2
1,909407E-2
1,260791E-2
1,844545E-2
1,649960E-2
1,779684E-2
2,460731E-2
2,233715E-2
1,974268E-2
2,525592E-2
2,460731E-2
1,876976E-2
2,136422E-2
2,103992E-2
1,876976E-2
2,395869E-2
2,979624E-2
2,266146E-2
2,233715E-2
2,655315E-2
1,844545E-2
2,168853E-2
2,849900E-2
2,168853E-2
2,006699E-2
2,882331E-2
2,460731E-2
2,071561E-2
2,395869E-2
1,876976E-2
1,747253E-2
2,363438E-2
2,266146E-2
1,422945E-2
1,260791E-2
1,001344E-2
2,841986E-4
3,202971E-3
1,552668E-2
-1,301243E-2
-1,570052E-1
-2,948362E-1
-3,765618E-1
-4,167760E-1
-4,803404E-1
-5,870378E-1
-6,360083E-1
-6,421701E-1
-6,428187E-1
-6,356840E-1
-6,282249E-1
-6,039018E-1
-5,565528E-1
-5,283380E-1
-4,119114E-1
-1,816526E-1
6,514582E-2
2,435153E-1
3,563745E-1
4,886922E-1
6,531164E-1
7,987308E-1
9,213192E-1
1,010828E+0
1,041962E+0
1,050718E+0
1,034827E+0
9,780732E-1
9,093198E-1
8,285671E-1
7,231670E-1
6,122536E-1
4,967999E-1
3,738871E-1
2,574605E-1
1,582222E-1
7,001044E-2
-8,796428E-3
-6,003711E-2
-1,008999E-1
-1,333307E-1
-1,404655E-1
-1,394926E-1
-1,472760E-1
-1,427357E-1
-1,333307E-1
-1,381954E-1
-1,284661E-1
-1,180883E-1
-1,216556E-1
-1,190612E-1
-1,086833E-1
-1,103049E-1
-1,125750E-1
-1,067375E-1
-1,093319E-1
-1,099806E-1
-9,798115E-2
-9,344084E-2
-9,733254E-2
-8,436021E-2
-7,981990E-2
-8,436021E-2
-7,430666E-2
-6,652327E-2
-6,911773E-2
-6,003711E-2
-5,192940E-2
-5,744264E-2
-5,355095E-2
-4,511893E-2
-5,095648E-2
-4,414601E-2
-3,506538E-2
-3,993001E-2
-3,863277E-2
-2,857922E-2
-3,020076E-2
-3,149799E-2
-2,241737E-2
-2,630907E-2
-2,728199E-2
-1,982290E-2
-1,528259E-2
-1,690413E-2
-1,268813E-2
-1,203951E-2
-1,917429E-2
-1,430967E-2
-9,445044E-3
-1,430967E-2
-1,203951E-2
-2,958882E-3
-6,526271E-3
-8,472120E-3
-2,310266E-3
-1,009366E-2
-9,120736E-3
-4,010948E-5
-1,985958E-3
-3,607499E-3
3,527280E-3
1,905739E-3
-2,634574E-3
1,257123E-3
-3,644176E-4
-2,310266E-3
6,121744E-3
9,689133E-3
3,202971E-3
7,094669E-3
1,098637E-2
1,905739E-3
7,743285E-3
1,098637E-2
4,824512E-3
7,418977E-3
1,552668E-2
9,040517E-3
1,001344E-2
1,682391E-2
7,094669E-3
1,001344E-2
1,909407E-2
1,098637E-2
9,364825E-3
1,844545E-2
1,293221E-2
9,040517E-3
1,552668E-2
1,163498E-2
1,163498E-2
1,747253E-2
1,876976E-2
1,390514E-2
1,682391E-2
1,747253E-2
8,067593E-3
1,325652E-2
1,876976E-2
1,163498E-2
1,520237E-2
2,428300E-2
1,649960E-2
1,617530E-2
2,103992E-2
9,689133E-3
1,487806E-2
2,039130E-2
1,422945E-2
1,455375E-2
2,071561E-2
1,714822E-2
1,422945E-2
1,844545E-2
1,747253E-2
1,422945E-2
1,812114E-2
2,071561E-2
1,390514E-2
1,812114E-2
1,941838E-2
8,716209E-3
1,163498E-2
1,876976E-2
1,293221E-2
1,131067E-2
1,909407E-2
1,260791E-2
1,260791E-2
1,585099E-2
7,418977E-3
1,033775E-2
1,649960E-2
1,163498E-2
1,163498E-2
1,876976E-2
1,163498E-2
6,770361E-3
1,358083E-2
1,066206E-2
6,446052E-3
1,358083E-2
1,941838E-2
1,325652E-2
1,487806E-2
1,585099E-2
7,094669E-3
9,689133E-3
1,455375E-2
8,716209E-3
1,001344E-2
1,909407E-2
1,325652E-2
7,743285E-3
1,163498E-2
6,446052E-3
8,391901E-3
1,358083E-2
1,260791E-2
1,195929E-2
1,487806E-2
1,163498E-2
4,824512E-3
9,040517E-3
1,066206E-2
6,121744E-3
9,364825E-3
1,714822E-2
1,131067E-2
1,163498E-2
1,455375E-2
4,175896E-3
6,121744E-3
1,260791E-2
8,391901E-3
8,391901E-3
1,714822E-2
1,195929E-2
6,446052E-3
1,228360E-2
8,391901E-3
5,148820E-3
1,455375E-2
1,520237E-2
1,131067E-2
1,585099E-2
1,617530E-2
5,797436E-3
8,716209E-3
1,487806E-2
9,040517E-3
1,228360E-2
2,071561E-2
1,358083E-2
1,195929E-2
1,520237E-2
6,770361E-3
9,364825E-3
1,682391E-2
1,163498E-2
9,040517E-3
1,747253E-2
1,228360E-2
5,797436E-3
1,066206E-2
8,716209E-3
7,743285E-3
1,131067E-2
1,585099E-2
1,001344E-2
1,001344E-2
1,358083E-2
6,446052E-3
7,743285E-3
1,325652E-2
6,446052E-3
9,040517E-3
1,552668E-2
9,364825E-3
7,094669E-3
1,293221E-2
9,364825E-3
9,040517E-3
1,358083E-2
1,195929E-2
8,067593E-3
1,520237E-2
1,455375E-2
4,824512E-3
1,033775E-2
1,260791E-2
7,418977E-3
1,033775E-2
1,779684E-2
1,163498E-2
1,098637E-2
1,325652E-2
4,175896E-3
8,716209E-3
1,293221E-2
6,770361E-3
9,689133E-3
1,649960E-2
1,098637E-2
6,121744E-3
1,001344E-2
6,770361E-3
7,418977E-3
1,358083E-2
1,098637E-2
7,418977E-3
1,260791E-2
1,260791E-2
5,473128E-3
7,743285E-3
9,040517E-3
6,446052E-3
1,066206E-2
1,487806E-2
1,001344E-2
1,098637E-2
1,358083E-2
4,500204E-3
7,418977E-3
1,552668E-2
8,716209E-3
8,716209E-3
1,844545E-2
1,422945E-2
1,066206E-2
1,325652E-2
8,067593E-3
6,121744E-3
1,293221E-2
1,422945E-2
1,163498E-2
1,747253E-2
1,585099E-2
3,851588E-3
6,770361E-3
9,689133E-3
6,446052E-3
1,228360E-2
1,747253E-2
8,067593E-3
8,716209E-3
1,325652E-2
4,175896E-3
5,473128E-3
1,163498E-2
7,094669E-3
7,418977E-3
1,455375E-2
7,418977E-3
3,851588E-3
7,418977E-3
1,905739E-3
2,554355E-3
8,391901E-3
1,001344E-2
4,824512E-3
4,500204E-3
2,878663E-3
-5,877655E-3
1,905739E-3
4,824512E-3
-2,634574E-3
-3,931807E-3
3,202971E-3
-1,013034E-3
-1,661650E-3
3,527280E-3
-1,661650E-3
1,581431E-3
1,066206E-2
8,391901E-3
9,689133E-3
2,071561E-2
2,168853E-2
1,812114E-2
2,979624E-2
3,563378E-2
3,887686E-2
4,957903E-2
5,768673E-2
5,801104E-2
6,838890E-2
8,038830E-2
7,682091E-2
8,752308E-2
9,854955E-2
9,627940E-2
1,021169E-1
1,154136E-1
1,131434E-1
1,121705E-1
1,180080E-1
1,099003E-1
1,111976E-1
1,167108E-1
1,108733E-1
1,066573E-1
1,076302E-1
1,004954E-1
8,946893E-2
8,719877E-2
7,844245E-2
7,098336E-2
7,130767E-2
6,838890E-2
5,574088E-2
5,087626E-2
4,633595E-2
3,141778E-2
2,979624E-2
3,174208E-2
2,103992E-2
1,520237E-2
2,103992E-2
1,422945E-2
7,094669E-3
7,418977E-3
-2,310266E-3
-4,256115E-3
6,085067E-4
-3,644176E-4
-6,850580E-3
-3,607499E-3
-5,229039E-3
-1,333674E-2
-1,106658E-2
-7,823504E-3
-1,203951E-2
-9,445044E-3
-3,607499E-3
-1,139089E-2
-1,041797E-2
-6,850580E-3
-1,690413E-2
-1,398536E-2
-4,256115E-3
-8,472120E-3
-8,147812E-3
-2,310266E-3
-7,174888E-3
-9,769352E-3
-4,904731E-3
-9,120736E-3
-8,472120E-3
1,257123E-3
2,878663E-3
-2,634574E-3
3,527280E-3
6,446052E-3
-1,337342E-3
2,878663E-3
3,851588E-3
-3,644176E-4
4,500204E-3
1,260791E-2
5,148820E-3
7,094669E-3
1,228360E-2
4,824512E-3
5,148820E-3
1,098637E-2
9,040517E-3
9,689133E-3
1,617530E-2
1,131067E-2
5,797436E-3
1,033775E-2
8,716209E-3
7,418977E-3
1,163498E-2
1,714822E-2
1,228360E-2
1,455375E-2
1,876976E-2
5,797436E-3
7,094669E-3
1,487806E-2
7,743285E-3
9,364825E-3
1,714822E-2
1,163498E-2
1,163498E-2
1,552668E-2
6,446052E-3
8,391901E-3
1,455375E-2
1,487806E-2
9,364825E-3
1,682391E-2
1,520237E-2
5,797436E-3
1,195929E-2
1,066206E-2
8,067593E-3
1,520237E-2
2,136422E-2
1,455375E-2
1,617530E-2
1,876976E-2
1,001344E-2
1,163498E-2
1,974268E-2
1,520237E-2
1,649960E-2
2,493161E-2
1,876976E-2
1,714822E-2
2,136422E-2
1,617530E-2
1,455375E-2
2,071561E-2
2,103992E-2
1,812114E-2
2,168853E-2
2,298577E-2
1,358083E-2
1,520237E-2
1,747253E-2
1,033775E-2
1,358083E-2
2,331007E-2
1,649960E-2
1,617530E-2
1,876976E-2
1,001344E-2
1,293221E-2
2,071561E-2
1,552668E-2
1,552668E-2
2,136422E-2
1,682391E-2
1,066206E-2
1,779684E-2
1,487806E-2
1,552668E-2
2,331007E-2
2,168853E-2
1,520237E-2
2,039130E-2
1,909407E-2
8,716209E-3
1,390514E-2
1,876976E-2
1,163498E-2
1,682391E-2
2,460731E-2
1,520237E-2
1,358083E-2
1,876976E-2
8,716209E-3
1,163498E-2
1,941838E-2
1,390514E-2
1,195929E-2
2,039130E-2
1,617530E-2
9,689133E-3
1,487806E-2
1,422945E-2
1,131067E-2
1,552668E-2
1,974268E-2
1,422945E-2
1,682391E-2
1,844545E-2
7,743285E-3
1,131067E-2
1,714822E-2
1,066206E-2
1,195929E-2
1,941838E-2
1,358083E-2
9,689133E-3
1,617530E-2
1,033775E-2
8,391901E-3
1,325652E-2
1,228360E-2
8,716209E-3
1,358083E-2
1,487806E-2
6,446052E-3
9,689133E-3
1,487806E-2
9,689133E-3
1,033775E-2
1,520237E-2
7,743285E-3
1,033775E-2
1,812114E-2
7,094669E-3
9,364825E-3
1,585099E-2
1,098637E-2
1,293221E-2
2,136422E-2
1,487806E-2
7,418977E-3
1,325652E-2
1,131067E-2
1,066206E-2
1,617530E-2
1,974268E-2
1,455375E-2
1,617530E-2
1,779684E-2
7,418977E-3
1,131067E-2
1,682391E-2
1,033775E-2
1,066206E-2
2,006699E-2
1,358083E-2
1,195929E-2
1,585099E-2
8,391901E-3
1,033775E-2
1,617530E-2
1,585099E-2
1,066206E-2
1,520237E-2
1,747253E-2
8,067593E-3
1,260791E-2
1,649960E-2
9,364825E-3
1,228360E-2
1,909407E-2
1,325652E-2
1,293221E-2
1,682391E-2
7,094669E-3
8,716209E-3
1,747253E-2
1,131067E-2
1,066206E-2
1,941838E-2
1,455375E-2
1,001344E-2
1,325652E-2
5,473128E-3
7,743285E-3
1,585099E-2
1,585099E-2
1,001344E-2
1,390514E-2
1,617530E-2
7,418977E-3
1,163498E-2
1,390514E-2
7,743285E-3
1,195929E-2
1,812114E-2
1,455375E-2
1,358083E-2
1,649960E-2
7,418977E-3
8,067593E-3
1,812114E-2
1,422945E-2
1,228360E-2
1,941838E-2
1,585099E-2
8,067593E-3
1,422945E-2
1,260791E-2
1,066206E-2
1,747253E-2
1,941838E-2
1,325652E-2
1,552668E-2
1,876976E-2
6,446052E-3
1,163498E-2
1,779684E-2
9,689133E-3
1,195929E-2
1,974268E-2
1,293221E-2
1,195929E-2
1,585099E-2
9,040517E-3
1,228360E-2
1,779684E-2
1,617530E-2
1,293221E-2
1,747253E-2
1,747253E-2
9,689133E-3
1,422945E-2
1,455375E-2
9,364825E-3
1,358083E-2
2,136422E-2
1,779684E-2
1,682391E-2
1,876976E-2
1,066206E-2
1,163498E-2
1,974268E-2
1,325652E-2
1,422945E-2
2,168853E-2
1,649960E-2
1,325652E-2
1,812114E-2
1,260791E-2
1,260791E-2
1,974268E-2
2,136422E-2
1,390514E-2
2,006699E-2
1,974268E-2
1,131067E-2
1,552668E-2
1,682391E-2
1,163498E-2
1,649960E-2
2,331007E-2
1,585099E-2
1,649960E-2
2,233715E-2
1,390514E-2
1,520237E-2
2,103992E-2
1,552668E-2
1,358083E-2
2,071561E-2
1,909407E-2
1,422945E-2
1,909407E-2
1,520237E-2
1,228360E-2
1,941838E-2
1,974268E-2
1,422945E-2
1,876976E-2
2,103992E-2
1,358083E-2
1,390514E-2
1,876976E-2
1,293221E-2
1,325652E-2
2,039130E-2
1,325652E-2
1,358083E-2
1,779684E-2
9,040517E-3
1,195929E-2
1,941838E-2
1,779684E-2
1,552668E-2
2,103992E-2
1,812114E-2
9,364825E-3
1,487806E-2
1,455375E-2
1,066206E-2
1,779684E-2
2,071561E-2
1,714822E-2
2,039130E-2
2,233715E-2
9,689133E-3
1,293221E-2
2,006699E-2
1,195929E-2
1,001344E-2
1,941838E-2
1,487806E-2
9,364825E-3
1,390514E-2
1,131067E-2
1,131067E-2
1,844545E-2
1,455375E-2
1,001344E-2
1,844545E-2
1,779684E-2
6,446052E-3
1,066206E-2
1,585099E-2
1,163498E-2
1,649960E-2
2,006699E-2
1,325652E-2
1,649960E-2
2,039130E-2
1,098637E-2
1,293221E-2
1,941838E-2
1,358083E-2
1,325652E-2
2,168853E-2
1,779684E-2
1,228360E-2
1,649960E-2
1,585099E-2
1,487806E-2
2,103992E-2
2,103992E-2
1,520237E-2
1,649960E-2
1,520237E-2
7,094669E-3
1,260791E-2
2,039130E-2
1,260791E-2
1,390514E-2
2,136422E-2
1,358083E-2
1,098637E-2
1,552668E-2
7,743285E-3
1,228360E-2
1,876976E-2
1,552668E-2
1,228360E-2
1,941838E-2
1,585099E-2
1,066206E-2
1,714822E-2
1,422945E-2
1,293221E-2
1,747253E-2
1,974268E-2
1,487806E-2
1,876976E-2
2,071561E-2
1,066206E-2
1,422945E-2
1,974268E-2
1,260791E-2
1,390514E-2
2,266146E-2
1,520237E-2
1,422945E-2
2,071561E-2
1,358083E-2
1,195929E-2
1,844545E-2
1,422945E-2
1,422945E-2
2,266146E-2
1,941838E-2
9,689133E-3
1,552668E-2
1,163498E-2
8,391901E-3
1,585099E-2
2,331007E-2
1,747253E-2
1,779684E-2
2,006699E-2
9,364825E-3
1,358083E-2
1,779684E-2
1,098637E-2
1,260791E-2
2,136422E-2
1,585099E-2
1,358083E-2
1,844545E-2
1,260791E-2
9,689133E-3
1,520237E-2
1,682391E-2
1,779684E-2
2,331007E-2
2,039130E-2
1,260791E-2
1,812114E-2
2,071561E-2
1,422945E-2
1,682391E-2
2,395869E-2
2,039130E-2
2,428300E-2
2,622885E-2
1,714822E-2
1,747253E-2
2,460731E-2
1,974268E-2
1,812114E-2
2,460731E-2
2,103992E-2
1,617530E-2
2,136422E-2
1,390514E-2
1,195929E-2
1,876976E-2
1,876976E-2
1,260791E-2
1,747253E-2
1,909407E-2
1,033775E-2
1,131067E-2
1,422945E-2
7,418977E-3
1,195929E-2
2,039130E-2
1,422945E-2
1,487806E-2
1,812114E-2
1,033775E-2
1,325652E-2
1,909407E-2
1,455375E-2
1,358083E-2
2,233715E-2
1,876976E-2
1,228360E-2
1,649960E-2
1,358083E-2
9,689133E-3
1,455375E-2
1,844545E-2
1,131067E-2
1,325652E-2
1,779684E-2
8,391901E-3
1,033775E-2
1,487806E-2
6,446052E-3
7,743285E-3
1,812114E-2
1,422945E-2
1,260791E-2
1,747253E-2
1,163498E-2
9,040517E-3
1,617530E-2
1,779684E-2
1,455375E-2
2,071561E-2
1,909407E-2
1,033775E-2
1,682391E-2
1,941838E-2
1,455375E-2
1,812114E-2
2,266146E-2
1,617530E-2
1,941838E-2
2,363438E-2
1,293221E-2
1,844545E-2
2,363438E-2
1,585099E-2
1,876976E-2
2,622885E-2
1,649960E-2
1,714822E-2
2,298577E-2
1,487806E-2
1,617530E-2
2,103992E-2
2,039130E-2
1,876976E-2
2,103992E-2
2,103992E-2
1,293221E-2
1,909407E-2
2,298577E-2
2,039130E-2
2,817469E-2
3,595809E-2
3,206639E-2
3,855255E-2
5,217349E-2
4,666026E-2
5,411934E-2
7,325352E-2
8,071261E-2
7,098336E-2
6,319997E-2
5,217349E-2
4,471441E-2
4,309287E-2
3,206639E-2
1,714822E-2
9,040517E-3
1,257123E-3
-6,850580E-3
-5,229039E-3
-9,120736E-3
-2,760630E-2
-3,279523E-2
-3,733554E-2
-4,706478E-2
-3,993001E-2
-3,020076E-2
-3,149799E-2
-2,306598E-2
-1,139089E-2
-1,301243E-2
3,202971E-3
1,941838E-2
1,649960E-2
2,006699E-2
3,109347E-2
2,460731E-2
2,136422E-2
2,363438E-2
1,779684E-2
1,812114E-2
2,525592E-2
2,201284E-2
1,682391E-2
2,103992E-2
2,006699E-2
1,098637E-2
1,682391E-2
1,909407E-2
1,487806E-2
1,779684E-2
2,298577E-2
1,487806E-2
1,876976E-2
2,233715E-2
1,293221E-2
1,617530E-2
2,233715E-2
1,487806E-2
1,585099E-2
1,941838E-2
1,390514E-2
1,001344E-2
1,520237E-2
1,066206E-2
1,033775E-2
1,682391E-2
1,974268E-2
1,260791E-2
1,812114E-2
1,617530E-2
8,391901E-3
1,422945E-2
1,812114E-2
1,487806E-2
1,779684E-2
2,687746E-2
1,909407E-2
1,779684E-2
2,363438E-2
1,293221E-2
1,649960E-2
2,363438E-2
1,876976E-2
1,714822E-2
2,558023E-2
2,071561E-2
1,390514E-2
1,779684E-2
1,228360E-2
1,066206E-2
1,909407E-2
1,876976E-2
1,293221E-2
1,585099E-2
1,422945E-2
3,851588E-3
7,418977E-3
7,743285E-3
-1,337342E-3
-1,337342E-3
8,067593E-3
5,797436E-3
-9,408946E-2
-2,568921E-1
-3,665083E-1
-4,086683E-1
-4,524499E-1
-5,510396E-1
-6,259547E-1
-6,428187E-1
-6,457375E-1
-6,386027E-1
-6,308193E-1
-6,230360E-1
-5,704980E-1
-5,400131E-1
-4,689896E-1
-2,637026E-1
-1,203951E-2
1,864370E-1
3,048095E-1
4,296681E-1
5,902006E-1
7,442470E-1
8,794835E-1
9,800190E-1
1,027044E+0
1,041638E+0
1,028341E+0
9,774245E-1
9,193734E-1
8,470527E-1
7,481387E-1
6,404684E-1
5,318252E-1
4,053450E-1
2,840538E-1
1,825454E-1
8,752308E-2
6,770361E-3
-4,479463E-2
-8,436021E-2
-1,200341E-1
-1,326821E-1
-1,385197E-1
-1,527892E-1
-1,453301E-1
-1,339794E-1
-1,349523E-1
-1,245744E-1
-1,119264E-1
-1,164667E-1
-1,161424E-1
-1,090076E-1
-1,177639E-1
-1,138723E-1
-1,054402E-1
-1,073861E-1
-1,047916E-1
-9,408946E-2
-9,538669E-2
-9,668392E-2
-8,695468E-2
-8,371160E-2
-8,176575E-2
-7,268512E-2
-6,684758E-2
-6,587465E-2
-5,971280E-2
-5,419956E-2
-5,938849E-2
-5,192940E-2
-4,349739E-2
-4,479463E-2
-4,252447E-2
-3,020076E-2
-3,506538E-2
-3,474108E-2
-2,728199E-2
-3,376815E-2
-3,214661E-2
-2,047152E-2
-2,144444E-2
-2,241737E-2
-1,366105E-2
-1,301243E-2
-1,949860E-2
-1,333674E-2
-1,106658E-2
-1,463397E-2
-9,769352E-3
-3,283190E-3
-9,120736E-3
-5,553347E-3
-3,283190E-3
-1,430967E-2
-9,120736E-3
-4,010948E-5
-1,009366E-2
-5,553347E-3
4,175896E-3
-2,634574E-3
-3,283190E-3
1,581431E-3
-4,256115E-3
-4,580423E-3
3,202971E-3
2,554355E-3
1,905739E-3
9,364825E-3
9,689133E-3
3,202971E-3
1,066206E-2
1,228360E-2
6,770361E-3
1,163498E-2
2,006699E-2
1,682391E-2
1,682391E-2
1,941838E-2
1,325652E-2
1,714822E-2
2,266146E-2
1,585099E-2
1,487806E-2
2,687746E-2
2,071561E-2
1,455375E-2
1,941838E-2
1,682391E-2
1,390514E-2
2,168853E-2
2,039130E-2
1,812114E-2
2,266146E-2
2,266146E-2
1,520237E-2
1,974268E-2
2,103992E-2
1,682391E-2
2,331007E-2
3,044485E-2
2,136422E-2
2,298577E-2
2,752608E-2
1,682391E-2
1,876976E-2
2,687746E-2
1,974268E-2
1,812114E-2
2,785039E-2
2,331007E-2
1,779684E-2
2,136422E-2
1,812114E-2
1,520237E-2
2,136422E-2
2,395869E-2
2,006699E-2
2,136422E-2
2,103992E-2
1,195929E-2
1,422945E-2
1,876976E-2
1,487806E-2
2,006699E-2
2,752608E-2
1,974268E-2
1,909407E-2
2,201284E-2
1,358083E-2
1,487806E-2
2,136422E-2
1,714822E-2
1,552668E-2
2,428300E-2
1,844545E-2
1,260791E-2
1,747253E-2
1,293221E-2
1,131067E-2
1,682391E-2
1,844545E-2
1,390514E-2
1,617530E-2
1,844545E-2
9,364825E-3
1,325652E-2
1,876976E-2
1,163498E-2
1,390514E-2
2,233715E-2
1,520237E-2
1,585099E-2
2,006699E-2
1,066206E-2
1,422945E-2
2,233715E-2
1,649960E-2
1,617530E-2
2,266146E-2
1,812114E-2
1,195929E-2
1,552668E-2
1,422945E-2
1,195929E-2
1,585099E-2
1,909407E-2
1,585099E-2
1,876976E-2
2,006699E-2
9,689133E-3
1,390514E-2
1,812114E-2
1,098637E-2
1,422945E-2
2,103992E-2
1,617530E-2
1,520237E-2
1,941838E-2
1,098637E-2
1,260791E-2
2,039130E-2
1,585099E-2
1,390514E-2
2,201284E-2
1,974268E-2
1,260791E-2
1,552668E-2
1,325652E-2
9,364825E-3
1,585099E-2
1,585099E-2
1,293221E-2
1,649960E-2
1,812114E-2
7,094669E-3
1,001344E-2
1,520237E-2
9,040517E-3
1,131067E-2
1,876976E-2
1,066206E-2
8,391901E-3
1,617530E-2
7,743285E-3
9,689133E-3
1,649960E-2
1,001344E-2
1,001344E-2
1,649960E-2
1,163498E-2
6,770361E-3
1,520237E-2
1,163498E-2
7,094669E-3
1,066206E-2
1,066206E-2
9,040517E-3
1,422945E-2
1,195929E-2
3,202971E-3
5,797436E-3
8,391901E-3
3,527280E-3
6,770361E-3
1,358083E-2
4,824512E-3
5,473128E-3
1,163498E-2
9,328148E-4
1,905739E-3
8,067593E-3
2,230047E-3
-4,010948E-5
1,066206E-2
6,121744E-3
-6,887257E-4
6,121744E-3
2,230047E-3
-1,337342E-3
5,473128E-3
6,446052E-3
2,554355E-3
4,500204E-3
6,121744E-3
-3,931807E-3
2,841986E-4
6,121744E-3
-3,644176E-4
3,202971E-3
8,391901E-3
1,905739E-3
-6,887257E-4
3,851588E-3
-3,607499E-3
-3,644176E-4
8,067593E-3
6,770361E-3
3,202971E-3
7,094669E-3
3,851588E-3
-2,310266E-3
2,878663E-3
1,905739E-3
-1,985958E-3
2,230047E-3
7,418977E-3
1,905739E-3
2,878663E-3
7,418977E-3
-1,985958E-3
9,328148E-4
4,175896E-3
-3,283190E-3
-2,310266E-3
7,094669E-3
1,257123E-3
-3,283190E-3
4,824512E-3
-2,634574E-3
-1,661650E-3
6,446052E-3
4,500204E-3
1,257123E-3
5,797436E-3
3,527280E-3
-2,958882E-3
2,878663E-3
3,527280E-3
-2,310266E-3
1,257123E-3
6,446052E-3
-1,661650E-3
1,905739E-3
6,770361E-3
-5,229039E-3
-3,607499E-3
3,851588E-3
-6,887257E-4
-3,931807E-3
1,905739E-3
-3,283190E-3
-7,499196E-3
-2,310266E-3
-6,526271E-3
-8,147812E-3
-1,337342E-3
-2,310266E-3
-4,904731E-3
-1,013034E-3
-1,985958E-3
-1,139089E-2
-7,174888E-3
-1,985958E-3
-6,526271E-3
-3,644176E-4
5,473128E-3
-1,013034E-3
1,581431E-3
7,094669E-3
2,230047E-3
9,364825E-3
1,876976E-2
1,487806E-2
2,071561E-2
3,530947E-2
3,530947E-2
3,628240E-2
4,860611E-2
5,055195E-2
5,801104E-2
7,065906E-2
7,973968E-2
8,168553E-2
9,109047E-2
9,790094E-2
9,368493E-2
1,024412E-1
1,111976E-1
1,069816E-1
1,124948E-1
1,186567E-1
1,124948E-1
1,154136E-1
1,170351E-1
1,017926E-1
1,004954E-1
1,027656E-1
9,303631E-2
8,687446E-2
8,882031E-2
7,811814E-2
6,741597E-2
6,547013E-2
5,444365E-2
4,730887E-2
4,860611E-2
4,471441E-2
3,530947E-2
3,239070E-2
2,785039E-2
1,422945E-2
1,358083E-2
1,520237E-2
8,067593E-3
6,121744E-3
1,131067E-2
9,328148E-4
-2,958882E-3
1,257123E-3
-1,139089E-2
-9,120736E-3
-1,337342E-3
-7,823504E-3
-9,769352E-3
-2,958882E-3
-7,174888E-3
-1,430967E-2
-9,445044E-3
-1,171520E-2
-1,657982E-2
-9,120736E-3
-5,553347E-3
-1,268813E-2
-9,120736E-3
-7,174888E-3
-1,625551E-2
-1,203951E-2
-7,823504E-3
-1,366105E-2
-1,074228E-2
-2,634574E-3
-8,147812E-3
-7,823504E-3
-4,256115E-3
-1,268813E-2
-8,472120E-3
-1,661650E-3
-6,887257E-4
-2,634574E-3
2,230047E-3
3,527280E-3
-3,607499E-3
2,841986E-4
6,085067E-4
-1,985958E-3
1,905739E-3
7,418977E-3
3,851588E-3
6,121744E-3
1,001344E-2
-4,010948E-5
3,851588E-3
9,364825E-3
4,175896E-3
2,554355E-3
1,293221E-2
7,094669E-3
4,175896E-3
1,066206E-2
7,094669E-3
4,824512E-3
1,131067E-2
8,391901E-3
4,175896E-3
1,163498E-2
1,228360E-2
5,473128E-3
1,066206E-2
1,163498E-2
7,743285E-3
1,325652E-2
1,844545E-2
1,293221E-2
1,293221E-2
1,779684E-2
1,131067E-2
1,260791E-2
1,682391E-2
1,163498E-2
1,487806E-2
2,331007E-2
1,844545E-2
1,390514E-2
1,812114E-2
1,293221E-2
1,358083E-2
1,876976E-2
2,233715E-2
1,520237E-2
1,812114E-2
2,006699E-2
1,293221E-2
1,747253E-2
2,363438E-2
1,844545E-2
1,876976E-2
2,590454E-2
1,682391E-2
1,358083E-2
2,168853E-2
1,617530E-2
1,552668E-2
2,103992E-2
2,006699E-2
1,520237E-2
2,006699E-2
1,941838E-2
1,390514E-2
1,812114E-2
1,812114E-2
1,390514E-2
1,812114E-2
2,331007E-2
1,714822E-2
1,682391E-2
2,201284E-2
1,293221E-2
1,552668E-2
2,233715E-2
1,779684E-2
1,714822E-2
2,298577E-2
1,974268E-2
1,552668E-2
1,747253E-2
1,422945E-2
1,195929E-2
1,876976E-2
1,941838E-2
1,422945E-2
2,039130E-2
2,201284E-2
1,195929E-2
1,422945E-2
1,909407E-2
1,260791E-2
1,293221E-2
2,395869E-2
1,909407E-2
1,520237E-2
1,974268E-2
1,260791E-2
1,390514E-2
2,331007E-2
1,876976E-2
1,390514E-2
2,136422E-2
1,974268E-2
1,195929E-2
1,682391E-2
1,682391E-2
1,260791E-2
1,422945E-2
1,747253E-2
1,552668E-2
1,844545E-2
1,747253E-2
6,446052E-3
1,163498E-2
1,909407E-2
1,098637E-2
9,689133E-3
2,103992E-2
1,714822E-2
1,131067E-2
1,487806E-2
1,066206E-2
9,689133E-3
1,714822E-2
2,071561E-2
1,682391E-2
2,071561E-2
1,747253E-2
7,418977E-3
1,293221E-2
1,520237E-2
1,033775E-2
1,260791E-2
2,201284E-2
1,520237E-2
1,260791E-2
1,747253E-2
7,418977E-3
7,743285E-3
1,714822E-2
1,228360E-2
1,066206E-2
1,714822E-2
1,585099E-2
1,033775E-2
1,455375E-2
1,422945E-2
1,163498E-2
1,617530E-2
1,909407E-2
1,325652E-2
1,747253E-2
1,747253E-2
9,689133E-3
1,520237E-2
1,747253E-2
1,066206E-2
1,260791E-2
1,876976E-2
1,358083E-2
9,040517E-3
1,325652E-2
8,067593E-3
7,743285E-3
1,552668E-2
1,422945E-2
1,131067E-2
1,552668E-2
1,293221E-2
7,743285E-3
1,520237E-2
1,455375E-2
1,098637E-2
1,520237E-2
1,941838E-2
1,390514E-2
1,747253E-2
2,071561E-2
1,098637E-2
1,358083E-2
1,779684E-2
1,098637E-2
1,358083E-2
2,006699E-2
1,390514E-2
1,455375E-2
1,585099E-2
9,689133E-3
1,098637E-2
1,617530E-2
1,585099E-2
1,195929E-2
1,747253E-2
1,812114E-2
8,067593E-3
1,293221E-2
1,552668E-2
8,716209E-3
1,228360E-2
2,039130E-2
1,325652E-2
1,390514E-2
2,103992E-2
9,689133E-3
1,131067E-2
1,812114E-2
1,260791E-2
1,325652E-2
2,071561E-2
1,422945E-2
9,364825E-3
1,422945E-2
1,098637E-2
1,195929E-2
1,909407E-2
2,039130E-2
1,520237E-2
1,649960E-2
1,649960E-2
8,391901E-3
1,260791E-2
1,617530E-2
1,033775E-2
1,390514E-2
2,039130E-2
1,358083E-2
1,455375E-2
1,812114E-2
8,716209E-3
1,033775E-2
1,714822E-2
1,195929E-2
1,098637E-2
1,909407E-2
1,390514E-2
1,066206E-2
1,812114E-2
1,293221E-2
1,098637E-2
1,649960E-2
1,747253E-2
1,390514E-2
1,909407E-2
1,812114E-2
8,067593E-3
1,325652E-2
1,909407E-2
1,195929E-2
1,552668E-2
2,298577E-2
1,520237E-2
1,422945E-2
1,876976E-2
1,001344E-2
1,358083E-2
1,876976E-2
1,487806E-2
1,325652E-2
2,039130E-2
1,812114E-2
1,001344E-2
1,455375E-2
1,617530E-2
1,066206E-2
1,487806E-2
2,103992E-2
1,455375E-2
1,520237E-2
1,714822E-2
6,121744E-3
1,066206E-2
1,682391E-2
1,066206E-2
1,325652E-2
2,103992E-2
1,585099E-2
1,325652E-2
1,520237E-2
7,094669E-3
1,001344E-2
1,974268E-2
1,876976E-2
1,617530E-2
2,168853E-2
2,039130E-2
1,228360E-2
1,552668E-2
1,714822E-2
1,358083E-2
1,649960E-2
2,266146E-2
1,617530E-2
1,682391E-2
1,909407E-2
9,689133E-3
1,195929E-2
1,617530E-2
1,098637E-2
1,163498E-2
2,071561E-2
1,358083E-2
9,364825E-3
1,617530E-2
8,716209E-3
9,364825E-3
1,812114E-2
1,422945E-2
1,293221E-2
2,103992E-2
1,585099E-2
9,689133E-3
1,682391E-2
1,552668E-2
1,131067E-2
1,714822E-2
2,233715E-2
1,520237E-2
1,876976E-2
1,941838E-2
8,716209E-3
1,066206E-2
1,747253E-2
1,358083E-2
1,487806E-2
2,266146E-2
1,844545E-2
1,260791E-2
1,682391E-2
1,260791E-2
1,260791E-2
1,779684E-2
1,876976E-2
1,649960E-2
2,071561E-2
1,876976E-2
8,067593E-3
1,228360E-2
1,747253E-2
1,422945E-2
1,585099E-2
2,201284E-2
1,617530E-2
1,649960E-2
2,103992E-2
1,066206E-2
1,487806E-2
2,233715E-2
1,390514E-2
1,422945E-2
2,298577E-2
1,487806E-2
1,260791E-2
1,682391E-2
1,390514E-2
1,682391E-2
2,006699E-2
1,649960E-2
1,293221E-2
1,747253E-2
1,747253E-2
9,040517E-3
1,358083E-2
1,649960E-2
1,163498E-2
1,617530E-2
2,071561E-2
1,358083E-2
1,228360E-2
1,682391E-2
7,743285E-3
1,066206E-2
1,941838E-2
1,228360E-2
1,195929E-2
2,201284E-2
1,682391E-2
1,293221E-2
1,747253E-2
1,228360E-2
9,364825E-3
1,649960E-2
1,812114E-2
1,455375E-2
1,714822E-2
1,682391E-2
8,391901E-3
1,358083E-2
1,747253E-2
1,098637E-2
1,260791E-2
2,103992E-2
1,358083E-2
1,325652E-2
1,747253E-2
1,066206E-2
1,163498E-2
1,974268E-2
1,649960E-2
1,358083E-2
2,168853E-2
1,812114E-2
1,098637E-2
1,585099E-2
1,747253E-2
1,325652E-2
1,747253E-2
2,201284E-2
1,747253E-2
1,714822E-2
1,941838E-2
1,228360E-2
1,422945E-2
1,909407E-2
1,098637E-2
1,293221E-2
2,331007E-2
1,747253E-2
1,585099E-2
1,714822E-2
1,163498E-2
1,260791E-2
1,779684E-2
1,876976E-2
1,649960E-2
1,909407E-2
1,909407E-2
9,040517E-3
1,358083E-2
1,844545E-2
1,358083E-2
1,552668E-2
2,266146E-2
1,520237E-2
1,649960E-2
2,039130E-2
8,716209E-3
1,033775E-2
1,974268E-2
1,358083E-2
1,325652E-2
2,331007E-2
1,585099E-2
9,689133E-3
1,617530E-2
1,358083E-2
1,358083E-2
1,876976E-2
1,941838E-2
1,520237E-2
1,974268E-2
1,974268E-2
9,689133E-3
1,325652E-2
1,779684E-2
1,293221E-2
1,585099E-2
2,363438E-2
1,520237E-2
1,585099E-2
1,812114E-2
7,094669E-3
1,325652E-2
2,136422E-2
1,325652E-2
1,163498E-2
1,974268E-2
1,552668E-2
1,195929E-2
1,682391E-2
1,325652E-2
1,098637E-2
1,876976E-2
2,006699E-2
1,358083E-2
1,941838E-2
2,233715E-2
1,228360E-2
1,520237E-2
1,812114E-2
1,001344E-2
1,260791E-2
2,363438E-2
1,779684E-2
1,812114E-2
2,103992E-2
9,364825E-3
1,325652E-2
1,941838E-2
1,358083E-2
1,617530E-2
1,974268E-2
1,682391E-2
1,358083E-2
1,714822E-2
1,455375E-2
1,260791E-2
1,682391E-2
2,168853E-2
1,422945E-2
1,714822E-2
1,876976E-2
1,066206E-2
1,520237E-2
1,844545E-2
1,131067E-2
1,390514E-2
2,233715E-2
1,487806E-2
1,358083E-2
1,747253E-2
9,689133E-3
1,163498E-2
2,039130E-2
1,422945E-2
1,163498E-2
2,103992E-2
2,039130E-2
1,163498E-2
1,682391E-2
1,779684E-2
1,876976E-2
2,590454E-2
3,206639E-2
2,849900E-2
3,628240E-2
4,276856E-2
3,757963E-2
4,763318E-2
5,736242E-2
6,125412E-2
7,292921E-2
7,941537E-2
6,903752E-2
6,190274E-2
5,541658E-2
4,049840E-2
3,433655E-2
2,720177E-2
8,391901E-3
-4,256115E-3
-3,283190E-3
-5,553347E-3
-1,366105E-2
-1,657982E-2
-2,663337E-2
-3,895708E-2
-4,057862E-2
-3,701123E-2
-4,187585E-2
-3,311954E-2
-2,079583E-2
-2,209306E-2
-9,769352E-3
4,500204E-3
8,716209E-3
1,714822E-2
2,947193E-2
2,525592E-2
2,493161E-2
3,239070E-2
2,233715E-2
2,168853E-2
2,720177E-2
2,395869E-2
2,071561E-2
2,266146E-2
2,071561E-2
1,033775E-2
1,260791E-2
1,617530E-2
1,195929E-2
1,552668E-2
2,039130E-2
1,293221E-2
1,390514E-2
1,812114E-2
1,163498E-2
1,228360E-2
1,682391E-2
1,260791E-2
1,066206E-2
1,974268E-2
1,649960E-2
1,228360E-2
1,714822E-2
1,520237E-2
1,066206E-2
1,585099E-2
1,747253E-2
1,585099E-2
2,039130E-2
2,136422E-2
1,131067E-2
1,649960E-2
2,071561E-2
1,390514E-2
1,649960E-2
2,395869E-2
1,747253E-2
1,779684E-2
2,331007E-2
1,455375E-2
1,779684E-2
2,493161E-2
1,812114E-2
1,617530E-2
2,331007E-2
2,201284E-2
1,682391E-2
1,974268E-2
1,941838E-2
1,649960E-2
1,974268E-2
2,395869E-2
1,714822E-2
1,552668E-2
1,941838E-2
9,689133E-3
1,325652E-2
1,747253E-2
6,446052E-3
6,085067E-4
5,148820E-3
-1,985958E-3
4,824512E-3
-2,310266E-3
-1,488975E-1
-3,022953E-1
-3,746160E-1
-4,232622E-1
-4,861779E-1
-5,740654E-1
-6,343867E-1
-6,522237E-1
-6,382784E-1
-6,279006E-1
-6,327652E-1
-6,003344E-1
-5,452020E-1
-5,257435E-1
-4,044523E-1
-1,741936E-1
5,055195E-2
2,247054E-1
3,508613E-1
4,779900E-1
6,430629E-1
8,035954E-1
9,148331E-1
9,903969E-1
1,033854E+0
1,034503E+0
1,005639E+0
9,595876E-1
8,973204E-1
8,113788E-1
7,153836E-1
6,054431E-1
4,750713E-1
3,596176E-1
2,548661E-1
1,458985E-1
5,963258E-2
-6,887257E-4
-5,744264E-2
-9,765685E-2
-1,193855E-1
-1,420871E-1
-1,469517E-1
-1,375467E-1
-1,378711E-1
-1,346280E-1
-1,219800E-1
-1,190612E-1
-1,177639E-1
-1,096562E-1
-1,099806E-1
-1,112778E-1
-1,060889E-1
-1,002513E-1
-1,028458E-1
-1,018729E-1
-9,830546E-2
-1,034944E-1
-9,538669E-2
-8,338729E-2
-8,371160E-2
-7,917128E-2
-6,652327E-2
-6,782050E-2
-6,944204E-2
-6,003711E-2
-6,068572E-2
-5,744264E-2
-4,576755E-2
-4,057862E-2
-4,382170E-2
-3,636262E-2
-3,409246E-2
-3,960570E-2
-3,182230E-2
-2,695768E-2
-3,084938E-2
-2,403891E-2
-1,495828E-2
-2,014721E-2
-1,560690E-2
-1,203951E-2
-1,949860E-2
-1,495828E-2
-7,499196E-3
-1,333674E-2
-9,769352E-3
-4,010948E-5
-3,607499E-3
-4,256115E-3
1,257123E-3
-6,850580E-3
-5,553347E-3
2,230047E-3
-4,010948E-5
-1,337342E-3
5,797436E-3
5,148820E-3
-1,013034E-3
4,175896E-3
5,473128E-3
3,202971E-3
8,391901E-3
1,163498E-2
7,094669E-3
8,067593E-3
1,098637E-2
4,175896E-3
8,391901E-3
1,552668E-2
9,364825E-3
1,163498E-2
1,974268E-2
1,293221E-2
1,358083E-2
1,941838E-2
1,228360E-2
1,001344E-2
1,649960E-2
1,714822E-2
1,487806E-2
2,233715E-2
2,136422E-2
1,260791E-2
1,812114E-2
1,941838E-2
1,422945E-2
1,682391E-2
2,233715E-2
1,876976E-2
1,844545E-2
2,201284E-2
1,390514E-2
1,714822E-2
2,460731E-2
1,876976E-2
1,876976E-2
2,622885E-2
2,071561E-2
1,649960E-2
2,136422E-2
1,909407E-2
1,974268E-2
2,622885E-2
2,428300E-2
2,039130E-2
2,525592E-2
2,687746E-2
1,747253E-2
1,941838E-2
2,493161E-2
2,039130E-2
2,136422E-2
2,525592E-2
1,747253E-2
1,909407E-2
2,525592E-2
1,585099E-2
1,747253E-2
2,493161E-2
1,714822E-2
1,520237E-2
2,266146E-2
1,682391E-2
1,325652E-2
1,714822E-2
1,358083E-2
1,260791E-2
1,909407E-2
1,714822E-2
1,131067E-2
1,487806E-2
1,552668E-2
8,716209E-3
7,418977E-3
1,325652E-2
8,067593E-3
8,716209E-3
1,552668E-2
1,066206E-2
1,131067E-2
1,325652E-2
5,148820E-3
5,473128E-3
1,422945E-2
1,325652E-2
8,716209E-3
1,422945E-2
1,228360E-2
3,851588E-3
7,418977E-3
9,689133E-3
6,770361E-3
1,325652E-2
1,455375E-2
6,446052E-3
9,364825E-3
1,293221E-2
1,905739E-3
5,148820E-3
1,098637E-2
2,878663E-3
7,094669E-3
1,422945E-2
7,418977E-3
3,527280E-3
8,067593E-3
1,257123E-3
2,230047E-3
1,131067E-2
1,098637E-2
8,067593E-3
1,131067E-2
9,364825E-3
2,230047E-3
8,067593E-3
8,067593E-3
4,500204E-3
1,001344E-2
1,487806E-2
8,391901E-3
8,391901E-3
1,195929E-2
3,202971E-3
6,121744E-3
1,131067E-2
5,148820E-3
3,202971E-3
1,293221E-2
9,040517E-3
3,851588E-3
1,001344E-2
4,500204E-3
1,905739E-3
8,391901E-3
7,094669E-3
5,148820E-3
1,098637E-2
1,001344E-2
6,085067E-4
5,148820E-3
8,716209E-3
3,527280E-3
7,094669E-3
1,455375E-2
8,391901E-3
8,716209E-3
1,293221E-2
7,094669E-3
8,391901E-3
1,520237E-2
1,163498E-2
9,364825E-3
1,812114E-2
1,358083E-2
9,040517E-3
1,585099E-2
1,390514E-2
8,716209E-3
1,520237E-2
1,941838E-2
1,520237E-2
1,714822E-2
1,617530E-2
6,121744E-3
1,131067E-2
1,812114E-2
1,260791E-2
1,455375E-2
2,201284E-2
1,293221E-2
1,195929E-2
1,714822E-2
9,040517E-3
1,098637E-2
1,812114E-2
1,682391E-2
1,520237E-2
2,039130E-2
1,714822E-2
1,033775E-2
1,520237E-2
1,422945E-2
1,131067E-2
1,649960E-2
2,071561E-2
1,714822E-2
2,201284E-2
2,233715E-2
1,066206E-2
1,293221E-2
2,006699E-2
1,617530E-2
1,585099E-2
2,363438E-2
2,103992E-2
1,649960E-2
2,006699E-2
1,293221E-2
1,260791E-2
1,909407E-2
1,844545E-2
1,552668E-2
2,039130E-2
1,909407E-2
8,067593E-3
1,163498E-2
1,552668E-2
7,743285E-3
1,422945E-2
1,974268E-2
1,325652E-2
1,812114E-2
1,941838E-2
5,473128E-3
9,364825E-3
1,779684E-2
1,098637E-2
1,098637E-2
2,136422E-2
1,585099E-2
1,260791E-2
1,714822E-2
1,228360E-2
1,325652E-2
1,974268E-2
1,714822E-2
1,228360E-2
1,779684E-2
1,617530E-2
7,743285E-3
1,066206E-2
1,228360E-2
8,391901E-3
1,325652E-2
1,585099E-2
7,743285E-3
9,040517E-3
1,293221E-2
9,328148E-4
3,202971E-3
9,040517E-3
1,905739E-3
1,581431E-3
1,131067E-2
4,175896E-3
-6,887257E-4
5,797436E-3
6,085067E-4
1,257123E-3
7,094669E-3
1,257123E-3
-1,985958E-3
7,094669E-3
5,797436E-3
-1,985958E-3
4,500204E-3
5,473128E-3
2,230047E-3
7,418977E-3
1,617530E-2
1,520237E-2
2,071561E-2
2,720177E-2
2,233715E-2
3,239070E-2
4,341718E-2
4,211994E-2
4,666026E-2
6,255135E-2
6,709167E-2
6,838890E-2
7,746953E-2
7,941537E-2
8,590154E-2
9,952248E-2
1,037385E-1
1,017926E-1
1,086031E-1
1,131434E-1
1,043871E-1
1,095760E-1
1,131434E-1
1,050357E-1
1,063329E-1
1,105490E-1
9,790094E-2
9,368493E-2
9,433355E-2
8,136122E-2
7,746953E-2
7,584799E-2
6,579443E-2
5,801104E-2
5,671381E-2
5,022765E-2
3,498517E-2
3,530947E-2
3,206639E-2
2,201284E-2
1,974268E-2
2,136422E-2
1,098637E-2
1,001344E-2
9,040517E-3
-1,337342E-3
2,841986E-4
3,202971E-3
-8,147812E-3
-9,445044E-3
-2,634574E-3
-9,445044E-3
-1,398536E-2
-8,796428E-3
-1,625551E-2
-1,917429E-2
-1,268813E-2
-1,203951E-2
-1,722844E-2
-1,366105E-2
-1,268813E-2
-1,982290E-2
-1,690413E-2
-1,301243E-2
-1,820136E-2
-1,495828E-2
-5,553347E-3
-1,268813E-2
-1,171520E-2
-6,201963E-3
-1,722844E-2
-1,366105E-2
-7,499196E-3
-1,009366E-2
-1,009366E-2
-1,013034E-3
-6,850580E-3
-1,041797E-2
-5,553347E-3
-1,009366E-2
-9,445044E-3
-2,310266E-3
-3,283190E-3
-5,877655E-3
-2,310266E-3
-2,634574E-3
-9,120736E-3
-3,283190E-3
-1,337342E-3
-6,201963E-3
-2,958882E-3
3,202971E-3
-2,958882E-3
-1,013034E-3
2,554355E-3
-6,526271E-3
-3,644176E-4
4,175896E-3
-6,887257E-4
-1,661650E-3
5,473128E-3
2,554355E-3
-4,010948E-5
4,500204E-3
-1,013034E-3
-1,985958E-3
8,391901E-3
9,040517E-3
1,905739E-3
7,418977E-3
8,391901E-3
1,257123E-3
4,500204E-3
7,418977E-3
1,257123E-3
5,148820E-3
1,358083E-2
7,094669E-3
8,391901E-3
1,293221E-2
2,878663E-3
5,797436E-3
1,293221E-2
1,001344E-2
9,689133E-3
1,422945E-2
8,716209E-3
7,418977E-3
1,325652E-2
9,040517E-3
6,121744E-3
1,228360E-2
1,552668E-2
9,040517E-3
1,325652E-2
1,617530E-2
7,743285E-3
1,228360E-2
1,552668E-2
1,033775E-2
1,325652E-2
2,039130E-2
1,455375E-2
1,487806E-2
1,747253E-2
7,743285E-3
9,689133E-3
1,876976E-2
1,422945E-2
1,228360E-2
2,039130E-2
1,552668E-2
6,446052E-3
1,131067E-2
1,131067E-2
1,001344E-2
1,779684E-2
1,876976E-2
1,260791E-2
1,747253E-2
1,844545E-2
8,067593E-3
1,195929E-2
1,585099E-2
1,358083E-2
1,552668E-2
2,136422E-2
1,552668E-2
1,422945E-2
1,876976E-2
1,033775E-2
[truncated: 7,189,434 more chars]
