# Supplementary material for: Etomidate as an anesthetic in Colossoma macropomum: Behavioral and electrophysiological data complement each other as a tool to assess anesthetic safety
Source: PLoS One. 2024 Aug 6;19(8):e0305093. doi: 10.1371/journal.pone.0305093 (PMC11302908; doi:10.1371/journal.pone.0305093)
Supplement: S1 File — (ZIP) [file pone.0305093.s001.zip › Voltage_1.13.txt]

channel names:
01/01/2004 01:18:53 etomidato - Voltage 1 - Dev1_ai1
start times:
01/01/2004 01:19:03,004848
dt:
0,001000
data:
-1,323578E-1
-1,323578E-1
-1,223043E-1
-1,232772E-1
-1,184126E-1
-1,038187E-1
-1,012242E-1
-1,002513E-1
-8,695468E-2
-8,954914E-2
-9,311653E-2
-8,436021E-2
-8,111713E-2
-7,852267E-2
-7,138789E-2
-6,295588E-2
-6,749619E-2
-6,295588E-2
-5,257802E-2
-5,646972E-2
-4,803771E-2
-3,928139E-2
-3,863277E-2
-3,571400E-2
-2,825491E-2
-2,922784E-2
-3,311954E-2
-2,598476E-2
-2,014721E-2
-2,274168E-2
-1,528259E-2
-3,931807E-3
-7,499196E-3
-6,201963E-3
-1,985958E-3
-9,120736E-3
-4,904731E-3
4,500204E-3
2,230047E-3
4,500204E-3
1,358083E-2
1,422945E-2
7,094669E-3
1,260791E-2
1,682391E-2
1,131067E-2
1,682391E-2
2,817469E-2
2,460731E-2
2,331007E-2
2,622885E-2
1,812114E-2
2,266146E-2
2,882331E-2
2,687746E-2
2,525592E-2
3,206639E-2
3,271501E-2
2,331007E-2
2,914762E-2
2,979624E-2
2,363438E-2
2,785039E-2
3,757963E-2
2,947193E-2
2,720177E-2
3,530947E-2
2,849900E-2
2,882331E-2
3,628240E-2
3,563378E-2
3,368793E-2
3,952548E-2
3,984979E-2
2,947193E-2
3,303932E-2
3,757963E-2
3,012054E-2
3,239070E-2
4,049840E-2
3,109347E-2
3,012054E-2
3,790394E-2
3,012054E-2
3,174208E-2
3,855255E-2
3,563378E-2
2,947193E-2
3,076916E-2
3,336362E-2
2,622885E-2
3,141778E-2
3,303932E-2
2,525592E-2
2,849900E-2
3,628240E-2
3,012054E-2
2,363438E-2
2,525592E-2
2,103992E-2
2,136422E-2
2,655315E-2
2,298577E-2
2,071561E-2
2,525592E-2
2,395869E-2
1,487806E-2
1,909407E-2
2,298577E-2
1,552668E-2
1,682391E-2
2,460731E-2
1,747253E-2
1,552668E-2
1,812114E-2
9,364825E-3
1,163498E-2
1,779684E-2
1,779684E-2
1,358083E-2
1,520237E-2
1,260791E-2
2,230047E-3
4,824512E-3
1,098637E-2
4,175896E-3
4,824512E-3
1,325652E-2
8,067593E-3
3,851588E-3
5,797436E-3
-3,644176E-4
-3,644176E-4
4,824512E-3
5,797436E-3
2,554355E-3
6,770361E-3
4,824512E-3
-6,850580E-3
-3,283190E-3
-6,887257E-4
-6,201963E-3
-4,580423E-3
2,554355E-3
-5,229039E-3
-8,472120E-3
-4,580423E-3
-1,041797E-2
-1,074228E-2
-2,958882E-3
-4,580423E-3
-1,041797E-2
-8,472120E-3
-4,256115E-3
-1,495828E-2
-1,171520E-2
-7,174888E-3
-1,463397E-2
-1,236382E-2
-1,337342E-3
-6,850580E-3
-1,171520E-2
-6,201963E-3
-1,301243E-2
-1,268813E-2
-6,526271E-3
-5,229039E-3
-8,472120E-3
-5,553347E-3
-2,634574E-3
-1,236382E-2
-9,120736E-3
-6,887257E-4
-4,580423E-3
-5,553347E-3
2,230047E-3
-1,661650E-3
-6,526271E-3
-1,985958E-3
-3,931807E-3
-5,877655E-3
2,841986E-4
4,175896E-3
2,841986E-4
1,905739E-3
4,824512E-3
-7,823504E-3
-4,256115E-3
5,797436E-3
2,554355E-3
1,905739E-3
6,121744E-3
1,905739E-3
-2,958882E-3
1,257123E-3
1,257123E-3
-4,010948E-5
6,446052E-3
9,689133E-3
9,328148E-4
3,202971E-3
9,040517E-3
-3,644176E-4
1,257123E-3
8,067593E-3
3,202971E-3
4,824512E-3
1,033775E-2
6,770361E-3
9,328148E-4
6,121744E-3
8,067593E-3
2,230047E-3
8,067593E-3
1,455375E-2
5,797436E-3
5,797436E-3
1,163498E-2
4,175896E-3
5,148820E-3
1,131067E-2
9,689133E-3
5,797436E-3
1,195929E-2
8,067593E-3
2,878663E-3
7,418977E-3
1,033775E-2
6,770361E-3
9,689133E-3
1,455375E-2
9,364825E-3
9,364825E-3
1,422945E-2
6,121744E-3
6,770361E-3
1,487806E-2
1,098637E-2
1,033775E-2
1,649960E-2
1,682391E-2
7,094669E-3
1,228360E-2
1,228360E-2
7,094669E-3
1,033775E-2
2,006699E-2
1,195929E-2
1,033775E-2
1,520237E-2
6,121744E-3
7,743285E-3
1,520237E-2
1,325652E-2
1,033775E-2
1,422945E-2
1,325652E-2
6,770361E-3
8,391901E-3
1,293221E-2
6,121744E-3
8,067593E-3
1,617530E-2
1,228360E-2
1,131067E-2
1,422945E-2
5,797436E-3
8,067593E-3
1,422945E-2
1,163498E-2
9,040517E-3
1,487806E-2
1,487806E-2
4,824512E-3
7,743285E-3
9,364825E-3
3,202971E-3
8,391901E-3
1,649960E-2
9,689133E-3
7,418977E-3
1,001344E-2
7,094669E-3
5,473128E-3
7,743285E-3
1,131067E-2
5,797436E-3
8,716209E-3
1,260791E-2
4,175896E-3
6,770361E-3
9,689133E-3
3,851588E-3
1,905739E-3
1,228360E-2
7,418977E-3
2,841986E-4
6,770361E-3
1,257123E-3
-1,661650E-3
2,554355E-3
5,473128E-3
1,257123E-3
-3,644176E-4
9,328148E-4
-8,472120E-3
-5,553347E-3
-6,887257E-4
-7,174888E-3
-4,580423E-3
-3,644176E-4
-2,958882E-3
-9,120736E-3
-2,634574E-3
-3,931807E-3
-6,201963E-3
1,905739E-3
8,067593E-3
3,202971E-3
7,094669E-3
1,228360E-2
6,770361E-3
1,260791E-2
2,460731E-2
2,233715E-2
2,525592E-2
3,887686E-2
3,952548E-2
4,082271E-2
4,990334E-2
5,476796E-2
5,898396E-2
6,838890E-2
7,876676E-2
7,746953E-2
8,168553E-2
9,173908E-2
8,525292E-2
8,752308E-2
9,984678E-2
1,011440E-1
9,790094E-2
1,037385E-1
9,757663E-2
8,525292E-2
8,882031E-2
8,882031E-2
7,973968E-2
7,811814E-2
8,103691E-2
6,936182E-2
6,384859E-2
6,157843E-2
4,730887E-2
4,536302E-2
4,763318E-2
3,757963E-2
3,109347E-2
3,012054E-2
2,590454E-2
1,390514E-2
1,487806E-2
1,649960E-2
4,500204E-3
4,824512E-3
1,066206E-2
3,851588E-3
-4,904731E-3
-3,607499E-3
-8,472120E-3
-1,041797E-2
-5,553347E-3
-4,580423E-3
-7,823504E-3
-3,283190E-3
-3,931807E-3
-1,657982E-2
-1,463397E-2
-9,769352E-3
-1,690413E-2
-1,430967E-2
-4,580423E-3
-1,139089E-2
-1,528259E-2
-1,366105E-2
-1,333674E-2
-1,528259E-2
-9,445044E-3
-3,607499E-3
-1,074228E-2
-9,445044E-3
-5,229039E-3
-1,495828E-2
-1,203951E-2
-2,634574E-3
-8,796428E-3
-8,472120E-3
1,905739E-3
-2,958882E-3
-1,041797E-2
-5,553347E-3
-3,607499E-3
-6,850580E-3
-5,229039E-3
3,202971E-3
-6,887257E-4
-3,607499E-3
-1,337342E-3
-1,009366E-2
-6,526271E-3
2,878663E-3
2,878663E-3
-4,010948E-5
4,175896E-3
4,500204E-3
-6,850580E-3
-6,887257E-4
5,797436E-3
1,581431E-3
5,473128E-3
1,195929E-2
6,770361E-3
8,391901E-3
1,228360E-2
4,500204E-3
6,121744E-3
1,260791E-2
1,228360E-2
8,067593E-3
1,325652E-2
1,487806E-2
4,500204E-3
6,446052E-3
1,163498E-2
5,797436E-3
7,094669E-3
1,682391E-2
1,228360E-2
9,040517E-3
1,422945E-2
1,066206E-2
7,418977E-3
1,260791E-2
1,747253E-2
1,260791E-2
1,617530E-2
1,941838E-2
9,040517E-3
1,195929E-2
1,779684E-2
1,163498E-2
1,325652E-2
2,201284E-2
1,812114E-2
1,228360E-2
1,682391E-2
1,455375E-2
1,228360E-2
1,779684E-2
2,363438E-2
1,747253E-2
1,844545E-2
2,233715E-2
1,163498E-2
1,358083E-2
2,201284E-2
1,520237E-2
1,714822E-2
2,428300E-2
1,682391E-2
1,131067E-2
1,649960E-2
1,195929E-2
1,163498E-2
1,812114E-2
1,812114E-2
1,390514E-2
1,649960E-2
1,941838E-2
9,689133E-3
1,163498E-2
1,682391E-2
1,260791E-2
1,325652E-2
2,298577E-2
1,682391E-2
1,033775E-2
1,552668E-2
1,358083E-2
1,163498E-2
1,941838E-2
2,136422E-2
1,325652E-2
1,779684E-2
1,974268E-2
1,098637E-2
1,293221E-2
1,844545E-2
1,260791E-2
1,390514E-2
2,006699E-2
1,585099E-2
1,066206E-2
1,552668E-2
1,325652E-2
9,364825E-3
1,422945E-2
1,974268E-2
1,390514E-2
1,520237E-2
2,039130E-2
8,067593E-3
1,131067E-2
1,974268E-2
1,520237E-2
1,325652E-2
2,136422E-2
1,974268E-2
1,228360E-2
1,649960E-2
1,585099E-2
1,066206E-2
1,747253E-2
2,363438E-2
1,714822E-2
1,649960E-2
1,876976E-2
1,163498E-2
1,325652E-2
1,812114E-2
1,325652E-2
1,552668E-2
1,974268E-2
1,682391E-2
9,364825E-3
1,293221E-2
1,617530E-2
1,195929E-2
1,228360E-2
2,039130E-2
1,228360E-2
1,001344E-2
1,585099E-2
8,391901E-3
9,040517E-3
1,812114E-2
1,487806E-2
1,001344E-2
1,325652E-2
1,358083E-2
8,716209E-3
1,325652E-2
1,617530E-2
9,689133E-3
1,131067E-2
2,071561E-2
1,487806E-2
1,228360E-2
1,844545E-2
1,163498E-2
1,131067E-2
1,617530E-2
1,649960E-2
1,358083E-2
1,941838E-2
1,974268E-2
9,689133E-3
1,358083E-2
1,747253E-2
8,716209E-3
1,098637E-2
2,168853E-2
1,455375E-2
1,228360E-2
1,747253E-2
1,001344E-2
1,001344E-2
1,585099E-2
1,358083E-2
1,066206E-2
1,974268E-2
2,136422E-2
1,033775E-2
1,131067E-2
1,747253E-2
1,163498E-2
1,325652E-2
2,395869E-2
1,520237E-2
1,325652E-2
1,974268E-2
1,455375E-2
1,066206E-2
1,682391E-2
1,844545E-2
1,552668E-2
2,006699E-2
1,941838E-2
1,033775E-2
1,358083E-2
1,649960E-2
9,364825E-3
1,163498E-2
2,006699E-2
1,455375E-2
1,066206E-2
1,649960E-2
1,293221E-2
1,260791E-2
2,006699E-2
2,071561E-2
1,358083E-2
1,682391E-2
1,876976E-2
1,228360E-2
1,455375E-2
2,201284E-2
1,260791E-2
1,422945E-2
2,558023E-2
2,071561E-2
1,390514E-2
1,682391E-2
1,325652E-2
1,455375E-2
2,039130E-2
2,201284E-2
1,779684E-2
1,747253E-2
1,974268E-2
1,001344E-2
1,358083E-2
2,006699E-2
1,714822E-2
1,520237E-2
1,974268E-2
1,552668E-2
1,066206E-2
1,617530E-2
1,552668E-2
1,390514E-2
1,779684E-2
2,168853E-2
1,260791E-2
1,422945E-2
1,974268E-2
1,195929E-2
1,552668E-2
2,039130E-2
1,325652E-2
1,422945E-2
2,298577E-2
1,747253E-2
1,163498E-2
1,812114E-2
1,617530E-2
1,455375E-2
1,941838E-2
2,168853E-2
1,649960E-2
1,779684E-2
2,233715E-2
1,131067E-2
1,552668E-2
2,266146E-2
1,487806E-2
1,325652E-2
2,071561E-2
1,682391E-2
1,033775E-2
1,325652E-2
1,552668E-2
1,422945E-2
1,876976E-2
2,266146E-2
1,325652E-2
1,293221E-2
1,779684E-2
7,418977E-3
1,131067E-2
1,876976E-2
1,422945E-2
1,228360E-2
1,844545E-2
1,844545E-2
8,391901E-3
1,325652E-2
1,422945E-2
8,716209E-3
1,585099E-2
2,363438E-2
1,552668E-2
1,390514E-2
1,844545E-2
1,228360E-2
1,358083E-2
2,136422E-2
1,552668E-2
1,228360E-2
2,331007E-2
2,233715E-2
1,098637E-2
1,520237E-2
1,714822E-2
1,066206E-2
1,422945E-2
2,136422E-2
1,390514E-2
1,131067E-2
2,006699E-2
1,195929E-2
1,131067E-2
1,747253E-2
1,682391E-2
1,260791E-2
1,520237E-2
1,779684E-2
6,446052E-3
1,260791E-2
1,941838E-2
1,390514E-2
1,390514E-2
2,363438E-2
1,682391E-2
1,260791E-2
1,876976E-2
1,325652E-2
1,066206E-2
1,812114E-2
2,136422E-2
1,714822E-2
1,876976E-2
2,006699E-2
1,066206E-2
1,455375E-2
2,331007E-2
1,552668E-2
1,358083E-2
2,136422E-2
1,844545E-2
1,520237E-2
1,876976E-2
1,909407E-2
1,876976E-2
2,136422E-2
2,201284E-2
1,390514E-2
1,779684E-2
2,168853E-2
1,260791E-2
1,455375E-2
2,233715E-2
1,422945E-2
1,163498E-2
2,103992E-2
1,812114E-2
1,066206E-2
1,358083E-2
1,195929E-2
9,689133E-3
1,455375E-2
1,909407E-2
1,390514E-2
1,682391E-2
1,909407E-2
9,689133E-3
1,260791E-2
2,039130E-2
1,585099E-2
1,585099E-2
2,233715E-2
1,876976E-2
9,689133E-3
1,520237E-2
1,747253E-2
1,098637E-2
1,617530E-2
2,331007E-2
1,747253E-2
1,747253E-2
2,039130E-2
1,260791E-2
1,293221E-2
1,941838E-2
2,071561E-2
1,812114E-2
2,103992E-2
2,233715E-2
1,260791E-2
1,617530E-2
2,006699E-2
1,260791E-2
1,520237E-2
2,363438E-2
1,779684E-2
1,358083E-2
1,876976E-2
1,422945E-2
1,228360E-2
1,941838E-2
1,974268E-2
1,455375E-2
1,682391E-2
1,682391E-2
7,743285E-3
1,487806E-2
2,103992E-2
1,520237E-2
1,714822E-2
2,460731E-2
1,617530E-2
1,163498E-2
1,876976E-2
1,487806E-2
1,228360E-2
2,039130E-2
2,266146E-2
1,487806E-2
1,812114E-2
1,941838E-2
9,689133E-3
1,325652E-2
1,941838E-2
1,520237E-2
1,487806E-2
2,201284E-2
1,585099E-2
1,293221E-2
1,844545E-2
1,585099E-2
1,358083E-2
1,779684E-2
2,103992E-2
1,682391E-2
1,812114E-2
2,428300E-2
1,228360E-2
1,390514E-2
2,233715E-2
1,747253E-2
1,422945E-2
2,136422E-2
2,006699E-2
1,293221E-2
1,617530E-2
1,617530E-2
1,163498E-2
1,682391E-2
2,363438E-2
1,649960E-2
1,812114E-2
2,071561E-2
8,391901E-3
9,364825E-3
1,844545E-2
1,714822E-2
1,520237E-2
2,006699E-2
1,909407E-2
1,228360E-2
1,552668E-2
1,682391E-2
9,364825E-3
1,325652E-2
2,168853E-2
1,455375E-2
1,520237E-2
2,071561E-2
1,163498E-2
1,358083E-2
1,909407E-2
1,455375E-2
1,195929E-2
1,844545E-2
2,071561E-2
1,033775E-2
1,293221E-2
1,520237E-2
1,260791E-2
1,422945E-2
2,071561E-2
1,585099E-2
1,455375E-2
1,909407E-2
1,358083E-2
1,228360E-2
1,779684E-2
2,103992E-2
2,006699E-2
2,590454E-2
2,752608E-2
1,909407E-2
2,590454E-2
3,757963E-2
3,693101E-2
4,374148E-2
5,963258E-2
6,417289E-2
7,649660E-2
8,460430E-2
7,130767E-2
5,606519E-2
4,828180E-2
4,893041E-2
4,082271E-2
3,174208E-2
2,266146E-2
7,743285E-3
8,391901E-3
1,293221E-2
9,328148E-4
-9,769352E-3
-1,236382E-2
-2,728199E-2
-3,798416E-2
-3,701123E-2
-3,895708E-2
-3,863277E-2
-2,436322E-2
-1,430967E-2
-1,333674E-2
-2,958882E-3
6,770361E-3
-3,644176E-4
5,797436E-3
1,649960E-2
1,455375E-2
1,260791E-2
1,617530E-2
1,066206E-2
4,824512E-3
8,391901E-3
9,689133E-3
6,446052E-3
1,098637E-2
1,617530E-2
8,716209E-3
8,067593E-3
1,422945E-2
4,824512E-3
5,797436E-3
1,552668E-2
1,390514E-2
1,066206E-2
1,649960E-2
1,455375E-2
6,770361E-3
1,066206E-2
1,260791E-2
7,743285E-3
1,098637E-2
1,844545E-2
1,325652E-2
1,228360E-2
1,747253E-2
1,358083E-2
1,228360E-2
1,747253E-2
1,844545E-2
1,422945E-2
1,812114E-2
2,103992E-2
1,163498E-2
1,455375E-2
2,039130E-2
1,195929E-2
1,260791E-2
2,298577E-2
1,974268E-2
1,552668E-2
1,779684E-2
1,390514E-2
1,455375E-2
1,974268E-2
2,233715E-2
1,649960E-2
1,941838E-2
2,331007E-2
1,422945E-2
1,520237E-2
2,006699E-2
1,520237E-2
1,293221E-2
2,363438E-2
1,812114E-2
1,487806E-2
1,812114E-2
1,390514E-2
1,098637E-2
1,649960E-2
2,071561E-2
1,455375E-2
1,552668E-2
1,487806E-2
3,202971E-3
6,770361E-3
1,163498E-2
7,094669E-3
7,418977E-3
1,941838E-2
3,595809E-2
-5,877655E-3
-1,566809E-1
-2,932146E-1
-3,541845E-1
-3,691027E-1
-4,161274E-1
-5,056364E-1
-5,400131E-1
-5,182844E-1
-5,004475E-1
-4,702868E-1
-4,310456E-1
-4,290997E-1
-4,469367E-1
-4,543957E-1
-3,622922E-1
-1,693289E-1
5,184919E-2
2,315159E-1
3,411320E-1
4,257764E-1
5,253390E-1
6,232801E-1
7,208968E-1
8,013252E-1
8,357019E-1
8,454311E-1
8,279185E-1
7,844612E-1
7,189510E-1
6,485761E-1
5,785255E-1
4,935568E-1
4,189660E-1
3,378889E-1
2,457854E-1
1,656813E-1
1,021169E-1
3,433655E-2
-2,306598E-2
-6,198296E-2
-9,765685E-2
-1,193855E-1
-1,242501E-1
-1,274932E-1
-1,317092E-1
-1,242501E-1
-1,193855E-1
-1,242501E-1
-1,132236E-1
-1,028458E-1
-1,051159E-1
-1,005756E-1
-9,084638E-2
-9,473807E-2
-9,408946E-2
-8,598175E-2
-8,760330E-2
-8,792760E-2
-7,787405E-2
-6,911773E-2
-7,300943E-2
-6,619896E-2
-5,938849E-2
-6,782050E-2
-5,873987E-2
-4,803771E-2
-5,095648E-2
-4,803771E-2
-3,376815E-2
-3,636262E-2
-4,090293E-2
-3,117369E-2
-3,052507E-2
-2,955215E-2
-1,982290E-2
-1,463397E-2
-1,982290E-2
-1,820136E-2
-9,445044E-3
-1,722844E-2
-1,268813E-2
-3,607499E-3
-7,499196E-3
-8,147812E-3
1,257123E-3
9,328148E-4
-3,931807E-3
1,257123E-3
3,851588E-3
2,230047E-3
7,094669E-3
1,649960E-2
9,364825E-3
9,364825E-3
1,358083E-2
5,473128E-3
8,716209E-3
1,714822E-2
1,552668E-2
1,455375E-2
1,844545E-2
1,876976E-2
9,364825E-3
1,422945E-2
1,941838E-2
1,455375E-2
1,714822E-2
2,395869E-2
2,039130E-2
1,747253E-2
2,168853E-2
1,585099E-2
1,812114E-2
2,687746E-2
2,460731E-2
2,039130E-2
2,395869E-2
2,233715E-2
1,552668E-2
2,039130E-2
2,136422E-2
1,747253E-2
2,136422E-2
2,785039E-2
1,974268E-2
1,844545E-2
2,103992E-2
1,260791E-2
1,293221E-2
1,909407E-2
1,876976E-2
1,909407E-2
2,298577E-2
2,233715E-2
1,163498E-2
1,552668E-2
2,006699E-2
1,617530E-2
1,649960E-2
2,590454E-2
1,909407E-2
1,487806E-2
2,168853E-2
1,487806E-2
1,390514E-2
2,233715E-2
2,460731E-2
1,909407E-2
2,071561E-2
1,909407E-2
1,131067E-2
1,649960E-2
2,168853E-2
1,455375E-2
1,585099E-2
2,266146E-2
1,747253E-2
1,520237E-2
1,941838E-2
1,487806E-2
1,487806E-2
1,714822E-2
1,714822E-2
1,358083E-2
1,876976E-2
2,266146E-2
1,163498E-2
1,131067E-2
1,682391E-2
1,228360E-2
1,487806E-2
2,168853E-2
1,293221E-2
1,163498E-2
1,974268E-2
1,358083E-2
1,390514E-2
2,039130E-2
2,071561E-2
1,552668E-2
1,779684E-2
1,974268E-2
1,131067E-2
1,520237E-2
2,395869E-2
2,039130E-2
1,812114E-2
2,558023E-2
2,168853E-2
1,358083E-2
1,844545E-2
1,909407E-2
1,552668E-2
2,039130E-2
2,395869E-2
1,747253E-2
2,103992E-2
2,233715E-2
1,163498E-2
1,682391E-2
2,168853E-2
1,195929E-2
1,260791E-2
2,168853E-2
1,714822E-2
1,293221E-2
1,747253E-2
1,358083E-2
1,358083E-2
1,941838E-2
2,136422E-2
1,390514E-2
1,682391E-2
2,201284E-2
1,293221E-2
1,358083E-2
1,941838E-2
1,390514E-2
1,293221E-2
2,266146E-2
1,812114E-2
1,131067E-2
1,585099E-2
1,552668E-2
9,689133E-3
1,779684E-2
2,233715E-2
1,455375E-2
1,487806E-2
1,909407E-2
1,066206E-2
1,487806E-2
2,168853E-2
1,682391E-2
1,714822E-2
2,363438E-2
1,747253E-2
1,422945E-2
1,747253E-2
1,552668E-2
1,066206E-2
1,617530E-2
2,103992E-2
1,455375E-2
1,585099E-2
1,974268E-2
8,391901E-3
1,131067E-2
1,844545E-2
1,131067E-2
1,098637E-2
1,974268E-2
1,617530E-2
8,067593E-3
1,455375E-2
1,422945E-2
1,325652E-2
1,779684E-2
2,201284E-2
1,455375E-2
1,747253E-2
1,747253E-2
1,001344E-2
1,422945E-2
2,006699E-2
1,260791E-2
1,098637E-2
1,941838E-2
1,714822E-2
1,487806E-2
1,812114E-2
1,455375E-2
1,228360E-2
1,585099E-2
1,876976E-2
1,260791E-2
1,585099E-2
2,201284E-2
1,001344E-2
1,260791E-2
2,039130E-2
1,358083E-2
1,066206E-2
1,812114E-2
1,422945E-2
8,067593E-3
1,455375E-2
1,390514E-2
9,364825E-3
1,293221E-2
1,747253E-2
1,195929E-2
1,358083E-2
1,682391E-2
6,121744E-3
9,040517E-3
1,714822E-2
1,390514E-2
1,260791E-2
1,714822E-2
1,455375E-2
6,770361E-3
1,066206E-2
1,033775E-2
5,473128E-3
1,131067E-2
1,941838E-2
1,260791E-2
1,228360E-2
1,552668E-2
5,473128E-3
5,797436E-3
1,098637E-2
7,418977E-3
7,418977E-3
1,487806E-2
1,131067E-2
4,500204E-3
8,067593E-3
7,094669E-3
5,473128E-3
1,195929E-2
1,325652E-2
6,121744E-3
7,094669E-3
1,066206E-2
2,554355E-3
4,824512E-3
1,066206E-2
7,418977E-3
6,121744E-3
1,325652E-2
7,743285E-3
-6,887257E-4
3,527280E-3
6,121744E-3
2,878663E-3
5,473128E-3
1,358083E-2
5,473128E-3
2,230047E-3
4,824512E-3
-2,958882E-3
-4,010948E-5
8,716209E-3
5,797436E-3
1,581431E-3
4,824512E-3
4,824512E-3
-2,310266E-3
-3,644176E-4
-6,887257E-4
-3,931807E-3
-2,310266E-3
5,797436E-3
2,230047E-3
1,257123E-3
4,175896E-3
-3,283190E-3
-6,887257E-4
1,293221E-2
1,422945E-2
1,260791E-2
1,812114E-2
2,039130E-2
1,617530E-2
2,785039E-2
3,693101E-2
3,693101E-2
4,568733E-2
5,801104E-2
5,411934E-2
6,157843E-2
7,357783E-2
6,968613E-2
7,584799E-2
8,590154E-2
8,784739E-2
9,400924E-2
1,001711E-1
1,004954E-1
9,433355E-2
1,027656E-1
1,086031E-1
1,024412E-1
1,014683E-1
1,069816E-1
9,757663E-2
9,563078E-2
9,919817E-2
8,395569E-2
7,941537E-2
8,460430E-2
7,876676E-2
6,838890E-2
6,741597E-2
6,222705E-2
4,828180E-2
4,925472E-2
4,990334E-2
3,725532E-2
3,336362E-2
3,952548E-2
3,303932E-2
2,525592E-2
2,590454E-2
1,552668E-2
1,260791E-2
1,682391E-2
1,682391E-2
1,131067E-2
9,689133E-3
8,716209E-3
-1,337342E-3
1,905739E-3
6,121744E-3
-2,310266E-3
-1,985958E-3
6,121744E-3
-3,607499E-3
-9,120736E-3
-3,283190E-3
-5,229039E-3
-7,499196E-3
-4,580423E-3
-2,634574E-3
-8,147812E-3
-1,013034E-3
3,527280E-3
-6,850580E-3
-4,256115E-3
2,878663E-3
-1,013034E-3
-3,644176E-4
7,094669E-3
4,175896E-3
1,905739E-3
6,446052E-3
4,824512E-3
4,500204E-3
1,066206E-2
1,682391E-2
8,716209E-3
1,098637E-2
1,747253E-2
7,418977E-3
9,040517E-3
1,974268E-2
1,455375E-2
1,358083E-2
2,006699E-2
1,714822E-2
9,364825E-3
1,358083E-2
1,422945E-2
1,358083E-2
1,974268E-2
2,428300E-2
1,779684E-2
1,909407E-2
2,493161E-2
1,617530E-2
1,585099E-2
2,168853E-2
1,974268E-2
2,039130E-2
2,752608E-2
2,622885E-2
1,682391E-2
1,812114E-2
2,298577E-2
1,649960E-2
1,876976E-2
2,493161E-2
1,487806E-2
1,747253E-2
2,525592E-2
1,552668E-2
1,325652E-2
1,812114E-2
1,617530E-2
1,520237E-2
2,039130E-2
1,844545E-2
1,001344E-2
1,422945E-2
1,617530E-2
1,163498E-2
1,552668E-2
2,363438E-2
1,649960E-2
1,066206E-2
1,325652E-2
9,364825E-3
1,033775E-2
1,422945E-2
1,455375E-2
1,131067E-2
1,358083E-2
1,585099E-2
6,085067E-4
3,851588E-3
1,066206E-2
3,527280E-3
3,202971E-3
1,001344E-2
3,851588E-3
-6,887257E-4
1,905739E-3
-3,931807E-3
-4,580423E-3
1,905739E-3
5,797436E-3
-3,644176E-4
-1,013034E-3
2,841986E-4
-9,769352E-3
-7,174888E-3
-1,661650E-3
-7,823504E-3
-8,796428E-3
9,328148E-4
-3,607499E-3
-1,041797E-2
-6,201963E-3
-7,174888E-3
-1,139089E-2
-6,850580E-3
-1,985958E-3
-9,120736E-3
-7,174888E-3
-4,256115E-3
-1,560690E-2
-1,074228E-2
-4,580423E-3
-1,236382E-2
-1,106658E-2
-4,904731E-3
-7,174888E-3
-1,203951E-2
-8,796428E-3
-8,796428E-3
-1,528259E-2
-1,009366E-2
-2,310266E-3
-7,823504E-3
-7,499196E-3
-4,904731E-3
-1,268813E-2
-7,499196E-3
-6,887257E-4
-6,201963E-3
-6,526271E-3
2,878663E-3
-2,310266E-3
-9,120736E-3
-1,985958E-3
-1,985958E-3
-5,553347E-3
2,230047E-3
3,851588E-3
-2,958882E-3
-6,887257E-4
3,851588E-3
-3,283190E-3
-3,644176E-4
5,473128E-3
-4,010948E-5
-1,985958E-3
5,473128E-3
3,851588E-3
-1,661650E-3
2,230047E-3
9,328148E-4
-3,283190E-3
1,257123E-3
7,094669E-3
1,257123E-3
3,202971E-3
8,391901E-3
-1,337342E-3
-1,013034E-3
8,067593E-3
3,851588E-3
2,554355E-3
1,131067E-2
7,094669E-3
1,905739E-3
4,175896E-3
5,473128E-3
3,202971E-3
9,040517E-3
1,358083E-2
6,770361E-3
8,716209E-3
1,195929E-2
2,878663E-3
4,175896E-3
1,001344E-2
5,473128E-3
5,473128E-3
1,358083E-2
9,689133E-3
1,581431E-3
7,743285E-3
9,040517E-3
3,527280E-3
7,743285E-3
1,520237E-2
8,067593E-3
8,391901E-3
1,422945E-2
5,148820E-3
5,797436E-3
1,487806E-2
1,131067E-2
9,040517E-3
1,649960E-2
1,293221E-2
6,121744E-3
1,228360E-2
1,066206E-2
7,094669E-3
1,487806E-2
2,266146E-2
1,487806E-2
1,390514E-2
1,520237E-2
8,067593E-3
1,260791E-2
1,779684E-2
1,487806E-2
1,293221E-2
2,006699E-2
1,714822E-2
8,067593E-3
1,390514E-2
1,941838E-2
1,260791E-2
1,358083E-2
2,103992E-2
1,358083E-2
1,293221E-2
1,714822E-2
9,689133E-3
1,001344E-2
1,812114E-2
1,779684E-2
1,422945E-2
1,617530E-2
1,585099E-2
6,121744E-3
1,260791E-2
1,682391E-2
1,066206E-2
1,066206E-2
1,909407E-2
1,033775E-2
8,716209E-3
1,552668E-2
1,131067E-2
9,689133E-3
1,520237E-2
1,617530E-2
1,195929E-2
1,520237E-2
1,682391E-2
7,418977E-3
1,001344E-2
1,682391E-2
1,098637E-2
1,098637E-2
2,006699E-2
1,617530E-2
1,001344E-2
1,422945E-2
1,358083E-2
9,364825E-3
1,293221E-2
1,617530E-2
1,163498E-2
1,487806E-2
1,812114E-2
6,770361E-3
8,716209E-3
1,520237E-2
1,260791E-2
1,325652E-2
1,747253E-2
1,195929E-2
7,418977E-3
9,689133E-3
1,033775E-2
6,770361E-3
9,040517E-3
1,682391E-2
1,033775E-2
9,689133E-3
1,455375E-2
8,067593E-3
9,364825E-3
1,682391E-2
1,163498E-2
7,743285E-3
1,779684E-2
1,552668E-2
6,770361E-3
9,364825E-3
1,066206E-2
7,418977E-3
1,098637E-2
1,974268E-2
1,325652E-2
1,098637E-2
1,487806E-2
9,364825E-3
1,033775E-2
1,422945E-2
1,131067E-2
8,716209E-3
1,390514E-2
1,487806E-2
6,446052E-3
1,098637E-2
1,552668E-2
7,743285E-3
9,689133E-3
1,585099E-2
1,001344E-2
9,689133E-3
1,422945E-2
8,716209E-3
8,067593E-3
1,422945E-2
1,455375E-2
8,391901E-3
1,422945E-2
1,617530E-2
5,473128E-3
9,689133E-3
1,779684E-2
1,228360E-2
9,040517E-3
1,617530E-2
1,066206E-2
1,131067E-2
1,552668E-2
9,689133E-3
1,033775E-2
1,585099E-2
1,747253E-2
1,325652E-2
1,422945E-2
1,714822E-2
8,716209E-3
1,098637E-2
1,487806E-2
8,067593E-3
1,098637E-2
1,909407E-2
1,228360E-2
1,066206E-2
1,422945E-2
7,743285E-3
6,770361E-3
1,520237E-2
1,552668E-2
1,033775E-2
1,520237E-2
1,585099E-2
8,391901E-3
1,131067E-2
1,682391E-2
1,195929E-2
1,390514E-2
2,168853E-2
1,585099E-2
1,163498E-2
1,714822E-2
1,422945E-2
1,358083E-2
1,844545E-2
2,136422E-2
1,455375E-2
1,552668E-2
1,779684E-2
7,094669E-3
1,228360E-2
2,006699E-2
1,293221E-2
1,033775E-2
1,974268E-2
1,714822E-2
1,195929E-2
1,487806E-2
1,293221E-2
9,364825E-3
1,455375E-2
1,974268E-2
1,422945E-2
1,682391E-2
1,974268E-2
1,033775E-2
1,293221E-2
1,941838E-2
1,520237E-2
1,325652E-2
1,876976E-2
1,649960E-2
1,358083E-2
1,876976E-2
1,812114E-2
1,195929E-2
1,422945E-2
2,266146E-2
1,585099E-2
1,779684E-2
2,136422E-2
1,098637E-2
1,260791E-2
2,006699E-2
1,682391E-2
1,617530E-2
2,039130E-2
1,941838E-2
8,391901E-3
1,325652E-2
1,812114E-2
1,131067E-2
1,422945E-2
2,071561E-2
1,325652E-2
1,066206E-2
1,682391E-2
1,033775E-2
1,098637E-2
1,585099E-2
1,812114E-2
1,520237E-2
1,941838E-2
2,103992E-2
1,163498E-2
1,260791E-2
1,747253E-2
1,293221E-2
1,682391E-2
2,298577E-2
1,487806E-2
1,390514E-2
1,876976E-2
1,487806E-2
1,293221E-2
1,876976E-2
2,039130E-2
1,585099E-2
1,909407E-2
1,909407E-2
9,040517E-3
1,455375E-2
2,136422E-2
1,487806E-2
1,552668E-2
2,233715E-2
1,812114E-2
1,552668E-2
1,844545E-2
1,617530E-2
1,487806E-2
1,876976E-2
2,233715E-2
1,714822E-2
1,812114E-2
2,136422E-2
1,066206E-2
1,195929E-2
2,266146E-2
1,876976E-2
1,585099E-2
2,298577E-2
1,682391E-2
1,358083E-2
1,941838E-2
1,585099E-2
1,422945E-2
1,552668E-2
2,103992E-2
1,747253E-2
1,909407E-2
2,363438E-2
1,390514E-2
1,325652E-2
2,136422E-2
1,617530E-2
1,293221E-2
2,039130E-2
2,168853E-2
1,163498E-2
1,747253E-2
2,103992E-2
1,617530E-2
1,941838E-2
2,622885E-2
1,779684E-2
1,812114E-2
2,298577E-2
1,487806E-2
1,682391E-2
2,168853E-2
1,974268E-2
1,941838E-2
2,558023E-2
2,233715E-2
1,520237E-2
1,585099E-2
2,103992E-2
1,358083E-2
1,390514E-2
2,331007E-2
1,747253E-2
1,617530E-2
2,071561E-2
1,390514E-2
1,195929E-2
1,876976E-2
1,974268E-2
1,487806E-2
1,844545E-2
2,201284E-2
1,098637E-2
1,422945E-2
2,039130E-2
1,422945E-2
1,455375E-2
2,363438E-2
1,779684E-2
1,195929E-2
1,747253E-2
1,617530E-2
1,422945E-2
1,714822E-2
2,103992E-2
1,714822E-2
1,909407E-2
2,266146E-2
1,325652E-2
1,422945E-2
1,876976E-2
1,455375E-2
1,228360E-2
2,395869E-2
2,136422E-2
1,358083E-2
1,747253E-2
1,520237E-2
1,260791E-2
1,876976E-2
2,233715E-2
1,682391E-2
1,876976E-2
2,039130E-2
1,066206E-2
1,422945E-2
2,201284E-2
1,617530E-2
1,390514E-2
2,168853E-2
2,103992E-2
1,293221E-2
1,747253E-2
1,812114E-2
1,358083E-2
1,747253E-2
2,493161E-2
1,876976E-2
1,617530E-2
2,168853E-2
1,260791E-2
1,293221E-2
2,233715E-2
1,747253E-2
1,390514E-2
2,103992E-2
1,844545E-2
1,293221E-2
1,812114E-2
1,747253E-2
1,163498E-2
1,358083E-2
2,006699E-2
1,228360E-2
1,552668E-2
2,233715E-2
1,520237E-2
1,293221E-2
1,714822E-2
1,649960E-2
1,455375E-2
1,909407E-2
2,006699E-2
9,689133E-3
1,293221E-2
1,941838E-2
1,649960E-2
1,455375E-2
2,331007E-2
1,649960E-2
1,455375E-2
2,039130E-2
1,455375E-2
1,487806E-2
2,103992E-2
1,714822E-2
1,422945E-2
2,103992E-2
2,201284E-2
1,358083E-2
1,552668E-2
1,779684E-2
1,195929E-2
1,617530E-2
2,331007E-2
1,844545E-2
1,098637E-2
1,552668E-2
1,098637E-2
1,293221E-2
1,812114E-2
1,941838E-2
1,487806E-2
1,779684E-2
1,909407E-2
8,067593E-3
1,228360E-2
1,876976E-2
1,455375E-2
1,552668E-2
2,460731E-2
1,714822E-2
1,358083E-2
1,909407E-2
1,617530E-2
1,876976E-2
2,947193E-2
3,466086E-2
2,752608E-2
3,141778E-2
3,822825E-2
3,725532E-2
4,601164E-2
5,671381E-2
6,319997E-2
7,941537E-2
8,914462E-2
7,228060E-2
5,249780E-2
4,536302E-2
4,341718E-2
3,141778E-2
2,233715E-2
1,974268E-2
9,364825E-3
1,131067E-2
1,487806E-2
-5,553347E-3
-1,593121E-2
-1,884998E-2
-3,344384E-2
-3,928139E-2
-3,149799E-2
-3,603831E-2
-3,798416E-2
-2,176875E-2
-1,787705E-2
-1,398536E-2
-1,985958E-3
9,040517E-3
8,716209E-3
1,293221E-2
1,682391E-2
7,743285E-3
1,163498E-2
1,520237E-2
8,716209E-3
8,716209E-3
1,617530E-2
1,293221E-2
1,905739E-3
7,094669E-3
9,689133E-3
4,500204E-3
7,094669E-3
1,358083E-2
7,743285E-3
8,391901E-3
1,422945E-2
5,797436E-3
7,418977E-3
1,422945E-2
9,040517E-3
7,418977E-3
1,487806E-2
1,098637E-2
6,446052E-3
1,098637E-2
1,228360E-2
8,391901E-3
1,163498E-2
1,941838E-2
1,390514E-2
1,033775E-2
1,487806E-2
8,716209E-3
1,228360E-2
1,941838E-2
1,747253E-2
1,390514E-2
1,714822E-2
1,682391E-2
9,364825E-3
1,520237E-2
1,812114E-2
1,195929E-2
1,585099E-2
2,558023E-2
1,747253E-2
1,941838E-2
2,266146E-2
1,487806E-2
1,812114E-2
2,428300E-2
2,006699E-2
1,909407E-2
2,590454E-2
2,460731E-2
1,649960E-2
1,909407E-2
2,103992E-2
1,714822E-2
2,071561E-2
2,590454E-2
2,006699E-2
1,649960E-2
1,974268E-2
1,422945E-2
1,422945E-2
1,779684E-2
1,974268E-2
1,455375E-2
1,552668E-2
1,649960E-2
5,473128E-3
2,168853E-2
4,276856E-2
-6,101003E-2
-2,299745E-1
-3,217537E-1
-3,561304E-1
-3,937501E-1
-4,683410E-1
-5,344998E-1
-5,319054E-1
-4,942856E-1
-4,615305E-1
-4,326671E-1
-4,200191E-1
-4,278025E-1
-4,647736E-1
-4,167760E-1
-2,387309E-1
-2,728199E-2
1,624382E-1
3,025393E-1
3,858865E-1
4,731254E-1
5,863089E-1
6,871688E-1
7,650027E-1
8,204594E-1
8,412151E-1
8,178649E-1
7,802452E-1
7,260857E-1
6,489004E-1
5,811200E-1
5,152855E-1
4,335598E-1
3,492397E-1
2,704328E-1
1,870857E-1
1,037385E-1
4,114702E-2
-1,366105E-2
-6,036142E-2
-8,663037E-2
-1,018729E-1
-1,219800E-1
-1,287904E-1
-1,242501E-1
-1,297633E-1
-1,245744E-1
-1,116021E-1
-1,099806E-1
-1,096562E-1
-9,862977E-2
-9,473807E-2
-1,002513E-1
-9,408946E-2
-8,890053E-2
-9,408946E-2
-8,500883E-2
-7,333374E-2
-8,014421E-2
-7,787405E-2
-6,879343E-2
-6,944204E-2
-6,295588E-2
-5,355095E-2
-5,160510E-2
-5,095648E-2
-4,220016E-2
-3,733554E-2
-4,284878E-2
-3,636262E-2
-2,922784E-2
-3,182230E-2
-2,728199E-2
-1,787705E-2
-2,079583E-2
-2,306598E-2
-1,625551E-2
-1,982290E-2
-1,917429E-2
-9,445044E-3
-5,553347E-3
-9,769352E-3
-3,931807E-3
-4,010948E-5
-6,526271E-3
6,085067E-4
5,473128E-3
2,841986E-4
3,202971E-3
1,228360E-2
6,770361E-3
4,824512E-3
1,098637E-2
7,094669E-3
9,040517E-3
1,358083E-2
1,714822E-2
1,260791E-2
1,228360E-2
1,682391E-2
8,391901E-3
1,195929E-2
1,714822E-2
1,195929E-2
1,163498E-2
2,136422E-2
1,941838E-2
1,422945E-2
1,779684E-2
1,585099E-2
1,195929E-2
2,006699E-2
2,590454E-2
1,682391E-2
1,812114E-2
2,266146E-2
1,131067E-2
1,260791E-2
2,071561E-2
2,006699E-2
2,071561E-2
2,233715E-2
1,714822E-2
1,066206E-2
1,617530E-2
1,844545E-2
1,455375E-2
1,455375E-2
2,331007E-2
1,682391E-2
1,487806E-2
1,844545E-2
1,131067E-2
1,455375E-2
1,974268E-2
1,682391E-2
1,358083E-2
1,747253E-2
1,747253E-2
7,094669E-3
1,098637E-2
1,682391E-2
1,228360E-2
1,358083E-2
2,071561E-2
1,358083E-2
1,195929E-2
1,747253E-2
1,001344E-2
9,689133E-3
1,779684E-2
1,779684E-2
1,390514E-2
1,812114E-2
1,812114E-2
7,418977E-3
1,033775E-2
1,617530E-2
1,228360E-2
1,293221E-2
2,006699E-2
1,325652E-2
1,131067E-2
1,487806E-2
1,195929E-2
1,163498E-2
1,487806E-2
1,909407E-2
1,617530E-2
1,876976E-2
2,136422E-2
9,040517E-3
1,325652E-2
1,974268E-2
1,358083E-2
1,422945E-2
2,428300E-2
1,876976E-2
1,390514E-2
1,876976E-2
1,325652E-2
1,195929E-2
1,876976E-2
1,974268E-2
1,682391E-2
1,844545E-2
1,747253E-2
8,716209E-3
1,228360E-2
2,168853E-2
1,487806E-2
1,325652E-2
2,266146E-2
1,974268E-2
1,390514E-2
1,714822E-2
1,585099E-2
1,455375E-2
1,747253E-2
2,201284E-2
1,455375E-2
2,168853E-2
2,493161E-2
1,228360E-2
1,422945E-2
2,039130E-2
1,520237E-2
1,455375E-2
2,233715E-2
1,909407E-2
1,325652E-2
1,779684E-2
1,682391E-2
1,260791E-2
1,682391E-2
2,039130E-2
1,455375E-2
1,422945E-2
2,071561E-2
1,131067E-2
1,131067E-2
1,714822E-2
1,747253E-2
1,520237E-2
2,006699E-2
1,876976E-2
8,067593E-3
1,422945E-2
1,941838E-2
1,228360E-2
1,520237E-2
2,331007E-2
1,422945E-2
1,325652E-2
1,812114E-2
1,325652E-2
1,390514E-2
1,876976E-2
1,682391E-2
1,552668E-2
2,103992E-2
2,039130E-2
1,260791E-2
1,358083E-2
1,682391E-2
1,195929E-2
1,487806E-2
2,428300E-2
1,909407E-2
1,487806E-2
1,747253E-2
1,195929E-2
1,131067E-2
1,747253E-2
1,876976E-2
1,487806E-2
1,909407E-2
2,039130E-2
7,743285E-3
1,131067E-2
1,812114E-2
1,163498E-2
1,260791E-2
2,103992E-2
1,585099E-2
1,001344E-2
1,293221E-2
1,066206E-2
1,131067E-2
1,876976E-2
2,006699E-2
1,293221E-2
1,617530E-2
1,844545E-2
1,001344E-2
1,163498E-2
1,941838E-2
1,552668E-2
1,325652E-2
2,363438E-2
1,812114E-2
9,364825E-3
1,422945E-2
1,358083E-2
1,293221E-2
1,876976E-2
2,233715E-2
1,358083E-2
1,552668E-2
2,103992E-2
1,066206E-2
1,390514E-2
2,006699E-2
1,260791E-2
1,131067E-2
2,006699E-2
1,844545E-2
1,325652E-2
1,747253E-2
1,779684E-2
1,260791E-2
1,422945E-2
1,812114E-2
1,390514E-2
1,552668E-2
1,909407E-2
1,066206E-2
1,390514E-2
2,201284E-2
1,747253E-2
1,422945E-2
1,876976E-2
1,812114E-2
7,743285E-3
1,163498E-2
1,422945E-2
7,418977E-3
1,098637E-2
1,909407E-2
1,195929E-2
8,067593E-3
1,228360E-2
7,094669E-3
7,418977E-3
1,228360E-2
1,520237E-2
1,098637E-2
9,364825E-3
1,325652E-2
3,851588E-3
5,148820E-3
1,195929E-2
7,094669E-3
6,770361E-3
1,779684E-2
1,260791E-2
6,121744E-3
9,364825E-3
4,824512E-3
1,581431E-3
6,121744E-3
1,195929E-2
6,121744E-3
8,391901E-3
1,228360E-2
1,905739E-3
5,473128E-3
1,001344E-2
4,824512E-3
5,473128E-3
1,098637E-2
7,418977E-3
-1,985958E-3
1,905739E-3
3,851588E-3
1,581431E-3
3,851588E-3
1,098637E-2
1,905739E-3
-1,985958E-3
4,175896E-3
-1,337342E-3
9,328148E-4
8,067593E-3
3,202971E-3
1,905739E-3
1,033775E-2
1,228360E-2
6,121744E-3
1,293221E-2
1,974268E-2
2,006699E-2
2,720177E-2
3,757963E-2
3,790394E-2
4,276856E-2
5,152488E-2
5,152488E-2
5,801104E-2
7,098336E-2
7,584799E-2
7,552368E-2
8,557723E-2
9,141477E-2
8,817169E-2
9,757663E-2
1,040628E-1
9,887386E-2
1,034142E-1
1,118462E-1
1,027656E-1
1,024412E-1
1,034142E-1
9,400924E-2
9,465786E-2
9,660370E-2
9,011754E-2
8,525292E-2
8,492861E-2
7,811814E-2
6,384859E-2
5,930827E-2
5,574088E-2
4,536302E-2
4,406579E-2
4,990334E-2
3,920117E-2
3,109347E-2
3,012054E-2
1,974268E-2
1,649960E-2
1,941838E-2
1,358083E-2
8,067593E-3
1,066206E-2
9,689133E-3
-3,283190E-3
1,257123E-3
3,202971E-3
-5,229039E-3
-3,607499E-3
4,824512E-3
-2,634574E-3
-5,553347E-3
-3,644176E-4
-6,526271E-3
-6,850580E-3
-2,310266E-3
-1,337342E-3
-4,580423E-3
-1,985958E-3
-1,661650E-3
-1,236382E-2
-8,472120E-3
-3,644176E-4
-9,120736E-3
-5,877655E-3
6,085067E-4
-5,553347E-3
-8,796428E-3
-2,310266E-3
-1,009366E-2
-9,769352E-3
-1,985958E-3
-2,310266E-3
-5,229039E-3
2,841986E-4
9,328148E-4
-7,823504E-3
-1,985958E-3
3,202971E-3
1,257123E-3
2,230047E-3
8,391901E-3
2,878663E-3
-2,310266E-3
4,500204E-3
1,257123E-3
2,841986E-4
5,797436E-3
7,743285E-3
2,878663E-3
6,770361E-3
9,364825E-3
-6,887257E-4
6,770361E-3
1,195929E-2
3,851588E-3
4,500204E-3
1,163498E-2
7,418977E-3
5,473128E-3
1,131067E-2
8,067593E-3
8,067593E-3
1,585099E-2
1,974268E-2
1,390514E-2
1,455375E-2
1,779684E-2
1,033775E-2
1,520237E-2
2,331007E-2
1,779684E-2
1,714822E-2
2,395869E-2
2,103992E-2
1,617530E-2
2,201284E-2
2,136422E-2
1,325652E-2
1,487806E-2
2,201284E-2
1,228360E-2
1,228360E-2
1,552668E-2
6,121744E-3
9,364825E-3
1,876976E-2
1,325652E-2
1,163498E-2
1,649960E-2
1,455375E-2
7,743285E-3
1,228360E-2
1,520237E-2
9,040517E-3
1,293221E-2
2,136422E-2
1,293221E-2
1,455375E-2
1,714822E-2
1,066206E-2
1,228360E-2
1,941838E-2
1,552668E-2
1,163498E-2
1,779684E-2
1,649960E-2
9,364825E-3
1,325652E-2
1,487806E-2
7,094669E-3
1,228360E-2
2,233715E-2
1,520237E-2
1,358083E-2
1,779684E-2
1,163498E-2
1,228360E-2
1,682391E-2
1,682391E-2
1,390514E-2
1,909407E-2
2,006699E-2
9,364825E-3
1,552668E-2
2,201284E-2
1,358083E-2
1,325652E-2
2,136422E-2
1,617530E-2
1,228360E-2
1,844545E-2
1,260791E-2
1,228360E-2
1,974268E-2
2,168853E-2
1,617530E-2
1,649960E-2
1,649960E-2
8,391901E-3
1,163498E-2
1,876976E-2
1,131067E-2
1,195929E-2
1,974268E-2
1,358083E-2
1,001344E-2
1,617530E-2
1,163498E-2
1,260791E-2
1,714822E-2
1,779684E-2
1,455375E-2
1,779684E-2
1,941838E-2
7,418977E-3
1,163498E-2
1,974268E-2
1,487806E-2
1,520237E-2
2,428300E-2
1,876976E-2
1,163498E-2
1,585099E-2
1,358083E-2
1,617530E-2
2,266146E-2
2,395869E-2
1,812114E-2
2,071561E-2
2,136422E-2
1,033775E-2
1,455375E-2
2,136422E-2
1,552668E-2
1,844545E-2
2,428300E-2
1,844545E-2
1,422945E-2
1,941838E-2
1,909407E-2
1,455375E-2
2,103992E-2
2,493161E-2
1,714822E-2
1,909407E-2
2,233715E-2
1,131067E-2
1,325652E-2
2,233715E-2
1,909407E-2
1,747253E-2
2,622885E-2
2,331007E-2
1,552668E-2
2,006699E-2
1,876976E-2
1,617530E-2
2,168853E-2
2,493161E-2
1,812114E-2
2,103992E-2
2,395869E-2
1,487806E-2
1,909407E-2
2,493161E-2
2,103992E-2
1,876976E-2
2,590454E-2
2,525592E-2
1,747253E-2
1,909407E-2
1,876976E-2
1,747253E-2
2,266146E-2
2,947193E-2
2,103992E-2
2,071561E-2
2,428300E-2
1,747253E-2
1,876976E-2
2,363438E-2
1,747253E-2
1,974268E-2
2,622885E-2
2,752608E-2
1,941838E-2
2,103992E-2
1,876976E-2
1,714822E-2
2,201284E-2
2,979624E-2
2,558023E-2
2,590454E-2
2,979624E-2
2,006699E-2
2,168853E-2
2,947193E-2
2,752608E-2
2,201284E-2
2,849900E-2
2,720177E-2
1,747253E-2
2,460731E-2
2,979624E-2
2,136422E-2
2,136422E-2
2,752608E-2
2,039130E-2
2,233715E-2
2,849900E-2
2,071561E-2
2,298577E-2
2,720177E-2
2,558023E-2
2,168853E-2
2,558023E-2
2,590454E-2
1,747253E-2
2,363438E-2
2,817469E-2
2,395869E-2
2,687746E-2
3,628240E-2
2,752608E-2
2,460731E-2
2,979624E-2
2,298577E-2
2,039130E-2
2,655315E-2
2,525592E-2
2,266146E-2
2,914762E-2
2,785039E-2
1,552668E-2
1,747253E-2
2,233715E-2
1,682391E-2
1,941838E-2
2,622885E-2
1,714822E-2
1,682391E-2
2,039130E-2
1,131067E-2
1,293221E-2
1,974268E-2
1,974268E-2
1,358083E-2
1,714822E-2
1,682391E-2
6,770361E-3
1,001344E-2
1,455375E-2
8,716209E-3
7,418977E-3
1,552668E-2
8,067593E-3
9,328148E-4
7,094669E-3
4,175896E-3
-2,310266E-3
3,527280E-3
8,716209E-3
1,581431E-3
2,554355E-3
4,500204E-3
-5,877655E-3
-1,985958E-3
3,527280E-3
-4,580423E-3
-6,201963E-3
1,581431E-3
-1,337342E-3
-6,850580E-3
-4,904731E-3
-8,472120E-3
-9,769352E-3
-3,607499E-3
9,328148E-4
-6,526271E-3
-6,201963E-3
-4,904731E-3
-1,366105E-2
-7,174888E-3
-1,013034E-3
-8,472120E-3
-1,171520E-2
-1,661650E-3
-4,904731E-3
-9,120736E-3
-3,931807E-3
-6,850580E-3
-1,074228E-2
-3,283190E-3
6,085067E-4
-8,472120E-3
-9,120736E-3
-4,256115E-3
-1,301243E-2
-8,472120E-3
-2,310266E-3
-4,904731E-3
-2,634574E-3
3,527280E-3
-1,661650E-3
-1,106658E-2
-6,201963E-3
-6,526271E-3
-6,201963E-3
6,085067E-4
5,797436E-3
-2,634574E-3
-6,887257E-4
4,175896E-3
-3,607499E-3
-1,013034E-3
4,824512E-3
1,257123E-3
-2,310266E-3
4,824512E-3
5,473128E-3
-3,283190E-3
2,230047E-3
5,473128E-3
-1,013034E-3
4,500204E-3
1,228360E-2
4,824512E-3
4,824512E-3
8,716209E-3
-3,644176E-4
2,554355E-3
1,001344E-2
7,418977E-3
4,824512E-3
8,067593E-3
9,040517E-3
1,581431E-3
4,175896E-3
7,094669E-3
1,581431E-3
4,500204E-3
1,552668E-2
9,364825E-3
4,175896E-3
7,094669E-3
2,554355E-3
3,527280E-3
1,066206E-2
1,001344E-2
4,500204E-3
1,001344E-2
1,066206E-2
1,905739E-3
7,094669E-3
1,195929E-2
5,473128E-3
6,121744E-3
1,520237E-2
9,689133E-3
7,743285E-3
1,293221E-2
3,851588E-3
4,175896E-3
1,293221E-2
1,455375E-2
1,163498E-2
1,487806E-2
1,585099E-2
5,473128E-3
9,364825E-3
1,390514E-2
1,131067E-2
1,131067E-2
2,136422E-2
1,747253E-2
1,195929E-2
1,585099E-2
1,163498E-2
9,364825E-3
1,682391E-2
2,136422E-2
1,552668E-2
1,779684E-2
1,747253E-2
7,743285E-3
1,131067E-2
1,974268E-2
1,195929E-2
1,163498E-2
1,779684E-2
1,747253E-2
1,812114E-2
1,974268E-2
1,455375E-2
1,066206E-2
1,747253E-2
2,331007E-2
1,909407E-2
2,103992E-2
2,266146E-2
1,001344E-2
1,520237E-2
2,168853E-2
1,358083E-2
1,422945E-2
2,331007E-2
1,779684E-2
1,163498E-2
1,487806E-2
1,195929E-2
1,066206E-2
1,714822E-2
2,039130E-2
1,163498E-2
1,390514E-2
1,682391E-2
9,364825E-3
1,358083E-2
1,974268E-2
1,358083E-2
1,293221E-2
2,071561E-2
1,552668E-2
8,391901E-3
1,617530E-2
1,325652E-2
1,293221E-2
1,487806E-2
1,974268E-2
1,325652E-2
1,487806E-2
1,747253E-2
7,743285E-3
1,131067E-2
1,649960E-2
1,098637E-2
1,260791E-2
2,071561E-2
1,325652E-2
9,040517E-3
1,260791E-2
1,066206E-2
8,716209E-3
1,520237E-2
1,682391E-2
1,228360E-2
1,585099E-2
1,844545E-2
7,743285E-3
1,195929E-2
1,876976E-2
1,260791E-2
1,033775E-2
1,812114E-2
1,585099E-2
1,163498E-2
1,455375E-2
1,325652E-2
9,689133E-3
1,552668E-2
2,006699E-2
1,098637E-2
1,390514E-2
1,876976E-2
8,067593E-3
9,689133E-3
1,617530E-2
1,131067E-2
1,293221E-2
1,974268E-2
1,455375E-2
6,770361E-3
1,228360E-2
1,228360E-2
1,098637E-2
1,974268E-2
2,914762E-2
2,395869E-2
2,428300E-2
3,044485E-2
2,428300E-2
3,271501E-2
4,666026E-2
4,666026E-2
6,352428E-2
9,952248E-2
9,790094E-2
6,157843E-2
4,698456E-2
3,757963E-2
3,044485E-2
3,466086E-2
3,628240E-2
2,201284E-2
1,552668E-2
1,358083E-2
-3,644176E-4
-7,174888E-3
-9,769352E-3
-2,436322E-2
-3,474108E-2
-3,506538E-2
-3,830846E-2
-4,382170E-2
-3,538969E-2
-2,825491E-2
-2,241737E-2
-1,203951E-2
-1,013034E-3
-1,661650E-3
1,905739E-3
9,040517E-3
-1,985958E-3
-3,644176E-4
9,689133E-3
5,797436E-3
4,175896E-3
8,391901E-3
4,500204E-3
-4,256115E-3
-4,010948E-5
-6,887257E-4
-3,283190E-3
4,824512E-3
1,001344E-2
3,527280E-3
3,851588E-3
8,391901E-3
2,230047E-3
7,094669E-3
1,260791E-2
8,391901E-3
6,770361E-3
1,617530E-2
1,293221E-2
8,716209E-3
1,325652E-2
1,455375E-2
1,260791E-2
1,617530E-2
2,071561E-2
1,228360E-2
1,293221E-2
2,039130E-2
1,131067E-2
1,390514E-2
1,974268E-2
1,487806E-2
1,293221E-2
2,071561E-2
1,844545E-2
9,364825E-3
1,195929E-2
1,390514E-2
9,689133E-3
1,455375E-2
1,974268E-2
1,552668E-2
1,552668E-2
1,779684E-2
1,066206E-2
9,040517E-3
1,779684E-2
1,585099E-2
1,260791E-2
2,071561E-2
2,039130E-2
1,066206E-2
1,520237E-2
2,006699E-2
1,358083E-2
1,325652E-2
2,331007E-2
1,649960E-2
1,455375E-2
2,039130E-2
1,390514E-2
1,520237E-2
1,974268E-2
1,682391E-2
1,195929E-2
1,455375E-2
1,617530E-2
5,148820E-3
8,716209E-3
1,812114E-2
2,525592E-2
2,785039E-2
-8,663037E-2
-2,542977E-1
-3,408879E-1
-3,587249E-1
-3,979661E-1
-4,783945E-1
-5,283380E-1
-5,221761E-1
-5,017447E-1
-4,699625E-1
-4,326671E-1
-4,307213E-1
-4,359102E-1
-4,537471E-1
-4,112628E-1
-2,374336E-1
-7,823504E-3
1,805995E-1
3,116200E-1
4,004804E-1
4,835033E-1
5,885791E-1
6,943035E-1
7,802452E-1
8,266213E-1
8,457554E-1
8,353776E-1
7,883529E-1
7,364636E-1
6,741964E-1
5,950653E-1
5,217716E-1
4,530183E-1
3,657794E-1
2,752975E-1
1,977878E-1
1,189810E-1
4,860611E-2
-2,958882E-3
-4,511893E-2
-8,273867E-2
-1,028458E-1
-1,135479E-1
-1,330064E-1
-1,323578E-1
-1,255473E-1
-1,271689E-1
-1,219800E-1
-1,073861E-1
-1,057645E-1
-1,070618E-1
-1,002513E-1
-9,895408E-2
-1,002513E-1
-9,246792E-2
-8,468452E-2
-8,760330E-2
-8,403591E-2
-7,690113E-2
-8,144144E-2
-7,495528E-2
-6,133434E-2
-6,295588E-2
-6,198296E-2
-5,128079E-2
-4,803771E-2
-5,192940E-2
-4,382170E-2
-4,122724E-2
-3,830846E-2
-2,890353E-2
-2,209306E-2
-2,663337E-2
-2,468752E-2
-1,884998E-2
-2,566045E-2
-1,755275E-2
-8,472120E-3
-1,495828E-2
-1,171520E-2
-2,310266E-3
-4,580423E-3
-1,041797E-2
-3,607499E-3
-4,010948E-5
-5,229039E-3
1,905739E-3
1,033775E-2
5,473128E-3
3,527280E-3
6,121744E-3
-3,644176E-4
4,824512E-3
1,325652E-2
1,390514E-2
1,131067E-2
1,358083E-2
1,422945E-2
5,797436E-3
1,163498E-2
1,358083E-2
9,689133E-3
1,293221E-2
2,233715E-2
1,487806E-2
1,293221E-2
1,876976E-2
1,228360E-2
1,358083E-2
2,168853E-2
2,006699E-2
1,682391E-2
2,201284E-2
2,233715E-2
1,066206E-2
1,714822E-2
2,233715E-2
1,974268E-2
2,103992E-2
2,785039E-2
2,039130E-2
1,682391E-2
1,909407E-2
1,098637E-2
1,358083E-2
2,136422E-2
2,266146E-2
1,682391E-2
1,812114E-2
2,039130E-2
1,163498E-2
1,487806E-2
2,039130E-2
1,293221E-2
1,228360E-2
2,331007E-2
1,812114E-2
1,260791E-2
1,876976E-2
1,455375E-2
1,260791E-2
1,844545E-2
2,071561E-2
1,876976E-2
1,844545E-2
1,747253E-2
8,716209E-3
1,487806E-2
2,363438E-2
1,649960E-2
1,390514E-2
2,071561E-2
1,552668E-2
1,195929E-2
1,714822E-2
1,358083E-2
1,066206E-2
1,974268E-2
2,298577E-2
1,876976E-2
2,006699E-2
2,103992E-2
1,001344E-2
1,325652E-2
2,233715E-2
1,422945E-2
1,455375E-2
2,266146E-2
1,682391E-2
1,520237E-2
2,103992E-2
1,617530E-2
1,325652E-2
1,714822E-2
1,909407E-2
1,617530E-2
1,844545E-2
1,909407E-2
9,689133E-3
1,260791E-2
2,103992E-2
1,520237E-2
1,520237E-2
2,201284E-2
1,422945E-2
1,195929E-2
1,876976E-2
1,358083E-2
1,131067E-2
1,779684E-2
1,812114E-2
1,422945E-2
1,974268E-2
1,876976E-2
7,743285E-3
1,163498E-2
1,779684E-2
1,260791E-2
1,293221E-2
2,103992E-2
1,617530E-2
1,195929E-2
1,649960E-2
1,293221E-2
1,390514E-2
1,487806E-2
1,747253E-2
1,228360E-2
1,747253E-2
2,006699E-2
8,716209E-3
1,228360E-2
1,876976E-2
1,260791E-2
1,293221E-2
2,006699E-2
1,520237E-2
1,293221E-2
1,747253E-2
1,422945E-2
1,293221E-2
2,039130E-2
1,941838E-2
1,325652E-2
1,714822E-2
2,201284E-2
1,163498E-2
1,390514E-2
2,006699E-2
1,585099E-2
1,390514E-2
1,974268E-2
1,649960E-2
1,293221E-2
1,617530E-2
1,422945E-2
1,163498E-2
1,714822E-2
2,233715E-2
1,390514E-2
1,649960E-2
2,233715E-2
1,066206E-2
1,325652E-2
2,136422E-2
1,487806E-2
1,358083E-2
2,006699E-2
1,649960E-2
1,033775E-2
1,390514E-2
1,358083E-2
1,358083E-2
1,682391E-2
2,168853E-2
1,228360E-2
1,228360E-2
1,844545E-2
1,033775E-2
1,228360E-2
1,747253E-2
1,228360E-2
1,228360E-2
2,039130E-2
1,974268E-2
9,689133E-3
1,390514E-2
1,747253E-2
1,195929E-2
1,552668E-2
2,136422E-2
1,228360E-2
1,358083E-2
1,812114E-2
1,098637E-2
1,325652E-2
1,747253E-2
1,487806E-2
1,066206E-2
1,617530E-2
1,520237E-2
4,824512E-3
1,001344E-2
1,390514E-2
9,364825E-3
1,098637E-2
2,006699E-2
1,455375E-2
9,040517E-3
1,487806E-2
9,364825E-3
6,446052E-3
1,455375E-2
1,747253E-2
1,228360E-2
1,585099E-2
1,747253E-2
6,121744E-3
9,689133E-3
1,487806E-2
7,743285E-3
8,391901E-3
1,747253E-2
1,228360E-2
7,743285E-3
1,033775E-2
5,473128E-3
6,446052E-3
1,195929E-2
1,422945E-2
7,094669E-3
6,770361E-3
1,098637E-2
5,473128E-3
7,094669E-3
1,163498E-2
3,527280E-3
5,797436E-3
1,422945E-2
1,001344E-2
3,851588E-3
8,716209E-3
3,202971E-3
2,230047E-3
9,689133E-3
9,689133E-3
5,473128E-3
5,473128E-3
8,716209E-3
-3,644176E-4
9,328148E-4
6,770361E-3
1,581431E-3
9,328148E-4
7,094669E-3
1,257123E-3
-3,607499E-3
2,841986E-4
-1,013034E-3
-2,958882E-3
2,230047E-3
5,473128E-3
-1,013034E-3
2,878663E-3
4,500204E-3
-6,850580E-3
-5,553347E-3
2,878663E-3
-2,310266E-3
-6,887257E-4
3,851588E-3
-3,283190E-3
-5,229039E-3
-3,644176E-4
-1,661650E-3
-1,985958E-3
2,230047E-3
4,175896E-3
2,841986E-4
4,175896E-3
8,716209E-3
3,527280E-3
7,743285E-3
1,585099E-2
1,163498E-2
1,617530E-2
3,044485E-2
2,817469E-2
2,752608E-2
3,433655E-2
3,952548E-2
4,341718E-2
5,671381E-2
6,579443E-2
6,319997E-2
7,033475E-2
7,941537E-2
7,292921E-2
8,168553E-2
9,141477E-2
9,076616E-2
9,368493E-2
1,043871E-1
9,984678E-2
9,465786E-2
9,627940E-2
9,336062E-2
9,238770E-2
9,563078E-2
9,498216E-2
8,200984E-2
7,876676E-2
7,844245E-2
6,417289E-2
6,222705E-2
6,352428E-2
5,282211E-2
4,828180E-2
5,152488E-2
4,114702E-2
2,687746E-2
2,720177E-2
2,363438E-2
1,714822E-2
1,649960E-2
1,909407E-2
7,743285E-3
7,743285E-3
1,098637E-2
-1,013034E-3
-6,887257E-4
6,085067E-4
-2,634574E-3
-2,634574E-3
6,085067E-4
-1,985958E-3
-1,041797E-2
-7,823504E-3
-5,229039E-3
-1,171520E-2
-8,472120E-3
-1,985958E-3
-9,769352E-3
-1,139089E-2
-5,553347E-3
-1,398536E-2
-1,301243E-2
-3,931807E-3
-7,174888E-3
-1,203951E-2
-6,526271E-3
-6,201963E-3
-1,495828E-2
-1,009366E-2
-3,607499E-3
-6,526271E-3
-4,580423E-3
1,905739E-3
-3,607499E-3
-5,229039E-3
-1,985958E-3
-5,553347E-3
-6,850580E-3
2,841986E-4
-4,010948E-5
-4,904731E-3
1,905739E-3
5,148820E-3
-4,580423E-3
-3,931807E-3
6,085067E-4
-3,283190E-3
-1,337342E-3
9,040517E-3
3,527280E-3
6,085067E-4
5,797436E-3
-4,010948E-5
2,841986E-4
8,391901E-3
9,040517E-3
4,824512E-3
9,040517E-3
1,098637E-2
3,527280E-3
6,446052E-3
1,195929E-2
7,418977E-3
5,473128E-3
1,358083E-2
9,689133E-3
5,797436E-3
1,131067E-2
8,716209E-3
9,364825E-3
1,520237E-2
1,617530E-2
1,163498E-2
1,552668E-2
1,714822E-2
6,770361E-3
9,364825E-3
1,812114E-2
1,325652E-2
1,228360E-2
2,266146E-2
1,520237E-2
1,195929E-2
1,617530E-2
1,195929E-2
1,325652E-2
1,941838E-2
1,941838E-2
1,195929E-2
1,649960E-2
2,103992E-2
1,098637E-2
1,260791E-2
1,682391E-2
1,293221E-2
1,325652E-2
2,201284E-2
1,812114E-2
1,293221E-2
1,747253E-2
1,487806E-2
1,195929E-2
1,682391E-2
2,168853E-2
1,552668E-2
1,941838E-2
1,974268E-2
1,066206E-2
1,358083E-2
1,812114E-2
1,293221E-2
1,520237E-2
2,395869E-2
1,649960E-2
1,098637E-2
1,422945E-2
1,033775E-2
9,364825E-3
1,422945E-2
2,168853E-2
1,649960E-2
1,649960E-2
1,941838E-2
9,040517E-3
1,033775E-2
1,682391E-2
1,358083E-2
1,293221E-2
1,747253E-2
1,358083E-2
8,067593E-3
1,487806E-2
1,260791E-2
8,391901E-3
1,293221E-2
1,585099E-2
1,131067E-2
1,390514E-2
1,779684E-2
7,094669E-3
8,391901E-3
1,422945E-2
1,325652E-2
1,228360E-2
1,812114E-2
1,812114E-2
1,033775E-2
1,358083E-2
1,714822E-2
1,293221E-2
1,455375E-2
2,428300E-2
1,617530E-2
1,293221E-2
1,876976E-2
1,033775E-2
1,455375E-2
2,071561E-2
1,585099E-2
1,455375E-2
2,006699E-2
1,941838E-2
9,040517E-3
1,260791E-2
1,422945E-2
9,364825E-3
1,552668E-2
2,168853E-2
1,455375E-2
1,260791E-2
1,812114E-2
1,098637E-2
1,163498E-2
1,844545E-2
2,006699E-2
1,617530E-2
1,941838E-2
2,071561E-2
9,689133E-3
1,228360E-2
1,909407E-2
1,260791E-2
1,422945E-2
2,168853E-2
1,520237E-2
1,228360E-2
1,585099E-2
1,098637E-2
1,163498E-2
1,779684E-2
1,974268E-2
1,552668E-2
1,747253E-2
2,039130E-2
9,364825E-3
1,390514E-2
1,941838E-2
1,293221E-2
1,487806E-2
2,298577E-2
2,006699E-2
1,325652E-2
1,844545E-2
1,422945E-2
1,293221E-2
1,974268E-2
2,103992E-2
1,390514E-2
1,714822E-2
2,201284E-2
1,033775E-2
1,163498E-2
1,779684E-2
1,260791E-2
1,617530E-2
2,298577E-2
1,617530E-2
8,716209E-3
1,228360E-2
1,260791E-2
9,689133E-3
1,422945E-2
2,136422E-2
1,520237E-2
1,552668E-2
2,071561E-2
1,066206E-2
1,098637E-2
1,844545E-2
1,682391E-2
1,487806E-2
2,233715E-2
1,876976E-2
1,033775E-2
1,358083E-2
1,390514E-2
1,163498E-2
1,909407E-2
2,428300E-2
1,520237E-2
1,455375E-2
1,876976E-2
9,689133E-3
1,260791E-2
2,006699E-2
1,260791E-2
1,131067E-2
1,812114E-2
1,714822E-2
1,066206E-2
1,520237E-2
1,779684E-2
1,260791E-2
1,714822E-2
2,298577E-2
1,585099E-2
1,487806E-2
1,682391E-2
9,689133E-3
1,033775E-2
1,714822E-2
1,617530E-2
1,163498E-2
1,909407E-2
1,844545E-2
8,391901E-3
1,520237E-2
1,909407E-2
1,358083E-2
1,358083E-2
2,071561E-2
1,585099E-2
1,131067E-2
1,747253E-2
1,195929E-2
1,260791E-2
2,039130E-2
2,331007E-2
1,649960E-2
1,714822E-2
2,039130E-2
1,260791E-2
1,325652E-2
1,941838E-2
1,390514E-2
1,325652E-2
2,103992E-2
1,649960E-2
1,358083E-2
2,103992E-2
1,844545E-2
1,163498E-2
1,876976E-2
2,266146E-2
1,844545E-2
1,909407E-2
2,136422E-2
1,163498E-2
1,422945E-2
2,136422E-2
1,812114E-2
1,682391E-2
2,168853E-2
1,844545E-2
1,422945E-2
1,779684E-2
1,649960E-2
1,163498E-2
1,293221E-2
2,168853E-2
1,649960E-2
1,585099E-2
2,266146E-2
1,228360E-2
1,358083E-2
2,103992E-2
1,844545E-2
1,747253E-2
2,298577E-2
2,136422E-2
1,358083E-2
1,779684E-2
1,909407E-2
1,358083E-2
1,909407E-2
2,558023E-2
1,714822E-2
1,617530E-2
1,779684E-2
1,260791E-2
1,520237E-2
2,006699E-2
1,974268E-2
1,649960E-2
1,941838E-2
1,876976E-2
9,364825E-3
1,520237E-2
2,331007E-2
1,617530E-2
1,876976E-2
2,525592E-2
1,941838E-2
1,876976E-2
2,168853E-2
1,422945E-2
1,325652E-2
2,136422E-2
2,363438E-2
2,071561E-2
2,071561E-2
2,071561E-2
1,066206E-2
1,520237E-2
1,909407E-2
1,195929E-2
1,455375E-2
2,103992E-2
1,552668E-2
1,228360E-2
1,617530E-2
1,163498E-2
1,228360E-2
1,974268E-2
1,941838E-2
1,422945E-2
1,649960E-2
1,876976E-2
8,716209E-3
1,325652E-2
2,136422E-2
1,390514E-2
1,325652E-2
2,363438E-2
1,844545E-2
1,293221E-2
1,876976E-2
1,585099E-2
1,358083E-2
2,039130E-2
2,266146E-2
1,520237E-2
1,649960E-2
2,103992E-2
9,689133E-3
1,455375E-2
2,201284E-2
1,812114E-2
1,812114E-2
2,201284E-2
1,844545E-2
1,033775E-2
1,455375E-2
1,520237E-2
1,163498E-2
1,974268E-2
2,525592E-2
2,136422E-2
2,006699E-2
2,103992E-2
1,195929E-2
1,358083E-2
2,136422E-2
1,714822E-2
1,390514E-2
2,006699E-2
1,844545E-2
1,033775E-2
1,552668E-2
1,649960E-2
1,001344E-2
1,422945E-2
2,298577E-2
1,487806E-2
1,552668E-2
2,039130E-2
1,163498E-2
1,325652E-2
1,941838E-2
1,844545E-2
1,390514E-2
2,006699E-2
2,201284E-2
1,293221E-2
1,779684E-2
2,136422E-2
1,325652E-2
1,390514E-2
2,298577E-2
1,876976E-2
1,585099E-2
1,909407E-2
1,260791E-2
1,098637E-2
1,812114E-2
1,941838E-2
1,585099E-2
2,006699E-2
2,363438E-2
1,195929E-2
1,779684E-2
2,298577E-2
1,390514E-2
1,617530E-2
2,493161E-2
1,649960E-2
1,390514E-2
2,006699E-2
1,617530E-2
1,585099E-2
1,941838E-2
2,168853E-2
1,779684E-2
1,909407E-2
2,071561E-2
1,163498E-2
1,455375E-2
2,071561E-2
1,714822E-2
1,682391E-2
2,525592E-2
2,266146E-2
1,714822E-2
2,136422E-2
1,974268E-2
1,390514E-2
2,039130E-2
2,493161E-2
1,714822E-2
1,844545E-2
2,460731E-2
1,487806E-2
1,649960E-2
2,168853E-2
1,779684E-2
1,649960E-2
2,298577E-2
2,071561E-2
1,455375E-2
2,071561E-2
2,039130E-2
1,812114E-2
2,233715E-2
2,752608E-2
2,168853E-2
2,331007E-2
2,655315E-2
1,714822E-2
2,168853E-2
2,947193E-2
2,882331E-2
2,785039E-2
3,076916E-2
2,817469E-2
2,071561E-2
2,849900E-2
3,693101E-2
3,433655E-2
3,757963E-2
4,990334E-2
4,730887E-2
5,055195E-2
6,060550E-2
7,098336E-2
9,725232E-2
9,984678E-2
7,584799E-2
5,444365E-2
4,925472E-2
5,120057E-2
3,822825E-2
2,882331E-2
2,331007E-2
1,714822E-2
2,006699E-2
2,395869E-2
5,148820E-3
-6,850580E-3
-1,495828E-2
-3,149799E-2
-3,441677E-2
-2,760630E-2
-2,663337E-2
-2,630907E-2
-1,333674E-2
-3,607499E-3
-3,283190E-3
6,121744E-3
1,260791E-2
1,195929E-2
2,331007E-2
2,947193E-2
1,974268E-2
1,844545E-2
2,331007E-2
1,585099E-2
1,487806E-2
1,909407E-2
2,039130E-2
1,747253E-2
2,298577E-2
2,460731E-2
1,131067E-2
1,195929E-2
1,844545E-2
1,487806E-2
1,974268E-2
2,622885E-2
2,103992E-2
1,617530E-2
2,363438E-2
2,103992E-2
1,876976E-2
2,558023E-2
2,882331E-2
2,622885E-2
3,109347E-2
3,303932E-2
2,331007E-2
2,752608E-2
3,303932E-2
2,655315E-2
2,785039E-2
3,822825E-2
3,206639E-2
2,720177E-2
3,174208E-2
2,882331E-2
2,947193E-2
3,563378E-2
3,595809E-2
3,012054E-2
3,271501E-2
3,660671E-2
2,428300E-2
2,558023E-2
3,303932E-2
2,655315E-2
2,817469E-2
3,563378E-2
2,687746E-2
2,298577E-2
2,785039E-2
2,428300E-2
2,428300E-2
2,979624E-2
3,012054E-2
2,460731E-2
2,590454E-2
2,428300E-2
1,358083E-2
1,552668E-2
2,233715E-2
1,649960E-2
1,747253E-2
2,460731E-2
1,812114E-2
1,195929E-2
1,390514E-2
7,743285E-3
3,851588E-3
6,770361E-3
1,001344E-2
1,905739E-3
2,878663E-3
1,033775E-2
1,747253E-2
-2,047152E-2
-1,722477E-1
-3,117002E-1
-3,629409E-1
-3,746160E-1
-4,378560E-1
-5,221761E-1
-5,503909E-1
-5,403374E-1
-5,186087E-1
-4,764487E-1
-4,472610E-1
-4,469367E-1
-4,644493E-1
-4,764487E-1
-3,875883E-1
-1,800311E-1
4,406579E-2
2,140032E-1
3,262138E-1
4,124798E-1
4,948541E-1
5,963625E-1
6,998168E-1
7,695430E-1
8,107302E-1
8,253240E-1
8,078114E-1
7,568950E-1
6,968980E-1
6,278204E-1
5,418787E-1
4,711796E-1
4,021019E-1
3,145387E-1
2,292457E-1
1,543305E-1
7,519937E-2
6,446052E-3
-4,317309E-2
-8,695468E-2
-1,184126E-1
-1,346280E-1
-1,404655E-1
-1,518163E-1
-1,547351E-1
-1,482489E-1
-1,537621E-1
-1,453301E-1
-1,310606E-1
-1,326821E-1
-1,274932E-1
-1,122507E-1
-1,177639E-1
-1,206827E-1
-1,122507E-1
-1,112778E-1
-1,090076E-1
-9,733254E-2
-8,695468E-2
-9,214361E-2
-8,695468E-2
-8,014421E-2
-8,500883E-2
-7,560390E-2
-6,263157E-2
-6,036142E-2
-5,711833E-2
-5,063217E-2
-4,868632E-2
-4,965925E-2
-4,122724E-2
-3,701123E-2
-3,863277E-2
-3,020076E-2
-2,241737E-2
-2,663337E-2
-2,306598E-2
-1,722844E-2
-2,403891E-2
-2,176875E-2
-1,203951E-2
-1,593121E-2
-1,528259E-2
-5,229039E-3
-6,850580E-3
-1,203951E-2
-5,553347E-3
-2,958882E-3
-7,174888E-3
-2,310266E-3
6,121744E-3
-4,010948E-5
3,527280E-3
9,689133E-3
1,581431E-3
4,175896E-3
1,195929E-2
8,067593E-3
5,473128E-3
1,390514E-2
1,487806E-2
9,040517E-3
1,325652E-2
1,422945E-2
9,040517E-3
1,228360E-2
2,071561E-2
1,520237E-2
1,779684E-2
2,233715E-2
1,325652E-2
1,649960E-2
2,298577E-2
1,876976E-2
1,844545E-2
2,363438E-2
2,395869E-2
1,682391E-2
1,909407E-2
2,136422E-2
1,682391E-2
1,876976E-2
2,785039E-2
2,039130E-2
1,779684E-2
2,201284E-2
2,071561E-2
1,812114E-2
2,168853E-2
2,395869E-2
1,941838E-2
2,493161E-2
2,687746E-2
1,617530E-2
1,876976E-2
2,103992E-2
1,520237E-2
1,974268E-2
2,785039E-2
2,039130E-2
2,039130E-2
2,363438E-2
1,617530E-2
1,487806E-2
2,006699E-2
1,941838E-2
1,455375E-2
2,201284E-2
2,493161E-2
1,487806E-2
1,747253E-2
2,298577E-2
1,422945E-2
1,682391E-2
2,428300E-2
1,779684E-2
1,520237E-2
1,909407E-2
1,487806E-2
1,066206E-2
1,779684E-2
2,168853E-2
1,747253E-2
1,909407E-2
1,649960E-2
7,094669E-3
1,358083E-2
2,168853E-2
1,325652E-2
1,293221E-2
2,233715E-2
1,747253E-2
1,682391E-2
2,136422E-2
1,228360E-2
1,552668E-2
2,168853E-2
1,941838E-2
1,714822E-2
2,103992E-2
2,266146E-2
1,390514E-2
1,747253E-2
1,876976E-2
1,552668E-2
1,909407E-2
2,460731E-2
1,649960E-2
1,585099E-2
2,071561E-2
1,358083E-2
1,131067E-2
1,909407E-2
1,844545E-2
1,455375E-2
1,974268E-2
1,714822E-2
7,743285E-3
1,293221E-2
1,747253E-2
1,163498E-2
1,098637E-2
1,909407E-2
1,390514E-2
8,067593E-3
1,228360E-2
8,716209E-3
9,364825E-3
1,390514E-2
1,682391E-2
1,131067E-2
1,260791E-2
1,747253E-2
8,391901E-3
9,689133E-3
1,520237E-2
1,066206E-2
1,033775E-2
1,779684E-2
1,585099E-2
9,364825E-3
1,520237E-2
1,260791E-2
8,067593E-3
1,422945E-2
2,136422E-2
1,422945E-2
1,455375E-2
1,682391E-2
8,067593E-3
1,163498E-2
1,747253E-2
1,390514E-2
1,325652E-2
1,812114E-2
1,487806E-2
9,364825E-3
1,001344E-2
1,325652E-2
1,001344E-2
1,520237E-2
2,233715E-2
1,422945E-2
1,293221E-2
1,909407E-2
1,066206E-2
1,260791E-2
1,844545E-2
1,714822E-2
1,228360E-2
1,747253E-2
1,844545E-2
9,040517E-3
1,260791E-2
1,390514E-2
7,743285E-3
1,325652E-2
1,974268E-2
1,293221E-2
1,033775E-2
1,390514E-2
7,418977E-3
7,743285E-3
1,358083E-2
1,682391E-2
1,001344E-2
1,260791E-2
1,617530E-2
7,743285E-3
1,131067E-2
1,812114E-2
1,066206E-2
1,033775E-2
1,909407E-2
1,617530E-2
8,067593E-3
1,422945E-2
1,131067E-2
5,797436E-3
1,260791E-2
1,812114E-2
1,131067E-2
1,325652E-2
1,487806E-2
6,121744E-3
1,131067E-2
1,617530E-2
1,001344E-2
1,033775E-2
1,941838E-2
1,520237E-2
8,716209E-3
1,228360E-2
1,098637E-2
8,067593E-3
1,455375E-2
1,876976E-2
1,228360E-2
1,325652E-2
1,552668E-2
5,797436E-3
1,001344E-2
1,682391E-2
8,716209E-3
9,689133E-3
1,812114E-2
1,131067E-2
5,473128E-3
1,325652E-2
1,163498E-2
6,770361E-3
1,033775E-2
1,779684E-2
1,163498E-2
1,098637E-2
1,520237E-2
5,148820E-3
5,473128E-3
1,163498E-2
9,689133E-3
8,067593E-3
1,260791E-2
1,260791E-2
3,527280E-3
5,148820E-3
1,033775E-2
1,257123E-3
4,824512E-3
1,325652E-2
3,527280E-3
1,257123E-3
7,418977E-3
-1,013034E-3
-3,644176E-4
6,770361E-3
2,878663E-3
-6,887257E-4
6,121744E-3
3,851588E-3
-4,580423E-3
-1,661650E-3
1,257123E-3
-4,904731E-3
-3,931807E-3
4,824512E-3
-1,661650E-3
-4,256115E-3
-1,661650E-3
-7,823504E-3
-5,229039E-3
2,878663E-3
1,257123E-3
-2,310266E-3
3,202971E-3
3,527280E-3
-3,931807E-3
1,581431E-3
6,446052E-3
3,851588E-3
1,033775E-2
2,071561E-2
1,617530E-2
1,422945E-2
2,395869E-2
2,201284E-2
2,655315E-2
3,984979E-2
4,503872E-2
4,471441E-2
5,184919E-2
6,060550E-2
5,736242E-2
6,547013E-2
7,617229E-2
7,390214E-2
7,909107E-2
9,368493E-2
9,173908E-2
8,752308E-2
9,692801E-2
9,757663E-2
9,627940E-2
1,011440E-1
1,040628E-1
9,627940E-2
9,336062E-2
9,563078E-2
8,233415E-2
8,038830E-2
8,395569E-2
7,357783E-2
6,838890E-2
7,001044E-2
5,995689E-2
4,860611E-2
4,860611E-2
4,276856E-2
3,498517E-2
3,530947E-2
3,530947E-2
2,493161E-2
2,071561E-2
2,266146E-2
1,033775E-2
6,770361E-3
1,066206E-2
3,202971E-3
6,085067E-4
5,148820E-3
-6,887257E-4
-8,147812E-3
-4,256115E-3
-4,904731E-3
-1,074228E-2
-7,823504E-3
-3,931807E-3
-1,171520E-2
-9,769352E-3
-7,174888E-3
-1,398536E-2
-1,106658E-2
-6,201963E-3
-1,236382E-2
-1,236382E-2
-5,229039E-3
-6,201963E-3
-1,495828E-2
-9,120736E-3
-6,850580E-3
-1,009366E-2
-5,877655E-3
-2,310266E-3
-8,472120E-3
-6,526271E-3
-1,337342E-3
-1,009366E-2
-6,201963E-3
-4,010948E-5
-6,201963E-3
-7,823504E-3
9,328148E-4
-1,337342E-3
-6,850580E-3
-2,310266E-3
-1,661650E-3
-5,229039E-3
-6,887257E-4
4,824512E-3
1,581431E-3
1,257123E-3
3,202971E-3
-5,229039E-3
-2,958882E-3
8,716209E-3
4,824512E-3
3,851588E-3
1,033775E-2
8,716209E-3
-4,010948E-5
3,851588E-3
8,716209E-3
2,230047E-3
4,500204E-3
1,520237E-2
9,689133E-3
8,391901E-3
1,260791E-2
3,527280E-3
6,446052E-3
1,358083E-2
1,131067E-2
8,391901E-3
1,325652E-2
1,487806E-2
7,743285E-3
1,163498E-2
1,552668E-2
1,098637E-2
1,325652E-2
2,071561E-2
1,617530E-2
1,358083E-2
1,617530E-2
1,617530E-2
1,293221E-2
1,844545E-2
2,071561E-2
1,649960E-2
1,876976E-2
2,006699E-2
9,040517E-3
1,293221E-2
2,039130E-2
1,422945E-2
1,390514E-2
2,071561E-2
1,812114E-2
1,163498E-2
1,552668E-2
1,358083E-2
1,228360E-2
1,876976E-2
2,298577E-2
1,812114E-2
1,941838E-2
1,941838E-2
8,391901E-3
1,260791E-2
2,039130E-2
1,455375E-2
1,390514E-2
2,395869E-2
1,747253E-2
9,364825E-3
1,358083E-2
1,260791E-2
6,446052E-3
1,195929E-2
1,876976E-2
1,163498E-2
1,325652E-2
1,585099E-2
5,473128E-3
7,743285E-3
1,585099E-2
1,325652E-2
1,131067E-2
1,617530E-2
1,455375E-2
7,743285E-3
1,098637E-2
1,390514E-2
8,716209E-3
1,066206E-2
2,006699E-2
1,520237E-2
8,391901E-3
1,260791E-2
9,040517E-3
6,770361E-3
1,358083E-2
1,585099E-2
1,098637E-2
1,228360E-2
1,293221E-2
4,175896E-3
8,391901E-3
1,390514E-2
5,797436E-3
8,391901E-3
1,682391E-2
1,260791E-2
1,001344E-2
1,422945E-2
1,098637E-2
1,033775E-2
1,422945E-2
1,714822E-2
1,390514E-2
1,455375E-2
1,779684E-2
9,689133E-3
1,131067E-2
1,747253E-2
1,131067E-2
1,228360E-2
2,039130E-2
1,487806E-2
1,001344E-2
1,487806E-2
1,131067E-2
9,689133E-3
1,682391E-2
1,974268E-2
1,455375E-2
1,649960E-2
1,876976E-2
8,067593E-3
1,098637E-2
1,909407E-2
1,487806E-2
1,358083E-2
1,649960E-2
1,390514E-2
9,364825E-3
1,649960E-2
1,325652E-2
8,391901E-3
1,228360E-2
1,909407E-2
1,325652E-2
1,455375E-2
1,520237E-2
5,473128E-3
8,716209E-3
1,585099E-2
1,195929E-2
1,195929E-2
1,844545E-2
1,422945E-2
7,094669E-3
1,293221E-2
1,131067E-2
1,001344E-2
1,358083E-2
2,006699E-2
1,260791E-2
1,033775E-2
1,390514E-2
8,067593E-3
1,228360E-2
1,812114E-2
1,617530E-2
1,195929E-2
1,682391E-2
1,422945E-2
4,175896E-3
9,689133E-3
1,390514E-2
8,391901E-3
1,195929E-2
1,974268E-2
1,033775E-2
8,067593E-3
1,487806E-2
9,040517E-3
5,797436E-3
1,195929E-2
1,325652E-2
1,098637E-2
1,195929E-2
1,585099E-2
5,148820E-3
7,418977E-3
1,422945E-2
9,364825E-3
8,067593E-3
1,779684E-2
1,195929E-2
8,391901E-3
1,033775E-2
6,770361E-3
5,473128E-3
1,260791E-2
1,714822E-2
1,163498E-2
1,390514E-2
1,455375E-2
2,554355E-3
5,797436E-3
1,455375E-2
9,689133E-3
1,033775E-2
1,844545E-2
1,228360E-2
7,094669E-3
1,195929E-2
8,716209E-3
8,067593E-3
1,358083E-2
1,779684E-2
1,131067E-2
1,293221E-2
1,747253E-2
9,364825E-3
1,163498E-2
1,617530E-2
1,001344E-2
8,067593E-3
1,520237E-2
1,358083E-2
7,418977E-3
1,325652E-2
1,358083E-2
7,094669E-3
1,163498E-2
1,585099E-2
7,743285E-3
1,195929E-2
1,682391E-2
8,067593E-3
1,001344E-2
1,617530E-2
1,228360E-2
1,033775E-2
1,617530E-2
1,585099E-2
9,364825E-3
1,325652E-2
1,358083E-2
8,716209E-3
1,228360E-2
1,909407E-2
1,195929E-2
1,033775E-2
1,455375E-2
6,770361E-3
8,067593E-3
1,552668E-2
1,163498E-2
1,066206E-2
1,585099E-2
1,422945E-2
5,473128E-3
1,033775E-2
1,552668E-2
7,743285E-3
1,228360E-2
2,006699E-2
1,228360E-2
1,195929E-2
1,585099E-2
9,040517E-3
9,364825E-3
1,649960E-2
1,552668E-2
1,195929E-2
1,455375E-2
1,520237E-2
7,743285E-3
1,195929E-2
1,779684E-2
1,066206E-2
1,260791E-2
2,071561E-2
1,325652E-2
1,066206E-2
1,520237E-2
9,040517E-3
1,066206E-2
1,812114E-2
1,844545E-2
1,293221E-2
1,649960E-2
1,682391E-2
5,797436E-3
1,066206E-2
1,422945E-2
8,716209E-3
1,422945E-2
2,298577E-2
1,649960E-2
1,325652E-2
1,617530E-2
1,195929E-2
1,098637E-2
1,585099E-2
1,487806E-2
1,228360E-2
1,520237E-2
2,006699E-2
1,098637E-2
1,585099E-2
2,201284E-2
1,422945E-2
1,195929E-2
1,909407E-2
1,585099E-2
1,195929E-2
1,682391E-2
1,552668E-2
1,066206E-2
1,487806E-2
1,909407E-2
1,358083E-2
1,812114E-2
1,844545E-2
5,797436E-3
9,689133E-3
1,747253E-2
1,163498E-2
1,260791E-2
2,201284E-2
1,455375E-2
1,098637E-2
1,585099E-2
1,617530E-2
1,131067E-2
1,390514E-2
2,136422E-2
1,617530E-2
1,649960E-2
2,298577E-2
1,260791E-2
1,358083E-2
1,974268E-2
1,585099E-2
1,487806E-2
2,006699E-2
1,714822E-2
1,131067E-2
1,552668E-2
1,455375E-2
8,716209E-3
1,455375E-2
2,395869E-2
1,487806E-2
1,131067E-2
1,714822E-2
1,066206E-2
1,228360E-2
1,974268E-2
1,714822E-2
1,649960E-2
1,779684E-2
1,585099E-2
9,689133E-3
1,487806E-2
2,006699E-2
1,325652E-2
1,617530E-2
2,136422E-2
1,455375E-2
1,325652E-2
1,876976E-2
1,066206E-2
1,001344E-2
1,649960E-2
1,812114E-2
1,325652E-2
1,779684E-2
1,941838E-2
1,033775E-2
1,455375E-2
1,909407E-2
1,195929E-2
1,358083E-2
2,168853E-2
1,649960E-2
1,325652E-2
1,844545E-2
1,325652E-2
1,455375E-2
1,812114E-2
2,103992E-2
1,649960E-2
1,455375E-2
1,747253E-2
9,689133E-3
1,293221E-2
1,974268E-2
1,552668E-2
1,487806E-2
2,233715E-2
1,747253E-2
1,163498E-2
1,520237E-2
1,033775E-2
6,446052E-3
1,487806E-2
2,039130E-2
1,422945E-2
1,585099E-2
1,844545E-2
1,033775E-2
1,260791E-2
1,974268E-2
1,585099E-2
1,552668E-2
2,201284E-2
1,714822E-2
1,131067E-2
1,390514E-2
1,585099E-2
1,422945E-2
1,682391E-2
2,428300E-2
1,779684E-2
1,909407E-2
2,525592E-2
1,358083E-2
1,520237E-2
2,136422E-2
1,779684E-2
1,649960E-2
1,909407E-2
1,844545E-2
1,163498E-2
1,812114E-2
2,006699E-2
1,358083E-2
1,649960E-2
2,266146E-2
1,714822E-2
1,714822E-2
2,201284E-2
1,325652E-2
1,098637E-2
1,649960E-2
1,747253E-2
1,520237E-2
1,909407E-2
2,201284E-2
1,390514E-2
1,649960E-2
1,909407E-2
1,293221E-2
1,649960E-2
2,558023E-2
1,941838E-2
1,779684E-2
2,266146E-2
1,617530E-2
1,422945E-2
2,298577E-2
2,136422E-2
1,747253E-2
2,460731E-2
2,363438E-2
1,358083E-2
1,714822E-2
2,039130E-2
1,422945E-2
1,455375E-2
2,298577E-2
1,812114E-2
1,390514E-2
2,039130E-2
1,390514E-2
1,001344E-2
1,682391E-2
2,136422E-2
1,390514E-2
1,649960E-2
2,006699E-2
1,098637E-2
1,228360E-2
1,747253E-2
1,163498E-2
1,552668E-2
2,590454E-2
1,617530E-2
9,689133E-3
1,649960E-2
1,520237E-2
1,293221E-2
1,812114E-2
2,201284E-2
1,682391E-2
1,876976E-2
1,974268E-2
8,716209E-3
1,228360E-2
2,103992E-2
1,390514E-2
1,293221E-2
2,298577E-2
1,844545E-2
1,649960E-2
1,941838E-2
1,552668E-2
1,358083E-2
2,006699E-2
2,039130E-2
1,455375E-2
1,876976E-2
2,103992E-2
1,228360E-2
1,779684E-2
2,460731E-2
1,649960E-2
1,552668E-2
2,558023E-2
1,844545E-2
1,585099E-2
2,201284E-2
1,714822E-2
1,325652E-2
1,812114E-2
2,201284E-2
1,779684E-2
1,941838E-2
2,168853E-2
1,520237E-2
2,071561E-2
2,947193E-2
2,687746E-2
2,687746E-2
3,401224E-2
3,174208E-2
3,044485E-2
4,244425E-2
4,471441E-2
4,795749E-2
6,417289E-2
8,655015E-2
9,271201E-2
8,784739E-2
7,844245E-2
5,022765E-2
4,471441E-2
5,282211E-2
3,725532E-2
2,558023E-2
2,331007E-2
1,779684E-2
1,293221E-2
1,163498E-2
2,878663E-3
-1,236382E-2
-2,209306E-2
-2,436322E-2
-3,506538E-2
-3,636262E-2
-2,793061E-2
-2,857922E-2
-2,047152E-2
-8,147812E-3
-1,013034E-3
2,230047E-3
1,066206E-2
1,455375E-2
6,770361E-3
1,260791E-2
1,358083E-2
7,418977E-3
1,195929E-2
1,747253E-2
9,689133E-3
5,148820E-3
1,033775E-2
5,473128E-3
4,824512E-3
9,364825E-3
1,131067E-2
8,067593E-3
1,163498E-2
1,325652E-2
3,851588E-3
8,716209E-3
1,747253E-2
1,131067E-2
1,260791E-2
2,298577E-2
1,682391E-2
1,325652E-2
1,714822E-2
9,689133E-3
8,391901E-3
1,585099E-2
2,006699E-2
1,487806E-2
2,103992E-2
2,331007E-2
1,033775E-2
1,520237E-2
1,909407E-2
1,325652E-2
1,812114E-2
2,687746E-2
2,006699E-2
1,747253E-2
2,298577E-2
1,779684E-2
1,876976E-2
2,590454E-2
2,687746E-2
2,395869E-2
2,622885E-2
2,849900E-2
1,422945E-2
1,682391E-2
2,266146E-2
1,714822E-2
1,779684E-2
2,720177E-2
2,168853E-2
1,812114E-2
2,168853E-2
1,844545E-2
1,487806E-2
1,974268E-2
2,071561E-2
1,714822E-2
2,298577E-2
2,525592E-2
1,649960E-2
1,682391E-2
2,201284E-2
1,585099E-2
1,649960E-2
2,168853E-2
1,682391E-2
1,001344E-2
1,293221E-2
1,358083E-2
1,552668E-2
3,757963E-2
2,460731E-2
-1,268446E-1
-2,760263E-1
-3,392664E-1
-3,678055E-1
-4,177489E-1
-4,923398E-1
-5,348242E-1
-5,192574E-1
-4,887724E-1
-4,556930E-1
-4,336400E-1
-4,248837E-1
-4,443422E-1
-4,621791E-1
-3,648867E-1
-1,583025E-1
4,795749E-2
2,234082E-1
3,398348E-1
4,134527E-1
5,110695E-1
6,258745E-1
7,218697E-1
7,948391E-1
8,405665E-1
8,464041E-1
8,181892E-1
7,763535E-1
7,166808E-1
6,401441E-1
5,681477E-1
4,997187E-1
4,137770E-1
3,310785E-1
2,548661E-1
1,660056E-1
9,530647E-2
3,628240E-2
-2,209306E-2
-6,230726E-2
-8,663037E-2
-1,112778E-1
-1,291147E-1
-1,287904E-1
-1,268446E-1
-1,297633E-1
-1,229529E-1
-1,128993E-1
-1,122507E-1
-1,070618E-1
-1,012242E-1
-1,054402E-1
-1,008999E-1
-9,084638E-2
-9,279222E-2
-9,052207E-2
-8,111713E-2
-7,981990E-2
-8,241437E-2
-7,430666E-2
-7,073927E-2
-7,365805E-2
-6,295588E-2
-4,965925E-2
-5,225371E-2
-4,738909E-2
-3,928139E-2
-4,609186E-2
-4,317309E-2
-3,474108E-2
-3,149799E-2
-2,987645E-2
-2,144444E-2
-1,787705E-2
-2,371460E-2
-1,884998E-2
-1,528259E-2
-1,884998E-2
-1,430967E-2
-2,958882E-3
-6,526271E-3
-6,850580E-3
-1,337342E-3
-6,201963E-3
-6,850580E-3
2,878663E-3
3,527280E-3
2,230047E-3
1,066206E-2
1,260791E-2
3,851588E-3
8,067593E-3
1,098637E-2
5,797436E-3
1,001344E-2
1,974268E-2
1,487806E-2
1,487806E-2
1,909407E-2
1,131067E-2
1,228360E-2
1,649960E-2
2,136422E-2
1,909407E-2
2,298577E-2
2,525592E-2
1,390514E-2
1,747253E-2
2,298577E-2
1,876976E-2
2,006699E-2
3,044485E-2
2,720177E-2
2,266146E-2
2,785039E-2
2,331007E-2
2,039130E-2
2,720177E-2
3,076916E-2
2,525592E-2
3,109347E-2
3,141778E-2
1,876976E-2
2,071561E-2
2,590454E-2
2,168853E-2
2,103992E-2
2,882331E-2
2,493161E-2
1,909407E-2
2,266146E-2
2,103992E-2
1,617530E-2
2,103992E-2
3,076916E-2
2,266146E-2
2,460731E-2
2,849900E-2
1,617530E-2
2,071561E-2
2,914762E-2
2,201284E-2
2,201284E-2
2,849900E-2
2,525592E-2
2,039130E-2
2,687746E-2
2,622885E-2
2,103992E-2
2,493161E-2
3,141778E-2
2,428300E-2
2,331007E-2
2,622885E-2
2,039130E-2
1,876976E-2
2,395869E-2
2,460731E-2
2,460731E-2
2,979624E-2
2,817469E-2
1,876976E-2
2,233715E-2
2,720177E-2
2,039130E-2
2,298577E-2
3,076916E-2
2,363438E-2
2,298577E-2
2,817469E-2
2,298577E-2
2,103992E-2
2,525592E-2
3,012054E-2
2,493161E-2
2,590454E-2
2,720177E-2
1,390514E-2
1,844545E-2
2,785039E-2
2,201284E-2
2,039130E-2
2,947193E-2
2,493161E-2
1,585099E-2
2,006699E-2
2,006699E-2
1,747253E-2
2,395869E-2
3,012054E-2
2,233715E-2
2,460731E-2
2,914762E-2
2,136422E-2
2,363438E-2
2,882331E-2
2,687746E-2
2,785039E-2
3,109347E-2
2,849900E-2
2,266146E-2
2,785039E-2
3,109347E-2
2,849900E-2
2,882331E-2
3,757963E-2
2,979624E-2
2,720177E-2
3,174208E-2
2,558023E-2
2,493161E-2
3,076916E-2
3,239070E-2
3,044485E-2
3,466086E-2
3,433655E-2
2,493161E-2
2,947193E-2
3,336362E-2
2,590454E-2
2,979624E-2
3,725532E-2
3,466086E-2
2,947193E-2
3,336362E-2
2,817469E-2
2,558023E-2
3,498517E-2
3,466086E-2
2,720177E-2
3,044485E-2
3,368793E-2
2,428300E-2
2,655315E-2
3,271501E-2
2,395869E-2
2,233715E-2
3,141778E-2
2,363438E-2
1,779684E-2
2,298577E-2
1,909407E-2
1,909407E-2
2,103992E-2
2,071561E-2
1,876976E-2
2,136422E-2
2,201284E-2
1,228360E-2
1,260791E-2
1,779684E-2
1,293221E-2
1,228360E-2
1,974268E-2
1,585099E-2
1,131067E-2
1,714822E-2
9,689133E-3
1,001344E-2
1,520237E-2
1,195929E-2
5,473128E-3
8,391901E-3
9,040517E-3
-4,010948E-5
2,230047E-3
6,446052E-3
-6,887257E-4
6,085067E-4
8,391901E-3
-1,337342E-3
-3,607499E-3
1,581431E-3
-3,931807E-3
-4,904731E-3
9,328148E-4
-4,010948E-5
-4,256115E-3
-6,887257E-4
2,841986E-4
-7,499196E-3
-3,607499E-3
-1,013034E-3
-9,445044E-3
-9,445044E-3
-6,887257E-4
-8,472120E-3
-1,398536E-2
-7,174888E-3
-1,139089E-2
-1,009366E-2
-5,553347E-3
-5,229039E-3
-1,106658E-2
-8,472120E-3
-5,553347E-3
-1,528259E-2
-1,203951E-2
-5,553347E-3
-1,171520E-2
-1,041797E-2
-1,985958E-3
-7,174888E-3
-1,268813E-2
-1,009366E-2
-1,074228E-2
-1,268813E-2
-7,823504E-3
-4,904731E-3
-1,139089E-2
-7,823504E-3
-4,904731E-3
-1,463397E-2
-1,171520E-2
-4,580423E-3
-8,472120E-3
-8,796428E-3
-6,887257E-4
-6,201963E-3
-1,139089E-2
-7,499196E-3
-7,823504E-3
-7,499196E-3
-3,931807E-3
-4,010948E-5
-6,526271E-3
-3,607499E-3
-1,985958E-3
-1,106658E-2
-7,823504E-3
2,841986E-4
-5,877655E-3
-4,904731E-3
1,257123E-3
-4,256115E-3
-8,796428E-3
-3,931807E-3
-5,877655E-3
-9,445044E-3
-3,283190E-3
-3,644176E-4
-5,553347E-3
-5,553347E-3
-1,985958E-3
-1,333674E-2
-1,074228E-2
-4,580423E-3
-1,009366E-2
-1,106658E-2
-2,958882E-3
-9,769352E-3
-1,268813E-2
-8,472120E-3
-1,074228E-2
-1,074228E-2
-7,823504E-3
-3,931807E-3
-8,472120E-3
-4,904731E-3
-3,283190E-3
-1,268813E-2
-7,174888E-3
4,175896E-3
-4,010948E-5
2,841986E-4
1,033775E-2
9,364825E-3
8,391901E-3
1,714822E-2
2,201284E-2
2,363438E-2
3,368793E-2
4,698456E-2
4,439010E-2
5,055195E-2
5,995689E-2
5,768673E-2
6,676736E-2
7,941537E-2
8,038830E-2
8,103691E-2
9,109047E-2
9,206339E-2
8,817169E-2
9,336062E-2
9,757663E-2
9,303631E-2
9,368493E-2
9,952248E-2
8,817169E-2
8,460430E-2
8,687446E-2
7,455075E-2
7,390214E-2
7,552368E-2
6,644305E-2
5,865966E-2
5,995689E-2
5,282211E-2
3,790394E-2
3,855255E-2
3,660671E-2
2,752608E-2
2,785039E-2
2,947193E-2
1,812114E-2
1,325652E-2
1,325652E-2
5,473128E-3
4,500204E-3
8,391901E-3
4,500204E-3
-2,310266E-3
-1,013034E-3
-1,337342E-3
-1,203951E-2
-9,445044E-3
-3,283190E-3
-9,769352E-3
-1,041797E-2
-1,985958E-3
-9,769352E-3
-1,657982E-2
-1,171520E-2
-1,398536E-2
-1,333674E-2
-1,203951E-2
-9,120736E-3
-1,398536E-2
-1,139089E-2
-7,499196E-3
-1,690413E-2
-1,074228E-2
-5,229039E-3
-1,009366E-2
-1,139089E-2
-1,985958E-3
-5,877655E-3
-1,333674E-2
-8,796428E-3
-9,769352E-3
-1,171520E-2
-5,877655E-3
-1,661650E-3
-4,904731E-3
-2,958882E-3
1,581431E-3
-7,174888E-3
-8,147812E-3
-6,887257E-4
-6,850580E-3
-5,877655E-3
2,878663E-3
1,257123E-3
-4,256115E-3
2,841986E-4
-2,634574E-3
-2,634574E-3
3,202971E-3
7,418977E-3
1,905739E-3
3,527280E-3
5,797436E-3
-5,877655E-3
2,841986E-4
6,446052E-3
-3,644176E-4
3,202971E-3
1,001344E-2
6,446052E-3
1,257123E-3
2,554355E-3
2,878663E-3
1,905739E-3
5,473128E-3
1,098637E-2
5,148820E-3
7,094669E-3
1,066206E-2
2,554355E-3
4,500204E-3
1,195929E-2
5,797436E-3
3,527280E-3
1,293221E-2
1,163498E-2
2,554355E-3
7,418977E-3
1,001344E-2
3,202971E-3
6,770361E-3
1,552668E-2
7,094669E-3
8,067593E-3
1,260791E-2
4,824512E-3
6,446052E-3
1,228360E-2
1,195929E-2
8,067593E-3
1,131067E-2
1,325652E-2
5,148820E-3
8,716209E-3
1,552668E-2
9,689133E-3
8,067593E-3
1,649960E-2
1,195929E-2
6,446052E-3
1,195929E-2
7,094669E-3
5,797436E-3
1,260791E-2
1,422945E-2
7,418977E-3
1,098637E-2
1,358083E-2
5,148820E-3
1,033775E-2
1,358083E-2
6,446052E-3
4,824512E-3
1,390514E-2
1,066206E-2
6,770361E-3
1,131067E-2
9,040517E-3
3,527280E-3
8,716209E-3
1,552668E-2
9,364825E-3
1,033775E-2
1,487806E-2
6,121744E-3
4,824512E-3
1,195929E-2
8,716209E-3
7,418977E-3
1,585099E-2
1,358083E-2
5,148820E-3
9,364825E-3
1,066206E-2
7,094669E-3
7,743285E-3
1,617530E-2
1,001344E-2
1,033775E-2
1,487806E-2
9,040517E-3
9,689133E-3
1,520237E-2
1,455375E-2
1,098637E-2
1,358083E-2
1,714822E-2
7,094669E-3
1,098637E-2
1,585099E-2
1,098637E-2
1,390514E-2
2,071561E-2
1,163498E-2
1,033775E-2
1,714822E-2
9,040517E-3
9,364825E-3
1,455375E-2
1,390514E-2
1,066206E-2
1,552668E-2
1,455375E-2
5,473128E-3
9,689133E-3
1,358083E-2
9,040517E-3
1,033775E-2
1,876976E-2
1,455375E-2
7,094669E-3
1,228360E-2
1,260791E-2
1,066206E-2
1,260791E-2
1,552668E-2
1,098637E-2
1,487806E-2
1,747253E-2
5,797436E-3
9,040517E-3
1,520237E-2
9,689133E-3
1,163498E-2
1,909407E-2
1,098637E-2
7,743285E-3
1,195929E-2
5,797436E-3
5,148820E-3
1,195929E-2
1,455375E-2
9,689133E-3
1,163498E-2
1,422945E-2
4,824512E-3
7,743285E-3
1,455375E-2
1,033775E-2
1,098637E-2
1,844545E-2
1,325652E-2
6,446052E-3
1,293221E-2
1,260791E-2
1,033775E-2
1,585099E-2
1,876976E-2
1,260791E-2
1,390514E-2
1,909407E-2
8,716209E-3
1,131067E-2
1,876976E-2
1,390514E-2
1,131067E-2
2,039130E-2
1,487806E-2
6,121744E-3
1,195929E-2
1,520237E-2
1,098637E-2
1,228360E-2
1,714822E-2
1,293221E-2
1,455375E-2
1,747253E-2
8,067593E-3
1,131067E-2
1,844545E-2
1,422945E-2
1,033775E-2
1,747253E-2
1,974268E-2
1,001344E-2
1,260791E-2
1,455375E-2
7,094669E-3
1,131067E-2
2,071561E-2
1,617530E-2
1,358083E-2
1,520237E-2
1,131067E-2
1,098637E-2
1,585099E-2
1,714822E-2
1,260791E-2
1,617530E-2
1,812114E-2
9,040517E-3
1,260791E-2
1,714822E-2
1,066206E-2
1,358083E-2
2,103992E-2
1,520237E-2
1,228360E-2
1,714822E-2
1,228360E-2
7,094669E-3
1,520237E-2
1,941838E-2
1,520237E-2
1,585099E-2
1,585099E-2
4,175896E-3
8,067593E-3
1,779684E-2
1,195929E-2
1,325652E-2
2,071561E-2
1,260791E-2
7,094669E-3
1,195929E-2
1,033775E-2
8,716209E-3
1,390514E-2
1,812114E-2
1,520237E-2
1,422945E-2
1,714822E-2
7,743285E-3
1,066206E-2
1,617530E-2
1,131067E-2
1,390514E-2
2,103992E-2
1,520237E-2
6,446052E-3
1,163498E-2
1,422945E-2
1,098637E-2
1,682391E-2
1,649960E-2
1,163498E-2
1,390514E-2
1,844545E-2
9,364825E-3
1,131067E-2
1,649960E-2
1,325652E-2
1,325652E-2
2,039130E-2
1,812114E-2
1,358083E-2
1,649960E-2
1,487806E-2
1,260791E-2
1,714822E-2
2,039130E-2
1,487806E-2
1,649960E-2
1,974268E-2
1,228360E-2
1,293221E-2
1,714822E-2
1,358083E-2
1,325652E-2
1,779684E-2
1,585099E-2
7,094669E-3
1,358083E-2
1,812114E-2
9,040517E-3
1,293221E-2
1,876976E-2
1,422945E-2
1,585099E-2
1,941838E-2
1,228360E-2
1,260791E-2
2,201284E-2
2,039130E-2
1,617530E-2
1,909407E-2
1,909407E-2
1,390514E-2
1,649960E-2
1,941838E-2
1,390514E-2
1,552668E-2
2,493161E-2
1,682391E-2
1,228360E-2
1,844545E-2
1,195929E-2
1,260791E-2
1,974268E-2
1,941838E-2
1,585099E-2
1,649960E-2
1,876976E-2
1,195929E-2
1,617530E-2
1,974268E-2
1,325652E-2
1,552668E-2
2,071561E-2
1,617530E-2
1,358083E-2
1,844545E-2
1,520237E-2
1,163498E-2
1,909407E-2
2,103992E-2
1,617530E-2
1,909407E-2
2,168853E-2
1,066206E-2
1,390514E-2
2,039130E-2
1,325652E-2
1,293221E-2
2,071561E-2
1,520237E-2
1,325652E-2
1,747253E-2
1,228360E-2
9,689133E-3
1,585099E-2
2,233715E-2
1,552668E-2
1,682391E-2
2,136422E-2
1,195929E-2
1,358083E-2
2,233715E-2
1,779684E-2
1,487806E-2
2,071561E-2
2,103992E-2
1,325652E-2
1,779684E-2
1,909407E-2
1,358083E-2
1,585099E-2
2,331007E-2
1,487806E-2
1,325652E-2
1,714822E-2
1,098637E-2
1,001344E-2
1,520237E-2
1,487806E-2
1,487806E-2
2,006699E-2
1,747253E-2
9,689133E-3
1,260791E-2
1,844545E-2
1,455375E-2
1,487806E-2
2,266146E-2
1,844545E-2
1,585099E-2
1,876976E-2
1,422945E-2
1,552668E-2
2,233715E-2
2,395869E-2
1,682391E-2
1,974268E-2
2,233715E-2
1,195929E-2
1,422945E-2
1,974268E-2
1,552668E-2
1,682391E-2
2,428300E-2
2,071561E-2
1,325652E-2
1,617530E-2
1,617530E-2
1,390514E-2
1,585099E-2
2,039130E-2
1,422945E-2
1,552668E-2
2,039130E-2
1,422945E-2
1,260791E-2
2,006699E-2
1,649960E-2
1,260791E-2
2,071561E-2
1,974268E-2
1,358083E-2
1,552668E-2
1,876976E-2
1,325652E-2
1,617530E-2
2,006699E-2
1,617530E-2
1,876976E-2
2,233715E-2
1,422945E-2
1,552668E-2
2,103992E-2
2,039130E-2
1,585099E-2
1,941838E-2
1,909407E-2
9,689133E-3
1,649960E-2
1,909407E-2
1,455375E-2
1,941838E-2
2,687746E-2
1,585099E-2
1,422945E-2
2,103992E-2
1,358083E-2
1,455375E-2
2,136422E-2
2,233715E-2
1,779684E-2
2,039130E-2
2,103992E-2
1,066206E-2
1,390514E-2
2,006699E-2
1,293221E-2
1,195929E-2
2,136422E-2
1,747253E-2
1,325652E-2
1,844545E-2
1,228360E-2
1,293221E-2
1,974268E-2
2,266146E-2
1,649960E-2
2,136422E-2
2,395869E-2
1,228360E-2
1,422945E-2
2,233715E-2
1,520237E-2
1,747253E-2
2,622885E-2
2,298577E-2
1,325652E-2
1,585099E-2
1,909407E-2
1,617530E-2
1,941838E-2
2,525592E-2
1,876976E-2
1,682391E-2
2,103992E-2
1,131067E-2
1,358083E-2
2,039130E-2
1,747253E-2
1,682391E-2
2,071561E-2
2,168853E-2
1,131067E-2
1,455375E-2
1,941838E-2
1,325652E-2
1,552668E-2
2,395869E-2
1,812114E-2
1,617530E-2
1,941838E-2
1,552668E-2
1,520237E-2
2,039130E-2
2,201284E-2
1,844545E-2
2,103992E-2
2,460731E-2
1,325652E-2
1,812114E-2
2,395869E-2
1,617530E-2
1,682391E-2
2,460731E-2
2,039130E-2
1,487806E-2
1,812114E-2
1,941838E-2
1,390514E-2
1,941838E-2
2,298577E-2
1,779684E-2
1,747253E-2
2,039130E-2
1,358083E-2
1,552668E-2
2,006699E-2
1,552668E-2
1,552668E-2
2,103992E-2
1,876976E-2
1,325652E-2
1,812114E-2
2,006699E-2
1,293221E-2
1,812114E-2
2,428300E-2
1,617530E-2
1,747253E-2
2,266146E-2
1,585099E-2
1,714822E-2
2,395869E-2
1,909407E-2
1,747253E-2
2,266146E-2
2,266146E-2
1,098637E-2
1,293221E-2
1,682391E-2
1,228360E-2
1,617530E-2
2,752608E-2
2,428300E-2
2,331007E-2
2,622885E-2
2,233715E-2
2,590454E-2
3,952548E-2
4,406579E-2
4,536302E-2
6,125412E-2
7,682091E-2
7,519937E-2
7,519937E-2
7,260490E-2
5,379503E-2
4,795749E-2
5,087626E-2
3,271501E-2
1,617530E-2
1,390514E-2
1,033775E-2
8,391901E-3
8,391901E-3
3,527280E-3
-1,203951E-2
-2,209306E-2
-2,890353E-2
-4,414601E-2
-3,993001E-2
-2,890353E-2
-2,987645E-2
-2,112014E-2
-4,256115E-3
-3,607499E-3
-1,661650E-3
1,033775E-2
8,067593E-3
1,033775E-2
1,844545E-2
1,909407E-2
1,260791E-2
1,455375E-2
1,520237E-2
5,148820E-3
5,148820E-3
1,098637E-2
5,797436E-3
6,446052E-3
1,552668E-2
8,716209E-3
3,527280E-3
8,391901E-3
7,094669E-3
6,446052E-3
1,260791E-2
1,812114E-2
1,163498E-2
1,325652E-2
1,909407E-2
9,364825E-3
1,228360E-2
1,876976E-2
1,293221E-2
1,293221E-2
2,266146E-2
1,747253E-2
1,260791E-2
1,941838E-2
1,714822E-2
1,358083E-2
1,779684E-2
2,266146E-2
1,876976E-2
1,909407E-2
2,233715E-2
1,260791E-2
1,422945E-2
2,006699E-2
1,649960E-2
1,617530E-2
2,395869E-2
2,071561E-2
1,617530E-2
2,233715E-2
2,103992E-2
1,552668E-2
2,168853E-2
2,785039E-2
2,103992E-2
2,460731E-2
2,914762E-2
1,844545E-2
2,266146E-2
2,720177E-2
2,006699E-2
2,071561E-2
3,109347E-2
2,558023E-2
1,812114E-2
2,298577E-2
2,071561E-2
1,812114E-2
2,039130E-2
2,558023E-2
1,974268E-2
1,779684E-2
2,103992E-2
1,098637E-2
1,098637E-2
1,779684E-2
1,195929E-2
1,649960E-2
4,439010E-2
1,131067E-2
-1,521406E-1
-2,906202E-1
-3,476984E-1
-3,716972E-1
-4,232622E-1
-4,959072E-1
-5,312568E-1
-5,079066E-1
-4,835835E-1
-4,589361E-1
-4,268296E-1
-4,193705E-1
-4,456394E-1
-4,524499E-1
-3,350504E-1
-1,281418E-1
7,487506E-2
2,431910E-1
3,463209E-1
4,212361E-1
5,237175E-1
6,369010E-1
7,299774E-1
8,003523E-1
8,392693E-1
8,311616E-1
8,048926E-1
7,620839E-1
6,959251E-1
6,232801E-1
5,574455E-1
4,809088E-1
3,917241E-1
3,132415E-1
2,328131E-1
1,475201E-1
7,973968E-2
2,752608E-2
-2,760630E-2
-6,846912E-2
-9,279222E-2
-1,177639E-1
-1,261960E-1
-1,232772E-1
-1,236015E-1
-1,242501E-1
-1,167910E-1
-1,122507E-1
-1,164667E-1
-1,083590E-1
-9,895408E-2
-9,960269E-2
-9,700823E-2
-8,533314E-2
-8,792760E-2
-9,117068E-2
-8,371160E-2
-8,533314E-2
-8,111713E-2
-6,911773E-2
-6,392880E-2
-6,490173E-2
-5,582110E-2
-4,965925E-2
-5,646972E-2
-4,965925E-2
-4,025431E-2
-4,122724E-2
-3,603831E-2
-2,566045E-2
-2,728199E-2
-2,760630E-2
-2,014721E-2
-2,176875E-2
-1,982290E-2
-1,333674E-2
-8,472120E-3
-1,041797E-2
-8,472120E-3
-5,553347E-3
-1,203951E-2
-7,174888E-3
9,328148E-4
-4,580423E-3
-2,958882E-3
7,418977E-3
4,500204E-3
2,230047E-3
9,364825E-3
5,148820E-3
9,328148E-4
7,743285E-3
1,195929E-2
8,716209E-3
1,455375E-2
1,779684E-2
7,094669E-3
1,098637E-2
1,747253E-2
1,228360E-2
1,455375E-2
2,103992E-2
1,812114E-2
1,455375E-2
1,844545E-2
1,422945E-2
1,390514E-2
1,909407E-2
2,233715E-2
2,006699E-2
2,331007E-2
2,622885E-2
1,682391E-2
1,876976E-2
2,428300E-2
1,844545E-2
1,941838E-2
2,882331E-2
2,298577E-2
1,909407E-2
2,493161E-2
1,844545E-2
1,941838E-2
2,655315E-2
2,590454E-2
2,071561E-2
2,233715E-2
2,622885E-2
1,552668E-2
1,779684E-2
2,622885E-2
1,909407E-2
1,844545E-2
2,460731E-2
2,039130E-2
1,585099E-2
2,039130E-2
1,682391E-2
1,390514E-2
2,071561E-2
2,493161E-2
1,909407E-2
1,876976E-2
2,266146E-2
1,066206E-2
1,228360E-2
2,039130E-2
1,617530E-2
1,779684E-2
2,266146E-2
1,812114E-2
1,487806E-2
1,941838E-2
1,649960E-2
1,552668E-2
1,909407E-2
2,266146E-2
1,585099E-2
1,844545E-2
2,298577E-2
1,293221E-2
1,552668E-2
2,233715E-2
1,812114E-2
1,617530E-2
2,168853E-2
1,812114E-2
9,689133E-3
1,552668E-2
1,585099E-2
1,228360E-2
1,585099E-2
2,168853E-2
1,812114E-2
2,039130E-2
2,201284E-2
1,033775E-2
1,163498E-2
1,876976E-2
1,552668E-2
1,747253E-2
2,331007E-2
2,266146E-2
1,649960E-2
2,006699E-2
2,201284E-2
1,390514E-2
1,779684E-2
2,558023E-2
2,006699E-2
2,136422E-2
2,590454E-2
1,358083E-2
1,617530E-2
2,395869E-2
1,747253E-2
1,455375E-2
2,428300E-2
2,103992E-2
1,325652E-2
1,649960E-2
1,682391E-2
1,422945E-2
1,812114E-2
2,331007E-2
1,876976E-2
1,844545E-2
2,039130E-2
1,163498E-2
1,163498E-2
1,909407E-2
1,714822E-2
1,682391E-2
1,974268E-2
1,747253E-2
1,260791E-2
1,747253E-2
2,006699E-2
1,422945E-2
1,747253E-2
2,395869E-2
1,617530E-2
1,779684E-2
2,298577E-2
1,293221E-2
1,617530E-2
2,460731E-2
2,428300E-2
1,909407E-2
2,298577E-2
2,233715E-2
1,163498E-2
1,779684E-2
2,136422E-2
1,260791E-2
1,455375E-2
2,298577E-2
1,649960E-2
1,422945E-2
2,006699E-2
1,293221E-2
1,260791E-2
1,682391E-2
1,682391E-2
1,390514E-2
1,812114E-2
2,103992E-2
1,228360E-2
1,682391E-2
2,266146E-2
1,358083E-2
1,455375E-2
2,395869E-2
1,585099E-2
1,455375E-2
1,974268E-2
1,422945E-2
1,358083E-2
1,974268E-2
1,876976E-2
1,520237E-2
1,876976E-2
1,876976E-2
1,033775E-2
1,293221E-2
1,779684E-2
1,098637E-2
1,293221E-2
2,136422E-2
1,455375E-2
9,040517E-3
1,293221E-2
1,001344E-2
1,033775E-2
1,649960E-2
1,974268E-2
1,455375E-2
1,552668E-2
1,649960E-2
7,418977E-3
1,163498E-2
1,682391E-2
1,098637E-2
1,390514E-2
2,331007E-2
1,617530E-2
1,390514E-2
1,682391E-2
1,422945E-2
1,260791E-2
1,649960E-2
1,812114E-2
1,520237E-2
1,779684E-2
2,071561E-2
1,293221E-2
1,163498E-2
1,779684E-2
1,163498E-2
9,689133E-3
1,941838E-2
1,293221E-2
8,391901E-3
1,455375E-2
1,033775E-2
8,067593E-3
8,716209E-3
1,195929E-2
5,797436E-3
1,358083E-2
1,682391E-2
2,878663E-3
7,418977E-3
1,260791E-2
7,418977E-3
1,001344E-2
1,649960E-2
1,325652E-2
6,121744E-3
8,067593E-3
1,066206E-2
7,743285E-3
1,066206E-2
1,585099E-2
8,391901E-3
7,743285E-3
1,195929E-2
9,328148E-4
5,473128E-3
1,228360E-2
9,040517E-3
7,743285E-3
1,098637E-2
8,391901E-3
1,581431E-3
7,094669E-3
1,066206E-2
7,418977E-3
1,033775E-2
1,455375E-2
7,418977E-3
5,148820E-3
9,364825E-3
3,527280E-3
1,905739E-3
8,391901E-3
8,067593E-3
6,085067E-4
5,473128E-3
8,716209E-3
-4,256115E-3
-5,553347E-3
-1,013034E-3
-3,931807E-3
-1,013034E-3
6,770361E-3
2,841986E-4
-2,634574E-3
2,554355E-3
-1,985958E-3
-6,887257E-4
5,797436E-3
9,364825E-3
9,364825E-3
1,585099E-2
1,844545E-2
1,325652E-2
1,974268E-2
2,720177E-2
2,590454E-2
3,076916E-2
4,633595E-2
4,633595E-2
4,439010E-2
5,801104E-2
5,963258E-2
6,514582E-2
7,357783E-2
8,071261E-2
8,428000E-2
9,141477E-2
9,660370E-2
9,044185E-2
9,725232E-2
1,076302E-1
1,040628E-1
1,050357E-1
1,108733E-1
1,056843E-1
1,014683E-1
1,021169E-1
9,952248E-2
9,303631E-2
9,433355E-2
9,465786E-2
8,330707E-2
7,584799E-2
7,292921E-2
6,319997E-2
6,255135E-2
6,287566E-2
5,022765E-2
4,244425E-2
4,503872E-2
3,757963E-2
2,590454E-2
2,785039E-2
2,687746E-2
2,331007E-2
2,298577E-2
2,103992E-2
1,228360E-2
1,228360E-2
1,293221E-2
3,202971E-3
7,418977E-3
1,163498E-2
8,067593E-3
6,770361E-3
9,364825E-3
2,230047E-3
-2,634574E-3
4,500204E-3
4,824512E-3
-2,958882E-3
4,500204E-3
1,033775E-2
2,878663E-3
5,473128E-3
1,001344E-2
1,257123E-3
4,500204E-3
1,293221E-2
8,391901E-3
7,418977E-3
1,325652E-2
6,446052E-3
2,554355E-3
8,391901E-3
7,743285E-3
5,797436E-3
1,228360E-2
1,974268E-2
1,228360E-2
9,364825E-3
1,195929E-2
3,202971E-3
6,446052E-3
1,520237E-2
1,293221E-2
1,195929E-2
1,779684E-2
1,714822E-2
8,716209E-3
1,422945E-2
1,552668E-2
7,743285E-3
1,001344E-2
1,974268E-2
1,293221E-2
1,358083E-2
1,909407E-2
9,040517E-3
8,716209E-3
1,617530E-2
1,098637E-2
1,033775E-2
1,617530E-2
1,487806E-2
5,797436E-3
9,689133E-3
1,163498E-2
6,121744E-3
8,391901E-3
1,876976E-2
8,067593E-3
6,121744E-3
1,163498E-2
4,824512E-3
4,500204E-3
1,033775E-2
8,716209E-3
2,554355E-3
7,094669E-3
9,040517E-3
-2,634574E-3
2,554355E-3
6,121744E-3
-4,580423E-3
-1,985958E-3
8,067593E-3
1,905739E-3
-1,337342E-3
6,085067E-4
-3,931807E-3
-3,931807E-3
-3,644176E-4
6,085067E-4
-2,634574E-3
9,328148E-4
-2,958882E-3
-1,139089E-2
-9,769352E-3
-2,634574E-3
-7,823504E-3
-6,850580E-3
1,581431E-3
-6,526271E-3
-1,301243E-2
-8,147812E-3
-1,268813E-2
-1,398536E-2
-7,499196E-3
-5,229039E-3
-1,203951E-2
-1,041797E-2
-8,472120E-3
-1,917429E-2
-1,398536E-2
-4,904731E-3
-1,333674E-2
-1,366105E-2
-2,958882E-3
-5,229039E-3
-1,171520E-2
-9,445044E-3
-1,009366E-2
-1,171520E-2
-5,553347E-3
-4,010948E-5
-4,256115E-3
-3,931807E-3
-3,283190E-3
-1,041797E-2
-6,850580E-3
-4,010948E-5
-4,904731E-3
-3,931807E-3
2,230047E-3
-3,283190E-3
-8,796428E-3
-3,931807E-3
-5,229039E-3
-8,472120E-3
-2,310266E-3
4,175896E-3
-1,985958E-3
6,085067E-4
3,851588E-3
-5,553347E-3
-1,661650E-3
1,905739E-3
-1,013034E-3
-4,010948E-5
4,175896E-3
1,905739E-3
-5,877655E-3
-1,661650E-3
2,878663E-3
-4,256115E-3
2,554355E-3
7,418977E-3
9,328148E-4
1,581431E-3
2,554355E-3
-4,904731E-3
-6,887257E-4
6,770361E-3
1,905739E-3
-6,887257E-4
6,770361E-3
5,797436E-3
-2,958882E-3
2,878663E-3
4,824512E-3
2,841986E-4
3,851588E-3
8,716209E-3
1,905739E-3
4,175896E-3
8,716209E-3
-6,887257E-4
1,257123E-3
6,770361E-3
6,446052E-3
5,473128E-3
1,066206E-2
9,364825E-3
6,085067E-4
5,797436E-3
9,364825E-3
6,085067E-4
3,202971E-3
1,195929E-2
6,121744E-3
5,797436E-3
1,066206E-2
3,527280E-3
5,797436E-3
1,358083E-2
1,033775E-2
6,446052E-3
1,325652E-2
1,455375E-2
5,148820E-3
9,364825E-3
1,455375E-2
9,364825E-3
9,040517E-3
1,747253E-2
1,131067E-2
9,689133E-3
1,585099E-2
9,040517E-3
7,418977E-3
1,098637E-2
1,390514E-2
8,391901E-3
1,131067E-2
1,390514E-2
1,257123E-3
5,148820E-3
1,260791E-2
5,797436E-3
7,094669E-3
1,390514E-2
1,066206E-2
7,743285E-3
1,163498E-2
9,040517E-3
7,418977E-3
1,325652E-2
1,714822E-2
9,689133E-3
1,033775E-2
1,487806E-2
6,446052E-3
1,260791E-2
1,941838E-2
1,195929E-2
9,364825E-3
1,876976E-2
1,747253E-2
1,195929E-2
1,455375E-2
1,228360E-2
1,001344E-2
1,520237E-2
1,941838E-2
1,293221E-2
1,390514E-2
1,812114E-2
7,094669E-3
1,066206E-2
1,455375E-2
9,689133E-3
9,689133E-3
1,520237E-2
1,358083E-2
8,067593E-3
1,131067E-2
9,364825E-3
3,851588E-3
9,040517E-3
1,520237E-2
1,066206E-2
1,001344E-2
1,455375E-2
5,148820E-3
8,391901E-3
1,520237E-2
6,446052E-3
7,094669E-3
1,552668E-2
1,228360E-2
5,473128E-3
1,066206E-2
1,098637E-2
7,743285E-3
1,098637E-2
1,585099E-2
7,418977E-3
8,716209E-3
1,487806E-2
8,391901E-3
7,094669E-3
1,390514E-2
1,260791E-2
8,391901E-3
1,455375E-2
1,585099E-2
5,797436E-3
9,689133E-3
1,390514E-2
5,473128E-3
9,364825E-3
1,941838E-2
1,422945E-2
1,131067E-2
1,520237E-2
7,094669E-3
6,446052E-3
1,390514E-2
1,455375E-2
1,033775E-2
1,033775E-2
1,552668E-2
8,391901E-3
8,391901E-3
1,390514E-2
9,364825E-3
7,743285E-3
1,520237E-2
9,364825E-3
3,851588E-3
1,131067E-2
1,033775E-2
9,364825E-3
1,682391E-2
1,812114E-2
1,066206E-2
1,228360E-2
1,487806E-2
4,824512E-3
9,040517E-3
1,487806E-2
8,391901E-3
5,148820E-3
1,325652E-2
1,422945E-2
8,391901E-3
1,033775E-2
8,716209E-3
3,202971E-3
7,743285E-3
1,520237E-2
9,040517E-3
1,098637E-2
1,585099E-2
6,770361E-3
7,418977E-3
1,552668E-2
1,358083E-2
1,260791E-2
1,812114E-2
1,552668E-2
6,121744E-3
1,163498E-2
1,390514E-2
9,040517E-3
1,520237E-2
2,136422E-2
1,487806E-2
1,260791E-2
1,585099E-2
8,716209E-3
1,098637E-2
1,812114E-2
1,747253E-2
1,195929E-2
1,455375E-2
1,358083E-2
6,770361E-3
1,066206E-2
1,714822E-2
1,066206E-2
1,098637E-2
1,974268E-2
1,422945E-2
1,033775E-2
1,520237E-2
8,067593E-3
9,364825E-3
1,617530E-2
1,552668E-2
1,260791E-2
1,649960E-2
1,682391E-2
9,689133E-3
1,325652E-2
1,649960E-2
1,001344E-2
1,260791E-2
2,201284E-2
1,293221E-2
1,098637E-2
1,714822E-2
1,163498E-2
1,131067E-2
1,779684E-2
1,909407E-2
1,487806E-2
1,649960E-2
1,941838E-2
9,040517E-3
1,422945E-2
2,168853E-2
1,617530E-2
1,844545E-2
2,395869E-2
1,779684E-2
1,390514E-2
1,876976E-2
1,390514E-2
1,228360E-2
1,779684E-2
1,974268E-2
1,422945E-2
1,876976E-2
2,039130E-2
1,033775E-2
1,455375E-2
1,844545E-2
1,033775E-2
1,293221E-2
2,103992E-2
1,649960E-2
1,293221E-2
1,747253E-2
1,520237E-2
1,325652E-2
2,136422E-2
2,298577E-2
1,617530E-2
1,682391E-2
1,844545E-2
1,195929E-2
1,552668E-2
2,071561E-2
1,422945E-2
1,163498E-2
2,039130E-2
1,812114E-2
1,260791E-2
1,682391E-2
1,422945E-2
1,098637E-2
1,617530E-2
2,103992E-2
1,325652E-2
1,552668E-2
1,909407E-2
8,716209E-3
1,066206E-2
2,071561E-2
1,585099E-2
1,455375E-2
2,103992E-2
1,682391E-2
1,325652E-2
1,617530E-2
1,293221E-2
1,195929E-2
1,585099E-2
2,201284E-2
1,714822E-2
1,876976E-2
2,071561E-2
1,098637E-2
1,520237E-2
2,233715E-2
1,552668E-2
1,649960E-2
2,525592E-2
1,812114E-2
1,260791E-2
1,779684E-2
1,552668E-2
1,358083E-2
1,876976E-2
2,266146E-2
1,682391E-2
1,941838E-2
2,103992E-2
1,163498E-2
1,649960E-2
2,006699E-2
1,163498E-2
1,033775E-2
2,136422E-2
1,844545E-2
1,228360E-2
1,617530E-2
1,520237E-2
1,358083E-2
1,844545E-2
2,039130E-2
1,293221E-2
1,617530E-2
2,071561E-2
9,040517E-3
1,131067E-2
2,168853E-2
1,682391E-2
1,585099E-2
2,266146E-2
1,747253E-2
1,293221E-2
1,779684E-2
1,747253E-2
1,358083E-2
1,617530E-2
2,201284E-2
1,649960E-2
1,682391E-2
2,071561E-2
1,195929E-2
1,260791E-2
1,974268E-2
1,617530E-2
1,422945E-2
2,103992E-2
2,168853E-2
1,260791E-2
1,455375E-2
1,649960E-2
1,228360E-2
1,520237E-2
2,233715E-2
1,487806E-2
1,585099E-2
2,071561E-2
1,293221E-2
1,520237E-2
2,233715E-2
1,747253E-2
1,195929E-2
1,779684E-2
1,682391E-2
1,001344E-2
1,585099E-2
1,941838E-2
1,098637E-2
1,422945E-2
2,266146E-2
1,844545E-2
1,876976E-2
2,266146E-2
1,812114E-2
2,006699E-2
2,849900E-2
2,882331E-2
3,368793E-2
4,601164E-2
5,217349E-2
5,087626E-2
6,871321E-2
8,428000E-2
7,714522E-2
7,422644E-2
6,774028E-2
4,633595E-2
4,471441E-2
4,471441E-2
2,298577E-2
1,487806E-2
1,844545E-2
1,325652E-2
9,364825E-3
6,770361E-3
-7,823504E-3
-2,728199E-2
-3,311954E-2
-3,798416E-2
-4,252447E-2
-3,474108E-2
-2,371460E-2
-2,436322E-2
-1,884998E-2
-7,823504E-3
-7,499196E-3
9,328148E-4
9,689133E-3
1,098637E-2
1,131067E-2
1,422945E-2
1,552668E-2
6,770361E-3
8,716209E-3
1,033775E-2
6,446052E-3
1,001344E-2
1,325652E-2
5,473128E-3
5,473128E-3
1,033775E-2
4,500204E-3
5,797436E-3
1,552668E-2
1,228360E-2
8,067593E-3
1,390514E-2
1,422945E-2
8,391901E-3
1,260791E-2
1,293221E-2
9,040517E-3
1,195929E-2
2,233715E-2
1,487806E-2
1,487806E-2
1,876976E-2
1,390514E-2
1,455375E-2
2,006699E-2
2,103992E-2
1,876976E-2
2,103992E-2
2,168853E-2
1,066206E-2
1,552668E-2
2,428300E-2
1,909407E-2
1,747253E-2
2,655315E-2
2,201284E-2
1,617530E-2
2,071561E-2
1,358083E-2
1,293221E-2
2,071561E-2
2,428300E-2
1,941838E-2
2,168853E-2
2,233715E-2
1,390514E-2
1,779684E-2
2,266146E-2
1,552668E-2
1,552668E-2
2,201284E-2
1,682391E-2
1,422945E-2
1,941838E-2
1,974268E-2
1,455375E-2
1,779684E-2
2,136422E-2
2,006699E-2
2,233715E-2
2,103992E-2
7,743285E-3
1,195929E-2
2,103992E-2
1,422945E-2
1,131067E-2
1,876976E-2
1,325652E-2
1,293221E-2
3,628240E-2
1,422945E-2
-1,359252E-1
-2,805666E-1
-3,412122E-1
-3,665083E-1
-4,151545E-1
-4,926641E-1
-5,396888E-1
-5,212032E-1
-4,897453E-1
-4,602333E-1
-4,342886E-1
-4,278025E-1
-4,469367E-1
-4,715841E-1
-3,820750E-1
-1,819770E-1
3,012054E-2
2,146519E-1
3,372403E-1
4,105339E-1
5,058805E-1
6,158210E-1
7,059786E-1
7,847855E-1
8,350533E-1
8,428367E-1
8,220809E-1
7,877043E-1
7,303017E-1
6,505219E-1
5,824172E-1
5,136639E-1
4,296681E-1
3,453480E-1
2,684870E-1
1,818967E-1
1,086031E-1
4,763318E-2
-1,430967E-2
-5,290233E-2
-7,981990E-2
-1,051159E-1
-1,210070E-1
-1,219800E-1
-1,213313E-1
-1,307363E-1
-1,213313E-1
-1,125750E-1
-1,128993E-1
-1,047916E-1
-9,408946E-2
-9,765685E-2
-9,408946E-2
-8,825191E-2
-9,635961E-2
-9,279222E-2
-7,754974E-2
-7,527959E-2
-7,657682E-2
-6,944204E-2
-6,717189E-2
-7,073927E-2
-6,295588E-2
-5,841557E-2
-5,906418E-2
-4,738909E-2
-3,538969E-2
-4,090293E-2
-4,122724E-2
-3,247092E-2
-3,538969E-2
-3,117369E-2
-2,598476E-2
-2,630907E-2
-2,533614E-2
-1,593121E-2
-1,528259E-2
-2,144444E-2
-1,430967E-2
-9,120736E-3
-1,593121E-2
-1,074228E-2
-1,013034E-3
-4,580423E-3
-4,580423E-3
3,202971E-3
-4,256115E-3
-3,931807E-3
4,175896E-3
3,851588E-3
4,175896E-3
9,364825E-3
1,163498E-2
4,500204E-3
6,446052E-3
1,098637E-2
6,770361E-3
1,066206E-2
1,844545E-2
1,033775E-2
9,689133E-3
1,747253E-2
1,325652E-2
1,487806E-2
1,974268E-2
1,812114E-2
1,422945E-2
2,201284E-2
2,460731E-2
1,585099E-2
2,071561E-2
2,395869E-2
1,682391E-2
1,909407E-2
2,817469E-2
2,331007E-2
2,493161E-2
2,882331E-2
1,876976E-2
1,876976E-2
2,590454E-2
2,395869E-2
1,941838E-2
2,460731E-2
2,363438E-2
1,552668E-2
2,039130E-2
2,298577E-2
1,779684E-2
1,974268E-2
2,590454E-2
2,039130E-2
2,071561E-2
2,298577E-2
1,293221E-2
1,714822E-2
2,460731E-2
1,844545E-2
1,747253E-2
2,590454E-2
2,168853E-2
1,358083E-2
1,747253E-2
1,909407E-2
1,228360E-2
1,747253E-2
2,622885E-2
1,974268E-2
1,844545E-2
2,071561E-2
1,131067E-2
1,325652E-2
2,168853E-2
2,071561E-2
2,136422E-2
2,687746E-2
2,266146E-2
1,422945E-2
1,844545E-2
2,266146E-2
1,585099E-2
1,812114E-2
2,817469E-2
2,136422E-2
1,779684E-2
2,071561E-2
1,325652E-2
1,422945E-2
2,201284E-2
1,876976E-2
1,520237E-2
2,331007E-2
2,103992E-2
1,033775E-2
1,520237E-2
1,844545E-2
1,195929E-2
1,682391E-2
2,460731E-2
1,649960E-2
1,325652E-2
1,909407E-2
1,422945E-2
1,552668E-2
2,298577E-2
2,006699E-2
1,779684E-2
2,266146E-2
2,298577E-2
1,358083E-2
1,747253E-2
2,006699E-2
1,487806E-2
1,876976E-2
2,720177E-2
2,071561E-2
1,812114E-2
2,266146E-2
1,617530E-2
1,260791E-2
2,039130E-2
2,071561E-2
1,844545E-2
2,266146E-2
2,168853E-2
1,293221E-2
1,552668E-2
2,006699E-2
1,390514E-2
1,520237E-2
2,298577E-2
1,909407E-2
1,844545E-2
2,103992E-2
1,455375E-2
1,260791E-2
1,714822E-2
1,812114E-2
1,682391E-2
2,363438E-2
2,558023E-2
1,520237E-2
1,714822E-2
2,331007E-2
1,422945E-2
1,455375E-2
2,331007E-2
1,876976E-2
1,844545E-2
2,298577E-2
1,714822E-2
1,714822E-2
2,363438E-2
2,006699E-2
1,422945E-2
2,103992E-2
2,039130E-2
1,228360E-2
1,617530E-2
1,876976E-2
1,260791E-2
1,520237E-2
2,460731E-2
1,649960E-2
1,682391E-2
2,039130E-2
1,131067E-2
1,455375E-2
2,363438E-2
2,006699E-2
1,682391E-2
2,363438E-2
2,071561E-2
1,487806E-2
1,876976E-2
2,039130E-2
1,617530E-2
2,071561E-2
2,622885E-2
1,974268E-2
1,714822E-2
2,201284E-2
1,358083E-2
1,358083E-2
2,136422E-2
1,812114E-2
1,520237E-2
2,233715E-2
2,136422E-2
1,001344E-2
1,585099E-2
1,812114E-2
1,358083E-2
1,747253E-2
2,395869E-2
1,682391E-2
1,682391E-2
2,136422E-2
1,358083E-2
1,390514E-2
2,071561E-2
1,941838E-2
1,487806E-2
1,876976E-2
1,812114E-2
9,364825E-3
1,390514E-2
1,682391E-2
1,033775E-2
1,325652E-2
2,071561E-2
1,228360E-2
9,364825E-3
1,358083E-2
7,418977E-3
9,689133E-3
1,682391E-2
1,422945E-2
1,260791E-2
1,812114E-2
1,747253E-2
8,716209E-3
1,228360E-2
1,747253E-2
1,131067E-2
1,325652E-2
2,201284E-2
1,455375E-2
1,001344E-2
1,358083E-2
1,131067E-2
1,066206E-2
1,552668E-2
1,649960E-2
1,195929E-2
1,260791E-2
1,390514E-2
4,500204E-3
7,418977E-3
1,390514E-2
7,743285E-3
9,689133E-3
1,844545E-2
1,163498E-2
5,148820E-3
9,364825E-3
8,067593E-3
5,797436E-3
1,098637E-2
1,552668E-2
6,446052E-3
7,094669E-3
1,033775E-2
2,230047E-3
5,797436E-3
1,066206E-2
5,473128E-3
1,905739E-3
7,743285E-3
7,418977E-3
-2,310266E-3
9,328148E-4
3,527280E-3
-2,634574E-3
6,085067E-4
8,067593E-3
1,257123E-3
-1,985958E-3
3,527280E-3
-5,553347E-3
-4,256115E-3
3,527280E-3
1,905739E-3
2,841986E-4
8,067593E-3
6,121744E-3
-4,256115E-3
1,905739E-3
4,175896E-3
4,175896E-3
1,033775E-2
1,747253E-2
1,358083E-2
1,714822E-2
2,363438E-2
2,071561E-2
2,558023E-2
3,498517E-2
3,595809E-2
4,049840E-2
5,055195E-2
5,314642E-2
5,217349E-2
6,352428E-2
7,292921E-2
7,098336E-2
7,779383E-2
9,076616E-2
8,817169E-2
9,206339E-2
1,004954E-1
9,271201E-2
9,757663E-2
1,040628E-1
1,001711E-1
9,757663E-2
1,030899E-1
9,692801E-2
8,557723E-2
8,817169E-2
8,525292E-2
7,584799E-2
7,422644E-2
7,714522E-2
6,352428E-2
5,768673E-2
5,801104E-2
4,568733E-2
3,920117E-2
4,179564E-2
3,693101E-2
2,914762E-2
2,947193E-2
2,493161E-2
1,260791E-2
1,325652E-2
1,228360E-2
4,175896E-3
5,473128E-3
9,364825E-3
9,328148E-4
-1,985958E-3
-4,010948E-5
-8,472120E-3
-7,499196E-3
-3,607499E-3
-3,931807E-3
-9,445044E-3
-3,931807E-3
-6,201963E-3
-1,593121E-2
-1,074228E-2
-6,201963E-3
-1,041797E-2
-1,236382E-2
-4,580423E-3
-8,472120E-3
-1,106658E-2
-6,526271E-3
-1,268813E-2
-1,333674E-2
-7,499196E-3
-6,850580E-3
-9,769352E-3
-6,526271E-3
-4,580423E-3
-1,463397E-2
-8,796428E-3
-4,256115E-3
-9,445044E-3
-6,850580E-3
3,202971E-3
-3,931807E-3
-5,553347E-3
-1,661650E-3
-6,850580E-3
-6,850580E-3
2,841986E-4
-3,644176E-4
-2,310266E-3
6,085067E-4
2,554355E-3
-6,201963E-3
-1,985958E-3
5,473128E-3
-2,634574E-3
6,085067E-4
1,098637E-2
1,581431E-3
-4,904731E-3
4,500204E-3
2,230047E-3
1,581431E-3
7,094669E-3
1,228360E-2
8,391901E-3
1,033775E-2
1,260791E-2
-4,010948E-5
4,824512E-3
1,163498E-2
6,770361E-3
8,067593E-3
1,617530E-2
1,260791E-2
8,067593E-3
1,422945E-2
1,163498E-2
7,094669E-3
1,325652E-2
1,974268E-2
1,487806E-2
1,487806E-2
1,876976E-2
1,001344E-2
1,552668E-2
2,071561E-2
1,455375E-2
1,747253E-2
2,168853E-2
1,585099E-2
8,716209E-3
1,617530E-2
1,649960E-2
1,293221E-2
1,779684E-2
2,428300E-2
1,682391E-2
1,585099E-2
2,071561E-2
1,163498E-2
1,585099E-2
2,331007E-2
1,552668E-2
1,325652E-2
2,266146E-2
2,071561E-2
1,455375E-2
1,876976E-2
1,649960E-2
1,195929E-2
1,714822E-2
1,941838E-2
1,390514E-2
1,714822E-2
1,941838E-2
8,716209E-3
1,163498E-2
1,844545E-2
1,552668E-2
1,260791E-2
1,747253E-2
1,520237E-2
9,040517E-3
1,260791E-2
1,260791E-2
6,770361E-3
1,195929E-2
1,974268E-2
1,195929E-2
1,195929E-2
1,649960E-2
7,418977E-3
7,743285E-3
1,617530E-2
1,293221E-2
1,033775E-2
1,520237E-2
1,293221E-2
3,527280E-3
1,001344E-2
1,487806E-2
9,689133E-3
1,066206E-2
1,844545E-2
1,358083E-2
9,364825E-3
1,422945E-2
7,743285E-3
7,418977E-3
1,779684E-2
1,714822E-2
1,195929E-2
1,585099E-2
1,260791E-2
3,527280E-3
1,066206E-2
1,649960E-2
1,066206E-2
1,066206E-2
2,006699E-2
1,325652E-2
1,001344E-2
1,422945E-2
9,040517E-3
8,716209E-3
1,649960E-2
1,941838E-2
1,358083E-2
1,649960E-2
1,974268E-2
6,770361E-3
1,001344E-2
1,779684E-2
1,228360E-2
1,228360E-2
1,974268E-2
1,358083E-2
8,067593E-3
1,422945E-2
1,066206E-2
1,098637E-2
1,422945E-2
1,358083E-2
1,098637E-2
1,358083E-2
1,649960E-2
8,067593E-3
9,689133E-3
1,455375E-2
1,066206E-2
1,066206E-2
1,876976E-2
1,585099E-2
8,716209E-3
1,552668E-2
1,195929E-2
8,391901E-3
1,585099E-2
1,844545E-2
1,195929E-2
1,585099E-2
1,844545E-2
8,067593E-3
1,293221E-2
1,909407E-2
1,228360E-2
1,098637E-2
1,812114E-2
1,358083E-2
1,131067E-2
1,325652E-2
1,195929E-2
1,066206E-2
1,617530E-2
1,682391E-2
1,293221E-2
1,520237E-2
1,714822E-2
5,148820E-3
1,001344E-2
1,941838E-2
1,001344E-2
9,689133E-3
2,039130E-2
1,844545E-2
9,689133E-3
1,487806E-2
1,390514E-2
1,293221E-2
1,747253E-2
1,909407E-2
8,391901E-3
6,446052E-3
1,293221E-2
8,067593E-3
1,260791E-2
1,941838E-2
1,779684E-2
1,358083E-2
1,779684E-2
1,455375E-2
5,473128E-3
1,293221E-2
1,552668E-2
7,743285E-3
1,293221E-2
2,395869E-2
1,585099E-2
1,390514E-2
1,844545E-2
1,260791E-2
1,552668E-2
2,233715E-2
1,909407E-2
1,714822E-2
1,941838E-2
1,909407E-2
1,325652E-2
1,649960E-2
1,941838E-2
1,422945E-2
1,617530E-2
2,395869E-2
1,779684E-2
1,358083E-2
2,103992E-2
1,422945E-2
1,001344E-2
2,006699E-2
2,071561E-2
1,682391E-2
2,168853E-2
1,714822E-2
1,163498E-2
1,487806E-2
1,747253E-2
1,195929E-2
1,487806E-2
2,298577E-2
1,779684E-2
2,039130E-2
2,460731E-2
1,260791E-2
1,293221E-2
1,844545E-2
1,941838E-2
2,071561E-2
2,428300E-2
2,136422E-2
1,455375E-2
1,812114E-2
2,395869E-2
2,266146E-2
2,460731E-2
2,849900E-2
2,136422E-2
2,266146E-2
2,655315E-2
1,779684E-2
1,909407E-2
2,558023E-2
2,168853E-2
1,876976E-2
2,395869E-2
2,363438E-2
1,714822E-2
2,071561E-2
2,168853E-2
1,747253E-2
2,071561E-2
2,687746E-2
2,168853E-2
2,395869E-2
2,914762E-2
2,103992E-2
2,331007E-2
2,914762E-2
2,655315E-2
2,493161E-2
3,303932E-2
3,012054E-2
2,006699E-2
2,849900E-2
3,076916E-2
2,525592E-2
2,849900E-2
3,498517E-2
2,720177E-2
2,525592E-2
3,271501E-2
2,266146E-2
2,558023E-2
3,271501E-2
2,882331E-2
2,882331E-2
3,498517E-2
3,206639E-2
2,331007E-2
2,558023E-2
2,947193E-2
2,460731E-2
2,590454E-2
3,433655E-2
2,136422E-2
1,747253E-2
2,720177E-2
2,428300E-2
2,266146E-2
2,622885E-2
2,363438E-2
1,876976E-2
2,136422E-2
2,363438E-2
1,422945E-2
1,876976E-2
2,331007E-2
1,422945E-2
1,585099E-2
2,493161E-2
1,812114E-2
1,422945E-2
1,682391E-2
1,325652E-2
1,163498E-2
1,487806E-2
1,617530E-2
1,131067E-2
1,033775E-2
1,228360E-2
2,878663E-3
4,500204E-3
1,293221E-2
5,148820E-3
2,878663E-3
1,098637E-2
6,446052E-3
-1,337342E-3
9,328148E-4
-3,644176E-4
-3,931807E-3
-3,283190E-3
2,230047E-3
-2,634574E-3
-1,661650E-3
3,202971E-3
-7,174888E-3
-8,147812E-3
-4,256115E-3
-8,147812E-3
-8,147812E-3
-2,958882E-3
-6,201963E-3
-1,495828E-2
-8,147812E-3
-7,174888E-3
-1,009366E-2
-4,580423E-3
-1,013034E-3
-9,120736E-3
-1,041797E-2
-8,796428E-3
-1,560690E-2
-9,445044E-3
-1,337342E-3
-9,445044E-3
-1,074228E-2
-2,958882E-3
-5,553347E-3
-1,236382E-2
-6,850580E-3
-6,201963E-3
-1,268813E-2
-7,174888E-3
-4,010948E-5
-5,877655E-3
-6,201963E-3
-3,283190E-3
-1,268813E-2
-1,301243E-2
-3,607499E-3
-6,526271E-3
-7,499196E-3
-1,661650E-3
-2,634574E-3
-8,472120E-3
-3,931807E-3
-3,283190E-3
-6,526271E-3
-1,985958E-3
3,527280E-3
-4,010948E-5
1,581431E-3
4,824512E-3
-3,931807E-3
-2,958882E-3
5,473128E-3
1,905739E-3
1,905739E-3
9,040517E-3
6,446052E-3
-3,644176E-4
2,554355E-3
3,202971E-3
2,230047E-3
5,473128E-3
9,364825E-3
1,905739E-3
2,878663E-3
8,716209E-3
-3,644176E-4
1,581431E-3
8,067593E-3
2,878663E-3
6,085067E-4
9,364825E-3
7,094669E-3
-6,887257E-4
3,851588E-3
6,770361E-3
6,085067E-4
4,824512E-3
1,033775E-2
3,527280E-3
4,175896E-3
9,364825E-3
6,085067E-4
3,851588E-3
9,689133E-3
5,473128E-3
6,770361E-3
1,163498E-2
8,716209E-3
3,202971E-3
5,473128E-3
7,743285E-3
4,824512E-3
8,716209E-3
1,520237E-2
9,040517E-3
9,364825E-3
1,455375E-2
4,500204E-3
6,121744E-3
1,455375E-2
1,293221E-2
1,131067E-2
1,812114E-2
1,455375E-2
9,364825E-3
1,358083E-2
1,293221E-2
8,067593E-3
1,293221E-2
1,876976E-2
1,487806E-2
1,649960E-2
1,812114E-2
7,418977E-3
1,066206E-2
1,617530E-2
1,098637E-2
1,585099E-2
2,428300E-2
1,909407E-2
1,098637E-2
1,552668E-2
1,779684E-2
1,390514E-2
1,876976E-2
2,493161E-2
1,617530E-2
1,714822E-2
2,363438E-2
1,617530E-2
1,552668E-2
2,233715E-2
1,649960E-2
1,293221E-2
1,974268E-2
1,876976E-2
1,390514E-2
1,779684E-2
1,812114E-2
1,228360E-2
1,520237E-2
2,168853E-2
1,358083E-2
1,390514E-2
2,039130E-2
1,487806E-2
1,358083E-2
1,941838E-2
1,876976E-2
1,714822E-2
2,168853E-2
2,039130E-2
1,066206E-2
1,325652E-2
1,747253E-2
1,293221E-2
1,390514E-2
2,006699E-2
1,455375E-2
1,455375E-2
1,876976E-2
1,033775E-2
9,689133E-3
1,812114E-2
1,649960E-2
1,455375E-2
2,071561E-2
1,974268E-2
1,163498E-2
1,487806E-2
1,876976E-2
1,293221E-2
1,358083E-2
2,363438E-2
1,779684E-2
1,747253E-2
1,876976E-2
9,689133E-3
1,455375E-2
2,039130E-2
1,747253E-2
1,358083E-2
1,682391E-2
1,585099E-2
7,743285E-3
1,163498E-2
1,585099E-2
1,195929E-2
1,455375E-2
1,941838E-2
1,487806E-2
1,358083E-2
1,747253E-2
1,001344E-2
1,001344E-2
1,487806E-2
1,487806E-2
1,390514E-2
1,974268E-2
1,779684E-2
6,446052E-3
9,689133E-3
1,455375E-2
7,418977E-3
1,001344E-2
2,006699E-2
1,422945E-2
1,390514E-2
1,682391E-2
9,689133E-3
9,364825E-3
1,682391E-2
1,812114E-2
1,617530E-2
1,974268E-2
1,876976E-2
7,094669E-3
1,131067E-2
1,747253E-2
1,163498E-2
1,260791E-2
2,168853E-2
1,455375E-2
1,195929E-2
1,520237E-2
1,066206E-2
9,040517E-3
1,617530E-2
1,682391E-2
1,293221E-2
1,747253E-2
1,876976E-2
1,001344E-2
1,455375E-2
2,006699E-2
1,131067E-2
1,552668E-2
2,590454E-2
2,428300E-2
2,201284E-2
2,687746E-2
2,266146E-2
2,817469E-2
4,114702E-2
5,022765E-2
5,022765E-2
6,449720E-2
8,168553E-2
7,455075E-2
7,260490E-2
7,325352E-2
5,379503E-2
4,439010E-2
4,439010E-2
2,590454E-2
1,131067E-2
1,033775E-2
9,040517E-3
9,364825E-3
8,716209E-3
-2,958882E-3
-2,176875E-2
-2,663337E-2
-3,020076E-2
-4,511893E-2
-4,057862E-2
-2,987645E-2
-2,987645E-2
-2,079583E-2
-5,553347E-3
-3,283190E-3
1,257123E-3
8,716209E-3
1,131067E-2
1,293221E-2
1,876976E-2
1,909407E-2
1,195929E-2
1,325652E-2
1,325652E-2
2,554355E-3
5,797436E-3
1,325652E-2
8,391901E-3
8,067593E-3
1,585099E-2
1,033775E-2
5,148820E-3
1,098637E-2
1,131067E-2
1,066206E-2
1,747253E-2
1,876976E-2
1,260791E-2
1,617530E-2
2,136422E-2
9,689133E-3
1,260791E-2
2,136422E-2
1,552668E-2
1,520237E-2
2,395869E-2
1,909407E-2
1,195929E-2
1,714822E-2
1,293221E-2
9,364825E-3
1,812114E-2
2,558023E-2
2,071561E-2
2,136422E-2
2,233715E-2
1,390514E-2
1,747253E-2
2,136422E-2
1,779684E-2
1,909407E-2
2,558023E-2
2,460731E-2
1,812114E-2
2,298577E-2
2,298577E-2
1,779684E-2
2,201284E-2
2,882331E-2
2,298577E-2
2,428300E-2
2,785039E-2
1,747253E-2
2,103992E-2
2,849900E-2
2,168853E-2
2,168853E-2
3,044485E-2
2,655315E-2
2,103992E-2
2,460731E-2
2,266146E-2
1,812114E-2
2,331007E-2
2,558023E-2
2,071561E-2
2,233715E-2
2,428300E-2
1,682391E-2
1,649960E-2
2,460731E-2
1,941838E-2
2,395869E-2
5,055195E-2
-1,495828E-2
-1,881388E-1
-3,081328E-1
-3,512658E-1
-3,804535E-1
-4,488825E-1
-5,134198E-1
-5,247706E-1
-4,929884E-1
-4,631521E-1
-4,398019E-1
-4,193705E-1
-4,219649E-1
-4,592604E-1
-4,349373E-1
-2,734318E-1
-5,711833E-2
1,364936E-1
2,830809E-1
3,693468E-1
4,526940E-1
5,629588E-1
6,719263E-1
7,565707E-1
8,162434E-1
8,412151E-1
8,220809E-1
7,925689E-1
7,432741E-1
6,706291E-1
5,963625E-1
5,334467E-1
4,520454E-1
3,622120E-1
2,808107E-1
2,000580E-1
1,231970E-1
5,995689E-2
6,121744E-3
-4,544324E-2
-7,690113E-2
-9,668392E-2
-1,193855E-1
-1,252230E-1
-1,213313E-1
-1,258717E-1
-1,203584E-1
-1,077104E-1
-1,086833E-1
-1,083590E-1
-9,895408E-2
-9,830546E-2
-9,603531E-2
-8,565745E-2
-8,111713E-2
-8,598175E-2
-8,209006E-2
-7,495528E-2
-8,111713E-2
-7,463097E-2
-6,392880E-2
-6,457742E-2
-5,873987E-2
-4,965925E-2
-4,771340E-2
-4,998356E-2
-4,349739E-2
-4,057862E-2
-3,863277E-2
-2,955215E-2
-2,176875E-2
-2,501183E-2
-2,176875E-2
-1,787705E-2
-2,403891E-2
-1,755275E-2
-7,499196E-3
-1,009366E-2
-1,074228E-2
-4,010948E-5
-1,661650E-3
-7,823504E-3
-4,010948E-5
-1,661650E-3
-2,634574E-3
5,797436E-3
1,163498E-2
8,391901E-3
1,098637E-2
1,422945E-2
7,418977E-3
1,195929E-2
1,941838E-2
1,260791E-2
1,033775E-2
2,039130E-2
1,876976E-2
1,163498E-2
1,552668E-2
1,585099E-2
1,422945E-2
1,941838E-2
2,298577E-2
1,714822E-2
2,168853E-2
2,590454E-2
1,422945E-2
1,520237E-2
2,363438E-2
1,876976E-2
2,103992E-2
2,785039E-2
2,168853E-2
2,201284E-2
2,882331E-2
2,266146E-2
1,909407E-2
2,558023E-2
2,849900E-2
2,233715E-2
2,428300E-2
2,655315E-2
1,552668E-2
1,779684E-2
2,201284E-2
1,649960E-2
1,909407E-2
2,817469E-2
2,266146E-2
1,487806E-2
2,103992E-2
1,779684E-2
1,325652E-2
1,844545E-2
2,493161E-2
1,844545E-2
2,201284E-2
2,590454E-2
1,617530E-2
1,876976E-2
2,395869E-2
1,779684E-2
1,552668E-2
2,493161E-2
1,909407E-2
1,552668E-2
1,941838E-2
1,487806E-2
1,390514E-2
1,909407E-2
2,039130E-2
1,520237E-2
1,844545E-2
2,168853E-2
1,001344E-2
1,195929E-2
1,649960E-2
1,195929E-2
1,358083E-2
2,331007E-2
1,812114E-2
1,552668E-2
1,747253E-2
1,552668E-2
1,195929E-2
1,617530E-2
2,039130E-2
1,358083E-2
1,747253E-2
2,071561E-2
1,195929E-2
1,585099E-2
1,909407E-2
1,325652E-2
1,552668E-2
2,493161E-2
1,941838E-2
1,552668E-2
2,071561E-2
1,617530E-2
1,228360E-2
2,039130E-2
2,622885E-2
1,844545E-2
2,136422E-2
2,331007E-2
1,455375E-2
1,747253E-2
2,233715E-2
1,682391E-2
1,455375E-2
2,558023E-2
2,168853E-2
1,552668E-2
1,812114E-2
1,585099E-2
1,487806E-2
2,201284E-2
2,622885E-2
1,844545E-2
1,844545E-2
2,201284E-2
1,195929E-2
1,487806E-2
2,233715E-2
1,682391E-2
1,617530E-2
2,039130E-2
1,812114E-2
1,358083E-2
1,714822E-2
1,455375E-2
1,228360E-2
1,649960E-2
2,363438E-2
1,649960E-2
1,585099E-2
1,876976E-2
1,098637E-2
1,487806E-2
2,168853E-2
1,714822E-2
1,552668E-2
2,428300E-2
2,168853E-2
1,260791E-2
1,747253E-2
1,617530E-2
1,390514E-2
1,974268E-2
2,460731E-2
1,552668E-2
1,649960E-2
2,168853E-2
1,131067E-2
1,520237E-2
1,941838E-2
1,617530E-2
1,617530E-2
2,039130E-2
1,909407E-2
1,325652E-2
1,520237E-2
1,325652E-2
1,195929E-2
1,520237E-2
2,331007E-2
1,520237E-2
1,617530E-2
2,136422E-2
1,001344E-2
1,163498E-2
1,941838E-2
1,422945E-2
1,228360E-2
2,006699E-2
1,876976E-2
1,163498E-2
1,649960E-2
1,617530E-2
1,131067E-2
1,487806E-2
2,233715E-2
1,682391E-2
1,617530E-2
1,876976E-2
1,033775E-2
1,228360E-2
2,103992E-2
1,585099E-2
1,390514E-2
1,812114E-2
1,714822E-2
9,689133E-3
1,520237E-2
1,585099E-2
1,098637E-2
1,585099E-2
2,233715E-2
1,293221E-2
1,487806E-2
1,909407E-2
9,364825E-3
1,195929E-2
1,682391E-2
1,487806E-2
1,195929E-2
1,779684E-2
1,876976E-2
1,033775E-2
1,390514E-2
1,325652E-2
6,770361E-3
9,040517E-3
1,747253E-2
1,195929E-2
1,228360E-2
1,552668E-2
8,716209E-3
8,391901E-3
1,260791E-2
1,163498E-2
8,067593E-3
1,066206E-2
1,358083E-2
2,878663E-3
6,770361E-3
1,228360E-2
7,418977E-3
8,391901E-3
1,520237E-2
7,743285E-3
5,797436E-3
1,131067E-2
7,094669E-3
6,446052E-3
1,390514E-2
1,033775E-2
6,121744E-3
1,228360E-2
1,131067E-2
3,851588E-3
7,094669E-3
1,001344E-2
3,851588E-3
5,148820E-3
1,390514E-2
6,770361E-3
3,527280E-3
6,770361E-3
1,905739E-3
2,554355E-3
7,418977E-3
1,033775E-2
5,473128E-3
6,446052E-3
8,067593E-3
-6,201963E-3
-1,661650E-3
6,446052E-3
-1,337342E-3
-4,010948E-5
9,364825E-3
4,500204E-3
-2,958882E-3
2,841986E-4
-2,958882E-3
-5,229039E-3
1,581431E-3
5,797436E-3
-3,644176E-4
2,554355E-3
4,175896E-3
-3,283190E-3
-3,644176E-4
2,554355E-3
-3,283190E-3
-6,887257E-4
7,094669E-3
2,878663E-3
-4,256115E-3
2,841986E-4
-6,887257E-4
-1,013034E-3
6,446052E-3
1,066206E-2
6,121744E-3
9,364825E-3
1,487806E-2
9,689133E-3
1,487806E-2
2,363438E-2
2,363438E-2
2,687746E-2
4,114702E-2
4,309287E-2
4,341718E-2
5,606519E-2
5,995689E-2
6,028120E-2
6,968613E-2
7,973968E-2
7,941537E-2
8,655015E-2
9,238770E-2
8,655015E-2
9,141477E-2
1,011440E-1
9,498216E-2
9,563078E-2
1,011440E-1
9,530647E-2
8,719877E-2
8,882031E-2
8,460430E-2
7,909107E-2
7,682091E-2
7,811814E-2
6,579443E-2
6,190274E-2
6,125412E-2
4,633595E-2
4,244425E-2
4,276856E-2
3,530947E-2
2,882331E-2
3,076916E-2
2,687746E-2
1,422945E-2
1,779684E-2
1,617530E-2
4,824512E-3
5,797436E-3
1,001344E-2
3,851588E-3
6,085067E-4
1,905739E-3
-9,120736E-3
-5,553347E-3
6,085067E-4
-7,499196E-3
-8,147812E-3
-6,887257E-4
-7,174888E-3
-1,787705E-2
-1,366105E-2
-8,472120E-3
-1,301243E-2
-1,139089E-2
-2,958882E-3
-1,139089E-2
-1,268813E-2
-5,877655E-3
-1,560690E-2
-1,398536E-2
-8,796428E-3
-1,009366E-2
-1,203951E-2
-4,256115E-3
-4,256115E-3
-1,301243E-2
-9,769352E-3
-8,796428E-3
-1,463397E-2
-1,041797E-2
-2,310266E-3
-8,147812E-3
-7,499196E-3
-3,283190E-3
-1,009366E-2
-9,120736E-3
-1,985958E-3
-1,661650E-3
-1,985958E-3
1,257123E-3
-4,010948E-5
-6,526271E-3
-3,644176E-4
6,085067E-4
-4,580423E-3
-1,661650E-3
7,418977E-3
2,878663E-3
6,085067E-4
4,175896E-3
-2,634574E-3
-3,283190E-3
3,527280E-3
2,230047E-3
-4,010948E-5
6,121744E-3
5,473128E-3
-5,229039E-3
-1,661650E-3
5,797436E-3
-3,644176E-4
3,851588E-3
1,260791E-2
5,797436E-3
3,527280E-3
1,163498E-2
2,230047E-3
1,257123E-3
1,001344E-2
9,689133E-3
8,067593E-3
1,422945E-2
1,422945E-2
3,202971E-3
7,094669E-3
1,228360E-2
6,770361E-3
8,391901E-3
1,585099E-2
7,094669E-3
7,743285E-3
1,390514E-2
8,067593E-3
5,473128E-3
1,228360E-2
1,455375E-2
1,001344E-2
1,325652E-2
1,228360E-2
2,878663E-3
7,418977E-3
1,228360E-2
6,770361E-3
8,067593E-3
1,552668E-2
7,743285E-3
6,121744E-3
1,487806E-2
8,391901E-3
6,770361E-3
1,293221E-2
1,066206E-2
8,391901E-3
1,325652E-2
1,520237E-2
5,148820E-3
6,446052E-3
1,260791E-2
5,473128E-3
7,094669E-3
1,617530E-2
9,040517E-3
7,418977E-3
1,195929E-2
7,418977E-3
8,067593E-3
1,195929E-2
1,098637E-2
5,148820E-3
8,067593E-3
1,195929E-2
3,527280E-3
8,391901E-3
1,293221E-2
6,770361E-3
5,473128E-3
1,617530E-2
1,033775E-2
4,500204E-3
1,033775E-2
8,716209E-3
5,473128E-3
1,195929E-2
1,682391E-2
1,001344E-2
1,098637E-2
1,390514E-2
4,824512E-3
8,716209E-3
1,260791E-2
6,121744E-3
8,391901E-3
1,325652E-2
1,066206E-2
2,554355E-3
8,716209E-3
1,066206E-2
6,121744E-3
1,033775E-2
1,520237E-2
8,391901E-3
8,716209E-3
1,293221E-2
5,797436E-3
6,770361E-3
1,358083E-2
1,228360E-2
8,391901E-3
1,552668E-2
1,455375E-2
7,743285E-3
9,040517E-3
1,131067E-2
6,770361E-3
1,066206E-2
1,779684E-2
9,364825E-3
9,364825E-3
1,228360E-2
5,148820E-3
7,094669E-3
1,098637E-2
1,066206E-2
7,743285E-3
1,293221E-2
1,422945E-2
2,230047E-3
5,797436E-3
1,066206E-2
5,148820E-3
8,067593E-3
1,520237E-2
9,689133E-3
4,824512E-3
1,033775E-2
8,716209E-3
9,040517E-3
1,520237E-2
1,455375E-2
8,716209E-3
1,228360E-2
1,390514E-2
5,473128E-3
8,391901E-3
1,520237E-2
7,743285E-3
9,689133E-3
2,103992E-2
1,520237E-2
7,418977E-3
1,033775E-2
8,391901E-3
5,797436E-3
1,195929E-2
1,682391E-2
1,098637E-2
1,325652E-2
1,487806E-2
5,797436E-3
6,121744E-3
1,422945E-2
1,228360E-2
1,001344E-2
1,520237E-2
1,228360E-2
5,797436E-3
1,131067E-2
1,390514E-2
8,391901E-3
9,689133E-3
1,520237E-2
7,418977E-3
7,743285E-3
1,455375E-2
7,094669E-3
9,040517E-3
1,714822E-2
1,520237E-2
1,001344E-2
1,520237E-2
1,358083E-2
6,770361E-3
1,131067E-2
1,358083E-2
5,797436E-3
9,040517E-3
1,941838E-2
1,293221E-2
1,163498E-2
1,358083E-2
9,364825E-3
9,364825E-3
1,358083E-2
1,552668E-2
1,325652E-2
1,455375E-2
1,649960E-2
9,040517E-3
1,325652E-2
2,071561E-2
1,260791E-2
1,325652E-2
2,136422E-2
1,682391E-2
8,716209E-3
1,390514E-2
1,195929E-2
9,689133E-3
1,552668E-2
1,909407E-2
1,163498E-2
1,228360E-2
1,487806E-2
7,094669E-3
8,716209E-3
1,617530E-2
1,260791E-2
1,131067E-2
1,747253E-2
1,293221E-2
8,391901E-3
1,098637E-2
1,131067E-2
9,689133E-3
1,260791E-2
1,909407E-2
1,390514E-2
1,228360E-2
1,714822E-2
1,001344E-2
1,195929E-2
1,876976E-2
1,455375E-2
1,066206E-2
1,552668E-2
1,714822E-2
1,098637E-2
1,617530E-2
1,974268E-2
1,066206E-2
1,260791E-2
1,974268E-2
1,195929E-2
1,163498E-2
1,714822E-2
1,033775E-2
1,195929E-2
1,617530E-2
1,131067E-2
1,001344E-2
1,520237E-2
1,260791E-2
5,473128E-3
1,098637E-2
1,552668E-2
9,040517E-3
1,228360E-2
2,006699E-2
1,131067E-2
1,098637E-2
1,585099E-2
1,228360E-2
1,325652E-2
2,006699E-2
1,552668E-2
1,163498E-2
1,876976E-2
2,039130E-2
8,391901E-3
1,260791E-2
1,779684E-2
1,390514E-2
1,649960E-2
2,460731E-2
1,487806E-2
9,689133E-3
1,487806E-2
6,770361E-3
8,391901E-3
1,876976E-2
1,812114E-2
1,649960E-2
1,779684E-2
1,714822E-2
6,770361E-3
1,195929E-2
1,714822E-2
1,001344E-2
1,325652E-2
2,331007E-2
1,779684E-2
1,617530E-2
1,876976E-2
1,228360E-2
1,455375E-2
2,168853E-2
2,363438E-2
1,941838E-2
2,395869E-2
2,363438E-2
1,422945E-2
1,876976E-2
2,590454E-2
1,876976E-2
2,103992E-2
2,817469E-2
1,974268E-2
1,520237E-2
1,909407E-2
1,455375E-2
1,455375E-2
2,071561E-2
2,006699E-2
1,714822E-2
2,039130E-2
2,039130E-2
1,195929E-2
1,325652E-2
1,552668E-2
1,163498E-2
1,617530E-2
2,493161E-2
1,714822E-2
1,552668E-2
2,136422E-2
1,649960E-2
1,585099E-2
2,266146E-2
2,136422E-2
1,812114E-2
2,201284E-2
2,233715E-2
1,325652E-2
1,812114E-2
2,266146E-2
1,325652E-2
1,617530E-2
2,622885E-2
2,039130E-2
1,714822E-2
2,071561E-2
1,487806E-2
1,520237E-2
2,233715E-2
2,363438E-2
1,779684E-2
2,039130E-2
2,460731E-2
1,293221E-2
1,455375E-2
2,168853E-2
1,682391E-2
1,552668E-2
2,103992E-2
1,876976E-2
1,520237E-2
1,941838E-2
1,876976E-2
1,455375E-2
2,039130E-2
2,331007E-2
1,585099E-2
2,006699E-2
2,266146E-2
1,228360E-2
1,747253E-2
2,655315E-2
2,071561E-2
2,136422E-2
3,076916E-2
2,622885E-2
1,909407E-2
2,331007E-2
1,941838E-2
1,617530E-2
2,201284E-2
3,239070E-2
2,525592E-2
2,331007E-2
2,785039E-2
1,909407E-2
1,876976E-2
2,428300E-2
1,909407E-2
2,071561E-2
2,849900E-2
2,914762E-2
1,941838E-2
1,812114E-2
2,039130E-2
1,747253E-2
2,395869E-2
3,336362E-2
2,331007E-2
2,233715E-2
2,525592E-2
1,682391E-2
1,812114E-2
2,752608E-2
2,785039E-2
2,395869E-2
3,012054E-2
2,849900E-2
1,941838E-2
2,201284E-2
2,525592E-2
2,201284E-2
2,558023E-2
3,466086E-2
2,817469E-2
2,460731E-2
2,752608E-2
2,168853E-2
2,201284E-2
3,076916E-2
3,239070E-2
2,493161E-2
2,882331E-2
3,206639E-2
2,266146E-2
2,687746E-2
3,368793E-2
2,655315E-2
2,849900E-2
3,595809E-2
2,947193E-2
2,882331E-2
3,530947E-2
2,882331E-2
3,076916E-2
3,757963E-2
3,563378E-2
3,271501E-2
3,595809E-2
3,141778E-2
2,558023E-2
3,174208E-2
3,822825E-2
3,206639E-2
3,271501E-2
4,114702E-2
3,401224E-2
2,785039E-2
3,498517E-2
3,141778E-2
2,979624E-2
3,693101E-2
4,049840E-2
3,433655E-2
3,401224E-2
3,433655E-2
2,331007E-2
3,012054E-2
3,790394E-2
3,076916E-2
3,303932E-2
4,082271E-2
3,303932E-2
2,914762E-2
3,303932E-2
3,044485E-2
2,785039E-2
3,271501E-2
3,563378E-2
3,109347E-2
3,401224E-2
3,628240E-2
2,720177E-2
3,466086E-2
4,017409E-2
3,336362E-2
3,595809E-2
4,860611E-2
4,730887E-2
4,536302E-2
5,638950E-2
5,898396E-2
7,292921E-2
8,979323E-2
9,011754E-2
7,714522E-2
6,547013E-2
5,574088E-2
4,179564E-2
3,660671E-2
2,752608E-2
1,066206E-2
9,364825E-3
1,585099E-2
9,689133E-3
-7,499196E-3
-1,787705E-2
-3,182230E-2
-4,187585E-2
-4,511893E-2
-4,349739E-2
-4,771340E-2
-4,414601E-2
-3,214661E-2
-3,311954E-2
-2,630907E-2
-1,657982E-2
-1,398536E-2
-1,106658E-2
-2,634574E-3
-3,931807E-3
-1,236382E-2
-8,147812E-3
-6,526271E-3
-1,333674E-2
-1,041797E-2
-2,310266E-3
-1,203951E-2
-1,593121E-2
-1,139089E-2
-2,014721E-2
-1,495828E-2
-7,174888E-3
-1,074228E-2
-1,171520E-2
-7,174888E-3
-6,850580E-3
-1,268813E-2
-8,147812E-3
-7,499196E-3
-1,236382E-2
-9,120736E-3
-5,877655E-3
-9,769352E-3
-8,147812E-3
-3,607499E-3
-1,106658E-2
-1,009366E-2
-3,931807E-3
-3,931807E-3
-7,174888E-3
-4,580423E-3
-2,310266E-3
-1,074228E-2
-4,904731E-3
9,328148E-4
-4,904731E-3
-3,283190E-3
5,473128E-3
2,230047E-3
1,905739E-3
5,797436E-3
-1,013034E-3
9,328148E-4
8,067593E-3
8,391901E-3
5,473128E-3
1,001344E-2
1,066206E-2
9,328148E-4
6,446052E-3
1,001344E-2
5,797436E-3
7,743285E-3
1,585099E-2
1,228360E-2
9,364825E-3
1,325652E-2
7,094669E-3
5,148820E-3
9,689133E-3
1,066206E-2
8,067593E-3
1,358083E-2
1,617530E-2
2,230047E-3
3,851588E-3
1,066206E-2
2,554355E-3
5,148820E-3
1,390514E-2
3,202971E-3
-1,985958E-3
2,554355E-3
1,905739E-3
2,006699E-2
1,974268E-2
-1,141966E-1
-2,744048E-1
-3,457525E-1
-3,642381E-1
-4,209920E-1
-4,978530E-1
-5,361214E-1
-5,289866E-1
-5,027177E-1
-4,641250E-1
-4,362345E-1
-4,362345E-1
-4,449908E-1
-4,686653E-1
-3,950474E-1
-1,946250E-1
2,785039E-2
2,033011E-1
3,278354E-1
4,121555E-1
4,916110E-1
6,002542E-1
7,082488E-1
7,834883E-1
8,327831E-1
8,545118E-1
8,318102E-1
7,867314E-1
7,335448E-1
6,576567E-1
5,807957E-1
5,117181E-1
4,377758E-1
3,495640E-1
2,665411E-1
1,867614E-1
1,060086E-1
4,536302E-2
-3,283190E-3
-5,355095E-2
-8,533314E-2
-9,765685E-2
-1,180883E-1
-1,323578E-1
-1,278175E-1
-1,278175E-1
-1,232772E-1
-1,132236E-1
-1,038187E-1
-1,051159E-1
-1,028458E-1
-9,603531E-2
-1,044673E-1
-9,668392E-2
-8,598175E-2
-9,149499E-2
-8,857622E-2
-7,657682E-2
-7,884698E-2
-7,917128E-2
-7,106358E-2
-6,911773E-2
-6,522604E-2
-5,711833E-2
-5,063217E-2
-5,095648E-2
-4,609186E-2
-3,863277E-2
-4,382170E-2
-3,863277E-2
-2,955215E-2
-2,825491E-2
-2,728199E-2
-1,820136E-2
-1,787705E-2
-2,306598E-2
-1,625551E-2
-1,430967E-2
-1,560690E-2
-8,796428E-3
-4,580423E-3
-8,472120E-3
-2,310266E-3
4,175896E-3
-5,877655E-3
-1,661650E-3
6,121744E-3
-3,644176E-4
-1,013034E-3
7,094669E-3
5,473128E-3
3,851588E-3
8,391901E-3
7,418977E-3
5,797436E-3
1,131067E-2
1,422945E-2
8,067593E-3
1,131067E-2
1,682391E-2
3,851588E-3
5,797436E-3
1,682391E-2
1,260791E-2
1,163498E-2
2,168853E-2
1,812114E-2
1,098637E-2
1,520237E-2
1,552668E-2
1,131067E-2
1,520237E-2
2,201284E-2
1,585099E-2
1,585099E-2
2,039130E-2
1,066206E-2
1,455375E-2
2,071561E-2
1,552668E-2
1,552668E-2
2,201284E-2
1,876976E-2
1,098637E-2
1,520237E-2
1,487806E-2
1,163498E-2
1,520237E-2
2,136422E-2
1,487806E-2
1,325652E-2
1,747253E-2
9,040517E-3
1,163498E-2
1,974268E-2
1,422945E-2
1,098637E-2
1,649960E-2
1,617530E-2
9,364825E-3
1,422945E-2
1,649960E-2
1,098637E-2
1,520237E-2
2,363438E-2
1,747253E-2
1,617530E-2
2,039130E-2
1,228360E-2
1,293221E-2
1,909407E-2
1,747253E-2
1,228360E-2
1,747253E-2
1,617530E-2
7,094669E-3
1,228360E-2
1,585099E-2
8,391901E-3
1,163498E-2
1,909407E-2
1,131067E-2
9,689133E-3
1,487806E-2
7,418977E-3
8,716209E-3
1,747253E-2
1,520237E-2
1,293221E-2
1,812114E-2
1,714822E-2
1,066206E-2
1,585099E-2
1,941838E-2
1,131067E-2
1,260791E-2
2,233715E-2
1,585099E-2
1,325652E-2
1,747253E-2
1,325652E-2
1,098637E-2
1,682391E-2
1,747253E-2
1,260791E-2
1,617530E-2
1,779684E-2
9,040517E-3
1,325652E-2
1,747253E-2
1,228360E-2
1,228360E-2
1,974268E-2
1,520237E-2
1,228360E-2
1,876976E-2
1,390514E-2
1,066206E-2
1,714822E-2
1,747253E-2
1,422945E-2
1,812114E-2
1,844545E-2
1,001344E-2
1,260791E-2
1,876976E-2
1,260791E-2
1,487806E-2
2,363438E-2
1,876976E-2
1,358083E-2
1,779684E-2
1,552668E-2
1,163498E-2
1,812114E-2
2,201284E-2
1,812114E-2
2,039130E-2
2,331007E-2
1,293221E-2
1,520237E-2
1,844545E-2
1,195929E-2
1,487806E-2
2,558023E-2
1,876976E-2
1,455375E-2
1,941838E-2
1,390514E-2
1,260791E-2
2,103992E-2
2,103992E-2
1,747253E-2
2,039130E-2
2,006699E-2
9,040517E-3
1,195929E-2
2,168853E-2
1,617530E-2
1,617530E-2
2,201284E-2
1,682391E-2
1,358083E-2
1,747253E-2
1,228360E-2
1,163498E-2
1,617530E-2
2,103992E-2
1,552668E-2
1,974268E-2
2,201284E-2
1,033775E-2
1,358083E-2
1,909407E-2
1,455375E-2
1,455375E-2
2,331007E-2
1,649960E-2
1,390514E-2
1,876976E-2
1,260791E-2
1,325652E-2
2,103992E-2
2,103992E-2
1,617530E-2
1,876976E-2
1,941838E-2
1,098637E-2
1,552668E-2
2,201284E-2
1,487806E-2
1,390514E-2
2,493161E-2
2,039130E-2
1,487806E-2
1,649960E-2
1,422945E-2
1,066206E-2
1,876976E-2
1,974268E-2
1,390514E-2
1,974268E-2
2,071561E-2
1,195929E-2
1,358083E-2
1,844545E-2
1,098637E-2
1,325652E-2
2,103992E-2
1,422945E-2
1,098637E-2
1,487806E-2
1,163498E-2
1,260791E-2
1,585099E-2
1,682391E-2
1,325652E-2
1,747253E-2
1,974268E-2
7,743285E-3
8,716209E-3
1,682391E-2
1,033775E-2
1,098637E-2
1,941838E-2
1,487806E-2
8,716209E-3
1,325652E-2
8,391901E-3
5,473128E-3
1,325652E-2
1,487806E-2
9,364825E-3
9,689133E-3
1,325652E-2
3,527280E-3
7,743285E-3
1,260791E-2
7,094669E-3
5,797436E-3
1,455375E-2
9,364825E-3
7,418977E-3
1,325652E-2
1,033775E-2
8,067593E-3
1,098637E-2
1,422945E-2
8,391901E-3
9,689133E-3
1,358083E-2
2,230047E-3
3,202971E-3
1,033775E-2
3,851588E-3
2,554355E-3
1,195929E-2
5,473128E-3
-2,958882E-3
1,581431E-3
-1,985958E-3
-3,607499E-3
-3,644176E-4
3,202971E-3
-2,634574E-3
6,085067E-4
2,878663E-3
-4,904731E-3
-2,634574E-3
2,554355E-3
-3,607499E-3
-1,985958E-3
7,418977E-3
3,527280E-3
-3,931807E-3
9,328148E-4
3,527280E-3
2,841986E-4
4,824512E-3
1,358083E-2
7,743285E-3
7,094669E-3
1,714822E-2
8,716209E-3
1,552668E-2
2,622885E-2
2,298577E-2
2,655315E-2
3,595809E-2
3,952548E-2
4,114702E-2
4,990334E-2
5,574088E-2
5,801104E-2
6,579443E-2
7,746953E-2
7,617229E-2
8,298276E-2
9,173908E-2
8,590154E-2
8,849600E-2
9,725232E-2
9,952248E-2
9,854955E-2
1,037385E-1
1,004954E-1
9,109047E-2
9,076616E-2
9,206339E-2
8,265846E-2
8,200984E-2
8,298276E-2
7,001044E-2
6,644305E-2
6,579443E-2
5,444365E-2
4,893041E-2
4,893041E-2
4,341718E-2
3,693101E-2
3,660671E-2
2,979624E-2
1,974268E-2
2,233715E-2
2,266146E-2
1,228360E-2
1,001344E-2
1,649960E-2
9,040517E-3
1,905739E-3
7,094669E-3
2,554355E-3
-2,310266E-3
1,257123E-3
-2,958882E-3
-7,174888E-3
-1,013034E-3
-1,985958E-3
-1,139089E-2
-1,009366E-2
-6,850580E-3
-1,268813E-2
-8,796428E-3
1,905739E-3
-7,823504E-3
-8,147812E-3
-5,553347E-3
-1,495828E-2
-1,366105E-2
-4,904731E-3
-7,174888E-3
-9,769352E-3
-4,256115E-3
-2,958882E-3
-9,769352E-3
-6,526271E-3
-3,607499E-3
-9,120736E-3
-8,147812E-3
9,328148E-4
-1,337342E-3
-2,310266E-3
2,230047E-3
-2,958882E-3
-5,553347E-3
-4,010948E-5
-1,337342E-3
-2,958882E-3
2,230047E-3
6,770361E-3
-4,904731E-3
6,085067E-4
5,148820E-3
-3,607499E-3
-3,644176E-4
9,040517E-3
3,527280E-3
3,527280E-3
8,391901E-3
2,230047E-3
-3,644176E-4
7,743285E-3
1,260791E-2
6,121744E-3
9,364825E-3
1,325652E-2
4,175896E-3
6,770361E-3
1,260791E-2
6,121744E-3
3,202971E-3
1,358083E-2
1,131067E-2
5,148820E-3
9,689133E-3
8,391901E-3
5,797436E-3
1,033775E-2
1,520237E-2
1,001344E-2
1,195929E-2
1,585099E-2
7,094669E-3
1,131067E-2
1,649960E-2
1,260791E-2
1,228360E-2
1,747253E-2
1,520237E-2
1,001344E-2
1,455375E-2
1,552668E-2
8,716209E-3
1,195929E-2
1,909407E-2
1,228360E-2
1,260791E-2
1,682391E-2
7,418977E-3
6,770361E-3
1,455375E-2
1,747253E-2
1,325652E-2
1,714822E-2
1,779684E-2
6,446052E-3
8,716209E-3
1,358083E-2
8,067593E-3
8,716209E-3
1,876976E-2
1,390514E-2
8,391901E-3
1,163498E-2
9,364825E-3
8,391901E-3
1,390514E-2
1,520237E-2
1,195929E-2
1,455375E-2
1,779684E-2
8,716209E-3
1,163498E-2
1,617530E-2
1,131067E-2
1,260791E-2
2,136422E-2
1,520237E-2
1,098637E-2
1,714822E-2
1,228360E-2
8,391901E-3
1,520237E-2
1,844545E-2
1,195929E-2
1,455375E-2
1,617530E-2
5,797436E-3
8,716209E-3
1,714822E-2
1,033775E-2
1,131067E-2
1,779684E-2
9,364825E-3
7,418977E-3
1,422945E-2
1,098637E-2
9,689133E-3
1,455375E-2
1,747253E-2
1,131067E-2
1,260791E-2
1,682391E-2
5,797436E-3
1,001344E-2
1,585099E-2
1,066206E-2
1,066206E-2
1,876976E-2
1,358083E-2
6,770361E-3
1,228360E-2
1,195929E-2
9,040517E-3
1,422945E-2
1,876976E-2
1,358083E-2
1,422945E-2
1,520237E-2
4,500204E-3
8,391901E-3
1,617530E-2
1,098637E-2
1,066206E-2
1,747253E-2
1,585099E-2
7,743285E-3
9,040517E-3
1,033775E-2
6,446052E-3
9,040517E-3
1,649960E-2
1,001344E-2
1,033775E-2
1,520237E-2
5,797436E-3
5,473128E-3
1,325652E-2
9,689133E-3
7,743285E-3
1,487806E-2
1,325652E-2
7,418977E-3
1,325652E-2
1,487806E-2
8,067593E-3
1,260791E-2
1,812114E-2
1,325652E-2
1,163498E-2
1,455375E-2
7,743285E-3
9,364825E-3
1,455375E-2
1,066206E-2
6,770361E-3
1,617530E-2
1,682391E-2
7,418977E-3
1,033775E-2
1,066206E-2
5,797436E-3
1,033775E-2
2,103992E-2
1,455375E-2
1,131067E-2
1,649960E-2
8,716209E-3
1,098637E-2
1,876976E-2
1,876976E-2
1,390514E-2
1,876976E-2
1,844545E-2
8,067593E-3
1,325652E-2
1,617530E-2
1,131067E-2
1,163498E-2
1,909407E-2
1,422945E-2
1,033775E-2
1,455375E-2
8,716209E-3
8,716209E-3
1,649960E-2
1,876976E-2
1,293221E-2
1,358083E-2
1,747253E-2
9,364825E-3
9,689133E-3
1,747253E-2
1,195929E-2
1,001344E-2
2,136422E-2
1,682391E-2
9,040517E-3
1,228360E-2
1,001344E-2
9,364825E-3
1,487806E-2
1,682391E-2
1,033775E-2
1,358083E-2
1,422945E-2
2,554355E-3
6,446052E-3
1,585099E-2
1,098637E-2
8,391901E-3
1,455375E-2
1,325652E-2
9,040517E-3
1,358083E-2
1,131067E-2
7,094669E-3
1,260791E-2
1,909407E-2
1,163498E-2
1,293221E-2
1,455375E-2
5,148820E-3
1,001344E-2
1,714822E-2
9,040517E-3
8,716209E-3
1,747253E-2
1,520237E-2
7,743285E-3
1,358083E-2
1,358083E-2
9,040517E-3
1,163498E-2
1,649960E-2
1,098637E-2
1,390514E-2
1,779684E-2
1,066206E-2
1,228360E-2
1,617530E-2
1,260791E-2
9,689133E-3
1,617530E-2
1,876976E-2
8,716209E-3
1,001344E-2
1,163498E-2
8,391901E-3
1,228360E-2
2,039130E-2
1,260791E-2
1,098637E-2
1,747253E-2
9,364825E-3
9,689133E-3
1,714822E-2
1,325652E-2
1,098637E-2
1,649960E-2
1,585099E-2
6,770361E-3
1,066206E-2
1,714822E-2
1,163498E-2
1,098637E-2
1,844545E-2
1,098637E-2
8,067593E-3
1,390514E-2
1,001344E-2
8,067593E-3
1,455375E-2
1,909407E-2
1,260791E-2
1,552668E-2
1,812114E-2
4,500204E-3
9,689133E-3
1,649960E-2
1,001344E-2
9,689133E-3
1,812114E-2
1,358083E-2
1,001344E-2
1,487806E-2
1,033775E-2
9,364825E-3
1,747253E-2
1,876976E-2
1,260791E-2
1,520237E-2
1,812114E-2
6,770361E-3
1,131067E-2
1,747253E-2
1,390514E-2
1,455375E-2
2,395869E-2
1,520237E-2
7,418977E-3
1,228360E-2
1,487806E-2
1,195929E-2
1,552668E-2
1,844545E-2
1,325652E-2
1,455375E-2
2,071561E-2
9,689133E-3
1,098637E-2
1,585099E-2
1,098637E-2
1,098637E-2
1,876976E-2
1,422945E-2
9,040517E-3
1,455375E-2
1,228360E-2
8,391901E-3
1,520237E-2
1,876976E-2
1,455375E-2
1,617530E-2
1,682391E-2
9,040517E-3
1,260791E-2
1,941838E-2
1,617530E-2
1,422945E-2
2,006699E-2
1,649960E-2
9,689133E-3
1,617530E-2
1,617530E-2
1,163498E-2
1,844545E-2
2,298577E-2
1,325652E-2
1,520237E-2
1,876976E-2
7,743285E-3
1,228360E-2
1,812114E-2
1,487806E-2
1,422945E-2
2,136422E-2
1,779684E-2
8,716209E-3
1,455375E-2
1,487806E-2
1,033775E-2
1,487806E-2
2,201284E-2
1,649960E-2
1,585099E-2
1,876976E-2
9,040517E-3
1,098637E-2
1,876976E-2
1,487806E-2
1,228360E-2
1,779684E-2
1,682391E-2
8,391901E-3
1,293221E-2
1,585099E-2
9,040517E-3
1,260791E-2
2,103992E-2
1,617530E-2
1,520237E-2
1,812114E-2
8,067593E-3
1,195929E-2
2,006699E-2
1,649960E-2
1,649960E-2
2,298577E-2
1,941838E-2
1,066206E-2
1,585099E-2
1,779684E-2
1,390514E-2
1,714822E-2
2,493161E-2
1,812114E-2
1,552668E-2
1,909407E-2
1,001344E-2
1,390514E-2
2,071561E-2
1,974268E-2
1,876976E-2
2,298577E-2
2,136422E-2
1,001344E-2
1,422945E-2
2,136422E-2
1,455375E-2
1,714822E-2
2,622885E-2
1,812114E-2
1,682391E-2
2,039130E-2
1,649960E-2
1,325652E-2
1,941838E-2
1,876976E-2
1,487806E-2
1,876976E-2
2,298577E-2
1,422945E-2
1,585099E-2
2,006699E-2
1,228360E-2
1,422945E-2
2,201284E-2
1,390514E-2
9,040517E-3
1,812114E-2
1,487806E-2
1,455375E-2
2,071561E-2
2,006699E-2
1,552668E-2
1,779684E-2
1,844545E-2
9,689133E-3
1,260791E-2
1,779684E-2
1,228360E-2
1,649960E-2
2,395869E-2
1,649960E-2
1,325652E-2
1,747253E-2
1,390514E-2
1,390514E-2
1,844545E-2
2,006699E-2
1,617530E-2
1,812114E-2
1,876976E-2
1,163498E-2
1,422945E-2
2,103992E-2
1,617530E-2
1,520237E-2
2,233715E-2
1,585099E-2
1,422945E-2
1,844545E-2
1,390514E-2
1,260791E-2
1,876976E-2
2,039130E-2
1,617530E-2
1,844545E-2
2,331007E-2
1,325652E-2
1,585099E-2
2,201284E-2
1,325652E-2
1,455375E-2
2,428300E-2
1,909407E-2
1,520237E-2
2,006699E-2
1,682391E-2
1,520237E-2
2,071561E-2
2,103992E-2
1,747253E-2
2,039130E-2
2,363438E-2
1,293221E-2
1,617530E-2
2,298577E-2
1,812114E-2
1,714822E-2
2,525592E-2
1,909407E-2
1,617530E-2
2,103992E-2
1,779684E-2
1,520237E-2
2,201284E-2
2,752608E-2
2,395869E-2
2,817469E-2
3,271501E-2
2,428300E-2
3,303932E-2
4,666026E-2
4,406579E-2
4,990334E-2
7,455075E-2
8,557723E-2
8,006399E-2
7,876676E-2
6,352428E-2
4,730887E-2
5,055195E-2
4,439010E-2
2,687746E-2
2,103992E-2
1,812114E-2
9,040517E-3
8,067593E-3
5,797436E-3
-1,236382E-2
-2,144444E-2
-2,241737E-2
-3,474108E-2
-4,090293E-2
-3,636262E-2
-3,506538E-2
-2,793061E-2
-1,560690E-2
-4,580423E-3
-3,607499E-3
4,500204E-3
1,228360E-2
5,797436E-3
1,098637E-2
1,682391E-2
1,066206E-2
1,066206E-2
1,682391E-2
8,716209E-3
2,878663E-3
8,716209E-3
6,446052E-3
1,257123E-3
7,094669E-3
1,325652E-2
7,743285E-3
1,066206E-2
1,649960E-2
5,148820E-3
6,121744E-3
1,195929E-2
8,067593E-3
8,067593E-3
1,585099E-2
1,358083E-2
9,364825E-3
1,617530E-2
1,390514E-2
1,098637E-2
1,422945E-2
1,909407E-2
1,163498E-2
1,682391E-2
2,071561E-2
9,364825E-3
1,195929E-2
2,039130E-2
1,779684E-2
1,585099E-2
2,233715E-2
2,201284E-2
1,422945E-2
2,006699E-2
2,071561E-2
1,779684E-2
2,071561E-2
2,882331E-2
2,266146E-2
1,941838E-2
2,655315E-2
1,876976E-2
2,168853E-2
2,785039E-2
2,460731E-2
2,136422E-2
2,947193E-2
2,817469E-2
1,649960E-2
1,876976E-2
2,525592E-2
1,974268E-2
2,103992E-2
3,109347E-2
2,298577E-2
2,233715E-2
2,655315E-2
1,649960E-2
1,747253E-2
2,428300E-2
2,233715E-2
1,941838E-2
2,168853E-2
2,103992E-2
1,098637E-2
1,293221E-2
1,358083E-2
9,689133E-3
1,455375E-2
3,628240E-2
2,979624E-2
-9,571100E-2
-2,510546E-1
-3,434824E-1
-3,658596E-1
-3,969932E-1
-4,832592E-1
-5,354728E-1
-5,163386E-1
-4,936370E-1
-4,767730E-1
-4,375317E-1
-4,255323E-1
-4,449908E-1
-4,634764E-1
-3,927772E-1
-2,140835E-1
4,175896E-3
1,948691E-1
3,122686E-1
3,965887E-1
4,916110E-1
5,953896E-1
6,956008E-1
7,831640E-1
8,292157E-1
8,369991E-1
8,295400E-1
7,951634E-1
7,328962E-1
6,664130E-1
6,002542E-1
5,198258E-1
4,416675E-1
3,625363E-1
2,691356E-1
1,877343E-1
1,225484E-1
5,865966E-2
4,824512E-3
-3,765985E-2
-7,138789E-2
-1,012242E-1
-1,086833E-1
-1,161424E-1
-1,232772E-1
-1,177639E-1
-1,099806E-1
-1,116021E-1
-1,060889E-1
-9,895408E-2
-1,021972E-1
-9,700823E-2
-8,792760E-2
-8,954914E-2
-8,468452E-2
-7,495528E-2
-7,722544E-2
-8,079283E-2
-7,106358E-2
-6,944204E-2
-7,106358E-2
-6,230726E-2
-4,738909E-2
-4,576755E-2
-4,252447E-2
-3,538969E-2
-4,220016E-2
-3,895708E-2
-2,728199E-2
-2,728199E-2
-2,630907E-2
-1,625551E-2
-1,593121E-2
-1,852567E-2
-1,268813E-2
-1,171520E-2
-1,333674E-2
-5,877655E-3
6,085067E-4
-5,877655E-3
1,257123E-3
8,391901E-3
2,878663E-3
7,094669E-3
1,714822E-2
1,585099E-2
1,390514E-2
1,812114E-2
2,006699E-2
1,228360E-2
2,103992E-2
2,558023E-2
2,201284E-2
2,687746E-2
3,498517E-2
2,817469E-2
2,558023E-2
3,174208E-2
2,233715E-2
2,168853E-2
3,109347E-2
3,303932E-2
3,206639E-2
3,595809E-2
3,466086E-2
2,622885E-2
3,044485E-2
3,757963E-2
3,271501E-2
3,433655E-2
4,114702E-2
3,660671E-2
3,660671E-2
4,179564E-2
3,563378E-2
3,401224E-2
4,017409E-2
4,179564E-2
3,693101E-2
4,147133E-2
4,471441E-2
3,271501E-2
3,336362E-2
4,082271E-2
3,206639E-2
3,206639E-2
4,211994E-2
3,725532E-2
2,914762E-2
3,174208E-2
3,076916E-2
2,655315E-2
3,141778E-2
3,595809E-2
2,752608E-2
2,720177E-2
3,076916E-2
1,974268E-2
2,103992E-2
2,655315E-2
2,136422E-2
1,941838E-2
2,590454E-2
2,006699E-2
1,293221E-2
1,747253E-2
1,455375E-2
9,364825E-3
1,649960E-2
2,039130E-2
1,195929E-2
1,422945E-2
1,682391E-2
3,851588E-3
8,067593E-3
1,422945E-2
6,770361E-3
7,094669E-3
1,131067E-2
8,067593E-3
2,554355E-3
5,473128E-3
-6,887257E-4
-1,985958E-3
3,851588E-3
5,797436E-3
-1,337342E-3
6,085067E-4
4,824512E-3
-5,553347E-3
-6,201963E-3
6,085067E-4
-2,958882E-3
-7,174888E-3
-4,010948E-5
-1,985958E-3
-7,499196E-3
-1,661650E-3
-2,634574E-3
-8,472120E-3
-4,904731E-3
-4,010948E-5
-7,174888E-3
-5,877655E-3
-6,887257E-4
-9,769352E-3
-9,769352E-3
-4,256115E-3
-7,499196E-3
-6,850580E-3
-2,958882E-3
-4,580423E-3
-1,301243E-2
-1,106658E-2
-7,823504E-3
-1,268813E-2
-9,445044E-3
-1,337342E-3
-6,201963E-3
-7,823504E-3
-5,229039E-3
-1,268813E-2
-1,139089E-2
-2,634574E-3
-3,931807E-3
-5,229039E-3
2,230047E-3
1,581431E-3
-6,526271E-3
-2,310266E-3
2,841986E-4
-4,580423E-3
-1,661650E-3
8,391901E-3
3,851588E-3
1,257123E-3
5,473128E-3
-1,337342E-3
2,554355E-3
9,040517E-3
9,040517E-3
4,500204E-3
1,033775E-2
1,260791E-2
2,554355E-3
6,121744E-3
1,228360E-2
7,418977E-3
8,391901E-3
1,455375E-2
9,364825E-3
6,121744E-3
9,689133E-3
3,527280E-3
1,905739E-3
9,364825E-3
8,067593E-3
2,878663E-3
6,446052E-3
6,121744E-3
-2,634574E-3
1,905739E-3
4,500204E-3
-2,310266E-3
-3,644176E-4
8,391901E-3
4,175896E-3
3,851588E-3
8,716209E-3
1,257123E-3
1,905739E-3
6,770361E-3
5,148820E-3
1,905739E-3
7,743285E-3
9,364825E-3
-1,661650E-3
1,257123E-3
1,001344E-2
4,500204E-3
7,418977E-3
1,293221E-2
7,418977E-3
5,797436E-3
1,066206E-2
7,094669E-3
5,473128E-3
1,001344E-2
1,163498E-2
8,067593E-3
1,260791E-2
1,747253E-2
6,770361E-3
1,001344E-2
1,714822E-2
1,001344E-2
8,716209E-3
1,714822E-2
1,358083E-2
7,418977E-3
1,228360E-2
1,325652E-2
9,364825E-3
1,358083E-2
1,941838E-2
1,131067E-2
1,228360E-2
1,714822E-2
7,418977E-3
9,689133E-3
1,812114E-2
1,325652E-2
1,131067E-2
1,714822E-2
1,358083E-2
6,121744E-3
1,228360E-2
1,358083E-2
9,364825E-3
1,260791E-2
1,779684E-2
1,228360E-2
1,358083E-2
1,649960E-2
7,418977E-3
9,040517E-3
1,552668E-2
1,066206E-2
7,743285E-3
1,422945E-2
1,260791E-2
5,797436E-3
8,067593E-3
8,067593E-3
3,202971E-3
7,418977E-3
1,585099E-2
7,094669E-3
7,094669E-3
1,163498E-2
2,230047E-3
3,851588E-3
1,033775E-2
7,418977E-3
7,418977E-3
1,422945E-2
1,325652E-2
4,824512E-3
8,716209E-3
9,689133E-3
4,500204E-3
7,094669E-3
1,358083E-2
8,391901E-3
5,148820E-3
9,364825E-3
2,878663E-3
-4,010948E-5
7,418977E-3
6,770361E-3
-1,013034E-3
6,085067E-4
2,878663E-3
-6,526271E-3
-2,958882E-3
1,581431E-3
-8,796428E-3
-8,472120E-3
-3,644176E-4
-5,229039E-3
-6,526271E-3
-2,310266E-3
-7,823504E-3
-7,174888E-3
-1,337342E-3
2,554355E-3
-3,607499E-3
-1,013034E-3
3,527280E-3
-3,607499E-3
1,905739E-3
1,195929E-2
8,391901E-3
9,689133E-3
2,298577E-2
2,006699E-2
1,812114E-2
2,720177E-2
3,044485E-2
3,141778E-2
4,147133E-2
5,022765E-2
5,120057E-2
5,963258E-2
6,676736E-2
6,222705E-2
7,228060E-2
8,460430E-2
8,136122E-2
8,363138E-2
9,271201E-2
9,530647E-2
9,011754E-2
9,238770E-2
9,530647E-2
9,011754E-2
9,173908E-2
9,627940E-2
8,817169E-2
8,525292E-2
8,525292E-2
7,292921E-2
6,838890E-2
6,871321E-2
6,125412E-2
5,509227E-2
5,671381E-2
4,893041E-2
3,628240E-2
3,725532E-2
3,433655E-2
2,136422E-2
2,233715E-2
2,817469E-2
1,812114E-2
1,487806E-2
1,520237E-2
5,797436E-3
2,878663E-3
5,797436E-3
3,851588E-3
-1,661650E-3
2,554355E-3
2,841986E-4
-9,120736E-3
-6,201963E-3
-4,010948E-5
-8,796428E-3
-8,472120E-3
2,841986E-4
-8,472120E-3
-1,203951E-2
-6,526271E-3
-1,398536E-2
-1,268813E-2
-4,904731E-3
-7,174888E-3
-1,106658E-2
-5,877655E-3
-6,201963E-3
-1,268813E-2
-7,499196E-3
-3,607499E-3
-1,203951E-2
-9,120736E-3
1,581431E-3
-3,607499E-3
-8,147812E-3
-4,580423E-3
-7,174888E-3
-7,174888E-3
-1,661650E-3
1,581431E-3
-2,310266E-3
9,328148E-4
5,148820E-3
-5,229039E-3
-3,644176E-4
5,148820E-3
-2,310266E-3
-4,010948E-5
9,689133E-3
3,527280E-3
-1,337342E-3
4,824512E-3
2,878663E-3
1,905739E-3
8,067593E-3
1,163498E-2
4,824512E-3
7,094669E-3
8,391901E-3
9,328148E-4
4,824512E-3
1,163498E-2
8,716209E-3
1,033775E-2
1,682391E-2
1,066206E-2
5,797436E-3
1,066206E-2
9,364825E-3
7,418977E-3
1,390514E-2
1,974268E-2
1,163498E-2
1,455375E-2
1,876976E-2
8,391901E-3
1,098637E-2
1,812114E-2
1,487806E-2
1,455375E-2
2,168853E-2
1,812114E-2
9,689133E-3
1,390514E-2
1,714822E-2
1,390514E-2
1,779684E-2
2,558023E-2
1,909407E-2
1,585099E-2
1,779684E-2
9,040517E-3
1,033775E-2
1,876976E-2
1,714822E-2
1,520237E-2
2,201284E-2
1,974268E-2
1,163498E-2
1,552668E-2
1,422945E-2
1,033775E-2
1,617530E-2
2,460731E-2
1,747253E-2
1,747253E-2
2,168853E-2
1,293221E-2
1,487806E-2
2,136422E-2
1,844545E-2
1,779684E-2
2,168853E-2
1,941838E-2
1,131067E-2
1,552668E-2
1,909407E-2
1,293221E-2
1,487806E-2
2,493161E-2
1,682391E-2
1,358083E-2
1,779684E-2
1,163498E-2
1,325652E-2
2,006699E-2
2,071561E-2
1,747253E-2
2,103992E-2
2,006699E-2
1,001344E-2
1,422945E-2
1,487806E-2
1,098637E-2
1,617530E-2
2,266146E-2
1,520237E-2
1,163498E-2
1,552668E-2
9,364825E-3
1,163498E-2
1,585099E-2
1,325652E-2
9,364825E-3
1,293221E-2
1,422945E-2
5,473128E-3
1,066206E-2
1,390514E-2
8,391901E-3
1,098637E-2
1,812114E-2
1,163498E-2
1,228360E-2
1,552668E-2
9,364825E-3
9,040517E-3
1,422945E-2
1,260791E-2
1,098637E-2
1,779684E-2
1,779684E-2
8,391901E-3
1,195929E-2
1,682391E-2
1,098637E-2
1,163498E-2
1,941838E-2
1,552668E-2
1,033775E-2
1,487806E-2
1,325652E-2
1,131067E-2
1,552668E-2
1,941838E-2
1,520237E-2
1,747253E-2
1,909407E-2
7,743285E-3
1,033775E-2
1,909407E-2
1,228360E-2
1,325652E-2
2,071561E-2
1,617530E-2
1,066206E-2
1,358083E-2
1,098637E-2
1,033775E-2
1,455375E-2
1,909407E-2
1,325652E-2
1,358083E-2
1,552668E-2
6,446052E-3
9,040517E-3
1,876976E-2
1,260791E-2
1,260791E-2
1,876976E-2
1,649960E-2
7,094669E-3
1,066206E-2
1,552668E-2
9,040517E-3
1,098637E-2
2,039130E-2
1,390514E-2
1,422945E-2
1,747253E-2
1,066206E-2
1,422945E-2
1,779684E-2
1,487806E-2
1,358083E-2
1,812114E-2
1,682391E-2
7,094669E-3
1,260791E-2
1,617530E-2
1,001344E-2
9,689133E-3
1,876976E-2
1,552668E-2
1,033775E-2
1,390514E-2
1,001344E-2
6,121744E-3
1,358083E-2
1,649960E-2
1,098637E-2
1,520237E-2
1,682391E-2
4,824512E-3
1,033775E-2
1,909407E-2
1,293221E-2
1,293221E-2
1,909407E-2
1,422945E-2
1,033775E-2
1,520237E-2
1,520237E-2
1,195929E-2
1,747253E-2
2,201284E-2
1,390514E-2
1,617530E-2
2,136422E-2
1,098637E-2
1,228360E-2
2,103992E-2
1,487806E-2
1,098637E-2
1,714822E-2
1,455375E-2
8,716209E-3
1,682391E-2
1,487806E-2
8,391901E-3
1,325652E-2
1,844545E-2
1,260791E-2
1,293221E-2
1,293221E-2
6,446052E-3
9,040517E-3
1,747253E-2
1,487806E-2
1,195929E-2
1,812114E-2
1,714822E-2
7,418977E-3
1,228360E-2
1,422945E-2
1,033775E-2
1,325652E-2
2,006699E-2
1,487806E-2
1,487806E-2
2,006699E-2
1,066206E-2
1,228360E-2
1,941838E-2
1,455375E-2
1,098637E-2
1,876976E-2
1,812114E-2
9,364825E-3
1,325652E-2
1,552668E-2
1,033775E-2
1,195929E-2
2,136422E-2
1,585099E-2
1,455375E-2
1,779684E-2
8,716209E-3
9,364825E-3
1,779684E-2
1,682391E-2
1,293221E-2
1,747253E-2
1,649960E-2
1,001344E-2
1,487806E-2
1,585099E-2
8,391901E-3
1,293221E-2
2,071561E-2
1,455375E-2
1,812114E-2
2,201284E-2
1,001344E-2
1,163498E-2
1,941838E-2
1,585099E-2
1,325652E-2
1,909407E-2
1,779684E-2
8,391901E-3
1,422945E-2
1,649960E-2
1,131067E-2
1,520237E-2
2,298577E-2
1,649960E-2
1,228360E-2
1,812114E-2
1,195929E-2
1,228360E-2
1,876976E-2
1,585099E-2
1,390514E-2
2,071561E-2
1,779684E-2
8,067593E-3
1,325652E-2
1,876976E-2
1,228360E-2
1,358083E-2
2,331007E-2
1,747253E-2
1,455375E-2
1,779684E-2
9,040517E-3
1,131067E-2
1,747253E-2
1,649960E-2
1,487806E-2
2,006699E-2
1,714822E-2
7,094669E-3
1,195929E-2
1,747253E-2
1,033775E-2
1,066206E-2
1,941838E-2
1,455375E-2
1,195929E-2
1,714822E-2
8,067593E-3
9,040517E-3
1,682391E-2
1,487806E-2
1,163498E-2
1,714822E-2
1,552668E-2
7,094669E-3
1,163498E-2
1,487806E-2
8,067593E-3
1,422945E-2
1,974268E-2
1,487806E-2
1,390514E-2
1,617530E-2
1,163498E-2
1,195929E-2
1,844545E-2
1,812114E-2
1,552668E-2
1,909407E-2
1,844545E-2
9,689133E-3
1,487806E-2
1,909407E-2
1,228360E-2
1,098637E-2
2,103992E-2
1,487806E-2
1,033775E-2
1,487806E-2
1,163498E-2
1,098637E-2
1,682391E-2
1,714822E-2
1,228360E-2
1,585099E-2
1,909407E-2
9,040517E-3
1,033775E-2
1,876976E-2
1,260791E-2
1,228360E-2
1,876976E-2
1,422945E-2
9,364825E-3
1,682391E-2
1,358083E-2
9,040517E-3
1,455375E-2
1,649960E-2
1,228360E-2
1,487806E-2
1,876976E-2
7,743285E-3
1,131067E-2
1,844545E-2
1,131067E-2
9,689133E-3
1,682391E-2
1,714822E-2
1,001344E-2
1,390514E-2
1,552668E-2
1,163498E-2
1,390514E-2
2,136422E-2
1,714822E-2
1,714822E-2
2,039130E-2
1,195929E-2
1,293221E-2
1,909407E-2
1,649960E-2
1,390514E-2
1,909407E-2
2,071561E-2
1,001344E-2
1,390514E-2
1,714822E-2
7,743285E-3
1,260791E-2
2,298577E-2
1,487806E-2
1,033775E-2
1,585099E-2
9,364825E-3
1,033775E-2
2,039130E-2
1,909407E-2
1,358083E-2
1,909407E-2
2,039130E-2
9,689133E-3
1,293221E-2
1,844545E-2
1,422945E-2
1,617530E-2
2,428300E-2
1,844545E-2
1,552668E-2
1,876976E-2
1,195929E-2
9,689133E-3
1,617530E-2
1,714822E-2
1,325652E-2
1,844545E-2
1,812114E-2
8,716209E-3
1,293221E-2
1,520237E-2
7,743285E-3
1,195929E-2
1,941838E-2
1,260791E-2
9,040517E-3
1,293221E-2
1,001344E-2
9,689133E-3
1,520237E-2
1,617530E-2
1,195929E-2
1,293221E-2
1,422945E-2
7,094669E-3
1,001344E-2
1,520237E-2
8,716209E-3
1,098637E-2
1,941838E-2
1,195929E-2
8,391901E-3
1,487806E-2
1,066206E-2
9,040517E-3
1,358083E-2
1,714822E-2
1,195929E-2
1,520237E-2
1,812114E-2
7,743285E-3
1,098637E-2
1,649960E-2
9,364825E-3
1,098637E-2
1,941838E-2
1,585099E-2
1,033775E-2
1,520237E-2
1,325652E-2
1,001344E-2
1,617530E-2
1,941838E-2
1,325652E-2
1,422945E-2
2,006699E-2
8,067593E-3
8,391901E-3
1,649960E-2
1,098637E-2
1,228360E-2
1,909407E-2
1,163498E-2
8,067593E-3
1,260791E-2
1,098637E-2
1,033775E-2
1,358083E-2
1,779684E-2
1,325652E-2
1,617530E-2
2,103992E-2
1,487806E-2
1,974268E-2
2,655315E-2
2,460731E-2
2,752608E-2
4,082271E-2
4,406579E-2
4,244425E-2
5,768673E-2
7,584799E-2
8,103691E-2
7,909107E-2
6,838890E-2
4,633595E-2
4,406579E-2
4,536302E-2
2,363438E-2
1,487806E-2
1,585099E-2
1,228360E-2
8,716209E-3
8,391901E-3
-4,904731E-3
-2,533614E-2
-3,279523E-2
-3,733554E-2
-4,447032E-2
-4,025431E-2
-3,084938E-2
-3,182230E-2
-2,176875E-2
-1,009366E-2
-1,041797E-2
-5,877655E-3
6,770361E-3
7,094669E-3
5,148820E-3
1,390514E-2
1,325652E-2
6,446052E-3
1,066206E-2
8,391901E-3
3,851588E-3
4,500204E-3
8,067593E-3
1,581431E-3
3,851588E-3
1,001344E-2
1,905739E-3
2,554355E-3
1,098637E-2
6,446052E-3
5,473128E-3
1,131067E-2
8,391901E-3
3,851588E-3
9,364825E-3
1,358083E-2
9,364825E-3
1,228360E-2
1,909407E-2
1,098637E-2
1,195929E-2
1,682391E-2
8,067593E-3
1,066206E-2
1,812114E-2
1,487806E-2
1,033775E-2
1,974268E-2
1,714822E-2
8,391901E-3
1,487806E-2
1,649960E-2
1,163498E-2
1,682391E-2
2,298577E-2
1,779684E-2
1,779684E-2
2,136422E-2
1,487806E-2
1,552668E-2
2,006699E-2
1,844545E-2
1,649960E-2
2,103992E-2
2,233715E-2
1,455375E-2
1,844545E-2
2,233715E-2
1,455375E-2
1,714822E-2
2,525592E-2
1,844545E-2
1,617530E-2
1,974268E-2
1,325652E-2
1,422945E-2
2,298577E-2
2,331007E-2
1,812114E-2
2,103992E-2
1,941838E-2
8,716209E-3
1,422945E-2
1,682391E-2
1,066206E-2
1,098637E-2
1,812114E-2
1,131067E-2
1,066206E-2
2,266146E-2
3,336362E-2
-1,722844E-2
-1,764637E-1
-3,055383E-1
-3,535359E-1
-3,704000E-1
-4,352616E-1
-5,208789E-1
-5,322297E-1
-5,043392E-1
-4,894210E-1
-4,495311E-1
-4,209920E-1
-4,333157E-1
-4,625034E-1
-4,514770E-1
-3,253211E-1
-1,086833E-1
1,056843E-1
2,620008E-1
3,570231E-1
4,393974E-1
5,389600E-1
6,336579E-1
7,332205E-1
8,065142E-1
8,340803E-1
8,347290E-1
8,165677E-1
7,640298E-1
6,968980E-1
6,255502E-1
5,454461E-1
4,695580E-1
3,965887E-1
3,155117E-1
2,282728E-1
1,543305E-1
8,622584E-2
1,585099E-2
-3,020076E-2
-6,392880E-2
-9,765685E-2
-1,135479E-1
-1,158181E-1
-1,258717E-1
-1,274932E-1
-1,193855E-1
-1,193855E-1
-1,177639E-1
-1,057645E-1
-9,895408E-2
-1,012242E-1
-9,635961E-2
-9,019776E-2
-9,506238E-2
-8,792760E-2
-8,144144E-2
-8,436021E-2
-8,111713E-2
-6,879343E-2
-7,171220E-2
-7,138789E-2
-6,003711E-2
-6,101003E-2
-5,744264E-2
-4,836202E-2
-4,057862E-2
-4,187585E-2
-3,636262E-2
-3,149799E-2
-3,798416E-2
-2,890353E-2
-2,144444E-2
-2,857922E-2
-2,371460E-2
-1,268813E-2
-1,528259E-2
-1,755275E-2
-1,236382E-2
-1,268813E-2
-1,106658E-2
-3,283190E-3
1,581431E-3
-3,931807E-3
-1,985958E-3
2,878663E-3
-3,931807E-3
2,841986E-4
9,364825E-3
5,797436E-3
3,527280E-3
1,260791E-2
1,131067E-2
6,121744E-3
1,098637E-2
1,358083E-2
1,001344E-2
1,293221E-2
1,909407E-2
1,195929E-2
1,617530E-2
2,168853E-2
1,066206E-2
1,422945E-2
2,201284E-2
1,779684E-2
1,649960E-2
2,331007E-2
2,298577E-2
1,617530E-2
2,071561E-2
2,071561E-2
1,682391E-2
2,233715E-2
2,785039E-2
2,136422E-2
2,006699E-2
2,363438E-2
1,520237E-2
1,941838E-2
2,687746E-2
2,006699E-2
2,039130E-2
2,622885E-2
2,233715E-2
1,455375E-2
1,909407E-2
2,006699E-2
1,487806E-2
1,909407E-2
2,752608E-2
2,006699E-2
2,006699E-2
2,298577E-2
1,617530E-2
1,747253E-2
2,039130E-2
1,909407E-2
1,552668E-2
2,071561E-2
2,039130E-2
1,325652E-2
1,779684E-2
2,071561E-2
1,747253E-2
2,136422E-2
2,882331E-2
2,266146E-2
2,233715E-2
2,525592E-2
1,487806E-2
1,747253E-2
2,428300E-2
2,168853E-2
2,168853E-2
2,817469E-2
2,622885E-2
1,714822E-2
2,201284E-2
2,363438E-2
1,714822E-2
2,039130E-2
2,331007E-2
1,617530E-2
1,812114E-2
2,201284E-2
1,325652E-2
1,325652E-2
2,006699E-2
1,909407E-2
1,812114E-2
2,233715E-2
2,136422E-2
1,131067E-2
1,358083E-2
1,747253E-2
1,260791E-2
1,520237E-2
2,590454E-2
2,039130E-2
1,844545E-2
2,103992E-2
1,455375E-2
1,552668E-2
2,071561E-2
2,039130E-2
1,747253E-2
2,039130E-2
2,071561E-2
1,195929E-2
1,585099E-2
2,136422E-2
1,390514E-2
1,520237E-2
2,363438E-2
1,941838E-2
1,325652E-2
1,682391E-2
1,649960E-2
1,325652E-2
1,714822E-2
2,103992E-2
1,909407E-2
2,266146E-2
2,493161E-2
1,422945E-2
1,520237E-2
2,136422E-2
1,649960E-2
1,520237E-2
2,460731E-2
1,844545E-2
1,520237E-2
2,071561E-2
1,649960E-2
1,552668E-2
2,136422E-2
2,298577E-2
1,779684E-2
2,136422E-2
2,136422E-2
1,001344E-2
1,422945E-2
2,331007E-2
1,552668E-2
1,617530E-2
2,525592E-2
2,233715E-2
1,487806E-2
1,682391E-2
1,747253E-2
1,358083E-2
2,006699E-2
2,266146E-2
1,520237E-2
1,779684E-2
2,136422E-2
1,293221E-2
1,747253E-2
2,331007E-2
1,617530E-2
1,552668E-2
2,266146E-2
1,876976E-2
1,390514E-2
1,714822E-2
1,909407E-2
1,682391E-2
2,233715E-2
2,720177E-2
2,006699E-2
2,039130E-2
2,493161E-2
1,390514E-2
1,585099E-2
2,201284E-2
2,006699E-2
1,844545E-2
2,460731E-2
2,103992E-2
1,195929E-2
2,039130E-2
2,395869E-2
1,941838E-2
2,103992E-2
2,428300E-2
1,812114E-2
2,201284E-2
2,849900E-2
2,103992E-2
2,136422E-2
2,590454E-2
1,909407E-2
1,909407E-2
2,590454E-2
2,298577E-2
1,552668E-2
1,974268E-2
2,266146E-2
1,552668E-2
1,747253E-2
2,395869E-2
1,649960E-2
1,682391E-2
2,428300E-2
1,617530E-2
1,682391E-2
2,136422E-2
1,520237E-2
1,812114E-2
2,720177E-2
2,201284E-2
1,422945E-2
1,585099E-2
1,455375E-2
1,520237E-2
1,909407E-2
2,525592E-2
1,812114E-2
1,585099E-2
1,779684E-2
1,033775E-2
1,358083E-2
1,974268E-2
1,455375E-2
1,520237E-2
2,460731E-2
2,136422E-2
1,260791E-2
1,520237E-2
1,617530E-2
1,552668E-2
2,039130E-2
2,363438E-2
1,876976E-2
1,876976E-2
2,136422E-2
1,520237E-2
1,714822E-2
2,233715E-2
1,585099E-2
1,325652E-2
2,233715E-2
2,039130E-2
1,455375E-2
1,747253E-2
1,552668E-2
1,228360E-2
1,714822E-2
2,493161E-2
1,747253E-2
1,422945E-2
1,682391E-2
9,040517E-3
1,098637E-2
1,649960E-2
1,293221E-2
9,689133E-3
1,747253E-2
1,552668E-2
9,040517E-3
1,260791E-2
1,260791E-2
6,770361E-3
1,001344E-2
1,617530E-2
1,033775E-2
1,195929E-2
1,455375E-2
4,500204E-3
8,391901E-3
1,617530E-2
9,364825E-3
1,066206E-2
1,941838E-2
1,552668E-2
7,743285E-3
1,714822E-2
1,844545E-2
1,098637E-2
1,585099E-2
2,622885E-2
2,298577E-2
2,363438E-2
3,239070E-2
2,622885E-2
3,206639E-2
4,730887E-2
4,893041E-2
4,860611E-2
5,865966E-2
6,255135E-2
5,995689E-2
7,163198E-2
8,233415E-2
8,038830E-2
8,817169E-2
9,854955E-2
9,627940E-2
9,919817E-2
1,076302E-1
1,047114E-1
1,069816E-1
1,147650E-1
1,173594E-1
1,095760E-1
1,121705E-1
1,095760E-1
9,595509E-2
9,465786E-2
9,790094E-2
9,011754E-2
8,622584E-2
8,752308E-2
7,552368E-2
6,936182E-2
6,871321E-2
5,703812E-2
4,666026E-2
4,666026E-2
4,568733E-2
3,725532E-2
3,628240E-2
3,433655E-2
1,844545E-2
1,779684E-2
2,039130E-2
1,293221E-2
7,418977E-3
1,358083E-2
6,446052E-3
-1,013034E-3
1,905739E-3
-4,904731E-3
-9,120736E-3
-4,904731E-3
-3,283190E-3
-1,041797E-2
-1,074228E-2
-8,796428E-3
-2,112014E-2
-2,047152E-2
-1,398536E-2
-2,079583E-2
-2,079583E-2
-1,528259E-2
-2,306598E-2
-2,955215E-2
-2,403891E-2
-2,403891E-2
-2,468752E-2
-1,949860E-2
-1,528259E-2
-2,209306E-2
-2,209306E-2
-1,917429E-2
-2,695768E-2
-2,436322E-2
-1,884998E-2
-2,209306E-2
-2,176875E-2
-1,495828E-2
-1,722844E-2
-2,695768E-2
-2,274168E-2
-1,755275E-2
-2,501183E-2
-2,144444E-2
-1,560690E-2
-2,306598E-2
-2,306598E-2
-1,755275E-2
-2,760630E-2
-2,566045E-2
-1,787705E-2
-2,144444E-2
-2,274168E-2
-1,852567E-2
-1,820136E-2
-2,501183E-2
-2,144444E-2
-1,884998E-2
-2,112014E-2
-1,917429E-2
-1,236382E-2
-1,722844E-2
-1,722844E-2
-1,333674E-2
-1,690413E-2
-1,690413E-2
-1,139089E-2
-1,171520E-2
-1,398536E-2
-6,850580E-3
-5,229039E-3
-1,625551E-2
-9,445044E-3
-2,634574E-3
-8,472120E-3
-8,147812E-3
1,257123E-3
-3,283190E-3
-6,850580E-3
-2,634574E-3
-8,147812E-3
-5,553347E-3
-4,010948E-5
2,554355E-3
1,581431E-3
3,202971E-3
3,202971E-3
-4,256115E-3
9,328148E-4
6,446052E-3
1,581431E-3
1,581431E-3
8,716209E-3
1,581431E-3
2,230047E-3
8,391901E-3
1,581431E-3
4,175896E-3
1,001344E-2
8,067593E-3
2,878663E-3
8,716209E-3
9,689133E-3
-2,634574E-3
9,328148E-4
5,473128E-3
-4,010948E-5
4,824512E-3
1,358083E-2
6,446052E-3
3,851588E-3
7,418977E-3
-4,010948E-5
2,230047E-3
8,391901E-3
6,121744E-3
3,851588E-3
8,391901E-3
1,131067E-2
2,554355E-3
8,067593E-3
1,228360E-2
2,554355E-3
4,175896E-3
1,422945E-2
1,228360E-2
7,743285E-3
1,195929E-2
5,797436E-3
5,148820E-3
1,260791E-2
1,455375E-2
7,418977E-3
1,228360E-2
1,228360E-2
2,554355E-3
9,040517E-3
1,520237E-2
9,040517E-3
1,001344E-2
1,649960E-2
1,033775E-2
3,851588E-3
1,098637E-2
8,716209E-3
8,067593E-3
1,649960E-2
1,682391E-2
1,131067E-2
1,228360E-2
1,714822E-2
7,743285E-3
8,716209E-3
1,649960E-2
1,001344E-2
1,001344E-2
2,103992E-2
1,390514E-2
8,716209E-3
1,455375E-2
1,293221E-2
1,098637E-2
1,520237E-2
1,649960E-2
1,195929E-2
1,682391E-2
1,844545E-2
7,743285E-3
8,716209E-3
1,585099E-2
1,195929E-2
1,260791E-2
2,039130E-2
1,455375E-2
7,743285E-3
1,033775E-2
9,689133E-3
5,473128E-3
1,131067E-2
1,812114E-2
1,228360E-2
1,228360E-2
1,325652E-2
3,527280E-3
8,716209E-3
1,649960E-2
1,131067E-2
9,689133E-3
1,617530E-2
1,455375E-2
5,473128E-3
1,033775E-2
1,098637E-2
8,716209E-3
1,325652E-2
1,941838E-2
1,228360E-2
1,585099E-2
1,649960E-2
6,121744E-3
9,689133E-3
1,585099E-2
1,001344E-2
1,098637E-2
1,649960E-2
1,358083E-2
7,418977E-3
1,228360E-2
1,001344E-2
6,121744E-3
1,066206E-2
1,747253E-2
1,001344E-2
9,689133E-3
1,617530E-2
5,797436E-3
8,716209E-3
1,617530E-2
9,040517E-3
8,391901E-3
1,487806E-2
1,163498E-2
4,500204E-3
9,689133E-3
1,260791E-2
7,418977E-3
1,098637E-2
1,812114E-2
9,689133E-3
1,163498E-2
1,649960E-2
5,473128E-3
5,148820E-3
1,293221E-2
1,195929E-2
1,001344E-2
1,455375E-2
1,585099E-2
5,473128E-3
9,040517E-3
1,228360E-2
9,364825E-3
1,163498E-2
1,812114E-2
8,716209E-3
8,716209E-3
1,260791E-2
5,148820E-3
5,148820E-3
1,228360E-2
1,358083E-2
1,066206E-2
1,520237E-2
1,358083E-2
4,500204E-3
8,067593E-3
1,325652E-2
6,446052E-3
6,770361E-3
1,422945E-2
1,228360E-2
8,067593E-3
1,195929E-2
8,391901E-3
5,473128E-3
1,390514E-2
1,552668E-2
9,040517E-3
1,293221E-2
1,422945E-2
3,527280E-3
7,743285E-3
1,487806E-2
8,716209E-3
1,033775E-2
1,812114E-2
1,131067E-2
6,121744E-3
1,228360E-2
1,001344E-2
9,040517E-3
1,487806E-2
1,844545E-2
1,260791E-2
1,422945E-2
1,617530E-2
8,391901E-3
1,195929E-2
2,071561E-2
1,358083E-2
1,358083E-2
2,233715E-2
1,682391E-2
1,066206E-2
1,585099E-2
1,487806E-2
1,066206E-2
1,487806E-2
1,974268E-2
1,163498E-2
1,390514E-2
1,876976E-2
7,743285E-3
1,098637E-2
1,812114E-2
1,131067E-2
1,260791E-2
2,039130E-2
1,714822E-2
9,364825E-3
1,131067E-2
1,260791E-2
1,066206E-2
1,422945E-2
2,071561E-2
1,390514E-2
1,358083E-2
1,747253E-2
1,001344E-2
1,098637E-2
1,617530E-2
1,358083E-2
1,163498E-2
1,974268E-2
1,974268E-2
8,716209E-3
1,455375E-2
1,552668E-2
8,391901E-3
1,422945E-2
2,201284E-2
1,585099E-2
1,649960E-2
2,168853E-2
1,228360E-2
1,163498E-2
1,941838E-2
1,487806E-2
1,455375E-2
2,136422E-2
1,779684E-2
1,325652E-2
1,552668E-2
1,585099E-2
1,260791E-2
1,520237E-2
2,363438E-2
1,682391E-2
1,552668E-2
1,909407E-2
1,098637E-2
1,228360E-2
2,103992E-2
1,909407E-2
1,779684E-2
2,201284E-2
1,812114E-2
1,033775E-2
1,682391E-2
2,006699E-2
1,228360E-2
1,682391E-2
2,655315E-2
1,747253E-2
1,812114E-2
2,590454E-2
1,422945E-2
1,422945E-2
2,266146E-2
1,909407E-2
1,747253E-2
2,168853E-2
2,103992E-2
1,487806E-2
1,844545E-2
2,136422E-2
1,779684E-2
2,071561E-2
2,331007E-2
1,682391E-2
1,682391E-2
2,331007E-2
1,585099E-2
1,747253E-2
2,266146E-2
1,747253E-2
1,487806E-2
2,136422E-2
1,941838E-2
1,163498E-2
1,682391E-2
1,779684E-2
1,455375E-2
1,844545E-2
2,233715E-2
1,390514E-2
1,487806E-2
1,714822E-2
1,293221E-2
1,293221E-2
2,201284E-2
1,941838E-2
1,812114E-2
2,103992E-2
1,909407E-2
1,098637E-2
1,422945E-2
2,006699E-2
1,358083E-2
1,779684E-2
2,655315E-2
1,812114E-2
1,487806E-2
2,071561E-2
1,390514E-2
1,293221E-2
1,812114E-2
1,974268E-2
1,585099E-2
2,136422E-2
2,331007E-2
1,195929E-2
1,487806E-2
1,941838E-2
1,131067E-2
1,325652E-2
2,266146E-2
1,779684E-2
1,293221E-2
1,649960E-2
1,293221E-2
1,260791E-2
1,714822E-2
1,779684E-2
1,228360E-2
1,455375E-2
1,779684E-2
9,364825E-3
1,649960E-2
2,298577E-2
1,390514E-2
1,358083E-2
2,233715E-2
1,649960E-2
1,325652E-2
1,779684E-2
1,747253E-2
1,487806E-2
2,006699E-2
2,168853E-2
1,747253E-2
2,136422E-2
2,266146E-2
1,293221E-2
1,714822E-2
2,233715E-2
1,714822E-2
1,617530E-2
2,395869E-2
1,844545E-2
1,487806E-2
1,909407E-2
1,585099E-2
1,455375E-2
1,747253E-2
2,168853E-2
1,682391E-2
1,649960E-2
1,974268E-2
1,001344E-2
1,098637E-2
2,006699E-2
1,422945E-2
1,455375E-2
2,428300E-2
1,714822E-2
1,195929E-2
1,682391E-2
1,747253E-2
1,390514E-2
1,941838E-2
2,331007E-2
1,487806E-2
1,909407E-2
2,266146E-2
1,195929E-2
1,617530E-2
2,395869E-2
1,812114E-2
1,552668E-2
2,071561E-2
1,844545E-2
1,422945E-2
1,812114E-2
1,520237E-2
1,195929E-2
1,714822E-2
2,428300E-2
1,747253E-2
1,974268E-2
2,363438E-2
1,293221E-2
1,293221E-2
2,103992E-2
1,909407E-2
1,649960E-2
2,363438E-2
1,974268E-2
1,163498E-2
1,617530E-2
2,039130E-2
1,422945E-2
1,876976E-2
2,849900E-2
1,974268E-2
1,779684E-2
1,844545E-2
9,364825E-3
1,228360E-2
2,006699E-2
1,747253E-2
1,455375E-2
1,974268E-2
2,071561E-2
1,001344E-2
1,228360E-2
1,585099E-2
1,195929E-2
1,228360E-2
2,233715E-2
1,585099E-2
1,260791E-2
1,909407E-2
1,358083E-2
1,682391E-2
2,590454E-2
2,558023E-2
2,395869E-2
3,044485E-2
3,303932E-2
2,460731E-2
3,628240E-2
4,860611E-2
4,374148E-2
5,347073E-2
7,649660E-2
8,622584E-2
8,460430E-2
7,487506E-2
5,509227E-2
4,439010E-2
5,022765E-2
4,341718E-2
2,785039E-2
2,201284E-2
2,103992E-2
1,293221E-2
1,358083E-2
7,418977E-3
-1,139089E-2
-1,982290E-2
-1,982290E-2
-3,149799E-2
-3,668692E-2
-2,922784E-2
-2,987645E-2
-2,371460E-2
-1,203951E-2
-4,256115E-3
-1,013034E-3
7,743285E-3
1,325652E-2
4,175896E-3
7,743285E-3
1,325652E-2
5,473128E-3
8,067593E-3
1,585099E-2
6,770361E-3
9,328148E-4
3,851588E-3
1,257123E-3
-4,010948E-5
7,094669E-3
7,743285E-3
3,851588E-3
6,121744E-3
1,066206E-2
6,085067E-4
4,175896E-3
1,098637E-2
4,824512E-3
5,797436E-3
1,455375E-2
1,033775E-2
8,067593E-3
1,066206E-2
6,770361E-3
7,743285E-3
1,714822E-2
2,006699E-2
1,260791E-2
1,455375E-2
1,520237E-2
4,824512E-3
1,066206E-2
1,812114E-2
1,325652E-2
1,487806E-2
2,331007E-2
1,974268E-2
1,487806E-2
1,747253E-2
1,260791E-2
1,131067E-2
1,974268E-2
2,233715E-2
1,520237E-2
1,909407E-2
2,233715E-2
1,552668E-2
1,682391E-2
2,298577E-2
1,779684E-2
1,714822E-2
2,590454E-2
2,493161E-2
1,747253E-2
2,136422E-2
1,844545E-2
1,390514E-2
2,006699E-2
2,622885E-2
1,909407E-2
2,039130E-2
2,298577E-2
1,066206E-2
1,293221E-2
2,136422E-2
1,455375E-2
1,260791E-2
1,974268E-2
1,422945E-2
7,418977E-3
1,033775E-2
9,040517E-3
6,446052E-3
1,617530E-2
3,303932E-2
2,460731E-2
-9,862977E-2
-2,539733E-1
-3,444553E-1
-3,661839E-1
-3,995877E-1
-4,848807E-1
-5,335269E-1
-5,147171E-1
-4,910426E-1
-4,689896E-1
-4,339643E-1
-4,287754E-1
-4,488825E-1
-4,699625E-1
-3,940744E-1
-2,098674E-1
9,364825E-3
1,994094E-1
3,119443E-1
3,926970E-1
4,848005E-1
5,869576E-1
6,878174E-1
7,757049E-1
8,243511E-1
8,305130E-1
8,201351E-1
7,857584E-1
7,257614E-1
6,560352E-1
5,892277E-1
5,107452E-1
4,322626E-1
3,560502E-1
2,623251E-1
1,844912E-1
1,189810E-1
5,184919E-2
-5,553347E-3
-4,479463E-2
-7,657682E-2
-1,090076E-1
-1,200341E-1
-1,200341E-1
-1,310606E-1
-1,274932E-1
-1,151695E-1
-1,164667E-1
-1,132236E-1
-1,060889E-1
-1,119264E-1
-1,047916E-1
-9,441377E-2
-9,311653E-2
-9,246792E-2
-8,371160E-2
-8,241437E-2
-8,760330E-2
-8,144144E-2
-7,690113E-2
-7,690113E-2
-6,976635E-2
-5,776695E-2
-5,971280E-2
-5,711833E-2
-4,771340E-2
-5,095648E-2
-4,738909E-2
-3,701123E-2
-3,474108E-2
-3,474108E-2
-2,533614E-2
-2,241737E-2
-3,149799E-2
-2,501183E-2
-1,852567E-2
-2,274168E-2
-1,820136E-2
-6,526271E-3
-1,366105E-2
-1,074228E-2
-3,283190E-3
-9,445044E-3
-5,553347E-3
2,841986E-4
-1,337342E-3
-2,634574E-3
5,148820E-3
5,473128E-3
-6,887257E-4
5,148820E-3
8,067593E-3
3,527280E-3
7,418977E-3
1,552668E-2
8,391901E-3
7,094669E-3
1,358083E-2
7,418977E-3
8,067593E-3
1,455375E-2
1,422945E-2
1,066206E-2
1,876976E-2
1,974268E-2
1,001344E-2
1,293221E-2
1,779684E-2
1,098637E-2
1,455375E-2
2,363438E-2
1,844545E-2
1,455375E-2
2,103992E-2
1,812114E-2
1,649960E-2
2,266146E-2
2,428300E-2
1,747253E-2
1,974268E-2
2,233715E-2
1,325652E-2
1,812114E-2
2,298577E-2
1,585099E-2
1,585099E-2
2,331007E-2
1,844545E-2
1,293221E-2
1,876976E-2
1,585099E-2
1,131067E-2
1,714822E-2
2,201284E-2
1,714822E-2
1,552668E-2
1,876976E-2
1,001344E-2
1,260791E-2
1,844545E-2
1,325652E-2
1,260791E-2
2,201284E-2
1,844545E-2
1,066206E-2
1,682391E-2
1,325652E-2
1,195929E-2
1,649960E-2
2,136422E-2
1,714822E-2
1,876976E-2
2,039130E-2
1,066206E-2
1,260791E-2
2,071561E-2
1,649960E-2
1,487806E-2
2,039130E-2
1,941838E-2
1,033775E-2
1,552668E-2
1,682391E-2
1,163498E-2
1,422945E-2
2,395869E-2
1,585099E-2
1,195929E-2
1,747253E-2
1,260791E-2
1,325652E-2
1,844545E-2
1,617530E-2
1,422945E-2
1,941838E-2
1,941838E-2
8,067593E-3
1,293221E-2
1,649960E-2
1,195929E-2
1,617530E-2
2,266146E-2
1,422945E-2
1,260791E-2
1,682391E-2
1,293221E-2
1,325652E-2
2,039130E-2
1,714822E-2
1,131067E-2
1,617530E-2
1,617530E-2
9,040517E-3
1,195929E-2
1,585099E-2
7,418977E-3
8,716209E-3
1,779684E-2
1,098637E-2
1,001344E-2
1,358083E-2
7,743285E-3
7,094669E-3
1,325652E-2
1,520237E-2
1,195929E-2
1,714822E-2
1,682391E-2
7,094669E-3
1,260791E-2
1,844545E-2
1,260791E-2
1,390514E-2
1,974268E-2
1,228360E-2
9,040517E-3
1,649960E-2
1,163498E-2
1,163498E-2
1,909407E-2
1,779684E-2
1,358083E-2
1,747253E-2
1,844545E-2
1,001344E-2
1,293221E-2
1,844545E-2
1,195929E-2
1,455375E-2
2,266146E-2
1,520237E-2
1,325652E-2
2,039130E-2
1,422945E-2
1,455375E-2
2,136422E-2
2,039130E-2
1,422945E-2
1,714822E-2
1,682391E-2
8,067593E-3
1,228360E-2
1,585099E-2
1,228360E-2
1,325652E-2
2,136422E-2
1,552668E-2
1,131067E-2
1,520237E-2
1,033775E-2
9,040517E-3
1,487806E-2
1,876976E-2
1,260791E-2
1,487806E-2
1,941838E-2
7,418977E-3
1,033775E-2
1,876976E-2
1,131067E-2
9,689133E-3
1,909407E-2
1,649960E-2
1,001344E-2
1,390514E-2
1,098637E-2
1,358083E-2
1,941838E-2
1,909407E-2
1,585099E-2
1,876976E-2
2,168853E-2
1,228360E-2
1,520237E-2
2,103992E-2
1,682391E-2
1,552668E-2
2,103992E-2
2,006699E-2
1,455375E-2
1,909407E-2
1,876976E-2
1,066206E-2
1,520237E-2
2,331007E-2
1,455375E-2
1,455375E-2
1,876976E-2
9,689133E-3
1,001344E-2
1,585099E-2
1,163498E-2
1,228360E-2
1,779684E-2
1,552668E-2
7,743285E-3
1,098637E-2
1,358083E-2
9,040517E-3
1,098637E-2
1,714822E-2
1,033775E-2
1,033775E-2
1,455375E-2
6,770361E-3
8,067593E-3
1,585099E-2
1,390514E-2
1,001344E-2
1,682391E-2
1,487806E-2
5,148820E-3
1,033775E-2
1,358083E-2
7,418977E-3
8,067593E-3
1,779684E-2
1,228360E-2
1,066206E-2
1,585099E-2
7,743285E-3
9,364825E-3
1,585099E-2
1,066206E-2
7,418977E-3
1,260791E-2
1,325652E-2
4,175896E-3
7,743285E-3
1,131067E-2
5,473128E-3
9,364825E-3
1,812114E-2
8,391901E-3
4,824512E-3
8,716209E-3
4,824512E-3
4,824512E-3
1,001344E-2
1,001344E-2
4,175896E-3
8,716209E-3
8,716209E-3
-3,931807E-3
1,905739E-3
6,770361E-3
-6,887257E-4
-1,013034E-3
9,040517E-3
2,230047E-3
-2,310266E-3
1,905739E-3
-4,904731E-3
-5,553347E-3
3,202971E-3
2,878663E-3
1,581431E-3
6,770361E-3
6,446052E-3
2,841986E-4
9,040517E-3
1,455375E-2
8,391901E-3
1,487806E-2
2,525592E-2
2,201284E-2
2,395869E-2
3,368793E-2
3,336362E-2
3,952548E-2
4,990334E-2
5,476796E-2
5,444365E-2
6,319997E-2
7,228060E-2
6,741597E-2
7,552368E-2
8,752308E-2
8,233415E-2
8,460430E-2
9,952248E-2
9,952248E-2
9,498216E-2
1,017926E-1
9,400924E-2
9,271201E-2
9,854955E-2
9,822524E-2
8,946893E-2
9,076616E-2
8,914462E-2
7,292921E-2
7,455075E-2
7,552368E-2
6,287566E-2
5,833535E-2
5,995689E-2
4,957903E-2
3,790394E-2
3,952548E-2
3,563378E-2
2,882331E-2
2,914762E-2
3,012054E-2
1,779684E-2
1,747253E-2
1,682391E-2
5,473128E-3
6,121744E-3
1,163498E-2
5,797436E-3
2,878663E-3
7,743285E-3
-3,644176E-4
-8,147812E-3
-2,958882E-3
-2,310266E-3
-5,553347E-3
-1,337342E-3
2,554355E-3
-3,283190E-3
-4,904731E-3
-2,634574E-3
-1,074228E-2
-7,823504E-3
-1,013034E-3
-5,553347E-3
-6,526271E-3
2,230047E-3
6,085067E-4
-1,009366E-2
-7,499196E-3
-1,337342E-3
-7,174888E-3
-3,607499E-3
5,473128E-3
-2,958882E-3
-7,174888E-3
-1,661650E-3
-7,823504E-3
-6,526271E-3
6,085067E-4
-1,661650E-3
-3,607499E-3
3,851588E-3
3,202971E-3
-4,904731E-3
-1,013034E-3
5,148820E-3
9,328148E-4
1,581431E-3
1,390514E-2
8,716209E-3
5,797436E-3
1,163498E-2
5,148820E-3
3,527280E-3
1,033775E-2
1,293221E-2
6,121744E-3
9,689133E-3
1,520237E-2
2,878663E-3
5,473128E-3
1,455375E-2
6,446052E-3
5,473128E-3
1,682391E-2
9,689133E-3
7,743285E-3
1,390514E-2
9,040517E-3
9,689133E-3
1,520237E-2
1,714822E-2
1,552668E-2
1,909407E-2
2,071561E-2
9,689133E-3
1,325652E-2
2,168853E-2
1,617530E-2
1,520237E-2
2,331007E-2
1,876976E-2
1,163498E-2
1,812114E-2
1,649960E-2
1,325652E-2
1,779684E-2
2,071561E-2
1,228360E-2
1,682391E-2
1,909407E-2
8,067593E-3
1,585099E-2
2,168853E-2
1,163498E-2
1,131067E-2
2,103992E-2
1,812114E-2
1,260791E-2
2,103992E-2
1,941838E-2
1,455375E-2
1,714822E-2
1,876976E-2
1,617530E-2
1,909407E-2
2,136422E-2
1,487806E-2
1,844545E-2
2,395869E-2
1,649960E-2
1,358083E-2
2,071561E-2
1,617530E-2
1,293221E-2
1,520237E-2
1,455375E-2
1,163498E-2
1,844545E-2
2,233715E-2
1,422945E-2
1,779684E-2
2,071561E-2
8,391901E-3
1,358083E-2
2,201284E-2
1,617530E-2
1,520237E-2
2,525592E-2
1,909407E-2
1,195929E-2
1,552668E-2
1,487806E-2
1,487806E-2
2,071561E-2
2,298577E-2
1,520237E-2
1,747253E-2
2,298577E-2
1,228360E-2
1,390514E-2
2,266146E-2
1,714822E-2
1,228360E-2
2,039130E-2
2,071561E-2
1,390514E-2
1,876976E-2
1,876976E-2
1,455375E-2
1,909407E-2
2,266146E-2
1,422945E-2
1,844545E-2
2,428300E-2
1,455375E-2
1,520237E-2
2,201284E-2
1,941838E-2
1,779684E-2
2,590454E-2
2,201284E-2
1,520237E-2
2,006699E-2
1,812114E-2
1,747253E-2
2,460731E-2
2,914762E-2
2,233715E-2
2,298577E-2
2,558023E-2
1,649960E-2
1,974268E-2
2,622885E-2
2,039130E-2
1,941838E-2
2,785039E-2
2,428300E-2
1,909407E-2
2,298577E-2
1,974268E-2
1,714822E-2
2,298577E-2
2,525592E-2
1,747253E-2
2,428300E-2
2,914762E-2
1,876976E-2
2,071561E-2
2,655315E-2
2,460731E-2
2,168853E-2
2,590454E-2
2,493161E-2
2,006699E-2
2,136422E-2
2,168853E-2
1,812114E-2
2,331007E-2
2,979624E-2
2,363438E-2
2,136422E-2
2,331007E-2
1,487806E-2
1,649960E-2
2,493161E-2
2,168853E-2
2,136422E-2
2,525592E-2
2,525592E-2
2,039130E-2
2,558023E-2
2,979624E-2
2,428300E-2
2,622885E-2
3,109347E-2
2,395869E-2
2,590454E-2
3,563378E-2
2,785039E-2
2,817469E-2
3,563378E-2
3,044485E-2
2,914762E-2
3,466086E-2
3,303932E-2
2,298577E-2
2,849900E-2
3,368793E-2
3,076916E-2
3,271501E-2
4,049840E-2
3,303932E-2
2,914762E-2
3,368793E-2
2,687746E-2
2,558023E-2
3,563378E-2
3,466086E-2
2,720177E-2
3,044485E-2
3,368793E-2
2,493161E-2
2,720177E-2
3,076916E-2
2,006699E-2
2,363438E-2
3,303932E-2
2,525592E-2
2,331007E-2
2,622885E-2
2,233715E-2
2,298577E-2
2,558023E-2
2,525592E-2
1,974268E-2
2,298577E-2
2,428300E-2
1,293221E-2
1,325652E-2
1,941838E-2
1,260791E-2
1,001344E-2
1,682391E-2
1,195929E-2
7,743285E-3
1,195929E-2
8,067593E-3
5,148820E-3
1,163498E-2
1,293221E-2
5,473128E-3
6,446052E-3
1,001344E-2
-6,887257E-4
2,230047E-3
9,364825E-3
1,257123E-3
-1,013034E-3
4,824512E-3
2,841986E-4
-6,850580E-3
-1,985958E-3
-1,661650E-3
-7,174888E-3
-4,256115E-3
-1,661650E-3
-7,174888E-3
-4,904731E-3
-4,256115E-3
-1,463397E-2
-1,203951E-2
-4,580423E-3
-8,147812E-3
-9,445044E-3
-2,634574E-3
-7,823504E-3
-1,236382E-2
-5,877655E-3
-1,041797E-2
-1,333674E-2
-7,174888E-3
-2,958882E-3
-8,147812E-3
-5,877655E-3
-2,958882E-3
-1,333674E-2
-9,445044E-3
-2,310266E-3
-8,472120E-3
-9,769352E-3
-6,887257E-4
-5,229039E-3
-9,769352E-3
-5,877655E-3
-1,074228E-2
-1,268813E-2
-6,201963E-3
-2,310266E-3
-8,472120E-3
-6,201963E-3
-4,580423E-3
-1,430967E-2
-1,041797E-2
-1,661650E-3
-7,174888E-3
-3,283190E-3
1,033775E-2
6,446052E-3
7,094669E-3
1,293221E-2
1,131067E-2
1,163498E-2
2,201284E-2
2,882331E-2
2,493161E-2
3,141778E-2
3,595809E-2
2,493161E-2
2,849900E-2
3,563378E-2
2,947193E-2
3,109347E-2
4,017409E-2
3,206639E-2
2,720177E-2
2,914762E-2
2,071561E-2
1,812114E-2
2,525592E-2
2,395869E-2
1,941838E-2
2,168853E-2
2,168853E-2
1,358083E-2
1,520237E-2
2,006699E-2
8,716209E-3
9,364825E-3
1,714822E-2
1,552668E-2
1,001344E-2
1,390514E-2
1,163498E-2
9,689133E-3
1,163498E-2
1,325652E-2
7,094669E-3
1,163498E-2
1,195929E-2
1,257123E-3
6,121744E-3
1,293221E-2
5,797436E-3
4,500204E-3
1,422945E-2
7,418977E-3
1,581431E-3
5,473128E-3
1,581431E-3
2,878663E-3
7,094669E-3
7,418977E-3
2,554355E-3
3,527280E-3
8,067593E-3
-6,887257E-4
1,257123E-3
8,716209E-3
6,085067E-4
1,905739E-3
1,293221E-2
8,716209E-3
3,527280E-3
6,770361E-3
3,527280E-3
2,554355E-3
1,163498E-2
1,390514E-2
7,418977E-3
1,066206E-2
1,487806E-2
4,175896E-3
6,770361E-3
1,195929E-2
7,418977E-3
8,391901E-3
1,520237E-2
1,098637E-2
7,418977E-3
1,195929E-2
8,067593E-3
6,446052E-3
1,163498E-2
1,617530E-2
1,001344E-2
1,033775E-2
1,422945E-2
5,148820E-3
6,770361E-3
1,358083E-2
1,033775E-2
8,716209E-3
1,552668E-2
9,364825E-3
1,581431E-3
6,770361E-3
8,716209E-3
4,500204E-3
1,098637E-2
1,617530E-2
8,391901E-3
1,033775E-2
1,293221E-2
2,878663E-3
6,446052E-3
1,293221E-2
9,689133E-3
9,040517E-3
1,617530E-2
1,228360E-2
7,094669E-3
1,390514E-2
9,689133E-3
6,446052E-3
1,260791E-2
1,649960E-2
1,195929E-2
1,195929E-2
1,390514E-2
2,878663E-3
5,797436E-3
1,422945E-2
8,067593E-3
7,094669E-3
1,487806E-2
1,033775E-2
5,148820E-3
8,716209E-3
6,770361E-3
3,851588E-3
1,131067E-2
1,163498E-2
3,851588E-3
1,066206E-2
1,228360E-2
-4,010948E-5
2,878663E-3
1,390514E-2
5,797436E-3
6,770361E-3
1,617530E-2
1,098637E-2
8,391901E-3
9,689133E-3
5,797436E-3
7,418977E-3
1,228360E-2
1,390514E-2
1,001344E-2
1,066206E-2
1,325652E-2
2,878663E-3
7,418977E-3
1,325652E-2
7,418977E-3
7,094669E-3
1,422945E-2
1,001344E-2
6,446052E-3
1,001344E-2
8,067593E-3
3,202971E-3
1,066206E-2
1,260791E-2
8,716209E-3
1,228360E-2
1,195929E-2
2,554355E-3
9,040517E-3
1,455375E-2
6,446052E-3
9,689133E-3
1,747253E-2
7,094669E-3
6,770361E-3
1,260791E-2
7,418977E-3
5,797436E-3
1,358083E-2
1,422945E-2
9,689133E-3
1,195929E-2
1,163498E-2
1,905739E-3
6,121744E-3
1,455375E-2
9,364825E-3
8,716209E-3
1,714822E-2
1,033775E-2
6,770361E-3
1,358083E-2
1,001344E-2
7,094669E-3
1,390514E-2
1,552668E-2
1,001344E-2
1,390514E-2
1,422945E-2
4,824512E-3
8,391901E-3
1,714822E-2
7,743285E-3
8,716209E-3
1,844545E-2
1,195929E-2
9,040517E-3
1,325652E-2
8,716209E-3
6,770361E-3
1,325652E-2
1,422945E-2
7,418977E-3
1,455375E-2
1,552668E-2
3,851588E-3
7,743285E-3
1,617530E-2
1,163498E-2
1,195929E-2
1,876976E-2
1,228360E-2
7,418977E-3
1,358083E-2
1,098637E-2
8,067593E-3
1,390514E-2
1,779684E-2
1,325652E-2
1,487806E-2
1,974268E-2
8,067593E-3
1,066206E-2
1,585099E-2
8,067593E-3
1,098637E-2
2,331007E-2
1,617530E-2
8,716209E-3
1,455375E-2
1,293221E-2
1,131067E-2
1,617530E-2
1,941838E-2
1,487806E-2
1,390514E-2
1,714822E-2
1,033775E-2
1,552668E-2
2,298577E-2
1,422945E-2
1,195929E-2
1,941838E-2
1,909407E-2
1,163498E-2
1,617530E-2
1,779684E-2
1,293221E-2
1,552668E-2
2,201284E-2
1,455375E-2
1,649960E-2
2,006699E-2
9,689133E-3
1,228360E-2
1,779684E-2
1,195929E-2
1,098637E-2
1,909407E-2
1,779684E-2
7,418977E-3
1,066206E-2
1,033775E-2
6,121744E-3
1,228360E-2
1,876976E-2
1,325652E-2
1,325652E-2
1,779684E-2
1,001344E-2
1,033775E-2
1,844545E-2
1,649960E-2
1,293221E-2
1,682391E-2
1,779684E-2
8,067593E-3
1,228360E-2
1,455375E-2
9,689133E-3
1,390514E-2
2,071561E-2
1,552668E-2
1,325652E-2
1,520237E-2
5,473128E-3
1,098637E-2
1,876976E-2
1,812114E-2
1,455375E-2
1,649960E-2
1,747253E-2
1,066206E-2
1,422945E-2
1,682391E-2
1,066206E-2
1,585099E-2
2,168853E-2
1,390514E-2
1,260791E-2
1,747253E-2
9,364825E-3
9,364825E-3
1,585099E-2
1,520237E-2
1,487806E-2
1,941838E-2
1,682391E-2
7,418977E-3
1,520237E-2
1,844545E-2
9,689133E-3
1,422945E-2
2,493161E-2
1,649960E-2
1,325652E-2
1,974268E-2
1,325652E-2
1,260791E-2
2,006699E-2
2,233715E-2
1,649960E-2
1,974268E-2
1,844545E-2
8,391901E-3
1,422945E-2
1,844545E-2
1,098637E-2
1,293221E-2
2,233715E-2
1,747253E-2
1,260791E-2
1,649960E-2
1,066206E-2
1,163498E-2
2,103992E-2
2,201284E-2
1,649960E-2
2,363438E-2
2,979624E-2
2,266146E-2
3,206639E-2
4,439010E-2
4,568733E-2
6,190274E-2
7,552368E-2
4,536302E-2
4,666026E-2
7,746953E-2
7,649660E-2
6,579443E-2
4,925472E-2
2,460731E-2
-4,010948E-5
-2,310266E-3
7,743285E-3
3,202971E-3
4,824512E-3
2,230047E-3
-1,593121E-2
-2,987645E-2
-2,922784E-2
-3,895708E-2
-4,155155E-2
-3,441677E-2
-3,311954E-2
-2,922784E-2
-1,236382E-2
-4,010948E-5
9,328148E-4
9,364825E-3
1,585099E-2
9,364825E-3
1,487806E-2
2,039130E-2
1,228360E-2
1,131067E-2
1,714822E-2
1,066206E-2
6,770361E-3
1,033775E-2
3,527280E-3
1,905739E-3
7,094669E-3
1,098637E-2
6,770361E-3
1,033775E-2
1,195929E-2
4,500204E-3
5,797436E-3
1,293221E-2
8,391901E-3
7,743285E-3
1,714822E-2
1,487806E-2
9,689133E-3
1,358083E-2
1,163498E-2
7,418977E-3
1,552668E-2
2,006699E-2
1,455375E-2
1,552668E-2
1,812114E-2
7,418977E-3
1,098637E-2
1,876976E-2
1,422945E-2
1,422945E-2
2,039130E-2
1,682391E-2
1,098637E-2
1,585099E-2
1,617530E-2
1,390514E-2
1,649960E-2
2,233715E-2
1,520237E-2
1,617530E-2
2,039130E-2
1,293221E-2
1,455375E-2
2,201284E-2
1,941838E-2
1,714822E-2
2,331007E-2
2,201284E-2
1,390514E-2
1,682391E-2
1,876976E-2
1,520237E-2
1,974268E-2
2,687746E-2
1,876976E-2
1,844545E-2
2,071561E-2
1,358083E-2
1,552668E-2
2,071561E-2
1,844545E-2
1,649960E-2
1,779684E-2
1,876976E-2
9,689133E-3
9,364825E-3
1,358083E-2
6,770361E-3
1,974268E-2
4,601164E-2
-3,863277E-2
-2,108404E-1
-3,220780E-1
-3,652110E-1
-3,937501E-1
-4,628278E-1
-5,234734E-1
-5,202303E-1
-4,865022E-1
-4,615305E-1
-4,352616E-1
-4,235865E-1
-4,326671E-1
-4,673681E-1
-4,106142E-1
-2,257585E-1
-1,593121E-2
1,666543E-1
2,921615E-1
3,661037E-1
4,617746E-1
5,791742E-1
6,842500E-1
7,620839E-1
8,165677E-1
8,324588E-1
8,061898E-1
7,727861E-1
7,208968E-1
6,427386E-1
5,723637E-1
5,084750E-1
4,267494E-1
3,424292E-1
2,629738E-1
1,770321E-1
1,053600E-1
4,763318E-2
-4,904731E-3
-5,128079E-2
-7,819836E-2
-1,034944E-1
-1,239258E-1
-1,245744E-1
-1,187369E-1
-1,226286E-1
-1,187369E-1
-1,047916E-1
-1,080347E-1
-1,060889E-1
-9,538669E-2
-9,830546E-2
-9,862977E-2
-9,214361E-2
-8,857622E-2
-9,019776E-2
-8,241437E-2
-7,430666E-2
-8,111713E-2
-7,430666E-2
-6,522604E-2
-6,814481E-2
-6,457742E-2
-5,355095E-2
-5,257802E-2
-5,160510E-2
-4,349739E-2
-4,090293E-2
-3,960570E-2
-3,344384E-2
-2,857922E-2
-3,020076E-2
-2,403891E-2
-1,820136E-2
-2,566045E-2
-1,884998E-2
-1,203951E-2
-1,593121E-2
-1,528259E-2
-3,931807E-3
-7,174888E-3
-1,106658E-2
-6,526271E-3
-6,526271E-3
-5,229039E-3
1,905739E-3
6,770361E-3
6,085067E-4
6,446052E-3
1,001344E-2
6,085067E-4
4,824512E-3
1,163498E-2
6,121744E-3
6,770361E-3
1,520237E-2
1,131067E-2
7,094669E-3
1,228360E-2
1,098637E-2
8,391901E-3
1,390514E-2
1,747253E-2
1,260791E-2
1,358083E-2
1,682391E-2
1,066206E-2
1,358083E-2
1,974268E-2
1,422945E-2
1,422945E-2
2,298577E-2
1,909407E-2
1,325652E-2
1,909407E-2
1,812114E-2
1,325652E-2
1,779684E-2
2,493161E-2
1,649960E-2
1,649960E-2
2,266146E-2
1,228360E-2
1,422945E-2
1,909407E-2
1,487806E-2
1,195929E-2
1,974268E-2
1,876976E-2
9,364825E-3
1,293221E-2
1,325652E-2
8,067593E-3
1,293221E-2
2,103992E-2
1,487806E-2
1,455375E-2
1,909407E-2
9,040517E-3
1,131067E-2
1,812114E-2
1,260791E-2
1,163498E-2
1,876976E-2
2,006699E-2
1,163498E-2
1,714822E-2
1,844545E-2
1,195929E-2
1,520237E-2
2,168853E-2
1,455375E-2
1,390514E-2
1,747253E-2
9,689133E-3
1,325652E-2
2,039130E-2
1,649960E-2
1,487806E-2
2,006699E-2
1,682391E-2
7,094669E-3
1,358083E-2
1,649960E-2
1,260791E-2
1,714822E-2
2,720177E-2
1,974268E-2
1,779684E-2
2,331007E-2
1,617530E-2
1,617530E-2
2,103992E-2
1,649960E-2
1,617530E-2
2,266146E-2
2,395869E-2
1,714822E-2
2,039130E-2
2,168853E-2
1,293221E-2
1,390514E-2
2,233715E-2
1,520237E-2
1,422945E-2
1,844545E-2
1,163498E-2
1,293221E-2
1,876976E-2
1,682391E-2
1,487806E-2
1,909407E-2
1,844545E-2
9,364825E-3
1,487806E-2
2,006699E-2
1,228360E-2
1,325652E-2
2,233715E-2
1,520237E-2
1,390514E-2
1,747253E-2
1,163498E-2
1,228360E-2
1,876976E-2
1,876976E-2
1,455375E-2
1,714822E-2
1,812114E-2
8,391901E-3
1,260791E-2
1,714822E-2
1,163498E-2
1,487806E-2
2,298577E-2
1,649960E-2
1,325652E-2
1,876976E-2
1,390514E-2
1,131067E-2
1,714822E-2
1,974268E-2
1,422945E-2
2,006699E-2
2,168853E-2
1,163498E-2
1,585099E-2
1,974268E-2
1,422945E-2
1,487806E-2
2,395869E-2
1,812114E-2
1,422945E-2
1,876976E-2
1,487806E-2
1,520237E-2
2,039130E-2
1,974268E-2
1,585099E-2
1,909407E-2
2,006699E-2
1,195929E-2
1,422945E-2
1,617530E-2
1,098637E-2
1,390514E-2
2,266146E-2
1,876976E-2
1,358083E-2
1,812114E-2
1,260791E-2
1,066206E-2
1,747253E-2
2,168853E-2
1,552668E-2
2,039130E-2
2,331007E-2
1,422945E-2
1,812114E-2
2,006699E-2
1,487806E-2
1,617530E-2
2,460731E-2
2,071561E-2
1,358083E-2
1,649960E-2
1,358083E-2
1,293221E-2
1,844545E-2
2,136422E-2
1,585099E-2
1,812114E-2
2,103992E-2
1,033775E-2
1,228360E-2
2,039130E-2
1,682391E-2
1,617530E-2
1,974268E-2
1,909407E-2
1,001344E-2
1,585099E-2
1,617530E-2
1,163498E-2
1,714822E-2
2,428300E-2
1,617530E-2
1,585099E-2
2,039130E-2
1,001344E-2
1,293221E-2
2,039130E-2
1,422945E-2
1,422945E-2
2,136422E-2
1,552668E-2
1,066206E-2
1,390514E-2
1,195929E-2
8,391901E-3
1,260791E-2
1,747253E-2
1,163498E-2
1,390514E-2
1,682391E-2
5,473128E-3
6,770361E-3
1,163498E-2
1,001344E-2
8,716209E-3
1,358083E-2
1,390514E-2
7,743285E-3
1,325652E-2
1,422945E-2
4,500204E-3
8,391901E-3
1,649960E-2
9,689133E-3
9,364825E-3
1,422945E-2
7,418977E-3
1,033775E-2
1,617530E-2
1,487806E-2
9,364825E-3
1,260791E-2
1,358083E-2
5,148820E-3
1,131067E-2
1,682391E-2
1,066206E-2
1,066206E-2
1,974268E-2
1,163498E-2
1,066206E-2
1,325652E-2
4,824512E-3
2,878663E-3
1,163498E-2
1,325652E-2
8,391901E-3
1,098637E-2
1,228360E-2
6,085067E-4
3,527280E-3
7,418977E-3
1,257123E-3
4,824512E-3
1,001344E-2
5,797436E-3
-1,013034E-3
4,175896E-3
-3,644176E-4
2,841986E-4
6,770361E-3
4,824512E-3
6,085067E-4
4,175896E-3
7,418977E-3
-1,985958E-3
-1,013034E-3
7,418977E-3
2,230047E-3
3,851588E-3
1,358083E-2
9,689133E-3
5,797436E-3
1,260791E-2
1,033775E-2
1,358083E-2
2,266146E-2
2,817469E-2
2,817469E-2
3,595809E-2
4,211994E-2
3,725532E-2
4,763318E-2
5,736242E-2
5,703812E-2
6,222705E-2
7,617229E-2
7,746953E-2
7,811814E-2
8,817169E-2
8,979323E-2
8,946893E-2
9,984678E-2
1,053600E-1
9,919817E-2
1,021169E-1
1,073059E-1
9,627940E-2
9,660370E-2
9,854955E-2
8,914462E-2
8,817169E-2
9,173908E-2
8,265846E-2
7,357783E-2
7,163198E-2
6,579443E-2
5,768673E-2
5,768673E-2
5,768673E-2
4,536302E-2
3,952548E-2
3,595809E-2
2,136422E-2
2,168853E-2
2,460731E-2
1,779684E-2
1,422945E-2
1,682391E-2
9,364825E-3
-3,644176E-4
1,905739E-3
-6,887257E-4
-5,553347E-3
-6,887257E-4
2,554355E-3
-5,877655E-3
-4,256115E-3
2,841986E-4
-1,106658E-2
-1,106658E-2
-5,877655E-3
-7,174888E-3
-7,823504E-3
-4,256115E-3
-6,526271E-3
-1,463397E-2
-9,769352E-3
-6,201963E-3
-1,171520E-2
-7,499196E-3
-3,644176E-4
-6,850580E-3
-8,147812E-3
-2,634574E-3
-1,009366E-2
-9,120736E-3
-2,634574E-3
-3,931807E-3
-4,580423E-3
1,905739E-3
-3,644176E-4
-7,823504E-3
-2,634574E-3
-3,644176E-4
-4,256115E-3
-1,661650E-3
6,770361E-3
4,175896E-3
2,841986E-4
3,202971E-3
-1,013034E-3
1,581431E-3
6,446052E-3
4,824512E-3
2,554355E-3
8,716209E-3
7,094669E-3
-2,634574E-3
2,230047E-3
7,418977E-3
1,581431E-3
5,797436E-3
1,422945E-2
7,418977E-3
4,175896E-3
8,716209E-3
9,328148E-4
3,851588E-3
1,098637E-2
9,040517E-3
9,364825E-3
1,422945E-2
1,195929E-2
5,148820E-3
7,094669E-3
8,391901E-3
4,175896E-3
6,121744E-3
1,682391E-2
1,163498E-2
7,743285E-3
1,033775E-2
2,878663E-3
6,770361E-3
1,228360E-2
8,716209E-3
6,770361E-3
1,487806E-2
1,260791E-2
4,500204E-3
1,066206E-2
1,195929E-2
7,743285E-3
1,293221E-2
1,747253E-2
9,364825E-3
1,195929E-2
1,682391E-2
1,001344E-2
1,033775E-2
1,682391E-2
1,812114E-2
1,358083E-2
1,682391E-2
1,682391E-2
8,391901E-3
1,228360E-2
1,552668E-2
1,260791E-2
1,487806E-2
2,331007E-2
1,422945E-2
1,001344E-2
1,617530E-2
1,228360E-2
1,098637E-2
1,844545E-2
1,974268E-2
1,520237E-2
1,974268E-2
1,974268E-2
9,364825E-3
1,358083E-2
1,941838E-2
1,422945E-2
1,422945E-2
2,395869E-2
1,812114E-2
1,260791E-2
1,747253E-2
1,390514E-2
1,260791E-2
1,909407E-2
2,103992E-2
1,552668E-2
1,909407E-2
2,103992E-2
8,716209E-3
1,487806E-2
2,298577E-2
1,617530E-2
1,779684E-2
2,558023E-2
1,876976E-2
1,585099E-2
1,909407E-2
1,585099E-2
1,552668E-2
1,941838E-2
2,006699E-2
1,747253E-2
1,812114E-2
2,071561E-2
1,228360E-2
1,358083E-2
1,844545E-2
1,195929E-2
1,390514E-2
2,039130E-2
1,779684E-2
1,487806E-2
1,909407E-2
1,293221E-2
1,163498E-2
1,747253E-2
2,266146E-2
1,617530E-2
1,844545E-2
2,233715E-2
9,040517E-3
1,260791E-2
2,168853E-2
1,325652E-2
1,390514E-2
2,331007E-2
1,682391E-2
1,260791E-2
1,390514E-2
1,066206E-2
1,098637E-2
1,552668E-2
1,747253E-2
1,585099E-2
1,876976E-2
2,039130E-2
1,098637E-2
1,293221E-2
1,876976E-2
1,390514E-2
1,390514E-2
2,233715E-2
2,006699E-2
1,325652E-2
1,552668E-2
1,358083E-2
9,040517E-3
1,260791E-2
1,974268E-2
1,649960E-2
1,714822E-2
1,714822E-2
7,418977E-3
1,260791E-2
2,006699E-2
1,390514E-2
1,195929E-2
1,747253E-2
1,487806E-2
1,098637E-2
1,747253E-2
1,909407E-2
1,585099E-2
1,812114E-2
2,266146E-2
1,649960E-2
1,520237E-2
2,168853E-2
1,358083E-2
1,585099E-2
2,233715E-2
1,552668E-2
1,585099E-2
2,201284E-2
1,909407E-2
1,131067E-2
1,844545E-2
1,682391E-2
1,066206E-2
1,649960E-2
2,266146E-2
1,585099E-2
1,812114E-2
2,006699E-2
1,228360E-2
1,585099E-2
2,298577E-2
1,779684E-2
1,487806E-2
2,006699E-2
1,909407E-2
1,358083E-2
1,682391E-2
2,103992E-2
1,714822E-2
1,779684E-2
2,136422E-2
1,487806E-2
1,617530E-2
2,201284E-2
1,325652E-2
1,195929E-2
1,909407E-2
1,779684E-2
1,617530E-2
2,233715E-2
2,201284E-2
1,066206E-2
1,779684E-2
1,876976E-2
1,260791E-2
1,390514E-2
1,974268E-2
1,585099E-2
1,909407E-2
2,460731E-2
1,714822E-2
1,390514E-2
2,136422E-2
2,331007E-2
1,714822E-2
1,812114E-2
2,136422E-2
1,585099E-2
1,714822E-2
2,266146E-2
1,909407E-2
2,006699E-2
2,720177E-2
1,909407E-2
1,747253E-2
2,298577E-2
1,649960E-2
1,876976E-2
2,720177E-2
2,298577E-2
1,974268E-2
2,590454E-2
2,233715E-2
1,131067E-2
1,844545E-2
2,590454E-2
2,136422E-2
2,298577E-2
2,849900E-2
2,201284E-2
1,812114E-2
2,428300E-2
2,428300E-2
2,428300E-2
2,493161E-2
2,363438E-2
2,103992E-2
2,752608E-2
3,109347E-2
2,103992E-2
2,590454E-2
3,174208E-2
2,103992E-2
2,168853E-2
2,849900E-2
2,298577E-2
2,298577E-2
2,979624E-2
2,363438E-2
2,136422E-2
2,817469E-2
2,882331E-2
2,460731E-2
2,947193E-2
2,914762E-2
2,103992E-2
2,655315E-2
3,174208E-2
2,817469E-2
2,947193E-2
3,757963E-2
2,979624E-2
2,460731E-2
3,174208E-2
2,947193E-2
2,817469E-2
3,271501E-2
3,109347E-2
2,622885E-2
3,433655E-2
3,855255E-2
2,817469E-2
3,141778E-2
3,498517E-2
2,785039E-2
3,174208E-2
3,984979E-2
3,401224E-2
3,076916E-2
3,498517E-2
3,239070E-2
3,174208E-2
3,887686E-2
4,211994E-2
3,725532E-2
3,660671E-2
3,693101E-2
2,687746E-2
3,044485E-2
3,693101E-2
3,012054E-2
3,141778E-2
3,984979E-2
3,109347E-2
2,752608E-2
3,044485E-2
2,168853E-2
2,201284E-2
2,817469E-2
3,044485E-2
2,525592E-2
2,882331E-2
3,012054E-2
1,812114E-2
2,071561E-2
2,525592E-2
1,844545E-2
2,168853E-2
2,882331E-2
2,168853E-2
1,844545E-2
2,201284E-2
1,812114E-2
1,585099E-2
2,039130E-2
1,909407E-2
1,649960E-2
1,941838E-2
1,876976E-2
9,364825E-3
1,033775E-2
1,747253E-2
7,418977E-3
5,473128E-3
1,487806E-2
1,098637E-2
6,446052E-3
1,001344E-2
7,094669E-3
2,841986E-4
1,905739E-3
6,446052E-3
6,085067E-4
4,824512E-3
6,770361E-3
-6,526271E-3
-4,256115E-3
1,581431E-3
-3,283190E-3
-4,580423E-3
2,554355E-3
-3,607499E-3
-1,106658E-2
-7,499196E-3
-6,201963E-3
-1,009366E-2
-7,174888E-3
9,328148E-4
-5,877655E-3
-7,823504E-3
-6,850580E-3
-1,820136E-2
-1,333674E-2
-3,931807E-3
-8,796428E-3
-9,769352E-3
-2,958882E-3
-7,823504E-3
-1,657982E-2
-1,074228E-2
-8,472120E-3
-1,333674E-2
-8,472120E-3
-4,010948E-5
-9,445044E-3
-9,445044E-3
-5,553347E-3
-1,203951E-2
-8,796428E-3
-1,661650E-3
-5,553347E-3
-9,120736E-3
-2,310266E-3
-5,229039E-3
-9,445044E-3
-3,931807E-3
-3,931807E-3
-7,499196E-3
-1,985958E-3
3,202971E-3
-1,337342E-3
-2,310266E-3
1,581431E-3
-7,823504E-3
-4,580423E-3
4,500204E-3
2,230047E-3
2,841986E-4
6,446052E-3
5,473128E-3
-1,337342E-3
2,230047E-3
3,851588E-3
-1,985958E-3
9,328148E-4
1,098637E-2
6,770361E-3
3,527280E-3
8,716209E-3
3,202971E-3
4,824512E-3
1,033775E-2
1,163498E-2
7,743285E-3
1,033775E-2
1,098637E-2
2,230047E-3
9,689133E-3
1,585099E-2
7,743285E-3
6,446052E-3
1,455375E-2
8,391901E-3
7,418977E-3
1,098637E-2
7,094669E-3
6,121744E-3
1,228360E-2
1,455375E-2
1,195929E-2
1,098637E-2
1,195929E-2
2,554355E-3
7,418977E-3
1,131067E-2
6,446052E-3
9,364825E-3
1,844545E-2
1,455375E-2
1,390514E-2
2,136422E-2
1,941838E-2
2,039130E-2
2,687746E-2
3,466086E-2
3,725532E-2
4,601164E-2
5,314642E-2
5,833535E-2
8,557723E-2
9,563078E-2
7,325352E-2
5,379503E-2
4,925472E-2
4,439010E-2
3,660671E-2
3,174208E-2
2,071561E-2
1,358083E-2
1,422945E-2
1,455375E-2
1,257123E-3
-6,850580E-3
-1,657982E-2
-3,798416E-2
-4,155155E-2
-3,571400E-2
-3,928139E-2
-3,474108E-2
-1,884998E-2
-1,366105E-2
-1,398536E-2
-2,310266E-3
2,230047E-3
2,554355E-3
1,066206E-2
1,844545E-2
1,228360E-2
1,260791E-2
1,585099E-2
4,500204E-3
6,446052E-3
1,228360E-2
6,446052E-3
3,851588E-3
1,033775E-2
8,391901E-3
4,500204E-3
8,716209E-3
5,473128E-3
3,527280E-3
8,067593E-3
1,260791E-2
7,094669E-3
1,001344E-2
1,520237E-2
5,473128E-3
8,391901E-3
1,682391E-2
1,033775E-2
1,098637E-2
1,812114E-2
1,520237E-2
9,689133E-3
1,455375E-2
1,358083E-2
1,293221E-2
1,585099E-2
2,233715E-2
1,617530E-2
1,714822E-2
2,006699E-2
1,066206E-2
1,163498E-2
1,974268E-2
1,455375E-2
1,455375E-2
2,136422E-2
1,747253E-2
1,066206E-2
1,909407E-2
1,747253E-2
1,390514E-2
1,779684E-2
2,201284E-2
1,520237E-2
1,779684E-2
2,233715E-2
1,260791E-2
1,617530E-2
2,201284E-2
1,358083E-2
1,585099E-2
2,395869E-2
1,909407E-2
1,585099E-2
1,747253E-2
1,293221E-2
1,098637E-2
1,682391E-2
1,747253E-2
1,520237E-2
1,876976E-2
1,779684E-2
8,391901E-3
1,033775E-2
1,520237E-2
8,067593E-3
8,391901E-3
1,585099E-2
7,743285E-3
1,260791E-2
4,049840E-2
-2,079583E-2
-1,858686E-1
-3,074842E-1
-3,532116E-1
-3,794806E-1
-4,381803E-1
-5,130955E-1
-5,406617E-1
-5,140684E-1
-4,871509E-1
-4,560173E-1
-4,316942E-1
-4,278025E-1
-4,618548E-1
-4,644493E-1
-3,376448E-1
-1,258717E-1
8,557723E-2
2,545417E-1
3,570231E-1
4,286952E-1
5,253390E-1
6,300905E-1
7,153836E-1
7,873800E-1
8,311616E-1
8,288914E-1
8,074871E-1
7,711646E-1
6,985196E-1
6,261988E-1
5,545267E-1
4,737740E-1
3,962644E-1
3,210249E-1
2,415694E-1
1,575736E-1
9,206339E-2
3,239070E-2
-2,793061E-2
-6,295588E-2
-8,890053E-2
-1,167910E-1
-1,261960E-1
-1,216556E-1
-1,245744E-1
-1,284661E-1
-1,206827E-1
-1,197098E-1
-1,180883E-1
-1,077104E-1
-1,005756E-1
-1,038187E-1
-9,603531E-2
-9,084638E-2
-9,668392E-2
-9,052207E-2
-8,306298E-2
-8,533314E-2
-8,241437E-2
-6,944204E-2
-7,009066E-2
-7,268512E-2
-6,522604E-2
-5,971280E-2
-5,549679E-2
-4,836202E-2
-4,252447E-2
-4,317309E-2
-3,960570E-2
-2,955215E-2
-3,506538E-2
-3,084938E-2
-2,209306E-2
-1,949860E-2
-2,209306E-2
-1,203951E-2
-1,009366E-2
-1,852567E-2
-1,268813E-2
-5,553347E-3
-1,041797E-2
-6,526271E-3
3,851588E-3
-2,958882E-3
-1,985958E-3
4,175896E-3
-4,256115E-3
-1,013034E-3
7,094669E-3
6,770361E-3
5,473128E-3
9,364825E-3
9,040517E-3
2,230047E-3
7,094669E-3
1,325652E-2
7,418977E-3
1,033775E-2
1,941838E-2
1,293221E-2
1,195929E-2
1,812114E-2
1,520237E-2
1,260791E-2
1,747253E-2
2,168853E-2
1,779684E-2
2,201284E-2
2,395869E-2
1,195929E-2
1,747253E-2
2,428300E-2
1,812114E-2
2,298577E-2
3,044485E-2
2,298577E-2
1,714822E-2
2,136422E-2
2,039130E-2
1,909407E-2
2,168853E-2
2,460731E-2
1,779684E-2
2,201284E-2
2,428300E-2
1,293221E-2
1,714822E-2
2,493161E-2
1,682391E-2
1,649960E-2
2,331007E-2
1,909407E-2
1,455375E-2
1,844545E-2
1,649960E-2
1,455375E-2
2,071561E-2
2,460731E-2
1,812114E-2
1,941838E-2
2,136422E-2
9,689133E-3
1,228360E-2
1,779684E-2
1,520237E-2
1,358083E-2
2,136422E-2
1,747253E-2
9,689133E-3
1,617530E-2
1,552668E-2
1,001344E-2
1,682391E-2
2,363438E-2
1,552668E-2
1,585099E-2
2,039130E-2
1,195929E-2
1,422945E-2
2,298577E-2
1,617530E-2
1,455375E-2
2,298577E-2
1,682391E-2
9,040517E-3
1,487806E-2
1,617530E-2
1,228360E-2
1,714822E-2
2,201284E-2
1,682391E-2
1,779684E-2
1,876976E-2
8,067593E-3
1,325652E-2
2,136422E-2
1,585099E-2
1,487806E-2
2,331007E-2
2,006699E-2
1,260791E-2
1,617530E-2
1,682391E-2
1,390514E-2
1,941838E-2
2,622885E-2
1,812114E-2
1,649960E-2
2,071561E-2
8,716209E-3
1,325652E-2
2,039130E-2
1,520237E-2
1,617530E-2
2,590454E-2
1,844545E-2
1,228360E-2
1,649960E-2
1,163498E-2
9,689133E-3
1,747253E-2
1,844545E-2
1,649960E-2
1,844545E-2
1,909407E-2
9,364825E-3
1,260791E-2
1,909407E-2
1,455375E-2
1,358083E-2
2,006699E-2
1,552668E-2
8,067593E-3
1,617530E-2
1,941838E-2
1,520237E-2
1,682391E-2
2,136422E-2
1,585099E-2
1,779684E-2
2,168853E-2
9,689133E-3
1,422945E-2
2,039130E-2
1,617530E-2
1,552668E-2
2,233715E-2
1,779684E-2
1,422945E-2
1,747253E-2
1,714822E-2
1,163498E-2
1,585099E-2
2,298577E-2
1,617530E-2
1,844545E-2
2,071561E-2
1,066206E-2
1,325652E-2
2,136422E-2
1,747253E-2
1,390514E-2
2,039130E-2
1,844545E-2
1,066206E-2
1,714822E-2
1,876976E-2
1,293221E-2
1,682391E-2
2,460731E-2
1,714822E-2
1,844545E-2
2,006699E-2
1,033775E-2
1,228360E-2
1,747253E-2
1,520237E-2
1,714822E-2
2,233715E-2
1,812114E-2
9,364825E-3
1,358083E-2
1,649960E-2
1,131067E-2
1,422945E-2
2,363438E-2
1,747253E-2
1,714822E-2
1,876976E-2
9,689133E-3
1,131067E-2
2,006699E-2
1,747253E-2
1,358083E-2
1,844545E-2
1,844545E-2
8,716209E-3
1,228360E-2
1,844545E-2
1,098637E-2
1,293221E-2
2,136422E-2
1,260791E-2
9,364825E-3
1,487806E-2
1,001344E-2
9,364825E-3
1,585099E-2
1,941838E-2
1,520237E-2
1,520237E-2
1,617530E-2
6,446052E-3
9,040517E-3
1,520237E-2
1,001344E-2
1,066206E-2
1,974268E-2
1,260791E-2
6,446052E-3
1,131067E-2
1,001344E-2
7,743285E-3
1,358083E-2
1,001344E-2
6,446052E-3
1,131067E-2
1,293221E-2
1,581431E-3
5,797436E-3
1,163498E-2
5,473128E-3
9,364825E-3
1,812114E-2
9,040517E-3
5,797436E-3
8,391901E-3
2,878663E-3
2,554355E-3
1,131067E-2
1,455375E-2
8,067593E-3
1,001344E-2
1,131067E-2
2,230047E-3
4,824512E-3
1,001344E-2
2,230047E-3
3,202971E-3
1,033775E-2
6,121744E-3
1,905739E-3
8,391901E-3
1,581431E-3
-3,644176E-4
6,121744E-3
7,094669E-3
1,257123E-3
2,554355E-3
4,824512E-3
-4,580423E-3
-4,010948E-5
4,500204E-3
-5,229039E-3
-2,958882E-3
3,202971E-3
-4,904731E-3
-8,796428E-3
-4,256115E-3
-7,174888E-3
-6,201963E-3
-1,337342E-3
6,085067E-4
-2,634574E-3
-2,958882E-3
6,085067E-4
-8,147812E-3
-1,337342E-3
6,770361E-3
5,148820E-3
8,067593E-3
1,714822E-2
1,682391E-2
1,487806E-2
2,493161E-2
2,687746E-2
2,947193E-2
4,114702E-2
5,022765E-2
4,795749E-2
5,606519E-2
6,384859E-2
5,865966E-2
6,611874E-2
7,876676E-2
7,649660E-2
7,844245E-2
8,882031E-2
8,914462E-2
8,590154E-2
9,206339E-2
9,044185E-2
8,752308E-2
8,817169E-2
9,173908E-2
8,363138E-2
8,460430E-2
8,525292E-2
7,163198E-2
7,001044E-2
7,357783E-2
6,514582E-2
5,930827E-2
6,125412E-2
5,217349E-2
3,855255E-2
4,179564E-2
3,920117E-2
2,947193E-2
2,914762E-2
3,012054E-2
1,844545E-2
1,455375E-2
1,552668E-2
5,148820E-3
6,446052E-3
9,364825E-3
4,175896E-3
1,581431E-3
1,905739E-3
-4,010948E-5
-1,106658E-2
-6,526271E-3
-1,985958E-3
-9,445044E-3
-7,823504E-3
-3,644176E-4
-8,796428E-3
-8,796428E-3
-1,661650E-3
-1,009366E-2
-1,074228E-2
-5,229039E-3
-7,499196E-3
-9,120736E-3
-2,958882E-3
-3,607499E-3
-1,171520E-2
-6,526271E-3
-4,904731E-3
-1,041797E-2
-8,472120E-3
-1,337342E-3
-7,499196E-3
-4,904731E-3
-1,013034E-3
-9,445044E-3
-7,174888E-3
-6,887257E-4
-4,010948E-5
-2,634574E-3
-1,013034E-3
1,257123E-3
-7,499196E-3
-4,580423E-3
9,328148E-4
-5,553347E-3
-1,013034E-3
4,824512E-3
-3,644176E-4
6,085067E-4
6,446052E-3
-3,607499E-3
-2,958882E-3
5,473128E-3
2,878663E-3
1,905739E-3
7,743285E-3
4,824512E-3
-3,931807E-3
6,085067E-4
5,473128E-3
1,257123E-3
5,797436E-3
1,390514E-2
4,824512E-3
3,202971E-3
7,094669E-3
1,257123E-3
3,851588E-3
8,716209E-3
9,689133E-3
9,040517E-3
1,422945E-2
1,487806E-2
3,527280E-3
8,391901E-3
1,617530E-2
8,391901E-3
9,364825E-3
1,812114E-2
1,195929E-2
1,066206E-2
1,714822E-2
9,689133E-3
1,163498E-2
2,006699E-2
1,585099E-2
1,325652E-2
1,844545E-2
1,649960E-2
7,418977E-3
1,325652E-2
1,487806E-2
1,066206E-2
1,520237E-2
2,298577E-2
1,552668E-2
1,131067E-2
1,779684E-2
1,131067E-2
1,001344E-2
1,649960E-2
1,520237E-2
1,325652E-2
1,876976E-2
1,747253E-2
1,066206E-2
1,487806E-2
1,520237E-2
8,716209E-3
1,066206E-2
1,941838E-2
1,455375E-2
1,552668E-2
1,779684E-2
8,716209E-3
1,131067E-2
1,812114E-2
1,325652E-2
1,195929E-2
1,682391E-2
1,812114E-2
9,364825E-3
1,325652E-2
1,844545E-2
1,066206E-2
1,325652E-2
1,974268E-2
1,260791E-2
1,195929E-2
1,552668E-2
8,391901E-3
1,001344E-2
1,649960E-2
1,617530E-2
9,689133E-3
1,422945E-2
1,358083E-2
2,554355E-3
7,094669E-3
1,195929E-2
6,121744E-3
8,391901E-3
1,844545E-2
1,325652E-2
1,033775E-2
1,293221E-2
7,743285E-3
1,001344E-2
1,455375E-2
1,293221E-2
1,163498E-2
1,585099E-2
1,682391E-2
8,067593E-3
1,195929E-2
1,552668E-2
7,743285E-3
1,066206E-2
2,168853E-2
1,649960E-2
1,131067E-2
1,649960E-2
1,163498E-2
6,121744E-3
1,520237E-2
1,747253E-2
1,293221E-2
1,714822E-2
1,812114E-2
8,716209E-3
1,131067E-2
1,747253E-2
9,364825E-3
1,098637E-2
2,071561E-2
1,325652E-2
9,364825E-3
1,390514E-2
9,689133E-3
1,066206E-2
1,682391E-2
1,649960E-2
1,228360E-2
1,487806E-2
1,844545E-2
9,040517E-3
1,293221E-2
1,779684E-2
1,066206E-2
1,195929E-2
2,103992E-2
1,617530E-2
1,228360E-2
1,682391E-2
1,228360E-2
9,689133E-3
1,812114E-2
1,585099E-2
9,689133E-3
1,358083E-2
1,649960E-2
7,094669E-3
1,066206E-2
1,682391E-2
9,364825E-3
1,098637E-2
1,747253E-2
1,358083E-2
8,716209E-3
1,195929E-2
8,716209E-3
8,067593E-3
1,455375E-2
1,747253E-2
1,325652E-2
1,747253E-2
1,844545E-2
7,094669E-3
8,067593E-3
1,585099E-2
1,260791E-2
1,455375E-2
2,103992E-2
1,487806E-2
7,418977E-3
1,390514E-2
1,228360E-2
8,391901E-3
1,293221E-2
1,585099E-2
1,033775E-2
1,325652E-2
1,552668E-2
7,094669E-3
1,001344E-2
1,714822E-2
1,131067E-2
9,040517E-3
1,649960E-2
1,649960E-2
9,364825E-3
1,390514E-2
1,390514E-2
8,716209E-3
1,293221E-2
2,006699E-2
1,228360E-2
1,195929E-2
1,585099E-2
8,391901E-3
1,195929E-2
1,779684E-2
9,040517E-3
9,364825E-3
1,747253E-2
1,293221E-2
8,067593E-3
1,228360E-2
1,033775E-2
9,040517E-3
1,487806E-2
1,909407E-2
1,487806E-2
1,552668E-2
1,552668E-2
7,418977E-3
1,066206E-2
1,941838E-2
1,520237E-2
1,358083E-2
2,039130E-2
1,714822E-2
1,131067E-2
1,455375E-2
1,487806E-2
1,195929E-2
1,682391E-2
2,201284E-2
1,552668E-2
1,844545E-2
2,168853E-2
1,228360E-2
1,358083E-2
1,974268E-2
1,714822E-2
1,682391E-2
2,233715E-2
1,812114E-2
1,163498E-2
1,714822E-2
1,876976E-2
1,487806E-2
1,487806E-2
2,039130E-2
1,649960E-2
1,714822E-2
2,071561E-2
1,293221E-2
1,163498E-2
2,039130E-2
1,714822E-2
1,358083E-2
2,103992E-2
2,071561E-2
1,098637E-2
1,455375E-2
1,747253E-2
1,131067E-2
1,487806E-2
2,266146E-2
1,520237E-2
1,552668E-2
2,136422E-2
1,260791E-2
1,422945E-2
2,039130E-2
1,747253E-2
1,520237E-2
1,909407E-2
2,039130E-2
9,689133E-3
1,520237E-2
1,812114E-2
1,325652E-2
1,585099E-2
2,525592E-2
2,071561E-2
1,617530E-2
2,071561E-2
1,455375E-2
1,195929E-2
2,006699E-2
2,136422E-2
1,876976E-2
2,201284E-2
2,201284E-2
1,066206E-2
1,714822E-2
2,428300E-2
1,585099E-2
1,682391E-2
2,395869E-2
1,909407E-2
1,487806E-2
1,747253E-2
1,228360E-2
1,358083E-2
1,909407E-2
2,071561E-2
1,520237E-2
2,136422E-2
2,266146E-2
1,325652E-2
1,455375E-2
1,714822E-2
1,228360E-2
1,358083E-2
2,233715E-2
1,682391E-2
1,390514E-2
2,103992E-2
1,552668E-2
1,228360E-2
1,779684E-2
2,039130E-2
1,747253E-2
2,168853E-2
2,103992E-2
9,364825E-3
1,520237E-2
2,331007E-2
1,487806E-2
1,455375E-2
2,331007E-2
1,909407E-2
1,422945E-2
1,844545E-2
1,649960E-2
1,552668E-2
2,039130E-2
2,363438E-2
1,844545E-2
2,006699E-2
2,298577E-2
1,390514E-2
1,552668E-2
2,136422E-2
1,682391E-2
1,714822E-2
2,687746E-2
2,136422E-2
1,714822E-2
2,136422E-2
1,487806E-2
1,358083E-2
1,974268E-2
2,363438E-2
1,714822E-2
2,168853E-2
2,266146E-2
1,001344E-2
1,422945E-2
1,974268E-2
1,260791E-2
1,358083E-2
2,233715E-2
1,844545E-2
1,325652E-2
1,649960E-2
1,552668E-2
1,293221E-2
1,812114E-2
2,136422E-2
1,812114E-2
2,298577E-2
2,363438E-2
1,001344E-2
1,163498E-2
2,103992E-2
1,812114E-2
1,747253E-2
2,493161E-2
1,974268E-2
1,585099E-2
2,103992E-2
1,812114E-2
1,520237E-2
1,876976E-2
2,298577E-2
1,682391E-2
1,844545E-2
2,298577E-2
1,260791E-2
1,747253E-2
2,233715E-2
1,682391E-2
1,682391E-2
2,331007E-2
1,909407E-2
1,390514E-2
1,812114E-2
1,585099E-2
1,163498E-2
1,682391E-2
2,168853E-2
1,714822E-2
1,779684E-2
2,103992E-2
1,066206E-2
1,358083E-2
2,331007E-2
1,779684E-2
1,585099E-2
2,363438E-2
1,844545E-2
1,098637E-2
1,682391E-2
1,617530E-2
1,455375E-2
2,071561E-2
2,720177E-2
2,006699E-2
1,747253E-2
1,812114E-2
1,131067E-2
1,779684E-2
2,525592E-2
2,331007E-2
2,006699E-2
2,525592E-2
2,363438E-2
1,552668E-2
2,103992E-2
2,071561E-2
1,520237E-2
2,136422E-2
2,817469E-2
2,233715E-2
2,201284E-2
2,428300E-2
1,325652E-2
1,552668E-2
2,233715E-2
1,747253E-2
1,747253E-2
2,266146E-2
1,909407E-2
1,260791E-2
1,779684E-2
1,876976E-2
1,131067E-2
1,325652E-2
2,331007E-2
1,909407E-2
1,682391E-2
1,974268E-2
1,293221E-2
1,325652E-2
2,201284E-2
2,071561E-2
1,617530E-2
2,201284E-2
2,266146E-2
1,131067E-2
1,585099E-2
2,006699E-2
1,422945E-2
1,682391E-2
2,266146E-2
1,909407E-2
1,974268E-2
2,233715E-2
1,195929E-2
1,325652E-2
2,039130E-2
1,974268E-2
1,747253E-2
2,006699E-2
2,331007E-2
1,617530E-2
1,714822E-2
2,039130E-2
1,617530E-2
1,844545E-2
2,720177E-2
1,812114E-2
1,520237E-2
2,266146E-2
1,747253E-2
1,585099E-2
2,233715E-2
2,460731E-2
2,136422E-2
2,849900E-2
3,303932E-2
2,298577E-2
2,785039E-2
3,466086E-2
3,271501E-2
4,114702E-2
5,606519E-2
5,801104E-2
6,676736E-2
8,136122E-2
7,746953E-2
7,292921E-2
7,487506E-2
6,417289E-2
5,249780E-2
4,568733E-2
3,368793E-2
1,228360E-2
1,131067E-2
2,266146E-2
1,455375E-2
1,066206E-2
8,067593E-3
-1,268813E-2
-2,533614E-2
-2,501183E-2
-3,409246E-2
-3,474108E-2
-2,403891E-2
-1,755275E-2
-1,430967E-2
-2,634574E-3
7,743285E-3
3,851588E-3
1,163498E-2
1,876976E-2
1,422945E-2
1,617530E-2
2,720177E-2
2,136422E-2
1,487806E-2
1,812114E-2
1,033775E-2
6,770361E-3
1,520237E-2
1,585099E-2
1,033775E-2
1,585099E-2
1,812114E-2
9,040517E-3
1,585099E-2
1,876976E-2
1,098637E-2
1,617530E-2
2,460731E-2
1,844545E-2
1,552668E-2
2,168853E-2
1,649960E-2
1,520237E-2
2,525592E-2
3,109347E-2
2,622885E-2
3,109347E-2
3,141778E-2
1,909407E-2
2,103992E-2
2,817469E-2
2,395869E-2
2,168853E-2
3,401224E-2
3,044485E-2
2,363438E-2
2,947193E-2
2,752608E-2
2,331007E-2
2,979624E-2
3,401224E-2
2,947193E-2
3,109347E-2
3,563378E-2
2,720177E-2
3,012054E-2
3,693101E-2
3,109347E-2
3,563378E-2
4,082271E-2
3,693101E-2
3,206639E-2
3,628240E-2
3,628240E-2
3,498517E-2
3,822825E-2
4,179564E-2
3,498517E-2
3,725532E-2
4,082271E-2
3,076916E-2
3,044485E-2
3,725532E-2
3,401224E-2
3,239070E-2
3,660671E-2
3,303932E-2
2,493161E-2
3,044485E-2
2,914762E-2
2,590454E-2
2,752608E-2
3,076916E-2
2,363438E-2
2,849900E-2
4,828180E-2
2,395869E-2
-1,141966E-1
-2,601352E-1
-3,344018E-1
-3,564547E-1
-3,992634E-1
-4,842321E-1
-5,319054E-1
-5,121226E-1
-4,884481E-1
-4,582874E-1
-4,239108E-1
-4,206677E-1
-4,514770E-1
-4,709355E-1
-3,752646E-1
-1,797068E-1
3,855255E-2
2,178949E-1
3,223221E-1
4,001561E-1
4,964756E-1
5,950653E-1
6,910605E-1
7,760292E-1
8,175406E-1
8,204594E-1
8,061898E-1
7,737590E-1
7,066273E-1
6,326850E-1
5,619858E-1
4,770171E-1
4,014533E-1
3,275111E-1
2,386507E-1
1,572493E-1
9,076616E-2
2,493161E-2
-3,376815E-2
-7,041497E-2
-1,031701E-1
-1,294390E-1
-1,362495E-1
-1,372224E-1
-1,466274E-1
-1,466274E-1
-1,420871E-1
-1,476003E-1
-1,394926E-1
-1,287904E-1
-1,274932E-1
-1,261960E-1
-1,190612E-1
-1,210070E-1
-1,258717E-1
-1,177639E-1
-1,119264E-1
-1,138723E-1
-1,067375E-1
-9,635961E-2
-1,012242E-1
-9,506238E-2
-8,468452E-2
-9,019776E-2
-8,436021E-2
-7,138789E-2
-6,976635E-2
-6,652327E-2
-5,776695E-2
-5,517249E-2
-6,068572E-2
-5,192940E-2
-4,738909E-2
-4,933494E-2
-4,090293E-2
-3,344384E-2
-3,668692E-2
-3,279523E-2
-2,598476E-2
-3,441677E-2
-3,117369E-2
-1,982290E-2
-2,274168E-2
-2,079583E-2
-1,398536E-2
-1,268813E-2
-1,982290E-2
-1,333674E-2
-8,472120E-3
-1,268813E-2
-8,147812E-3
1,581431E-3
-4,256115E-3
-3,607499E-3
1,905739E-3
-4,580423E-3
-3,283190E-3
3,527280E-3
1,905739E-3
-3,644176E-4
4,175896E-3
4,824512E-3
-3,644176E-4
2,554355E-3
4,500204E-3
2,230047E-3
4,500204E-3
1,228360E-2
6,121744E-3
2,554355E-3
9,040517E-3
1,257123E-3
1,905739E-3
1,066206E-2
1,066206E-2
8,391901E-3
1,617530E-2
1,455375E-2
4,175896E-3
9,689133E-3
1,325652E-2
6,770361E-3
1,066206E-2
1,909407E-2
1,228360E-2
9,689133E-3
1,325652E-2
7,418977E-3
9,364825E-3
1,682391E-2
1,714822E-2
1,195929E-2
1,422945E-2
1,487806E-2
7,094669E-3
8,716209E-3
1,390514E-2
8,391901E-3
9,689133E-3
1,747253E-2
1,422945E-2
9,364825E-3
1,585099E-2
1,260791E-2
9,040517E-3
1,585099E-2
1,974268E-2
1,325652E-2
1,487806E-2
1,974268E-2
9,364825E-3
1,552668E-2
2,266146E-2
1,455375E-2
1,617530E-2
2,363438E-2
1,876976E-2
1,812114E-2
1,844545E-2
1,325652E-2
1,520237E-2
2,136422E-2
2,298577E-2
1,714822E-2
1,844545E-2
2,136422E-2
1,260791E-2
1,552668E-2
1,909407E-2
1,552668E-2
1,649960E-2
2,525592E-2
1,747253E-2
1,358083E-2
1,844545E-2
1,585099E-2
1,520237E-2
2,428300E-2
2,395869E-2
1,747253E-2
2,103992E-2
2,298577E-2
1,358083E-2
1,714822E-2
2,006699E-2
1,455375E-2
1,812114E-2
2,687746E-2
2,136422E-2
1,552668E-2
2,039130E-2
1,293221E-2
1,358083E-2
1,844545E-2
1,552668E-2
1,585099E-2
2,039130E-2
2,071561E-2
1,066206E-2
1,260791E-2
1,682391E-2
1,228360E-2
1,390514E-2
2,331007E-2
1,520237E-2
1,066206E-2
1,714822E-2
1,358083E-2
1,228360E-2
1,747253E-2
1,714822E-2
1,228360E-2
1,844545E-2
1,941838E-2
7,418977E-3
1,195929E-2
1,682391E-2
9,040517E-3
1,195929E-2
2,039130E-2
1,487806E-2
1,131067E-2
1,649960E-2
1,033775E-2
1,033775E-2
1,649960E-2
1,649960E-2
1,293221E-2
1,487806E-2
1,552668E-2
8,067593E-3
1,390514E-2
1,747253E-2
8,716209E-3
1,001344E-2
1,876976E-2
1,520237E-2
1,260791E-2
1,649960E-2
1,098637E-2
9,689133E-3
1,747253E-2
2,266146E-2
1,390514E-2
1,714822E-2
1,974268E-2
1,066206E-2
1,520237E-2
1,941838E-2
1,131067E-2
1,228360E-2
2,006699E-2
1,552668E-2
9,689133E-3
1,455375E-2
1,325652E-2
9,689133E-3
1,195929E-2
1,617530E-2
1,131067E-2
1,163498E-2
1,455375E-2
6,446052E-3
8,067593E-3
1,617530E-2
1,131067E-2
1,001344E-2
1,747253E-2
1,293221E-2
6,121744E-3
1,163498E-2
1,390514E-2
8,391901E-3
1,293221E-2
1,974268E-2
1,358083E-2
1,325652E-2
1,487806E-2
6,770361E-3
1,195929E-2
1,649960E-2
1,131067E-2
1,293221E-2
1,779684E-2
1,293221E-2
5,473128E-3
1,163498E-2
1,358083E-2
6,121744E-3
9,364825E-3
1,682391E-2
1,066206E-2
1,195929E-2
1,520237E-2
5,473128E-3
6,121744E-3
1,487806E-2
1,293221E-2
8,391901E-3
1,585099E-2
1,325652E-2
6,770361E-3
1,390514E-2
1,293221E-2
7,743285E-3
1,131067E-2
1,682391E-2
1,001344E-2
1,066206E-2
1,455375E-2
4,824512E-3
5,148820E-3
1,195929E-2
1,066206E-2
7,743285E-3
1,228360E-2
1,228360E-2
2,230047E-3
3,527280E-3
8,067593E-3
5,797436E-3
7,418977E-3
1,455375E-2
7,743285E-3
8,067593E-3
1,228360E-2
2,554355E-3
3,527280E-3
1,001344E-2
6,770361E-3
5,797436E-3
1,195929E-2
8,067593E-3
2,841986E-4
3,851588E-3
6,770361E-3
2,878663E-3
5,473128E-3
1,033775E-2
2,554355E-3
2,841986E-4
3,851588E-3
-4,256115E-3
-1,337342E-3
5,797436E-3
4,175896E-3
2,230047E-3
6,446052E-3
4,175896E-3
-5,553347E-3
-1,661650E-3
1,905739E-3
-5,553347E-3
-4,010948E-5
8,391901E-3
4,824512E-3
2,230047E-3
7,743285E-3
-4,010948E-5
2,554355E-3
1,293221E-2
1,293221E-2
1,455375E-2
2,168853E-2
2,168853E-2
1,876976E-2
2,882331E-2
3,530947E-2
3,433655E-2
4,049840E-2
5,282211E-2
5,347073E-2
5,865966E-2
6,676736E-2
6,611874E-2
7,325352E-2
8,330707E-2
8,784739E-2
8,590154E-2
9,206339E-2
9,692801E-2
8,946893E-2
9,400924E-2
1,021169E-1
9,725232E-2
9,433355E-2
1,014683E-1
9,238770E-2
8,719877E-2
8,914462E-2
7,746953E-2
7,292921E-2
7,811814E-2
7,292921E-2
6,060550E-2
5,930827E-2
5,801104E-2
4,341718E-2
4,244425E-2
4,211994E-2
2,882331E-2
2,817469E-2
3,239070E-2
2,266146E-2
1,617530E-2
1,747253E-2
1,001344E-2
7,418977E-3
1,195929E-2
1,260791E-2
2,230047E-3
2,878663E-3
5,473128E-3
-6,201963E-3
-4,904731E-3
-1,337342E-3
-8,472120E-3
-7,823504E-3
-3,644176E-4
-4,904731E-3
-1,074228E-2
-5,877655E-3
-7,174888E-3
-1,236382E-2
-8,472120E-3
-2,634574E-3
-8,796428E-3
-1,009366E-2
-4,256115E-3
-1,009366E-2
-8,796428E-3
-2,634574E-3
-5,553347E-3
-7,174888E-3
6,085067E-4
-4,010948E-5
-1,106658E-2
-7,174888E-3
-1,661650E-3
-7,499196E-3
-3,283190E-3
4,175896E-3
-1,337342E-3
-1,337342E-3
3,202971E-3
-1,337342E-3
-3,931807E-3
3,851588E-3
1,581431E-3
-4,010948E-5
7,418977E-3
6,446052E-3
-2,310266E-3
2,554355E-3
9,040517E-3
4,175896E-3
4,824512E-3
1,260791E-2
7,418977E-3
6,770361E-3
1,033775E-2
5,473128E-3
5,148820E-3
1,131067E-2
1,422945E-2
9,040517E-3
1,163498E-2
1,649960E-2
5,797436E-3
8,391901E-3
1,585099E-2
1,066206E-2
8,716209E-3
1,520237E-2
1,520237E-2
8,067593E-3
1,228360E-2
1,228360E-2
8,716209E-3
1,552668E-2
2,006699E-2
1,260791E-2
1,390514E-2
1,779684E-2
1,001344E-2
1,163498E-2
1,941838E-2
1,844545E-2
1,422945E-2
1,909407E-2
1,585099E-2
6,121744E-3
1,422945E-2
2,103992E-2
1,358083E-2
1,325652E-2
2,331007E-2
1,714822E-2
1,066206E-2
1,617530E-2
1,455375E-2
1,293221E-2
1,812114E-2
1,974268E-2
1,649960E-2
1,974268E-2
1,941838E-2
9,364825E-3
1,390514E-2
1,844545E-2
1,131067E-2
1,520237E-2
2,266146E-2
1,617530E-2
1,390514E-2
1,747253E-2
1,098637E-2
1,098637E-2
1,812114E-2
1,779684E-2
1,487806E-2
1,747253E-2
1,876976E-2
1,033775E-2
1,325652E-2
1,844545E-2
1,520237E-2
1,228360E-2
1,909407E-2
1,520237E-2
1,260791E-2
1,747253E-2
1,293221E-2
1,066206E-2
1,585099E-2
1,649960E-2
1,358083E-2
1,714822E-2
1,909407E-2
8,716209E-3
1,260791E-2
1,747253E-2
8,716209E-3
9,689133E-3
1,682391E-2
1,422945E-2
8,391901E-3
1,325652E-2
1,228360E-2
8,716209E-3
1,649960E-2
2,071561E-2
1,325652E-2
1,358083E-2
1,779684E-2
8,067593E-3
1,163498E-2
1,844545E-2
1,163498E-2
1,163498E-2
2,168853E-2
1,649960E-2
1,228360E-2
1,649960E-2
1,098637E-2
8,716209E-3
1,714822E-2
2,039130E-2
1,260791E-2
1,487806E-2
1,617530E-2
4,824512E-3
8,716209E-3
1,682391E-2
1,228360E-2
1,358083E-2
2,201284E-2
1,422945E-2
7,743285E-3
1,260791E-2
8,716209E-3
9,364825E-3
1,422945E-2
1,552668E-2
1,260791E-2
1,585099E-2
1,909407E-2
8,067593E-3
8,067593E-3
1,552668E-2
8,716209E-3
1,195929E-2
1,974268E-2
1,520237E-2
7,743285E-3
1,358083E-2
1,358083E-2
7,094669E-3
1,358083E-2
1,941838E-2
1,325652E-2
1,585099E-2
1,812114E-2
7,094669E-3
1,163498E-2
1,682391E-2
1,260791E-2
1,195929E-2
2,103992E-2
1,876976E-2
1,195929E-2
1,682391E-2
1,585099E-2
1,260791E-2
1,520237E-2
2,266146E-2
1,779684E-2
1,455375E-2
1,779684E-2
1,131067E-2
1,195929E-2
1,779684E-2
1,195929E-2
1,098637E-2
1,779684E-2
1,812114E-2
8,067593E-3
1,066206E-2
1,325652E-2
9,040517E-3
1,358083E-2
2,103992E-2
1,260791E-2
1,195929E-2
1,390514E-2
5,148820E-3
8,716209E-3
1,552668E-2
1,552668E-2
1,325652E-2
1,747253E-2
1,585099E-2
7,743285E-3
1,228360E-2
1,876976E-2
1,260791E-2
1,163498E-2
2,168853E-2
1,585099E-2
1,001344E-2
1,682391E-2
1,228360E-2
1,293221E-2
2,103992E-2
2,071561E-2
1,487806E-2
1,747253E-2
1,747253E-2
8,391901E-3
1,293221E-2
1,812114E-2
1,358083E-2
1,585099E-2
2,071561E-2
1,422945E-2
1,098637E-2
1,163498E-2
1,001344E-2
9,364825E-3
1,455375E-2
2,006699E-2
1,422945E-2
1,390514E-2
1,520237E-2
4,175896E-3
9,040517E-3
1,552668E-2
1,131067E-2
1,033775E-2
1,779684E-2
1,358083E-2
8,067593E-3
1,390514E-2
8,391901E-3
9,040517E-3
1,455375E-2
1,714822E-2
1,422945E-2
1,487806E-2
1,325652E-2
4,500204E-3
1,163498E-2
1,941838E-2
1,325652E-2
1,325652E-2
2,006699E-2
1,358083E-2
9,364825E-3
1,682391E-2
1,358083E-2
1,195929E-2
1,714822E-2
2,168853E-2
1,649960E-2
1,747253E-2
1,941838E-2
9,689133E-3
1,358083E-2
1,909407E-2
1,195929E-2
1,066206E-2
1,876976E-2
1,585099E-2
1,033775E-2
1,520237E-2
1,195929E-2
8,391901E-3
1,520237E-2
1,779684E-2
1,131067E-2
1,422945E-2
1,909407E-2
9,364825E-3
1,066206E-2
1,585099E-2
1,228360E-2
1,390514E-2
1,974268E-2
1,682391E-2
1,033775E-2
1,293221E-2
1,487806E-2
1,293221E-2
1,747253E-2
2,201284E-2
1,552668E-2
1,520237E-2
1,844545E-2
9,364825E-3
1,001344E-2
1,876976E-2
1,747253E-2
1,487806E-2
2,039130E-2
1,941838E-2
1,098637E-2
1,455375E-2
1,422945E-2
1,033775E-2
1,358083E-2
2,201284E-2
1,617530E-2
1,487806E-2
1,844545E-2
8,716209E-3
1,033775E-2
1,682391E-2
1,422945E-2
1,228360E-2
1,844545E-2
1,682391E-2
8,716209E-3
1,228360E-2
1,682391E-2
1,163498E-2
1,422945E-2
2,168853E-2
1,487806E-2
1,422945E-2
1,812114E-2
1,066206E-2
1,001344E-2
1,909407E-2
1,909407E-2
1,293221E-2
1,747253E-2
1,909407E-2
8,716209E-3
1,293221E-2
1,779684E-2
1,195929E-2
1,325652E-2
2,039130E-2
1,617530E-2
1,552668E-2
1,747253E-2
1,066206E-2
1,260791E-2
1,844545E-2
2,136422E-2
1,487806E-2
1,812114E-2
1,941838E-2
9,364825E-3
1,358083E-2
2,103992E-2
1,195929E-2
1,195929E-2
2,233715E-2
1,876976E-2
1,098637E-2
1,455375E-2
1,390514E-2
1,325652E-2
1,974268E-2
2,039130E-2
1,325652E-2
1,714822E-2
2,103992E-2
1,131067E-2
1,390514E-2
2,071561E-2
1,260791E-2
1,033775E-2
1,941838E-2
1,520237E-2
1,195929E-2
1,779684E-2
1,390514E-2
1,033775E-2
1,617530E-2
2,071561E-2
1,390514E-2
1,552668E-2
1,909407E-2
9,040517E-3
1,260791E-2
1,812114E-2
1,358083E-2
1,422945E-2
2,168853E-2
1,747253E-2
1,390514E-2
1,520237E-2
1,001344E-2
7,418977E-3
1,325652E-2
1,876976E-2
1,422945E-2
1,974268E-2
2,039130E-2
1,001344E-2
1,293221E-2
1,779684E-2
1,163498E-2
9,689133E-3
1,876976E-2
1,520237E-2
1,293221E-2
1,812114E-2
1,358083E-2
1,163498E-2
1,682391E-2
1,649960E-2
1,325652E-2
1,390514E-2
1,682391E-2
1,001344E-2
1,293221E-2
1,844545E-2
1,195929E-2
1,131067E-2
2,103992E-2
1,714822E-2
1,325652E-2
1,390514E-2
1,260791E-2
1,001344E-2
1,747253E-2
2,298577E-2
1,585099E-2
1,779684E-2
1,909407E-2
8,391901E-3
1,228360E-2
1,714822E-2
1,163498E-2
1,358083E-2
1,941838E-2
1,682391E-2
1,293221E-2
1,714822E-2
1,487806E-2
1,066206E-2
1,455375E-2
1,909407E-2
1,260791E-2
1,358083E-2
1,909407E-2
1,131067E-2
1,163498E-2
1,909407E-2
1,552668E-2
1,195929E-2
2,006699E-2
1,779684E-2
9,364825E-3
1,358083E-2
1,422945E-2
8,391901E-3
1,325652E-2
2,039130E-2
1,617530E-2
1,520237E-2
1,844545E-2
7,418977E-3
1,033775E-2
1,844545E-2
1,358083E-2
1,228360E-2
1,941838E-2
1,682391E-2
1,163498E-2
1,552668E-2
1,649960E-2
1,325652E-2
1,909407E-2
2,460731E-2
1,649960E-2
1,876976E-2
1,974268E-2
1,131067E-2
1,260791E-2
1,812114E-2
1,682391E-2
1,390514E-2
1,747253E-2
1,682391E-2
1,260791E-2
1,552668E-2
1,585099E-2
1,131067E-2
1,325652E-2
2,136422E-2
1,487806E-2
1,585099E-2
1,876976E-2
9,040517E-3
1,228360E-2
2,006699E-2
1,747253E-2
1,585099E-2
1,909407E-2
1,585099E-2
1,066206E-2
1,876976E-2
1,812114E-2
1,131067E-2
1,422945E-2
1,747253E-2
1,260791E-2
1,682391E-2
1,974268E-2
1,033775E-2
1,260791E-2
1,974268E-2
1,585099E-2
1,260791E-2
2,071561E-2
1,941838E-2
1,163498E-2
1,844545E-2
2,136422E-2
1,909407E-2
2,136422E-2
3,044485E-2
2,622885E-2
3,433655E-2
4,860611E-2
4,082271E-2
4,698456E-2
6,936182E-2
6,968613E-2
6,611874E-2
7,552368E-2
7,292921E-2
5,476796E-2
4,957903E-2
3,725532E-2
1,487806E-2
8,391901E-3
1,131067E-2
1,098637E-2
1,390514E-2
9,689133E-3
-1,301243E-2
-2,371460E-2
-2,695768E-2
-3,830846E-2
-4,252447E-2
-3,117369E-2
-3,214661E-2
-3,084938E-2
-1,820136E-2
-1,139089E-2
-6,850580E-3
4,175896E-3
1,487806E-2
1,066206E-2
1,358083E-2
1,812114E-2
8,067593E-3
1,001344E-2
1,714822E-2
8,391901E-3
5,797436E-3
1,195929E-2
7,743285E-3
3,527280E-3
8,067593E-3
4,500204E-3
1,905739E-3
9,364825E-3
1,455375E-2
8,067593E-3
1,195929E-2
1,649960E-2
6,121744E-3
9,040517E-3
1,779684E-2
1,422945E-2
1,260791E-2
1,974268E-2
1,812114E-2
1,098637E-2
1,552668E-2
1,649960E-2
1,293221E-2
2,039130E-2
2,525592E-2
1,585099E-2
1,941838E-2
2,428300E-2
1,260791E-2
1,390514E-2
2,136422E-2
1,812114E-2
1,812114E-2
2,395869E-2
2,168853E-2
1,487806E-2
1,812114E-2
1,714822E-2
1,195929E-2
1,909407E-2
2,687746E-2
2,071561E-2
1,974268E-2
2,525592E-2
1,682391E-2
1,552668E-2
2,266146E-2
1,941838E-2
1,941838E-2
2,849900E-2
2,882331E-2
1,909407E-2
2,395869E-2
2,395869E-2
1,617530E-2
1,876976E-2
2,687746E-2
1,909407E-2
1,876976E-2
2,363438E-2
1,455375E-2
1,682391E-2
2,201284E-2
1,747253E-2
1,358083E-2
1,747253E-2
1,909407E-2
9,364825E-3
1,195929E-2
2,168853E-2
3,239070E-2
1,257123E-3
-1,495461E-1
-2,945119E-1
-3,525630E-1
-3,681298E-1
-4,339643E-1
-5,117983E-1
-5,286623E-1
-5,075823E-1
-4,871509E-1
-4,466124E-1
-4,242351E-1
-4,385047E-1
-4,638007E-1
-4,573145E-1
-3,363476E-1
-1,187369E-1
9,692801E-2
2,496771E-1
3,430779E-1
4,235063E-1
5,195015E-1
6,245773E-1
7,267344E-1
8,019738E-1
8,314859E-1
8,360262E-1
8,123517E-1
7,559221E-1
6,962494E-1
6,284690E-1
5,496621E-1
4,750713E-1
4,037235E-1
3,174575E-1
2,282728E-1
1,566007E-1
8,655015E-2
2,266146E-2
-2,047152E-2
-5,160510E-2
-8,663037E-2
-1,054402E-1
-1,122507E-1
-1,268446E-1
-1,239258E-1
-1,135479E-1
-1,177639E-1
-1,158181E-1
-1,028458E-1
-1,005756E-1
-1,041430E-1
-9,733254E-2
-9,408946E-2
-9,279222E-2
-8,857622E-2
-8,079283E-2
-8,533314E-2
-8,176575E-2
-7,236081E-2
-7,852267E-2
-7,430666E-2
-6,101003E-2
-6,068572E-2
-5,646972E-2
-4,414601E-2
-4,479463E-2
-4,674048E-2
-3,765985E-2
-3,538969E-2
-3,571400E-2
-2,760630E-2
-2,047152E-2
-2,436322E-2
-2,112014E-2
-1,398536E-2
-1,982290E-2
-1,366105E-2
-5,553347E-3
-9,769352E-3
-9,120736E-3
-6,887257E-4
-1,661650E-3
-7,174888E-3
-2,634574E-3
-6,887257E-4
-1,661650E-3
4,500204E-3
1,325652E-2
8,716209E-3
9,040517E-3
1,422945E-2
7,094669E-3
1,001344E-2
1,909407E-2
1,617530E-2
1,358083E-2
2,039130E-2
1,747253E-2
1,358083E-2
2,136422E-2
2,136422E-2
1,487806E-2
1,941838E-2
2,785039E-2
2,168853E-2
2,233715E-2
2,590454E-2
1,455375E-2
1,617530E-2
2,363438E-2
2,071561E-2
2,201284E-2
2,687746E-2
2,590454E-2
2,006699E-2
2,298577E-2
2,395869E-2
1,812114E-2
2,266146E-2
2,947193E-2
2,201284E-2
2,201284E-2
2,655315E-2
1,974268E-2
2,103992E-2
2,460731E-2
2,103992E-2
1,909407E-2
2,622885E-2
2,460731E-2
1,714822E-2
1,909407E-2
2,103992E-2
1,552668E-2
1,812114E-2
2,395869E-2
1,844545E-2
2,039130E-2
2,622885E-2
1,779684E-2
1,779684E-2
2,266146E-2
1,714822E-2
1,682391E-2
2,331007E-2
2,233715E-2
1,617530E-2
2,006699E-2
2,266146E-2
2,103992E-2
2,558023E-2
3,368793E-2
2,395869E-2
2,071561E-2
2,363438E-2
1,779684E-2
1,974268E-2
2,752608E-2
2,752608E-2
2,298577E-2
3,044485E-2
2,947193E-2
1,812114E-2
1,974268E-2
2,460731E-2
1,812114E-2
1,844545E-2
2,882331E-2
2,298577E-2
2,168853E-2
2,395869E-2
1,260791E-2
1,487806E-2
2,590454E-2
2,979624E-2
2,331007E-2
2,039130E-2
2,525592E-2
1,844545E-2
2,460731E-2
3,336362E-2
2,493161E-2
2,460731E-2
3,303932E-2
2,493161E-2
2,266146E-2
2,752608E-2
2,882331E-2
2,558023E-2
3,303932E-2
3,401224E-2
2,849900E-2
3,239070E-2
3,401224E-2
2,136422E-2
2,558023E-2
3,044485E-2
2,168853E-2
2,817469E-2
3,822825E-2
3,076916E-2
2,558023E-2
2,914762E-2
2,785039E-2
2,493161E-2
3,012054E-2
3,401224E-2
2,914762E-2
3,174208E-2
3,466086E-2
2,493161E-2
2,622885E-2
3,498517E-2
2,849900E-2
2,752608E-2
3,628240E-2
3,271501E-2
2,785039E-2
3,401224E-2
2,914762E-2
2,849900E-2
3,563378E-2
3,757963E-2
3,206639E-2
3,628240E-2
3,822825E-2
2,590454E-2
2,817469E-2
3,693101E-2
3,012054E-2
2,979624E-2
3,530947E-2
3,109347E-2
2,785039E-2
3,012054E-2
2,914762E-2
2,331007E-2
2,785039E-2
3,433655E-2
2,622885E-2
2,687746E-2
3,174208E-2
2,298577E-2
2,395869E-2
3,076916E-2
2,493161E-2
2,168853E-2
2,687746E-2
2,622885E-2
1,876976E-2
2,006699E-2
2,201284E-2
1,649960E-2
1,941838E-2
2,428300E-2
1,617530E-2
1,520237E-2
1,812114E-2
1,033775E-2
9,364825E-3
1,487806E-2
1,422945E-2
1,098637E-2
1,358083E-2
1,293221E-2
2,878663E-3
4,824512E-3
8,716209E-3
1,581431E-3
4,175896E-3
1,098637E-2
3,851588E-3
-1,013034E-3
1,581431E-3
-2,958882E-3
-1,013034E-3
4,175896E-3
2,230047E-3
-6,526271E-3
-3,283190E-3
-3,644176E-4
-1,009366E-2
-8,472120E-3
-4,580423E-3
-1,074228E-2
-9,769352E-3
-1,337342E-3
-7,499196E-3
-1,366105E-2
-1,074228E-2
-1,528259E-2
-1,430967E-2
-9,445044E-3
-7,499196E-3
-1,236382E-2
-1,268813E-2
-1,009366E-2
-1,884998E-2
-1,690413E-2
-7,823504E-3
-1,560690E-2
-1,528259E-2
-4,904731E-3
-9,120736E-3
-1,625551E-2
-1,333674E-2
-1,495828E-2
-1,820136E-2
-1,268813E-2
-5,229039E-3
-1,333674E-2
-1,333674E-2
-9,120736E-3
-1,852567E-2
-1,366105E-2
-7,499196E-3
-1,268813E-2
-1,139089E-2
-7,499196E-3
-9,120736E-3
-1,528259E-2
-1,106658E-2
-8,472120E-3
-1,203951E-2
-9,120736E-3
-2,634574E-3
-1,009366E-2
-8,796428E-3
-2,634574E-3
-1,139089E-2
-1,203951E-2
-4,256115E-3
-4,256115E-3
-8,472120E-3
-2,634574E-3
-1,337342E-3
-1,301243E-2
-7,499196E-3
-2,634574E-3
-9,445044E-3
-7,174888E-3
2,878663E-3
-3,931807E-3
-8,796428E-3
-3,283190E-3
-1,041797E-2
-1,398536E-2
-7,174888E-3
-3,283190E-3
-6,526271E-3
-5,877655E-3
-4,256115E-3
-1,268813E-2
-1,106658E-2
-3,607499E-3
-9,445044E-3
-1,106658E-2
-1,661650E-3
-4,580423E-3
-6,526271E-3
1,257123E-3
-6,887257E-4
-1,985958E-3
9,040517E-3
1,585099E-2
1,552668E-2
2,039130E-2
2,687746E-2
1,974268E-2
2,947193E-2
4,341718E-2
4,082271E-2
4,666026E-2
5,898396E-2
5,833535E-2
6,190274E-2
7,260490E-2
7,455075E-2
7,552368E-2
8,233415E-2
8,946893E-2
8,752308E-2
9,433355E-2
9,530647E-2
8,557723E-2
8,946893E-2
9,336062E-2
8,590154E-2
8,460430E-2
8,849600E-2
8,298276E-2
7,357783E-2
7,552368E-2
6,806459E-2
6,060550E-2
5,963258E-2
5,703812E-2
4,471441E-2
4,374148E-2
4,536302E-2
3,044485E-2
2,947193E-2
3,401224E-2
2,039130E-2
1,649960E-2
2,298577E-2
1,358083E-2
7,094669E-3
8,716209E-3
7,094669E-3
1,257123E-3
3,851588E-3
7,418977E-3
2,230047E-3
-6,887257E-4
-6,887257E-4
-1,106658E-2
-8,472120E-3
-2,310266E-3
-8,147812E-3
-9,120736E-3
-3,644176E-4
-5,229039E-3
-1,268813E-2
-7,499196E-3
-6,526271E-3
-1,139089E-2
-1,041797E-2
-1,013034E-3
-1,009366E-2
-8,796428E-3
-2,958882E-3
-1,203951E-2
-9,769352E-3
-4,256115E-3
-9,120736E-3
-8,472120E-3
-1,985958E-3
-4,580423E-3
-1,236382E-2
-8,147812E-3
-5,229039E-3
-8,147812E-3
-2,634574E-3
1,581431E-3
-4,256115E-3
-4,256115E-3
6,085067E-4
-5,877655E-3
-6,850580E-3
1,581431E-3
2,841986E-4
-2,958882E-3
2,878663E-3
3,202971E-3
-5,229039E-3
-6,887257E-4
1,581431E-3
-2,958882E-3
2,554355E-3
1,001344E-2
1,905739E-3
9,328148E-4
4,824512E-3
-5,229039E-3
-3,644176E-4
8,391901E-3
6,770361E-3
5,797436E-3
8,716209E-3
7,743285E-3
1,581431E-3
5,473128E-3
8,067593E-3
3,202971E-3
3,851588E-3
1,358083E-2
8,716209E-3
5,148820E-3
1,098637E-2
4,175896E-3
2,878663E-3
1,066206E-2
8,716209E-3
4,175896E-3
7,418977E-3
1,228360E-2
3,851588E-3
7,743285E-3
1,358083E-2
5,473128E-3
8,391901E-3
1,552668E-2
8,067593E-3
7,743285E-3
1,131067E-2
6,446052E-3
5,797436E-3
9,689133E-3
1,358083E-2
1,001344E-2
1,163498E-2
1,358083E-2
2,230047E-3
4,500204E-3
9,040517E-3
5,473128E-3
8,391901E-3
1,747253E-2
1,098637E-2
7,418977E-3
1,195929E-2
6,446052E-3
7,094669E-3
1,390514E-2
1,325652E-2
9,364825E-3
1,228360E-2
1,487806E-2
5,473128E-3
8,716209E-3
1,487806E-2
7,418977E-3
9,364825E-3
1,682391E-2
8,391901E-3
6,121744E-3
1,293221E-2
5,797436E-3
5,797436E-3
1,390514E-2
1,552668E-2
1,131067E-2
1,325652E-2
1,228360E-2
3,527280E-3
7,418977E-3
9,689133E-3
7,094669E-3
1,163498E-2
1,617530E-2
1,163498E-2
1,325652E-2
1,649960E-2
5,473128E-3
5,797436E-3
1,358083E-2
1,390514E-2
1,098637E-2
1,455375E-2
1,487806E-2
6,770361E-3
1,131067E-2
1,422945E-2
7,094669E-3
1,001344E-2
1,682391E-2
9,689133E-3
9,689133E-3
1,228360E-2
5,797436E-3
6,121744E-3
1,195929E-2
1,390514E-2
7,743285E-3
1,098637E-2
1,487806E-2
3,851588E-3
6,770361E-3
1,390514E-2
1,033775E-2
9,040517E-3
1,682391E-2
1,520237E-2
7,418977E-3
1,390514E-2
1,195929E-2
9,689133E-3
1,390514E-2
1,812114E-2
1,163498E-2
1,260791E-2
1,747253E-2
7,743285E-3
1,001344E-2
1,714822E-2
1,358083E-2
1,195929E-2
1,844545E-2
1,455375E-2
6,770361E-3
9,689133E-3
1,131067E-2
9,364825E-3
1,422945E-2
2,071561E-2
1,228360E-2
1,131067E-2
1,844545E-2
8,716209E-3
1,358083E-2
1,779684E-2
1,163498E-2
9,689133E-3
1,585099E-2
1,455375E-2
5,473128E-3
1,033775E-2
1,455375E-2
7,743285E-3
1,001344E-2
1,844545E-2
1,098637E-2
8,391901E-3
1,325652E-2
6,446052E-3
7,094669E-3
1,293221E-2
1,390514E-2
1,098637E-2
1,390514E-2
1,617530E-2
5,473128E-3
9,040517E-3
1,390514E-2
1,033775E-2
1,293221E-2
1,844545E-2
1,293221E-2
1,001344E-2
1,585099E-2
1,131067E-2
9,364825E-3
1,617530E-2
1,747253E-2
1,293221E-2
1,747253E-2
1,747253E-2
5,473128E-3
1,098637E-2
1,617530E-2
8,391901E-3
8,716209E-3
1,714822E-2
1,098637E-2
8,716209E-3
1,390514E-2
7,094669E-3
6,770361E-3
1,195929E-2
1,552668E-2
1,098637E-2
1,422945E-2
1,682391E-2
8,391901E-3
1,066206E-2
1,520237E-2
7,743285E-3
1,033775E-2
2,071561E-2
1,617530E-2
9,364825E-3
1,455375E-2
1,195929E-2
9,364825E-3
1,552668E-2
1,779684E-2
1,066206E-2
1,293221E-2
1,390514E-2
3,851588E-3
9,689133E-3
1,747253E-2
1,001344E-2
1,163498E-2
2,168853E-2
1,747253E-2
1,260791E-2
1,649960E-2
1,163498E-2
9,364825E-3
1,520237E-2
2,006699E-2
1,617530E-2
1,682391E-2
2,039130E-2
9,364825E-3
1,033775E-2
1,649960E-2
1,163498E-2
9,040517E-3
1,649960E-2
1,649960E-2
7,418977E-3
1,163498E-2
1,520237E-2
9,364825E-3
1,098637E-2
1,974268E-2
1,163498E-2
1,033775E-2
1,455375E-2
7,418977E-3
1,195929E-2
1,941838E-2
1,682391E-2
1,260791E-2
1,487806E-2
1,390514E-2
7,743285E-3
1,260791E-2
1,747253E-2
1,228360E-2
1,195929E-2
2,168853E-2
1,487806E-2
1,422945E-2
1,779684E-2
1,195929E-2
1,163498E-2
1,682391E-2
1,941838E-2
1,390514E-2
1,941838E-2
2,071561E-2
8,716209E-3
1,195929E-2
1,682391E-2
7,418977E-3
1,001344E-2
2,136422E-2
1,358083E-2
9,040517E-3
1,520237E-2
1,195929E-2
9,040517E-3
1,585099E-2
1,941838E-2
1,293221E-2
1,585099E-2
1,779684E-2
8,067593E-3
1,033775E-2
1,714822E-2
1,228360E-2
1,098637E-2
1,876976E-2
1,552668E-2
9,689133E-3
1,520237E-2
1,325652E-2
8,716209E-3
1,390514E-2
2,136422E-2
1,390514E-2
1,195929E-2
1,876976E-2
9,040517E-3
1,260791E-2
1,974268E-2
1,487806E-2
1,293221E-2
2,006699E-2
1,649960E-2
8,716209E-3
1,325652E-2
1,390514E-2
1,033775E-2
1,422945E-2
2,136422E-2
1,520237E-2
1,195929E-2
1,617530E-2
9,040517E-3
8,716209E-3
1,649960E-2
1,682391E-2
1,455375E-2
1,909407E-2
1,876976E-2
1,001344E-2
1,487806E-2
1,487806E-2
8,716209E-3
1,293221E-2
2,168853E-2
1,422945E-2
1,747253E-2
2,168853E-2
1,066206E-2
1,195929E-2
1,747253E-2
1,422945E-2
1,325652E-2
1,779684E-2
1,714822E-2
8,391901E-3
1,293221E-2
1,325652E-2
1,131067E-2
1,585099E-2
2,168853E-2
1,455375E-2
1,390514E-2
1,779684E-2
8,391901E-3
1,098637E-2
1,844545E-2
1,552668E-2
1,293221E-2
2,039130E-2
1,844545E-2
8,391901E-3
1,195929E-2
1,487806E-2
9,040517E-3
1,325652E-2
2,298577E-2
1,520237E-2
1,422945E-2
1,974268E-2
1,001344E-2
1,131067E-2
1,844545E-2
1,682391E-2
1,260791E-2
1,941838E-2
1,941838E-2
9,689133E-3
1,293221E-2
1,682391E-2
1,358083E-2
1,585099E-2
2,266146E-2
1,487806E-2
1,293221E-2
1,844545E-2
1,163498E-2
1,163498E-2
1,649960E-2
1,747253E-2
1,293221E-2
1,585099E-2
1,747253E-2
7,418977E-3
1,131067E-2
1,682391E-2
8,067593E-3
1,228360E-2
2,298577E-2
1,617530E-2
1,131067E-2
1,293221E-2
1,033775E-2
9,689133E-3
1,747253E-2
1,941838E-2
1,358083E-2
1,876976E-2
2,266146E-2
1,098637E-2
1,358083E-2
2,006699E-2
1,747253E-2
1,682391E-2
2,298577E-2
1,520237E-2
1,163498E-2
1,585099E-2
1,390514E-2
1,390514E-2
2,006699E-2
2,525592E-2
2,006699E-2
1,649960E-2
1,844545E-2
9,364825E-3
1,325652E-2
2,201284E-2
1,649960E-2
1,487806E-2
2,493161E-2
1,941838E-2
1,163498E-2
1,714822E-2
1,552668E-2
1,131067E-2
1,520237E-2
2,071561E-2
1,358083E-2
1,617530E-2
1,779684E-2
9,040517E-3
1,455375E-2
1,974268E-2
1,131067E-2
1,098637E-2
1,876976E-2
1,552668E-2
1,066206E-2
1,520237E-2
1,325652E-2
1,066206E-2
1,747253E-2
2,233715E-2
1,422945E-2
1,422945E-2
1,617530E-2
6,770361E-3
1,163498E-2
2,136422E-2
1,617530E-2
1,487806E-2
2,006699E-2
1,390514E-2
9,364825E-3
1,585099E-2
1,455375E-2
1,098637E-2
1,844545E-2
2,331007E-2
1,487806E-2
1,909407E-2
2,201284E-2
1,098637E-2
1,455375E-2
2,201284E-2
1,649960E-2
1,649960E-2
2,266146E-2
1,974268E-2
1,293221E-2
1,520237E-2
1,552668E-2
1,390514E-2
1,941838E-2
2,493161E-2
1,520237E-2
1,649960E-2
2,201284E-2
1,066206E-2
1,195929E-2
2,071561E-2
1,487806E-2
1,390514E-2
2,136422E-2
1,812114E-2
1,325652E-2
1,779684E-2
1,682391E-2
1,260791E-2
1,779684E-2
1,974268E-2
1,455375E-2
2,006699E-2
2,201284E-2
1,163498E-2
1,293221E-2
1,974268E-2
1,520237E-2
1,585099E-2
2,298577E-2
1,779684E-2
1,066206E-2
1,487806E-2
1,260791E-2
1,131067E-2
1,779684E-2
2,720177E-2
2,298577E-2
2,460731E-2
3,076916E-2
2,428300E-2
3,012054E-2
4,439010E-2
4,503872E-2
5,055195E-2
6,741597E-2
7,844245E-2
8,038830E-2
8,330707E-2
7,163198E-2
5,282211E-2
5,152488E-2
4,730887E-2
2,655315E-2
1,812114E-2
1,617530E-2
9,689133E-3
1,098637E-2
8,391901E-3
-8,472120E-3
-1,755275E-2
-2,047152E-2
-3,571400E-2
-4,382170E-2
-3,733554E-2
-3,571400E-2
-3,117369E-2
-1,852567E-2
-7,174888E-3
-5,553347E-3
4,500204E-3
9,689133E-3
1,257123E-3
7,743285E-3
1,552668E-2
9,040517E-3
1,066206E-2
1,714822E-2
9,364825E-3
4,500204E-3
8,067593E-3
3,851588E-3
2,230047E-3
8,391901E-3
1,325652E-2
8,716209E-3
1,293221E-2
1,552668E-2
6,770361E-3
6,446052E-3
1,552668E-2
1,325652E-2
1,228360E-2
2,039130E-2
1,779684E-2
1,066206E-2
1,585099E-2
1,552668E-2
1,066206E-2
1,682391E-2
2,590454E-2
1,844545E-2
1,876976E-2
2,428300E-2
1,390514E-2
1,520237E-2
2,363438E-2
1,779684E-2
1,649960E-2
2,493161E-2
2,201284E-2
1,390514E-2
1,844545E-2
2,168853E-2
1,682391E-2
2,233715E-2
2,622885E-2
2,039130E-2
1,974268E-2
2,331007E-2
1,617530E-2
1,876976E-2
2,622885E-2
2,428300E-2
2,168853E-2
2,622885E-2
2,622885E-2
1,876976E-2
2,233715E-2
2,493161E-2
1,844545E-2
2,395869E-2
2,979624E-2
2,136422E-2
2,233715E-2
2,752608E-2
1,844545E-2
2,103992E-2
2,590454E-2
2,006699E-2
1,941838E-2
2,622885E-2
2,006699E-2
1,260791E-2
1,747253E-2
1,422945E-2
1,001344E-2
1,325652E-2
2,395869E-2
3,855255E-2
6,121744E-3
-1,482489E-1
-2,951605E-1
-3,525630E-1
-3,665083E-1
-4,342886E-1
-5,134198E-1
-5,250949E-1
-5,023933E-1
-4,861779E-1
-4,492068E-1
-4,274782E-1
-4,385047E-1
-4,618548E-1
-4,527742E-1
-3,337531E-1
-1,177639E-1
9,303631E-2
2,418937E-1
3,401591E-1
4,251278E-1
5,185285E-1
6,229558E-1
7,306261E-1
7,993794E-1
8,266213E-1
8,324588E-1
8,061898E-1
7,565707E-1
6,991682E-1
6,304148E-1
5,506351E-1
4,799359E-1
4,043721E-1
3,099984E-1
2,302186E-1
1,601681E-1
8,622584E-2
2,785039E-2
-1,333674E-2
-5,387525E-2
-8,890053E-2
-1,047916E-1
-1,148452E-1
-1,245744E-1
-1,200341E-1
-1,112778E-1
-1,161424E-1
-1,090076E-1
-1,002513E-1
-1,060889E-1
-1,002513E-1
-8,890053E-2
-9,052207E-2
-8,857622E-2
-8,014421E-2
-8,436021E-2
-8,890053E-2
-7,819836E-2
-7,203651E-2
-7,236081E-2
-6,555034E-2
-5,744264E-2
-5,841557E-2
-5,257802E-2
-4,511893E-2
-5,257802E-2
-4,511893E-2
-3,376815E-2
-3,506538E-2
-2,987645E-2
-2,112014E-2
-2,371460E-2
-2,987645E-2
-2,306598E-2
-1,755275E-2
-1,820136E-2
-1,074228E-2
-6,887257E-4
-6,850580E-3
-7,499196E-3
-1,661650E-3
-4,904731E-3
-2,958882E-3
4,500204E-3
6,121744E-3
3,527280E-3
1,260791E-2
1,131067E-2
2,230047E-3
8,716209E-3
1,131067E-2
5,473128E-3
9,364825E-3
1,941838E-2
1,325652E-2
1,358083E-2
1,812114E-2
1,001344E-2
1,195929E-2
2,039130E-2
1,682391E-2
1,422945E-2
1,941838E-2
2,071561E-2
1,358083E-2
1,876976E-2
2,168853E-2
1,747253E-2
1,941838E-2
2,947193E-2
2,298577E-2
2,266146E-2
2,460731E-2
1,649960E-2
1,812114E-2
2,849900E-2
2,298577E-2
1,974268E-2
2,460731E-2
2,331007E-2
1,487806E-2
1,844545E-2
1,974268E-2
1,552668E-2
2,006699E-2
2,428300E-2
1,747253E-2
1,520237E-2
1,974268E-2
1,455375E-2
1,293221E-2
1,812114E-2
2,201284E-2
2,039130E-2
2,363438E-2
2,687746E-2
1,520237E-2
1,649960E-2
2,136422E-2
1,876976E-2
1,779684E-2
2,493161E-2
2,168853E-2
1,682391E-2
2,331007E-2
2,103992E-2
1,520237E-2
2,103992E-2
2,428300E-2
1,909407E-2
2,039130E-2
2,331007E-2
1,390514E-2
1,649960E-2
2,395869E-2
1,649960E-2
1,779684E-2
2,785039E-2
2,103992E-2
1,585099E-2
1,747253E-2
1,714822E-2
1,649960E-2
1,974268E-2
2,687746E-2
2,039130E-2
2,103992E-2
2,266146E-2
1,325652E-2
1,747253E-2
2,622885E-2
2,266146E-2
2,039130E-2
2,687746E-2
2,363438E-2
1,714822E-2
2,136422E-2
2,103992E-2
1,617530E-2
2,395869E-2
2,882331E-2
2,168853E-2
1,974268E-2
2,233715E-2
1,195929E-2
1,552668E-2
2,428300E-2
2,103992E-2
1,909407E-2
2,331007E-2
2,006699E-2
9,689133E-3
1,390514E-2
1,747253E-2
1,358083E-2
1,714822E-2
2,460731E-2
1,747253E-2
1,844545E-2
2,201284E-2
1,358083E-2
1,390514E-2
2,136422E-2
1,617530E-2
1,520237E-2
2,298577E-2
2,168853E-2
1,195929E-2
1,455375E-2
1,714822E-2
1,325652E-2
1,876976E-2
2,363438E-2
1,649960E-2
1,422945E-2
2,136422E-2
1,390514E-2
1,325652E-2
2,071561E-2
1,844545E-2
1,552668E-2
1,974268E-2
2,233715E-2
1,260791E-2
1,682391E-2
2,233715E-2
1,487806E-2
1,455375E-2
2,298577E-2
1,779684E-2
1,617530E-2
2,136422E-2
1,585099E-2
1,358083E-2
1,779684E-2
2,006699E-2
1,844545E-2
2,168853E-2
2,103992E-2
1,260791E-2
1,779684E-2
2,331007E-2
1,617530E-2
1,747253E-2
2,590454E-2
2,006699E-2
1,552668E-2
1,941838E-2
1,520237E-2
1,390514E-2
1,876976E-2
2,395869E-2
2,039130E-2
2,233715E-2
2,687746E-2
1,390514E-2
1,358083E-2
2,039130E-2
1,358083E-2
1,779684E-2
2,525592E-2
1,876976E-2
1,520237E-2
1,909407E-2
1,714822E-2
1,390514E-2
1,941838E-2
2,298577E-2
1,682391E-2
2,006699E-2
2,168853E-2
9,364825E-3
1,293221E-2
1,909407E-2
1,487806E-2
1,325652E-2
2,201284E-2
1,714822E-2
1,001344E-2
1,649960E-2
1,390514E-2
1,163498E-2
1,552668E-2
1,585099E-2
1,131067E-2
1,455375E-2
1,844545E-2
7,743285E-3
1,033775E-2
1,325652E-2
5,797436E-3
9,689133E-3
1,812114E-2
1,358083E-2
7,418977E-3
1,358083E-2
1,163498E-2
8,067593E-3
1,358083E-2
1,909407E-2
1,455375E-2
1,552668E-2
2,006699E-2
1,098637E-2
1,066206E-2
1,649960E-2
1,325652E-2
1,390514E-2
2,039130E-2
1,455375E-2
1,163498E-2
1,520237E-2
1,260791E-2
9,364825E-3
1,195929E-2
1,422945E-2
8,716209E-3
1,066206E-2
1,487806E-2
2,554355E-3
7,094669E-3
1,260791E-2
7,418977E-3
8,067593E-3
1,228360E-2
6,770361E-3
2,554355E-3
8,067593E-3
8,716209E-3
3,202971E-3
9,040517E-3
1,455375E-2
8,067593E-3
7,743285E-3
1,033775E-2
-4,010948E-5
9,328148E-4
8,716209E-3
5,148820E-3
4,500204E-3
1,455375E-2
1,131067E-2
2,878663E-3
7,094669E-3
3,851588E-3
-3,644176E-4
4,824512E-3
1,131067E-2
3,202971E-3
4,500204E-3
1,001344E-2
-3,644176E-4
-1,661650E-3
4,824512E-3
6,085067E-4
-1,013034E-3
5,797436E-3
5,797436E-3
-6,887257E-4
2,878663E-3
4,824512E-3
3,527280E-3
1,001344E-2
2,071561E-2
1,812114E-2
2,201284E-2
2,882331E-2
2,622885E-2
3,401224E-2
4,568733E-2
4,763318E-2
4,860611E-2
6,060550E-2
6,676736E-2
6,222705E-2
7,033475E-2
8,038830E-2
8,006399E-2
8,622584E-2
9,498216E-2
9,206339E-2
9,400924E-2
1,030899E-1
9,563078E-2
9,660370E-2
1,027656E-1
1,024412E-1
9,303631E-2
9,595509E-2
9,854955E-2
8,719877E-2
8,265846E-2
8,492861E-2
7,390214E-2
7,033475E-2
7,325352E-2
6,190274E-2
5,055195E-2
5,444365E-2
4,957903E-2
4,049840E-2
3,887686E-2
3,433655E-2
2,687746E-2
2,752608E-2
2,849900E-2
1,358083E-2
1,228360E-2
1,844545E-2
1,358083E-2
8,391901E-3
1,195929E-2
6,121744E-3
2,230047E-3
6,121744E-3
4,500204E-3
-4,010948E-5
3,202971E-3
1,066206E-2
5,148820E-3
5,797436E-3
8,391901E-3
-3,283190E-3
-2,634574E-3
6,121744E-3
2,878663E-3
9,328148E-4
9,040517E-3
6,446052E-3
2,841986E-4
2,878663E-3
2,554355E-3
6,085067E-4
5,148820E-3
9,689133E-3
4,500204E-3
6,770361E-3
8,391901E-3
-1,013034E-3
4,500204E-3
1,358083E-2
8,391901E-3
1,001344E-2
1,714822E-2
7,743285E-3
2,554355E-3
1,001344E-2
1,001344E-2
9,040517E-3
1,649960E-2
2,103992E-2
1,422945E-2
1,552668E-2
1,747253E-2
1,001344E-2
1,358083E-2
2,136422E-2
1,520237E-2
1,293221E-2
2,201284E-2
1,909407E-2
1,617530E-2
2,363438E-2
1,617530E-2
1,066206E-2
1,585099E-2
1,844545E-2
1,617530E-2
1,909407E-2
2,103992E-2
1,066206E-2
1,293221E-2
1,844545E-2
1,260791E-2
1,487806E-2
2,298577E-2
1,617530E-2
1,098637E-2
1,390514E-2
1,293221E-2
1,098637E-2
1,649960E-2
1,714822E-2
1,293221E-2
1,520237E-2
1,649960E-2
6,770361E-3
1,066206E-2
1,779684E-2
9,040517E-3
7,418977E-3
1,358083E-2
5,797436E-3
4,175896E-3
8,067593E-3
1,905739E-3
1,257123E-3
6,121744E-3
9,689133E-3
2,554355E-3
5,148820E-3
6,446052E-3
-5,553347E-3
-2,310266E-3
3,202971E-3
-4,580423E-3
-4,580423E-3
1,905739E-3
-1,013034E-3
-6,526271E-3
-3,283190E-3
-6,201963E-3
-8,796428E-3
-2,958882E-3
-6,887257E-4
-8,472120E-3
-7,174888E-3
-4,580423E-3
-1,528259E-2
-1,333674E-2
-4,256115E-3
-1,139089E-2
-1,106658E-2
-1,661650E-3
-8,472120E-3
-1,430967E-2
-1,171520E-2
-1,657982E-2
-1,495828E-2
-7,823504E-3
-3,931807E-3
-1,139089E-2
-9,120736E-3
-6,201963E-3
-1,593121E-2
-1,301243E-2
-6,201963E-3
-1,106658E-2
-8,472120E-3
-3,283190E-3
-6,850580E-3
-1,171520E-2
-9,120736E-3
-9,445044E-3
-8,472120E-3
-2,958882E-3
-2,310266E-3
-7,499196E-3
-2,310266E-3
-3,644176E-4
-1,074228E-2
-7,823504E-3
2,878663E-3
-3,931807E-3
-5,553347E-3
1,581431E-3
-4,580423E-3
-5,553347E-3
6,085067E-4
-1,985958E-3
-4,256115E-3
2,230047E-3
3,851588E-3
-1,337342E-3
1,905739E-3
4,500204E-3
-5,877655E-3
-1,013034E-3
5,148820E-3
9,328148E-4
1,581431E-3
7,743285E-3
2,230047E-3
-4,010948E-5
5,148820E-3
1,581431E-3
-1,013034E-3
4,824512E-3
9,689133E-3
3,202971E-3
2,554355E-3
7,418977E-3
6,085067E-4
4,175896E-3
1,131067E-2
2,230047E-3
2,230047E-3
9,689133E-3
6,446052E-3
-6,887257E-4
6,121744E-3
6,446052E-3
2,554355E-3
6,770361E-3
1,163498E-2
6,121744E-3
9,040517E-3
1,228360E-2
3,202971E-3
9,040517E-3
1,228360E-2
6,121744E-3
7,094669E-3
1,487806E-2
1,260791E-2
8,391901E-3
1,455375E-2
1,163498E-2
8,067593E-3
1,260791E-2
1,682391E-2
1,358083E-2
1,552668E-2
1,876976E-2
6,770361E-3
7,743285E-3
1,552668E-2
1,098637E-2
1,131067E-2
1,974268E-2
1,649960E-2
1,001344E-2
1,520237E-2
1,585099E-2
1,195929E-2
1,649960E-2
2,136422E-2
1,487806E-2
1,422945E-2
1,844545E-2
1,066206E-2
1,390514E-2
2,103992E-2
1,812114E-2
1,487806E-2
2,006699E-2
1,844545E-2
1,098637E-2
1,195929E-2
1,422945E-2
1,098637E-2
1,422945E-2
2,136422E-2
1,487806E-2
1,552668E-2
2,006699E-2
1,293221E-2
1,228360E-2
1,779684E-2
1,649960E-2
1,422945E-2
1,714822E-2
1,649960E-2
7,094669E-3
1,260791E-2
1,812114E-2
1,131067E-2
1,228360E-2
1,909407E-2
1,228360E-2
1,228360E-2
1,422945E-2
8,067593E-3
8,391901E-3
1,455375E-2
1,487806E-2
1,358083E-2
1,585099E-2
1,487806E-2
4,175896E-3
9,364825E-3
1,487806E-2
1,098637E-2
1,455375E-2
1,974268E-2
1,163498E-2
1,293221E-2
1,714822E-2
8,716209E-3
1,195929E-2
1,876976E-2
1,682391E-2
1,228360E-2
1,617530E-2
1,617530E-2
3,851588E-3
9,364825E-3
1,844545E-2
1,195929E-2
1,195929E-2
1,909407E-2
1,195929E-2
1,098637E-2
1,293221E-2
7,743285E-3
8,716209E-3
1,293221E-2
1,422945E-2
1,358083E-2
1,455375E-2
1,358083E-2
6,770361E-3
1,001344E-2
1,585099E-2
1,001344E-2
8,067593E-3
1,779684E-2
1,455375E-2
1,033775E-2
1,487806E-2
1,001344E-2
8,067593E-3
1,520237E-2
1,585099E-2
1,228360E-2
1,649960E-2
1,747253E-2
6,446052E-3
1,001344E-2
1,585099E-2
1,001344E-2
1,163498E-2
1,909407E-2
1,358083E-2
9,689133E-3
1,455375E-2
9,364825E-3
8,716209E-3
1,163498E-2
1,325652E-2
1,131067E-2
1,422945E-2
1,422945E-2
6,121744E-3
1,098637E-2
1,649960E-2
8,391901E-3
8,391901E-3
1,714822E-2
1,195929E-2
9,364825E-3
1,487806E-2
1,033775E-2
1,098637E-2
1,682391E-2
1,974268E-2
1,260791E-2
1,649960E-2
1,876976E-2
9,040517E-3
1,260791E-2
1,747253E-2
1,033775E-2
1,487806E-2
2,201284E-2
1,358083E-2
8,067593E-3
1,325652E-2
1,195929E-2
9,689133E-3
1,682391E-2
1,876976E-2
1,325652E-2
1,520237E-2
1,487806E-2
6,446052E-3
9,040517E-3
1,520237E-2
1,163498E-2
1,163498E-2
2,103992E-2
1,585099E-2
8,391901E-3
1,422945E-2
1,228360E-2
1,066206E-2
1,649960E-2
2,071561E-2
1,358083E-2
1,390514E-2
1,876976E-2
1,033775E-2
1,390514E-2
2,039130E-2
1,358083E-2
1,293221E-2
2,071561E-2
1,747253E-2
1,163498E-2
1,779684E-2
1,617530E-2
1,131067E-2
1,552668E-2
1,779684E-2
1,487806E-2
1,779684E-2
2,266146E-2
1,066206E-2
1,293221E-2
2,071561E-2
1,649960E-2
1,422945E-2
2,039130E-2
1,844545E-2
1,163498E-2
1,649960E-2
1,649960E-2
1,098637E-2
1,617530E-2
2,201284E-2
1,617530E-2
1,844545E-2
2,201284E-2
1,131067E-2
1,390514E-2
2,136422E-2
1,390514E-2
1,195929E-2
2,071561E-2
1,909407E-2
1,325652E-2
1,974268E-2
1,876976E-2
1,422945E-2
1,876976E-2
2,460731E-2
1,812114E-2
1,585099E-2
2,201284E-2
1,195929E-2
1,260791E-2
2,168853E-2
1,812114E-2
1,455375E-2
2,039130E-2
1,812114E-2
9,689133E-3
1,390514E-2
1,552668E-2
1,098637E-2
1,455375E-2
2,266146E-2
1,455375E-2
1,358083E-2
1,876976E-2
1,228360E-2
1,422945E-2
2,039130E-2
1,941838E-2
1,747253E-2
2,168853E-2
2,168853E-2
1,260791E-2
1,585099E-2
2,168853E-2
1,552668E-2
1,649960E-2
2,460731E-2
1,844545E-2
1,390514E-2
2,006699E-2
1,228360E-2
1,098637E-2
1,714822E-2
1,844545E-2
1,390514E-2
1,941838E-2
2,233715E-2
1,001344E-2
1,325652E-2
1,844545E-2
1,358083E-2
1,682391E-2
2,428300E-2
2,168853E-2
2,071561E-2
2,395869E-2
1,941838E-2
1,909407E-2
2,590454E-2
2,785039E-2
2,331007E-2
2,525592E-2
2,655315E-2
1,779684E-2
2,039130E-2
2,460731E-2
1,974268E-2
1,812114E-2
2,622885E-2
1,876976E-2
1,131067E-2
1,682391E-2
1,520237E-2
1,098637E-2
1,585099E-2
1,844545E-2
1,422945E-2
1,812114E-2
2,071561E-2
8,716209E-3
1,293221E-2
2,395869E-2
1,909407E-2
2,298577E-2
3,271501E-2
2,849900E-2
2,817469E-2
3,693101E-2
3,952548E-2
4,374148E-2
5,865966E-2
8,071261E-2
8,492861E-2
7,844245E-2
6,676736E-2
4,309287E-2
4,082271E-2
4,536302E-2
2,914762E-2
1,714822E-2
1,812114E-2
1,455375E-2
6,446052E-3
4,500204E-3
-6,850580E-3
-2,176875E-2
-2,857922E-2
-3,117369E-2
-4,284878E-2
-4,025431E-2
-3,149799E-2
-3,636262E-2
-2,630907E-2
-1,139089E-2
-8,472120E-3
-1,661650E-3
7,743285E-3
8,391901E-3
4,500204E-3
1,001344E-2
9,689133E-3
6,121744E-3
1,066206E-2
1,455375E-2
7,418977E-3
6,446052E-3
1,131067E-2
2,878663E-3
3,851588E-3
1,001344E-2
8,716209E-3
9,364825E-3
1,487806E-2
1,131067E-2
5,473128E-3
1,098637E-2
1,260791E-2
9,040517E-3
1,358083E-2
2,168853E-2
1,455375E-2
1,487806E-2
1,779684E-2
8,391901E-3
1,195929E-2
1,876976E-2
1,714822E-2
1,714822E-2
2,168853E-2
2,103992E-2
1,131067E-2
1,682391E-2
2,071561E-2
1,487806E-2
1,682391E-2
2,493161E-2
1,714822E-2
1,585099E-2
2,201284E-2
1,552668E-2
1,714822E-2
2,525592E-2
2,168853E-2
1,747253E-2
2,395869E-2
2,266146E-2
1,293221E-2
1,876976E-2
1,941838E-2
1,682391E-2
2,395869E-2
3,012054E-2
2,298577E-2
2,266146E-2
2,460731E-2
1,747253E-2
1,909407E-2
2,428300E-2
2,363438E-2
2,168853E-2
2,590454E-2
2,493161E-2
1,487806E-2
1,682391E-2
2,006699E-2
1,422945E-2
1,455375E-2
2,298577E-2
1,714822E-2
1,260791E-2
1,552668E-2
8,067593E-3
7,094669E-3
1,390514E-2
2,266146E-2
3,563378E-2
-3,538969E-2
-1,988410E-1
-3,259697E-1
-3,606707E-1
-3,762375E-1
-4,543957E-1
-5,241220E-1
-5,231491E-1
-5,023933E-1
-4,822862E-1
-4,427207E-1
-4,320185E-1
-4,398019E-1
-4,689896E-1
-4,469367E-1
-3,006737E-1
-7,852267E-2
1,235213E-1
2,623251E-1
3,602662E-1
4,455592E-1
5,344196E-1
6,356038E-1
7,351664E-1
7,987308E-1
8,246754E-1
8,295400E-1
7,974335E-1
7,504088E-1
6,933306E-1
6,206856E-1
5,422030E-1
4,715039E-1
3,923727E-1
3,005935E-1
2,256783E-1
1,578979E-1
8,168553E-2
2,168853E-2
-1,593121E-2
-5,938849E-2
-9,279222E-2
-1,077104E-1
-1,216556E-1
-1,248987E-1
-1,216556E-1
-1,190612E-1
-1,177639E-1
-1,106292E-1
-1,051159E-1
-1,106292E-1
-1,034944E-1
-9,538669E-2
-9,862977E-2
-9,506238E-2
-8,306298E-2
-8,630606E-2
-8,598175E-2
-7,787405E-2
-8,046852E-2
-8,209006E-2
-6,976635E-2
-6,230726E-2
-6,165865E-2
-5,419956E-2
-4,965925E-2
-5,517249E-2
-4,706478E-2
-3,895708E-2
-4,382170E-2
-3,636262E-2
-2,371460E-2
-2,825491E-2
-2,793061E-2
-1,884998E-2
-2,371460E-2
-2,339029E-2
-1,463397E-2
-1,139089E-2
-1,560690E-2
-6,850580E-3
-3,607499E-3
-1,171520E-2
-6,850580E-3
-1,337342E-3
-2,958882E-3
-6,887257E-4
8,391901E-3
3,527280E-3
-1,013034E-3
5,797436E-3
2,554355E-3
5,473128E-3
1,131067E-2
1,066206E-2
8,067593E-3
1,358083E-2
1,520237E-2
5,148820E-3
6,121744E-3
1,422945E-2
8,716209E-3
9,040517E-3
1,682391E-2
9,364825E-3
7,094669E-3
1,455375E-2
1,422945E-2
1,390514E-2
1,779684E-2
1,714822E-2
1,066206E-2
1,552668E-2
1,941838E-2
1,163498E-2
1,325652E-2
1,844545E-2
1,293221E-2
1,325652E-2
2,298577E-2
1,682391E-2
1,552668E-2
2,103992E-2
1,487806E-2
1,260791E-2
1,779684E-2
2,363438E-2
1,844545E-2
2,039130E-2
2,168853E-2
9,689133E-3
1,195929E-2
2,071561E-2
1,682391E-2
1,649960E-2
2,298577E-2
1,779684E-2
1,131067E-2
1,455375E-2
1,390514E-2
1,033775E-2
1,455375E-2
2,103992E-2
1,390514E-2
1,325652E-2
1,812114E-2
8,391901E-3
8,067593E-3
1,617530E-2
1,455375E-2
1,163498E-2
1,909407E-2
1,714822E-2
1,033775E-2
1,358083E-2
1,358083E-2
7,743285E-3
9,364825E-3
1,812114E-2
1,358083E-2
1,617530E-2
1,876976E-2
9,364825E-3
1,390514E-2
1,779684E-2
1,195929E-2
1,001344E-2
1,520237E-2
1,714822E-2
9,689133E-3
1,390514E-2
1,487806E-2
9,040517E-3
1,325652E-2
2,136422E-2
1,455375E-2
1,390514E-2
1,779684E-2
8,716209E-3
9,689133E-3
1,812114E-2
1,390514E-2
1,163498E-2
1,974268E-2
1,714822E-2
8,716209E-3
1,487806E-2
1,520237E-2
1,033775E-2
1,131067E-2
1,812114E-2
1,422945E-2
1,390514E-2
1,649960E-2
6,770361E-3
1,066206E-2
1,714822E-2
1,487806E-2
1,325652E-2
1,585099E-2
1,585099E-2
7,418977E-3
1,131067E-2
1,552668E-2
1,033775E-2
1,228360E-2
2,006699E-2
1,358083E-2
9,689133E-3
1,617530E-2
1,098637E-2
1,001344E-2
1,649960E-2
1,228360E-2
9,040517E-3
1,617530E-2
1,585099E-2
8,391901E-3
1,228360E-2
1,520237E-2
9,364825E-3
1,422945E-2
2,103992E-2
1,293221E-2
1,163498E-2
1,455375E-2
1,033775E-2
1,098637E-2
1,552668E-2
1,487806E-2
1,422945E-2
1,974268E-2
1,876976E-2
9,364825E-3
1,390514E-2
1,747253E-2
1,033775E-2
1,390514E-2
2,201284E-2
1,325652E-2
1,033775E-2
1,617530E-2
9,040517E-3
1,001344E-2
1,714822E-2
1,682391E-2
1,293221E-2
1,617530E-2
1,520237E-2
7,743285E-3
1,325652E-2
1,617530E-2
8,716209E-3
1,131067E-2
2,006699E-2
1,422945E-2
1,098637E-2
1,520237E-2
1,228360E-2
1,325652E-2
1,747253E-2
1,779684E-2
1,325652E-2
1,812114E-2
1,941838E-2
1,033775E-2
1,422945E-2
1,844545E-2
1,325652E-2
1,163498E-2
1,974268E-2
1,293221E-2
1,098637E-2
1,747253E-2
8,716209E-3
8,391901E-3
1,617530E-2
1,455375E-2
1,131067E-2
1,455375E-2
1,325652E-2
3,851588E-3
6,770361E-3
1,163498E-2
4,824512E-3
4,824512E-3
1,649960E-2
1,325652E-2
1,131067E-2
1,325652E-2
6,446052E-3
6,121744E-3
1,098637E-2
1,131067E-2
9,040517E-3
1,293221E-2
1,649960E-2
5,148820E-3
1,098637E-2
1,163498E-2
6,446052E-3
8,716209E-3
1,682391E-2
7,418977E-3
7,743285E-3
1,390514E-2
6,121744E-3
6,446052E-3
1,131067E-2
9,689133E-3
6,446052E-3
1,131067E-2
1,260791E-2
2,230047E-3
5,148820E-3
1,228360E-2
6,121744E-3
6,121744E-3
1,325652E-2
7,418977E-3
4,824512E-3
9,364825E-3
2,554355E-3
1,257123E-3
7,418977E-3
7,094669E-3
4,175896E-3
9,040517E-3
7,094669E-3
-4,904731E-3
6,085067E-4
4,175896E-3
-6,887257E-4
3,202971E-3
1,098637E-2
2,554355E-3
3,527280E-3
6,121744E-3
-3,931807E-3
-1,013034E-3
3,202971E-3
3,527280E-3
-6,887257E-4
4,500204E-3
4,500204E-3
-5,229039E-3
-1,337342E-3
-6,887257E-4
-6,201963E-3
-1,985958E-3
7,743285E-3
1,257123E-3
-3,283190E-3
6,085067E-4
-6,850580E-3
-2,958882E-3
7,094669E-3
7,743285E-3
6,446052E-3
1,163498E-2
1,260791E-2
6,770361E-3
1,585099E-2
2,363438E-2
2,039130E-2
2,720177E-2
4,114702E-2
3,887686E-2
4,276856E-2
5,347073E-2
5,022765E-2
5,574088E-2
7,098336E-2
7,130767E-2
7,195629E-2
8,265846E-2
8,622584E-2
7,909107E-2
8,687446E-2
9,206339E-2
8,882031E-2
8,946893E-2
9,919817E-2
9,238770E-2
8,849600E-2
9,044185E-2
8,071261E-2
7,876676E-2
8,233415E-2
7,682091E-2
7,001044E-2
6,871321E-2
6,709167E-2
5,087626E-2
5,022765E-2
5,476796E-2
4,017409E-2
3,660671E-2
3,984979E-2
2,785039E-2
2,395869E-2
2,655315E-2
1,779684E-2
1,520237E-2
1,714822E-2
1,585099E-2
8,067593E-3
1,001344E-2
1,001344E-2
-1,661650E-3
2,554355E-3
4,500204E-3
-3,607499E-3
-4,256115E-3
3,202971E-3
-1,337342E-3
-5,229039E-3
-3,644176E-4
-9,120736E-3
-1,074228E-2
-3,931807E-3
-3,283190E-3
-7,499196E-3
-2,634574E-3
-1,337342E-3
-1,074228E-2
-5,877655E-3
2,841986E-4
-9,120736E-3
-7,823504E-3
2,230047E-3
-2,958882E-3
-4,580423E-3
1,581431E-3
-3,283190E-3
-6,526271E-3
-3,644176E-4
4,175896E-3
-1,337342E-3
3,527280E-3
4,824512E-3
-4,256115E-3
-6,887257E-4
3,851588E-3
2,841986E-4
2,841986E-4
9,040517E-3
1,905739E-3
-1,013034E-3
5,797436E-3
2,878663E-3
4,175896E-3
1,131067E-2
1,390514E-2
5,797436E-3
6,446052E-3
1,195929E-2
3,202971E-3
4,500204E-3
1,260791E-2
9,040517E-3
9,040517E-3
1,779684E-2
1,228360E-2
6,121744E-3
1,260791E-2
1,001344E-2
9,040517E-3
1,682391E-2
1,974268E-2
1,098637E-2
1,066206E-2
1,358083E-2
4,175896E-3
8,716209E-3
1,779684E-2
1,358083E-2
1,131067E-2
1,779684E-2
1,390514E-2
1,131067E-2
1,455375E-2
1,001344E-2
9,364825E-3
1,585099E-2
2,266146E-2
1,617530E-2
1,844545E-2
2,395869E-2
1,358083E-2
1,585099E-2
2,168853E-2
1,649960E-2
1,941838E-2
2,687746E-2
2,201284E-2
1,487806E-2
1,779684E-2
1,682391E-2
1,325652E-2
2,006699E-2
2,687746E-2
1,779684E-2
1,747253E-2
2,006699E-2
1,131067E-2
1,293221E-2
1,974268E-2
1,682391E-2
1,552668E-2
2,395869E-2
1,747253E-2
1,195929E-2
1,779684E-2
1,682391E-2
1,585099E-2
2,006699E-2
2,136422E-2
1,649960E-2
1,812114E-2
2,266146E-2
1,358083E-2
1,779684E-2
2,363438E-2
1,617530E-2
1,487806E-2
2,493161E-2
1,909407E-2
1,487806E-2
1,844545E-2
1,390514E-2
1,325652E-2
2,006699E-2
2,168853E-2
1,455375E-2
1,520237E-2
1,747253E-2
1,033775E-2
1,520237E-2
2,103992E-2
1,228360E-2
1,260791E-2
2,136422E-2
1,747253E-2
1,325652E-2
1,617530E-2
1,617530E-2
1,228360E-2
1,779684E-2
2,266146E-2
1,520237E-2
1,617530E-2
2,071561E-2
1,195929E-2
1,293221E-2
1,941838E-2
1,455375E-2
1,455375E-2
2,201284E-2
1,812114E-2
1,163498E-2
1,747253E-2
1,552668E-2
1,131067E-2
1,649960E-2
2,103992E-2
1,390514E-2
1,747253E-2
2,071561E-2
1,001344E-2
1,195929E-2
1,941838E-2
1,487806E-2
1,325652E-2
2,006699E-2
1,747253E-2
1,195929E-2
1,552668E-2
1,293221E-2
1,033775E-2
1,487806E-2
2,006699E-2
1,228360E-2
1,455375E-2
2,136422E-2
9,364825E-3
1,228360E-2
1,941838E-2
1,487806E-2
1,358083E-2
1,876976E-2
1,520237E-2
7,418977E-3
1,649960E-2
2,006699E-2
1,390514E-2
1,617530E-2
2,298577E-2
1,617530E-2
1,617530E-2
1,941838E-2
1,163498E-2
1,228360E-2
1,844545E-2
1,617530E-2
1,682391E-2
2,168853E-2
1,974268E-2
1,228360E-2
1,585099E-2
1,974268E-2
1,520237E-2
1,779684E-2
2,201284E-2
1,649960E-2
1,585099E-2
2,168853E-2
1,682391E-2
1,941838E-2
2,331007E-2
1,909407E-2
1,422945E-2
2,006699E-2
2,331007E-2
1,552668E-2
1,876976E-2
2,266146E-2
1,552668E-2
1,844545E-2
2,493161E-2
1,974268E-2
1,876976E-2
2,266146E-2
1,390514E-2
1,390514E-2
2,168853E-2
2,168853E-2
1,941838E-2
2,622885E-2
2,525592E-2
1,390514E-2
1,714822E-2
2,039130E-2
1,455375E-2
1,844545E-2
2,655315E-2
2,201284E-2
1,941838E-2
2,168853E-2
1,974268E-2
2,071561E-2
2,558023E-2
2,331007E-2
1,747253E-2
2,428300E-2
2,655315E-2
1,714822E-2
2,071561E-2
2,266146E-2
1,617530E-2
2,136422E-2
3,271501E-2
2,395869E-2
1,974268E-2
2,590454E-2
1,617530E-2
2,006699E-2
2,720177E-2
2,590454E-2
2,298577E-2
2,622885E-2
2,882331E-2
2,136422E-2
2,460731E-2
2,882331E-2
1,974268E-2
2,136422E-2
3,239070E-2
2,752608E-2
2,071561E-2
2,622885E-2
2,460731E-2
1,909407E-2
2,525592E-2
3,109347E-2
2,525592E-2
2,590454E-2
2,849900E-2
2,006699E-2
2,558023E-2
2,849900E-2
2,071561E-2
2,168853E-2
3,012054E-2
2,785039E-2
2,168853E-2
2,655315E-2
2,525592E-2
2,493161E-2
2,817469E-2
3,206639E-2
2,752608E-2
2,785039E-2
3,076916E-2
2,071561E-2
2,460731E-2
3,012054E-2
2,979624E-2
3,174208E-2
3,757963E-2
3,271501E-2
2,168853E-2
2,817469E-2
3,303932E-2
2,720177E-2
2,979624E-2
3,693101E-2
3,076916E-2
3,012054E-2
3,660671E-2
2,914762E-2
2,882331E-2
3,628240E-2
3,466086E-2
3,076916E-2
3,466086E-2
3,466086E-2
2,363438E-2
2,979624E-2
3,239070E-2
2,687746E-2
2,849900E-2
3,498517E-2
2,914762E-2
2,849900E-2
3,239070E-2
2,298577E-2
2,331007E-2
3,174208E-2
2,849900E-2
2,493161E-2
2,979624E-2
2,947193E-2
2,071561E-2
2,363438E-2
2,720177E-2
1,974268E-2
2,363438E-2
3,044485E-2
2,071561E-2
2,006699E-2
2,395869E-2
1,358083E-2
1,617530E-2
2,298577E-2
1,812114E-2
1,455375E-2
1,909407E-2
1,747253E-2
9,689133E-3
1,260791E-2
1,260791E-2
8,391901E-3
1,163498E-2
1,747253E-2
7,743285E-3
5,797436E-3
1,001344E-2
9,328148E-4
2,554355E-3
8,716209E-3
4,500204E-3
3,202971E-3
9,364825E-3
4,824512E-3
-4,256115E-3
-1,337342E-3
-1,337342E-3
-4,904731E-3
-3,644176E-4
5,473128E-3
-2,310266E-3
-3,283190E-3
1,581431E-3
-5,877655E-3
-6,201963E-3
-2,634574E-3
-7,499196E-3
-5,229039E-3
9,328148E-4
-4,904731E-3
-1,333674E-2
-7,174888E-3
-5,877655E-3
-9,769352E-3
-6,201963E-3
-1,013034E-3
-9,445044E-3
-8,472120E-3
-5,229039E-3
-1,398536E-2
-1,041797E-2
-4,580423E-3
-6,850580E-3
-9,445044E-3
-4,904731E-3
-4,904731E-3
-1,236382E-2
-9,120736E-3
-6,201963E-3
-1,041797E-2
-8,796428E-3
6,085067E-4
-3,931807E-3
-6,201963E-3
-1,013034E-3
-9,120736E-3
-9,445044E-3
-1,985958E-3
-3,607499E-3
-4,580423E-3
3,851588E-3
9,328148E-4
-7,823504E-3
-3,607499E-3
-1,013034E-3
-3,283190E-3
1,905739E-3
8,391901E-3
-1,661650E-3
-3,644176E-4
5,797436E-3
-1,013034E-3
1,581431E-3
5,148820E-3
5,473128E-3
3,851588E-3
9,364825E-3
9,040517E-3
2,230047E-3
5,473128E-3
6,446052E-3
1,257123E-3
3,527280E-3
1,325652E-2
7,094669E-3
5,148820E-3
1,066206E-2
3,202971E-3
3,851588E-3
1,098637E-2
1,033775E-2
5,473128E-3
1,163498E-2
1,228360E-2
1,905739E-3
8,391901E-3
1,422945E-2
6,121744E-3
6,770361E-3
1,455375E-2
9,689133E-3
8,067593E-3
1,131067E-2
7,094669E-3
7,094669E-3
1,390514E-2
1,649960E-2
1,001344E-2
1,422945E-2
1,682391E-2
6,121744E-3
9,689133E-3
2,103992E-2
1,293221E-2
1,001344E-2
1,876976E-2
1,747253E-2
1,001344E-2
1,585099E-2
1,293221E-2
1,033775E-2
1,747253E-2
2,168853E-2
1,293221E-2
1,358083E-2
1,844545E-2
9,040517E-3
1,131067E-2
1,909407E-2
1,358083E-2
1,617530E-2
2,233715E-2
1,714822E-2
1,390514E-2
1,812114E-2
1,714822E-2
1,260791E-2
1,682391E-2
2,103992E-2
1,520237E-2
1,649960E-2
2,071561E-2
1,325652E-2
1,422945E-2
1,844545E-2
1,422945E-2
1,163498E-2
2,103992E-2
1,779684E-2
1,066206E-2
1,455375E-2
1,747253E-2
1,228360E-2
1,617530E-2
2,071561E-2
1,422945E-2
1,325652E-2
1,876976E-2
1,228360E-2
1,390514E-2
1,941838E-2
1,617530E-2
1,455375E-2
2,071561E-2
1,812114E-2
9,040517E-3
1,325652E-2
1,909407E-2
1,358083E-2
1,487806E-2
2,233715E-2
1,422945E-2
1,293221E-2
1,747253E-2
1,228360E-2
1,293221E-2
1,714822E-2
1,682391E-2
1,325652E-2
1,617530E-2
1,747253E-2
8,067593E-3
1,260791E-2
1,747253E-2
1,066206E-2
1,358083E-2
2,006699E-2
1,325652E-2
1,066206E-2
1,552668E-2
9,040517E-3
6,446052E-3
1,358083E-2
1,812114E-2
1,520237E-2
1,682391E-2
1,812114E-2
6,446052E-3
9,364825E-3
1,487806E-2
8,716209E-3
1,066206E-2
1,974268E-2
1,487806E-2
7,094669E-3
1,228360E-2
1,066206E-2
9,040517E-3
1,487806E-2
1,812114E-2
1,325652E-2
1,876976E-2
2,493161E-2
1,649960E-2
1,909407E-2
2,687746E-2
2,233715E-2
2,979624E-2
4,568733E-2
4,568733E-2
4,828180E-2
6,806459E-2
8,103691E-2
7,844245E-2
7,292921E-2
5,638950E-2
4,179564E-2
4,147133E-2
3,628240E-2
1,585099E-2
1,001344E-2
1,325652E-2
6,770361E-3
3,202971E-3
-6,887257E-4
-1,430967E-2
-3,149799E-2
-3,765985E-2
-4,414601E-2
-4,965925E-2
-4,220016E-2
-3,149799E-2
-3,311954E-2
-2,209306E-2
-1,009366E-2
-1,430967E-2
-5,877655E-3
6,121744E-3
1,905739E-3
5,473128E-3
1,358083E-2
8,067593E-3
-3,644176E-4
2,878663E-3
2,878663E-3
-1,337342E-3
3,851588E-3
9,689133E-3
2,878663E-3
2,230047E-3
6,446052E-3
-6,887257E-4
1,905739E-3
8,391901E-3
9,689133E-3
5,473128E-3
1,033775E-2
1,163498E-2
4,500204E-3
9,689133E-3
1,325652E-2
7,418977E-3
1,131067E-2
1,909407E-2
1,163498E-2
1,033775E-2
1,714822E-2
9,689133E-3
9,689133E-3
1,779684E-2
1,552668E-2
1,228360E-2
1,941838E-2
1,682391E-2
7,094669E-3
1,260791E-2
1,552668E-2
1,260791E-2
1,390514E-2
2,168853E-2
1,682391E-2
1,552668E-2
1,876976E-2
1,260791E-2
1,487806E-2
1,909407E-2
1,812114E-2
1,617530E-2
2,201284E-2
2,298577E-2
1,228360E-2
1,585099E-2
2,039130E-2
1,552668E-2
1,974268E-2
2,752608E-2
1,876976E-2
1,747253E-2
2,168853E-2
1,358083E-2
1,552668E-2
2,331007E-2
1,974268E-2
1,552668E-2
1,974268E-2
2,006699E-2
9,364825E-3
1,325652E-2
1,714822E-2
9,040517E-3
8,067593E-3
1,293221E-2
7,094669E-3
6,121744E-3
2,785039E-2
2,947193E-2
-8,954914E-2
-2,491087E-1
-3,327802E-1
-3,655353E-1
-4,047766E-1
-4,816376E-1
-5,367700E-1
-5,199060E-1
-4,868266E-1
-4,608819E-1
-4,323428E-1
-4,239108E-1
-4,466124E-1
-4,777459E-1
-3,969932E-1
-2,014354E-1
9,040517E-3
1,903287E-1
3,116200E-1
3,855622E-1
4,766928E-1
5,869576E-1
6,832771E-1
7,662999E-1
8,217566E-1
8,327831E-1
8,126760E-1
7,802452E-1
7,251128E-1
6,485761E-1
5,778769E-1
5,058805E-1
4,238306E-1
3,443751E-1
2,727030E-1
1,857884E-1
1,121705E-1
5,379503E-2
-6,850580E-3
-4,382170E-2
-7,009066E-2
-9,700823E-2
-1,148452E-1
-1,145209E-1
-1,161424E-1
-1,252230E-1
-1,177639E-1
-1,096562E-1
-1,093319E-1
-1,034944E-1
-9,214361E-2
-9,441377E-2
-9,344084E-2
-8,954914E-2
-9,246792E-2
-8,922484E-2
-8,209006E-2
-7,430666E-2
-7,430666E-2
-6,782050E-2
-6,328019E-2
-6,911773E-2
-6,003711E-2
-5,484818E-2
-5,614541E-2
-5,030786E-2
-3,668692E-2
-3,668692E-2
-3,506538E-2
-2,760630E-2
-3,311954E-2
-3,052507E-2
-1,982290E-2
-1,982290E-2
-2,079583E-2
-1,333674E-2
-1,041797E-2
-1,657982E-2
-8,147812E-3
-2,310266E-3
-8,472120E-3
-7,499196E-3
2,230047E-3
-4,010948E-5
-6,887257E-4
4,175896E-3
1,905739E-3
2,230047E-3
8,716209E-3
1,228360E-2
8,067593E-3
1,066206E-2
1,552668E-2
6,121744E-3
9,689133E-3
1,941838E-2
1,228360E-2
1,260791E-2
2,039130E-2
1,552668E-2
1,390514E-2
1,941838E-2
1,552668E-2
1,293221E-2
1,779684E-2
2,331007E-2
1,682391E-2
2,071561E-2
2,298577E-2
1,163498E-2
1,520237E-2
2,039130E-2
1,487806E-2
1,682391E-2
2,525592E-2
2,071561E-2
1,487806E-2
2,201284E-2
1,974268E-2
1,585099E-2
2,071561E-2
2,752608E-2
2,006699E-2
1,779684E-2
2,363438E-2
1,487806E-2
1,649960E-2
2,331007E-2
2,136422E-2
1,714822E-2
2,493161E-2
2,071561E-2
1,293221E-2
1,682391E-2
1,844545E-2
1,358083E-2
1,974268E-2
2,558023E-2
1,876976E-2
2,006699E-2
2,363438E-2
1,455375E-2
1,682391E-2
2,136422E-2
1,779684E-2
1,974268E-2
2,493161E-2
2,136422E-2
1,390514E-2
1,714822E-2
1,779684E-2
1,487806E-2
1,844545E-2
2,266146E-2
1,682391E-2
1,682391E-2
2,201284E-2
1,293221E-2
1,131067E-2
1,941838E-2
1,682391E-2
1,649960E-2
2,460731E-2
2,136422E-2
1,195929E-2
1,585099E-2
1,876976E-2
1,422945E-2
2,071561E-2
2,752608E-2
2,006699E-2
1,941838E-2
2,233715E-2
1,228360E-2
1,422945E-2
2,136422E-2
1,974268E-2
1,520237E-2
2,168853E-2
2,168853E-2
1,390514E-2
1,422945E-2
1,487806E-2
1,098637E-2
1,487806E-2
2,363438E-2
1,714822E-2
1,325652E-2
1,876976E-2
1,195929E-2
1,163498E-2
1,844545E-2
1,779684E-2
1,520237E-2
2,071561E-2
1,974268E-2
1,001344E-2
1,325652E-2
1,747253E-2
1,066206E-2
1,293221E-2
2,201284E-2
1,779684E-2
1,422945E-2
1,714822E-2
1,358083E-2
1,131067E-2
1,422945E-2
1,779684E-2
1,520237E-2
1,714822E-2
2,136422E-2
1,033775E-2
1,228360E-2
1,876976E-2
1,325652E-2
1,455375E-2
2,266146E-2
1,747253E-2
1,163498E-2
1,714822E-2
1,260791E-2
1,033775E-2
2,006699E-2
2,752608E-2
1,844545E-2
1,747253E-2
2,006699E-2
1,131067E-2
1,617530E-2
2,331007E-2
1,617530E-2
1,552668E-2
2,266146E-2
1,909407E-2
1,260791E-2
1,747253E-2
1,747253E-2
1,552668E-2
1,682391E-2
2,103992E-2
1,714822E-2
1,812114E-2
2,006699E-2
1,131067E-2
1,487806E-2
2,103992E-2
1,714822E-2
1,617530E-2
2,233715E-2
1,974268E-2
1,195929E-2
1,585099E-2
1,714822E-2
1,358083E-2
1,714822E-2
2,525592E-2
1,844545E-2
1,747253E-2
2,136422E-2
1,066206E-2
1,325652E-2
1,909407E-2
1,617530E-2
1,552668E-2
2,039130E-2
2,136422E-2
1,422945E-2
1,293221E-2
1,649960E-2
1,033775E-2
1,163498E-2
2,071561E-2
1,552668E-2
1,585099E-2
2,071561E-2
1,228360E-2
1,098637E-2
1,714822E-2
1,974268E-2
1,585099E-2
1,682391E-2
1,747253E-2
8,067593E-3
1,520237E-2
2,039130E-2
1,163498E-2
1,325652E-2
2,006699E-2
1,390514E-2
1,131067E-2
1,682391E-2
1,260791E-2
1,033775E-2
1,617530E-2
1,747253E-2
1,293221E-2
1,649960E-2
1,812114E-2
8,391901E-3
1,033775E-2
1,747253E-2
1,293221E-2
1,066206E-2
1,779684E-2
1,617530E-2
8,067593E-3
1,358083E-2
1,131067E-2
4,500204E-3
9,689133E-3
1,876976E-2
1,001344E-2
1,001344E-2
1,260791E-2
2,554355E-3
6,446052E-3
1,325652E-2
9,689133E-3
8,716209E-3
1,358083E-2
1,001344E-2
1,581431E-3
8,067593E-3
1,066206E-2
4,175896E-3
6,446052E-3
1,487806E-2
8,391901E-3
6,121744E-3
1,066206E-2
1,905739E-3
2,554355E-3
1,066206E-2
7,743285E-3
3,851588E-3
1,001344E-2
7,418977E-3
-2,310266E-3
1,905739E-3
4,500204E-3
-1,661650E-3
-4,010948E-5
6,446052E-3
6,085067E-4
-1,985958E-3
2,878663E-3
-4,904731E-3
-4,256115E-3
-1,013034E-3
1,581431E-3
-3,283190E-3
1,581431E-3
3,527280E-3
-6,850580E-3
-4,256115E-3
3,202971E-3
-1,661650E-3
2,841986E-4
9,040517E-3
2,878663E-3
4,500204E-3
1,390514E-2
8,716209E-3
1,033775E-2
1,844545E-2
2,590454E-2
2,071561E-2
2,914762E-2
3,920117E-2
3,628240E-2
4,374148E-2
5,120057E-2
5,055195E-2
5,801104E-2
7,001044E-2
7,098336E-2
7,195629E-2
8,071261E-2
8,200984E-2
8,103691E-2
8,882031E-2
9,660370E-2
9,271201E-2
9,400924E-2
9,854955E-2
8,784739E-2
8,752308E-2
9,206339E-2
8,525292E-2
8,038830E-2
8,525292E-2
7,876676E-2
6,838890E-2
6,838890E-2
6,222705E-2
5,638950E-2
5,509227E-2
5,282211E-2
4,276856E-2
4,049840E-2
3,920117E-2
2,687746E-2
2,168853E-2
2,720177E-2
2,071561E-2
1,422945E-2
1,844545E-2
1,163498E-2
1,581431E-3
7,743285E-3
4,824512E-3
-1,013034E-3
4,175896E-3
6,770361E-3
-3,931807E-3
-4,580423E-3
2,841986E-4
-7,499196E-3
-6,526271E-3
-2,634574E-3
-9,445044E-3
-9,445044E-3
-2,634574E-3
-6,850580E-3
-1,333674E-2
-9,769352E-3
-6,526271E-3
-9,769352E-3
-7,174888E-3
-1,337342E-3
-8,472120E-3
-7,823504E-3
-2,634574E-3
-1,333674E-2
-8,472120E-3
-3,644176E-4
-3,283190E-3
-5,553347E-3
1,581431E-3
-2,310266E-3
-9,120736E-3
-3,607499E-3
-3,283190E-3
-4,580423E-3
-6,887257E-4
1,257123E-3
-5,553347E-3
-1,013034E-3
4,824512E-3
-3,607499E-3
-3,607499E-3
1,905739E-3
-3,283190E-3
-4,010948E-5
7,418977E-3
8,716209E-3
-4,010948E-5
1,257123E-3
5,797436E-3
9,328148E-4
7,094669E-3
1,455375E-2
6,446052E-3
7,418977E-3
1,131067E-2
3,527280E-3
6,770361E-3
1,358083E-2
1,195929E-2
7,743285E-3
1,358083E-2
1,195929E-2
4,175896E-3
9,689133E-3
1,260791E-2
5,148820E-3
9,040517E-3
1,682391E-2
1,131067E-2
7,418977E-3
1,358083E-2
5,473128E-3
6,121744E-3
1,293221E-2
1,195929E-2
8,716209E-3
1,228360E-2
1,390514E-2
5,797436E-3
1,163498E-2
1,649960E-2
8,067593E-3
9,364825E-3
1,779684E-2
1,422945E-2
1,066206E-2
1,455375E-2
1,098637E-2
1,098637E-2
1,714822E-2
1,941838E-2
1,358083E-2
1,714822E-2
1,909407E-2
1,163498E-2
1,585099E-2
1,747253E-2
9,364825E-3
1,001344E-2
1,974268E-2
1,422945E-2
1,098637E-2
1,617530E-2
1,131067E-2
7,418977E-3
1,390514E-2
1,974268E-2
1,390514E-2
1,455375E-2
1,585099E-2
5,148820E-3
1,098637E-2
2,006699E-2
1,487806E-2
1,390514E-2
2,103992E-2
1,455375E-2
1,228360E-2
1,585099E-2
1,195929E-2
1,066206E-2
1,520237E-2
2,136422E-2
1,487806E-2
1,520237E-2
1,552668E-2
8,391901E-3
1,195929E-2
1,682391E-2
9,040517E-3
8,391901E-3
1,876976E-2
1,260791E-2
6,121744E-3
1,487806E-2
1,293221E-2
1,098637E-2
1,520237E-2
1,747253E-2
1,195929E-2
1,260791E-2
1,747253E-2
1,066206E-2
1,293221E-2
1,617530E-2
9,689133E-3
1,066206E-2
1,844545E-2
1,455375E-2
8,391901E-3
1,390514E-2
1,260791E-2
1,001344E-2
1,293221E-2
1,487806E-2
1,228360E-2
1,487806E-2
1,747253E-2
8,391901E-3
1,195929E-2
1,649960E-2
8,716209E-3
1,293221E-2
2,395869E-2
1,487806E-2
9,689133E-3
1,325652E-2
1,131067E-2
9,040517E-3
1,422945E-2
1,747253E-2
1,163498E-2
1,293221E-2
1,617530E-2
6,446052E-3
1,033775E-2
1,649960E-2
1,001344E-2
1,001344E-2
1,974268E-2
1,585099E-2
6,770361E-3
1,098637E-2
1,163498E-2
8,716209E-3
1,195929E-2
1,682391E-2
1,098637E-2
1,390514E-2
1,747253E-2
8,067593E-3
9,689133E-3
1,520237E-2
1,131067E-2
1,163498E-2
1,747253E-2
1,455375E-2
5,473128E-3
9,689133E-3
1,195929E-2
8,391901E-3
1,260791E-2
2,039130E-2
1,260791E-2
9,040517E-3
1,455375E-2
8,391901E-3
1,033775E-2
1,422945E-2
1,163498E-2
1,001344E-2
1,812114E-2
1,585099E-2
6,121744E-3
1,422945E-2
1,487806E-2
1,098637E-2
1,747253E-2
2,233715E-2
1,390514E-2
1,390514E-2
1,909407E-2
1,066206E-2
1,163498E-2
1,520237E-2
1,390514E-2
1,358083E-2
1,812114E-2
1,585099E-2
7,743285E-3
1,195929E-2
1,455375E-2
7,094669E-3
9,364825E-3
1,812114E-2
1,455375E-2
1,260791E-2
1,714822E-2
1,001344E-2
1,163498E-2
1,812114E-2
1,455375E-2
1,228360E-2
1,747253E-2
1,649960E-2
8,067593E-3
1,487806E-2
1,779684E-2
1,163498E-2
1,033775E-2
1,941838E-2
1,422945E-2
1,228360E-2
1,682391E-2
1,098637E-2
1,098637E-2
1,682391E-2
1,747253E-2
1,293221E-2
1,585099E-2
1,812114E-2
7,743285E-3
1,066206E-2
1,617530E-2
1,033775E-2
1,033775E-2
1,876976E-2
1,098637E-2
1,163498E-2
1,520237E-2
8,067593E-3
1,131067E-2
1,714822E-2
1,649960E-2
1,293221E-2
1,876976E-2
1,844545E-2
9,364825E-3
1,293221E-2
1,682391E-2
1,066206E-2
1,325652E-2
2,136422E-2
1,520237E-2
1,163498E-2
1,617530E-2
1,001344E-2
7,094669E-3
1,358083E-2
1,682391E-2
1,325652E-2
1,747253E-2
1,747253E-2
6,446052E-3
1,260791E-2
1,941838E-2
1,195929E-2
1,422945E-2
2,136422E-2
1,617530E-2
1,228360E-2
1,552668E-2
1,293221E-2
1,033775E-2
1,552668E-2
1,779684E-2
1,422945E-2
1,487806E-2
1,682391E-2
7,418977E-3
1,033775E-2
1,876976E-2
1,455375E-2
1,131067E-2
1,844545E-2
1,422945E-2
8,391901E-3
1,617530E-2
1,520237E-2
1,293221E-2
1,812114E-2
2,103992E-2
1,455375E-2
1,585099E-2
1,909407E-2
9,040517E-3
1,163498E-2
1,876976E-2
1,358083E-2
1,293221E-2
2,039130E-2
1,844545E-2
1,293221E-2
1,358083E-2
1,455375E-2
9,040517E-3
1,422945E-2
2,136422E-2
1,487806E-2
1,390514E-2
1,909407E-2
1,066206E-2
1,098637E-2
1,649960E-2
1,293221E-2
1,033775E-2
1,779684E-2
1,844545E-2
1,033775E-2
1,422945E-2
1,649960E-2
1,325652E-2
1,455375E-2
2,006699E-2
1,390514E-2
1,422945E-2
1,812114E-2
1,098637E-2
1,293221E-2
2,103992E-2
1,649960E-2
1,163498E-2
1,585099E-2
1,747253E-2
8,391901E-3
1,293221E-2
1,909407E-2
1,228360E-2
1,195929E-2
1,909407E-2
1,228360E-2
1,098637E-2
1,682391E-2
1,033775E-2
1,131067E-2
1,844545E-2
2,103992E-2
1,649960E-2
2,039130E-2
2,071561E-2
9,689133E-3
1,422945E-2
1,747253E-2
1,422945E-2
1,520237E-2
2,201284E-2
1,585099E-2
1,455375E-2
2,168853E-2
1,649960E-2
1,455375E-2
2,136422E-2
2,136422E-2
1,390514E-2
1,617530E-2
1,812114E-2
9,689133E-3
1,552668E-2
2,233715E-2
1,390514E-2
1,390514E-2
2,428300E-2
1,714822E-2
1,520237E-2
1,941838E-2
1,358083E-2
1,487806E-2
2,201284E-2
2,168853E-2
1,844545E-2
1,941838E-2
2,233715E-2
1,358083E-2
1,390514E-2
2,298577E-2
1,876976E-2
1,422945E-2
2,266146E-2
1,747253E-2
1,325652E-2
2,136422E-2
1,812114E-2
1,455375E-2
1,714822E-2
2,103992E-2
1,422945E-2
1,779684E-2
2,233715E-2
1,098637E-2
1,390514E-2
1,747253E-2
1,131067E-2
1,617530E-2
2,201284E-2
1,747253E-2
1,228360E-2
1,682391E-2
1,455375E-2
1,131067E-2
1,714822E-2
2,363438E-2
1,812114E-2
1,747253E-2
2,201284E-2
1,390514E-2
1,974268E-2
2,817469E-2
2,201284E-2
2,006699E-2
2,525592E-2
1,974268E-2
1,325652E-2
2,039130E-2
2,136422E-2
1,617530E-2
2,136422E-2
2,882331E-2
2,136422E-2
2,168853E-2
2,233715E-2
1,325652E-2
1,585099E-2
2,103992E-2
1,617530E-2
1,682391E-2
2,525592E-2
2,428300E-2
1,682391E-2
1,941838E-2
2,071561E-2
1,617530E-2
1,909407E-2
2,558023E-2
2,233715E-2
2,331007E-2
2,687746E-2
1,682391E-2
1,552668E-2
2,785039E-2
2,331007E-2
2,168853E-2
3,141778E-2
2,785039E-2
1,909407E-2
2,201284E-2
2,168853E-2
1,876976E-2
2,590454E-2
3,076916E-2
2,428300E-2
2,460731E-2
3,076916E-2
2,168853E-2
2,395869E-2
2,817469E-2
2,622885E-2
2,460731E-2
3,044485E-2
3,141778E-2
2,039130E-2
2,525592E-2
3,239070E-2
2,687746E-2
2,882331E-2
3,530947E-2
2,817469E-2
2,882331E-2
3,433655E-2
2,428300E-2
2,752608E-2
3,498517E-2
3,401224E-2
3,076916E-2
3,303932E-2
3,563378E-2
2,622885E-2
2,947193E-2
3,628240E-2
2,947193E-2
3,498517E-2
4,503872E-2
3,984979E-2
3,693101E-2
4,763318E-2
5,379503E-2
5,541658E-2
6,709167E-2
8,395569E-2
9,109047E-2
9,595509E-2
9,303631E-2
7,649660E-2
6,903752E-2
6,774028E-2
5,347073E-2
3,757963E-2
3,433655E-2
2,622885E-2
2,233715E-2
2,525592E-2
1,422945E-2
4,500204E-3
-1,337342E-3
-1,463397E-2
-2,825491E-2
-3,149799E-2
-3,020076E-2
-3,441677E-2
-2,339029E-2
-1,041797E-2
-9,445044E-3
-1,985958E-3
9,689133E-3
7,418977E-3
4,175896E-3
1,098637E-2
9,040517E-3
5,473128E-3
1,131067E-2
1,163498E-2
3,202971E-3
1,257123E-3
2,230047E-3
-6,850580E-3
-4,904731E-3
2,841986E-4
-6,526271E-3
-8,472120E-3
1,257123E-3
-6,887257E-4
-6,526271E-3
-3,931807E-3
-5,553347E-3
-5,877655E-3
-1,985958E-3
1,905739E-3
-4,256115E-3
-5,229039E-3
1,581431E-3
-6,850580E-3
-7,174888E-3
-6,887257E-4
-7,174888E-3
-7,174888E-3
1,581431E-3
-4,256115E-3
-1,301243E-2
-6,201963E-3
-7,174888E-3
-1,171520E-2
-6,526271E-3
-4,010948E-5
-7,174888E-3
-3,931807E-3
-2,634574E-3
-9,769352E-3
-7,823504E-3
-3,607499E-3
-4,904731E-3
-5,877655E-3
2,841986E-4
2,841986E-4
-5,877655E-3
-2,958882E-3
-4,010948E-5
-3,931807E-3
-1,013034E-3
5,148820E-3
-1,661650E-3
-3,283190E-3
3,202971E-3
-5,553347E-3
-5,229039E-3
5,148820E-3
4,175896E-3
-4,010948E-5
5,797436E-3
5,148820E-3
-5,553347E-3
-1,661650E-3
3,851588E-3
-1,013034E-3
1,581431E-3
8,391901E-3
1,905739E-3
-1,985958E-3
1,581431E-3
-1,337342E-3
-3,607499E-3
2,230047E-3
4,175896E-3
6,446052E-3
2,817469E-2
-3,020076E-2
-2,075973E-1
-3,292128E-1
-3,655353E-1
-3,934258E-1
-4,621791E-1
-5,212032E-1
-5,357971E-1
-5,163386E-1
-4,861779E-1
-4,553687E-1
-4,427207E-1
-4,456394E-1
-4,754758E-1
-4,595847E-1
-3,068356E-1
-8,241437E-2
1,095760E-1
2,581091E-1
3,557259E-1
4,309654E-1
5,298793E-1
6,424142E-1
7,341934E-1
7,912717E-1
8,249997E-1
8,243511E-1
7,932175E-1
7,523547E-1
6,962494E-1
6,158210E-1
5,418787E-1
4,711796E-1
3,826435E-1
2,996206E-1
2,272999E-1
1,497902E-1
8,168553E-2
2,882331E-2
-2,079583E-2
-6,360450E-2
-9,117068E-2
-1,077104E-1
-1,236015E-1
-1,226286E-1
-1,145209E-1
-1,184126E-1
-1,171153E-1
-1,090076E-1
-1,090076E-1
-1,054402E-1
-9,668392E-2
-9,214361E-2
-9,408946E-2
-8,533314E-2
-8,111713E-2
-8,890053E-2
-8,273867E-2
-7,560390E-2
-7,754974E-2
-7,009066E-2
-5,776695E-2
-6,068572E-2
-6,036142E-2
-5,095648E-2
-4,933494E-2
-4,933494E-2
-3,830846E-2
-3,376815E-2
-3,409246E-2
-2,695768E-2
-2,339029E-2
-2,793061E-2
-2,274168E-2
-1,625551E-2
-1,982290E-2
-1,657982E-2
-2,634574E-3
-5,877655E-3
-1,106658E-2
-5,229039E-3
-9,120736E-3
-7,174888E-3
6,085067E-4
2,554355E-3
1,257123E-3
7,094669E-3
9,689133E-3
-1,337342E-3
2,230047E-3
9,689133E-3
3,851588E-3
6,446052E-3
1,585099E-2
1,066206E-2
8,716209E-3
1,358083E-2
8,391901E-3
9,364825E-3
1,909407E-2
1,714822E-2
1,422945E-2
1,974268E-2
1,844545E-2
1,131067E-2
1,487806E-2
2,039130E-2
1,228360E-2
1,455375E-2
2,428300E-2
1,812114E-2
1,422945E-2
2,071561E-2
1,617530E-2
1,455375E-2
1,909407E-2
2,103992E-2
1,812114E-2
2,168853E-2
2,266146E-2
1,163498E-2
1,649960E-2
2,071561E-2
1,487806E-2
1,487806E-2
2,363438E-2
1,876976E-2
1,228360E-2
1,617530E-2
1,163498E-2
1,033775E-2
1,747253E-2
1,876976E-2
1,455375E-2
1,682391E-2
1,974268E-2
1,066206E-2
1,098637E-2
1,844545E-2
1,163498E-2
1,195929E-2
1,909407E-2
1,358083E-2
9,364825E-3
1,195929E-2
1,066206E-2
9,364825E-3
1,617530E-2
1,876976E-2
1,195929E-2
1,682391E-2
2,039130E-2
6,121744E-3
8,391901E-3
1,649960E-2
1,163498E-2
1,195929E-2
2,331007E-2
1,682391E-2
8,067593E-3
1,422945E-2
1,585099E-2
1,228360E-2
1,422945E-2
1,812114E-2
1,131067E-2
1,228360E-2
1,909407E-2
1,033775E-2
1,098637E-2
1,941838E-2
1,649960E-2
1,455375E-2
2,103992E-2
1,747253E-2
9,040517E-3
1,131067E-2
1,390514E-2
1,033775E-2
1,617530E-2
2,168853E-2
1,325652E-2
1,390514E-2
1,779684E-2
8,716209E-3
1,098637E-2
1,617530E-2
1,131067E-2
1,098637E-2
1,714822E-2
1,325652E-2
8,391901E-3
1,422945E-2
1,552668E-2
9,689133E-3
1,098637E-2
2,071561E-2
1,390514E-2
9,364825E-3
1,617530E-2
1,131067E-2
1,455375E-2
2,103992E-2
1,779684E-2
1,325652E-2
1,844545E-2
1,714822E-2
9,364825E-3
1,520237E-2
1,649960E-2
1,163498E-2
1,649960E-2
2,363438E-2
1,682391E-2
1,617530E-2
1,844545E-2
9,364825E-3
1,001344E-2
1,812114E-2
1,520237E-2
1,358083E-2
1,779684E-2
1,844545E-2
1,131067E-2
1,390514E-2
1,585099E-2
1,098637E-2
1,325652E-2
2,298577E-2
1,812114E-2
1,552668E-2
2,071561E-2
1,422945E-2
1,455375E-2
2,006699E-2
1,812114E-2
1,390514E-2
2,136422E-2
2,331007E-2
1,714822E-2
1,876976E-2
2,039130E-2
1,358083E-2
1,682391E-2
2,428300E-2
1,779684E-2
1,585099E-2
1,844545E-2
1,390514E-2
1,487806E-2
2,136422E-2
2,071561E-2
1,520237E-2
1,714822E-2
1,941838E-2
6,770361E-3
1,358083E-2
2,136422E-2
1,747253E-2
1,617530E-2
2,428300E-2
1,747253E-2
1,325652E-2
1,812114E-2
1,455375E-2
1,617530E-2
2,266146E-2
2,201284E-2
1,682391E-2
1,974268E-2
2,039130E-2
1,098637E-2
1,552668E-2
2,136422E-2
1,422945E-2
1,325652E-2
2,233715E-2
1,876976E-2
1,520237E-2
1,747253E-2
1,455375E-2
1,066206E-2
1,812114E-2
2,331007E-2
1,682391E-2
1,876976E-2
2,168853E-2
1,163498E-2
1,455375E-2
2,103992E-2
1,422945E-2
1,455375E-2
2,266146E-2
1,876976E-2
1,033775E-2
1,682391E-2
1,649960E-2
1,098637E-2
1,260791E-2
2,201284E-2
1,487806E-2
1,260791E-2
1,779684E-2
9,364825E-3
1,163498E-2
1,779684E-2
1,455375E-2
1,195929E-2
1,682391E-2
1,617530E-2
5,797436E-3
9,689133E-3
1,260791E-2
6,121744E-3
1,001344E-2
1,909407E-2
1,033775E-2
8,067593E-3
1,390514E-2
7,743285E-3
9,040517E-3
1,325652E-2
1,260791E-2
8,391901E-3
1,195929E-2
1,228360E-2
4,500204E-3
8,391901E-3
1,487806E-2
7,743285E-3
5,473128E-3
1,293221E-2
8,067593E-3
1,905739E-3
8,067593E-3
3,202971E-3
1,581431E-3
7,094669E-3
6,770361E-3
2,841986E-4
6,121744E-3
8,067593E-3
-3,283190E-3
1,581431E-3
5,148820E-3
-1,661650E-3
-1,661650E-3
7,094669E-3
2,230047E-3
-3,644176E-4
4,500204E-3
-4,010948E-5
-1,661650E-3
3,851588E-3
5,797436E-3
3,527280E-3
7,418977E-3
9,689133E-3
1,581431E-3
6,446052E-3
1,325652E-2
8,716209E-3
1,131067E-2
2,428300E-2
2,168853E-2
2,201284E-2
3,141778E-2
3,012054E-2
3,368793E-2
4,536302E-2
4,990334E-2
5,022765E-2
5,703812E-2
6,774028E-2
6,287566E-2
7,033475E-2
7,714522E-2
7,649660E-2
8,363138E-2
9,627940E-2
9,400924E-2
8,817169E-2
9,465786E-2
9,173908E-2
8,719877E-2
9,206339E-2
9,627940E-2
8,849600E-2
8,882031E-2
8,752308E-2
7,292921E-2
7,130767E-2
7,357783E-2
6,190274E-2
5,833535E-2
6,319997E-2
5,282211E-2
4,309287E-2
4,179564E-2
3,466086E-2
2,785039E-2
3,109347E-2
3,336362E-2
2,168853E-2
1,779684E-2
2,006699E-2
7,418977E-3
7,094669E-3
1,131067E-2
4,500204E-3
1,905739E-3
8,391901E-3
5,148820E-3
-2,634574E-3
-1,661650E-3
-4,904731E-3
-6,201963E-3
-4,010948E-5
3,851588E-3
-3,607499E-3
-1,337342E-3
1,257123E-3
-9,769352E-3
-9,445044E-3
-3,607499E-3
-6,850580E-3
-6,850580E-3
-1,337342E-3
-1,661650E-3
-5,553347E-3
-2,634574E-3
-5,553347E-3
-1,009366E-2
-5,553347E-3
-3,644176E-4
-5,229039E-3
-3,607499E-3
-3,644176E-4
-1,009366E-2
-4,904731E-3
4,175896E-3
-1,985958E-3
-3,931807E-3
2,554355E-3
9,328148E-4
-4,256115E-3
-6,887257E-4
-3,644176E-4
-4,256115E-3
1,257123E-3
8,067593E-3
5,473128E-3
3,202971E-3
6,770361E-3
-6,887257E-4
1,257123E-3
8,391901E-3
5,473128E-3
1,905739E-3
1,001344E-2
5,473128E-3
-3,644176E-4
5,797436E-3
1,066206E-2
4,824512E-3
4,824512E-3
1,163498E-2
5,148820E-3
8,716209E-3
1,325652E-2
4,500204E-3
7,743285E-3
1,163498E-2
9,040517E-3
8,391901E-3
1,325652E-2
1,552668E-2
9,040517E-3
1,260791E-2
1,455375E-2
8,391901E-3
1,131067E-2
2,071561E-2
1,585099E-2
1,390514E-2
1,747253E-2
1,066206E-2
1,131067E-2
1,909407E-2
1,812114E-2
1,520237E-2
2,006699E-2
1,974268E-2
9,689133E-3
1,455375E-2
1,682391E-2
9,364825E-3
1,228360E-2
2,168853E-2
1,585099E-2
1,390514E-2
1,812114E-2
8,391901E-3
1,066206E-2
1,520237E-2
1,520237E-2
1,293221E-2
1,941838E-2
1,974268E-2
8,067593E-3
1,325652E-2
1,876976E-2
1,131067E-2
1,293221E-2
2,201284E-2
1,552668E-2
1,195929E-2
1,552668E-2
7,418977E-3
8,067593E-3
1,779684E-2
1,747253E-2
1,422945E-2
1,649960E-2
1,520237E-2
2,554355E-3
6,770361E-3
1,487806E-2
1,033775E-2
1,098637E-2
1,844545E-2
1,228360E-2
8,067593E-3
1,228360E-2
7,743285E-3
5,148820E-3
1,260791E-2
1,617530E-2
1,098637E-2
1,455375E-2
1,844545E-2
7,094669E-3
9,364825E-3
1,714822E-2
1,066206E-2
1,098637E-2
1,812114E-2
1,552668E-2
8,067593E-3
1,293221E-2
1,228360E-2
1,066206E-2
1,325652E-2
1,779684E-2
1,228360E-2
1,325652E-2
1,747253E-2
6,446052E-3
9,040517E-3
1,747253E-2
1,163498E-2
1,098637E-2
1,812114E-2
1,422945E-2
6,770361E-3
1,066206E-2
1,131067E-2
6,121744E-3
1,293221E-2
1,876976E-2
1,131067E-2
9,689133E-3
1,422945E-2
6,121744E-3
8,716209E-3
1,585099E-2
1,260791E-2
1,228360E-2
1,585099E-2
1,358083E-2
8,067593E-3
1,228360E-2
1,131067E-2
6,446052E-3
1,228360E-2
2,103992E-2
1,325652E-2
1,001344E-2
1,325652E-2
5,797436E-3
6,770361E-3
1,552668E-2
1,066206E-2
8,391901E-3
1,455375E-2
1,195929E-2
3,202971E-3
8,716209E-3
1,195929E-2
7,094669E-3
9,689133E-3
1,714822E-2
1,163498E-2
1,033775E-2
1,325652E-2
7,094669E-3
7,094669E-3
1,649960E-2
1,779684E-2
1,195929E-2
1,260791E-2
1,228360E-2
4,175896E-3
8,391901E-3
1,487806E-2
6,446052E-3
9,689133E-3
1,649960E-2
1,033775E-2
8,391901E-3
1,293221E-2
7,743285E-3
7,094669E-3
1,066206E-2
1,390514E-2
8,067593E-3
1,228360E-2
1,520237E-2
5,148820E-3
8,391901E-3
1,390514E-2
6,770361E-3
1,001344E-2
2,006699E-2
1,520237E-2
9,364825E-3
1,195929E-2
8,716209E-3
6,770361E-3
1,422945E-2
1,876976E-2
1,228360E-2
1,552668E-2
1,714822E-2
5,473128E-3
8,391901E-3
1,487806E-2
8,716209E-3
7,743285E-3
1,747253E-2
1,098637E-2
9,040517E-3
1,163498E-2
8,716209E-3
7,418977E-3
1,228360E-2
1,682391E-2
1,131067E-2
1,163498E-2
1,390514E-2
3,851588E-3
6,446052E-3
1,422945E-2
1,001344E-2
1,098637E-2
1,812114E-2
1,163498E-2
3,851588E-3
8,391901E-3
8,716209E-3
6,446052E-3
1,195929E-2
1,812114E-2
1,001344E-2
1,066206E-2
1,228360E-2
4,500204E-3
8,716209E-3
1,617530E-2
1,001344E-2
1,001344E-2
1,682391E-2
1,520237E-2
6,770361E-3
8,716209E-3
1,131067E-2
7,418977E-3
1,325652E-2
1,974268E-2
1,228360E-2
1,293221E-2
1,552668E-2
4,824512E-3
8,716209E-3
1,649960E-2
1,358083E-2
1,163498E-2
1,779684E-2
1,552668E-2
4,824512E-3
9,689133E-3
1,325652E-2
7,094669E-3
9,364825E-3
1,617530E-2
1,131067E-2
8,391901E-3
1,455375E-2
9,040517E-3
7,418977E-3
1,260791E-2
1,260791E-2
1,001344E-2
1,455375E-2
1,520237E-2
5,473128E-3
1,033775E-2
1,844545E-2
9,040517E-3
7,743285E-3
1,974268E-2
1,585099E-2
1,066206E-2
1,617530E-2
1,098637E-2
7,743285E-3
1,358083E-2
1,487806E-2
1,098637E-2
1,422945E-2
1,682391E-2
8,716209E-3
1,163498E-2
1,585099E-2
7,094669E-3
8,067593E-3
1,585099E-2
1,228360E-2
1,033775E-2
1,649960E-2
8,067593E-3
7,418977E-3
1,455375E-2
1,520237E-2
1,195929E-2
1,682391E-2
1,714822E-2
5,473128E-3
8,067593E-3
1,552668E-2
8,067593E-3
1,033775E-2
1,747253E-2
1,001344E-2
7,743285E-3
1,358083E-2
8,716209E-3
8,716209E-3
1,455375E-2
1,358083E-2
8,716209E-3
1,260791E-2
1,682391E-2
7,094669E-3
1,131067E-2
1,487806E-2
6,121744E-3
8,716209E-3
1,941838E-2
1,520237E-2
1,293221E-2
1,422945E-2
1,001344E-2
8,716209E-3
1,585099E-2
2,039130E-2
1,228360E-2
1,195929E-2
1,487806E-2
7,418977E-3
1,131067E-2
2,039130E-2
1,293221E-2
1,422945E-2
2,298577E-2
1,779684E-2
1,098637E-2
1,617530E-2
1,747253E-2
1,260791E-2
1,682391E-2
2,201284E-2
1,617530E-2
1,617530E-2
1,974268E-2
1,001344E-2
1,260791E-2
1,812114E-2
1,293221E-2
1,163498E-2
1,779684E-2
1,617530E-2
9,040517E-3
1,163498E-2
9,364825E-3
3,851588E-3
1,195929E-2
2,039130E-2
1,390514E-2
1,390514E-2
1,682391E-2
6,121744E-3
8,391901E-3
1,552668E-2
1,585099E-2
1,552668E-2
2,233715E-2
1,844545E-2
7,418977E-3
1,228360E-2
1,520237E-2
1,066206E-2
1,358083E-2
2,136422E-2
1,682391E-2
1,520237E-2
1,714822E-2
1,131067E-2
1,098637E-2
1,649960E-2
1,779684E-2
1,228360E-2
1,617530E-2
1,747253E-2
7,418977E-3
1,098637E-2
1,325652E-2
1,033775E-2
1,487806E-2
2,103992E-2
1,358083E-2
1,131067E-2
1,714822E-2
1,033775E-2
9,040517E-3
1,520237E-2
1,422945E-2
1,649960E-2
1,941838E-2
2,168853E-2
1,325652E-2
1,812114E-2
2,039130E-2
1,293221E-2
1,585099E-2
2,428300E-2
1,649960E-2
1,520237E-2
2,071561E-2
1,747253E-2
1,682391E-2
2,071561E-2
1,941838E-2
1,552668E-2
1,909407E-2
2,136422E-2
9,364825E-3
1,260791E-2
1,682391E-2
1,325652E-2
1,649960E-2
2,395869E-2
1,876976E-2
1,228360E-2
1,617530E-2
1,455375E-2
1,422945E-2
1,844545E-2
2,103992E-2
1,682391E-2
1,649960E-2
2,363438E-2
1,422945E-2
1,585099E-2
2,233715E-2
1,520237E-2
1,649960E-2
2,493161E-2
1,876976E-2
1,293221E-2
1,941838E-2
1,844545E-2
1,390514E-2
1,812114E-2
2,395869E-2
1,714822E-2
1,617530E-2
2,039130E-2
1,293221E-2
1,228360E-2
1,747253E-2
1,552668E-2
1,455375E-2
2,006699E-2
1,812114E-2
1,066206E-2
1,422945E-2
1,617530E-2
1,001344E-2
1,487806E-2
2,298577E-2
1,552668E-2
1,390514E-2
2,039130E-2
1,325652E-2
1,422945E-2
2,103992E-2
1,844545E-2
1,649960E-2
2,039130E-2
1,876976E-2
1,325652E-2
1,844545E-2
1,747253E-2
1,195929E-2
1,714822E-2
2,363438E-2
1,812114E-2
1,844545E-2
2,363438E-2
1,487806E-2
1,422945E-2
2,363438E-2
2,298577E-2
1,812114E-2
2,103992E-2
2,071561E-2
1,163498E-2
1,682391E-2
2,039130E-2
1,228360E-2
1,455375E-2
2,428300E-2
1,714822E-2
1,455375E-2
2,103992E-2
1,649960E-2
1,455375E-2
2,006699E-2
2,136422E-2
1,617530E-2
1,941838E-2
2,428300E-2
1,682391E-2
1,974268E-2
2,460731E-2
1,682391E-2
1,649960E-2
2,655315E-2
2,136422E-2
1,455375E-2
2,039130E-2
1,812114E-2
1,552668E-2
2,039130E-2
2,622885E-2
2,071561E-2
2,331007E-2
2,947193E-2
2,331007E-2
2,720177E-2
3,920117E-2
4,147133E-2
4,698456E-2
5,638950E-2
6,611874E-2
7,617229E-2
8,298276E-2
7,941537E-2
6,157843E-2
5,120057E-2
5,444365E-2
4,017409E-2
2,363438E-2
1,844545E-2
8,391901E-3
1,325652E-2
1,812114E-2
6,121744E-3
-9,769352E-3
-1,593121E-2
-2,760630E-2
-4,090293E-2
-3,895708E-2
-3,701123E-2
-3,636262E-2
-2,598476E-2
-1,041797E-2
-9,120736E-3
-5,553347E-3
3,527280E-3
4,500204E-3
7,743285E-3
1,325652E-2
1,617530E-2
1,195929E-2
1,520237E-2
1,552668E-2
6,121744E-3
8,391901E-3
1,293221E-2
4,824512E-3
6,446052E-3
1,714822E-2
9,364825E-3
6,446052E-3
1,163498E-2
7,743285E-3
5,797436E-3
1,552668E-2
1,747253E-2
1,131067E-2
1,358083E-2
1,909407E-2
9,364825E-3
1,455375E-2
2,071561E-2
1,293221E-2
1,552668E-2
2,266146E-2
1,974268E-2
1,714822E-2
2,039130E-2
1,812114E-2
1,487806E-2
1,941838E-2
2,331007E-2
1,779684E-2
2,168853E-2
2,590454E-2
1,682391E-2
1,909407E-2
2,655315E-2
2,071561E-2
2,039130E-2
3,303932E-2
2,558023E-2
1,876976E-2
2,331007E-2
2,168853E-2
2,039130E-2
2,558023E-2
3,174208E-2
2,493161E-2
2,752608E-2
2,979624E-2
1,974268E-2
2,136422E-2
2,493161E-2
2,103992E-2
2,103992E-2
2,525592E-2
2,525592E-2
1,876976E-2
2,071561E-2
2,168853E-2
1,617530E-2
2,006699E-2
2,752608E-2
2,039130E-2
2,071561E-2
2,622885E-2
1,585099E-2
1,455375E-2
2,460731E-2
2,201284E-2
1,844545E-2
2,363438E-2
2,882331E-2
3,790394E-2
1,422945E-2
-1,365738E-1
-2,899715E-1
-3,467255E-1
-3,590492E-1
-4,271539E-1
-5,079066E-1
-5,247706E-1
-5,066093E-1
-4,842321E-1
-4,475853E-1
-4,271539E-1
-4,365588E-1
-4,612062E-1
-4,573145E-1
-3,421851E-1
-1,252230E-1
8,914462E-2
2,412451E-1
3,391862E-1
4,261007E-1
5,185285E-1
6,232801E-1
7,299774E-1
7,967849E-1
8,327831E-1
8,412151E-1
8,178649E-1
7,662999E-1
7,066273E-1
6,388469E-1
5,567969E-1
4,822060E-1
4,128041E-1
3,291326E-1
2,487042E-1
1,767078E-1
9,433355E-2
3,174208E-2
-6,850580E-3
-4,544324E-2
-7,463097E-2
-8,987345E-2
-9,862977E-2
-1,103049E-1
-1,060889E-1
-1,038187E-1
-1,116021E-1
-1,044673E-1
-9,117068E-2
-9,279222E-2
-8,857622E-2
-7,592820E-2
-7,981990E-2
-8,338729E-2
-7,495528E-2
-7,527959E-2
-7,300943E-2
-6,619896E-2
-6,036142E-2
-6,036142E-2
-5,322664E-2
-4,576755E-2
-5,355095E-2
-4,641617E-2
-3,279523E-2
-3,409246E-2
-2,890353E-2
-1,625551E-2
-1,917429E-2
-2,371460E-2
-1,398536E-2
-1,074228E-2
-1,301243E-2
-6,526271E-3
3,527280E-3
-1,013034E-3
3,202971E-3
7,094669E-3
-3,644176E-4
1,581431E-3
8,391901E-3
5,797436E-3
7,418977E-3
1,779684E-2
1,974268E-2
1,228360E-2
1,714822E-2
1,876976E-2
1,520237E-2
1,909407E-2
3,012054E-2
2,752608E-2
2,331007E-2
3,076916E-2
2,622885E-2
2,590454E-2
3,239070E-2
3,433655E-2
3,271501E-2
3,628240E-2
3,433655E-2
2,363438E-2
2,785039E-2
3,303932E-2
2,655315E-2
2,914762E-2
3,855255E-2
3,206639E-2
2,785039E-2
2,914762E-2
2,493161E-2
2,168853E-2
2,655315E-2
3,141778E-2
2,687746E-2
2,947193E-2
2,785039E-2
1,779684E-2
1,649960E-2
2,233715E-2
1,779684E-2
1,325652E-2
2,071561E-2
1,747253E-2
8,067593E-3
1,228360E-2
9,364825E-3
3,851588E-3
1,033775E-2
1,390514E-2
4,500204E-3
5,797436E-3
1,001344E-2
-3,644176E-4
-1,013034E-3
5,148820E-3
6,085067E-4
6,085067E-4
5,797436E-3
2,554355E-3
-4,580423E-3
-4,256115E-3
-2,958882E-3
-8,147812E-3
-4,580423E-3
1,257123E-3
-7,174888E-3
-8,147812E-3
-5,553347E-3
-1,366105E-2
-1,203951E-2
-4,904731E-3
-8,147812E-3
-1,398536E-2
-8,472120E-3
-6,201963E-3
-1,690413E-2
-1,106658E-2
-6,850580E-3
-1,528259E-2
-1,203951E-2
-2,958882E-3
-8,147812E-3
-9,445044E-3
-6,201963E-3
-1,236382E-2
-1,106658E-2
-5,229039E-3
-1,661650E-3
-4,904731E-3
-2,634574E-3
1,257123E-3
-9,120736E-3
-5,553347E-3
1,905739E-3
-2,958882E-3
-4,904731E-3
4,500204E-3
-1,985958E-3
-5,553347E-3
-2,310266E-3
-4,904731E-3
-4,904731E-3
3,527280E-3
6,770361E-3
-1,337342E-3
2,230047E-3
2,554355E-3
-7,499196E-3
-2,958882E-3
3,851588E-3
2,230047E-3
1,581431E-3
1,001344E-2
5,148820E-3
2,841986E-4
6,770361E-3
4,175896E-3
2,554355E-3
6,121744E-3
1,390514E-2
8,716209E-3
8,391901E-3
1,260791E-2
3,202971E-3
3,527280E-3
1,033775E-2
7,418977E-3
5,797436E-3
1,293221E-2
1,293221E-2
4,824512E-3
7,418977E-3
1,033775E-2
3,527280E-3
5,148820E-3
1,617530E-2
1,033775E-2
1,033775E-2
1,358083E-2
6,121744E-3
7,418977E-3
1,422945E-2
1,422945E-2
1,001344E-2
1,358083E-2
1,747253E-2
8,067593E-3
9,040517E-3
1,455375E-2
8,391901E-3
9,689133E-3
1,812114E-2
1,228360E-2
8,716209E-3
1,455375E-2
7,743285E-3
8,391901E-3
1,520237E-2
1,714822E-2
1,358083E-2
1,585099E-2
1,649960E-2
7,743285E-3
1,325652E-2
1,876976E-2
1,325652E-2
1,260791E-2
1,844545E-2
1,455375E-2
9,364825E-3
1,390514E-2
1,747253E-2
1,455375E-2
1,714822E-2
2,168853E-2
1,260791E-2
1,098637E-2
1,747253E-2
9,689133E-3
1,228360E-2
1,909407E-2
1,293221E-2
1,163498E-2
1,974268E-2
1,682391E-2
7,743285E-3
1,293221E-2
1,098637E-2
9,364825E-3
1,552668E-2
1,974268E-2
1,487806E-2
1,455375E-2
1,682391E-2
8,391901E-3
9,040517E-3
1,714822E-2
1,325652E-2
1,228360E-2
1,876976E-2
1,617530E-2
6,121744E-3
1,001344E-2
1,195929E-2
7,418977E-3
1,131067E-2
1,909407E-2
1,131067E-2
1,131067E-2
1,487806E-2
6,121744E-3
7,094669E-3
1,325652E-2
9,364825E-3
8,716209E-3
1,520237E-2
1,422945E-2
4,824512E-3
6,446052E-3
1,098637E-2
7,743285E-3
8,067593E-3
1,552668E-2
1,033775E-2
6,446052E-3
8,716209E-3
2,554355E-3
1,905739E-3
5,797436E-3
1,033775E-2
6,121744E-3
6,770361E-3
9,364825E-3
-3,644176E-4
4,175896E-3
1,001344E-2
6,085067E-4
1,581431E-3
1,163498E-2
7,418977E-3
1,581431E-3
4,175896E-3
1,257123E-3
-1,013034E-3
3,202971E-3
5,797436E-3
1,257123E-3
2,878663E-3
7,094669E-3
-3,931807E-3
-3,607499E-3
3,851588E-3
1,257123E-3
-1,013034E-3
6,770361E-3
1,905739E-3
-7,499196E-3
-1,661650E-3
-1,985958E-3
-6,201963E-3
-1,337342E-3
4,824512E-3
-2,310266E-3
-2,634574E-3
-3,644176E-4
-1,171520E-2
-6,850580E-3
1,257123E-3
-3,283190E-3
-3,283190E-3
2,841986E-4
-3,283190E-3
-7,823504E-3
-2,958882E-3
-4,256115E-3
-3,931807E-3
-4,010948E-5
5,797436E-3
3,202971E-3
4,824512E-3
1,066206E-2
3,851588E-3
7,094669E-3
1,422945E-2
1,260791E-2
1,617530E-2
2,752608E-2
3,012054E-2
2,590454E-2
3,693101E-2
4,406579E-2
4,276856E-2
5,120057E-2
6,449720E-2
6,222705E-2
6,579443E-2
7,422644E-2
7,065906E-2
7,746953E-2
8,784739E-2
8,849600E-2
8,914462E-2
9,465786E-2
9,206339E-2
8,298276E-2
8,719877E-2
8,687446E-2
7,909107E-2
8,168553E-2
8,622584E-2
7,584799E-2
6,903752E-2
6,903752E-2
5,768673E-2
5,217349E-2
5,314642E-2
4,795749E-2
4,082271E-2
4,244425E-2
3,790394E-2
2,460731E-2
2,525592E-2
2,493161E-2
1,682391E-2
1,552668E-2
2,168853E-2
1,131067E-2
3,851588E-3
7,418977E-3
2,878663E-3
-6,887257E-4
2,554355E-3
4,175896E-3
-2,310266E-3
-1,985958E-3
-2,310266E-3
-1,041797E-2
-8,472120E-3
-2,958882E-3
-8,472120E-3
-1,106658E-2
-4,580423E-3
-7,499196E-3
-1,430967E-2
-5,877655E-3
-6,201963E-3
-1,268813E-2
-4,256115E-3
-6,887257E-4
-5,877655E-3
-8,147812E-3
-5,229039E-3
-1,430967E-2
-9,120736E-3
6,085067E-4
-6,526271E-3
-6,526271E-3
-6,887257E-4
-5,877655E-3
-8,472120E-3
-3,283190E-3
-6,887257E-4
-6,526271E-3
-2,634574E-3
6,121744E-3
6,085067E-4
6,085067E-4
5,797436E-3
-2,310266E-3
-2,634574E-3
4,824512E-3
4,500204E-3
4,175896E-3
1,033775E-2
7,418977E-3
-1,337342E-3
4,500204E-3
8,067593E-3
2,554355E-3
5,473128E-3
1,422945E-2
7,094669E-3
7,094669E-3
1,293221E-2
5,797436E-3
6,446052E-3
1,293221E-2
1,358083E-2
1,228360E-2
1,552668E-2
1,747253E-2
7,743285E-3
1,001344E-2
1,520237E-2
8,391901E-3
1,455375E-2
2,331007E-2
1,390514E-2
1,033775E-2
1,585099E-2
1,195929E-2
1,098637E-2
1,747253E-2
1,909407E-2
1,617530E-2
1,909407E-2
1,844545E-2
8,391901E-3
1,325652E-2
1,714822E-2
1,487806E-2
1,455375E-2
2,266146E-2
1,779684E-2
1,260791E-2
1,714822E-2
1,455375E-2
1,066206E-2
1,909407E-2
2,298577E-2
1,617530E-2
1,747253E-2
2,071561E-2
1,131067E-2
1,325652E-2
2,071561E-2
1,585099E-2
1,293221E-2
1,812114E-2
1,714822E-2
1,293221E-2
1,812114E-2
1,714822E-2
1,390514E-2
1,617530E-2
2,103992E-2
1,585099E-2
1,585099E-2
1,909407E-2
1,033775E-2
1,195929E-2
2,168853E-2
2,039130E-2
1,682391E-2
2,071561E-2
1,844545E-2
1,033775E-2
1,585099E-2
1,812114E-2
1,033775E-2
1,390514E-2
2,363438E-2
1,617530E-2
1,001344E-2
1,455375E-2
1,163498E-2
1,098637E-2
1,682391E-2
1,585099E-2
1,066206E-2
1,293221E-2
1,487806E-2
7,418977E-3
1,422945E-2
2,039130E-2
1,260791E-2
1,098637E-2
2,103992E-2
1,585099E-2
1,098637E-2
1,455375E-2
1,455375E-2
1,325652E-2
1,779684E-2
2,233715E-2
1,390514E-2
1,844545E-2
2,136422E-2
8,391901E-3
1,131067E-2
1,682391E-2
9,689133E-3
1,033775E-2
2,006699E-2
1,552668E-2
8,391901E-3
1,422945E-2
1,163498E-2
1,001344E-2
1,422945E-2
1,552668E-2
1,066206E-2
1,293221E-2
1,552668E-2
7,418977E-3
9,364825E-3
1,390514E-2
8,391901E-3
9,040517E-3
1,682391E-2
1,520237E-2
9,689133E-3
1,131067E-2
1,195929E-2
7,418977E-3
1,455375E-2
2,103992E-2
1,520237E-2
1,455375E-2
1,909407E-2
1,098637E-2
1,228360E-2
1,812114E-2
1,358083E-2
1,228360E-2
1,974268E-2
1,844545E-2
1,260791E-2
1,649960E-2
1,552668E-2
1,066206E-2
1,552668E-2
2,136422E-2
1,455375E-2
1,487806E-2
1,747253E-2
8,391901E-3
9,364825E-3
1,682391E-2
1,552668E-2
1,390514E-2
1,812114E-2
1,649960E-2
8,716209E-3
1,325652E-2
1,714822E-2
9,364825E-3
1,001344E-2
1,876976E-2
1,260791E-2
1,228360E-2
1,585099E-2
1,098637E-2
1,033775E-2
1,714822E-2
1,520237E-2
1,260791E-2
1,844545E-2
1,812114E-2
6,770361E-3
1,066206E-2
1,552668E-2
1,066206E-2
1,033775E-2
1,682391E-2
1,293221E-2
1,098637E-2
1,649960E-2
1,098637E-2
1,163498E-2
1,682391E-2
1,747253E-2
1,325652E-2
1,520237E-2
1,714822E-2
1,033775E-2
1,293221E-2
1,812114E-2
9,040517E-3
1,163498E-2
2,006699E-2
1,552668E-2
1,131067E-2
1,649960E-2
1,325652E-2
1,163498E-2
1,747253E-2
1,779684E-2
1,228360E-2
1,552668E-2
1,649960E-2
7,418977E-3
1,358083E-2
1,876976E-2
1,228360E-2
1,195929E-2
2,103992E-2
1,682391E-2
1,001344E-2
1,714822E-2
1,585099E-2
1,098637E-2
1,585099E-2
2,071561E-2
1,617530E-2
1,714822E-2
2,071561E-2
9,364825E-3
1,098637E-2
1,844545E-2
1,487806E-2
1,422945E-2
2,201284E-2
1,747253E-2
9,040517E-3
1,487806E-2
1,682391E-2
1,228360E-2
1,649960E-2
2,428300E-2
1,747253E-2
1,779684E-2
1,941838E-2
9,040517E-3
1,131067E-2
1,876976E-2
1,682391E-2
1,487806E-2
2,103992E-2
1,941838E-2
1,195929E-2
1,487806E-2
1,455375E-2
9,040517E-3
1,033775E-2
1,909407E-2
1,585099E-2
1,293221E-2
1,876976E-2
1,066206E-2
1,163498E-2
1,649960E-2
1,390514E-2
1,066206E-2
1,714822E-2
2,006699E-2
1,066206E-2
1,487806E-2
1,974268E-2
1,325652E-2
1,552668E-2
2,201284E-2
1,585099E-2
1,714822E-2
2,266146E-2
1,649960E-2
1,812114E-2
2,266146E-2
2,363438E-2
1,714822E-2
2,103992E-2
2,233715E-2
1,422945E-2
1,941838E-2
2,460731E-2
1,682391E-2
1,779684E-2
2,558023E-2
2,136422E-2
1,812114E-2
2,266146E-2
1,487806E-2
1,228360E-2
2,039130E-2
2,363438E-2
1,844545E-2
2,201284E-2
2,395869E-2
1,163498E-2
1,455375E-2
1,941838E-2
1,325652E-2
1,487806E-2
2,460731E-2
2,039130E-2
1,422945E-2
1,714822E-2
1,552668E-2
1,228360E-2
1,552668E-2
1,649960E-2
1,358083E-2
1,876976E-2
2,266146E-2
1,098637E-2
1,293221E-2
1,974268E-2
1,682391E-2
1,260791E-2
2,201284E-2
1,585099E-2
1,066206E-2
1,552668E-2
1,260791E-2
1,163498E-2
1,974268E-2
2,298577E-2
1,422945E-2
1,552668E-2
1,779684E-2
7,418977E-3
1,163498E-2
1,714822E-2
1,033775E-2
1,195929E-2
2,103992E-2
1,714822E-2
1,260791E-2
1,358083E-2
1,195929E-2
7,743285E-3
1,163498E-2
1,941838E-2
1,487806E-2
1,520237E-2
1,812114E-2
9,689133E-3
1,195929E-2
1,876976E-2
1,552668E-2
1,195929E-2
1,941838E-2
1,779684E-2
8,391901E-3
1,260791E-2
1,876976E-2
1,228360E-2
1,228360E-2
2,298577E-2
1,649960E-2
1,260791E-2
1,747253E-2
1,033775E-2
1,033775E-2
1,844545E-2
1,909407E-2
1,293221E-2
1,552668E-2
1,812114E-2
9,689133E-3
1,228360E-2
1,714822E-2
1,066206E-2
1,390514E-2
2,395869E-2
1,617530E-2
1,358083E-2
1,552668E-2
8,716209E-3
1,260791E-2
1,876976E-2
1,487806E-2
1,066206E-2
1,682391E-2
1,617530E-2
5,473128E-3
1,098637E-2
1,552668E-2
8,391901E-3
1,163498E-2
2,039130E-2
1,228360E-2
1,098637E-2
1,649960E-2
9,364825E-3
1,066206E-2
1,552668E-2
1,552668E-2
1,260791E-2
1,909407E-2
1,876976E-2
7,418977E-3
1,131067E-2
1,682391E-2
1,098637E-2
1,195929E-2
2,136422E-2
1,714822E-2
1,325652E-2
1,844545E-2
1,293221E-2
1,001344E-2
1,617530E-2
1,649960E-2
1,390514E-2
1,747253E-2
1,909407E-2
1,033775E-2
1,390514E-2
1,941838E-2
1,098637E-2
1,293221E-2
2,460731E-2
1,649960E-2
1,066206E-2
1,617530E-2
1,358083E-2
1,228360E-2
1,682391E-2
2,168853E-2
1,585099E-2
1,682391E-2
1,941838E-2
1,195929E-2
1,358083E-2
1,974268E-2
1,552668E-2
1,455375E-2
1,909407E-2
1,552668E-2
1,066206E-2
1,649960E-2
1,552668E-2
9,689133E-3
1,552668E-2
2,201284E-2
1,390514E-2
1,617530E-2
2,071561E-2
9,689133E-3
1,066206E-2
1,876976E-2
1,358083E-2
1,325652E-2
2,136422E-2
1,747253E-2
1,487806E-2
1,682391E-2
1,455375E-2
1,163498E-2
1,747253E-2
2,103992E-2
1,195929E-2
1,520237E-2
2,039130E-2
1,163498E-2
1,390514E-2
2,168853E-2
1,812114E-2
1,649960E-2
2,201284E-2
1,714822E-2
9,040517E-3
1,617530E-2
1,974268E-2
1,455375E-2
1,682391E-2
2,233715E-2
1,585099E-2
1,455375E-2
1,909407E-2
1,195929E-2
1,293221E-2
1,876976E-2
1,260791E-2
1,066206E-2
1,779684E-2
1,909407E-2
1,066206E-2
1,228360E-2
1,617530E-2
9,689133E-3
1,098637E-2
2,006699E-2
1,487806E-2
1,325652E-2
1,520237E-2
8,067593E-3
8,391901E-3
1,358083E-2
1,455375E-2
1,001344E-2
1,487806E-2
1,714822E-2
6,770361E-3
1,001344E-2
1,487806E-2
6,121744E-3
7,418977E-3
1,844545E-2
1,455375E-2
1,131067E-2
1,649960E-2
1,098637E-2
9,364825E-3
1,682391E-2
1,844545E-2
1,195929E-2
1,812114E-2
2,136422E-2
1,001344E-2
1,228360E-2
1,617530E-2
1,163498E-2
1,293221E-2
2,039130E-2
1,617530E-2
1,163498E-2
1,552668E-2
1,260791E-2
1,001344E-2
1,617530E-2
1,844545E-2
1,228360E-2
1,552668E-2
1,876976E-2
8,716209E-3
1,260791E-2
1,941838E-2
1,260791E-2
1,455375E-2
2,136422E-2
1,585099E-2
1,195929E-2
1,487806E-2
1,163498E-2
1,098637E-2
1,876976E-2
2,136422E-2
1,455375E-2
1,682391E-2
1,974268E-2
1,131067E-2
1,422945E-2
2,201284E-2
1,617530E-2
1,455375E-2
2,103992E-2
1,844545E-2
1,455375E-2
1,844545E-2
1,941838E-2
1,260791E-2
1,455375E-2
2,136422E-2
1,325652E-2
1,293221E-2
2,136422E-2
1,487806E-2
1,909407E-2
2,817469E-2
2,298577E-2
2,233715E-2
2,849900E-2
3,141778E-2
3,271501E-2
4,471441E-2
5,541658E-2
6,384859E-2
7,487506E-2
8,136122E-2
7,487506E-2
6,741597E-2
5,865966E-2
4,406579E-2
3,044485E-2
2,103992E-2
1,131067E-2
7,743285E-3
1,876976E-2
1,714822E-2
-2,634574E-3
-1,074228E-2
-2,014721E-2
-3,830846E-2
-3,830846E-2
-3,084938E-2
-3,636262E-2
-3,376815E-2
-2,241737E-2
-2,144444E-2
-1,236382E-2
1,581431E-3
4,824512E-3
8,067593E-3
1,617530E-2
1,520237E-2
7,743285E-3
1,163498E-2
1,455375E-2
6,121744E-3
6,121744E-3
1,520237E-2
8,067593E-3
2,878663E-3
6,446052E-3
-3,644176E-4
1,257123E-3
1,131067E-2
1,293221E-2
1,033775E-2
1,195929E-2
1,131067E-2
4,175896E-3
9,689133E-3
1,617530E-2
9,689133E-3
8,716209E-3
1,909407E-2
1,487806E-2
1,358083E-2
1,941838E-2
1,293221E-2
1,163498E-2
1,682391E-2
1,974268E-2
1,552668E-2
1,714822E-2
1,876976E-2
9,364825E-3
1,358083E-2
2,201284E-2
1,682391E-2
1,585099E-2
2,525592E-2
1,941838E-2
1,649960E-2
2,201284E-2
1,941838E-2
1,552668E-2
2,298577E-2
2,460731E-2
1,812114E-2
2,039130E-2
2,558023E-2
1,585099E-2
1,876976E-2
2,785039E-2
2,168853E-2
1,747253E-2
2,460731E-2
2,201284E-2
1,714822E-2
2,071561E-2
2,071561E-2
2,006699E-2
2,363438E-2
2,687746E-2
2,039130E-2
2,103992E-2
2,525592E-2
1,552668E-2
1,487806E-2
2,071561E-2
1,552668E-2
1,390514E-2
2,071561E-2
1,617530E-2
6,121744E-3
1,163498E-2
1,520237E-2
2,136422E-2
3,628240E-2
-5,776695E-2
-2,328933E-1
-3,360233E-1
-3,639138E-1
-4,093169E-1
-4,874752E-1
-5,267165E-1
-5,134198E-1
-4,884481E-1
-4,547201E-1
-4,310456E-1
-4,368831E-1
-4,534228E-1
-4,770973E-1
-4,086683E-1
-2,127862E-1
1,260791E-2
1,835183E-1
2,957289E-1
3,803733E-1
4,653420E-1
5,749582E-1
6,891146E-1
7,698673E-1
8,126760E-1
8,331074E-1
8,201351E-1
7,701916E-1
7,179780E-1
6,524678E-1
5,710665E-1
5,016645E-1
4,358300E-1
3,485911E-1
2,629738E-1
1,877343E-1
1,118462E-1
4,957903E-2
1,581431E-3
-3,765985E-2
-7,463097E-2
-9,214361E-2
-1,025215E-1
-1,184126E-1
-1,193855E-1
-1,122507E-1
-1,174396E-1
-1,112778E-1
-9,765685E-2
-9,733254E-2
-9,992700E-2
-9,279222E-2
-9,344084E-2
-9,311653E-2
-8,306298E-2
-7,690113E-2
-8,176575E-2
-7,333374E-2
-6,944204E-2
-7,527959E-2
-6,782050E-2
-5,809126E-2
-6,101003E-2
-5,484818E-2
-4,252447E-2
-4,382170E-2
-4,641617E-2
-3,798416E-2
-3,571400E-2
-3,733554E-2
-3,149799E-2
-2,079583E-2
-2,176875E-2
-2,112014E-2
-1,495828E-2
-2,144444E-2
-1,755275E-2
-7,499196E-3
-9,445044E-3
-8,796428E-3
2,878663E-3
-1,337342E-3
-8,147812E-3
-2,634574E-3
1,905739E-3
-3,644176E-4
4,824512E-3
1,422945E-2
9,689133E-3
9,364825E-3
1,325652E-2
5,797436E-3
9,689133E-3
1,779684E-2
1,487806E-2
1,033775E-2
1,487806E-2
1,714822E-2
9,689133E-3
1,552668E-2
2,168853E-2
1,520237E-2
1,422945E-2
2,428300E-2
1,844545E-2
1,747253E-2
2,071561E-2
1,649960E-2
1,487806E-2
2,071561E-2
2,395869E-2
1,844545E-2
2,103992E-2
2,266146E-2
1,325652E-2
1,876976E-2
2,298577E-2
1,714822E-2
1,844545E-2
2,622885E-2
2,103992E-2
1,585099E-2
2,006699E-2
1,682391E-2
1,422945E-2
2,071561E-2
2,752608E-2
2,071561E-2
2,039130E-2
2,298577E-2
1,195929E-2
1,422945E-2
2,331007E-2
1,876976E-2
1,682391E-2
2,493161E-2
2,039130E-2
8,067593E-3
1,455375E-2
1,747253E-2
1,487806E-2
1,876976E-2
2,363438E-2
1,422945E-2
1,552668E-2
2,071561E-2
1,228360E-2
1,455375E-2
2,006699E-2
2,136422E-2
1,909407E-2
2,493161E-2
2,558023E-2
1,552668E-2
1,585099E-2
2,136422E-2
1,487806E-2
1,941838E-2
2,914762E-2
2,395869E-2
2,039130E-2
2,363438E-2
1,747253E-2
1,974268E-2
2,622885E-2
2,395869E-2
2,006699E-2
2,460731E-2
2,460731E-2
1,617530E-2
2,103992E-2
2,817469E-2
2,039130E-2
2,201284E-2
3,303932E-2
2,655315E-2
2,266146E-2
2,785039E-2
2,233715E-2
1,876976E-2
2,590454E-2
2,914762E-2
2,428300E-2
2,622885E-2
2,882331E-2
1,909407E-2
2,039130E-2
2,687746E-2
2,136422E-2
1,941838E-2
2,849900E-2
2,428300E-2
1,520237E-2
1,941838E-2
2,071561E-2
1,714822E-2
2,460731E-2
2,882331E-2
2,298577E-2
2,493161E-2
2,817469E-2
1,844545E-2
2,103992E-2
2,849900E-2
2,233715E-2
2,363438E-2
3,206639E-2
2,655315E-2
2,103992E-2
2,655315E-2
2,752608E-2
2,071561E-2
2,266146E-2
3,141778E-2
2,590454E-2
2,590454E-2
3,044485E-2
2,168853E-2
2,103992E-2
2,785039E-2
2,622885E-2
2,493161E-2
3,271501E-2
3,109347E-2
2,168853E-2
2,525592E-2
3,076916E-2
2,622885E-2
2,785039E-2
3,563378E-2
3,012054E-2
3,109347E-2
3,498517E-2
2,590454E-2
2,493161E-2
3,336362E-2
3,368793E-2
2,947193E-2
3,174208E-2
3,368793E-2
2,590454E-2
2,979624E-2
3,498517E-2
2,331007E-2
2,460731E-2
3,498517E-2
2,914762E-2
2,752608E-2
3,141778E-2
2,655315E-2
2,655315E-2
3,336362E-2
3,563378E-2
3,044485E-2
3,433655E-2
3,466086E-2
2,428300E-2
2,882331E-2
3,239070E-2
2,752608E-2
2,622885E-2
3,466086E-2
2,849900E-2
2,395869E-2
2,655315E-2
2,103992E-2
1,844545E-2
2,428300E-2
2,622885E-2
1,779684E-2
1,844545E-2
2,201284E-2
1,325652E-2
1,422945E-2
1,909407E-2
1,325652E-2
1,131067E-2
2,071561E-2
1,747253E-2
7,418977E-3
1,001344E-2
1,001344E-2
5,148820E-3
9,689133E-3
1,455375E-2
6,121744E-3
7,743285E-3
8,391901E-3
-4,256115E-3
-3,283190E-3
4,500204E-3
2,554355E-3
1,257123E-3
5,797436E-3
2,841986E-4
-7,174888E-3
-4,580423E-3
-2,310266E-3
-8,796428E-3
-8,472120E-3
-6,887257E-4
-7,174888E-3
-9,120736E-3
-6,526271E-3
-1,398536E-2
-1,301243E-2
-6,850580E-3
-9,120736E-3
-1,463397E-2
-1,236382E-2
-1,106658E-2
-1,917429E-2
-1,593121E-2
-1,106658E-2
-1,755275E-2
-1,366105E-2
-7,174888E-3
-1,625551E-2
-1,722844E-2
-1,171520E-2
-1,787705E-2
-1,820136E-2
-1,009366E-2
-1,041797E-2
-1,560690E-2
-1,106658E-2
-9,120736E-3
-1,690413E-2
-1,463397E-2
-1,203951E-2
-1,755275E-2
-1,690413E-2
-6,526271E-3
-1,041797E-2
-1,398536E-2
-9,120736E-3
-1,625551E-2
-1,593121E-2
-9,120736E-3
-1,074228E-2
-1,398536E-2
-9,445044E-3
-1,009366E-2
-2,047152E-2
-1,755275E-2
-1,009366E-2
-1,495828E-2
-1,528259E-2
-7,823504E-3
-1,463397E-2
-1,820136E-2
-1,333674E-2
-1,398536E-2
-1,625551E-2
-1,301243E-2
-8,472120E-3
-1,236382E-2
-1,009366E-2
-7,823504E-3
-1,625551E-2
-1,106658E-2
-2,634574E-3
-7,823504E-3
-6,526271E-3
4,175896E-3
2,878663E-3
-2,958882E-3
3,527280E-3
6,770361E-3
7,418977E-3
1,617530E-2
2,622885E-2
2,428300E-2
3,141778E-2
3,920117E-2
3,336362E-2
4,082271E-2
5,152488E-2
5,282211E-2
5,963258E-2
7,260490E-2
7,195629E-2
6,741597E-2
7,292921E-2
7,909107E-2
7,909107E-2
8,428000E-2
9,368493E-2
8,395569E-2
8,265846E-2
8,460430E-2
7,552368E-2
7,487506E-2
8,038830E-2
7,649660E-2
6,838890E-2
6,806459E-2
6,449720E-2
5,055195E-2
5,152488E-2
5,120057E-2
3,920117E-2
3,595809E-2
4,147133E-2
3,206639E-2
2,136422E-2
2,103992E-2
2,006699E-2
1,520237E-2
1,747253E-2
1,844545E-2
9,689133E-3
9,040517E-3
7,094669E-3
-4,580423E-3
-1,337342E-3
6,121744E-3
-2,310266E-3
-2,958882E-3
4,824512E-3
-1,337342E-3
-6,201963E-3
-5,229039E-3
-1,041797E-2
-1,139089E-2
-4,580423E-3
-2,958882E-3
-7,823504E-3
-5,877655E-3
-4,580423E-3
-1,333674E-2
-1,106658E-2
-5,877655E-3
-1,106658E-2
-9,120736E-3
1,905739E-3
-5,553347E-3
-9,769352E-3
-6,526271E-3
-1,074228E-2
-1,139089E-2
-5,553347E-3
-1,985958E-3
-5,553347E-3
-3,607499E-3
-1,013034E-3
-1,009366E-2
-5,877655E-3
2,230047E-3
-6,526271E-3
-5,877655E-3
3,202971E-3
-4,580423E-3
-7,174888E-3
-4,010948E-5
-6,887257E-4
-1,985958E-3
2,554355E-3
4,175896E-3
-1,013034E-3
9,328148E-4
3,851588E-3
-3,931807E-3
-4,010948E-5
4,824512E-3
6,085067E-4
2,230047E-3
8,716209E-3
1,581431E-3
-2,634574E-3
3,527280E-3
5,473128E-3
2,230047E-3
4,500204E-3
9,689133E-3
4,175896E-3
6,121744E-3
1,033775E-2
-3,644176E-4
2,878663E-3
1,228360E-2
8,067593E-3
8,391901E-3
1,325652E-2
8,391901E-3
5,473128E-3
1,098637E-2
9,040517E-3
5,797436E-3
1,163498E-2
1,585099E-2
1,033775E-2
1,293221E-2
1,455375E-2
6,121744E-3
9,689133E-3
1,649960E-2
9,689133E-3
8,716209E-3
1,487806E-2
1,293221E-2
3,851588E-3
8,391901E-3
1,098637E-2
5,473128E-3
8,391901E-3
1,747253E-2
9,040517E-3
1,033775E-2
1,455375E-2
4,500204E-3
6,446052E-3
1,390514E-2
1,163498E-2
7,418977E-3
1,617530E-2
1,422945E-2
7,418977E-3
1,325652E-2
1,552668E-2
9,689133E-3
1,293221E-2
1,649960E-2
1,066206E-2
1,033775E-2
1,520237E-2
6,121744E-3
6,121744E-3
1,422945E-2
1,195929E-2
9,689133E-3
1,487806E-2
1,163498E-2
4,175896E-3
1,066206E-2
1,293221E-2
6,446052E-3
1,033775E-2
1,682391E-2
1,001344E-2
1,033775E-2
1,649960E-2
9,040517E-3
1,260791E-2
2,006699E-2
1,552668E-2
1,195929E-2
1,844545E-2
1,422945E-2
5,797436E-3
1,131067E-2
1,390514E-2
8,716209E-3
1,163498E-2
1,844545E-2
1,131067E-2
9,689133E-3
1,358083E-2
6,121744E-3
7,094669E-3
1,228360E-2
1,293221E-2
9,040517E-3
1,228360E-2
1,390514E-2
2,554355E-3
6,770361E-3
1,617530E-2
9,364825E-3
1,001344E-2
1,779684E-2
1,131067E-2
8,716209E-3
1,520237E-2
1,098637E-2
9,364825E-3
1,455375E-2
1,876976E-2
1,422945E-2
1,649960E-2
1,812114E-2
1,001344E-2
1,260791E-2
1,714822E-2
1,131067E-2
1,098637E-2
1,974268E-2
1,714822E-2
1,033775E-2
1,455375E-2
1,260791E-2
9,364825E-3
1,585099E-2
1,812114E-2
1,163498E-2
1,358083E-2
1,682391E-2
8,391901E-3
1,001344E-2
1,779684E-2
1,098637E-2
1,163498E-2
2,071561E-2
1,552668E-2
9,040517E-3
1,390514E-2
9,689133E-3
1,001344E-2
1,422945E-2
2,006699E-2
1,325652E-2
1,552668E-2
1,747253E-2
1,066206E-2
1,422945E-2
1,974268E-2
1,195929E-2
1,228360E-2
1,974268E-2
1,779684E-2
1,260791E-2
1,585099E-2
1,455375E-2
1,131067E-2
1,812114E-2
2,168853E-2
1,487806E-2
1,552668E-2
1,974268E-2
7,743285E-3
1,195929E-2
1,812114E-2
1,520237E-2
1,390514E-2
2,006699E-2
1,812114E-2
1,001344E-2
1,455375E-2
1,617530E-2
1,228360E-2
1,585099E-2
2,103992E-2
1,487806E-2
1,520237E-2
1,909407E-2
1,195929E-2
1,455375E-2
2,071561E-2
1,487806E-2
1,260791E-2
2,039130E-2
1,844545E-2
1,098637E-2
1,682391E-2
1,617530E-2
8,716209E-3
1,358083E-2
2,103992E-2
1,358083E-2
1,390514E-2
1,682391E-2
1,001344E-2
1,325652E-2
2,006699E-2
1,649960E-2
1,487806E-2
1,812114E-2
1,649960E-2
9,364825E-3
1,358083E-2
1,747253E-2
1,487806E-2
1,779684E-2
2,428300E-2
1,779684E-2
1,293221E-2
1,747253E-2
1,163498E-2
1,098637E-2
1,844545E-2
1,844545E-2
1,422945E-2
1,909407E-2
1,974268E-2
1,131067E-2
1,422945E-2
1,779684E-2
1,033775E-2
1,228360E-2
2,168853E-2
1,747253E-2
1,520237E-2
1,844545E-2
1,325652E-2
1,422945E-2
1,876976E-2
1,682391E-2
1,422945E-2
1,747253E-2
2,071561E-2
1,098637E-2
1,649960E-2
2,331007E-2
1,552668E-2
1,358083E-2
2,363438E-2
1,714822E-2
1,358083E-2
1,941838E-2
1,422945E-2
1,422945E-2
2,039130E-2
2,168853E-2
1,682391E-2
2,103992E-2
2,298577E-2
1,228360E-2
1,358083E-2
1,909407E-2
1,260791E-2
1,487806E-2
2,655315E-2
1,649960E-2
1,293221E-2
1,747253E-2
1,195929E-2
1,293221E-2
2,071561E-2
2,266146E-2
1,649960E-2
1,876976E-2
1,941838E-2
9,364825E-3
1,520237E-2
1,909407E-2
1,455375E-2
1,585099E-2
2,233715E-2
1,617530E-2
1,325652E-2
1,617530E-2
1,325652E-2
1,195929E-2
1,844545E-2
1,747253E-2
1,195929E-2
1,682391E-2
2,071561E-2
1,195929E-2
1,358083E-2
1,941838E-2
1,098637E-2
1,260791E-2
2,331007E-2
1,941838E-2
1,487806E-2
1,909407E-2
1,649960E-2
1,131067E-2
1,779684E-2
2,460731E-2
1,844545E-2
1,812114E-2
1,974268E-2
1,195929E-2
1,585099E-2
1,974268E-2
1,552668E-2
1,552668E-2
2,525592E-2
2,071561E-2
1,390514E-2
1,585099E-2
1,552668E-2
1,098637E-2
1,779684E-2
2,493161E-2
1,844545E-2
2,006699E-2
2,493161E-2
1,390514E-2
1,455375E-2
2,201284E-2
1,487806E-2
1,455375E-2
2,298577E-2
2,039130E-2
1,487806E-2
1,974268E-2
1,941838E-2
1,747253E-2
1,876976E-2
2,395869E-2
1,747253E-2
1,812114E-2
2,233715E-2
1,325652E-2
1,293221E-2
2,006699E-2
1,812114E-2
1,552668E-2
2,136422E-2
2,071561E-2
1,358083E-2
1,585099E-2
1,747253E-2
1,293221E-2
1,585099E-2
2,493161E-2
1,552668E-2
1,649960E-2
2,006699E-2
1,033775E-2
1,293221E-2
1,974268E-2
1,714822E-2
1,649960E-2
2,136422E-2
2,039130E-2
1,228360E-2
1,455375E-2
1,909407E-2
1,228360E-2
1,649960E-2
2,428300E-2
1,552668E-2
1,487806E-2
2,071561E-2
1,390514E-2
1,260791E-2
1,941838E-2
2,071561E-2
1,649960E-2
1,812114E-2
2,103992E-2
1,098637E-2
1,293221E-2
1,779684E-2
1,260791E-2
1,617530E-2
2,136422E-2
1,422945E-2
1,195929E-2
1,844545E-2
1,455375E-2
1,325652E-2
1,909407E-2
2,136422E-2
1,585099E-2
1,844545E-2
2,233715E-2
1,195929E-2
1,228360E-2
2,039130E-2
1,649960E-2
1,455375E-2
2,039130E-2
1,682391E-2
1,293221E-2
1,876976E-2
1,876976E-2
1,293221E-2
1,779684E-2
2,168853E-2
1,520237E-2
1,649960E-2
1,909407E-2
1,033775E-2
1,228360E-2
2,233715E-2
2,201284E-2
1,649960E-2
2,201284E-2
2,266146E-2
1,358083E-2
1,649960E-2
1,941838E-2
1,358083E-2
1,552668E-2
2,590454E-2
1,909407E-2
1,682391E-2
2,201284E-2
1,358083E-2
1,260791E-2
2,103992E-2
2,168853E-2
1,585099E-2
2,071561E-2
2,071561E-2
1,163498E-2
1,520237E-2
1,941838E-2
1,066206E-2
1,455375E-2
2,136422E-2
1,520237E-2
1,293221E-2
1,812114E-2
1,293221E-2
1,131067E-2
1,617530E-2
1,844545E-2
1,390514E-2
1,812114E-2
2,103992E-2
1,066206E-2
1,325652E-2
2,039130E-2
1,260791E-2
1,260791E-2
2,233715E-2
1,714822E-2
1,552668E-2
2,071561E-2
1,390514E-2
9,689133E-3
1,585099E-2
2,071561E-2
1,487806E-2
1,974268E-2
2,168853E-2
1,001344E-2
1,228360E-2
2,136422E-2
1,812114E-2
1,682391E-2
2,168853E-2
1,876976E-2
1,033775E-2
1,552668E-2
1,714822E-2
1,325652E-2
1,552668E-2
2,233715E-2
1,682391E-2
1,747253E-2
2,136422E-2
1,195929E-2
1,390514E-2
2,233715E-2
1,747253E-2
1,520237E-2
2,233715E-2
1,876976E-2
1,325652E-2
1,747253E-2
1,779684E-2
1,390514E-2
1,682391E-2
2,460731E-2
2,006699E-2
1,747253E-2
1,844545E-2
1,066206E-2
1,163498E-2
2,039130E-2
1,714822E-2
1,228360E-2
1,876976E-2
1,617530E-2
8,067593E-3
1,228360E-2
1,617530E-2
1,422945E-2
1,844545E-2
2,395869E-2
1,390514E-2
1,293221E-2
1,876976E-2
1,487806E-2
1,941838E-2
2,720177E-2
2,849900E-2
2,752608E-2
3,141778E-2
3,725532E-2
3,822825E-2
4,633595E-2
5,736242E-2
6,611874E-2
7,844245E-2
8,590154E-2
7,195629E-2
5,476796E-2
5,184919E-2
4,276856E-2
2,947193E-2
2,266146E-2
1,682391E-2
1,131067E-2
1,682391E-2
1,552668E-2
-5,229039E-3
-1,495828E-2
-1,820136E-2
-3,441677E-2
-3,895708E-2
-3,344384E-2
-3,830846E-2
-3,668692E-2
-2,630907E-2
-1,982290E-2
-1,366105E-2
-1,337342E-3
7,418977E-3
4,824512E-3
7,418977E-3
1,195929E-2
3,851588E-3
7,094669E-3
1,228360E-2
4,175896E-3
5,148820E-3
1,228360E-2
8,391901E-3
4,500204E-3
8,716209E-3
6,446052E-3
4,500204E-3
1,098637E-2
1,585099E-2
1,131067E-2
1,260791E-2
1,585099E-2
8,391901E-3
1,163498E-2
1,617530E-2
1,228360E-2
1,325652E-2
2,006699E-2
1,941838E-2
9,689133E-3
1,358083E-2
1,585099E-2
1,131067E-2
1,552668E-2
2,233715E-2
1,552668E-2
1,455375E-2
2,071561E-2
1,195929E-2
1,098637E-2
2,039130E-2
1,812114E-2
1,585099E-2
2,168853E-2
2,136422E-2
1,325652E-2
1,779684E-2
2,201284E-2
1,585099E-2
1,455375E-2
2,590454E-2
2,039130E-2
1,747253E-2
2,428300E-2
1,714822E-2
1,649960E-2
2,266146E-2
2,331007E-2
1,941838E-2
2,428300E-2
2,720177E-2
1,520237E-2
1,779684E-2
2,363438E-2
1,585099E-2
1,779684E-2
2,687746E-2
2,103992E-2
1,714822E-2
2,136422E-2
1,941838E-2
1,747253E-2
1,844545E-2
1,812114E-2
1,390514E-2
1,812114E-2
1,747253E-2
4,175896E-3
6,446052E-3
1,520237E-2
1,876976E-2
3,822825E-2
-2,209306E-2
-1,981924E-1
-3,240239E-1
-3,642381E-1
-3,960203E-1
-4,696382E-1
-5,257435E-1
-5,221761E-1
-5,030420E-1
-4,761244E-1
-4,420720E-1
-4,459637E-1
-4,511527E-1
-4,741785E-1
-4,417477E-1
-2,753777E-1
-4,868632E-2
1,416825E-1
2,701085E-1
3,563745E-1
4,432891E-1
5,457704E-1
6,589540E-1
7,555978E-1
8,078114E-1
8,321345E-1
8,288914E-1
7,877043E-1
7,387338E-1
6,816555E-1
6,038216E-1
5,263119E-1
4,562614E-1
3,709684E-1
2,840538E-1
2,084900E-1
1,326019E-1
6,319997E-2
1,390514E-2
-2,339029E-2
-6,782050E-2
-9,376515E-2
-1,038187E-1
-1,206827E-1
-1,236015E-1
-1,154938E-1
-1,164667E-1
-1,145209E-1
-1,047916E-1
-1,018729E-1
-1,047916E-1
-9,700823E-2
-9,408946E-2
-9,700823E-2
-8,954914E-2
-8,046852E-2
-8,500883E-2
-8,144144E-2
-7,398236E-2
-8,046852E-2
-7,430666E-2
-6,165865E-2
-6,165865E-2
-5,938849E-2
-4,965925E-2
-4,868632E-2
-5,030786E-2
-4,576755E-2
-3,863277E-2
-4,025431E-2
-3,311954E-2
-2,209306E-2
-2,825491E-2
-2,663337E-2
-1,690413E-2
-2,112014E-2
-1,884998E-2
-1,009366E-2
-1,009366E-2
-1,236382E-2
-5,877655E-3
-3,607499E-3
-1,171520E-2
-2,958882E-3
1,257123E-3
-4,580423E-3
-6,887257E-4
9,689133E-3
4,175896E-3
3,851588E-3
9,364825E-3
-3,644176E-4
2,554355E-3
1,131067E-2
1,001344E-2
8,391901E-3
1,163498E-2
1,358083E-2
5,473128E-3
9,689133E-3
1,585099E-2
1,001344E-2
1,228360E-2
2,039130E-2
1,487806E-2
1,325652E-2
2,039130E-2
1,422945E-2
1,358083E-2
2,103992E-2
2,233715E-2
1,617530E-2
1,941838E-2
2,201284E-2
1,422945E-2
1,779684E-2
2,103992E-2
1,520237E-2
1,390514E-2
2,168853E-2
1,812114E-2
1,358083E-2
1,812114E-2
1,520237E-2
1,195929E-2
1,812114E-2
2,266146E-2
1,649960E-2
1,682391E-2
2,201284E-2
1,293221E-2
1,585099E-2
2,103992E-2
1,293221E-2
1,487806E-2
2,460731E-2
2,039130E-2
1,195929E-2
1,520237E-2
1,487806E-2
1,228360E-2
1,617530E-2
2,006699E-2
1,422945E-2
1,520237E-2
1,876976E-2
9,040517E-3
9,689133E-3
1,812114E-2
1,649960E-2
1,390514E-2
2,039130E-2
2,071561E-2
1,098637E-2
1,617530E-2
1,779684E-2
1,390514E-2
2,071561E-2
2,622885E-2
1,876976E-2
1,844545E-2
2,233715E-2
1,066206E-2
1,552668E-2
2,136422E-2
1,649960E-2
1,520237E-2
2,233715E-2
1,974268E-2
1,487806E-2
1,974268E-2
1,649960E-2
1,228360E-2
1,552668E-2
2,201284E-2
1,520237E-2
1,325652E-2
1,909407E-2
1,422945E-2
1,293221E-2
1,909407E-2
1,617530E-2
1,617530E-2
2,103992E-2
1,682391E-2
9,040517E-3
1,293221E-2
1,812114E-2
1,358083E-2
1,552668E-2
2,201284E-2
1,552668E-2
1,552668E-2
1,941838E-2
1,033775E-2
1,520237E-2
2,233715E-2
1,909407E-2
1,520237E-2
1,909407E-2
2,006699E-2
1,001344E-2
1,228360E-2
1,617530E-2
1,195929E-2
1,390514E-2
2,136422E-2
1,390514E-2
1,293221E-2
1,747253E-2
1,066206E-2
1,001344E-2
1,649960E-2
1,649960E-2
1,617530E-2
2,071561E-2
1,876976E-2
1,033775E-2
1,455375E-2
1,812114E-2
1,293221E-2
1,585099E-2
2,460731E-2
2,006699E-2
1,876976E-2
2,201284E-2
1,195929E-2
1,228360E-2
2,006699E-2
1,941838E-2
1,649960E-2
2,071561E-2
2,168853E-2
1,195929E-2
1,195929E-2
1,649960E-2
1,163498E-2
1,552668E-2
2,460731E-2
1,747253E-2
1,455375E-2
1,876976E-2
1,325652E-2
1,228360E-2
1,876976E-2
2,071561E-2
1,617530E-2
2,071561E-2
2,006699E-2
1,066206E-2
1,293221E-2
2,103992E-2
1,714822E-2
1,649960E-2
2,622885E-2
2,136422E-2
1,520237E-2
1,812114E-2
1,682391E-2
1,422945E-2
1,974268E-2
2,233715E-2
1,714822E-2
1,909407E-2
2,428300E-2
1,195929E-2
1,422945E-2
2,039130E-2
1,422945E-2
1,617530E-2
2,298577E-2
1,844545E-2
1,358083E-2
1,747253E-2
1,585099E-2
1,033775E-2
1,585099E-2
2,298577E-2
1,455375E-2
1,520237E-2
1,844545E-2
1,033775E-2
1,228360E-2
1,844545E-2
1,325652E-2
1,098637E-2
1,844545E-2
1,714822E-2
8,716209E-3
1,422945E-2
1,422945E-2
8,716209E-3
1,325652E-2
2,136422E-2
1,422945E-2
1,455375E-2
1,779684E-2
1,131067E-2
1,163498E-2
1,682391E-2
1,455375E-2
9,364825E-3
1,585099E-2
1,585099E-2
7,743285E-3
1,131067E-2
1,358083E-2
7,743285E-3
9,364825E-3
1,812114E-2
1,098637E-2
7,094669E-3
1,487806E-2
8,067593E-3
6,446052E-3
1,455375E-2
1,163498E-2
6,446052E-3
1,585099E-2
1,520237E-2
7,743285E-3
1,228360E-2
1,228360E-2
6,446052E-3
1,033775E-2
1,747253E-2
1,033775E-2
8,391901E-3
1,228360E-2
5,473128E-3
6,446052E-3
1,195929E-2
1,325652E-2
8,391901E-3
1,033775E-2
1,260791E-2
2,230047E-3
4,500204E-3
1,131067E-2
3,202971E-3
2,841986E-4
9,364825E-3
6,770361E-3
2,230047E-3
6,770361E-3
3,202971E-3
1,905739E-3
6,770361E-3
9,040517E-3
2,230047E-3
3,202971E-3
5,473128E-3
-5,229039E-3
2,230047E-3
8,716209E-3
3,851588E-3
2,554355E-3
6,446052E-3
4,500204E-3
-1,337342E-3
5,148820E-3
8,716209E-3
4,175896E-3
1,098637E-2
1,941838E-2
1,260791E-2
1,487806E-2
2,331007E-2
2,103992E-2
3,044485E-2
4,082271E-2
4,049840E-2
4,374148E-2
5,509227E-2
6,092981E-2
5,801104E-2
6,611874E-2
7,357783E-2
7,422644E-2
8,006399E-2
9,336062E-2
9,011754E-2
9,109047E-2
1,014683E-1
9,433355E-2
9,303631E-2
1,017926E-1
9,790094E-2
9,141477E-2
9,660370E-2
9,530647E-2
8,330707E-2
8,460430E-2
8,395569E-2
7,357783E-2
7,130767E-2
7,455075E-2
6,255135E-2
5,411934E-2
5,703812E-2
4,828180E-2
3,984979E-2
4,114702E-2
4,244425E-2
3,239070E-2
3,174208E-2
2,720177E-2
1,390514E-2
1,585099E-2
2,039130E-2
1,390514E-2
1,195929E-2
1,487806E-2
1,001344E-2
4,500204E-3
6,121744E-3
-1,013034E-3
-2,310266E-3
7,094669E-3
9,689133E-3
2,554355E-3
4,824512E-3
4,500204E-3
-7,174888E-3
-3,283190E-3
7,418977E-3
2,554355E-3
2,878663E-3
8,067593E-3
9,328148E-4
-3,607499E-3
1,257123E-3
4,175896E-3
-6,887257E-4
3,527280E-3
1,033775E-2
3,527280E-3
4,500204E-3
1,195929E-2
1,905739E-3
2,230047E-3
9,364825E-3
3,851588E-3
7,418977E-3
1,293221E-2
9,364825E-3
5,797436E-3
1,293221E-2
1,163498E-2
8,391901E-3
1,455375E-2
2,039130E-2
1,617530E-2
1,455375E-2
1,876976E-2
1,228360E-2
1,617530E-2
2,525592E-2
2,103992E-2
1,747253E-2
2,428300E-2
2,103992E-2
1,455375E-2
1,974268E-2
2,136422E-2
1,552668E-2
2,233715E-2
2,817469E-2
2,039130E-2
2,136422E-2
2,558023E-2
1,714822E-2
1,909407E-2
2,525592E-2
2,103992E-2
1,747253E-2
2,201284E-2
2,071561E-2
1,390514E-2
1,974268E-2
2,266146E-2
1,520237E-2
1,520237E-2
2,136422E-2
1,844545E-2
1,585099E-2
2,039130E-2
1,358083E-2
1,260791E-2
1,844545E-2
1,714822E-2
1,228360E-2
1,585099E-2
1,682391E-2
5,797436E-3
8,391901E-3
1,358083E-2
6,121744E-3
8,391901E-3
1,422945E-2
6,446052E-3
3,851588E-3
4,175896E-3
-1,985958E-3
-1,013034E-3
4,500204E-3
7,094669E-3
9,328148E-4
9,328148E-4
-4,010948E-5
-8,147812E-3
-4,256115E-3
1,581431E-3
-7,499196E-3
-8,147812E-3
6,085067E-4
-3,607499E-3
-6,526271E-3
-1,337342E-3
-8,472120E-3
-8,796428E-3
-3,283190E-3
-1,661650E-3
-5,553347E-3
-1,985958E-3
-2,634574E-3
-1,236382E-2
-7,174888E-3
-2,958882E-3
-9,445044E-3
-7,499196E-3
-1,661650E-3
-6,201963E-3
-8,147812E-3
-5,553347E-3
-1,041797E-2
-1,398536E-2
-9,120736E-3
-2,958882E-3
-8,147812E-3
-4,256115E-3
-2,634574E-3
-1,236382E-2
-8,796428E-3
-6,887257E-4
-6,850580E-3
-8,472120E-3
1,581431E-3
-1,661650E-3
-6,850580E-3
-1,013034E-3
-3,931807E-3
-7,823504E-3
-1,337342E-3
4,500204E-3
-1,985958E-3
1,581431E-3
4,175896E-3
-4,256115E-3
-1,337342E-3
4,175896E-3
-2,310266E-3
-1,985958E-3
6,121744E-3
5,148820E-3
-3,644176E-4
3,527280E-3
6,446052E-3
2,554355E-3
4,824512E-3
1,001344E-2
2,878663E-3
5,797436E-3
8,391901E-3
-4,010948E-5
2,878663E-3
1,131067E-2
5,148820E-3
3,202971E-3
1,131067E-2
6,446052E-3
-1,985958E-3
1,257123E-3
3,851588E-3
9,328148E-4
4,175896E-3
1,358083E-2
5,148820E-3
5,148820E-3
9,689133E-3
6,085067E-4
9,328148E-4
4,500204E-3
6,446052E-3
5,797436E-3
1,001344E-2
8,067593E-3
6,085067E-4
6,121744E-3
1,228360E-2
3,851588E-3
2,230047E-3
1,228360E-2
6,770361E-3
5,148820E-3
8,391901E-3
4,175896E-3
3,851588E-3
1,066206E-2
1,358083E-2
1,066206E-2
1,455375E-2
1,260791E-2
3,851588E-3
8,067593E-3
1,455375E-2
7,743285E-3
7,094669E-3
1,844545E-2
1,649960E-2
9,040517E-3
1,260791E-2
1,033775E-2
8,067593E-3
1,390514E-2
1,844545E-2
1,293221E-2
1,552668E-2
1,812114E-2
8,391901E-3
1,163498E-2
1,876976E-2
1,260791E-2
1,098637E-2
1,941838E-2
1,585099E-2
1,098637E-2
1,487806E-2
9,364825E-3
7,418977E-3
1,325652E-2
1,617530E-2
1,131067E-2
1,325652E-2
1,585099E-2
7,743285E-3
8,716209E-3
1,455375E-2
9,689133E-3
9,689133E-3
2,006699E-2
1,682391E-2
9,040517E-3
1,358083E-2
1,260791E-2
1,033775E-2
1,747253E-2
2,103992E-2
1,195929E-2
1,455375E-2
2,006699E-2
8,391901E-3
1,195929E-2
1,747253E-2
1,293221E-2
1,228360E-2
1,714822E-2
1,617530E-2
7,743285E-3
1,163498E-2
1,325652E-2
6,121744E-3
1,001344E-2
1,909407E-2
1,260791E-2
9,364825E-3
1,390514E-2
5,797436E-3
9,364825E-3
1,422945E-2
1,098637E-2
8,716209E-3
1,552668E-2
1,163498E-2
2,230047E-3
7,418977E-3
1,033775E-2
4,500204E-3
8,391901E-3
1,649960E-2
6,446052E-3
7,094669E-3
1,293221E-2
7,418977E-3
9,364825E-3
1,228360E-2
1,131067E-2
1,001344E-2
1,585099E-2
1,779684E-2
6,446052E-3
1,001344E-2
1,358083E-2
9,040517E-3
1,131067E-2
1,876976E-2
1,228360E-2
1,195929E-2
1,617530E-2
6,121744E-3
7,094669E-3
1,487806E-2
1,195929E-2
9,689133E-3
1,585099E-2
1,552668E-2
5,473128E-3
1,033775E-2
1,422945E-2
8,716209E-3
1,131067E-2
2,136422E-2
1,358083E-2
8,716209E-3
1,585099E-2
9,040517E-3
9,040517E-3
1,714822E-2
1,617530E-2
1,195929E-2
1,649960E-2
1,585099E-2
7,743285E-3
1,358083E-2
1,649960E-2
9,689133E-3
1,358083E-2
1,974268E-2
1,228360E-2
1,195929E-2
1,812114E-2
9,689133E-3
1,098637E-2
1,747253E-2
1,520237E-2
1,228360E-2
1,649960E-2
1,585099E-2
7,094669E-3
1,131067E-2
1,552668E-2
1,098637E-2
1,098637E-2
1,779684E-2
1,390514E-2
1,131067E-2
1,779684E-2
9,364825E-3
7,418977E-3
1,455375E-2
1,617530E-2
1,520237E-2
2,006699E-2
1,617530E-2
8,716209E-3
1,390514E-2
1,941838E-2
1,358083E-2
1,455375E-2
2,103992E-2
1,293221E-2
1,195929E-2
1,714822E-2
1,228360E-2
1,293221E-2
1,876976E-2
1,649960E-2
9,689133E-3
1,487806E-2
1,682391E-2
7,743285E-3
1,163498E-2
1,747253E-2
1,131067E-2
1,422945E-2
2,298577E-2
1,487806E-2
1,260791E-2
1,812114E-2
1,260791E-2
1,293221E-2
2,103992E-2
2,103992E-2
1,520237E-2
2,039130E-2
2,006699E-2
1,066206E-2
1,487806E-2
1,747253E-2
1,098637E-2
1,228360E-2
1,876976E-2
1,682391E-2
1,325652E-2
1,617530E-2
1,358083E-2
1,163498E-2
1,487806E-2
1,617530E-2
1,358083E-2
1,779684E-2
2,039130E-2
1,131067E-2
1,487806E-2
2,039130E-2
1,487806E-2
1,487806E-2
2,233715E-2
1,779684E-2
1,228360E-2
1,941838E-2
1,747253E-2
1,422945E-2
2,006699E-2
2,201284E-2
1,552668E-2
2,039130E-2
2,266146E-2
1,228360E-2
1,682391E-2
2,168853E-2
1,422945E-2
1,390514E-2
2,363438E-2
1,812114E-2
1,487806E-2
2,006699E-2
1,487806E-2
1,293221E-2
1,779684E-2
2,201284E-2
1,552668E-2
1,552668E-2
2,006699E-2
9,689133E-3
1,422945E-2
1,974268E-2
1,390514E-2
1,714822E-2
2,460731E-2
1,941838E-2
1,293221E-2
1,649960E-2
1,617530E-2
1,455375E-2
2,006699E-2
2,525592E-2
1,617530E-2
1,844545E-2
2,266146E-2
1,228360E-2
1,552668E-2
2,233715E-2
1,812114E-2
1,876976E-2
2,233715E-2
1,747253E-2
1,228360E-2
1,909407E-2
1,747253E-2
1,455375E-2
1,844545E-2
2,363438E-2
1,714822E-2
1,617530E-2
2,039130E-2
1,325652E-2
1,520237E-2
2,201284E-2
1,974268E-2
1,747253E-2
2,168853E-2
1,909407E-2
1,066206E-2
1,455375E-2
1,714822E-2
1,325652E-2
1,812114E-2
2,493161E-2
1,941838E-2
1,876976E-2
2,201284E-2
1,195929E-2
1,422945E-2
2,201284E-2
1,747253E-2
1,585099E-2
2,136422E-2
2,136422E-2
1,390514E-2
1,844545E-2
1,974268E-2
1,325652E-2
1,552668E-2
2,558023E-2
1,779684E-2
1,487806E-2
2,136422E-2
1,487806E-2
1,325652E-2
1,941838E-2
1,876976E-2
1,617530E-2
2,168853E-2
2,201284E-2
1,001344E-2
1,552668E-2
2,103992E-2
1,293221E-2
1,552668E-2
2,266146E-2
1,747253E-2
1,293221E-2
1,941838E-2
1,455375E-2
1,358083E-2
2,201284E-2
2,363438E-2
1,682391E-2
1,779684E-2
2,168853E-2
1,195929E-2
1,422945E-2
2,103992E-2
1,520237E-2
1,585099E-2
2,460731E-2
1,876976E-2
1,455375E-2
1,876976E-2
1,747253E-2
1,585099E-2
2,071561E-2
2,331007E-2
1,812114E-2
2,071561E-2
2,428300E-2
1,455375E-2
1,812114E-2
2,395869E-2
1,747253E-2
1,844545E-2
2,590454E-2
2,266146E-2
1,682391E-2
1,876976E-2
1,876976E-2
1,455375E-2
1,779684E-2
2,266146E-2
1,390514E-2
1,649960E-2
2,233715E-2
1,195929E-2
1,195929E-2
2,103992E-2
1,552668E-2
1,585099E-2
2,168853E-2
2,006699E-2
1,585099E-2
1,779684E-2
1,812114E-2
1,163498E-2
1,520237E-2
2,363438E-2
1,812114E-2
1,714822E-2
1,876976E-2
1,358083E-2
1,617530E-2
2,266146E-2
1,909407E-2
1,390514E-2
1,812114E-2
1,649960E-2
8,067593E-3
1,422945E-2
1,909407E-2
1,195929E-2
1,293221E-2
2,201284E-2
1,779684E-2
1,649960E-2
1,812114E-2
1,001344E-2
1,098637E-2
1,714822E-2
1,585099E-2
1,487806E-2
1,974268E-2
1,812114E-2
1,066206E-2
1,747253E-2
2,168853E-2
1,747253E-2
2,168853E-2
3,109347E-2
2,785039E-2
2,558023E-2
3,498517E-2
3,757963E-2
4,439010E-2
6,028120E-2
7,455075E-2
6,871321E-2
6,514582E-2
7,682091E-2
7,357783E-2
6,774028E-2
5,736242E-2
2,979624E-2
1,293221E-2
1,293221E-2
9,040517E-3
1,260791E-2
1,487806E-2
1,257123E-3
-1,009366E-2
-1,820136E-2
-2,663337E-2
-3,668692E-2
-3,863277E-2
-3,506538E-2
-4,122724E-2
-3,214661E-2
-1,625551E-2
-1,236382E-2
-3,607499E-3
9,689133E-3
9,040517E-3
7,094669E-3
1,325652E-2
1,195929E-2
7,418977E-3
1,163498E-2
1,520237E-2
8,067593E-3
9,364825E-3
1,163498E-2
2,841986E-4
2,554355E-3
1,033775E-2
7,418977E-3
6,446052E-3
1,163498E-2
1,033775E-2
3,851588E-3
7,743285E-3
9,364825E-3
8,067593E-3
1,066206E-2
1,974268E-2
1,228360E-2
1,131067E-2
1,520237E-2
7,094669E-3
9,689133E-3
1,682391E-2
1,747253E-2
1,520237E-2
2,201284E-2
2,039130E-2
1,066206E-2
1,390514E-2
1,714822E-2
1,455375E-2
1,876976E-2
2,590454E-2
1,941838E-2
1,682391E-2
2,071561E-2
1,649960E-2
1,585099E-2
2,168853E-2
2,525592E-2
1,974268E-2
2,331007E-2
2,525592E-2
1,422945E-2
1,909407E-2
2,655315E-2
1,974268E-2
1,812114E-2
2,752608E-2
2,395869E-2
2,006699E-2
2,460731E-2
1,909407E-2
1,876976E-2
2,331007E-2
2,590454E-2
2,168853E-2
2,071561E-2
2,266146E-2
1,358083E-2
1,682391E-2
2,331007E-2
1,747253E-2
1,422945E-2
2,039130E-2
1,649960E-2
6,446052E-3
1,260791E-2
1,260791E-2
8,716209E-3
1,260791E-2
2,428300E-2
3,628240E-2
1,098637E-2
-1,417627E-1
-2,971063E-1
-3,590492E-1
-3,762375E-1
-4,407748E-1
-5,169872E-1
-5,244463E-1
-5,010961E-1
-4,861779E-1
-4,524499E-1
-4,362345E-1
-4,459637E-1
-4,741785E-1
-4,612062E-1
-3,321316E-1
-1,167910E-1
9,271201E-2
2,318402E-1
3,271868E-1
4,170201E-1
5,156098E-1
6,245773E-1
7,280316E-1
7,945148E-1
8,198108E-1
8,269456E-1
8,055412E-1
7,526790E-1
6,926820E-1
6,281447E-1
5,486892E-1
4,711796E-1
3,975616E-1
3,087012E-1
2,269756E-1
1,582222E-1
9,109047E-2
3,271501E-2
-1,171520E-2
-5,063217E-2
-8,663037E-2
-1,012242E-1
-1,051159E-1
-1,167910E-1
-1,167910E-1
-1,083590E-1
-1,099806E-1
-1,067375E-1
-9,668392E-2
-9,992700E-2
-9,798115E-2
-8,922484E-2
-8,241437E-2
-8,727899E-2
-8,371160E-2
-7,819836E-2
-8,630606E-2
-8,306298E-2
-7,365805E-2
-7,333374E-2
-6,652327E-2
-5,387525E-2
-5,549679E-2
-6,003711E-2
-5,095648E-2
-5,030786E-2
-4,771340E-2
-3,701123E-2
-3,020076E-2
-3,506538E-2
-2,825491E-2
-2,274168E-2
-3,020076E-2
-2,274168E-2
-1,333674E-2
-1,657982E-2
-1,301243E-2
-6,850580E-3
-1,139089E-2
-1,463397E-2
-7,174888E-3
-4,904731E-3
-4,904731E-3
1,905739E-3
7,743285E-3
1,905739E-3
5,473128E-3
9,364825E-3
-1,985958E-3
2,230047E-3
1,195929E-2
5,797436E-3
7,743285E-3
1,779684E-2
1,455375E-2
9,689133E-3
1,422945E-2
1,163498E-2
9,364825E-3
1,714822E-2
2,298577E-2
2,136422E-2
2,428300E-2
2,525592E-2
1,585099E-2
2,006699E-2
2,817469E-2
2,428300E-2
2,460731E-2
3,206639E-2
2,817469E-2
2,168853E-2
2,622885E-2
2,558023E-2
2,493161E-2
2,979624E-2
3,271501E-2
2,395869E-2
2,493161E-2
2,914762E-2
1,876976E-2
2,136422E-2
2,655315E-2
1,779684E-2
1,974268E-2
2,752608E-2
2,428300E-2
1,779684E-2
2,103992E-2
2,136422E-2
1,714822E-2
2,168853E-2
2,720177E-2
1,876976E-2
1,714822E-2
2,201284E-2
1,358083E-2
1,585099E-2
2,266146E-2
1,812114E-2
1,585099E-2
2,233715E-2
1,714822E-2
8,391901E-3
1,260791E-2
1,195929E-2
7,418977E-3
1,358083E-2
1,844545E-2
1,228360E-2
1,358083E-2
1,617530E-2
4,824512E-3
9,040517E-3
1,390514E-2
1,260791E-2
1,195929E-2
1,682391E-2
1,260791E-2
5,148820E-3
9,689133E-3
1,325652E-2
1,033775E-2
1,325652E-2
1,974268E-2
1,131067E-2
1,131067E-2
1,714822E-2
7,743285E-3
1,001344E-2
1,779684E-2
1,195929E-2
9,689133E-3
1,617530E-2
1,358083E-2
9,364825E-3
1,455375E-2
1,228360E-2
1,066206E-2
1,585099E-2
1,844545E-2
1,195929E-2
1,260791E-2
1,552668E-2
5,148820E-3
7,418977E-3
1,552668E-2
1,066206E-2
9,364825E-3
1,649960E-2
1,195929E-2
4,175896E-3
1,228360E-2
9,364825E-3
7,094669E-3
1,293221E-2
1,487806E-2
1,098637E-2
1,617530E-2
1,779684E-2
6,446052E-3
1,163498E-2
2,168853E-2
1,422945E-2
1,520237E-2
2,266146E-2
2,039130E-2
1,358083E-2
1,876976E-2
1,974268E-2
1,552668E-2
2,006699E-2
2,331007E-2
1,617530E-2
1,747253E-2
2,136422E-2
1,066206E-2
1,195929E-2
1,876976E-2
1,390514E-2
1,260791E-2
1,812114E-2
1,358083E-2
4,824512E-3
1,293221E-2
1,649960E-2
9,040517E-3
1,293221E-2
1,909407E-2
1,195929E-2
1,098637E-2
1,552668E-2
7,743285E-3
9,364825E-3
1,520237E-2
1,260791E-2
1,163498E-2
1,844545E-2
1,682391E-2
9,689133E-3
1,163498E-2
1,649960E-2
1,066206E-2
1,098637E-2
1,941838E-2
1,293221E-2
1,098637E-2
1,585099E-2
9,689133E-3
1,001344E-2
1,714822E-2
1,617530E-2
1,163498E-2
1,552668E-2
1,487806E-2
5,148820E-3
9,364825E-3
1,358083E-2
8,067593E-3
8,067593E-3
1,552668E-2
1,131067E-2
8,067593E-3
1,293221E-2
1,098637E-2
7,094669E-3
1,131067E-2
1,552668E-2
1,066206E-2
1,098637E-2
1,455375E-2
7,094669E-3
1,001344E-2
1,812114E-2
1,163498E-2
1,001344E-2
1,974268E-2
1,585099E-2
7,094669E-3
1,358083E-2
1,358083E-2
1,001344E-2
1,520237E-2
1,844545E-2
1,358083E-2
1,487806E-2
1,714822E-2
8,391901E-3
9,364825E-3
1,390514E-2
9,364825E-3
9,689133E-3
1,552668E-2
1,358083E-2
2,554355E-3
7,094669E-3
8,716209E-3
2,230047E-3
6,770361E-3
1,422945E-2
7,094669E-3
6,121744E-3
1,098637E-2
3,202971E-3
4,824512E-3
1,260791E-2
9,364825E-3
5,797436E-3
1,228360E-2
1,260791E-2
4,500204E-3
8,391901E-3
1,163498E-2
4,175896E-3
9,040517E-3
1,682391E-2
7,418977E-3
7,094669E-3
1,195929E-2
2,230047E-3
3,202971E-3
1,163498E-2
8,391901E-3
5,797436E-3
1,163498E-2
1,066206E-2
1,257123E-3
4,175896E-3
4,824512E-3
1,905739E-3
5,148820E-3
1,455375E-2
6,770361E-3
1,581431E-3
5,797436E-3
6,085067E-4
1,905739E-3
7,094669E-3
3,527280E-3
2,841986E-4
3,202971E-3
4,175896E-3
-4,580423E-3
-4,010948E-5
4,175896E-3
-2,634574E-3
-3,644176E-4
7,094669E-3
-6,887257E-4
-1,337342E-3
1,257123E-3
-3,283190E-3
-3,607499E-3
3,527280E-3
6,770361E-3
1,905739E-3
4,175896E-3
5,473128E-3
-4,904731E-3
-6,887257E-4
7,094669E-3
-4,010948E-5
4,175896E-3
1,649960E-2
1,195929E-2
9,364825E-3
1,714822E-2
1,325652E-2
1,520237E-2
2,493161E-2
3,109347E-2
3,044485E-2
3,920117E-2
4,698456E-2
4,211994E-2
5,022765E-2
5,963258E-2
5,865966E-2
6,190274E-2
7,325352E-2
7,519937E-2
7,552368E-2
8,428000E-2
8,492861E-2
8,071261E-2
8,752308E-2
9,368493E-2
8,784739E-2
8,979323E-2
9,368493E-2
8,168553E-2
8,233415E-2
8,428000E-2
7,552368E-2
6,936182E-2
7,325352E-2
6,579443E-2
5,574088E-2
5,671381E-2
5,120057E-2
4,309287E-2
4,309287E-2
4,244425E-2
3,303932E-2
3,109347E-2
3,012054E-2
1,714822E-2
1,714822E-2
1,844545E-2
1,325652E-2
1,033775E-2
1,455375E-2
9,364825E-3
-3,644176E-4
1,905739E-3
2,554355E-3
-2,634574E-3
1,257123E-3
5,797436E-3
-3,607499E-3
-7,499196E-3
-2,310266E-3
-1,268813E-2
-1,041797E-2
-4,904731E-3
-5,877655E-3
-5,553347E-3
-2,310266E-3
-4,580423E-3
-1,236382E-2
-7,823504E-3
-2,958882E-3
-8,796428E-3
-8,147812E-3
2,230047E-3
-2,958882E-3
-5,553347E-3
-3,644176E-4
-3,931807E-3
-4,580423E-3
2,841986E-4
1,581431E-3
-2,634574E-3
1,905739E-3
4,175896E-3
-6,526271E-3
-2,310266E-3
1,257123E-3
-3,931807E-3
-1,985958E-3
7,094669E-3
3,202971E-3
-1,661650E-3
2,554355E-3
-3,644176E-4
-2,634574E-3
4,824512E-3
9,364825E-3
4,824512E-3
6,121744E-3
1,001344E-2
-4,010948E-5
2,554355E-3
1,131067E-2
5,797436E-3
6,121744E-3
1,390514E-2
1,001344E-2
3,202971E-3
8,716209E-3
9,364825E-3
5,797436E-3
1,033775E-2
1,552668E-2
9,689133E-3
1,293221E-2
1,682391E-2
8,716209E-3
1,001344E-2
1,520237E-2
1,390514E-2
1,260791E-2
2,039130E-2
1,779684E-2
9,689133E-3
1,520237E-2
1,909407E-2
1,325652E-2
1,585099E-2
2,460731E-2
1,812114E-2
1,487806E-2
1,974268E-2
1,487806E-2
1,487806E-2
2,201284E-2
2,103992E-2
1,649960E-2
2,201284E-2
2,493161E-2
1,163498E-2
1,617530E-2
2,201284E-2
1,649960E-2
1,487806E-2
2,168853E-2
1,844545E-2
1,390514E-2
1,974268E-2
1,617530E-2
1,228360E-2
1,714822E-2
2,168853E-2
1,520237E-2
1,617530E-2
2,006699E-2
8,391901E-3
9,364825E-3
1,812114E-2
1,585099E-2
1,455375E-2
2,201284E-2
2,233715E-2
1,163498E-2
1,552668E-2
1,585099E-2
1,098637E-2
1,876976E-2
2,460731E-2
1,714822E-2
1,617530E-2
1,941838E-2
1,293221E-2
1,163498E-2
1,714822E-2
2,201284E-2
1,844545E-2
1,876976E-2
2,006699E-2
8,067593E-3
9,689133E-3
1,714822E-2
1,358083E-2
1,390514E-2
2,071561E-2
1,455375E-2
1,455375E-2
2,039130E-2
1,228360E-2
1,293221E-2
2,039130E-2
1,714822E-2
1,325652E-2
1,974268E-2
2,039130E-2
1,033775E-2
1,779684E-2
2,233715E-2
1,552668E-2
1,844545E-2
2,331007E-2
1,649960E-2
1,520237E-2
1,974268E-2
1,585099E-2
1,520237E-2
2,201284E-2
2,428300E-2
2,039130E-2
2,331007E-2
2,428300E-2
1,520237E-2
1,941838E-2
1,974268E-2
1,195929E-2
1,552668E-2
2,655315E-2
2,103992E-2
1,455375E-2
1,812114E-2
1,552668E-2
1,487806E-2
2,071561E-2
2,720177E-2
2,298577E-2
2,331007E-2
2,460731E-2
1,552668E-2
1,649960E-2
2,363438E-2
1,876976E-2
2,233715E-2
3,109347E-2
2,428300E-2
1,844545E-2
2,687746E-2
2,298577E-2
1,747253E-2
2,201284E-2
2,460731E-2
2,006699E-2
2,331007E-2
2,720177E-2
1,941838E-2
2,525592E-2
3,076916E-2
2,428300E-2
2,298577E-2
2,687746E-2
2,039130E-2
2,103992E-2
2,914762E-2
2,622885E-2
2,428300E-2
2,947193E-2
3,174208E-2
2,395869E-2
2,395869E-2
2,979624E-2
2,103992E-2
2,395869E-2
3,271501E-2
2,655315E-2
2,428300E-2
3,433655E-2
2,947193E-2
2,363438E-2
2,914762E-2
2,817469E-2
2,428300E-2
3,336362E-2
3,595809E-2
3,141778E-2
3,239070E-2
3,239070E-2
2,525592E-2
3,012054E-2
3,563378E-2
2,849900E-2
2,720177E-2
3,401224E-2
3,076916E-2
2,298577E-2
2,849900E-2
3,076916E-2
2,590454E-2
2,687746E-2
3,498517E-2
2,590454E-2
2,622885E-2
3,239070E-2
2,460731E-2
2,233715E-2
2,979624E-2
2,817469E-2
2,460731E-2
3,109347E-2
2,655315E-2
1,876976E-2
2,266146E-2
2,428300E-2
1,876976E-2
1,974268E-2
2,298577E-2
1,617530E-2
1,358083E-2
1,747253E-2
1,066206E-2
9,689133E-3
1,552668E-2
1,390514E-2
9,040517E-3
1,163498E-2
1,228360E-2
2,230047E-3
3,202971E-3
8,716209E-3
2,230047E-3
4,175896E-3
1,358083E-2
5,473128E-3
2,841986E-4
3,851588E-3
6,085067E-4
-1,337342E-3
3,527280E-3
6,121744E-3
-4,580423E-3
-2,310266E-3
1,257123E-3
-7,499196E-3
-4,256115E-3
9,328148E-4
-6,201963E-3
-5,553347E-3
-4,010948E-5
-5,877655E-3
-1,203951E-2
-5,877655E-3
-5,553347E-3
-9,120736E-3
-5,229039E-3
-3,644176E-4
-6,850580E-3
-7,499196E-3
-3,283190E-3
-1,398536E-2
-1,366105E-2
-7,174888E-3
-1,203951E-2
-1,106658E-2
-2,958882E-3
-3,607499E-3
-1,171520E-2
-7,174888E-3
-9,120736E-3
-1,366105E-2
-8,147812E-3
-2,310266E-3
-8,147812E-3
-8,472120E-3
-3,931807E-3
-1,106658E-2
-8,472120E-3
-1,013034E-3
-3,931807E-3
-5,553347E-3
6,085067E-4
-6,887257E-4
-1,106658E-2
-8,147812E-3
-5,229039E-3
-8,147812E-3
-2,634574E-3
3,851588E-3
-3,283190E-3
-4,256115E-3
3,527280E-3
-4,580423E-3
-3,931807E-3
5,473128E-3
5,473128E-3
2,878663E-3
7,094669E-3
4,500204E-3
-3,607499E-3
1,905739E-3
9,040517E-3
3,527280E-3
6,121744E-3
1,260791E-2
5,797436E-3
5,473128E-3
1,163498E-2
2,554355E-3
1,581431E-3
1,066206E-2
7,743285E-3
4,175896E-3
1,001344E-2
9,364825E-3
1,581431E-3
6,121744E-3
7,418977E-3
-4,010948E-5
7,743285E-3
1,390514E-2
6,121744E-3
4,824512E-3
9,040517E-3
2,554355E-3
5,148820E-3
1,195929E-2
9,040517E-3
9,364825E-3
1,260791E-2
1,066206E-2
1,905739E-3
6,121744E-3
1,358083E-2
8,067593E-3
9,689133E-3
1,747253E-2
8,716209E-3
8,716209E-3
1,455375E-2
7,418977E-3
7,743285E-3
1,422945E-2
1,228360E-2
1,001344E-2
1,358083E-2
1,358083E-2
5,473128E-3
9,364825E-3
1,487806E-2
1,001344E-2
1,131067E-2
1,941838E-2
1,390514E-2
1,098637E-2
1,714822E-2
1,098637E-2
1,131067E-2
1,876976E-2
1,876976E-2
1,552668E-2
2,071561E-2
2,168853E-2
1,033775E-2
1,358083E-2
2,071561E-2
1,455375E-2
1,455375E-2
2,363438E-2
1,812114E-2
1,390514E-2
1,779684E-2
1,390514E-2
1,131067E-2
1,844545E-2
2,428300E-2
1,747253E-2
1,909407E-2
2,233715E-2
1,066206E-2
1,455375E-2
2,039130E-2
1,358083E-2
1,617530E-2
2,525592E-2
1,844545E-2
1,325652E-2
1,714822E-2
1,163498E-2
1,033775E-2
1,422945E-2
1,974268E-2
1,552668E-2
1,812114E-2
2,071561E-2
9,364825E-3
1,066206E-2
1,974268E-2
1,552668E-2
1,293221E-2
2,039130E-2
1,422945E-2
7,094669E-3
1,163498E-2
1,747253E-2
1,390514E-2
1,649960E-2
2,071561E-2
1,358083E-2
1,422945E-2
1,649960E-2
1,001344E-2
1,066206E-2
1,617530E-2
1,390514E-2
1,163498E-2
1,812114E-2
1,909407E-2
8,067593E-3
1,325652E-2
1,714822E-2
1,001344E-2
1,066206E-2
2,071561E-2
1,455375E-2
1,131067E-2
1,455375E-2
8,067593E-3
8,067593E-3
1,390514E-2
1,422945E-2
1,098637E-2
1,520237E-2
1,682391E-2
6,121744E-3
1,033775E-2
1,714822E-2
9,364825E-3
9,689133E-3
1,876976E-2
1,422945E-2
1,033775E-2
1,520237E-2
1,455375E-2
1,033775E-2
1,195929E-2
2,039130E-2
1,325652E-2
1,293221E-2
1,422945E-2
7,094669E-3
8,716209E-3
1,779684E-2
1,293221E-2
1,131067E-2
1,747253E-2
1,228360E-2
6,446052E-3
1,195929E-2
1,293221E-2
1,228360E-2
1,487806E-2
1,909407E-2
1,293221E-2
1,228360E-2
1,714822E-2
8,716209E-3
1,163498E-2
1,974268E-2
1,649960E-2
1,228360E-2
1,876976E-2
1,812114E-2
8,391901E-3
1,195929E-2
1,585099E-2
1,131067E-2
1,455375E-2
2,006699E-2
1,325652E-2
1,585099E-2
1,844545E-2
8,391901E-3
9,689133E-3
1,747253E-2
1,747253E-2
1,422945E-2
1,909407E-2
1,747253E-2
7,743285E-3
9,364825E-3
1,552668E-2
1,131067E-2
1,228360E-2
2,006699E-2
1,325652E-2
1,066206E-2
1,455375E-2
9,364825E-3
1,131067E-2
1,812114E-2
1,812114E-2
1,325652E-2
1,617530E-2
1,844545E-2
8,716209E-3
1,455375E-2
2,039130E-2
1,293221E-2
1,390514E-2
2,071561E-2
1,585099E-2
1,066206E-2
1,552668E-2
1,390514E-2
1,131067E-2
1,455375E-2
1,747253E-2
1,390514E-2
1,260791E-2
1,487806E-2
7,418977E-3
1,163498E-2
2,006699E-2
1,422945E-2
1,228360E-2
1,974268E-2
1,585099E-2
1,131067E-2
1,682391E-2
1,585099E-2
1,358083E-2
1,714822E-2
2,103992E-2
1,585099E-2
1,876976E-2
2,006699E-2
1,066206E-2
1,422945E-2
2,071561E-2
1,812114E-2
1,617530E-2
2,168853E-2
1,747253E-2
1,001344E-2
1,520237E-2
1,682391E-2
1,260791E-2
1,617530E-2
2,363438E-2
1,844545E-2
2,136422E-2
3,012054E-2
2,266146E-2
2,298577E-2
3,271501E-2
3,239070E-2
3,822825E-2
5,184919E-2
5,476796E-2
5,833535E-2
7,811814E-2
9,011754E-2
7,649660E-2
6,838890E-2
5,995689E-2
4,666026E-2
3,887686E-2
3,141778E-2
1,520237E-2
1,325652E-2
1,649960E-2
1,131067E-2
2,878663E-3
-2,634574E-3
-1,398536E-2
-3,279523E-2
-3,571400E-2
-3,376815E-2
-4,025431E-2
-3,474108E-2
-2,241737E-2
-2,144444E-2
-1,398536E-2
2,554355E-3
2,841986E-4
1,905739E-3
1,228360E-2
1,487806E-2
1,293221E-2
1,455375E-2
1,293221E-2
2,554355E-3
5,797436E-3
1,131067E-2
3,851588E-3
2,878663E-3
1,293221E-2
8,391901E-3
3,202971E-3
6,446052E-3
6,446052E-3
5,473128E-3
1,228360E-2
1,812114E-2
1,195929E-2
1,422945E-2
1,714822E-2
6,770361E-3
1,033775E-2
1,876976E-2
1,293221E-2
1,195929E-2
2,039130E-2
1,682391E-2
1,325652E-2
1,585099E-2
1,260791E-2
1,163498E-2
1,941838E-2
2,233715E-2
1,779684E-2
2,006699E-2
2,233715E-2
1,228360E-2
1,682391E-2
2,395869E-2
1,909407E-2
1,779684E-2
2,493161E-2
2,331007E-2
1,487806E-2
1,974268E-2
1,974268E-2
1,682391E-2
2,103992E-2
2,882331E-2
2,071561E-2
2,103992E-2
2,590454E-2
1,747253E-2
1,941838E-2
2,428300E-2
2,168853E-2
2,006699E-2
2,687746E-2
2,720177E-2
1,747253E-2
1,941838E-2
2,363438E-2
1,779684E-2
1,844545E-2
2,525592E-2
1,909407E-2
1,455375E-2
2,006699E-2
1,585099E-2
1,260791E-2
1,747253E-2
1,876976E-2
1,293221E-2
1,195929E-2
1,487806E-2
1,131067E-2
3,433655E-2
2,168853E-2
-1,375467E-1
-2,864042E-1
-3,460768E-1
-3,768861E-1
-4,449908E-1
-5,208789E-1
-5,374186E-1
-5,088795E-1
-4,816376E-1
-4,466124E-1
-4,388290E-1
-4,459637E-1
-4,728813E-1
-4,770973E-1
-3,418608E-1
-1,161424E-1
8,622584E-2
2,363805E-1
3,375646E-1
4,166958E-1
5,120424E-1
6,307392E-1
7,306261E-1
7,990551E-1
8,392693E-1
8,464041E-1
8,139732E-1
7,682458E-1
7,082488E-1
6,258745E-1
5,548511E-1
4,867464E-1
4,011290E-1
3,171332E-1
2,435153E-1
1,637355E-1
8,687446E-2
2,947193E-2
-1,787705E-2
-5,744264E-2
-7,949559E-2
-9,408946E-2
-1,141966E-1
-1,180883E-1
-1,141966E-1
-1,197098E-1
-1,154938E-1
-1,044673E-1
-1,060889E-1
-1,034944E-1
-9,149499E-2
-9,149499E-2
-9,473807E-2
-8,565745E-2
-8,500883E-2
-8,857622E-2
-8,371160E-2
-7,333374E-2
-7,398236E-2
-6,684758E-2
-6,036142E-2
-6,749619E-2
-6,036142E-2
-5,128079E-2
-5,387525E-2
-4,771340E-2
-3,506538E-2
-3,506538E-2
-3,863277E-2
-3,214661E-2
-2,922784E-2
-3,052507E-2
-2,144444E-2
-1,268813E-2
-2,079583E-2
-1,690413E-2
-1,009366E-2
-1,852567E-2
-1,301243E-2
-1,013034E-3
-5,877655E-3
-4,904731E-3
3,527280E-3
1,257123E-3
-5,553347E-3
-6,887257E-4
1,257123E-3
1,581431E-3
5,148820E-3
8,391901E-3
5,148820E-3
1,001344E-2
1,487806E-2
3,527280E-3
4,824512E-3
1,293221E-2
8,067593E-3
8,391901E-3
1,747253E-2
1,682391E-2
8,067593E-3
1,390514E-2
1,649960E-2
1,131067E-2
1,552668E-2
2,071561E-2
1,649960E-2
2,201284E-2
2,687746E-2
1,649960E-2
1,682391E-2
2,298577E-2
1,876976E-2
1,779684E-2
2,590454E-2
2,493161E-2
1,649960E-2
1,909407E-2
2,201284E-2
1,649960E-2
1,876976E-2
2,558023E-2
1,714822E-2
1,585099E-2
2,168853E-2
1,131067E-2
1,293221E-2
2,201284E-2
1,844545E-2
1,293221E-2
1,941838E-2
2,039130E-2
9,689133E-3
1,293221E-2
1,585099E-2
1,098637E-2
1,260791E-2
2,006699E-2
1,390514E-2
1,325652E-2
1,779684E-2
1,228360E-2
1,163498E-2
1,585099E-2
1,649960E-2
1,163498E-2
1,195929E-2
1,520237E-2
9,364825E-3
1,066206E-2
1,812114E-2
1,033775E-2
1,131067E-2
2,136422E-2
1,390514E-2
8,716209E-3
1,260791E-2
1,293221E-2
1,228360E-2
1,812114E-2
2,233715E-2
1,520237E-2
1,617530E-2
1,941838E-2
1,098637E-2
1,552668E-2
2,168853E-2
1,714822E-2
1,617530E-2
2,298577E-2
2,233715E-2
1,293221E-2
1,487806E-2
1,714822E-2
1,358083E-2
1,585099E-2
2,298577E-2
1,552668E-2
1,552668E-2
2,039130E-2
1,066206E-2
1,390514E-2
1,974268E-2
1,552668E-2
1,260791E-2
1,876976E-2
1,974268E-2
9,040517E-3
1,098637E-2
1,585099E-2
1,033775E-2
1,325652E-2
1,876976E-2
1,260791E-2
1,195929E-2
1,747253E-2
9,364825E-3
9,689133E-3
1,779684E-2
1,455375E-2
9,364825E-3
1,390514E-2
1,844545E-2
8,067593E-3
1,293221E-2
1,617530E-2
1,098637E-2
1,358083E-2
1,909407E-2
1,325652E-2
1,455375E-2
1,941838E-2
1,163498E-2
9,689133E-3
1,844545E-2
1,552668E-2
1,358083E-2
1,876976E-2
1,844545E-2
1,033775E-2
1,228360E-2
1,876976E-2
1,260791E-2
1,325652E-2
2,168853E-2
1,714822E-2
1,422945E-2
2,006699E-2
1,033775E-2
1,131067E-2
2,168853E-2
1,779684E-2
1,163498E-2
1,779684E-2
1,876976E-2
8,067593E-3
1,358083E-2
1,909407E-2
1,260791E-2
1,390514E-2
2,006699E-2
1,487806E-2
1,325652E-2
1,747253E-2
1,195929E-2
1,098637E-2
1,714822E-2
2,039130E-2
1,714822E-2
1,747253E-2
1,974268E-2
9,689133E-3
1,422945E-2
2,266146E-2
1,260791E-2
1,163498E-2
2,006699E-2
1,779684E-2
1,293221E-2
1,617530E-2
1,552668E-2
1,131067E-2
1,552668E-2
2,071561E-2
1,487806E-2
1,617530E-2
1,747253E-2
9,040517E-3
1,163498E-2
1,714822E-2
1,260791E-2
1,260791E-2
1,941838E-2
1,682391E-2
9,040517E-3
1,260791E-2
1,585099E-2
9,364825E-3
1,163498E-2
1,844545E-2
1,455375E-2
1,649960E-2
2,006699E-2
1,001344E-2
9,689133E-3
1,649960E-2
1,293221E-2
1,131067E-2
1,909407E-2
1,682391E-2
9,040517E-3
1,228360E-2
1,358083E-2
9,364825E-3
1,325652E-2
2,039130E-2
1,195929E-2
9,040517E-3
1,455375E-2
1,066206E-2
7,418977E-3
1,228360E-2
1,390514E-2
1,033775E-2
1,390514E-2
1,422945E-2
3,202971E-3
6,770361E-3
1,325652E-2
7,094669E-3
5,473128E-3
1,422945E-2
1,033775E-2
5,473128E-3
8,067593E-3
2,878663E-3
-4,010948E-5
7,418977E-3
1,098637E-2
7,418977E-3
1,033775E-2
1,033775E-2
6,085067E-4
4,175896E-3
1,098637E-2
3,851588E-3
3,851588E-3
1,325652E-2
6,770361E-3
1,257123E-3
7,743285E-3
6,446052E-3
3,851588E-3
1,001344E-2
1,358083E-2
5,148820E-3
6,121744E-3
6,446052E-3
-4,580423E-3
-1,661650E-3
6,446052E-3
1,581431E-3
6,085067E-4
6,770361E-3
3,527280E-3
-2,310266E-3
-3,644176E-4
-1,337342E-3
-2,310266E-3
5,148820E-3
9,689133E-3
2,554355E-3
2,230047E-3
7,094669E-3
-1,013034E-3
6,085067E-4
6,446052E-3
2,878663E-3
2,554355E-3
9,689133E-3
6,446052E-3
-4,010948E-5
4,500204E-3
3,202971E-3
-4,010948E-5
6,446052E-3
1,812114E-2
1,422945E-2
1,876976E-2
2,558023E-2
1,909407E-2
2,460731E-2
3,466086E-2
3,822825E-2
4,244425E-2
5,055195E-2
5,476796E-2
5,282211E-2
6,222705E-2
6,774028E-2
6,871321E-2
7,519937E-2
8,655015E-2
8,006399E-2
7,811814E-2
8,428000E-2
7,844245E-2
8,038830E-2
8,752308E-2
8,460430E-2
7,876676E-2
8,006399E-2
7,617229E-2
6,741597E-2
6,774028E-2
6,644305E-2
5,509227E-2
5,379503E-2
5,736242E-2
4,666026E-2
4,374148E-2
4,179564E-2
2,849900E-2
2,493161E-2
2,817469E-2
2,525592E-2
2,006699E-2
2,103992E-2
1,649960E-2
6,446052E-3
7,418977E-3
7,743285E-3
1,581431E-3
3,202971E-3
1,131067E-2
6,085067E-4
-1,337342E-3
3,202971E-3
-5,229039E-3
-8,147812E-3
-3,283190E-3
-4,904731E-3
-7,499196E-3
-4,010948E-5
-1,985958E-3
-1,398536E-2
-9,769352E-3
-6,850580E-3
-1,074228E-2
-5,553347E-3
-1,013034E-3
-1,009366E-2
-8,472120E-3
-5,877655E-3
-1,171520E-2
-9,769352E-3
-1,337342E-3
-1,985958E-3
-4,256115E-3
1,905739E-3
-2,634574E-3
-1,106658E-2
-7,499196E-3
-2,634574E-3
-5,877655E-3
-3,283190E-3
6,121744E-3
-1,013034E-3
-2,634574E-3
2,841986E-4
-7,499196E-3
-4,904731E-3
4,175896E-3
2,841986E-4
-1,985958E-3
4,175896E-3
2,554355E-3
-3,607499E-3
2,878663E-3
5,473128E-3
-4,010948E-5
3,202971E-3
1,066206E-2
4,500204E-3
6,770361E-3
1,163498E-2
2,878663E-3
1,257123E-3
9,040517E-3
8,067593E-3
8,067593E-3
1,358083E-2
1,228360E-2
3,851588E-3
8,716209E-3
1,293221E-2
7,743285E-3
1,163498E-2
1,714822E-2
9,364825E-3
1,325652E-2
1,941838E-2
1,033775E-2
8,716209E-3
1,812114E-2
1,552668E-2
1,195929E-2
1,714822E-2
1,714822E-2
6,770361E-3
9,364825E-3
1,520237E-2
1,033775E-2
9,364825E-3
1,649960E-2
1,228360E-2
9,364825E-3
1,422945E-2
9,364825E-3
9,040517E-3
1,747253E-2
1,974268E-2
1,455375E-2
1,941838E-2
2,071561E-2
1,001344E-2
1,455375E-2
2,039130E-2
1,422945E-2
1,520237E-2
2,493161E-2
2,233715E-2
1,909407E-2
2,233715E-2
1,617530E-2
1,293221E-2
1,779684E-2
2,493161E-2
1,909407E-2
1,941838E-2
2,266146E-2
1,098637E-2
1,455375E-2
1,909407E-2
1,487806E-2
1,293221E-2
2,006699E-2
1,909407E-2
1,163498E-2
1,520237E-2
1,390514E-2
8,067593E-3
1,455375E-2
2,201284E-2
1,422945E-2
1,422945E-2
1,844545E-2
7,743285E-3
1,195929E-2
1,909407E-2
1,649960E-2
1,487806E-2
1,909407E-2
1,649960E-2
8,716209E-3
1,066206E-2
1,390514E-2
8,391901E-3
1,033775E-2
1,941838E-2
1,293221E-2
1,066206E-2
1,520237E-2
7,743285E-3
9,689133E-3
1,585099E-2
1,422945E-2
9,689133E-3
1,552668E-2
1,617530E-2
8,391901E-3
1,390514E-2
1,520237E-2
8,391901E-3
1,325652E-2
1,974268E-2
1,455375E-2
1,358083E-2
1,649960E-2
7,743285E-3
8,067593E-3
1,455375E-2
1,358083E-2
1,260791E-2
1,649960E-2
1,455375E-2
5,473128E-3
1,066206E-2
1,520237E-2
8,391901E-3
1,066206E-2
2,103992E-2
1,358083E-2
1,066206E-2
1,585099E-2
1,001344E-2
1,066206E-2
1,876976E-2
1,844545E-2
1,422945E-2
1,974268E-2
1,941838E-2
9,364825E-3
1,487806E-2
1,909407E-2
1,390514E-2
1,422945E-2
2,136422E-2
1,617530E-2
1,487806E-2
1,747253E-2
1,325652E-2
1,487806E-2
1,876976E-2
1,812114E-2
1,422945E-2
1,585099E-2
1,747253E-2
1,001344E-2
1,390514E-2
1,682391E-2
1,131067E-2
1,163498E-2
2,201284E-2
1,617530E-2
1,066206E-2
1,455375E-2
8,716209E-3
7,094669E-3
1,195929E-2
1,520237E-2
1,260791E-2
1,941838E-2
1,812114E-2
8,391901E-3
1,195929E-2
1,682391E-2
9,364825E-3
1,098637E-2
2,168853E-2
1,617530E-2
1,585099E-2
2,168853E-2
1,422945E-2
1,195929E-2
1,779684E-2
1,682391E-2
1,455375E-2
1,844545E-2
1,844545E-2
6,770361E-3
8,391901E-3
1,520237E-2
9,040517E-3
1,001344E-2
2,103992E-2
1,617530E-2
1,195929E-2
1,260791E-2
1,001344E-2
1,098637E-2
1,844545E-2
1,844545E-2
1,131067E-2
1,617530E-2
1,585099E-2
9,364825E-3
1,520237E-2
2,136422E-2
1,325652E-2
1,390514E-2
2,233715E-2
1,552668E-2
1,260791E-2
1,714822E-2
1,325652E-2
1,422945E-2
1,812114E-2
2,331007E-2
1,812114E-2
2,006699E-2
2,493161E-2
1,163498E-2
1,552668E-2
2,428300E-2
1,779684E-2
1,682391E-2
2,298577E-2
2,103992E-2
1,260791E-2
1,714822E-2
1,844545E-2
1,163498E-2
1,747253E-2
2,233715E-2
1,617530E-2
1,714822E-2
1,876976E-2
1,033775E-2
1,195929E-2
2,039130E-2
2,006699E-2
1,585099E-2
2,233715E-2
2,363438E-2
1,585099E-2
1,779684E-2
1,779684E-2
1,260791E-2
1,552668E-2
2,558023E-2
1,844545E-2
1,649960E-2
2,298577E-2
1,325652E-2
1,487806E-2
2,266146E-2
2,071561E-2
1,649960E-2
2,103992E-2
2,039130E-2
1,066206E-2
1,552668E-2
2,006699E-2
1,552668E-2
1,520237E-2
2,298577E-2
1,941838E-2
1,747253E-2
2,201284E-2
1,552668E-2
1,163498E-2
1,876976E-2
2,266146E-2
1,876976E-2
2,168853E-2
2,460731E-2
1,649960E-2
1,779684E-2
2,298577E-2
1,520237E-2
1,779684E-2
2,622885E-2
2,233715E-2
1,649960E-2
2,233715E-2
2,298577E-2
2,006699E-2
2,428300E-2
2,882331E-2
2,168853E-2
2,071561E-2
2,817469E-2
2,006699E-2
2,168853E-2
2,849900E-2
2,558023E-2
2,233715E-2
2,687746E-2
2,752608E-2
2,039130E-2
2,849900E-2
2,882331E-2
2,363438E-2
2,720177E-2
3,109347E-2
2,331007E-2
2,428300E-2
3,109347E-2
2,331007E-2
2,071561E-2
2,493161E-2
2,331007E-2
2,233715E-2
2,493161E-2
2,558023E-2
1,714822E-2
2,136422E-2
2,622885E-2
1,649960E-2
1,617530E-2
2,914762E-2
2,298577E-2
2,298577E-2
2,785039E-2
2,460731E-2
1,941838E-2
2,785039E-2
3,303932E-2
2,493161E-2
3,044485E-2
3,628240E-2
2,460731E-2
2,817469E-2
3,368793E-2
2,590454E-2
2,590454E-2
3,401224E-2
3,174208E-2
2,525592E-2
3,012054E-2
2,817469E-2
2,103992E-2
2,233715E-2
2,914762E-2
2,687746E-2
2,817469E-2
3,076916E-2
2,039130E-2
2,233715E-2
3,206639E-2
3,012054E-2
2,720177E-2
3,271501E-2
3,368793E-2
2,590454E-2
2,882331E-2
3,401224E-2
2,785039E-2
3,044485E-2
4,082271E-2
3,563378E-2
3,271501E-2
3,693101E-2
3,076916E-2
2,947193E-2
3,725532E-2
3,693101E-2
3,174208E-2
3,498517E-2
3,563378E-2
2,428300E-2
2,655315E-2
3,271501E-2
2,720177E-2
2,914762E-2
3,887686E-2
3,206639E-2
2,655315E-2
2,914762E-2
2,493161E-2
2,395869E-2
3,336362E-2
3,368793E-2
2,785039E-2
2,947193E-2
3,076916E-2
2,071561E-2
2,525592E-2
3,141778E-2
2,233715E-2
2,233715E-2
3,012054E-2
2,168853E-2
1,844545E-2
2,233715E-2
1,974268E-2
1,682391E-2
2,039130E-2
2,590454E-2
1,682391E-2
1,585099E-2
1,974268E-2
8,067593E-3
1,066206E-2
1,682391E-2
1,033775E-2
8,067593E-3
1,195929E-2
1,066206E-2
1,581431E-3
7,094669E-3
6,446052E-3
-2,310266E-3
2,230047E-3
8,067593E-3
1,581431E-3
6,085067E-4
3,851588E-3
-3,283190E-3
-2,634574E-3
2,554355E-3
6,085067E-4
-2,634574E-3
-4,010948E-5
-1,985958E-3
-9,445044E-3
-4,904731E-3
-3,644176E-4
-7,823504E-3
-5,553347E-3
2,554355E-3
-6,850580E-3
-1,074228E-2
-6,850580E-3
-1,463397E-2
-1,171520E-2
-6,850580E-3
-3,283190E-3
-7,174888E-3
-2,958882E-3
-3,607499E-3
-1,301243E-2
-9,769352E-3
-9,120736E-3
-1,495828E-2
-9,445044E-3
2,841986E-4
-4,580423E-3
-7,499196E-3
-3,607499E-3
-8,147812E-3
-1,009366E-2
-1,985958E-3
-1,013034E-3
-5,553347E-3
-3,607499E-3
-3,644176E-4
-8,796428E-3
-5,229039E-3
5,473128E-3
-1,661650E-3
-2,310266E-3
6,446052E-3
6,085067E-4
-5,229039E-3
2,841986E-4
-3,644176E-4
-3,283190E-3
1,581431E-3
7,094669E-3
2,230047E-3
4,500204E-3
1,001344E-2
-1,985958E-3
-4,010948E-5
8,391901E-3
3,527280E-3
3,202971E-3
1,066206E-2
9,689133E-3
1,257123E-3
7,743285E-3
8,391901E-3
5,473128E-3
8,067593E-3
1,520237E-2
1,033775E-2
1,033775E-2
1,520237E-2
6,770361E-3
8,716209E-3
1,617530E-2
1,195929E-2
9,040517E-3
1,520237E-2
1,487806E-2
6,446052E-3
9,364825E-3
1,066206E-2
5,473128E-3
1,098637E-2
1,844545E-2
1,163498E-2
1,293221E-2
1,617530E-2
8,716209E-3
7,418977E-3
1,487806E-2
1,390514E-2
1,033775E-2
1,487806E-2
1,585099E-2
7,418977E-3
1,163498E-2
1,585099E-2
9,689133E-3
1,066206E-2
1,909407E-2
1,390514E-2
1,098637E-2
1,779684E-2
1,001344E-2
8,391901E-3
1,747253E-2
1,974268E-2
1,649960E-2
1,747253E-2
1,941838E-2
6,121744E-3
1,098637E-2
1,844545E-2
1,325652E-2
1,617530E-2
2,395869E-2
1,585099E-2
1,325652E-2
1,747253E-2
1,325652E-2
1,098637E-2
1,649960E-2
1,812114E-2
1,520237E-2
1,876976E-2
2,103992E-2
1,098637E-2
1,293221E-2
2,006699E-2
1,520237E-2
1,487806E-2
2,460731E-2
2,201284E-2
1,293221E-2
1,747253E-2
1,487806E-2
1,033775E-2
1,812114E-2
2,233715E-2
1,649960E-2
1,909407E-2
2,071561E-2
1,033775E-2
1,001344E-2
1,714822E-2
1,293221E-2
1,260791E-2
1,909407E-2
1,682391E-2
9,364825E-3
1,390514E-2
1,325652E-2
9,040517E-3
1,617530E-2
2,233715E-2
1,358083E-2
1,325652E-2
1,876976E-2
9,689133E-3
1,066206E-2
1,747253E-2
1,163498E-2
1,163498E-2
2,039130E-2
1,747253E-2
1,033775E-2
1,487806E-2
1,358083E-2
1,001344E-2
1,747253E-2
2,395869E-2
1,585099E-2
1,455375E-2
1,909407E-2
9,689133E-3
1,098637E-2
1,909407E-2
1,228360E-2
1,001344E-2
1,909407E-2
1,585099E-2
7,418977E-3
1,195929E-2
1,390514E-2
9,040517E-3
1,293221E-2
2,136422E-2
1,812114E-2
2,266146E-2
2,817469E-2
1,941838E-2
2,071561E-2
3,466086E-2
3,887686E-2
4,114702E-2
5,703812E-2
8,460430E-2
1,008197E-1
8,817169E-2
5,768673E-2
3,498517E-2
3,303932E-2
3,790394E-2
2,817469E-2
2,363438E-2
2,331007E-2
1,066206E-2
5,797436E-3
5,797436E-3
-8,796428E-3
-2,598476E-2
-3,117369E-2
-3,798416E-2
-5,192940E-2
-4,641617E-2
-3,830846E-2
-4,057862E-2
-2,955215E-2
-1,463397E-2
-1,333674E-2
-6,850580E-3
6,085067E-4
-4,256115E-3
6,085067E-4
7,094669E-3
3,202971E-3
9,328148E-4
8,067593E-3
7,743285E-3
-3,644176E-4
3,202971E-3
4,500204E-3
-1,337342E-3
-3,644176E-4
9,364825E-3
5,473128E-3
3,527280E-3
9,364825E-3
5,473128E-3
5,797436E-3
1,131067E-2
1,033775E-2
8,716209E-3
1,552668E-2
1,649960E-2
5,148820E-3
1,131067E-2
1,682391E-2
9,040517E-3
1,066206E-2
2,103992E-2
1,552668E-2
1,228360E-2
1,714822E-2
1,228360E-2
1,293221E-2
1,974268E-2
1,844545E-2
1,325652E-2
1,812114E-2
2,103992E-2
1,293221E-2
1,422945E-2
2,006699E-2
1,422945E-2
1,325652E-2
2,168853E-2
2,006699E-2
1,455375E-2
1,909407E-2
1,974268E-2
1,487806E-2
1,844545E-2
2,298577E-2
1,455375E-2
1,779684E-2
2,363438E-2
1,552668E-2
1,747253E-2
2,168853E-2
1,617530E-2
1,747253E-2
2,363438E-2
2,298577E-2
1,520237E-2
1,844545E-2
1,682391E-2
1,131067E-2
1,714822E-2
2,103992E-2
1,585099E-2
1,617530E-2
1,909407E-2
1,163498E-2
1,163498E-2
1,585099E-2
1,163498E-2
1,325652E-2
3,887686E-2
1,649960E-2
-1,433843E-1
-2,906202E-1
-3,551575E-1
-3,918043E-1
-4,560173E-1
-5,231491E-1
-5,409860E-1
-5,098524E-1
-4,796918E-1
-4,625034E-1
-4,521256E-1
-4,511527E-1
-4,868266E-1
-4,745028E-1
-3,236996E-1
-1,034944E-1
9,011754E-2
2,370291E-1
3,317271E-1
4,147500E-1
5,292307E-1
6,498733E-1
7,432741E-1
8,087843E-1
8,421880E-1
8,340803E-1
8,094329E-1
7,685701E-1
7,004654E-1
6,239287E-1
5,542024E-1
4,773414E-1
3,891296E-1
3,087012E-1
2,289214E-1
1,468715E-1
8,395569E-2
3,336362E-2
-1,949860E-2
-5,646972E-2
-8,176575E-2
-1,077104E-1
-1,151695E-1
-1,106292E-1
-1,128993E-1
-1,135479E-1
-1,054402E-1
-1,008999E-1
-1,070618E-1
-9,830546E-2
-9,441377E-2
-9,635961E-2
-8,825191E-2
-7,690113E-2
-8,306298E-2
-8,371160E-2
-7,657682E-2
-8,046852E-2
-7,787405E-2
-6,457742E-2
-5,971280E-2
-5,906418E-2
-5,160510E-2
-4,738909E-2
-5,419956E-2
-4,576755E-2
-3,603831E-2
-4,090293E-2
-3,538969E-2
-2,209306E-2
-2,533614E-2
-2,695768E-2
-2,144444E-2
-2,241737E-2
-1,820136E-2
-1,139089E-2
-8,147812E-3
-8,472120E-3
-5,553347E-3
-2,958882E-3
-1,171520E-2
-4,904731E-3
3,851588E-3
-6,887257E-4
1,257123E-3
9,364825E-3
4,175896E-3
1,257123E-3
1,066206E-2
6,770361E-3
5,148820E-3
1,163498E-2
1,812114E-2
1,163498E-2
1,293221E-2
1,747253E-2
7,094669E-3
1,033775E-2
1,812114E-2
1,293221E-2
1,520237E-2
2,298577E-2
1,876976E-2
1,260791E-2
1,390514E-2
1,585099E-2
1,293221E-2
1,747253E-2
2,558023E-2
1,747253E-2
1,844545E-2
2,201284E-2
1,228360E-2
1,520237E-2
2,201284E-2
1,876976E-2
1,585099E-2
2,331007E-2
1,941838E-2
1,131067E-2
1,714822E-2
1,812114E-2
1,195929E-2
1,649960E-2
2,395869E-2
1,487806E-2
1,358083E-2
1,844545E-2
1,260791E-2
1,066206E-2
1,649960E-2
1,649960E-2
1,390514E-2
1,941838E-2
1,974268E-2
1,033775E-2
1,098637E-2
1,747253E-2
1,131067E-2
1,131067E-2
2,168853E-2
1,455375E-2
1,131067E-2
1,876976E-2
1,390514E-2
1,195929E-2
1,714822E-2
2,168853E-2
1,358083E-2
1,552668E-2
1,747253E-2
8,067593E-3
1,195929E-2
1,844545E-2
1,487806E-2
1,552668E-2
2,266146E-2
1,585099E-2
9,040517E-3
1,617530E-2
1,585099E-2
1,260791E-2
1,747253E-2
2,363438E-2
1,617530E-2
1,617530E-2
2,039130E-2
9,689133E-3
1,390514E-2
2,395869E-2
1,682391E-2
1,422945E-2
2,168853E-2
1,747253E-2
1,001344E-2
1,455375E-2
1,649960E-2
1,260791E-2
1,909407E-2
2,298577E-2
1,649960E-2
1,714822E-2
1,876976E-2
8,716209E-3
1,293221E-2
1,876976E-2
1,455375E-2
1,390514E-2
1,941838E-2
1,390514E-2
9,364825E-3
1,422945E-2
1,552668E-2
1,195929E-2
1,390514E-2
2,006699E-2
1,455375E-2
1,552668E-2
1,974268E-2
1,033775E-2
1,033775E-2
1,487806E-2
1,390514E-2
1,617530E-2
2,266146E-2
2,103992E-2
1,131067E-2
1,390514E-2
1,714822E-2
1,131067E-2
1,520237E-2
2,136422E-2
1,552668E-2
1,682391E-2
1,909407E-2
1,131067E-2
9,689133E-3
1,779684E-2
1,844545E-2
1,325652E-2
1,747253E-2
1,876976E-2
8,716209E-3
1,228360E-2
2,071561E-2
1,520237E-2
1,520237E-2
2,331007E-2
1,617530E-2
1,422945E-2
1,876976E-2
1,001344E-2
1,131067E-2
1,779684E-2
2,039130E-2
1,682391E-2
1,941838E-2
2,071561E-2
1,195929E-2
1,390514E-2
1,844545E-2
1,163498E-2
1,195929E-2
1,974268E-2
1,585099E-2
1,682391E-2
1,876976E-2
1,293221E-2
1,131067E-2
1,812114E-2
1,909407E-2
1,358083E-2
1,682391E-2
2,103992E-2
1,228360E-2
1,293221E-2
1,941838E-2
1,358083E-2
1,520237E-2
2,363438E-2
1,747253E-2
1,293221E-2
1,682391E-2
1,358083E-2
1,260791E-2
1,876976E-2
2,039130E-2
1,520237E-2
1,585099E-2
1,909407E-2
1,098637E-2
1,422945E-2
2,006699E-2
1,455375E-2
1,325652E-2
1,909407E-2
1,390514E-2
1,098637E-2
1,649960E-2
1,455375E-2
1,195929E-2
1,552668E-2
1,747253E-2
1,066206E-2
1,487806E-2
1,941838E-2
1,033775E-2
1,066206E-2
1,779684E-2
1,033775E-2
1,066206E-2
1,909407E-2
1,066206E-2
9,040517E-3
1,487806E-2
1,260791E-2
1,195929E-2
1,585099E-2
1,812114E-2
1,131067E-2
1,195929E-2
1,617530E-2
7,094669E-3
1,066206E-2
1,617530E-2
1,098637E-2
1,001344E-2
1,909407E-2
1,714822E-2
8,716209E-3
1,131067E-2
1,422945E-2
9,689133E-3
1,131067E-2
1,844545E-2
1,163498E-2
1,098637E-2
1,617530E-2
7,743285E-3
8,067593E-3
1,520237E-2
1,293221E-2
1,001344E-2
1,455375E-2
1,260791E-2
2,878663E-3
6,121744E-3
6,770361E-3
2,878663E-3
6,770361E-3
1,585099E-2
9,040517E-3
6,446052E-3
9,689133E-3
2,554355E-3
1,905739E-3
9,689133E-3
9,689133E-3
6,770361E-3
1,033775E-2
9,364825E-3
-2,310266E-3
1,257123E-3
7,094669E-3
9,328148E-4
2,230047E-3
9,040517E-3
1,581431E-3
9,328148E-4
6,446052E-3
-3,644176E-4
-2,310266E-3
4,500204E-3
4,500204E-3
-6,887257E-4
3,527280E-3
4,500204E-3
-3,931807E-3
-1,661650E-3
4,500204E-3
-2,310266E-3
-2,634574E-3
7,743285E-3
4,500204E-3
-4,010948E-5
5,473128E-3
5,473128E-3
4,500204E-3
1,228360E-2
1,876976E-2
1,390514E-2
1,876976E-2
2,687746E-2
2,460731E-2
3,239070E-2
4,114702E-2
3,887686E-2
4,601164E-2
5,930827E-2
5,768673E-2
5,671381E-2
6,838890E-2
7,195629E-2
7,325352E-2
8,136122E-2
8,590154E-2
8,395569E-2
8,525292E-2
9,011754E-2
8,168553E-2
8,428000E-2
9,336062E-2
8,428000E-2
8,103691E-2
8,655015E-2
7,844245E-2
7,130767E-2
7,228060E-2
6,676736E-2
5,930827E-2
5,963258E-2
5,898396E-2
4,828180E-2
4,763318E-2
4,601164E-2
3,271501E-2
2,947193E-2
2,914762E-2
1,909407E-2
1,844545E-2
2,201284E-2
1,260791E-2
7,094669E-3
8,716209E-3
4,824512E-3
2,554355E-3
4,824512E-3
4,824512E-3
-3,931807E-3
-4,256115E-3
-1,337342E-3
-8,472120E-3
-6,201963E-3
-4,010948E-5
-6,526271E-3
-8,796428E-3
-6,887257E-4
-2,958882E-3
-1,009366E-2
-7,174888E-3
-8,147812E-3
-1,139089E-2
-6,526271E-3
-6,887257E-4
-8,472120E-3
-6,526271E-3
-1,337342E-3
-1,106658E-2
-1,009366E-2
-1,013034E-3
-4,904731E-3
-4,580423E-3
2,230047E-3
-6,887257E-4
-8,472120E-3
-2,958882E-3
-1,013034E-3
-5,553347E-3
-3,644176E-4
6,446052E-3
9,328148E-4
2,230047E-3
4,175896E-3
-4,256115E-3
-1,013034E-3
4,824512E-3
6,085067E-4
2,841986E-4
8,391901E-3
5,473128E-3
2,841986E-4
3,851588E-3
5,148820E-3
-6,887257E-4
4,824512E-3
1,390514E-2
6,446052E-3
6,121744E-3
1,260791E-2
1,905739E-3
3,202971E-3
1,098637E-2
9,364825E-3
7,743285E-3
1,228360E-2
1,066206E-2
2,554355E-3
5,473128E-3
1,001344E-2
2,878663E-3
5,473128E-3
1,682391E-2
9,689133E-3
8,716209E-3
1,163498E-2
7,094669E-3
7,743285E-3
1,422945E-2
1,617530E-2
9,689133E-3
1,325652E-2
1,747253E-2
8,716209E-3
1,163498E-2
1,552668E-2
1,033775E-2
1,422945E-2
2,201284E-2
1,390514E-2
1,033775E-2
1,552668E-2
1,260791E-2
9,364825E-3
1,552668E-2
1,812114E-2
1,260791E-2
1,520237E-2
1,714822E-2
7,743285E-3
1,001344E-2
1,649960E-2
1,228360E-2
1,195929E-2
1,747253E-2
1,649960E-2
9,040517E-3
1,422945E-2
1,163498E-2
7,094669E-3
1,390514E-2
1,941838E-2
1,195929E-2
1,455375E-2
1,941838E-2
9,689133E-3
1,098637E-2
1,876976E-2
1,520237E-2
1,487806E-2
2,039130E-2
1,585099E-2
8,716209E-3
1,390514E-2
1,487806E-2
1,098637E-2
1,358083E-2
1,909407E-2
1,422945E-2
1,487806E-2
1,844545E-2
7,418977E-3
9,689133E-3
1,909407E-2
1,487806E-2
1,293221E-2
1,974268E-2
1,390514E-2
7,743285E-3
1,422945E-2
1,487806E-2
9,040517E-3
1,487806E-2
2,103992E-2
1,390514E-2
1,390514E-2
1,649960E-2
5,797436E-3
9,040517E-3
1,487806E-2
1,228360E-2
8,716209E-3
1,649960E-2
1,455375E-2
7,743285E-3
1,098637E-2
1,422945E-2
6,121744E-3
8,067593E-3
1,812114E-2
1,260791E-2
1,195929E-2
1,487806E-2
7,418977E-3
4,824512E-3
1,260791E-2
1,455375E-2
8,391901E-3
1,195929E-2
1,358083E-2
4,824512E-3
8,391901E-3
1,617530E-2
1,001344E-2
9,364825E-3
1,682391E-2
1,163498E-2
8,391901E-3
1,358083E-2
1,163498E-2
7,418977E-3
1,358083E-2
1,844545E-2
1,487806E-2
1,682391E-2
1,779684E-2
9,364825E-3
1,066206E-2
1,714822E-2
1,163498E-2
1,163498E-2
1,617530E-2
1,422945E-2
8,716209E-3
1,293221E-2
1,390514E-2
1,066206E-2
1,390514E-2
2,039130E-2
9,689133E-3
1,195929E-2
1,812114E-2
8,716209E-3
8,067593E-3
1,422945E-2
1,228360E-2
1,098637E-2
1,617530E-2
1,552668E-2
7,743285E-3
1,260791E-2
1,617530E-2
1,001344E-2
9,689133E-3
1,682391E-2
1,163498E-2
8,391901E-3
1,260791E-2
9,040517E-3
1,033775E-2
1,552668E-2
1,714822E-2
1,228360E-2
1,358083E-2
1,682391E-2
6,446052E-3
1,358083E-2
2,039130E-2
1,195929E-2
1,131067E-2
1,812114E-2
1,422945E-2
1,098637E-2
1,941838E-2
1,585099E-2
1,195929E-2
1,682391E-2
1,714822E-2
1,293221E-2
1,649960E-2
1,779684E-2
6,770361E-3
9,689133E-3
1,617530E-2
1,131067E-2
1,228360E-2
2,136422E-2
1,617530E-2
1,131067E-2
1,325652E-2
1,001344E-2
1,163498E-2
1,617530E-2
2,039130E-2
1,422945E-2
1,552668E-2
1,812114E-2
6,770361E-3
9,364825E-3
1,876976E-2
1,131067E-2
1,195929E-2
2,006699E-2
1,455375E-2
8,391901E-3
1,487806E-2
1,195929E-2
7,743285E-3
1,260791E-2
1,974268E-2
1,293221E-2
1,358083E-2
1,747253E-2
8,391901E-3
9,689133E-3
1,844545E-2
1,066206E-2
9,040517E-3
1,779684E-2
1,747253E-2
1,001344E-2
1,358083E-2
1,649960E-2
1,163498E-2
1,520237E-2
2,428300E-2
1,617530E-2
1,552668E-2
1,974268E-2
1,033775E-2
1,228360E-2
1,909407E-2
1,617530E-2
1,422945E-2
2,103992E-2
1,779684E-2
9,364825E-3
1,358083E-2
1,520237E-2
1,066206E-2
1,390514E-2
2,266146E-2
1,909407E-2
1,649960E-2
1,747253E-2
1,098637E-2
1,131067E-2
2,136422E-2
2,039130E-2
1,682391E-2
2,006699E-2
2,233715E-2
1,228360E-2
1,487806E-2
2,103992E-2
1,455375E-2
1,617530E-2
2,233715E-2
1,682391E-2
1,293221E-2
1,812114E-2
1,520237E-2
1,390514E-2
2,071561E-2
1,876976E-2
1,617530E-2
2,039130E-2
2,103992E-2
1,066206E-2
1,487806E-2
2,233715E-2
1,520237E-2
1,520237E-2
2,428300E-2
1,909407E-2
1,455375E-2
2,006699E-2
1,617530E-2
1,260791E-2
1,974268E-2
2,460731E-2
1,779684E-2
1,649960E-2
1,747253E-2
1,066206E-2
1,552668E-2
2,233715E-2
1,422945E-2
1,552668E-2
2,201284E-2
1,909407E-2
1,163498E-2
1,552668E-2
1,844545E-2
1,390514E-2
1,779684E-2
2,460731E-2
1,876976E-2
1,909407E-2
2,298577E-2
1,585099E-2
1,422945E-2
2,039130E-2
2,039130E-2
1,747253E-2
2,363438E-2
2,331007E-2
1,260791E-2
1,617530E-2
1,779684E-2
1,455375E-2
1,844545E-2
2,460731E-2
1,812114E-2
1,585099E-2
1,909407E-2
1,358083E-2
1,520237E-2
2,136422E-2
2,071561E-2
1,714822E-2
2,006699E-2
2,136422E-2
1,455375E-2
1,714822E-2
2,331007E-2
1,812114E-2
1,747253E-2
2,266146E-2
2,071561E-2
1,585099E-2
2,136422E-2
2,298577E-2
1,844545E-2
2,363438E-2
2,979624E-2
1,941838E-2
1,812114E-2
2,655315E-2
1,552668E-2
1,812114E-2
2,201284E-2
1,876976E-2
1,974268E-2
2,331007E-2
2,201284E-2
1,649960E-2
1,812114E-2
2,039130E-2
1,585099E-2
2,039130E-2
3,141778E-2
2,687746E-2
2,168853E-2
2,395869E-2
1,714822E-2
1,714822E-2
2,428300E-2
2,590454E-2
2,136422E-2
2,720177E-2
2,460731E-2
1,520237E-2
2,136422E-2
2,655315E-2
1,909407E-2
1,941838E-2
2,687746E-2
1,909407E-2
1,617530E-2
2,168853E-2
2,039130E-2
2,103992E-2
2,395869E-2
2,817469E-2
2,266146E-2
2,071561E-2
2,201284E-2
1,552668E-2
1,941838E-2
2,525592E-2
2,266146E-2
2,331007E-2
3,109347E-2
2,849900E-2
2,071561E-2
2,266146E-2
2,233715E-2
1,909407E-2
2,785039E-2
3,595809E-2
2,849900E-2
3,044485E-2
3,076916E-2
1,941838E-2
2,460731E-2
3,239070E-2
2,622885E-2
2,460731E-2
3,206639E-2
2,849900E-2
2,493161E-2
2,720177E-2
2,168853E-2
2,071561E-2
2,947193E-2
3,660671E-2
3,206639E-2
3,109347E-2
3,368793E-2
2,266146E-2
2,363438E-2
3,174208E-2
2,785039E-2
2,752608E-2
3,660671E-2
3,368793E-2
2,395869E-2
2,979624E-2
2,914762E-2
2,331007E-2
2,947193E-2
3,498517E-2
2,979624E-2
3,271501E-2
3,563378E-2
2,622885E-2
2,687746E-2
3,466086E-2
3,141778E-2
2,979624E-2
3,693101E-2
3,725532E-2
2,979624E-2
3,206639E-2
3,401224E-2
2,947193E-2
2,849900E-2
3,401224E-2
2,882331E-2
2,882331E-2
3,530947E-2
2,590454E-2
2,817469E-2
3,401224E-2
2,622885E-2
2,558023E-2
3,595809E-2
3,693101E-2
3,206639E-2
3,628240E-2
3,887686E-2
3,693101E-2
4,601164E-2
5,995689E-2
5,995689E-2
7,195629E-2
9,887386E-2
9,692801E-2
8,006399E-2
6,547013E-2
4,536302E-2
4,114702E-2
4,211994E-2
3,141778E-2
1,455375E-2
1,228360E-2
1,293221E-2
4,175896E-3
-3,607499E-3
-1,203951E-2
-3,441677E-2
-4,544324E-2
-4,674048E-2
-5,744264E-2
-5,809126E-2
-4,803771E-2
-4,382170E-2
-3,830846E-2
-2,403891E-2
-2,047152E-2
-2,339029E-2
-1,593121E-2
-1,203951E-2
-1,690413E-2
-1,203951E-2
-3,931807E-3
-1,203951E-2
-1,690413E-2
-1,171520E-2
-1,690413E-2
-1,949860E-2
-1,690413E-2
-1,528259E-2
-1,884998E-2
-1,463397E-2
-1,171520E-2
-2,176875E-2
-2,014721E-2
-1,301243E-2
-1,884998E-2
-1,560690E-2
-5,877655E-3
-1,236382E-2
-1,657982E-2
-1,203951E-2
-1,528259E-2
-1,333674E-2
-7,174888E-3
-5,229039E-3
-7,823504E-3
-4,580423E-3
-2,958882E-3
-1,106658E-2
-7,174888E-3
-1,985958E-3
-7,174888E-3
-6,201963E-3
4,824512E-3
-3,644176E-4
-5,877655E-3
1,581431E-3
-1,013034E-3
-3,607499E-3
1,905739E-3
6,770361E-3
3,527280E-3
6,121744E-3
1,001344E-2
2,841986E-4
4,175896E-3
1,228360E-2
4,824512E-3
7,743285E-3
1,520237E-2
1,001344E-2
6,446052E-3
1,098637E-2
1,066206E-2
7,418977E-3
1,358083E-2
1,779684E-2
1,195929E-2
1,325652E-2
1,585099E-2
6,121744E-3
6,770361E-3
1,358083E-2
1,033775E-2
8,067593E-3
1,358083E-2
1,131067E-2
4,500204E-3
7,418977E-3
6,446052E-3
2,554355E-3
7,094669E-3
1,293221E-2
4,824512E-3
5,148820E-3
1,779684E-2
2,655315E-2
-3,376815E-2
-1,926791E-1
-3,233753E-1
-3,681298E-1
-3,914800E-1
-4,741785E-1
-5,503909E-1
-5,497423E-1
-5,195817E-1
-4,981773E-1
-4,689896E-1
-4,599090E-1
-4,745028E-1
-5,062850E-1
-4,715841E-1
-3,159162E-1
-8,727899E-2
1,193053E-1
2,584334E-1
3,456723E-1
4,403703E-1
5,467434E-1
6,489004E-1
7,517061E-1
8,214323E-1
8,470527E-1
8,515930E-1
8,347290E-1
7,795966E-1
7,140863E-1
6,424142E-1
5,558240E-1
4,805845E-1
4,056693E-1
3,200520E-1
2,357319E-1
1,640598E-1
9,595509E-2
2,752608E-2
-1,755275E-2
-5,192940E-2
-8,598175E-2
-1,008999E-1
-1,047916E-1
-1,154938E-1
-1,171153E-1
-1,109535E-1
-1,132236E-1
-1,122507E-1
-1,047916E-1
-1,002513E-1
-9,960269E-2
-9,149499E-2
-8,857622E-2
-9,603531E-2
-9,084638E-2
-8,209006E-2
-8,630606E-2
-8,468452E-2
-7,268512E-2
-7,463097E-2
-7,398236E-2
-6,425311E-2
-6,587465E-2
-5,938849E-2
-5,192940E-2
-4,479463E-2
-4,609186E-2
-4,155155E-2
-3,506538E-2
-3,830846E-2
-3,311954E-2
-2,566045E-2
-3,214661E-2
-2,955215E-2
-1,852567E-2
-1,917429E-2
-2,047152E-2
-1,495828E-2
-1,852567E-2
-1,820136E-2
-9,445044E-3
-2,634574E-3
-7,174888E-3
-5,229039E-3
-1,661650E-3
-9,769352E-3
-3,931807E-3
6,121744E-3
-6,887257E-4
6,085067E-4
1,033775E-2
5,148820E-3
1,257123E-3
9,040517E-3
9,689133E-3
5,797436E-3
9,689133E-3
1,682391E-2
9,689133E-3
9,364825E-3
1,293221E-2
4,500204E-3
9,689133E-3
1,422945E-2
1,001344E-2
9,689133E-3
1,941838E-2
1,714822E-2
8,716209E-3
1,260791E-2
1,228360E-2
9,364825E-3
1,552668E-2
2,006699E-2
1,390514E-2
1,195929E-2
1,941838E-2
1,098637E-2
1,163498E-2
1,974268E-2
1,520237E-2
1,390514E-2
2,071561E-2
1,747253E-2
8,716209E-3
1,325652E-2
1,585099E-2
1,066206E-2
1,455375E-2
2,331007E-2
1,714822E-2
1,520237E-2
1,812114E-2
1,098637E-2
1,260791E-2
1,682391E-2
1,455375E-2
1,390514E-2
1,779684E-2
1,941838E-2
7,418977E-3
1,195929E-2
1,649960E-2
1,001344E-2
1,422945E-2
2,233715E-2
1,617530E-2
1,422945E-2
1,649960E-2
7,743285E-3
1,033775E-2
1,974268E-2
1,812114E-2
1,260791E-2
1,844545E-2
1,876976E-2
9,689133E-3
1,390514E-2
1,876976E-2
1,195929E-2
1,293221E-2
2,201284E-2
1,682391E-2
1,422945E-2
1,812114E-2
1,163498E-2
1,195929E-2
2,039130E-2
2,136422E-2
1,487806E-2
1,876976E-2
2,039130E-2
7,743285E-3
1,131067E-2
1,779684E-2
1,195929E-2
1,228360E-2
2,331007E-2
1,585099E-2
1,066206E-2
1,520237E-2
1,325652E-2
1,163498E-2
1,682391E-2
1,812114E-2
1,228360E-2
1,682391E-2
1,941838E-2
9,689133E-3
1,293221E-2
2,103992E-2
1,682391E-2
1,649960E-2
2,168853E-2
1,876976E-2
1,325652E-2
1,714822E-2
1,585099E-2
1,228360E-2
1,812114E-2
2,395869E-2
1,941838E-2
1,909407E-2
2,395869E-2
1,325652E-2
1,358083E-2
2,006699E-2
1,714822E-2
1,649960E-2
2,233715E-2
2,039130E-2
1,358083E-2
1,779684E-2
1,714822E-2
1,487806E-2
1,714822E-2
2,395869E-2
1,909407E-2
1,779684E-2
2,168853E-2
1,358083E-2
1,585099E-2
2,331007E-2
1,941838E-2
1,714822E-2
2,168853E-2
2,006699E-2
1,390514E-2
1,812114E-2
2,006699E-2
1,520237E-2
1,747253E-2
2,493161E-2
1,974268E-2
1,747253E-2
2,363438E-2
1,682391E-2
1,585099E-2
2,136422E-2
2,298577E-2
1,779684E-2
2,201284E-2
2,525592E-2
1,422945E-2
1,812114E-2
2,136422E-2
1,163498E-2
1,358083E-2
2,622885E-2
1,941838E-2
1,844545E-2
2,363438E-2
1,455375E-2
1,195929E-2
1,714822E-2
1,974268E-2
1,714822E-2
1,714822E-2
1,909407E-2
1,033775E-2
1,358083E-2
1,974268E-2
1,422945E-2
1,682391E-2
2,493161E-2
1,909407E-2
1,358083E-2
1,876976E-2
1,779684E-2
1,455375E-2
2,103992E-2
2,428300E-2
1,520237E-2
2,006699E-2
2,460731E-2
1,487806E-2
1,747253E-2
2,331007E-2
1,358083E-2
1,260791E-2
2,395869E-2
1,941838E-2
1,358083E-2
1,876976E-2
1,617530E-2
1,325652E-2
1,682391E-2
2,136422E-2
1,649960E-2
1,682391E-2
2,103992E-2
1,098637E-2
1,293221E-2
2,103992E-2
1,520237E-2
1,455375E-2
2,493161E-2
2,006699E-2
1,098637E-2
1,714822E-2
1,487806E-2
9,689133E-3
1,747253E-2
2,201284E-2
1,390514E-2
1,520237E-2
1,974268E-2
9,040517E-3
1,098637E-2
1,714822E-2
1,358083E-2
1,293221E-2
1,779684E-2
1,714822E-2
8,716209E-3
1,195929E-2
1,163498E-2
8,391901E-3
1,066206E-2
1,812114E-2
1,033775E-2
1,131067E-2
1,876976E-2
8,716209E-3
7,094669E-3
1,422945E-2
9,689133E-3
7,418977E-3
1,195929E-2
1,195929E-2
4,175896E-3
6,770361E-3
1,098637E-2
4,175896E-3
7,418977E-3
1,422945E-2
6,121744E-3
6,770361E-3
9,040517E-3
6,085067E-4
1,257123E-3
6,446052E-3
6,121744E-3
4,824512E-3
6,446052E-3
4,175896E-3
-2,958882E-3
6,085067E-4
4,175896E-3
2,841986E-4
2,230047E-3
9,689133E-3
3,527280E-3
2,841986E-4
7,743285E-3
2,554355E-3
1,581431E-3
9,689133E-3
1,131067E-2
8,391901E-3
1,520237E-2
1,682391E-2
8,067593E-3
1,617530E-2
2,655315E-2
2,266146E-2
2,785039E-2
4,049840E-2
3,887686E-2
3,822825E-2
4,763318E-2
4,795749E-2
5,087626E-2
6,060550E-2
6,838890E-2
7,130767E-2
7,811814E-2
8,330707E-2
7,746953E-2
8,233415E-2
8,882031E-2
8,330707E-2
8,492861E-2
9,271201E-2
8,752308E-2
8,200984E-2
8,460430E-2
7,909107E-2
7,487506E-2
7,714522E-2
7,649660E-2
6,611874E-2
6,319997E-2
6,125412E-2
4,860611E-2
4,698456E-2
4,795749E-2
3,725532E-2
3,303932E-2
3,628240E-2
3,303932E-2
2,331007E-2
2,395869E-2
1,941838E-2
1,325652E-2
1,293221E-2
1,747253E-2
1,001344E-2
9,040517E-3
1,098637E-2
6,085067E-4
-1,661650E-3
3,851588E-3
-1,661650E-3
-2,958882E-3
5,148820E-3
2,230047E-3
-8,147812E-3
-4,580423E-3
-2,958882E-3
-1,139089E-2
-9,120736E-3
-3,644176E-4
-3,283190E-3
-5,229039E-3
-4,256115E-3
-1,203951E-2
-9,445044E-3
-2,958882E-3
-2,634574E-3
-4,904731E-3
-3,644176E-4
-1,985958E-3
-1,074228E-2
-5,877655E-3
-1,985958E-3
-8,796428E-3
-5,877655E-3
4,175896E-3
-1,337342E-3
-4,580423E-3
2,554355E-3
-2,634574E-3
-1,985958E-3
5,148820E-3
4,175896E-3
-2,310266E-3
4,175896E-3
6,121744E-3
-3,607499E-3
9,328148E-4
8,067593E-3
1,581431E-3
1,905739E-3
1,033775E-2
4,175896E-3
2,554355E-3
7,094669E-3
2,230047E-3
2,878663E-3
8,391901E-3
9,040517E-3
5,148820E-3
9,040517E-3
1,131067E-2
3,527280E-3
6,121744E-3
1,195929E-2
6,770361E-3
7,743285E-3
1,714822E-2
1,195929E-2
7,418977E-3
1,228360E-2
1,098637E-2
1,098637E-2
1,747253E-2
1,974268E-2
1,293221E-2
1,585099E-2
1,876976E-2
8,067593E-3
1,163498E-2
1,714822E-2
1,195929E-2
1,422945E-2
2,168853E-2
1,487806E-2
1,066206E-2
1,455375E-2
1,293221E-2
1,001344E-2
1,325652E-2
1,909407E-2
1,390514E-2
1,455375E-2
1,974268E-2
1,131067E-2
1,293221E-2
1,812114E-2
1,228360E-2
1,260791E-2
2,071561E-2
1,714822E-2
1,163498E-2
1,682391E-2
1,552668E-2
1,066206E-2
1,422945E-2
2,039130E-2
1,455375E-2
1,617530E-2
1,876976E-2
9,040517E-3
1,195929E-2
1,844545E-2
1,001344E-2
1,228360E-2
2,103992E-2
1,747253E-2
1,228360E-2
1,455375E-2
1,390514E-2
8,716209E-3
1,617530E-2
2,266146E-2
1,358083E-2
1,422945E-2
1,747253E-2
8,716209E-3
1,293221E-2
1,812114E-2
1,390514E-2
1,066206E-2
1,552668E-2
1,520237E-2
4,824512E-3
1,066206E-2
1,325652E-2
7,743285E-3
1,163498E-2
1,941838E-2
1,390514E-2
1,195929E-2
1,714822E-2
1,066206E-2
1,098637E-2
1,876976E-2
1,520237E-2
1,325652E-2
2,298577E-2
2,103992E-2
1,001344E-2
1,747253E-2
2,006699E-2
1,260791E-2
1,682391E-2
2,298577E-2
1,585099E-2
1,617530E-2
1,844545E-2
8,716209E-3
1,195929E-2
2,006699E-2
1,649960E-2
1,520237E-2
1,876976E-2
1,844545E-2
9,040517E-3
9,689133E-3
1,487806E-2
8,067593E-3
1,001344E-2
1,779684E-2
1,033775E-2
9,364825E-3
1,585099E-2
1,033775E-2
8,067593E-3
1,195929E-2
1,358083E-2
9,364825E-3
1,195929E-2
1,520237E-2
7,418977E-3
1,066206E-2
1,455375E-2
6,446052E-3
6,770361E-3
1,487806E-2
1,163498E-2
6,446052E-3
1,358083E-2
9,689133E-3
6,121744E-3
1,163498E-2
1,163498E-2
6,770361E-3
1,098637E-2
1,325652E-2
3,851588E-3
5,473128E-3
1,260791E-2
7,418977E-3
7,094669E-3
1,455375E-2
1,033775E-2
6,121744E-3
1,131067E-2
7,743285E-3
5,473128E-3
1,001344E-2
1,714822E-2
9,040517E-3
9,689133E-3
1,487806E-2
3,202971E-3
4,500204E-3
1,390514E-2
9,040517E-3
9,689133E-3
1,520237E-2
9,040517E-3
2,878663E-3
9,689133E-3
1,195929E-2
7,094669E-3
9,689133E-3
1,585099E-2
1,001344E-2
1,001344E-2
1,422945E-2
5,797436E-3
7,743285E-3
1,358083E-2
1,098637E-2
1,001344E-2
1,520237E-2
1,260791E-2
4,824512E-3
9,364825E-3
1,325652E-2
6,770361E-3
5,473128E-3
1,682391E-2
1,033775E-2
6,121744E-3
1,358083E-2
9,364825E-3
7,418977E-3
1,293221E-2
1,487806E-2
9,364825E-3
1,325652E-2
1,682391E-2
7,094669E-3
1,001344E-2
1,779684E-2
1,195929E-2
1,228360E-2
1,974268E-2
1,585099E-2
1,066206E-2
1,422945E-2
1,228360E-2
1,033775E-2
1,455375E-2
1,812114E-2
1,358083E-2
1,390514E-2
1,617530E-2
6,770361E-3
5,473128E-3
1,358083E-2
1,098637E-2
6,770361E-3
1,358083E-2
1,066206E-2
2,554355E-3
8,067593E-3
9,689133E-3
4,824512E-3
6,770361E-3
1,422945E-2
6,770361E-3
7,418977E-3
1,066206E-2
1,257123E-3
6,121744E-3
1,131067E-2
8,716209E-3
8,391901E-3
1,455375E-2
1,358083E-2
4,500204E-3
9,040517E-3
1,195929E-2
2,878663E-3
7,094669E-3
1,552668E-2
1,163498E-2
1,131067E-2
1,325652E-2
7,094669E-3
6,446052E-3
1,325652E-2
1,552668E-2
1,033775E-2
1,293221E-2
1,293221E-2
4,175896E-3
7,743285E-3
1,552668E-2
8,716209E-3
6,446052E-3
1,487806E-2
8,391901E-3
6,121744E-3
1,293221E-2
6,121744E-3
7,094669E-3
1,358083E-2
1,163498E-2
6,121744E-3
7,094669E-3
9,364825E-3
2,841986E-4
5,473128E-3
1,195929E-2
5,797436E-3
8,391901E-3
1,649960E-2
9,364825E-3
3,202971E-3
7,418977E-3
7,743285E-3
8,067593E-3
1,260791E-2
1,909407E-2
1,195929E-2
1,422945E-2
1,585099E-2
6,446052E-3
9,364825E-3
1,585099E-2
1,066206E-2
9,689133E-3
1,812114E-2
1,195929E-2
6,770361E-3
1,293221E-2
1,066206E-2
7,418977E-3
1,260791E-2
1,552668E-2
9,364825E-3
1,098637E-2
1,487806E-2
5,148820E-3
1,033775E-2
1,552668E-2
9,689133E-3
8,391901E-3
1,520237E-2
1,293221E-2
8,067593E-3
1,228360E-2
1,195929E-2
6,770361E-3
1,098637E-2
1,649960E-2
1,098637E-2
1,066206E-2
1,260791E-2
4,175896E-3
6,446052E-3
1,487806E-2
1,098637E-2
8,391901E-3
1,487806E-2
1,358083E-2
3,527280E-3
1,001344E-2
1,098637E-2
8,391901E-3
1,358083E-2
1,876976E-2
1,228360E-2
9,040517E-3
1,195929E-2
7,743285E-3
1,098637E-2
1,812114E-2
1,098637E-2
6,446052E-3
1,163498E-2
1,325652E-2
7,418977E-3
1,163498E-2
1,422945E-2
7,418977E-3
1,033775E-2
1,909407E-2
1,293221E-2
1,001344E-2
1,422945E-2
9,689133E-3
9,364825E-3
1,455375E-2
1,585099E-2
1,293221E-2
1,649960E-2
1,779684E-2
7,743285E-3
9,689133E-3
1,617530E-2
9,689133E-3
8,716209E-3
1,779684E-2
1,390514E-2
9,364825E-3
1,390514E-2
1,228360E-2
8,067593E-3
1,390514E-2
1,974268E-2
1,455375E-2
1,455375E-2
1,876976E-2
8,716209E-3
1,098637E-2
1,876976E-2
1,358083E-2
1,228360E-2
1,974268E-2
1,747253E-2
1,195929E-2
1,455375E-2
1,293221E-2
8,716209E-3
1,228360E-2
1,747253E-2
1,358083E-2
1,325652E-2
1,779684E-2
1,001344E-2
8,716209E-3
1,552668E-2
1,585099E-2
1,195929E-2
1,422945E-2
1,195929E-2
4,175896E-3
8,391901E-3
1,422945E-2
9,364825E-3
1,293221E-2
2,103992E-2
1,228360E-2
1,066206E-2
1,649960E-2
8,067593E-3
8,391901E-3
1,779684E-2
1,585099E-2
1,325652E-2
1,909407E-2
1,714822E-2
8,716209E-3
1,195929E-2
1,455375E-2
1,260791E-2
1,649960E-2
2,201284E-2
1,325652E-2
1,131067E-2
1,844545E-2
9,364825E-3
1,163498E-2
1,941838E-2
1,844545E-2
1,422945E-2
1,876976E-2
2,039130E-2
1,033775E-2
1,098637E-2
1,909407E-2
1,163498E-2
1,520237E-2
2,460731E-2
1,520237E-2
1,260791E-2
1,747253E-2
1,163498E-2
1,325652E-2
1,974268E-2
2,006699E-2
1,325652E-2
1,649960E-2
2,039130E-2
9,689133E-3
1,358083E-2
2,039130E-2
1,390514E-2
1,422945E-2
2,266146E-2
1,747253E-2
1,098637E-2
1,714822E-2
1,585099E-2
1,260791E-2
1,909407E-2
2,168853E-2
1,585099E-2
1,682391E-2
2,039130E-2
1,066206E-2
1,390514E-2
2,103992E-2
1,163498E-2
1,163498E-2
2,039130E-2
1,390514E-2
1,066206E-2
1,552668E-2
1,260791E-2
1,260791E-2
2,071561E-2
2,720177E-2
2,363438E-2
2,525592E-2
2,914762E-2
2,201284E-2
2,882331E-2
4,568733E-2
4,860611E-2
5,087626E-2
6,903752E-2
8,265846E-2
8,038830E-2
7,876676E-2
7,260490E-2
5,087626E-2
4,795749E-2
4,503872E-2
2,233715E-2
1,228360E-2
1,617530E-2
1,033775E-2
1,066206E-2
1,066206E-2
-5,229039E-3
-2,339029E-2
-2,825491E-2
-3,409246E-2
-4,382170E-2
-3,701123E-2
-2,955215E-2
-3,149799E-2
-2,274168E-2
-4,256115E-3
-2,310266E-3
3,527280E-3
1,195929E-2
8,716209E-3
1,001344E-2
1,682391E-2
1,876976E-2
1,260791E-2
1,455375E-2
1,552668E-2
3,851588E-3
9,364825E-3
1,260791E-2
7,094669E-3
7,418977E-3
1,358083E-2
6,121744E-3
7,094669E-3
1,358083E-2
1,195929E-2
1,001344E-2
1,455375E-2
1,552668E-2
1,260791E-2
1,617530E-2
1,941838E-2
1,033775E-2
1,552668E-2
2,136422E-2
1,844545E-2
1,714822E-2
2,622885E-2
2,039130E-2
1,455375E-2
2,168853E-2
2,039130E-2
1,617530E-2
2,136422E-2
2,525592E-2
1,747253E-2
1,974268E-2
2,395869E-2
1,520237E-2
1,812114E-2
2,460731E-2
1,747253E-2
1,649960E-2
2,525592E-2
2,331007E-2
1,779684E-2
2,233715E-2
1,909407E-2
1,617530E-2
2,331007E-2
2,914762E-2
2,395869E-2
2,266146E-2
2,428300E-2
1,617530E-2
2,071561E-2
2,947193E-2
2,460731E-2
2,103992E-2
2,752608E-2
2,363438E-2
1,844545E-2
2,363438E-2
2,460731E-2
1,974268E-2
2,266146E-2
2,947193E-2
2,428300E-2
2,201284E-2
2,460731E-2
1,552668E-2
1,844545E-2
2,525592E-2
2,103992E-2
1,487806E-2
1,844545E-2
2,298577E-2
3,141778E-2
2,622885E-2
-1,047916E-1
-2,646755E-1
-3,395907E-1
-3,603464E-1
-4,242351E-1
-5,114740E-1
-5,406617E-1
-5,270408E-1
-5,007718E-1
-4,647736E-1
-4,508284E-1
-4,556930E-1
-4,774216E-1
-4,926641E-1
-3,950474E-1
-1,771123E-1
4,114702E-2
2,020038E-1
3,132415E-1
4,033992E-1
4,964756E-1
6,106321E-1
7,189510E-1
7,951634E-1
8,418637E-1
8,580791E-1
8,444582E-1
8,048926E-1
7,520304E-1
6,780881E-1
5,921465E-1
5,178799E-1
4,410189E-1
3,528071E-1
2,720544E-1
2,000580E-1
1,202782E-1
5,509227E-2
8,391901E-3
-4,122724E-2
-7,398236E-2
-8,857622E-2
-1,031701E-1
-1,132236E-1
-1,125750E-1
-1,112778E-1
-1,158181E-1
-1,077104E-1
-9,927839E-2
-1,005756E-1
-9,538669E-2
-8,371160E-2
-8,825191E-2
-8,922484E-2
-7,949559E-2
-8,111713E-2
-8,111713E-2
-7,268512E-2
-6,522604E-2
-6,846912E-2
-6,295588E-2
-5,646972E-2
-6,198296E-2
-5,257802E-2
-4,025431E-2
-4,382170E-2
-3,895708E-2
-2,663337E-2
-2,793061E-2
-3,279523E-2
-2,533614E-2
-2,306598E-2
-1,787705E-2
-7,499196E-3
-1,337342E-3
-2,958882E-3
1,257123E-3
3,851588E-3
-4,904731E-3
2,878663E-3
1,325652E-2
7,094669E-3
7,743285E-3
1,974268E-2
1,941838E-2
1,390514E-2
2,266146E-2
1,876976E-2
1,293221E-2
2,233715E-2
2,785039E-2
2,039130E-2
2,298577E-2
2,752608E-2
1,649960E-2
2,168853E-2
2,979624E-2
2,428300E-2
2,590454E-2
3,368793E-2
3,012054E-2
2,720177E-2
3,174208E-2
3,206639E-2
2,785039E-2
3,433655E-2
4,147133E-2
3,595809E-2
3,855255E-2
4,179564E-2
3,012054E-2
3,466086E-2
4,439010E-2
3,952548E-2
3,887686E-2
4,698456E-2
4,568733E-2
3,757963E-2
4,017409E-2
3,952548E-2
3,498517E-2
3,855255E-2
4,309287E-2
3,725532E-2
3,693101E-2
4,017409E-2
2,914762E-2
3,109347E-2
3,660671E-2
3,044485E-2
2,817469E-2
3,498517E-2
3,141778E-2
2,363438E-2
2,395869E-2
2,428300E-2
2,103992E-2
2,201284E-2
2,525592E-2
1,876976E-2
1,747253E-2
2,071561E-2
1,228360E-2
1,714822E-2
2,168853E-2
1,260791E-2
7,094669E-3
1,487806E-2
1,358083E-2
1,905739E-3
5,473128E-3
7,743285E-3
3,527280E-3
4,824512E-3
1,033775E-2
6,085067E-4
-4,010948E-5
5,473128E-3
-3,283190E-3
-2,634574E-3
9,328148E-4
-5,229039E-3
-6,201963E-3
-1,337342E-3
-2,310266E-3
-1,171520E-2
-8,147812E-3
-3,607499E-3
-9,769352E-3
-8,796428E-3
-1,337342E-3
-9,120736E-3
-1,203951E-2
-6,201963E-3
-1,236382E-2
-1,268813E-2
-5,553347E-3
-5,877655E-3
-1,009366E-2
-5,553347E-3
-2,310266E-3
-1,430967E-2
-9,120736E-3
-3,607499E-3
-1,009366E-2
-1,074228E-2
-1,985958E-3
-7,174888E-3
-6,526271E-3
-1,985958E-3
-8,147812E-3
-8,472120E-3
-2,958882E-3
-1,337342E-3
-6,526271E-3
-2,634574E-3
1,257123E-3
-1,009366E-2
-7,499196E-3
-4,010948E-5
-4,580423E-3
-4,580423E-3
1,905739E-3
6,085067E-4
-4,580423E-3
-1,985958E-3
6,085067E-4
-2,310266E-3
3,527280E-3
7,094669E-3
-4,010948E-5
3,851588E-3
7,094669E-3
-2,634574E-3
2,554355E-3
1,066206E-2
3,202971E-3
1,905739E-3
1,260791E-2
1,195929E-2
4,175896E-3
5,797436E-3
6,121744E-3
2,230047E-3
8,067593E-3
1,455375E-2
8,716209E-3
7,743285E-3
1,163498E-2
6,121744E-3
7,418977E-3
1,358083E-2
1,098637E-2
8,391901E-3
1,358083E-2
1,098637E-2
2,878663E-3
8,391901E-3
1,293221E-2
7,743285E-3
1,131067E-2
1,941838E-2
1,195929E-2
1,066206E-2
1,520237E-2
9,364825E-3
6,121744E-3
1,358083E-2
1,422945E-2
1,098637E-2
1,422945E-2
1,617530E-2
7,418977E-3
1,195929E-2
1,585099E-2
1,131067E-2
1,390514E-2
2,039130E-2
1,390514E-2
1,131067E-2
1,747253E-2
1,455375E-2
1,422945E-2
2,006699E-2
2,233715E-2
1,714822E-2
2,071561E-2
2,201284E-2
1,260791E-2
1,552668E-2
2,298577E-2
1,682391E-2
1,552668E-2
2,428300E-2
1,747253E-2
1,293221E-2
1,747253E-2
1,358083E-2
1,293221E-2
1,714822E-2
1,812114E-2
1,422945E-2
1,941838E-2
2,071561E-2
7,094669E-3
9,689133E-3
1,844545E-2
1,131067E-2
1,195929E-2
2,071561E-2
1,520237E-2
1,033775E-2
1,487806E-2
1,163498E-2
1,066206E-2
1,585099E-2
1,779684E-2
1,098637E-2
1,358083E-2
1,974268E-2
7,743285E-3
1,131067E-2
1,649960E-2
1,066206E-2
1,260791E-2
2,039130E-2
1,228360E-2
9,040517E-3
1,293221E-2
9,689133E-3
9,364825E-3
1,617530E-2
1,390514E-2
9,040517E-3
1,325652E-2
1,585099E-2
6,446052E-3
7,094669E-3
1,422945E-2
8,067593E-3
7,743285E-3
1,487806E-2
1,163498E-2
2,554355E-3
7,094669E-3
5,148820E-3
1,905739E-3
7,418977E-3
1,163498E-2
6,770361E-3
5,473128E-3
6,770361E-3
-1,985958E-3
1,257123E-3
5,148820E-3
-2,310266E-3
9,328148E-4
1,033775E-2
2,554355E-3
-1,661650E-3
3,851588E-3
-1,013034E-3
-3,283190E-3
2,230047E-3
3,851588E-3
-2,634574E-3
4,175896E-3
4,824512E-3
-5,229039E-3
-1,337342E-3
3,527280E-3
-2,958882E-3
-1,661650E-3
9,328148E-4
-3,607499E-3
-8,147812E-3
6,085067E-4
-4,010948E-5
1,257123E-3
1,001344E-2
1,033775E-2
4,824512E-3
9,364825E-3
1,520237E-2
1,001344E-2
1,682391E-2
2,785039E-2
2,525592E-2
2,817469E-2
4,503872E-2
4,503872E-2
4,309287E-2
5,217349E-2
5,184919E-2
5,703812E-2
6,968613E-2
7,260490E-2
7,260490E-2
7,973968E-2
8,460430E-2
7,584799E-2
8,071261E-2
8,784739E-2
8,136122E-2
8,298276E-2
9,044185E-2
8,200984E-2
7,649660E-2
7,844245E-2
7,001044E-2
6,644305E-2
7,065906E-2
6,806459E-2
6,028120E-2
5,671381E-2
5,574088E-2
4,049840E-2
3,822825E-2
4,341718E-2
3,336362E-2
2,785039E-2
3,239070E-2
2,622885E-2
1,812114E-2
2,103992E-2
1,260791E-2
4,175896E-3
7,743285E-3
1,066206E-2
2,554355E-3
3,851588E-3
7,094669E-3
-4,904731E-3
-3,607499E-3
3,202971E-3
-3,931807E-3
-6,201963E-3
-1,013034E-3
-1,985958E-3
-8,147812E-3
-4,904731E-3
-3,607499E-3
-8,147812E-3
-3,607499E-3
3,527280E-3
-1,661650E-3
-1,985958E-3
6,085067E-4
-9,120736E-3
-7,823504E-3
-2,310266E-3
-4,256115E-3
-4,256115E-3
3,851588E-3
2,230047E-3
-5,877655E-3
-1,985958E-3
-1,013034E-3
-7,174888E-3
-1,661650E-3
6,770361E-3
-3,644176E-4
-2,634574E-3
3,527280E-3
-5,877655E-3
-1,985958E-3
5,797436E-3
4,824512E-3
6,085067E-4
8,067593E-3
7,743285E-3
-3,283190E-3
9,328148E-4
4,500204E-3
9,328148E-4
5,473128E-3
1,195929E-2
7,094669E-3
3,851588E-3
6,770361E-3
2,554355E-3
1,581431E-3
9,364825E-3
1,422945E-2
7,418977E-3
9,040517E-3
1,260791E-2
2,554355E-3
6,446052E-3
1,098637E-2
8,067593E-3
1,131067E-2
1,714822E-2
9,364825E-3
8,716209E-3
1,487806E-2
1,195929E-2
1,066206E-2
1,455375E-2
1,552668E-2
1,195929E-2
1,585099E-2
1,844545E-2
1,033775E-2
1,487806E-2
2,071561E-2
1,455375E-2
1,487806E-2
2,266146E-2
1,876976E-2
1,520237E-2
2,103992E-2
1,487806E-2
1,455375E-2
2,201284E-2
2,687746E-2
1,876976E-2
1,909407E-2
2,363438E-2
1,487806E-2
1,714822E-2
2,298577E-2
1,520237E-2
1,390514E-2
2,168853E-2
1,682391E-2
1,131067E-2
1,876976E-2
1,552668E-2
1,325652E-2
1,876976E-2
2,103992E-2
1,293221E-2
1,455375E-2
1,941838E-2
9,364825E-3
1,098637E-2
1,779684E-2
1,358083E-2
1,487806E-2
2,071561E-2
1,779684E-2
1,001344E-2
1,520237E-2
1,520237E-2
8,716209E-3
1,228360E-2
1,876976E-2
1,455375E-2
1,260791E-2
1,812114E-2
8,067593E-3
8,391901E-3
1,844545E-2
1,682391E-2
1,293221E-2
1,779684E-2
1,682391E-2
7,094669E-3
1,260791E-2
1,520237E-2
1,033775E-2
1,487806E-2
2,363438E-2
1,747253E-2
1,358083E-2
1,617530E-2
9,364825E-3
8,067593E-3
1,682391E-2
1,876976E-2
1,520237E-2
1,812114E-2
1,876976E-2
7,743285E-3
1,163498E-2
1,812114E-2
1,163498E-2
1,260791E-2
1,974268E-2
1,390514E-2
1,098637E-2
1,585099E-2
1,260791E-2
1,195929E-2
1,585099E-2
1,747253E-2
1,422945E-2
1,747253E-2
1,747253E-2
8,391901E-3
1,293221E-2
1,779684E-2
1,325652E-2
1,260791E-2
1,682391E-2
1,552668E-2
8,067593E-3
1,358083E-2
1,747253E-2
1,163498E-2
9,689133E-3
1,812114E-2
1,325652E-2
1,260791E-2
1,974268E-2
1,001344E-2
1,098637E-2
1,779684E-2
1,487806E-2
1,260791E-2
1,714822E-2
1,714822E-2
9,364825E-3
1,358083E-2
1,779684E-2
1,131067E-2
1,325652E-2
2,071561E-2
1,422945E-2
1,293221E-2
1,682391E-2
1,195929E-2
1,195929E-2
1,714822E-2
1,714822E-2
1,001344E-2
1,682391E-2
1,876976E-2
7,743285E-3
1,228360E-2
1,941838E-2
1,260791E-2
1,293221E-2
2,298577E-2
1,649960E-2
1,163498E-2
1,585099E-2
1,325652E-2
1,260791E-2
1,974268E-2
2,006699E-2
1,455375E-2
1,779684E-2
2,006699E-2
1,066206E-2
1,293221E-2
1,844545E-2
1,325652E-2
1,358083E-2
1,779684E-2
1,487806E-2
1,098637E-2
1,649960E-2
1,747253E-2
1,163498E-2
1,552668E-2
2,395869E-2
1,585099E-2
1,520237E-2
1,844545E-2
9,364825E-3
1,487806E-2
1,974268E-2
1,487806E-2
1,455375E-2
2,233715E-2
1,812114E-2
1,098637E-2
1,520237E-2
1,358083E-2
1,033775E-2
1,552668E-2
2,266146E-2
1,714822E-2
1,682391E-2
1,941838E-2
9,364825E-3
1,131067E-2
2,006699E-2
1,682391E-2
1,358083E-2
2,039130E-2
1,779684E-2
1,195929E-2
1,585099E-2
1,714822E-2
1,098637E-2
1,260791E-2
2,103992E-2
1,195929E-2
1,552668E-2
1,974268E-2
8,716209E-3
9,364825E-3
1,779684E-2
1,422945E-2
1,066206E-2
1,941838E-2
2,103992E-2
1,001344E-2
1,228360E-2
1,358083E-2
9,040517E-3
1,195929E-2
1,974268E-2
1,390514E-2
1,422945E-2
1,844545E-2
1,131067E-2
1,131067E-2
1,520237E-2
1,585099E-2
1,163498E-2
1,390514E-2
1,682391E-2
9,364825E-3
1,520237E-2
1,909407E-2
1,325652E-2
1,552668E-2
2,590454E-2
1,520237E-2
1,066206E-2
1,747253E-2
1,325652E-2
1,228360E-2
2,071561E-2
2,006699E-2
1,422945E-2
1,909407E-2
2,006699E-2
9,040517E-3
1,358083E-2
1,779684E-2
9,689133E-3
1,260791E-2
2,071561E-2
1,585099E-2
1,066206E-2
1,390514E-2
1,228360E-2
1,131067E-2
1,617530E-2
2,136422E-2
1,520237E-2
1,909407E-2
2,168853E-2
9,364825E-3
1,195929E-2
1,779684E-2
1,487806E-2
1,552668E-2
2,460731E-2
1,941838E-2
9,689133E-3
1,812114E-2
1,390514E-2
1,163498E-2
1,941838E-2
2,006699E-2
1,228360E-2
1,422945E-2
1,909407E-2
9,689133E-3
1,358083E-2
2,006699E-2
1,552668E-2
1,455375E-2
2,006699E-2
1,649960E-2
8,391901E-3
1,098637E-2
1,422945E-2
8,391901E-3
1,358083E-2
2,525592E-2
1,585099E-2
1,325652E-2
1,974268E-2
8,716209E-3
9,689133E-3
1,909407E-2
1,617530E-2
1,228360E-2
1,455375E-2
1,682391E-2
1,228360E-2
1,617530E-2
1,941838E-2
1,422945E-2
1,520237E-2
2,233715E-2
1,649960E-2
1,131067E-2
1,649960E-2
1,390514E-2
1,195929E-2
1,779684E-2
1,974268E-2
1,358083E-2
1,649960E-2
2,006699E-2
9,040517E-3
1,228360E-2
2,006699E-2
1,293221E-2
1,260791E-2
1,941838E-2
1,390514E-2
1,195929E-2
1,714822E-2
1,390514E-2
1,325652E-2
1,779684E-2
2,071561E-2
1,422945E-2
1,617530E-2
2,071561E-2
1,163498E-2
1,390514E-2
1,844545E-2
1,358083E-2
1,422945E-2
2,071561E-2
1,844545E-2
1,001344E-2
1,358083E-2
1,455375E-2
1,033775E-2
1,585099E-2
2,201284E-2
1,390514E-2
1,649960E-2
2,039130E-2
8,067593E-3
1,163498E-2
1,909407E-2
1,455375E-2
1,293221E-2
1,876976E-2
1,552668E-2
8,716209E-3
1,422945E-2
1,747253E-2
1,195929E-2
1,552668E-2
2,298577E-2
1,585099E-2
1,455375E-2
1,876976E-2
1,163498E-2
1,228360E-2
2,136422E-2
2,233715E-2
1,747253E-2
2,103992E-2
1,974268E-2
1,033775E-2
1,617530E-2
1,876976E-2
1,293221E-2
1,552668E-2
2,363438E-2
1,812114E-2
1,293221E-2
1,812114E-2
1,293221E-2
1,163498E-2
1,779684E-2
1,779684E-2
1,422945E-2
1,747253E-2
1,844545E-2
9,689133E-3
1,131067E-2
1,812114E-2
1,260791E-2
1,325652E-2
2,136422E-2
1,260791E-2
1,358083E-2
1,974268E-2
1,293221E-2
1,163498E-2
1,520237E-2
1,487806E-2
1,390514E-2
1,941838E-2
1,844545E-2
9,364825E-3
1,455375E-2
1,487806E-2
8,716209E-3
1,293221E-2
2,136422E-2
1,552668E-2
1,358083E-2
1,649960E-2
9,364825E-3
1,131067E-2
1,909407E-2
1,844545E-2
1,520237E-2
1,747253E-2
1,909407E-2
1,163498E-2
1,390514E-2
1,909407E-2
1,455375E-2
1,390514E-2
2,266146E-2
1,617530E-2
1,163498E-2
1,649960E-2
1,520237E-2
1,293221E-2
1,714822E-2
2,006699E-2
1,585099E-2
1,779684E-2
2,039130E-2
1,066206E-2
1,131067E-2
1,876976E-2
1,487806E-2
1,552668E-2
2,298577E-2
1,779684E-2
1,131067E-2
1,649960E-2
1,455375E-2
1,455375E-2
1,812114E-2
2,331007E-2
2,103992E-2
2,655315E-2
3,012054E-2
1,909407E-2
2,395869E-2
3,628240E-2
3,790394E-2
4,341718E-2
5,444365E-2
6,255135E-2
7,357783E-2
9,109047E-2
8,006399E-2
5,801104E-2
4,698456E-2
4,925472E-2
3,563378E-2
2,525592E-2
1,747253E-2
3,202971E-3
8,391901E-3
1,131067E-2
1,905739E-3
-1,203951E-2
-2,047152E-2
-3,409246E-2
-4,868632E-2
-4,836202E-2
-4,349739E-2
-4,220016E-2
-3,376815E-2
-2,014721E-2
-1,982290E-2
-1,333674E-2
3,202971E-3
-4,010948E-5
-4,010948E-5
7,418977E-3
1,098637E-2
4,500204E-3
8,391901E-3
1,131067E-2
2,841986E-4
1,581431E-3
6,770361E-3
2,230047E-3
1,581431E-3
9,040517E-3
3,527280E-3
-1,661650E-3
5,797436E-3
7,094669E-3
4,175896E-3
9,040517E-3
1,325652E-2
8,391901E-3
1,066206E-2
1,585099E-2
6,770361E-3
1,001344E-2
1,909407E-2
1,260791E-2
1,001344E-2
1,649960E-2
1,617530E-2
8,391901E-3
1,487806E-2
1,585099E-2
1,098637E-2
1,260791E-2
1,941838E-2
1,293221E-2
1,390514E-2
1,909407E-2
1,066206E-2
9,689133E-3
1,779684E-2
1,844545E-2
1,779684E-2
2,233715E-2
2,168853E-2
1,390514E-2
1,682391E-2
2,136422E-2
1,325652E-2
1,552668E-2
2,558023E-2
2,071561E-2
1,779684E-2
2,233715E-2
1,649960E-2
1,747253E-2
2,428300E-2
2,395869E-2
1,974268E-2
2,331007E-2
2,136422E-2
1,163498E-2
1,747253E-2
2,201284E-2
1,455375E-2
1,649960E-2
2,395869E-2
1,747253E-2
1,195929E-2
1,585099E-2
1,066206E-2
8,716209E-3
1,293221E-2
1,682391E-2
1,325652E-2
1,552668E-2
1,455375E-2
4,175896E-3
2,201284E-2
3,368793E-2
-8,598175E-2
-2,448927E-1
-3,272670E-1
-3,655353E-1
-4,167760E-1
-4,991503E-1
-5,520125E-1
-5,377429E-1
-5,072580E-1
-4,816376E-1
-4,663951E-1
-4,628278E-1
-4,780702E-1
-5,108254E-1
-4,290997E-1
-2,238127E-1
-9,769352E-3
1,705460E-1
2,973504E-1
3,764816E-1
4,637205E-1
5,785255E-1
6,887903E-1
7,753806E-1
8,357019E-1
8,603493E-1
8,438096E-1
8,074871E-1
7,604624E-1
6,848986E-1
6,083619E-1
5,383113E-1
4,559371E-1
3,683739E-1
2,898913E-1
2,075171E-1
1,270887E-1
6,709167E-2
1,455375E-2
-3,765985E-2
-6,944204E-2
-8,209006E-2
-1,028458E-1
-1,158181E-1
-1,161424E-1
-1,242501E-1
-1,203584E-1
-1,109535E-1
-1,083590E-1
-1,077104E-1
-1,002513E-1
-9,311653E-2
-1,002513E-1
-9,408946E-2
-8,825191E-2
-9,344084E-2
-8,727899E-2
-7,625251E-2
-8,144144E-2
-8,079283E-2
-7,463097E-2
-7,560390E-2
-6,879343E-2
-5,971280E-2
-5,614541E-2
-5,322664E-2
-4,674048E-2
-4,317309E-2
-4,868632E-2
-4,155155E-2
-3,506538E-2
-3,765985E-2
-3,052507E-2
-2,014721E-2
-2,274168E-2
-2,501183E-2
-1,528259E-2
-1,722844E-2
-1,820136E-2
-8,796428E-3
-3,607499E-3
-1,041797E-2
-3,931807E-3
-1,337342E-3
-1,106658E-2
-3,283190E-3
5,148820E-3
-1,013034E-3
2,230047E-3
1,001344E-2
6,446052E-3
1,581431E-3
6,121744E-3
5,473128E-3
6,121744E-3
1,260791E-2
1,747253E-2
1,098637E-2
1,228360E-2
1,779684E-2
8,716209E-3
1,131067E-2
1,941838E-2
1,455375E-2
1,455375E-2
2,266146E-2
1,649960E-2
1,260791E-2
1,876976E-2
1,812114E-2
1,812114E-2
2,233715E-2
2,363438E-2
1,747253E-2
2,039130E-2
2,460731E-2
1,585099E-2
1,714822E-2
2,363438E-2
1,747253E-2
1,682391E-2
2,395869E-2
2,103992E-2
1,422945E-2
1,682391E-2
1,876976E-2
1,520237E-2
1,812114E-2
2,460731E-2
1,520237E-2
1,617530E-2
2,233715E-2
1,293221E-2
1,455375E-2
2,428300E-2
1,747253E-2
1,682391E-2
2,363438E-2
2,006699E-2
1,228360E-2
1,487806E-2
1,682391E-2
1,455375E-2
1,909407E-2
2,201284E-2
1,487806E-2
1,487806E-2
2,006699E-2
1,260791E-2
1,098637E-2
1,876976E-2
1,714822E-2
1,293221E-2
1,747253E-2
1,552668E-2
7,743285E-3
1,228360E-2
1,682391E-2
1,487806E-2
1,682391E-2
2,039130E-2
1,293221E-2
1,714822E-2
2,201284E-2
1,195929E-2
1,487806E-2
2,039130E-2
1,390514E-2
1,422945E-2
2,071561E-2
1,909407E-2
1,325652E-2
1,714822E-2
2,006699E-2
1,552668E-2
1,779684E-2
2,168853E-2
1,455375E-2
1,487806E-2
2,039130E-2
1,325652E-2
1,195929E-2
1,747253E-2
1,585099E-2
1,293221E-2
2,071561E-2
2,006699E-2
1,066206E-2
1,293221E-2
1,422945E-2
1,195929E-2
1,455375E-2
2,168853E-2
1,520237E-2
1,487806E-2
1,844545E-2
1,066206E-2
1,293221E-2
2,039130E-2
1,974268E-2
1,552668E-2
1,876976E-2
2,233715E-2
1,260791E-2
1,325652E-2
1,747253E-2
1,195929E-2
1,325652E-2
2,363438E-2
1,812114E-2
1,617530E-2
2,006699E-2
1,260791E-2
1,098637E-2
1,876976E-2
2,039130E-2
1,520237E-2
1,941838E-2
2,071561E-2
1,163498E-2
1,747253E-2
2,363438E-2
1,585099E-2
1,552668E-2
2,428300E-2
2,006699E-2
1,617530E-2
1,812114E-2
1,779684E-2
1,585099E-2
1,974268E-2
2,525592E-2
1,714822E-2
1,747253E-2
2,006699E-2
1,033775E-2
1,422945E-2
2,460731E-2
1,844545E-2
1,552668E-2
2,233715E-2
2,039130E-2
1,358083E-2
2,039130E-2
1,909407E-2
1,455375E-2
2,071561E-2
2,590454E-2
2,136422E-2
2,006699E-2
2,298577E-2
1,390514E-2
1,552668E-2
2,103992E-2
1,941838E-2
1,779684E-2
2,298577E-2
2,363438E-2
1,390514E-2
1,390514E-2
1,747253E-2
1,131067E-2
1,260791E-2
2,136422E-2
1,974268E-2
1,649960E-2
1,909407E-2
1,228360E-2
1,422945E-2
2,039130E-2
1,876976E-2
1,617530E-2
2,298577E-2
2,168853E-2
1,228360E-2
1,552668E-2
1,844545E-2
1,390514E-2
1,455375E-2
2,363438E-2
2,103992E-2
1,617530E-2
1,909407E-2
1,293221E-2
9,689133E-3
1,941838E-2
1,876976E-2
1,617530E-2
2,103992E-2
2,136422E-2
1,195929E-2
1,649960E-2
2,006699E-2
1,260791E-2
1,325652E-2
2,298577E-2
1,552668E-2
1,455375E-2
2,039130E-2
1,520237E-2
1,422945E-2
1,747253E-2
1,682391E-2
1,293221E-2
1,585099E-2
1,422945E-2
8,391901E-3
1,455375E-2
1,649960E-2
9,040517E-3
1,066206E-2
2,201284E-2
1,390514E-2
7,418977E-3
1,195929E-2
7,094669E-3
9,040517E-3
1,779684E-2
1,909407E-2
1,520237E-2
1,941838E-2
2,266146E-2
1,098637E-2
1,455375E-2
2,168853E-2
1,487806E-2
1,358083E-2
2,071561E-2
1,844545E-2
1,228360E-2
1,779684E-2
1,844545E-2
1,163498E-2
1,714822E-2
2,168853E-2
1,325652E-2
1,390514E-2
1,682391E-2
4,824512E-3
6,121744E-3
1,260791E-2
1,163498E-2
7,743285E-3
1,228360E-2
1,066206E-2
5,473128E-3
1,033775E-2
1,260791E-2
9,364825E-3
9,040517E-3
1,617530E-2
1,001344E-2
6,446052E-3
1,228360E-2
6,446052E-3
1,066206E-2
1,779684E-2
1,779684E-2
1,422945E-2
2,233715E-2
2,558023E-2
1,552668E-2
2,460731E-2
3,271501E-2
3,012054E-2
3,822825E-2
5,022765E-2
4,860611E-2
5,120057E-2
5,898396E-2
5,865966E-2
6,644305E-2
7,876676E-2
8,071261E-2
7,941537E-2
8,817169E-2
9,303631E-2
8,719877E-2
9,206339E-2
9,984678E-2
9,692801E-2
9,790094E-2
1,050357E-1
9,854955E-2
9,303631E-2
9,433355E-2
8,265846E-2
7,876676E-2
8,525292E-2
8,395569E-2
7,357783E-2
7,163198E-2
6,871321E-2
5,574088E-2
5,249780E-2
5,347073E-2
4,114702E-2
4,017409E-2
4,471441E-2
3,433655E-2
2,849900E-2
2,817469E-2
1,812114E-2
1,552668E-2
1,941838E-2
1,779684E-2
1,033775E-2
9,364825E-3
8,067593E-3
-5,553347E-3
-2,958882E-3
2,878663E-3
-6,201963E-3
-7,499196E-3
-1,661650E-3
-1,041797E-2
-1,560690E-2
-1,009366E-2
-1,398536E-2
-1,755275E-2
-1,398536E-2
-1,398536E-2
-1,852567E-2
-1,528259E-2
-1,366105E-2
-2,533614E-2
-2,306598E-2
-1,722844E-2
-2,371460E-2
-2,274168E-2
-1,884998E-2
-2,176875E-2
-2,663337E-2
-2,436322E-2
-2,501183E-2
-2,663337E-2
-2,144444E-2
-1,690413E-2
-2,403891E-2
-2,176875E-2
-1,722844E-2
-2,695768E-2
-2,566045E-2
-1,982290E-2
-2,306598E-2
-2,339029E-2
-1,236382E-2
-1,820136E-2
-2,436322E-2
-1,820136E-2
-2,144444E-2
-2,112014E-2
-1,398536E-2
-1,430967E-2
-1,949860E-2
-1,722844E-2
-1,139089E-2
-2,209306E-2
-1,528259E-2
-8,472120E-3
-1,236382E-2
-1,398536E-2
-6,526271E-3
-8,796428E-3
-1,333674E-2
-6,526271E-3
-6,850580E-3
-1,106658E-2
-4,904731E-3
2,230047E-3
-3,283190E-3
-1,013034E-3
1,257123E-3
-7,823504E-3
-4,580423E-3
3,851588E-3
-1,013034E-3
1,257123E-3
7,418977E-3
2,230047E-3
-2,634574E-3
2,878663E-3
3,527280E-3
-4,010948E-5
2,878663E-3
9,689133E-3
4,500204E-3
3,851588E-3
6,770361E-3
2,841986E-4
1,581431E-3
9,040517E-3
1,066206E-2
8,391901E-3
1,131067E-2
1,098637E-2
2,230047E-3
9,040517E-3
1,228360E-2
6,121744E-3
8,716209E-3
1,552668E-2
1,033775E-2
8,391901E-3
1,487806E-2
6,446052E-3
5,797436E-3
1,260791E-2
1,390514E-2
8,067593E-3
1,066206E-2
1,487806E-2
6,446052E-3
9,364825E-3
1,487806E-2
6,446052E-3
8,067593E-3
1,876976E-2
1,358083E-2
1,098637E-2
1,779684E-2
1,293221E-2
8,716209E-3
1,649960E-2
2,006699E-2
1,293221E-2
1,682391E-2
2,168853E-2
1,163498E-2
1,812114E-2
2,071561E-2
1,293221E-2
1,260791E-2
2,103992E-2
1,812114E-2
1,293221E-2
1,876976E-2
1,585099E-2
1,228360E-2
1,682391E-2
2,103992E-2
1,520237E-2
1,552668E-2
2,168853E-2
1,195929E-2
1,066206E-2
1,941838E-2
1,649960E-2
1,325652E-2
2,103992E-2
1,974268E-2
1,163498E-2
1,228360E-2
1,260791E-2
9,689133E-3
1,455375E-2
2,201284E-2
1,520237E-2
1,195929E-2
1,455375E-2
7,094669E-3
1,163498E-2
1,779684E-2
1,422945E-2
1,163498E-2
1,585099E-2
1,682391E-2
7,418977E-3
1,066206E-2
1,520237E-2
9,040517E-3
1,390514E-2
2,298577E-2
1,682391E-2
1,260791E-2
1,844545E-2
9,040517E-3
1,001344E-2
1,714822E-2
1,682391E-2
1,747253E-2
1,909407E-2
1,520237E-2
8,391901E-3
1,163498E-2
1,552668E-2
8,716209E-3
1,001344E-2
1,747253E-2
1,033775E-2
7,743285E-3
9,364825E-3
5,148820E-3
4,824512E-3
1,098637E-2
1,682391E-2
1,228360E-2
1,163498E-2
1,585099E-2
5,797436E-3
8,391901E-3
1,487806E-2
1,098637E-2
1,098637E-2
1,812114E-2
1,747253E-2
1,098637E-2
1,422945E-2
1,358083E-2
9,364825E-3
1,358083E-2
2,006699E-2
1,422945E-2
1,228360E-2
1,487806E-2
6,446052E-3
8,391901E-3
1,682391E-2
1,163498E-2
9,040517E-3
1,325652E-2
1,066206E-2
5,148820E-3
1,001344E-2
9,364825E-3
4,500204E-3
1,001344E-2
1,682391E-2
9,689133E-3
1,001344E-2
1,260791E-2
5,148820E-3
6,121744E-3
1,098637E-2
1,066206E-2
9,364825E-3
1,325652E-2
1,585099E-2
6,121744E-3
8,391901E-3
9,364825E-3
5,148820E-3
8,067593E-3
1,747253E-2
1,163498E-2
9,364825E-3
1,358083E-2
4,824512E-3
5,148820E-3
1,358083E-2
1,228360E-2
7,418977E-3
1,195929E-2
1,260791E-2
6,770361E-3
8,391901E-3
1,066206E-2
4,500204E-3
8,067593E-3
1,779684E-2
1,228360E-2
8,391901E-3
1,228360E-2
6,446052E-3
6,770361E-3
1,195929E-2
1,552668E-2
1,098637E-2
1,455375E-2
1,682391E-2
7,418977E-3
8,391901E-3
1,520237E-2
8,067593E-3
1,001344E-2
2,006699E-2
1,552668E-2
1,163498E-2
1,487806E-2
7,418977E-3
3,851588E-3
9,364825E-3
1,520237E-2
1,390514E-2
1,747253E-2
1,941838E-2
8,716209E-3
9,689133E-3
1,520237E-2
9,364825E-3
1,033775E-2
1,714822E-2
1,422945E-2
1,552668E-2
1,812114E-2
1,163498E-2
1,066206E-2
1,714822E-2
2,266146E-2
1,617530E-2
1,876976E-2
2,006699E-2
9,040517E-3
1,390514E-2
2,103992E-2
1,487806E-2
1,358083E-2
2,590454E-2
1,941838E-2
1,682391E-2
2,103992E-2
1,325652E-2
1,325652E-2
1,909407E-2
2,006699E-2
1,293221E-2
1,682391E-2
2,168853E-2
1,195929E-2
1,390514E-2
2,071561E-2
1,585099E-2
1,487806E-2
2,428300E-2
1,682391E-2
9,689133E-3
1,520237E-2
1,422945E-2
1,098637E-2
1,812114E-2
2,363438E-2
1,812114E-2
1,812114E-2
2,006699E-2
1,260791E-2
1,422945E-2
1,941838E-2
1,552668E-2
1,487806E-2
2,168853E-2
1,941838E-2
1,390514E-2
1,876976E-2
2,039130E-2
1,585099E-2
1,714822E-2
2,558023E-2
1,812114E-2
1,585099E-2
2,298577E-2
1,325652E-2
1,293221E-2
2,103992E-2
1,974268E-2
1,812114E-2
2,331007E-2
2,103992E-2
1,033775E-2
1,552668E-2
1,941838E-2
1,487806E-2
1,552668E-2
2,363438E-2
1,909407E-2
1,552668E-2
2,006699E-2
1,390514E-2
1,422945E-2
2,201284E-2
2,103992E-2
1,649960E-2
2,233715E-2
2,331007E-2
1,390514E-2
1,422945E-2
2,006699E-2
1,649960E-2
1,617530E-2
2,428300E-2
1,682391E-2
1,390514E-2
1,747253E-2
1,325652E-2
1,358083E-2
1,649960E-2
2,071561E-2
1,585099E-2
1,649960E-2
2,103992E-2
9,364825E-3
1,293221E-2
1,844545E-2
1,358083E-2
1,455375E-2
2,168853E-2
1,779684E-2
1,066206E-2
1,552668E-2
1,844545E-2
1,260791E-2
1,876976E-2
2,363438E-2
1,455375E-2
1,422945E-2
1,909407E-2
1,131067E-2
1,617530E-2
2,395869E-2
1,844545E-2
1,649960E-2
2,168853E-2
1,941838E-2
1,325652E-2
1,714822E-2
2,039130E-2
1,293221E-2
1,682391E-2
2,687746E-2
2,071561E-2
1,941838E-2
2,136422E-2
1,487806E-2
1,293221E-2
1,909407E-2
2,201284E-2
1,844545E-2
2,266146E-2
2,168853E-2
1,195929E-2
1,747253E-2
2,233715E-2
1,358083E-2
1,585099E-2
2,622885E-2
2,103992E-2
1,131067E-2
1,260791E-2
1,325652E-2
1,487806E-2
1,876976E-2
2,298577E-2
1,585099E-2
1,844545E-2
1,974268E-2
1,195929E-2
1,195929E-2
1,974268E-2
1,422945E-2
1,422945E-2
2,363438E-2
1,812114E-2
1,358083E-2
1,876976E-2
1,649960E-2
1,520237E-2
2,103992E-2
2,071561E-2
1,585099E-2
2,071561E-2
2,233715E-2
1,358083E-2
1,552668E-2
2,395869E-2
1,649960E-2
1,617530E-2
2,233715E-2
2,006699E-2
1,487806E-2
1,844545E-2
1,714822E-2
1,228360E-2
1,585099E-2
2,460731E-2
1,585099E-2
1,649960E-2
2,363438E-2
1,520237E-2
1,552668E-2
2,363438E-2
1,779684E-2
1,682391E-2
2,298577E-2
2,266146E-2
1,520237E-2
1,779684E-2
1,974268E-2
1,682391E-2
2,136422E-2
2,785039E-2
1,844545E-2
1,747253E-2
2,006699E-2
1,098637E-2
1,617530E-2
2,266146E-2
2,103992E-2
1,617530E-2
2,071561E-2
1,941838E-2
1,163498E-2
1,617530E-2
1,974268E-2
1,325652E-2
1,649960E-2
2,428300E-2
1,682391E-2
1,617530E-2
1,974268E-2
1,163498E-2
1,260791E-2
1,779684E-2
1,520237E-2
1,455375E-2
2,103992E-2
1,909407E-2
1,228360E-2
1,747253E-2
1,876976E-2
1,325652E-2
1,195929E-2
2,168853E-2
1,844545E-2
1,812114E-2
2,136422E-2
1,390514E-2
1,520237E-2
2,331007E-2
1,876976E-2
1,714822E-2
2,266146E-2
2,168853E-2
1,487806E-2
1,909407E-2
1,974268E-2
1,422945E-2
2,201284E-2
2,849900E-2
1,876976E-2
1,682391E-2
2,136422E-2
1,228360E-2
1,520237E-2
2,233715E-2
1,779684E-2
1,714822E-2
2,103992E-2
1,876976E-2
1,163498E-2
1,228360E-2
1,585099E-2
1,293221E-2
1,552668E-2
2,363438E-2
1,747253E-2
1,617530E-2
1,779684E-2
1,131067E-2
1,390514E-2
2,103992E-2
1,876976E-2
1,617530E-2
2,298577E-2
2,168853E-2
8,716209E-3
1,390514E-2
1,714822E-2
1,228360E-2
1,520237E-2
2,590454E-2
1,844545E-2
1,585099E-2
1,876976E-2
1,195929E-2
9,689133E-3
1,714822E-2
1,974268E-2
1,747253E-2
2,006699E-2
2,006699E-2
1,228360E-2
1,520237E-2
1,844545E-2
1,131067E-2
1,260791E-2
2,071561E-2
1,487806E-2
1,422945E-2
1,779684E-2
1,066206E-2
1,163498E-2
1,974268E-2
2,039130E-2
1,422945E-2
1,714822E-2
1,941838E-2
1,228360E-2
1,520237E-2
2,103992E-2
1,487806E-2
1,455375E-2
2,493161E-2
2,071561E-2
1,552668E-2
1,909407E-2
1,455375E-2
1,390514E-2
1,779684E-2
1,779684E-2
1,649960E-2
1,812114E-2
2,071561E-2
8,391901E-3
1,260791E-2
2,039130E-2
1,001344E-2
1,066206E-2
1,876976E-2
1,293221E-2
1,163498E-2
1,649960E-2
1,228360E-2
1,260791E-2
1,747253E-2
1,941838E-2
1,552668E-2
1,844545E-2
2,103992E-2
1,033775E-2
1,455375E-2
1,909407E-2
1,228360E-2
1,747253E-2
2,687746E-2
1,909407E-2
1,228360E-2
1,649960E-2
1,422945E-2
1,585099E-2
2,103992E-2
2,233715E-2
1,422945E-2
1,617530E-2
1,974268E-2
7,094669E-3
1,163498E-2
1,779684E-2
1,228360E-2
1,422945E-2
2,168853E-2
1,552668E-2
1,195929E-2
1,552668E-2
1,066206E-2
8,391901E-3
1,649960E-2
2,006699E-2
1,552668E-2
1,714822E-2
1,844545E-2
1,001344E-2
1,195929E-2
2,006699E-2
1,649960E-2
1,131067E-2
2,006699E-2
1,812114E-2
1,131067E-2
1,520237E-2
1,325652E-2
1,325652E-2
1,649960E-2
2,168853E-2
1,552668E-2
1,520237E-2
1,909407E-2
8,391901E-3
1,098637E-2
1,876976E-2
1,358083E-2
1,325652E-2
1,747253E-2
1,617530E-2
7,743285E-3
1,131067E-2
1,293221E-2
8,067593E-3
1,293221E-2
2,395869E-2
1,876976E-2
1,779684E-2
2,460731E-2
2,071561E-2
2,363438E-2
3,952548E-2
4,341718E-2
4,439010E-2
6,092981E-2
7,098336E-2
6,676736E-2
7,130767E-2
7,714522E-2
5,833535E-2
5,249780E-2
4,828180E-2
2,136422E-2
4,175896E-3
6,446052E-3
8,067593E-3
1,098637E-2
9,689133E-3
-3,931807E-3
-2,112014E-2
-2,793061E-2
-3,279523E-2
-4,998356E-2
-4,674048E-2
-3,538969E-2
-3,506538E-2
-2,598476E-2
-1,074228E-2
-1,139089E-2
-7,174888E-3
2,230047E-3
-4,010948E-5
1,257123E-3
1,066206E-2
1,098637E-2
6,770361E-3
1,033775E-2
9,689133E-3
-1,337342E-3
-6,887257E-4
5,797436E-3
-3,644176E-4
2,230047E-3
1,131067E-2
5,473128E-3
2,230047E-3
9,040517E-3
8,067593E-3
3,851588E-3
9,040517E-3
1,682391E-2
1,098637E-2
1,131067E-2
1,552668E-2
5,797436E-3
8,391901E-3
1,585099E-2
1,260791E-2
1,163498E-2
1,747253E-2
1,325652E-2
1,033775E-2
1,552668E-2
1,325652E-2
9,689133E-3
1,649960E-2
1,974268E-2
1,325652E-2
1,422945E-2
1,779684E-2
7,743285E-3
9,364825E-3
1,909407E-2
1,487806E-2
1,195929E-2
1,941838E-2
1,747253E-2
1,001344E-2
1,487806E-2
1,617530E-2
1,260791E-2
1,747253E-2
2,136422E-2
1,325652E-2
1,682391E-2
2,136422E-2
1,293221E-2
1,617530E-2
2,233715E-2
1,617530E-2
1,747253E-2
2,331007E-2
1,779684E-2
1,131067E-2
1,747253E-2
1,844545E-2
1,066206E-2
1,260791E-2
1,844545E-2
1,260791E-2
1,358083E-2
1,714822E-2
4,500204E-3
6,446052E-3
1,520237E-2
7,743285E-3
4,175896E-3
1,649960E-2
3,530947E-2
-5,229039E-3
-1,602483E-1
-2,964577E-1
-3,590492E-1
-3,895341E-1
-4,569902E-1
-5,422832E-1
-5,481208E-1
-5,095281E-1
-4,910426E-1
-4,618548E-1
-4,501797E-1
-4,628278E-1
-5,001232E-1
-4,612062E-1
-2,941876E-1
-8,436021E-2
1,082788E-1
2,418937E-1
3,213492E-1
4,212361E-1
5,444732E-1
6,540893E-1
7,478144E-1
8,155948E-1
8,327831E-1
8,275942E-1
8,039197E-1
7,546249E-1
6,839257E-1
6,099834E-1
5,353926E-1
4,484780E-1
3,696711E-1
2,921615E-1
2,045983E-1
1,322776E-1
7,357783E-2
1,228360E-2
-3,571400E-2
-6,522604E-2
-9,311653E-2
-1,106292E-1
-1,106292E-1
-1,135479E-1
-1,190612E-1
-1,128993E-1
-1,083590E-1
-1,135479E-1
-1,067375E-1
-9,700823E-2
-9,765685E-2
-9,473807E-2
-8,760330E-2
-8,825191E-2
-9,149499E-2
-8,533314E-2
-8,338729E-2
-8,500883E-2
-7,527959E-2
-6,652327E-2
-6,814481E-2
-6,392880E-2
-5,646972E-2
-5,971280E-2
-5,387525E-2
-4,414601E-2
-4,544324E-2
-4,284878E-2
-3,701123E-2
-3,603831E-2
-3,928139E-2
-3,247092E-2
-2,955215E-2
-3,182230E-2
-2,533614E-2
-1,722844E-2
-1,917429E-2
-1,917429E-2
-1,528259E-2
-2,014721E-2
-1,430967E-2
-5,553347E-3
-8,472120E-3
-9,445044E-3
9,328148E-4
1,581431E-3
-5,877655E-3
1,257123E-3
4,175896E-3
1,257123E-3
7,418977E-3
1,422945E-2
6,770361E-3
8,067593E-3
1,163498E-2
2,554355E-3
6,770361E-3
1,552668E-2
1,066206E-2
9,689133E-3
1,714822E-2
1,422945E-2
7,094669E-3
1,325652E-2
1,617530E-2
8,067593E-3
1,195929E-2
2,233715E-2
1,779684E-2
1,520237E-2
2,168853E-2
1,358083E-2
1,487806E-2
2,201284E-2
2,363438E-2
1,779684E-2
2,103992E-2
2,071561E-2
1,195929E-2
1,876976E-2
2,103992E-2
1,358083E-2
1,487806E-2
2,331007E-2
1,585099E-2
1,293221E-2
1,941838E-2
1,552668E-2
1,260791E-2
1,844545E-2
1,909407E-2
1,325652E-2
1,876976E-2
2,039130E-2
9,364825E-3
1,260791E-2
1,941838E-2
1,098637E-2
1,098637E-2
2,331007E-2
1,617530E-2
1,163498E-2
1,585099E-2
9,689133E-3
6,121744E-3
1,390514E-2
2,136422E-2
1,617530E-2
1,617530E-2
1,779684E-2
8,391901E-3
1,228360E-2
2,039130E-2
1,585099E-2
1,455375E-2
2,168853E-2
1,876976E-2
1,131067E-2
1,520237E-2
1,779684E-2
1,358083E-2
1,844545E-2
2,233715E-2
1,520237E-2
1,455375E-2
1,812114E-2
8,067593E-3
1,422945E-2
2,039130E-2
1,617530E-2
1,455375E-2
1,876976E-2
1,552668E-2
1,098637E-2
1,617530E-2
1,714822E-2
1,195929E-2
1,455375E-2
2,006699E-2
1,487806E-2
1,585099E-2
2,006699E-2
9,040517E-3
1,066206E-2
1,844545E-2
1,585099E-2
1,455375E-2
1,941838E-2
1,520237E-2
7,094669E-3
1,293221E-2
1,487806E-2
1,001344E-2
1,390514E-2
2,103992E-2
1,422945E-2
1,293221E-2
1,779684E-2
1,033775E-2
1,195929E-2
1,779684E-2
1,422945E-2
1,358083E-2
1,779684E-2
1,747253E-2
9,689133E-3
1,228360E-2
1,747253E-2
1,098637E-2
1,293221E-2
2,428300E-2
1,844545E-2
1,358083E-2
1,585099E-2
9,689133E-3
1,195929E-2
1,747253E-2
1,714822E-2
1,358083E-2
2,039130E-2
2,039130E-2
9,364825E-3
1,390514E-2
1,941838E-2
1,195929E-2
1,293221E-2
2,136422E-2
1,455375E-2
1,260791E-2
1,909407E-2
1,487806E-2
1,195929E-2
1,909407E-2
2,168853E-2
1,585099E-2
1,779684E-2
1,876976E-2
7,094669E-3
1,131067E-2
1,812114E-2
1,131067E-2
1,358083E-2
2,039130E-2
1,585099E-2
1,195929E-2
1,552668E-2
1,195929E-2
1,001344E-2
1,585099E-2
1,974268E-2
1,649960E-2
1,876976E-2
2,395869E-2
1,682391E-2
1,844545E-2
2,168853E-2
1,422945E-2
1,422945E-2
2,266146E-2
1,714822E-2
1,325652E-2
1,876976E-2
1,649960E-2
1,293221E-2
1,747253E-2
2,266146E-2
1,617530E-2
1,844545E-2
1,941838E-2
9,689133E-3
1,487806E-2
2,201284E-2
1,552668E-2
1,390514E-2
2,071561E-2
1,876976E-2
1,260791E-2
1,649960E-2
1,779684E-2
1,325652E-2
1,682391E-2
2,266146E-2
1,520237E-2
1,390514E-2
1,974268E-2
1,293221E-2
1,552668E-2
2,039130E-2
1,358083E-2
1,358083E-2
2,266146E-2
2,071561E-2
1,487806E-2
1,617530E-2
1,422945E-2
9,689133E-3
1,455375E-2
2,168853E-2
1,487806E-2
1,747253E-2
2,298577E-2
1,422945E-2
1,293221E-2
1,844545E-2
1,455375E-2
1,455375E-2
1,779684E-2
1,520237E-2
7,743285E-3
1,487806E-2
1,909407E-2
1,066206E-2
1,293221E-2
2,071561E-2
1,066206E-2
1,033775E-2
1,747253E-2
8,391901E-3
1,066206E-2
1,714822E-2
1,358083E-2
1,098637E-2
1,974268E-2
1,649960E-2
8,067593E-3
1,260791E-2
1,455375E-2
1,033775E-2
1,228360E-2
1,909407E-2
1,260791E-2
1,195929E-2
1,585099E-2
4,500204E-3
4,824512E-3
1,422945E-2
1,520237E-2
1,163498E-2
1,422945E-2
1,228360E-2
2,878663E-3
7,743285E-3
1,260791E-2
5,473128E-3
8,716209E-3
1,487806E-2
8,067593E-3
5,797436E-3
9,689133E-3
4,824512E-3
4,175896E-3
1,066206E-2
1,098637E-2
3,202971E-3
7,094669E-3
1,066206E-2
-3,644176E-4
2,841986E-4
4,500204E-3
-3,644176E-4
2,841986E-4
1,293221E-2
8,716209E-3
1,581431E-3
9,040517E-3
8,391901E-3
8,391901E-3
1,552668E-2
2,039130E-2
2,103992E-2
2,882331E-2
3,141778E-2
2,266146E-2
3,109347E-2
4,147133E-2
3,952548E-2
4,568733E-2
5,865966E-2
6,157843E-2
5,865966E-2
6,741597E-2
7,163198E-2
7,260490E-2
7,876676E-2
8,525292E-2
8,330707E-2
8,849600E-2
9,433355E-2
8,395569E-2
8,590154E-2
9,627940E-2
9,303631E-2
8,914462E-2
9,271201E-2
8,590154E-2
7,973968E-2
8,168553E-2
7,552368E-2
6,579443E-2
6,838890E-2
7,292921E-2
6,417289E-2
5,638950E-2
5,930827E-2
5,152488E-2
4,536302E-2
4,276856E-2
3,952548E-2
3,693101E-2
3,984979E-2
3,498517E-2
2,071561E-2
2,071561E-2
2,006699E-2
1,066206E-2
1,520237E-2
2,168853E-2
1,293221E-2
9,689133E-3
1,163498E-2
1,257123E-3
2,841986E-4
9,040517E-3
6,770361E-3
3,202971E-3
9,689133E-3
1,001344E-2
-4,010948E-5
4,500204E-3
1,001344E-2
2,554355E-3
2,554355E-3
1,228360E-2
8,716209E-3
8,391901E-3
1,422945E-2
7,094669E-3
6,770361E-3
1,066206E-2
1,228360E-2
9,364825E-3
1,325652E-2
1,617530E-2
7,743285E-3
1,390514E-2
2,071561E-2
1,422945E-2
1,325652E-2
2,039130E-2
1,779684E-2
1,195929E-2
1,747253E-2
1,617530E-2
1,455375E-2
1,779684E-2
2,103992E-2
1,585099E-2
2,136422E-2
2,363438E-2
1,195929E-2
1,228360E-2
1,585099E-2
1,163498E-2
1,585099E-2
2,395869E-2
1,844545E-2
1,552668E-2
1,844545E-2
1,422945E-2
1,228360E-2
1,876976E-2
2,331007E-2
1,649960E-2
1,747253E-2
2,168853E-2
1,228360E-2
1,487806E-2
2,071561E-2
1,325652E-2
1,325652E-2
2,395869E-2
1,876976E-2
1,001344E-2
1,325652E-2
1,195929E-2
6,446052E-3
1,325652E-2
1,714822E-2
1,260791E-2
1,163498E-2
1,293221E-2
2,878663E-3
4,824512E-3
1,033775E-2
6,446052E-3
5,148820E-3
1,001344E-2
6,446052E-3
-1,013034E-3
2,554355E-3
3,527280E-3
-3,644176E-4
6,085067E-4
7,418977E-3
6,085067E-4
2,841986E-4
5,797436E-3
-4,904731E-3
-5,229039E-3
6,085067E-4
-1,013034E-3
-6,887257E-4
1,257123E-3
-1,985958E-3
-1,236382E-2
-5,877655E-3
-1,013034E-3
-7,499196E-3
-6,526271E-3
2,230047E-3
-3,283190E-3
-9,120736E-3
-4,580423E-3
-8,147812E-3
-8,472120E-3
-1,013034E-3
1,257123E-3
-5,877655E-3
-5,877655E-3
-1,985958E-3
-1,009366E-2
-5,553347E-3
6,085067E-4
-7,174888E-3
-5,229039E-3
4,175896E-3
-1,013034E-3
-6,201963E-3
-2,310266E-3
-3,931807E-3
-8,796428E-3
-2,958882E-3
3,202971E-3
-6,887257E-4
1,581431E-3
6,446052E-3
-3,931807E-3
-1,337342E-3
3,851588E-3
-3,644176E-4
-2,634574E-3
6,121744E-3
5,797436E-3
-3,283190E-3
1,905739E-3
3,527280E-3
-1,337342E-3
2,878663E-3
1,131067E-2
3,527280E-3
[truncated: 8,284,869 more chars]
