# Supplementary material for: Etomidate as an anesthetic in Colossoma macropomum: Behavioral and electrophysiological data complement each other as a tool to assess anesthetic safety
Source: PLoS One. 2024 Aug 6;19(8):e0305093. doi: 10.1371/journal.pone.0305093 (PMC11302908; doi:10.1371/journal.pone.0305093)
Supplement: S1 File — (ZIP) [file pone.0305093.s001.zip › Voltage_1.17.txt]

channel names:
01/01/2004 01:42:21 etomidato - Voltage 1 - Dev1_ai1
start times:
01/01/2004 01:42:30,250338
dt:
0,001000
data:
8,067593E-3
1,293221E-2
1,358083E-2
3,527280E-3
6,770361E-3
1,260791E-2
1,066206E-2
7,743285E-3
1,358083E-2
1,422945E-2
2,554355E-3
7,094669E-3
1,455375E-2
7,743285E-3
8,716209E-3
1,552668E-2
1,390514E-2
4,500204E-3
7,743285E-3
1,325652E-2
7,418977E-3
8,716209E-3
1,520237E-2
1,195929E-2
4,824512E-3
8,067593E-3
1,260791E-2
6,770361E-3
9,364825E-3
1,682391E-2
1,033775E-2
6,121744E-3
1,066206E-2
1,131067E-2
6,770361E-3
9,364825E-3
1,617530E-2
1,163498E-2
8,716209E-3
1,163498E-2
9,689133E-3
5,148820E-3
1,033775E-2
1,649960E-2
8,716209E-3
8,391901E-3
1,293221E-2
7,743285E-3
7,743285E-3
1,131067E-2
1,617530E-2
1,260791E-2
1,195929E-2
1,455375E-2
5,473128E-3
8,391901E-3
1,487806E-2
1,585099E-2
1,098637E-2
1,487806E-2
1,682391E-2
9,040517E-3
1,228360E-2
1,682391E-2
1,260791E-2
1,163498E-2
1,585099E-2
1,617530E-2
6,121744E-3
1,033775E-2
1,747253E-2
1,066206E-2
9,364825E-3
1,617530E-2
1,487806E-2
6,770361E-3
1,163498E-2
1,293221E-2
7,094669E-3
9,689133E-3
1,844545E-2
1,228360E-2
8,391901E-3
1,131067E-2
1,260791E-2
8,391901E-3
1,001344E-2
1,909407E-2
1,260791E-2
1,001344E-2
1,455375E-2
1,131067E-2
8,067593E-3
1,228360E-2
1,909407E-2
1,455375E-2
1,293221E-2
1,552668E-2
1,098637E-2
9,689133E-3
1,520237E-2
2,168853E-2
1,682391E-2
1,974268E-2
2,785039E-2
2,071561E-2
2,525592E-2
3,466086E-2
4,114702E-2
5,055195E-2
7,422644E-2
9,271201E-2
8,849600E-2
9,627940E-2
9,076616E-2
6,676736E-2
4,049840E-2
3,271501E-2
3,271501E-2
2,785039E-2
3,336362E-2
3,822825E-2
2,233715E-2
1,260791E-2
7,418977E-3
-1,074228E-2
-3,376815E-2
-3,798416E-2
-3,830846E-2
-4,544324E-2
-4,414601E-2
-2,955215E-2
-2,663337E-2
-2,598476E-2
-1,495828E-2
-8,796428E-3
-8,796428E-3
-2,958882E-3
6,121744E-3
-2,634574E-3
-7,499196E-3
-3,931807E-3
-6,850580E-3
-1,041797E-2
-3,283190E-3
2,878663E-3
-1,337342E-3
-2,310266E-3
3,851588E-3
9,328148E-4
2,554355E-3
1,001344E-2
1,552668E-2
1,001344E-2
1,228360E-2
1,682391E-2
8,716209E-3
9,040517E-3
1,617530E-2
1,649960E-2
1,325652E-2
1,520237E-2
1,649960E-2
8,391901E-3
9,364825E-3
1,422945E-2
1,422945E-2
1,033775E-2
1,390514E-2
1,585099E-2
5,473128E-3
8,067593E-3
1,552668E-2
1,098637E-2
1,066206E-2
1,487806E-2
1,422945E-2
4,175896E-3
6,770361E-3
1,260791E-2
8,716209E-3
9,040517E-3
1,487806E-2
1,325652E-2
4,500204E-3
5,148820E-3
5,473128E-3
-3,283190E-3
-1,661650E-3
6,770361E-3
2,841986E-4
-6,850580E-3
-3,283190E-3
-1,985958E-3
-7,823504E-3
-6,850580E-3
-4,010948E-5
-7,174888E-3
-1,171520E-2
-5,877655E-3
-7,499196E-3
-1,106658E-2
-3,283190E-3
4,500204E-3
-1,661650E-3
-3,931807E-3
2,841986E-4
-4,580423E-3
-1,661650E-3
2,878663E-3
4,500204E-3
-1,013034E-3
-3,644176E-4
2,554355E-3
-3,283190E-3
-4,256115E-3
2,554355E-3
5,473128E-3
2,841986E-4
2,841986E-4
2,230047E-3
-9,445044E-3
-1,106658E-2
-4,580423E-3
-1,074228E-2
-2,144444E-2
-3,084938E-2
-4,317309E-2
-6,976635E-2
-9,311653E-2
-1,271689E-1
-1,761394E-1
-2,098674E-1
-2,244613E-1
-2,419739E-1
-2,893229E-1
-3,428338E-1
-4,083440E-1
-4,871509E-1
-5,156900E-1
-4,631521E-1
-3,473741E-1
-1,816526E-1
5,995689E-2
3,881567E-1
8,136489E-1
1,185955E+0
1,371459E+0
1,395458E+0
1,396106E+0
1,489507E+0
1,649715E+0
1,780736E+0
1,856300E+0
1,863110E+0
1,764520E+0
1,558585E+0
1,270923E+0
9,407777E-1
6,086862E-1
2,908643E-1
-2,274168E-2
-3,470498E-1
-6,554668E-1
-9,230209E-1
-1,144848E+0
-1,312191E+0
-1,407537E+0
-1,445157E+0
-1,450022E+0
-1,409807E+0
-1,333919E+0
-1,247329E+0
-1,144848E+0
-1,034259E+0
-9,275612E-1
-8,367550E-1
-7,488675E-1
-6,694120E-1
-6,094150E-1
-5,503909E-1
-4,903939E-1
-4,388290E-1
-3,921286E-1
-3,395907E-1
-2,864042E-1
-2,448927E-1
-1,874902E-1
-1,317092E-1
-8,663037E-2
-4,641617E-2
-1,661650E-3
3,368793E-2
5,444365E-2
8,006399E-2
1,073059E-1
1,167108E-1
1,313047E-1
1,478444E-1
1,530333E-1
1,491416E-1
1,582222E-1
1,647084E-1
1,604924E-1
1,608167E-1
1,673029E-1
1,656813E-1
1,572493E-1
1,585466E-1
1,614653E-1
1,549792E-1
1,553035E-1
1,614653E-1
1,530333E-1
1,452499E-1
1,462228E-1
1,397367E-1
1,322776E-1
1,335748E-1
1,377908E-1
1,280616E-1
1,231970E-1
1,206025E-1
1,147650E-1
1,102246E-1
1,111976E-1
1,134677E-1
1,050357E-1
1,037385E-1
1,050357E-1
9,400924E-2
9,044185E-2
9,498216E-2
9,595509E-2
8,914462E-2
8,946893E-2
8,914462E-2
7,649660E-2
7,682091E-2
8,168553E-2
7,876676E-2
7,422644E-2
7,552368E-2
7,714522E-2
6,514582E-2
6,741597E-2
6,968613E-2
6,547013E-2
6,190274E-2
6,579443E-2
6,547013E-2
5,314642E-2
5,476796E-2
6,060550E-2
5,541658E-2
5,314642E-2
5,476796E-2
5,444365E-2
4,244425E-2
4,341718E-2
5,087626E-2
4,406579E-2
4,179564E-2
4,698456E-2
4,536302E-2
3,401224E-2
3,725532E-2
4,147133E-2
3,466086E-2
3,336362E-2
3,920117E-2
3,563378E-2
2,947193E-2
3,206639E-2
3,563378E-2
2,785039E-2
2,849900E-2
3,725532E-2
3,076916E-2
2,525592E-2
2,817469E-2
2,687746E-2
2,201284E-2
2,395869E-2
3,174208E-2
2,525592E-2
2,039130E-2
2,395869E-2
2,071561E-2
1,552668E-2
1,909407E-2
2,785039E-2
2,136422E-2
1,812114E-2
2,298577E-2
1,682391E-2
1,585099E-2
2,168853E-2
2,590454E-2
1,876976E-2
1,844545E-2
2,103992E-2
1,422945E-2
1,585099E-2
2,103992E-2
2,168853E-2
1,747253E-2
1,941838E-2
2,395869E-2
1,455375E-2
1,844545E-2
2,558023E-2
2,460731E-2
2,006699E-2
2,493161E-2
2,687746E-2
1,812114E-2
2,103992E-2
2,947193E-2
2,752608E-2
2,849900E-2
3,336362E-2
3,368793E-2
2,525592E-2
2,914762E-2
3,660671E-2
3,141778E-2
3,174208E-2
3,952548E-2
3,693101E-2
3,076916E-2
3,303932E-2
3,693101E-2
3,174208E-2
3,174208E-2
4,082271E-2
3,725532E-2
3,206639E-2
3,757963E-2
3,628240E-2
3,076916E-2
3,466086E-2
4,341718E-2
3,401224E-2
3,044485E-2
3,563378E-2
3,206639E-2
3,044485E-2
3,628240E-2
4,211994E-2
3,693101E-2
3,693101E-2
3,920117E-2
3,401224E-2
3,466086E-2
3,952548E-2
4,406579E-2
3,920117E-2
3,984979E-2
4,374148E-2
3,530947E-2
3,757963E-2
4,471441E-2
4,471441E-2
4,049840E-2
4,244425E-2
4,374148E-2
3,628240E-2
3,595809E-2
4,244425E-2
4,633595E-2
4,082271E-2
4,114702E-2
4,471441E-2
3,401224E-2
3,660671E-2
4,179564E-2
3,725532E-2
3,563378E-2
4,114702E-2
4,147133E-2
3,012054E-2
3,336362E-2
3,952548E-2
3,336362E-2
3,174208E-2
3,595809E-2
3,595809E-2
2,655315E-2
2,882331E-2
3,466086E-2
2,655315E-2
2,558023E-2
3,498517E-2
3,141778E-2
2,136422E-2
2,622885E-2
2,817469E-2
2,006699E-2
2,363438E-2
2,947193E-2
2,395869E-2
2,006699E-2
2,331007E-2
2,298577E-2
1,617530E-2
2,006699E-2
2,687746E-2
2,136422E-2
1,649960E-2
2,103992E-2
2,071561E-2
1,649960E-2
1,941838E-2
2,590454E-2
1,779684E-2
1,585099E-2
2,136422E-2
1,909407E-2
1,649960E-2
1,909407E-2
2,428300E-2
1,617530E-2
1,779684E-2
2,168853E-2
1,487806E-2
1,552668E-2
1,909407E-2
2,039130E-2
1,617530E-2
1,779684E-2
2,071561E-2
1,260791E-2
1,293221E-2
1,747253E-2
1,747253E-2
1,422945E-2
1,552668E-2
1,876976E-2
6,121744E-3
9,689133E-3
1,649960E-2
1,131067E-2
1,098637E-2
1,617530E-2
1,228360E-2
4,824512E-3
7,094669E-3
1,293221E-2
7,743285E-3
8,067593E-3
1,260791E-2
1,260791E-2
3,202971E-3
5,797436E-3
1,228360E-2
4,824512E-3
4,824512E-3
1,390514E-2
9,364825E-3
2,554355E-3
6,770361E-3
1,066206E-2
5,473128E-3
7,418977E-3
1,422945E-2
9,364825E-3
3,527280E-3
7,418977E-3
6,446052E-3
1,905739E-3
4,500204E-3
1,228360E-2
5,148820E-3
9,328148E-4
4,175896E-3
6,085067E-4
-1,337342E-3
1,257123E-3
3,527280E-3
-4,580423E-3
-3,931807E-3
-6,887257E-4
-8,472120E-3
-8,147812E-3
-1,985958E-3
-2,634574E-3
-8,796428E-3
-8,147812E-3
-6,201963E-3
-1,593121E-2
-1,366105E-2
-6,526271E-3
-1,009366E-2
-1,463397E-2
-1,139089E-2
-1,009366E-2
-1,884998E-2
-1,593121E-2
-8,147812E-3
-1,301243E-2
-1,398536E-2
-6,526271E-3
-8,472120E-3
-1,820136E-2
-1,171520E-2
-2,634574E-3
-7,174888E-3
-3,283190E-3
6,446052E-3
4,824512E-3
1,257123E-3
7,418977E-3
1,422945E-2
1,260791E-2
1,779684E-2
3,109347E-2
2,882331E-2
2,558023E-2
3,336362E-2
3,693101E-2
3,628240E-2
4,082271E-2
5,022765E-2
4,406579E-2
4,309287E-2
4,795749E-2
4,471441E-2
4,439010E-2
4,730887E-2
5,022765E-2
4,439010E-2
4,179564E-2
4,374148E-2
3,660671E-2
3,303932E-2
3,595809E-2
3,693101E-2
2,785039E-2
2,785039E-2
2,914762E-2
1,844545E-2
1,812114E-2
2,233715E-2
2,039130E-2
1,358083E-2
1,487806E-2
1,585099E-2
2,230047E-3
3,527280E-3
1,066206E-2
5,473128E-3
2,230047E-3
7,418977E-3
4,500204E-3
-4,904731E-3
-6,887257E-4
5,148820E-3
-1,661650E-3
-2,634574E-3
4,175896E-3
1,257123E-3
-5,553347E-3
-1,337342E-3
9,328148E-4
-3,607499E-3
-4,904731E-3
3,851588E-3
-1,013034E-3
-5,877655E-3
-6,887257E-4
-6,887257E-4
-4,256115E-3
-1,337342E-3
5,473128E-3
-3,644176E-4
-3,607499E-3
2,841986E-4
-6,887257E-4
-3,607499E-3
9,328148E-4
1,066206E-2
3,851588E-3
1,257123E-3
7,743285E-3
1,257123E-3
1,257123E-3
9,040517E-3
1,131067E-2
7,094669E-3
7,743285E-3
1,163498E-2
6,446052E-3
6,446052E-3
1,293221E-2
1,682391E-2
1,066206E-2
1,131067E-2
1,682391E-2
9,689133E-3
8,391901E-3
1,876976E-2
1,974268E-2
1,358083E-2
1,714822E-2
2,006699E-2
1,098637E-2
1,325652E-2
2,201284E-2
2,071561E-2
1,876976E-2
2,201284E-2
2,525592E-2
1,520237E-2
1,876976E-2
2,752608E-2
2,460731E-2
2,233715E-2
2,817469E-2
2,785039E-2
2,006699E-2
2,525592E-2
2,914762E-2
2,428300E-2
2,590454E-2
3,498517E-2
3,336362E-2
2,558023E-2
2,914762E-2
3,271501E-2
2,687746E-2
2,785039E-2
3,757963E-2
3,530947E-2
3,012054E-2
3,466086E-2
3,628240E-2
3,174208E-2
3,530947E-2
4,179564E-2
3,757963E-2
3,628240E-2
3,920117E-2
3,725532E-2
3,628240E-2
4,082271E-2
4,568733E-2
3,920117E-2
4,114702E-2
4,698456E-2
3,725532E-2
3,595809E-2
4,276856E-2
4,698456E-2
4,147133E-2
4,211994E-2
4,536302E-2
3,822825E-2
3,822825E-2
4,374148E-2
4,601164E-2
4,244425E-2
4,374148E-2
4,730887E-2
3,693101E-2
3,920117E-2
4,730887E-2
4,276856E-2
4,017409E-2
4,503872E-2
4,568733E-2
3,757963E-2
4,147133E-2
4,633595E-2
4,049840E-2
4,082271E-2
4,795749E-2
4,730887E-2
3,693101E-2
4,114702E-2
4,795749E-2
3,952548E-2
3,920117E-2
4,828180E-2
4,503872E-2
3,920117E-2
4,309287E-2
4,633595E-2
4,049840E-2
4,147133E-2
5,022765E-2
4,439010E-2
3,725532E-2
4,114702E-2
4,276856E-2
3,822825E-2
4,082271E-2
4,860611E-2
4,147133E-2
4,017409E-2
4,276856E-2
3,790394E-2
3,660671E-2
3,887686E-2
4,536302E-2
3,855255E-2
3,855255E-2
3,920117E-2
3,466086E-2
3,466086E-2
3,920117E-2
4,147133E-2
3,401224E-2
3,271501E-2
3,822825E-2
2,817469E-2
3,012054E-2
3,563378E-2
3,401224E-2
3,044485E-2
3,239070E-2
3,368793E-2
2,493161E-2
2,493161E-2
3,044485E-2
2,882331E-2
2,460731E-2
2,979624E-2
3,076916E-2
1,779684E-2
2,201284E-2
2,882331E-2
2,266146E-2
2,201284E-2
2,525592E-2
2,460731E-2
1,649960E-2
1,844545E-2
2,298577E-2
1,649960E-2
1,552668E-2
2,266146E-2
1,876976E-2
1,066206E-2
1,422945E-2
1,682391E-2
1,001344E-2
1,033775E-2
1,844545E-2
1,325652E-2
6,446052E-3
1,098637E-2
1,195929E-2
7,418977E-3
7,094669E-3
1,325652E-2
7,743285E-3
2,230047E-3
8,067593E-3
8,716209E-3
2,878663E-3
6,121744E-3
1,293221E-2
6,446052E-3
4,500204E-3
8,391901E-3
9,328148E-4
-4,010948E-5
5,473128E-3
1,163498E-2
5,473128E-3
2,554355E-3
9,364825E-3
1,581431E-3
9,328148E-4
8,067593E-3
7,743285E-3
3,202971E-3
4,175896E-3
5,797436E-3
-2,634574E-3
9,328148E-4
5,797436E-3
4,824512E-3
2,554355E-3
5,473128E-3
7,743285E-3
-1,985958E-3
-1,013034E-3
7,418977E-3
3,202971E-3
1,581431E-3
9,364825E-3
7,418977E-3
-2,958882E-3
9,328148E-4
5,473128E-3
6,085067E-4
1,581431E-3
9,364825E-3
8,716209E-3
-1,337342E-3
2,878663E-3
7,418977E-3
6,085067E-4
3,851588E-3
1,163498E-2
4,500204E-3
-3,644176E-4
5,797436E-3
7,418977E-3
2,554355E-3
5,148820E-3
1,293221E-2
8,716209E-3
4,824512E-3
8,391901E-3
5,473128E-3
1,581431E-3
7,418977E-3
1,422945E-2
8,067593E-3
6,446052E-3
1,098637E-2
5,797436E-3
4,824512E-3
1,098637E-2
1,520237E-2
9,364825E-3
9,364825E-3
1,260791E-2
5,473128E-3
6,446052E-3
1,195929E-2
1,487806E-2
1,001344E-2
1,260791E-2
1,422945E-2
4,500204E-3
7,094669E-3
1,520237E-2
1,260791E-2
7,743285E-3
1,228360E-2
1,520237E-2
5,797436E-3
9,689133E-3
1,585099E-2
1,163498E-2
8,716209E-3
1,390514E-2
1,520237E-2
4,500204E-3
8,716209E-3
1,714822E-2
1,131067E-2
1,033775E-2
1,682391E-2
1,325652E-2
4,824512E-3
1,001344E-2
1,520237E-2
8,391901E-3
1,033775E-2
1,682391E-2
1,520237E-2
7,418977E-3
8,716209E-3
1,293221E-2
9,364825E-3
9,040517E-3
1,552668E-2
1,358083E-2
6,446052E-3
1,001344E-2
1,293221E-2
4,500204E-3
7,743285E-3
1,520237E-2
9,689133E-3
6,121744E-3
9,040517E-3
8,716209E-3
3,527280E-3
4,175896E-3
1,422945E-2
7,094669E-3
4,500204E-3
9,364825E-3
5,148820E-3
2,554355E-3
6,121744E-3
1,131067E-2
4,824512E-3
3,851588E-3
7,094669E-3
-3,644176E-4
9,328148E-4
5,797436E-3
8,716209E-3
3,851588E-3
4,175896E-3
9,364825E-3
-1,013034E-3
-1,985958E-3
7,094669E-3
7,094669E-3
2,878663E-3
6,446052E-3
8,391901E-3
-6,887257E-4
1,581431E-3
7,743285E-3
3,527280E-3
3,851588E-3
7,418977E-3
9,364825E-3
-1,337342E-3
9,328148E-4
6,446052E-3
2,841986E-4
2,554355E-3
9,364825E-3
7,094669E-3
-3,644176E-4
4,175896E-3
5,473128E-3
9,328148E-4
4,500204E-3
1,260791E-2
4,824512E-3
2,554355E-3
4,824512E-3
3,202971E-3
2,554355E-3
7,418977E-3
1,390514E-2
7,094669E-3
3,202971E-3
8,067593E-3
2,230047E-3
1,257123E-3
7,094669E-3
9,364825E-3
2,554355E-3
3,851588E-3
7,743285E-3
-1,013034E-3
1,257123E-3
6,446052E-3
7,094669E-3
1,581431E-3
3,851588E-3
8,067593E-3
-1,337342E-3
-4,010948E-5
6,770361E-3
3,202971E-3
2,841986E-4
4,175896E-3
6,446052E-3
-3,931807E-3
-1,661650E-3
5,473128E-3
-4,010948E-5
-3,607499E-3
2,554355E-3
1,905739E-3
-6,201963E-3
-4,256115E-3
1,905739E-3
-7,174888E-3
-5,229039E-3
5,473128E-3
6,085067E-4
-7,823504E-3
-1,013034E-3
-4,010948E-5
-5,229039E-3
-1,985958E-3
7,418977E-3
-6,887257E-4
-5,229039E-3
6,085067E-4
2,841986E-4
-2,958882E-3
1,257123E-3
8,716209E-3
3,851588E-3
2,841986E-4
4,175896E-3
6,085067E-4
-1,013034E-3
4,824512E-3
1,163498E-2
5,148820E-3
7,418977E-3
9,364825E-3
6,085067E-4
4,500204E-3
1,033775E-2
1,260791E-2
6,121744E-3
7,094669E-3
1,228360E-2
4,500204E-3
4,175896E-3
1,195929E-2
1,066206E-2
8,067593E-3
1,098637E-2
1,325652E-2
3,202971E-3
6,446052E-3
1,293221E-2
8,391901E-3
7,743285E-3
1,358083E-2
1,293221E-2
4,175896E-3
5,473128E-3
1,098637E-2
8,391901E-3
9,040517E-3
1,520237E-2
1,390514E-2
5,473128E-3
8,067593E-3
1,390514E-2
7,094669E-3
7,743285E-3
1,682391E-2
1,358083E-2
8,391901E-3
1,131067E-2
1,325652E-2
8,716209E-3
1,001344E-2
1,844545E-2
1,131067E-2
9,364825E-3
1,260791E-2
1,066206E-2
7,094669E-3
1,163498E-2
1,779684E-2
9,364825E-3
9,364825E-3
1,422945E-2
7,743285E-3
5,797436E-3
1,325652E-2
1,747253E-2
1,358083E-2
1,163498E-2
1,585099E-2
9,364825E-3
9,364825E-3
1,487806E-2
1,682391E-2
9,689133E-3
1,390514E-2
1,617530E-2
7,094669E-3
1,033775E-2
1,682391E-2
1,195929E-2
1,163498E-2
1,552668E-2
1,617530E-2
7,094669E-3
8,067593E-3
1,585099E-2
1,390514E-2
1,195929E-2
1,552668E-2
1,682391E-2
9,040517E-3
1,163498E-2
1,844545E-2
1,098637E-2
1,195929E-2
1,909407E-2
1,585099E-2
8,391901E-3
1,228360E-2
1,585099E-2
1,033775E-2
1,260791E-2
1,909407E-2
1,487806E-2
8,067593E-3
1,260791E-2
1,390514E-2
7,743285E-3
1,195929E-2
1,941838E-2
1,260791E-2
8,716209E-3
1,390514E-2
1,228360E-2
7,418977E-3
1,293221E-2
1,941838E-2
1,195929E-2
1,228360E-2
1,520237E-2
9,364825E-3
7,094669E-3
1,293221E-2
1,682391E-2
1,131067E-2
1,033775E-2
1,358083E-2
7,743285E-3
7,418977E-3
1,228360E-2
1,325652E-2
9,364825E-3
1,358083E-2
1,422945E-2
5,473128E-3
5,797436E-3
1,293221E-2
1,358083E-2
8,391901E-3
1,131067E-2
1,649960E-2
7,094669E-3
9,040517E-3
1,585099E-2
1,260791E-2
1,195929E-2
2,039130E-2
2,298577E-2
1,390514E-2
2,136422E-2
3,206639E-2
3,012054E-2
3,628240E-2
5,703812E-2
7,844245E-2
8,200984E-2
9,044185E-2
9,984678E-2
8,006399E-2
5,638950E-2
3,952548E-2
2,590454E-2
2,103992E-2
2,947193E-2
3,660671E-2
2,590454E-2
1,747253E-2
1,358083E-2
-6,201963E-3
-2,695768E-2
-3,474108E-2
-4,025431E-2
-5,192940E-2
-5,128079E-2
-3,668692E-2
-3,733554E-2
-3,733554E-2
-2,630907E-2
-1,787705E-2
-1,852567E-2
-1,268813E-2
-2,634574E-3
-9,120736E-3
-1,236382E-2
-9,445044E-3
-1,106658E-2
-1,820136E-2
-1,528259E-2
-6,526271E-3
-1,139089E-2
-1,106658E-2
-2,958882E-3
-7,499196E-3
-7,174888E-3
2,230047E-3
6,770361E-3
2,554355E-3
5,797436E-3
1,131067E-2
2,878663E-3
5,148820E-3
1,228360E-2
1,293221E-2
7,743285E-3
1,033775E-2
1,131067E-2
2,230047E-3
4,500204E-3
1,325652E-2
8,391901E-3
5,797436E-3
1,131067E-2
1,131067E-2
3,202971E-3
6,121744E-3
1,293221E-2
8,716209E-3
6,770361E-3
1,131067E-2
1,228360E-2
3,851588E-3
5,473128E-3
1,325652E-2
7,094669E-3
5,473128E-3
1,455375E-2
1,293221E-2
6,121744E-3
6,446052E-3
7,094669E-3
-2,634574E-3
-2,958882E-3
3,527280E-3
-4,010948E-5
-6,850580E-3
-4,256115E-3
-4,904731E-3
-7,823504E-3
-7,174888E-3
-4,010948E-5
-7,499196E-3
-1,495828E-2
-6,850580E-3
-8,472120E-3
-1,171520E-2
-4,256115E-3
9,328148E-4
-4,904731E-3
-6,201963E-3
-1,661650E-3
-2,634574E-3
-3,931807E-3
-4,010948E-5
7,094669E-3
-4,010948E-5
-2,310266E-3
2,230047E-3
-3,931807E-3
-4,904731E-3
2,878663E-3
6,770361E-3
-3,644176E-4
-1,013034E-3
1,581431E-3
-7,823504E-3
-8,796428E-3
-5,877655E-3
-5,877655E-3
-1,560690E-2
-2,209306E-2
-2,760630E-2
-4,965925E-2
-6,879343E-2
-8,500883E-2
-1,223043E-1
-1,722477E-1
-2,014354E-1
-2,202453E-1
-2,494330E-1
-2,773235E-1
-3,217537E-1
-3,943988E-1
-4,702868E-1
-5,085552E-1
-4,839078E-1
-3,937501E-1
-2,241370E-1
3,851588E-3
2,944316E-1
7,004654E-1
1,107472E+0
1,333839E+0
1,386377E+0
1,396755E+0
1,465833E+0
1,602691E+0
1,749927E+0
1,849165E+0
1,864407E+0
1,786898E+0
1,620528E+0
1,354271E+0
1,019260E+0
6,874931E-1
3,758330E-1
5,184919E-2
-2,753777E-1
-5,824974E-1
-8,620510E-1
-1,102688E+0
-1,278463E+0
-1,386781E+0
-1,449049E+0
-1,465913E+0
-1,432509E+0
-1,368296E+0
-1,284624E+0
-1,180197E+0
-1,064419E+0
-9,668025E-1
-8,695101E-1
-7,751364E-1
-7,002213E-1
-6,324409E-1
-5,688765E-1
-5,079066E-1
-4,631521E-1
-4,128843E-1
-3,584006E-1
-3,142947E-1
-2,594866E-1
-2,027327E-1
-1,514920E-1
-1,099806E-1
-6,263157E-2
-1,625551E-2
9,689133E-3
4,211994E-2
7,487506E-2
9,498216E-2
1,102246E-1
1,280616E-1
1,403853E-1
1,387638E-1
1,465472E-1
1,578979E-1
1,572493E-1
1,588709E-1
1,643841E-1
1,637355E-1
1,549792E-1
1,585466E-1
1,634112E-1
1,549792E-1
1,549792E-1
1,614653E-1
1,562764E-1
1,462228E-1
1,436284E-1
1,446013E-1
1,377908E-1
1,364936E-1
1,413582E-1
1,313047E-1
1,225484E-1
1,244942E-1
1,209268E-1
1,134677E-1
1,147650E-1
1,212511E-1
1,111976E-1
1,040628E-1
1,047114E-1
9,757663E-2
9,433355E-2
9,692801E-2
1,001711E-1
8,979323E-2
8,557723E-2
8,817169E-2
8,168553E-2
7,779383E-2
8,168553E-2
8,428000E-2
7,584799E-2
7,357783E-2
7,552368E-2
6,611874E-2
6,676736E-2
7,292921E-2
7,001044E-2
6,514582E-2
6,579443E-2
6,676736E-2
5,703812E-2
5,703812E-2
6,190274E-2
5,930827E-2
5,606519E-2
5,801104E-2
5,703812E-2
4,633595E-2
4,698456E-2
5,379503E-2
4,730887E-2
4,471441E-2
5,152488E-2
4,795749E-2
3,887686E-2
4,147133E-2
4,439010E-2
3,984979E-2
4,017409E-2
4,471441E-2
4,114702E-2
3,174208E-2
3,466086E-2
3,693101E-2
3,044485E-2
3,141778E-2
3,855255E-2
3,433655E-2
2,590454E-2
2,979624E-2
2,849900E-2
2,395869E-2
2,590454E-2
3,239070E-2
2,687746E-2
2,298577E-2
2,525592E-2
2,395869E-2
1,974268E-2
2,298577E-2
3,076916E-2
2,331007E-2
1,844545E-2
2,298577E-2
1,812114E-2
1,617530E-2
2,136422E-2
2,687746E-2
2,039130E-2
2,039130E-2
2,525592E-2
2,071561E-2
1,714822E-2
2,266146E-2
2,979624E-2
2,298577E-2
2,233715E-2
2,785039E-2
2,136422E-2
2,298577E-2
2,947193E-2
3,206639E-2
2,752608E-2
3,141778E-2
3,466086E-2
2,428300E-2
2,817469E-2
3,433655E-2
3,433655E-2
3,141778E-2
3,563378E-2
4,017409E-2
2,979624E-2
3,303932E-2
4,211994E-2
3,563378E-2
3,498517E-2
4,244425E-2
3,952548E-2
3,044485E-2
3,563378E-2
4,114702E-2
3,595809E-2
3,952548E-2
4,633595E-2
4,082271E-2
3,368793E-2
3,725532E-2
3,855255E-2
3,401224E-2
3,822825E-2
4,568733E-2
3,984979E-2
3,368793E-2
3,693101E-2
3,433655E-2
3,044485E-2
3,660671E-2
4,276856E-2
3,530947E-2
3,271501E-2
3,628240E-2
3,271501E-2
2,882331E-2
3,271501E-2
4,082271E-2
3,401224E-2
3,271501E-2
3,628240E-2
2,914762E-2
2,817469E-2
3,336362E-2
3,790394E-2
3,271501E-2
3,303932E-2
3,595809E-2
2,687746E-2
2,720177E-2
3,336362E-2
3,433655E-2
2,817469E-2
2,882331E-2
3,368793E-2
2,428300E-2
2,655315E-2
3,271501E-2
2,914762E-2
2,720177E-2
3,076916E-2
3,239070E-2
2,071561E-2
2,395869E-2
3,239070E-2
2,687746E-2
2,493161E-2
3,012054E-2
2,947193E-2
2,039130E-2
2,395869E-2
3,044485E-2
2,266146E-2
2,266146E-2
3,044485E-2
2,558023E-2
1,909407E-2
2,460731E-2
2,752608E-2
2,136422E-2
2,136422E-2
3,109347E-2
2,655315E-2
2,039130E-2
2,363438E-2
2,428300E-2
1,812114E-2
2,168853E-2
3,044485E-2
2,201284E-2
2,103992E-2
2,363438E-2
2,103992E-2
1,649960E-2
2,201284E-2
2,785039E-2
2,331007E-2
2,103992E-2
2,493161E-2
1,909407E-2
1,714822E-2
2,363438E-2
2,785039E-2
2,039130E-2
2,233715E-2
2,525592E-2
1,390514E-2
1,747253E-2
2,590454E-2
2,428300E-2
1,909407E-2
2,298577E-2
2,363438E-2
1,422945E-2
1,682391E-2
2,363438E-2
2,136422E-2
1,876976E-2
2,298577E-2
2,168853E-2
1,260791E-2
1,617530E-2
2,136422E-2
1,585099E-2
1,747253E-2
2,331007E-2
2,071561E-2
1,260791E-2
1,455375E-2
1,941838E-2
1,422945E-2
1,390514E-2
2,233715E-2
1,909407E-2
1,001344E-2
1,358083E-2
1,520237E-2
9,689133E-3
1,001344E-2
1,909407E-2
1,390514E-2
9,364825E-3
1,163498E-2
1,001344E-2
5,473128E-3
1,033775E-2
1,649960E-2
9,364825E-3
3,202971E-3
9,689133E-3
4,824512E-3
1,257123E-3
7,094669E-3
1,390514E-2
5,797436E-3
3,202971E-3
6,121744E-3
-1,985958E-3
-2,310266E-3
2,554355E-3
6,446052E-3
-1,013034E-3
-4,010948E-5
3,202971E-3
-7,499196E-3
-6,201963E-3
-1,337342E-3
-1,985958E-3
-7,499196E-3
-3,607499E-3
-3,607499E-3
-1,430967E-2
-1,139089E-2
-4,256115E-3
-9,769352E-3
-1,301243E-2
-1,009366E-2
-9,120736E-3
-1,884998E-2
-1,787705E-2
-1,203951E-2
-1,722844E-2
-1,625551E-2
-6,526271E-3
-9,769352E-3
-1,884998E-2
-1,236382E-2
-7,823504E-3
-1,106658E-2
-6,850580E-3
4,175896E-3
6,085067E-4
-1,013034E-3
8,716209E-3
1,293221E-2
1,228360E-2
1,812114E-2
2,979624E-2
2,687746E-2
2,752608E-2
3,498517E-2
3,401224E-2
3,336362E-2
4,114702E-2
5,022765E-2
4,568733E-2
4,471441E-2
4,990334E-2
4,406579E-2
4,439010E-2
4,763318E-2
5,217349E-2
4,406579E-2
4,309287E-2
4,536302E-2
3,530947E-2
3,401224E-2
3,920117E-2
3,855255E-2
3,044485E-2
2,947193E-2
3,109347E-2
2,071561E-2
1,909407E-2
2,298577E-2
2,233715E-2
1,422945E-2
1,552668E-2
1,714822E-2
5,797436E-3
5,797436E-3
1,131067E-2
7,418977E-3
3,527280E-3
7,418977E-3
9,364825E-3
-2,310266E-3
2,841986E-4
6,770361E-3
3,851588E-3
-6,887257E-4
2,878663E-3
3,202971E-3
-7,174888E-3
-2,634574E-3
5,148820E-3
-1,661650E-3
-1,985958E-3
5,473128E-3
1,581431E-3
-8,147812E-3
-4,904731E-3
1,905739E-3
-3,283190E-3
-2,310266E-3
3,527280E-3
1,905739E-3
-4,580423E-3
-6,887257E-4
5,148820E-3
-1,337342E-3
-3,644176E-4
9,364825E-3
3,851588E-3
-3,644176E-4
2,554355E-3
6,121744E-3
1,905739E-3
4,175896E-3
1,228360E-2
8,391901E-3
1,257123E-3
4,824512E-3
7,743285E-3
2,230047E-3
3,527280E-3
1,390514E-2
9,689133E-3
6,446052E-3
1,163498E-2
8,391901E-3
6,770361E-3
1,163498E-2
1,682391E-2
1,260791E-2
1,033775E-2
1,682391E-2
1,228360E-2
1,098637E-2
1,844545E-2
2,266146E-2
1,617530E-2
1,747253E-2
2,201284E-2
1,131067E-2
1,487806E-2
2,298577E-2
2,201284E-2
1,941838E-2
2,363438E-2
2,622885E-2
1,812114E-2
1,909407E-2
2,687746E-2
2,201284E-2
2,006699E-2
2,785039E-2
2,882331E-2
2,071561E-2
2,363438E-2
3,076916E-2
2,525592E-2
2,460731E-2
3,336362E-2
3,012054E-2
2,201284E-2
2,720177E-2
3,076916E-2
2,720177E-2
2,590454E-2
3,433655E-2
3,239070E-2
2,752608E-2
3,109347E-2
3,174208E-2
2,590454E-2
3,012054E-2
3,887686E-2
3,141778E-2
2,947193E-2
3,433655E-2
3,076916E-2
2,849900E-2
3,336362E-2
3,952548E-2
3,271501E-2
3,141778E-2
3,628240E-2
2,817469E-2
2,817469E-2
3,433655E-2
3,920117E-2
3,336362E-2
3,174208E-2
3,757963E-2
3,012054E-2
2,785039E-2
3,368793E-2
3,660671E-2
3,303932E-2
3,660671E-2
3,660671E-2
2,849900E-2
2,785039E-2
3,498517E-2
3,595809E-2
3,044485E-2
3,433655E-2
3,725532E-2
2,558023E-2
2,752608E-2
3,530947E-2
3,141778E-2
2,882331E-2
3,336362E-2
3,660671E-2
2,622885E-2
3,044485E-2
3,466086E-2
3,271501E-2
2,817469E-2
3,336362E-2
3,498517E-2
2,525592E-2
2,914762E-2
3,498517E-2
2,785039E-2
2,849900E-2
3,530947E-2
3,303932E-2
2,233715E-2
2,849900E-2
3,336362E-2
2,849900E-2
3,012054E-2
3,466086E-2
3,336362E-2
2,493161E-2
3,044485E-2
3,401224E-2
2,655315E-2
2,882331E-2
3,790394E-2
3,271501E-2
2,947193E-2
3,141778E-2
3,206639E-2
2,720177E-2
2,979624E-2
3,757963E-2
3,076916E-2
2,979624E-2
3,433655E-2
2,849900E-2
2,720177E-2
3,109347E-2
3,628240E-2
2,785039E-2
2,687746E-2
3,206639E-2
2,460731E-2
2,525592E-2
3,012054E-2
3,109347E-2
2,558023E-2
2,785039E-2
2,979624E-2
1,974268E-2
1,974268E-2
2,590454E-2
2,882331E-2
2,136422E-2
2,460731E-2
2,914762E-2
1,649960E-2
1,876976E-2
2,395869E-2
2,201284E-2
1,974268E-2
2,298577E-2
2,428300E-2
1,455375E-2
1,585099E-2
2,233715E-2
1,844545E-2
1,617530E-2
2,168853E-2
2,136422E-2
1,033775E-2
1,358083E-2
1,941838E-2
1,195929E-2
1,195929E-2
1,747253E-2
1,422945E-2
5,473128E-3
6,770361E-3
1,163498E-2
5,148820E-3
4,500204E-3
1,325652E-2
1,066206E-2
-1,337342E-3
2,230047E-3
6,446052E-3
-1,337342E-3
-4,010948E-5
9,364825E-3
1,257123E-3
-5,553347E-3
-4,010948E-5
2,230047E-3
-1,337342E-3
-3,644176E-4
6,770361E-3
6,085067E-4
-2,958882E-3
3,202971E-3
3,527280E-3
1,257123E-3
5,148820E-3
1,098637E-2
5,148820E-3
4,175896E-3
1,195929E-2
5,148820E-3
5,473128E-3
9,689133E-3
1,163498E-2
9,689133E-3
1,066206E-2
1,390514E-2
5,797436E-3
7,743285E-3
1,260791E-2
9,040517E-3
5,797436E-3
9,689133E-3
1,195929E-2
6,085067E-4
3,851588E-3
1,001344E-2
6,121744E-3
5,473128E-3
9,364825E-3
9,689133E-3
-6,887257E-4
2,554355E-3
8,716209E-3
2,554355E-3
-6,887257E-4
7,418977E-3
7,743285E-3
-1,337342E-3
3,202971E-3
9,364825E-3
1,581431E-3
2,230047E-3
9,689133E-3
5,473128E-3
-1,985958E-3
3,851588E-3
8,391901E-3
2,230047E-3
4,175896E-3
1,163498E-2
6,446052E-3
6,085067E-4
7,418977E-3
7,743285E-3
1,257123E-3
3,851588E-3
1,131067E-2
5,797436E-3
4,500204E-3
8,067593E-3
2,878663E-3
2,878663E-3
6,770361E-3
1,098637E-2
5,473128E-3
5,473128E-3
7,094669E-3
2,841986E-4
9,328148E-4
9,040517E-3
1,066206E-2
1,905739E-3
5,473128E-3
9,040517E-3
-6,887257E-4
9,328148E-4
9,689133E-3
7,743285E-3
3,851588E-3
6,770361E-3
6,770361E-3
-1,985958E-3
1,905739E-3
1,001344E-2
7,094669E-3
2,554355E-3
6,121744E-3
8,391901E-3
-1,337342E-3
3,527280E-3
8,716209E-3
3,851588E-3
2,554355E-3
9,040517E-3
7,743285E-3
-3,283190E-3
9,328148E-4
7,094669E-3
1,905739E-3
1,905739E-3
8,391901E-3
5,473128E-3
-6,887257E-4
2,230047E-3
3,527280E-3
-1,661650E-3
2,230047E-3
1,033775E-2
3,527280E-3
-1,013034E-3
4,175896E-3
1,905739E-3
6,085067E-4
4,824512E-3
1,163498E-2
4,500204E-3
1,257123E-3
5,148820E-3
1,257123E-3
-1,013034E-3
4,824512E-3
9,689133E-3
2,230047E-3
1,581431E-3
6,121744E-3
-2,310266E-3
-2,958882E-3
2,554355E-3
6,770361E-3
1,257123E-3
2,878663E-3
3,527280E-3
-2,958882E-3
-1,337342E-3
5,148820E-3
8,391901E-3
1,581431E-3
2,878663E-3
5,473128E-3
-1,985958E-3
9,328148E-4
7,743285E-3
5,473128E-3
2,230047E-3
5,148820E-3
7,418977E-3
-1,013034E-3
6,085067E-4
6,770361E-3
2,554355E-3
1,257123E-3
5,473128E-3
7,094669E-3
-2,634574E-3
-4,010948E-5
6,446052E-3
2,841986E-4
2,841986E-4
8,716209E-3
5,473128E-3
-1,985958E-3
6,085067E-4
3,527280E-3
-1,013034E-3
1,257123E-3
9,364825E-3
3,851588E-3
-4,010948E-5
4,175896E-3
3,527280E-3
-2,310266E-3
2,554355E-3
1,033775E-2
3,202971E-3
2,554355E-3
6,770361E-3
2,554355E-3
6,085067E-4
5,148820E-3
9,689133E-3
3,851588E-3
3,527280E-3
7,743285E-3
1,257123E-3
1,581431E-3
5,148820E-3
9,689133E-3
2,878663E-3
3,851588E-3
9,364825E-3
-3,644176E-4
1,257123E-3
6,770361E-3
8,391901E-3
4,500204E-3
9,040517E-3
8,391901E-3
-1,013034E-3
9,328148E-4
7,094669E-3
6,121744E-3
3,202971E-3
6,121744E-3
1,066206E-2
-1,337342E-3
3,527280E-3
9,689133E-3
3,851588E-3
2,878663E-3
8,067593E-3
8,067593E-3
-6,887257E-4
4,175896E-3
9,689133E-3
1,905739E-3
2,878663E-3
1,163498E-2
9,364825E-3
9,328148E-4
2,878663E-3
1,033775E-2
2,878663E-3
4,500204E-3
1,131067E-2
5,797436E-3
6,085067E-4
5,473128E-3
7,743285E-3
3,527280E-3
5,473128E-3
1,228360E-2
6,770361E-3
3,851588E-3
8,067593E-3
6,446052E-3
3,202971E-3
7,418977E-3
1,455375E-2
7,094669E-3
7,743285E-3
1,325652E-2
6,121744E-3
3,851588E-3
1,001344E-2
1,455375E-2
9,364825E-3
7,094669E-3
1,260791E-2
6,446052E-3
6,121744E-3
1,260791E-2
1,422945E-2
1,001344E-2
1,260791E-2
1,325652E-2
3,851588E-3
7,094669E-3
1,617530E-2
1,487806E-2
1,066206E-2
1,293221E-2
1,520237E-2
6,121744E-3
7,743285E-3
1,487806E-2
1,325652E-2
1,131067E-2
1,617530E-2
1,649960E-2
6,121744E-3
8,067593E-3
1,520237E-2
1,228360E-2
1,131067E-2
1,358083E-2
1,422945E-2
7,418977E-3
1,098637E-2
1,649960E-2
1,066206E-2
1,033775E-2
1,585099E-2
1,520237E-2
6,770361E-3
1,033775E-2
1,390514E-2
9,040517E-3
1,195929E-2
1,974268E-2
1,422945E-2
9,689133E-3
1,487806E-2
1,260791E-2
8,391901E-3
1,325652E-2
2,039130E-2
1,455375E-2
9,689133E-3
1,422945E-2
1,487806E-2
1,033775E-2
1,520237E-2
2,071561E-2
1,358083E-2
1,001344E-2
1,487806E-2
1,260791E-2
1,001344E-2
1,714822E-2
2,201284E-2
1,552668E-2
1,714822E-2
1,844545E-2
8,716209E-3
1,228360E-2
1,876976E-2
1,844545E-2
1,325652E-2
1,682391E-2
2,103992E-2
1,131067E-2
1,195929E-2
1,909407E-2
1,585099E-2
1,358083E-2
1,909407E-2
1,974268E-2
7,418977E-3
1,293221E-2
2,103992E-2
1,552668E-2
1,552668E-2
2,233715E-2
2,039130E-2
1,066206E-2
1,585099E-2
2,071561E-2
1,520237E-2
1,585099E-2
2,395869E-2
2,136422E-2
1,422945E-2
1,844545E-2
2,136422E-2
1,552668E-2
1,812114E-2
2,622885E-2
2,168853E-2
1,649960E-2
1,974268E-2
2,006699E-2
1,714822E-2
2,103992E-2
2,687746E-2
2,071561E-2
2,039130E-2
2,752608E-2
2,720177E-2
2,428300E-2
3,109347E-2
4,568733E-2
3,855255E-2
4,211994E-2
5,898396E-2
7,357783E-2
9,011754E-2
1,034142E-1
1,111976E-1
9,854955E-2
7,811814E-2
5,671381E-2
2,979624E-2
2,914762E-2
4,244425E-2
4,763318E-2
3,920117E-2
3,368793E-2
2,752608E-2
3,851588E-3
-9,769352E-3
-1,430967E-2
-2,825491E-2
-3,701123E-2
-3,571400E-2
-3,441677E-2
-3,993001E-2
-2,857922E-2
-1,366105E-2
-1,106658E-2
-6,850580E-3
2,230047E-3
1,257123E-3
-4,256115E-3
-4,010948E-5
5,473128E-3
-1,013034E-3
-3,931807E-3
1,257123E-3
-6,887257E-4
-6,850580E-3
-1,985958E-3
6,121744E-3
2,230047E-3
6,770361E-3
1,714822E-2
1,358083E-2
8,716209E-3
1,260791E-2
1,682391E-2
1,325652E-2
1,520237E-2
2,298577E-2
1,876976E-2
1,358083E-2
1,747253E-2
1,552668E-2
1,001344E-2
1,228360E-2
2,201284E-2
1,520237E-2
1,098637E-2
1,552668E-2
9,364825E-3
9,040517E-3
1,552668E-2
2,136422E-2
1,358083E-2
1,195929E-2
1,617530E-2
7,094669E-3
6,121744E-3
1,358083E-2
1,585099E-2
1,066206E-2
1,131067E-2
1,585099E-2
5,473128E-3
6,446052E-3
1,293221E-2
8,716209E-3
1,257123E-3
1,257123E-3
6,085067E-4
-7,499196E-3
-7,174888E-3
-1,337342E-3
-4,580423E-3
-8,472120E-3
-3,931807E-3
-4,580423E-3
-1,657982E-2
-1,560690E-2
-8,472120E-3
-1,333674E-2
-1,333674E-2
-6,526271E-3
-6,201963E-3
-1,236382E-2
-6,850580E-3
-4,904731E-3
-9,120736E-3
-7,499196E-3
1,581431E-3
-2,958882E-3
-6,526271E-3
-2,634574E-3
-3,931807E-3
-7,823504E-3
-5,877655E-3
4,500204E-3
-2,634574E-3
-4,904731E-3
-4,010948E-5
-4,904731E-3
-9,445044E-3
-4,256115E-3
-1,985958E-3
-1,106658E-2
-1,625551E-2
-1,495828E-2
-2,825491E-2
-4,090293E-2
-5,322664E-2
-6,652327E-2
-1,008999E-1
-1,437086E-1
-1,819770E-1
-2,160293E-1
-2,328933E-1
-2,497573E-1
-2,857555E-1
-3,499685E-1
-4,219649E-1
-4,861779E-1
-5,079066E-1
-4,436936E-1
-3,032682E-1
-1,135479E-1
1,387638E-1
4,922596E-1
9,297512E-1
1,248870E+0
1,387026E+0
1,413295E+0
1,436645E+0
1,544315E+0
1,705496E+0
1,828409E+0
1,878353E+0
1,859867E+0
1,745711E+0
1,517398E+0
1,213845E+0
8,859696E-1
5,558240E-1
2,292457E-1
-8,857622E-2
-4,051009E-1
-7,096262E-1
-9,716671E-1
-1,174035E+0
-1,327757E+0
-1,420834E+0
-1,449373E+0
-1,439968E+0
-1,395213E+0
-1,312839E+0
-1,210034E+0
-1,112093E+0
-1,006044E+0
-8,983735E-1
-8,085402E-1
-7,229228E-1
-6,434674E-1
-5,740654E-1
-5,228248E-1
-4,683410E-1
-4,138572E-1
-3,739673E-1
-3,207808E-1
-2,607838E-1
-2,075973E-1
-1,647886E-1
-1,138723E-1
-6,165865E-2
-2,728199E-2
1,422945E-2
5,476796E-2
8,038830E-2
1,014683E-1
1,261157E-1
1,439527E-1
1,458985E-1
1,575736E-1
1,698973E-1
1,702216E-1
1,718432E-1
1,828697E-1
1,815724E-1
1,744376E-1
1,796266E-1
1,812481E-1
1,757349E-1
1,770321E-1
1,828697E-1
1,734647E-1
1,660056E-1
1,679515E-1
1,647084E-1
1,595195E-1
1,585466E-1
1,598438E-1
1,504388E-1
1,442770E-1
1,436284E-1
1,371422E-1
1,329262E-1
1,335748E-1
1,329262E-1
1,235213E-1
1,218997E-1
1,215754E-1
1,092517E-1
1,086031E-1
1,131434E-1
1,099003E-1
1,008197E-1
1,008197E-1
1,004954E-1
8,882031E-2
8,979323E-2
9,238770E-2
8,719877E-2
8,363138E-2
8,557723E-2
8,492861E-2
7,292921E-2
7,260490E-2
7,584799E-2
6,806459E-2
6,709167E-2
7,325352E-2
6,838890E-2
5,898396E-2
5,995689E-2
6,384859E-2
5,768673E-2
5,671381E-2
6,092981E-2
5,736242E-2
4,893041E-2
5,120057E-2
5,347073E-2
4,698456E-2
4,601164E-2
5,411934E-2
4,763318E-2
3,920117E-2
4,309287E-2
4,341718E-2
3,530947E-2
3,660671E-2
4,309287E-2
3,530947E-2
3,174208E-2
3,303932E-2
2,655315E-2
2,428300E-2
2,687746E-2
3,271501E-2
2,363438E-2
2,168853E-2
2,460731E-2
1,714822E-2
1,455375E-2
1,909407E-2
2,266146E-2
1,293221E-2
1,520237E-2
1,682391E-2
5,473128E-3
8,391901E-3
1,293221E-2
1,390514E-2
1,033775E-2
1,066206E-2
1,325652E-2
3,851588E-3
5,797436E-3
1,066206E-2
1,066206E-2
8,067593E-3
1,390514E-2
1,552668E-2
6,121744E-3
9,364825E-3
1,617530E-2
1,131067E-2
1,228360E-2
2,006699E-2
1,844545E-2
1,033775E-2
1,293221E-2
1,974268E-2
1,422945E-2
1,552668E-2
2,460731E-2
2,103992E-2
1,293221E-2
1,747253E-2
2,298577E-2
1,617530E-2
1,941838E-2
2,817469E-2
2,168853E-2
1,585099E-2
1,941838E-2
2,136422E-2
1,844545E-2
2,266146E-2
3,141778E-2
2,331007E-2
1,909407E-2
2,363438E-2
2,103992E-2
2,136422E-2
2,622885E-2
3,012054E-2
2,168853E-2
2,363438E-2
2,947193E-2
2,039130E-2
1,844545E-2
2,558023E-2
2,817469E-2
2,363438E-2
2,493161E-2
2,849900E-2
2,006699E-2
1,909407E-2
2,558023E-2
2,655315E-2
2,201284E-2
2,395869E-2
2,914762E-2
1,747253E-2
1,974268E-2
2,687746E-2
2,558023E-2
2,266146E-2
2,590454E-2
2,622885E-2
1,585099E-2
1,909407E-2
2,622885E-2
2,298577E-2
2,168853E-2
2,785039E-2
2,752608E-2
1,844545E-2
2,103992E-2
2,947193E-2
2,266146E-2
2,103992E-2
2,849900E-2
2,590454E-2
2,006699E-2
2,331007E-2
2,785039E-2
2,266146E-2
2,298577E-2
3,271501E-2
2,849900E-2
2,266146E-2
2,590454E-2
2,590454E-2
2,136422E-2
2,590454E-2
3,466086E-2
2,655315E-2
2,363438E-2
2,979624E-2
2,525592E-2
2,331007E-2
2,849900E-2
3,401224E-2
2,720177E-2
2,266146E-2
2,655315E-2
2,493161E-2
2,233715E-2
2,558023E-2
3,076916E-2
2,525592E-2
2,493161E-2
2,979624E-2
2,266146E-2
2,071561E-2
2,720177E-2
2,687746E-2
2,428300E-2
2,525592E-2
2,622885E-2
1,974268E-2
2,331007E-2
2,914762E-2
2,525592E-2
2,266146E-2
2,460731E-2
2,752608E-2
1,649960E-2
2,039130E-2
2,720177E-2
2,363438E-2
2,039130E-2
2,558023E-2
2,525592E-2
1,358083E-2
1,941838E-2
2,460731E-2
1,552668E-2
1,714822E-2
2,493161E-2
1,974268E-2
1,260791E-2
1,552668E-2
1,941838E-2
1,098637E-2
1,293221E-2
2,103992E-2
1,422945E-2
7,418977E-3
1,390514E-2
1,260791E-2
6,121744E-3
8,716209E-3
1,714822E-2
1,033775E-2
7,094669E-3
1,163498E-2
8,391901E-3
4,824512E-3
9,040517E-3
1,552668E-2
7,743285E-3
6,770361E-3
1,098637E-2
4,824512E-3
2,878663E-3
8,716209E-3
1,293221E-2
6,446052E-3
7,094669E-3
1,163498E-2
-6,887257E-4
6,085067E-4
7,418977E-3
7,418977E-3
2,554355E-3
3,851588E-3
5,797436E-3
-3,607499E-3
-6,887257E-4
6,446052E-3
3,202971E-3
-4,010948E-5
3,851588E-3
3,851588E-3
-6,201963E-3
-4,904731E-3
1,257123E-3
-2,634574E-3
-3,931807E-3
6,085067E-4
2,230047E-3
-9,120736E-3
-8,147812E-3
-2,958882E-3
-1,009366E-2
-1,236382E-2
-4,580423E-3
-7,823504E-3
-1,722844E-2
-1,333674E-2
-8,147812E-3
-1,690413E-2
-1,528259E-2
-8,472120E-3
-1,398536E-2
-2,014721E-2
-1,722844E-2
-1,690413E-2
-2,144444E-2
-1,884998E-2
-1,139089E-2
-1,495828E-2
-1,949860E-2
-1,495828E-2
-1,560690E-2
-1,560690E-2
-1,268813E-2
-2,958882E-3
-6,201963E-3
-5,229039E-3
3,202971E-3
1,581431E-3
4,500204E-3
1,390514E-2
2,233715E-2
1,779684E-2
2,071561E-2
2,817469E-2
2,687746E-2
3,174208E-2
3,887686E-2
4,568733E-2
4,244425E-2
4,439010E-2
5,055195E-2
4,341718E-2
4,601164E-2
5,087626E-2
5,152488E-2
4,536302E-2
4,666026E-2
4,893041E-2
3,628240E-2
3,790394E-2
4,179564E-2
3,920117E-2
3,563378E-2
3,498517E-2
3,466086E-2
2,071561E-2
1,909407E-2
2,590454E-2
2,136422E-2
1,649960E-2
1,812114E-2
1,876976E-2
7,418977E-3
8,391901E-3
1,422945E-2
7,418977E-3
4,175896E-3
1,195929E-2
8,391901E-3
-3,644176E-4
3,202971E-3
7,418977E-3
1,905739E-3
1,257123E-3
8,391901E-3
5,148820E-3
-2,958882E-3
1,581431E-3
3,527280E-3
-2,634574E-3
-6,887257E-4
7,743285E-3
1,905739E-3
-1,013034E-3
3,527280E-3
2,878663E-3
1,257123E-3
2,554355E-3
8,067593E-3
4,500204E-3
6,085067E-4
5,473128E-3
3,527280E-3
1,257123E-3
6,121744E-3
1,293221E-2
5,473128E-3
4,824512E-3
1,098637E-2
5,148820E-3
2,554355E-3
8,716209E-3
1,260791E-2
6,770361E-3
1,033775E-2
1,293221E-2
7,094669E-3
8,391901E-3
1,422945E-2
1,649960E-2
1,228360E-2
1,520237E-2
1,844545E-2
1,033775E-2
9,689133E-3
1,876976E-2
1,941838E-2
1,617530E-2
2,168853E-2
2,331007E-2
1,455375E-2
1,585099E-2
2,266146E-2
2,071561E-2
1,812114E-2
2,525592E-2
2,395869E-2
1,649960E-2
2,136422E-2
2,687746E-2
1,974268E-2
1,876976E-2
2,752608E-2
2,622885E-2
1,941838E-2
2,331007E-2
2,590454E-2
1,876976E-2
2,298577E-2
3,271501E-2
2,687746E-2
2,201284E-2
2,785039E-2
2,590454E-2
2,298577E-2
2,720177E-2
3,563378E-2
3,076916E-2
2,655315E-2
2,979624E-2
2,882331E-2
2,687746E-2
3,174208E-2
4,017409E-2
3,433655E-2
3,498517E-2
3,952548E-2
3,206639E-2
3,368793E-2
4,082271E-2
4,309287E-2
3,920117E-2
4,147133E-2
4,471441E-2
3,757963E-2
4,114702E-2
4,860611E-2
4,763318E-2
4,633595E-2
4,925472E-2
5,055195E-2
4,341718E-2
4,860611E-2
5,379503E-2
5,055195E-2
5,055195E-2
5,768673E-2
5,736242E-2
4,990334E-2
5,476796E-2
5,930827E-2
5,282211E-2
5,476796E-2
6,125412E-2
5,606519E-2
5,055195E-2
5,347073E-2
5,703812E-2
4,990334E-2
5,249780E-2
5,963258E-2
5,379503E-2
4,730887E-2
5,087626E-2
4,860611E-2
4,471441E-2
4,763318E-2
5,574088E-2
4,730887E-2
4,471441E-2
4,860611E-2
4,439010E-2
4,309287E-2
4,666026E-2
5,282211E-2
4,536302E-2
4,309287E-2
4,763318E-2
4,147133E-2
3,952548E-2
4,568733E-2
5,152488E-2
4,276856E-2
4,244425E-2
4,763318E-2
4,147133E-2
4,082271E-2
4,503872E-2
4,990334E-2
4,341718E-2
4,406579E-2
4,601164E-2
3,855255E-2
4,082271E-2
4,536302E-2
4,666026E-2
4,147133E-2
4,211994E-2
4,536302E-2
3,368793E-2
3,466086E-2
4,082271E-2
3,757963E-2
3,336362E-2
3,498517E-2
3,401224E-2
2,428300E-2
2,752608E-2
3,109347E-2
2,266146E-2
2,233715E-2
2,849900E-2
2,525592E-2
1,487806E-2
1,747253E-2
2,103992E-2
1,358083E-2
1,163498E-2
2,071561E-2
1,617530E-2
8,067593E-3
1,001344E-2
1,066206E-2
5,473128E-3
7,094669E-3
1,228360E-2
5,797436E-3
2,554355E-3
8,067593E-3
1,905739E-3
-1,013034E-3
2,230047E-3
5,473128E-3
-1,013034E-3
-1,661650E-3
2,230047E-3
-5,877655E-3
-7,499196E-3
-1,661650E-3
2,841986E-4
-7,174888E-3
-4,580423E-3
6,085067E-4
-1,203951E-2
-1,139089E-2
-4,580423E-3
-7,499196E-3
-1,009366E-2
-7,499196E-3
-6,201963E-3
-1,495828E-2
-1,301243E-2
-6,850580E-3
-1,171520E-2
-1,236382E-2
-9,120736E-3
-8,472120E-3
-1,949860E-2
-1,593121E-2
-9,120736E-3
-1,657982E-2
-1,593121E-2
-1,171520E-2
-1,463397E-2
-2,047152E-2
-1,884998E-2
-1,593121E-2
-2,176875E-2
-1,982290E-2
-1,301243E-2
-1,722844E-2
-2,630907E-2
-2,403891E-2
-1,982290E-2
-2,598476E-2
-2,501183E-2
-1,755275E-2
-2,209306E-2
-2,825491E-2
-2,403891E-2
-2,306598E-2
-2,825491E-2
-2,728199E-2
-1,884998E-2
-2,144444E-2
-2,695768E-2
-2,112014E-2
-1,949860E-2
-2,468752E-2
-2,209306E-2
-1,333674E-2
-1,949860E-2
-2,047152E-2
-1,398536E-2
-1,657982E-2
-1,917429E-2
-1,268813E-2
-8,147812E-3
-1,463397E-2
-1,657982E-2
-1,106658E-2
-1,722844E-2
-1,657982E-2
-1,041797E-2
-7,174888E-3
-1,333674E-2
-1,041797E-2
-7,499196E-3
-1,722844E-2
-1,560690E-2
-7,174888E-3
-8,472120E-3
-8,796428E-3
-4,580423E-3
-4,580423E-3
-1,366105E-2
-9,769352E-3
-2,634574E-3
-6,201963E-3
-6,526271E-3
1,257123E-3
1,257123E-3
-9,120736E-3
-3,931807E-3
1,257123E-3
-3,283190E-3
-4,256115E-3
4,500204E-3
1,905739E-3
-5,553347E-3
-1,013034E-3
1,905739E-3
-1,661650E-3
9,328148E-4
7,743285E-3
2,230047E-3
-2,958882E-3
1,581431E-3
1,905739E-3
-6,887257E-4
3,527280E-3
1,001344E-2
1,905739E-3
9,328148E-4
4,824512E-3
9,328148E-4
-3,644176E-4
3,851588E-3
9,040517E-3
2,878663E-3
2,230047E-3
6,770361E-3
3,202971E-3
1,581431E-3
7,094669E-3
9,364825E-3
6,121744E-3
6,121744E-3
1,033775E-2
1,905739E-3
1,905739E-3
9,040517E-3
1,001344E-2
8,391901E-3
1,098637E-2
1,098637E-2
2,841986E-4
3,202971E-3
9,689133E-3
7,418977E-3
2,554355E-3
6,770361E-3
1,001344E-2
-4,010948E-5
1,257123E-3
7,418977E-3
3,851588E-3
2,230047E-3
9,689133E-3
8,391901E-3
-1,985958E-3
9,328148E-4
6,121744E-3
9,328148E-4
4,175896E-3
1,001344E-2
7,094669E-3
-4,010948E-5
3,851588E-3
7,094669E-3
-1,013034E-3
1,581431E-3
1,228360E-2
6,446052E-3
-6,887257E-4
3,202971E-3
3,202971E-3
-1,013034E-3
3,851588E-3
1,228360E-2
4,500204E-3
1,905739E-3
4,824512E-3
9,328148E-4
-3,644176E-4
4,175896E-3
1,033775E-2
3,202971E-3
2,554355E-3
7,094669E-3
1,581431E-3
-3,644176E-4
6,770361E-3
1,098637E-2
4,175896E-3
6,770361E-3
1,131067E-2
2,554355E-3
3,527280E-3
8,391901E-3
9,040517E-3
6,770361E-3
7,743285E-3
1,066206E-2
3,202971E-3
5,473128E-3
1,131067E-2
8,391901E-3
6,121744E-3
1,131067E-2
1,260791E-2
1,905739E-3
5,148820E-3
1,228360E-2
5,797436E-3
7,418977E-3
1,260791E-2
1,163498E-2
3,202971E-3
7,418977E-3
1,325652E-2
7,743285E-3
7,743285E-3
1,390514E-2
1,098637E-2
4,175896E-3
6,770361E-3
1,033775E-2
3,851588E-3
8,067593E-3
1,779684E-2
1,098637E-2
5,148820E-3
1,066206E-2
1,260791E-2
6,770361E-3
5,797436E-3
1,552668E-2
1,131067E-2
6,121744E-3
1,066206E-2
1,033775E-2
6,121744E-3
8,067593E-3
1,682391E-2
1,163498E-2
8,067593E-3
1,066206E-2
7,418977E-3
5,797436E-3
1,033775E-2
1,682391E-2
1,066206E-2
8,716209E-3
1,163498E-2
9,040517E-3
7,094669E-3
1,195929E-2
1,844545E-2
1,228360E-2
9,689133E-3
1,455375E-2
9,040517E-3
7,743285E-3
1,195929E-2
1,649960E-2
1,066206E-2
1,098637E-2
1,520237E-2
6,446052E-3
5,473128E-3
1,131067E-2
1,455375E-2
8,391901E-3
1,195929E-2
1,487806E-2
5,148820E-3
7,418977E-3
1,455375E-2
1,228360E-2
8,391901E-3
1,325652E-2
1,520237E-2
5,473128E-3
1,066206E-2
1,422945E-2
9,364825E-3
8,716209E-3
1,747253E-2
1,520237E-2
6,446052E-3
1,195929E-2
1,617530E-2
7,418977E-3
9,364825E-3
1,682391E-2
1,293221E-2
8,067593E-3
1,260791E-2
1,293221E-2
9,689133E-3
1,131067E-2
1,747253E-2
1,358083E-2
7,094669E-3
1,066206E-2
1,066206E-2
7,743285E-3
1,131067E-2
1,909407E-2
1,195929E-2
1,098637E-2
1,520237E-2
1,033775E-2
7,418977E-3
1,293221E-2
1,617530E-2
1,260791E-2
1,228360E-2
1,520237E-2
8,391901E-3
9,040517E-3
1,455375E-2
1,909407E-2
1,293221E-2
1,390514E-2
1,779684E-2
7,743285E-3
8,716209E-3
1,682391E-2
1,487806E-2
1,066206E-2
1,487806E-2
1,779684E-2
7,743285E-3
9,364825E-3
1,487806E-2
1,455375E-2
1,163498E-2
1,617530E-2
1,552668E-2
7,094669E-3
1,098637E-2
1,941838E-2
1,098637E-2
1,163498E-2
1,974268E-2
1,714822E-2
7,743285E-3
1,098637E-2
1,520237E-2
9,040517E-3
1,033775E-2
2,071561E-2
1,714822E-2
1,098637E-2
1,260791E-2
1,325652E-2
9,689133E-3
1,098637E-2
1,941838E-2
1,552668E-2
9,364825E-3
1,390514E-2
1,455375E-2
9,364825E-3
1,455375E-2
2,039130E-2
1,293221E-2
1,195929E-2
1,617530E-2
1,195929E-2
1,033775E-2
1,390514E-2
1,876976E-2
1,260791E-2
1,293221E-2
1,779684E-2
1,131067E-2
1,066206E-2
1,714822E-2
2,103992E-2
1,195929E-2
1,390514E-2
1,779684E-2
7,743285E-3
1,228360E-2
1,812114E-2
1,779684E-2
1,487806E-2
1,844545E-2
1,909407E-2
9,040517E-3
1,066206E-2
1,747253E-2
1,585099E-2
1,358083E-2
1,844545E-2
2,071561E-2
1,098637E-2
1,422945E-2
1,909407E-2
1,293221E-2
1,260791E-2
1,876976E-2
1,779684E-2
9,040517E-3
1,033775E-2
1,747253E-2
1,325652E-2
1,260791E-2
1,779684E-2
1,649960E-2
8,067593E-3
1,163498E-2
1,747253E-2
9,040517E-3
1,033775E-2
2,266146E-2
2,103992E-2
1,682391E-2
2,103992E-2
2,817469E-2
2,752608E-2
3,174208E-2
4,730887E-2
5,476796E-2
7,228060E-2
9,076616E-2
9,563078E-2
9,530647E-2
8,687446E-2
7,163198E-2
3,952548E-2
2,298577E-2
3,044485E-2
3,109347E-2
3,174208E-2
3,303932E-2
2,882331E-2
1,098637E-2
-4,904731E-3
-1,560690E-2
-3,441677E-2
-4,447032E-2
-4,317309E-2
-3,895708E-2
-4,544324E-2
-3,960570E-2
-2,857922E-2
-2,955215E-2
-2,176875E-2
-9,120736E-3
-6,526271E-3
-8,472120E-3
-5,553347E-3
-3,607499E-3
-1,333674E-2
-1,074228E-2
-5,553347E-3
-7,823504E-3
-1,009366E-2
-3,283190E-3
-1,337342E-3
-8,796428E-3
-2,958882E-3
6,446052E-3
3,851588E-3
5,473128E-3
1,487806E-2
1,293221E-2
7,094669E-3
1,163498E-2
1,228360E-2
1,066206E-2
1,066206E-2
1,974268E-2
1,649960E-2
1,066206E-2
1,358083E-2
1,358083E-2
7,094669E-3
9,040517E-3
1,974268E-2
1,195929E-2
1,033775E-2
1,422945E-2
1,163498E-2
9,689133E-3
1,585099E-2
2,266146E-2
1,422945E-2
1,098637E-2
1,422945E-2
9,364825E-3
9,689133E-3
1,617530E-2
2,201284E-2
1,293221E-2
1,358083E-2
1,714822E-2
6,446052E-3
3,527280E-3
6,121744E-3
5,797436E-3
2,841986E-4
3,851588E-3
6,446052E-3
-4,256115E-3
-4,904731E-3
6,085067E-4
-2,958882E-3
-5,229039E-3
-1,013034E-3
-4,010948E-5
-8,796428E-3
-6,526271E-3
1,581431E-3
-2,634574E-3
-1,661650E-3
6,121744E-3
4,175896E-3
-3,931807E-3
2,841986E-4
4,175896E-3
6,085067E-4
3,527280E-3
8,716209E-3
3,527280E-3
-3,283190E-3
-4,010948E-5
4,500204E-3
-1,661650E-3
1,581431E-3
9,040517E-3
2,554355E-3
-1,661650E-3
1,257123E-3
-4,904731E-3
-8,472120E-3
-6,526271E-3
-2,634574E-3
-1,625551E-2
-2,890353E-2
-3,895708E-2
-5,841557E-2
-8,436021E-2
-1,161424E-1
-1,566809E-1
-1,985167E-1
-2,221912E-1
-2,332176E-1
-2,701888E-1
-3,214294E-1
-3,814264E-1
-4,530985E-1
-5,111497E-1
-4,933127E-1
-3,956960E-1
-2,429469E-1
-2,728199E-2
2,652439E-1
6,680346E-1
1,075041E+0
1,324759E+0
1,396755E+0
1,396106E+0
1,460644E+0
1,605609E+0
1,751224E+0
1,845597E+0
1,876731E+0
1,814788E+0
1,638365E+0
1,376972E+0
1,059150E+0
7,225184E-1
4,027506E-1
8,882031E-2
-2,341906E-1
-5,575257E-1
-8,438898E-1
-1,084526E+0
-1,275220E+0
-1,391970E+0
-1,445481E+0
-1,464940E+0
-1,441914E+0
-1,374782E+0
-1,288192E+0
-1,192197E+0
-1,081932E+0
-9,664782E-1
-8,711316E-1
-7,835685E-1
-6,995727E-1
-6,311437E-1
-5,724439E-1
-5,127712E-1
-4,540714E-1
-4,106142E-1
-3,626166E-1
-3,068356E-1
-2,598109E-1
-2,095431E-1
-1,544108E-1
-1,008999E-1
-6,198296E-2
-2,014721E-2
1,876976E-2
4,244425E-2
7,001044E-2
1,008197E-1
1,189810E-1
1,274130E-1
1,400610E-1
1,527090E-1
1,475201E-1
1,533576E-1
1,650327E-1
1,634112E-1
1,634112E-1
1,689244E-1
1,686001E-1
1,569250E-1
1,598438E-1
1,643841E-1
1,582222E-1
1,553035E-1
1,585466E-1
1,556278E-1
1,426555E-1
1,442770E-1
1,478444E-1
1,364936E-1
1,322776E-1
1,390881E-1
1,309804E-1
1,196296E-1
1,202782E-1
1,218997E-1
1,102246E-1
1,092517E-1
1,144406E-1
1,086031E-1
9,984678E-2
1,008197E-1
9,822524E-2
9,011754E-2
8,849600E-2
9,595509E-2
8,784739E-2
8,330707E-2
8,460430E-2
8,298276E-2
7,941537E-2
7,909107E-2
8,298276E-2
7,487506E-2
7,098336E-2
7,552368E-2
7,001044E-2
6,709167E-2
6,968613E-2
7,455075E-2
6,709167E-2
6,482151E-2
6,741597E-2
5,833535E-2
5,606519E-2
6,125412E-2
6,352428E-2
5,638950E-2
5,703812E-2
6,125412E-2
4,925472E-2
4,925472E-2
5,379503E-2
5,476796E-2
4,828180E-2
5,055195E-2
5,347073E-2
4,341718E-2
4,536302E-2
5,087626E-2
4,601164E-2
4,244425E-2
4,568733E-2
4,536302E-2
3,628240E-2
3,984979E-2
4,633595E-2
3,984979E-2
3,984979E-2
4,471441E-2
4,114702E-2
3,206639E-2
3,628240E-2
3,822825E-2
3,368793E-2
3,271501E-2
4,017409E-2
3,466086E-2
2,752608E-2
3,271501E-2
3,141778E-2
2,558023E-2
2,882331E-2
3,595809E-2
2,817469E-2
2,298577E-2
2,720177E-2
2,363438E-2
2,103992E-2
2,460731E-2
3,141778E-2
2,525592E-2
2,331007E-2
2,914762E-2
2,233715E-2
2,071561E-2
2,785039E-2
3,206639E-2
2,460731E-2
2,493161E-2
3,076916E-2
2,266146E-2
2,331007E-2
2,979624E-2
3,206639E-2
2,590454E-2
2,947193E-2
3,239070E-2
2,266146E-2
2,395869E-2
3,174208E-2
3,206639E-2
2,720177E-2
2,914762E-2
3,109347E-2
2,006699E-2
2,298577E-2
3,174208E-2
3,012054E-2
2,622885E-2
3,109347E-2
3,174208E-2
2,039130E-2
2,395869E-2
3,044485E-2
2,752608E-2
2,590454E-2
3,271501E-2
3,174208E-2
2,233715E-2
2,460731E-2
3,141778E-2
2,558023E-2
2,558023E-2
3,239070E-2
2,914762E-2
2,071561E-2
2,655315E-2
2,785039E-2
2,168853E-2
2,525592E-2
3,271501E-2
2,687746E-2
2,201284E-2
2,493161E-2
2,428300E-2
2,136422E-2
2,493161E-2
3,401224E-2
2,720177E-2
2,363438E-2
2,882331E-2
2,395869E-2
2,233715E-2
2,655315E-2
3,174208E-2
2,752608E-2
2,622885E-2
2,849900E-2
2,266146E-2
2,233715E-2
2,655315E-2
3,466086E-2
2,817469E-2
2,785039E-2
3,174208E-2
2,428300E-2
2,428300E-2
2,849900E-2
3,076916E-2
2,460731E-2
2,785039E-2
3,239070E-2
2,266146E-2
2,460731E-2
3,141778E-2
3,044485E-2
2,655315E-2
2,849900E-2
2,979624E-2
1,941838E-2
2,136422E-2
2,752608E-2
2,460731E-2
2,363438E-2
2,817469E-2
2,655315E-2
1,747253E-2
2,233715E-2
2,817469E-2
2,201284E-2
2,071561E-2
2,720177E-2
2,785039E-2
1,779684E-2
2,103992E-2
2,752608E-2
2,168853E-2
2,168853E-2
3,141778E-2
2,720177E-2
2,039130E-2
2,298577E-2
2,720177E-2
2,136422E-2
2,493161E-2
3,401224E-2
2,558023E-2
2,266146E-2
2,720177E-2
2,331007E-2
2,006699E-2
2,395869E-2
3,271501E-2
2,428300E-2
1,876976E-2
2,363438E-2
2,201284E-2
1,779684E-2
2,136422E-2
2,914762E-2
2,168853E-2
2,006699E-2
2,460731E-2
1,909407E-2
1,844545E-2
2,428300E-2
2,947193E-2
2,266146E-2
1,909407E-2
2,622885E-2
2,039130E-2
1,682391E-2
2,331007E-2
2,849900E-2
2,298577E-2
2,460731E-2
2,849900E-2
1,941838E-2
2,039130E-2
2,395869E-2
2,460731E-2
1,909407E-2
2,266146E-2
2,558023E-2
1,520237E-2
1,617530E-2
2,331007E-2
2,201284E-2
1,682391E-2
1,974268E-2
2,136422E-2
1,098637E-2
1,228360E-2
1,941838E-2
1,422945E-2
1,228360E-2
1,844545E-2
1,876976E-2
1,033775E-2
1,358083E-2
1,649960E-2
1,163498E-2
1,098637E-2
1,812114E-2
1,422945E-2
7,094669E-3
1,293221E-2
1,293221E-2
7,094669E-3
1,001344E-2
1,714822E-2
1,066206E-2
4,824512E-3
8,391901E-3
4,175896E-3
9,328148E-4
3,851588E-3
1,001344E-2
3,851588E-3
2,841986E-4
3,527280E-3
-1,985958E-3
-4,904731E-3
-1,013034E-3
4,175896E-3
-2,958882E-3
-4,580423E-3
-1,661650E-3
-8,147812E-3
-7,823504E-3
-6,887257E-4
-1,013034E-3
-4,580423E-3
-3,283190E-3
-6,887257E-4
-7,174888E-3
-5,877655E-3
3,202971E-3
5,148820E-3
2,230047E-3
9,040517E-3
1,422945E-2
6,770361E-3
1,228360E-2
2,168853E-2
2,298577E-2
2,395869E-2
3,368793E-2
3,660671E-2
2,914762E-2
3,855255E-2
4,633595E-2
4,341718E-2
4,503872E-2
5,476796E-2
5,444365E-2
4,503872E-2
4,925472E-2
5,314642E-2
4,698456E-2
4,730887E-2
5,509227E-2
4,925472E-2
3,984979E-2
4,179564E-2
4,211994E-2
3,466086E-2
3,336362E-2
3,757963E-2
2,817469E-2
2,006699E-2
2,331007E-2
2,233715E-2
1,585099E-2
1,552668E-2
2,039130E-2
1,098637E-2
7,094669E-3
8,716209E-3
4,500204E-3
1,257123E-3
4,500204E-3
7,743285E-3
-1,013034E-3
-1,337342E-3
2,841986E-4
-5,877655E-3
-4,904731E-3
-6,887257E-4
1,581431E-3
-5,553347E-3
-6,201963E-3
-3,931807E-3
-1,171520E-2
-8,472120E-3
-3,283190E-3
-5,553347E-3
-8,796428E-3
-3,931807E-3
-1,985958E-3
-1,301243E-2
-9,120736E-3
-1,013034E-3
-3,931807E-3
-4,256115E-3
-6,887257E-4
2,878663E-3
-8,147812E-3
-4,904731E-3
3,527280E-3
-1,985958E-3
-2,310266E-3
6,446052E-3
4,824512E-3
-4,256115E-3
1,257123E-3
8,067593E-3
2,230047E-3
1,905739E-3
1,001344E-2
1,098637E-2
3,527280E-3
6,446052E-3
1,195929E-2
7,418977E-3
9,364825E-3
2,006699E-2
1,520237E-2
1,066206E-2
1,682391E-2
1,649960E-2
1,228360E-2
1,812114E-2
2,720177E-2
2,071561E-2
1,812114E-2
2,201284E-2
1,941838E-2
2,006699E-2
2,493161E-2
3,239070E-2
2,558023E-2
2,558023E-2
3,044485E-2
2,266146E-2
2,298577E-2
3,174208E-2
3,433655E-2
3,239070E-2
3,498517E-2
3,757963E-2
2,947193E-2
3,109347E-2
3,855255E-2
4,114702E-2
3,725532E-2
3,822825E-2
4,017409E-2
3,012054E-2
3,466086E-2
4,244425E-2
3,984979E-2
3,790394E-2
4,082271E-2
4,341718E-2
3,368793E-2
3,595809E-2
4,211994E-2
3,822825E-2
3,757963E-2
4,471441E-2
4,536302E-2
3,498517E-2
3,757963E-2
4,503872E-2
3,822825E-2
3,952548E-2
4,860611E-2
4,503872E-2
3,790394E-2
4,211994E-2
4,568733E-2
4,049840E-2
4,179564E-2
4,990334E-2
4,568733E-2
3,822825E-2
4,276856E-2
4,341718E-2
3,887686E-2
4,114702E-2
4,925472E-2
4,276856E-2
3,660671E-2
4,341718E-2
4,374148E-2
3,693101E-2
4,049840E-2
4,698456E-2
4,147133E-2
3,887686E-2
4,244425E-2
4,049840E-2
3,563378E-2
4,082271E-2
4,893041E-2
4,341718E-2
4,017409E-2
4,439010E-2
3,855255E-2
3,855255E-2
4,211994E-2
4,536302E-2
4,244425E-2
4,406579E-2
4,730887E-2
3,952548E-2
3,952548E-2
4,471441E-2
4,601164E-2
3,984979E-2
4,049840E-2
4,633595E-2
3,660671E-2
3,757963E-2
4,568733E-2
4,341718E-2
3,855255E-2
4,049840E-2
4,374148E-2
3,271501E-2
3,336362E-2
3,790394E-2
3,660671E-2
3,466086E-2
3,725532E-2
3,920117E-2
2,687746E-2
2,882331E-2
3,530947E-2
2,817469E-2
2,720177E-2
3,271501E-2
3,206639E-2
2,233715E-2
2,493161E-2
2,785039E-2
2,266146E-2
2,266146E-2
3,012054E-2
2,817469E-2
1,812114E-2
2,006699E-2
2,428300E-2
1,617530E-2
1,682391E-2
2,428300E-2
2,006699E-2
1,325652E-2
1,487806E-2
1,682391E-2
8,716209E-3
9,364825E-3
1,779684E-2
1,195929E-2
7,743285E-3
9,040517E-3
1,001344E-2
2,554355E-3
5,797436E-3
1,358083E-2
5,148820E-3
3,527280E-3
1,033775E-2
4,500204E-3
1,905739E-3
3,851588E-3
8,716209E-3
2,878663E-3
1,581431E-3
5,148820E-3
9,328148E-4
-1,013034E-3
3,527280E-3
7,743285E-3
-4,010948E-5
9,328148E-4
4,500204E-3
-3,283190E-3
-3,607499E-3
2,230047E-3
3,202971E-3
-2,310266E-3
1,257123E-3
4,500204E-3
-5,877655E-3
-5,877655E-3
-4,010948E-5
-4,010948E-5
-6,201963E-3
-2,958882E-3
-4,010948E-5
-1,074228E-2
-9,769352E-3
-1,337342E-3
-7,823504E-3
-8,796428E-3
-3,931807E-3
-3,607499E-3
-1,333674E-2
-1,074228E-2
-3,283190E-3
-8,147812E-3
-1,009366E-2
-6,887257E-4
-2,634574E-3
-1,301243E-2
-9,769352E-3
-3,931807E-3
-1,074228E-2
-9,445044E-3
-4,010948E-5
-4,904731E-3
-1,106658E-2
-7,174888E-3
-5,553347E-3
-1,041797E-2
-9,120736E-3
1,905739E-3
-4,256115E-3
-1,074228E-2
-4,580423E-3
-3,283190E-3
-7,823504E-3
-6,201963E-3
3,202971E-3
-1,985958E-3
-5,553347E-3
-1,337342E-3
-4,580423E-3
-4,580423E-3
-6,887257E-4
4,500204E-3
-3,644176E-4
-2,958882E-3
2,841986E-4
-4,904731E-3
-4,904731E-3
1,257123E-3
6,121744E-3
-1,985958E-3
-1,661650E-3
2,878663E-3
-3,931807E-3
-3,931807E-3
2,841986E-4
3,202971E-3
-1,013034E-3
-1,013034E-3
3,527280E-3
-6,850580E-3
-5,553347E-3
3,202971E-3
1,905739E-3
-2,310266E-3
1,905739E-3
4,175896E-3
-6,850580E-3
-2,958882E-3
1,905739E-3
9,328148E-4
-3,644176E-4
2,878663E-3
3,527280E-3
-4,904731E-3
-1,985958E-3
5,148820E-3
2,841986E-4
-1,013034E-3
5,473128E-3
6,121744E-3
-3,931807E-3
9,328148E-4
5,473128E-3
-6,887257E-4
-4,010948E-5
7,418977E-3
5,473128E-3
-1,661650E-3
2,841986E-4
3,202971E-3
-2,310266E-3
1,257123E-3
8,391901E-3
4,824512E-3
-2,310266E-3
2,878663E-3
4,500204E-3
-2,634574E-3
2,841986E-4
6,770361E-3
1,257123E-3
-1,985958E-3
3,851588E-3
1,905739E-3
-1,985958E-3
2,878663E-3
1,066206E-2
2,554355E-3
9,328148E-4
4,824512E-3
1,257123E-3
-1,013034E-3
4,500204E-3
9,689133E-3
4,500204E-3
4,175896E-3
7,743285E-3
6,085067E-4
1,257123E-3
6,446052E-3
9,040517E-3
3,527280E-3
4,175896E-3
7,418977E-3
-1,661650E-3
1,581431E-3
9,689133E-3
6,770361E-3
1,905739E-3
7,094669E-3
8,067593E-3
-1,013034E-3
2,230047E-3
7,094669E-3
4,175896E-3
3,527280E-3
8,067593E-3
8,716209E-3
-1,985958E-3
1,257123E-3
8,067593E-3
2,841986E-4
2,230047E-3
1,033775E-2
7,743285E-3
-1,013034E-3
2,878663E-3
7,094669E-3
1,581431E-3
2,878663E-3
1,033775E-2
5,797436E-3
9,328148E-4
5,148820E-3
6,770361E-3
-3,644176E-4
1,905739E-3
1,293221E-2
4,824512E-3
2,554355E-3
4,500204E-3
3,202971E-3
-6,887257E-4
2,554355E-3
1,163498E-2
4,824512E-3
1,905739E-3
8,067593E-3
4,175896E-3
1,257123E-3
5,473128E-3
1,001344E-2
2,878663E-3
4,500204E-3
9,364825E-3
1,257123E-3
1,257123E-3
7,743285E-3
1,098637E-2
5,148820E-3
5,473128E-3
7,418977E-3
-4,010948E-5
6,085067E-4
6,770361E-3
8,391901E-3
3,202971E-3
4,500204E-3
1,098637E-2
-4,010948E-5
1,257123E-3
8,716209E-3
4,500204E-3
4,175896E-3
1,001344E-2
9,689133E-3
-4,010948E-5
3,527280E-3
1,066206E-2
6,446052E-3
5,473128E-3
9,364825E-3
9,040517E-3
-3,644176E-4
4,824512E-3
1,098637E-2
4,500204E-3
4,500204E-3
1,066206E-2
9,040517E-3
1,257123E-3
7,743285E-3
1,066206E-2
3,851588E-3
5,148820E-3
1,390514E-2
8,716209E-3
2,230047E-3
8,391901E-3
9,364825E-3
3,527280E-3
7,418977E-3
1,649960E-2
9,689133E-3
4,175896E-3
9,364825E-3
7,094669E-3
4,500204E-3
8,391901E-3
1,520237E-2
7,418977E-3
6,770361E-3
1,098637E-2
8,067593E-3
5,148820E-3
9,364825E-3
1,422945E-2
9,689133E-3
9,040517E-3
1,228360E-2
4,824512E-3
4,500204E-3
1,098637E-2
1,293221E-2
8,391901E-3
1,001344E-2
1,293221E-2
3,527280E-3
6,770361E-3
1,228360E-2
1,163498E-2
8,391901E-3
1,131067E-2
1,455375E-2
3,851588E-3
6,121744E-3
1,358083E-2
1,033775E-2
9,040517E-3
1,390514E-2
1,293221E-2
4,824512E-3
7,418977E-3
1,260791E-2
8,716209E-3
8,391901E-3
1,520237E-2
1,422945E-2
4,824512E-3
7,094669E-3
1,260791E-2
8,716209E-3
9,040517E-3
1,941838E-2
1,422945E-2
8,067593E-3
1,325652E-2
1,325652E-2
7,743285E-3
1,228360E-2
1,941838E-2
1,325652E-2
1,033775E-2
1,325652E-2
1,033775E-2
7,094669E-3
1,358083E-2
2,039130E-2
1,098637E-2
9,689133E-3
1,455375E-2
7,418977E-3
5,797436E-3
1,228360E-2
1,585099E-2
1,033775E-2
1,260791E-2
1,520237E-2
6,446052E-3
8,067593E-3
1,390514E-2
1,293221E-2
9,364825E-3
1,293221E-2
1,552668E-2
5,148820E-3
9,689133E-3
1,714822E-2
1,098637E-2
1,001344E-2
1,617530E-2
1,585099E-2
6,446052E-3
9,689133E-3
1,649960E-2
1,131067E-2
1,131067E-2
1,714822E-2
1,585099E-2
5,797436E-3
9,689133E-3
1,552668E-2
9,040517E-3
8,067593E-3
1,747253E-2
1,260791E-2
8,391901E-3
1,163498E-2
9,689133E-3
4,500204E-3
9,689133E-3
1,844545E-2
1,228360E-2
8,391901E-3
1,228360E-2
1,033775E-2
9,040517E-3
1,228360E-2
1,941838E-2
1,066206E-2
1,033775E-2
1,487806E-2
7,743285E-3
1,001344E-2
1,455375E-2
1,682391E-2
1,163498E-2
1,358083E-2
1,747253E-2
7,743285E-3
1,033775E-2
1,714822E-2
1,649960E-2
1,098637E-2
1,617530E-2
1,779684E-2
7,743285E-3
1,163498E-2
1,876976E-2
1,325652E-2
1,293221E-2
1,876976E-2
1,876976E-2
8,716209E-3
1,260791E-2
1,812114E-2
1,163498E-2
1,163498E-2
1,941838E-2
1,714822E-2
9,040517E-3
1,390514E-2
1,617530E-2
1,001344E-2
1,195929E-2
2,006699E-2
1,552668E-2
1,066206E-2
1,293221E-2
1,520237E-2
1,066206E-2
1,066206E-2
2,039130E-2
1,585099E-2
1,163498E-2
2,039130E-2
2,103992E-2
1,779684E-2
2,558023E-2
3,660671E-2
3,303932E-2
3,725532E-2
5,638950E-2
7,519937E-2
8,687446E-2
9,660370E-2
1,040628E-1
8,655015E-2
6,125412E-2
3,952548E-2
2,136422E-2
2,558023E-2
3,693101E-2
4,082271E-2
3,174208E-2
2,201284E-2
1,228360E-2
-9,769352E-3
-2,112014E-2
-2,793061E-2
-3,603831E-2
-4,609186E-2
-4,674048E-2
-4,025431E-2
-4,382170E-2
-3,409246E-2
-1,787705E-2
-1,657982E-2
-1,398536E-2
-6,526271E-3
-3,283190E-3
-1,203951E-2
-8,472120E-3
-2,958882E-3
-1,139089E-2
-1,301243E-2
-4,580423E-3
-5,229039E-3
-1,203951E-2
-6,850580E-3
-1,013034E-3
-3,607499E-3
6,085067E-4
1,228360E-2
7,743285E-3
5,473128E-3
1,260791E-2
1,422945E-2
9,040517E-3
1,228360E-2
1,941838E-2
1,390514E-2
1,325652E-2
1,844545E-2
1,390514E-2
9,689133E-3
1,422945E-2
1,941838E-2
1,293221E-2
1,228360E-2
1,714822E-2
1,163498E-2
1,098637E-2
1,682391E-2
1,941838E-2
1,422945E-2
1,455375E-2
1,812114E-2
1,033775E-2
1,131067E-2
1,520237E-2
1,487806E-2
1,325652E-2
1,649960E-2
1,974268E-2
9,689133E-3
9,040517E-3
1,131067E-2
4,500204E-3
6,085067E-4
5,473128E-3
3,527280E-3
-2,958882E-3
-1,985958E-3
4,175896E-3
-1,661650E-3
-3,607499E-3
6,085067E-4
-6,887257E-4
-9,445044E-3
-5,553347E-3
-4,010948E-5
-7,174888E-3
-4,580423E-3
5,148820E-3
2,230047E-3
-3,283190E-3
9,328148E-4
5,148820E-3
6,085067E-4
9,328148E-4
9,689133E-3
3,527280E-3
-1,013034E-3
4,500204E-3
2,554355E-3
-1,337342E-3
2,554355E-3
9,689133E-3
2,554355E-3
-4,010948E-5
4,175896E-3
-3,283190E-3
-6,201963E-3
-6,887257E-4
-1,985958E-3
-9,120736E-3
-1,333674E-2
-1,690413E-2
-3,603831E-2
-4,803771E-2
-5,906418E-2
-8,176575E-2
-1,229529E-1
-1,673831E-1
-2,004625E-1
-2,299745E-1
-2,422983E-1
-2,659727E-1
-3,233753E-1
-3,953717E-1
-4,663951E-1
-5,114740E-1
-4,936370E-1
-3,872640E-1
-2,176508E-1
-4,256115E-3
2,944316E-1
7,137620E-1
1,114283E+0
1,327677E+0
1,386053E+0
1,403565E+0
1,468751E+0
1,613393E+0
1,768412E+0
1,853705E+0
1,861164E+0
1,790465E+0
1,617933E+0
1,340001E+0
1,015693E+0
6,930063E-1
3,664280E-1
3,790394E-2
-2,792694E-1
-5,919024E-1
-8,811852E-1
-1,115336E+0
-1,284949E+0
-1,407537E+0
-1,465913E+0
-1,470453E+0
-1,442562E+0
-1,378025E+0
-1,282354E+0
-1,175008E+0
-1,073176E+0
-9,661539E-1
-8,617267E-1
-7,764337E-1
-6,969782E-1
-6,230360E-1
-5,604445E-1
-5,114740E-1
-4,563416E-1
-4,044523E-1
-3,642381E-1
-3,097543E-1
-2,523518E-1
-2,004625E-1
-1,531135E-1
-1,038187E-1
-5,679403E-2
-2,533614E-2
1,131067E-2
5,152488E-2
7,714522E-2
9,465786E-2
1,183323E-1
1,306561E-1
1,335748E-1
1,462228E-1
1,556278E-1
1,543305E-1
1,601681E-1
1,673029E-1
1,660056E-1
1,585466E-1
1,630869E-1
1,660056E-1
1,595195E-1
1,588709E-1
1,663299E-1
1,575736E-1
1,504388E-1
1,540062E-1
1,497902E-1
1,423311E-1
1,439527E-1
1,465472E-1
1,368179E-1
1,329262E-1
1,338991E-1
1,254671E-1
1,189810E-1
1,212511E-1
1,225484E-1
1,137920E-1
1,105490E-1
1,121705E-1
1,037385E-1
9,919817E-2
1,034142E-1
1,030899E-1
9,433355E-2
9,563078E-2
9,498216E-2
8,265846E-2
8,233415E-2
8,557723E-2
8,363138E-2
7,811814E-2
8,200984E-2
8,006399E-2
6,644305E-2
6,871321E-2
7,357783E-2
6,709167E-2
6,384859E-2
6,676736E-2
6,611874E-2
5,606519E-2
5,963258E-2
6,255135E-2
5,574088E-2
5,476796E-2
5,930827E-2
5,638950E-2
4,763318E-2
4,860611E-2
5,347073E-2
4,666026E-2
4,698456E-2
5,411934E-2
4,828180E-2
4,309287E-2
4,406579E-2
4,244425E-2
3,693101E-2
4,049840E-2
4,633595E-2
3,984979E-2
3,336362E-2
3,855255E-2
3,563378E-2
3,239070E-2
3,595809E-2
4,114702E-2
3,174208E-2
3,076916E-2
3,401224E-2
3,044485E-2
2,622885E-2
3,174208E-2
3,628240E-2
2,849900E-2
2,979624E-2
3,206639E-2
2,266146E-2
2,493161E-2
3,076916E-2
3,109347E-2
2,720177E-2
2,979624E-2
3,336362E-2
2,266146E-2
2,590454E-2
3,303932E-2
2,817469E-2
2,752608E-2
3,271501E-2
3,012054E-2
2,395869E-2
2,817469E-2
3,303932E-2
2,882331E-2
2,849900E-2
3,433655E-2
3,466086E-2
2,493161E-2
3,012054E-2
3,563378E-2
2,914762E-2
3,239070E-2
4,049840E-2
3,693101E-2
3,044485E-2
3,303932E-2
3,790394E-2
3,174208E-2
3,239070E-2
4,211994E-2
3,628240E-2
3,109347E-2
3,757963E-2
3,725532E-2
3,141778E-2
3,303932E-2
4,147133E-2
3,271501E-2
3,141778E-2
3,530947E-2
2,720177E-2
2,785039E-2
3,433655E-2
3,725532E-2
3,109347E-2
3,174208E-2
3,368793E-2
2,655315E-2
2,590454E-2
3,368793E-2
3,368793E-2
2,752608E-2
2,914762E-2
3,239070E-2
2,363438E-2
2,558023E-2
3,368793E-2
3,303932E-2
2,979624E-2
3,206639E-2
3,401224E-2
2,395869E-2
2,687746E-2
3,466086E-2
3,401224E-2
3,012054E-2
3,466086E-2
3,660671E-2
2,785039E-2
3,076916E-2
3,790394E-2
3,109347E-2
3,109347E-2
3,790394E-2
3,628240E-2
2,947193E-2
2,979624E-2
3,725532E-2
3,174208E-2
3,174208E-2
3,952548E-2
3,693101E-2
2,849900E-2
3,206639E-2
3,563378E-2
3,044485E-2
3,109347E-2
4,179564E-2
3,498517E-2
3,012054E-2
3,466086E-2
3,174208E-2
2,947193E-2
3,206639E-2
3,920117E-2
3,206639E-2
2,655315E-2
3,206639E-2
2,947193E-2
2,817469E-2
3,206639E-2
3,790394E-2
2,947193E-2
2,817469E-2
3,303932E-2
2,525592E-2
2,493161E-2
3,271501E-2
3,368793E-2
2,752608E-2
2,882331E-2
3,109347E-2
2,298577E-2
2,298577E-2
3,076916E-2
2,979624E-2
2,363438E-2
2,655315E-2
2,979624E-2
1,941838E-2
2,071561E-2
2,752608E-2
2,525592E-2
2,331007E-2
2,655315E-2
2,655315E-2
1,844545E-2
2,201284E-2
2,622885E-2
2,331007E-2
2,233715E-2
2,622885E-2
2,558023E-2
1,520237E-2
1,941838E-2
2,752608E-2
2,071561E-2
1,876976E-2
2,493161E-2
2,136422E-2
1,422945E-2
1,844545E-2
2,006699E-2
1,552668E-2
1,617530E-2
2,460731E-2
2,039130E-2
1,098637E-2
1,455375E-2
1,649960E-2
1,390514E-2
1,487806E-2
2,266146E-2
1,520237E-2
1,098637E-2
1,520237E-2
1,098637E-2
6,446052E-3
1,066206E-2
1,585099E-2
1,066206E-2
9,689133E-3
1,195929E-2
5,473128E-3
4,175896E-3
8,067593E-3
1,358083E-2
5,473128E-3
4,824512E-3
7,743285E-3
1,581431E-3
1,905739E-3
5,473128E-3
7,418977E-3
2,554355E-3
2,554355E-3
5,797436E-3
-6,887257E-4
-1,013034E-3
3,851588E-3
1,257123E-3
-2,634574E-3
2,841986E-4
2,554355E-3
-7,823504E-3
-5,229039E-3
1,581431E-3
-3,931807E-3
-5,877655E-3
-1,661650E-3
-2,958882E-3
-1,268813E-2
-9,769352E-3
-4,580423E-3
-1,074228E-2
-1,074228E-2
-5,553347E-3
-7,174888E-3
-1,528259E-2
-1,268813E-2
-1,074228E-2
-1,787705E-2
-1,528259E-2
-5,877655E-3
-1,301243E-2
-1,884998E-2
-1,333674E-2
-1,625551E-2
-2,047152E-2
-1,690413E-2
-8,472120E-3
-1,398536E-2
-1,690413E-2
-1,268813E-2
-1,398536E-2
-1,398536E-2
-7,174888E-3
2,841986E-4
-4,904731E-3
-1,337342E-3
7,094669E-3
3,851588E-3
7,418977E-3
1,747253E-2
2,331007E-2
2,071561E-2
2,687746E-2
3,433655E-2
3,044485E-2
3,660671E-2
4,439010E-2
4,698456E-2
4,439010E-2
4,893041E-2
5,379503E-2
4,406579E-2
4,860611E-2
5,574088E-2
5,347073E-2
4,925472E-2
5,347073E-2
5,282211E-2
3,984979E-2
4,114702E-2
4,698456E-2
4,017409E-2
3,660671E-2
3,790394E-2
3,693101E-2
2,460731E-2
2,428300E-2
2,914762E-2
1,974268E-2
1,779684E-2
2,298577E-2
1,682391E-2
8,716209E-3
1,163498E-2
1,163498E-2
5,473128E-3
5,797436E-3
1,325652E-2
5,148820E-3
-1,661650E-3
3,527280E-3
2,554355E-3
-6,887257E-4
2,230047E-3
8,067593E-3
-6,887257E-4
-2,958882E-3
1,257123E-3
-1,661650E-3
-3,607499E-3
1,581431E-3
4,824512E-3
-6,887257E-4
-1,337342E-3
2,878663E-3
-6,526271E-3
-7,174888E-3
1,581431E-3
4,824512E-3
9,328148E-4
1,581431E-3
5,473128E-3
-4,256115E-3
-6,887257E-4
5,797436E-3
5,148820E-3
3,202971E-3
7,094669E-3
8,391901E-3
9,328148E-4
2,878663E-3
8,716209E-3
4,175896E-3
4,500204E-3
1,228360E-2
1,131067E-2
3,527280E-3
6,770361E-3
1,293221E-2
6,121744E-3
6,770361E-3
1,358083E-2
1,195929E-2
4,500204E-3
8,716209E-3
1,325652E-2
1,001344E-2
1,131067E-2
2,039130E-2
1,585099E-2
9,040517E-3
1,617530E-2
1,617530E-2
1,098637E-2
1,390514E-2
2,460731E-2
1,747253E-2
1,649960E-2
2,103992E-2
1,812114E-2
1,714822E-2
2,136422E-2
2,785039E-2
2,136422E-2
1,876976E-2
2,460731E-2
2,006699E-2
1,876976E-2
2,525592E-2
3,044485E-2
2,395869E-2
2,493161E-2
2,817469E-2
2,039130E-2
2,103992E-2
2,687746E-2
2,849900E-2
2,493161E-2
2,817469E-2
3,076916E-2
2,168853E-2
2,136422E-2
3,109347E-2
2,882331E-2
2,525592E-2
2,979624E-2
3,044485E-2
2,168853E-2
2,622885E-2
3,303932E-2
2,947193E-2
2,687746E-2
3,239070E-2
3,076916E-2
2,266146E-2
2,817469E-2
3,466086E-2
2,785039E-2
2,882331E-2
3,693101E-2
3,206639E-2
2,493161E-2
2,882331E-2
3,206639E-2
2,720177E-2
2,785039E-2
3,498517E-2
2,817469E-2
2,622885E-2
3,044485E-2
2,720177E-2
2,331007E-2
2,687746E-2
3,433655E-2
2,752608E-2
2,298577E-2
2,493161E-2
2,168853E-2
2,071561E-2
2,655315E-2
3,336362E-2
2,590454E-2
2,266146E-2
2,752608E-2
2,525592E-2
2,168853E-2
2,655315E-2
3,336362E-2
2,493161E-2
2,525592E-2
3,239070E-2
2,752608E-2
2,395869E-2
3,044485E-2
3,368793E-2
2,785039E-2
2,914762E-2
3,076916E-2
2,460731E-2
2,525592E-2
3,336362E-2
3,595809E-2
2,914762E-2
3,271501E-2
3,498517E-2
2,590454E-2
2,979624E-2
3,530947E-2
3,239070E-2
3,109347E-2
3,401224E-2
3,498517E-2
2,622885E-2
2,882331E-2
3,368793E-2
2,882331E-2
2,752608E-2
3,336362E-2
3,174208E-2
2,201284E-2
2,428300E-2
2,947193E-2
2,168853E-2
2,201284E-2
3,044485E-2
2,687746E-2
1,941838E-2
2,298577E-2
2,266146E-2
1,714822E-2
1,941838E-2
2,752608E-2
2,233715E-2
1,617530E-2
1,941838E-2
1,974268E-2
1,455375E-2
1,617530E-2
2,525592E-2
1,649960E-2
1,260791E-2
1,682391E-2
1,487806E-2
1,228360E-2
1,682391E-2
2,201284E-2
1,422945E-2
1,195929E-2
1,617530E-2
1,033775E-2
8,716209E-3
1,552668E-2
1,909407E-2
1,163498E-2
1,325652E-2
1,812114E-2
8,716209E-3
9,689133E-3
1,455375E-2
1,520237E-2
1,131067E-2
1,358083E-2
1,552668E-2
4,175896E-3
8,067593E-3
1,487806E-2
1,001344E-2
7,094669E-3
1,325652E-2
1,358083E-2
1,581431E-3
4,824512E-3
1,228360E-2
3,527280E-3
4,500204E-3
1,131067E-2
9,364825E-3
6,085067E-4
3,527280E-3
8,391901E-3
1,257123E-3
6,085067E-4
9,364825E-3
5,797436E-3
-3,644176E-4
2,554355E-3
5,148820E-3
-1,337342E-3
2,841986E-4
7,743285E-3
2,878663E-3
-3,931807E-3
-2,634574E-3
9,328148E-4
-3,607499E-3
-1,661650E-3
7,743285E-3
-6,887257E-4
-3,931807E-3
6,085067E-4
-1,337342E-3
-4,580423E-3
-3,644176E-4
4,824512E-3
2,841986E-4
-1,661650E-3
2,554355E-3
-3,931807E-3
-2,310266E-3
3,851588E-3
5,148820E-3
-6,887257E-4
-6,887257E-4
3,202971E-3
-5,229039E-3
-2,958882E-3
3,202971E-3
4,175896E-3
-3,644176E-4
3,527280E-3
4,824512E-3
-4,256115E-3
-3,644176E-4
5,473128E-3
3,202971E-3
-4,010948E-5
3,527280E-3
7,094669E-3
-2,634574E-3
9,328148E-4
9,689133E-3
1,905739E-3
9,328148E-4
9,040517E-3
6,121744E-3
-2,310266E-3
9,328148E-4
7,743285E-3
1,581431E-3
1,581431E-3
8,716209E-3
4,500204E-3
-2,634574E-3
2,230047E-3
6,121744E-3
1,581431E-3
9,328148E-4
1,033775E-2
4,500204E-3
-2,634574E-3
5,148820E-3
6,446052E-3
-1,661650E-3
1,257123E-3
7,743285E-3
2,554355E-3
2,841986E-4
4,175896E-3
1,905739E-3
-4,010948E-5
4,500204E-3
1,163498E-2
4,175896E-3
3,851588E-3
6,770361E-3
9,328148E-4
2,841986E-4
5,148820E-3
1,001344E-2
4,500204E-3
3,202971E-3
7,743285E-3
2,230047E-3
6,085067E-4
6,446052E-3
9,364825E-3
3,851588E-3
5,797436E-3
9,040517E-3
-6,887257E-4
1,257123E-3
8,067593E-3
8,391901E-3
5,473128E-3
8,716209E-3
9,689133E-3
-4,010948E-5
3,202971E-3
1,001344E-2
5,797436E-3
3,202971E-3
9,364825E-3
1,033775E-2
1,581431E-3
5,148820E-3
9,689133E-3
2,554355E-3
4,500204E-3
1,455375E-2
9,689133E-3
1,257123E-3
5,797436E-3
7,418977E-3
3,851588E-3
6,446052E-3
1,390514E-2
1,066206E-2
5,473128E-3
7,743285E-3
6,121744E-3
3,527280E-3
9,040517E-3
1,585099E-2
8,067593E-3
5,148820E-3
9,689133E-3
5,797436E-3
4,500204E-3
8,391901E-3
1,260791E-2
9,364825E-3
8,716209E-3
1,195929E-2
4,500204E-3
5,148820E-3
1,098637E-2
1,260791E-2
7,094669E-3
8,391901E-3
1,293221E-2
4,500204E-3
7,094669E-3
1,293221E-2
1,293221E-2
9,040517E-3
1,098637E-2
1,358083E-2
5,797436E-3
6,770361E-3
1,455375E-2
1,195929E-2
8,716209E-3
1,487806E-2
1,617530E-2
6,121744E-3
1,066206E-2
1,649960E-2
1,195929E-2
1,131067E-2
1,617530E-2
1,714822E-2
7,094669E-3
1,195929E-2
1,682391E-2
1,358083E-2
1,195929E-2
1,779684E-2
1,844545E-2
1,001344E-2
1,390514E-2
2,039130E-2
1,131067E-2
1,455375E-2
2,006699E-2
1,422945E-2
1,066206E-2
1,422945E-2
1,747253E-2
1,228360E-2
1,260791E-2
2,136422E-2
1,649960E-2
9,364825E-3
1,325652E-2
1,552668E-2
9,689133E-3
1,228360E-2
2,233715E-2
1,552668E-2
1,293221E-2
1,649960E-2
1,163498E-2
1,001344E-2
1,455375E-2
2,136422E-2
1,520237E-2
1,422945E-2
1,876976E-2
1,293221E-2
1,033775E-2
1,617530E-2
1,974268E-2
1,455375E-2
1,487806E-2
1,909407E-2
9,364825E-3
1,163498E-2
1,779684E-2
1,520237E-2
1,293221E-2
1,552668E-2
1,747253E-2
5,797436E-3
7,094669E-3
1,682391E-2
1,195929E-2
1,001344E-2
1,422945E-2
1,487806E-2
5,148820E-3
8,391901E-3
1,390514E-2
5,797436E-3
7,418977E-3
1,422945E-2
1,358083E-2
4,500204E-3
6,121744E-3
1,001344E-2
6,121744E-3
6,446052E-3
1,325652E-2
9,364825E-3
1,905739E-3
5,797436E-3
7,743285E-3
1,257123E-3
3,851588E-3
1,293221E-2
7,094669E-3
1,905739E-3
4,175896E-3
5,797436E-3
2,878663E-3
5,473128E-3
1,358083E-2
5,797436E-3
4,175896E-3
8,716209E-3
4,824512E-3
3,202971E-3
1,001344E-2
1,163498E-2
7,094669E-3
8,067593E-3
1,195929E-2
2,554355E-3
5,797436E-3
1,131067E-2
1,260791E-2
9,040517E-3
1,131067E-2
1,358083E-2
3,851588E-3
3,851588E-3
1,228360E-2
1,066206E-2
1,001344E-2
1,552668E-2
1,487806E-2
4,824512E-3
1,066206E-2
1,682391E-2
1,163498E-2
1,195929E-2
1,682391E-2
1,585099E-2
8,716209E-3
1,131067E-2
1,649960E-2
1,163498E-2
1,422945E-2
2,428300E-2
1,909407E-2
1,228360E-2
1,682391E-2
1,812114E-2
1,422945E-2
1,779684E-2
2,622885E-2
2,103992E-2
1,747253E-2
2,363438E-2
2,168853E-2
2,006699E-2
2,493161E-2
3,109347E-2
2,395869E-2
2,331007E-2
2,785039E-2
2,298577E-2
2,298577E-2
3,141778E-2
3,401224E-2
2,752608E-2
2,720177E-2
3,076916E-2
2,298577E-2
2,233715E-2
3,012054E-2
3,401224E-2
2,720177E-2
2,947193E-2
3,239070E-2
2,298577E-2
2,363438E-2
3,368793E-2
3,076916E-2
2,687746E-2
3,044485E-2
3,239070E-2
2,493161E-2
2,720177E-2
3,433655E-2
3,141778E-2
2,914762E-2
3,336362E-2
3,466086E-2
2,298577E-2
2,590454E-2
3,303932E-2
2,882331E-2
2,752608E-2
3,239070E-2
2,979624E-2
2,168853E-2
2,395869E-2
2,947193E-2
2,428300E-2
2,363438E-2
2,979624E-2
2,687746E-2
1,812114E-2
2,233715E-2
2,558023E-2
1,941838E-2
2,006699E-2
2,947193E-2
2,428300E-2
1,617530E-2
1,941838E-2
2,071561E-2
1,682391E-2
1,974268E-2
2,687746E-2
1,974268E-2
1,552668E-2
2,039130E-2
2,428300E-2
2,071561E-2
2,590454E-2
3,498517E-2
3,076916E-2
3,368793E-2
4,082271E-2
4,406579E-2
5,963258E-2
8,428000E-2
9,887386E-2
9,887386E-2
9,822524E-2
8,525292E-2
5,217349E-2
3,012054E-2
2,720177E-2
3,336362E-2
3,433655E-2
3,628240E-2
3,174208E-2
1,131067E-2
1,581431E-3
-4,904731E-3
-2,371460E-2
-3,668692E-2
-4,057862E-2
-4,382170E-2
-5,452387E-2
-4,836202E-2
-3,571400E-2
-3,441677E-2
-2,793061E-2
-1,820136E-2
-1,139089E-2
-1,917429E-2
-1,430967E-2
-7,823504E-3
-1,463397E-2
-1,593121E-2
-9,445044E-3
-1,430967E-2
-2,047152E-2
-1,755275E-2
-1,203951E-2
-1,593121E-2
-1,074228E-2
-3,644176E-4
-1,985958E-3
-4,256115E-3
2,554355E-3
2,230047E-3
-2,310266E-3
3,527280E-3
1,131067E-2
7,418977E-3
4,175896E-3
8,067593E-3
8,716209E-3
4,175896E-3
8,067593E-3
1,520237E-2
7,743285E-3
4,824512E-3
1,001344E-2
5,797436E-3
3,851588E-3
8,716209E-3
1,325652E-2
7,094669E-3
6,446052E-3
1,098637E-2
5,148820E-3
2,230047E-3
7,094669E-3
1,195929E-2
5,473128E-3
5,473128E-3
1,033775E-2
3,202971E-3
1,581431E-3
7,418977E-3
9,364825E-3
6,085067E-4
-2,634574E-3
2,841986E-4
-1,041797E-2
-8,796428E-3
-2,310266E-3
-3,931807E-3
-7,174888E-3
-6,526271E-3
-4,580423E-3
-1,755275E-2
-1,430967E-2
-7,823504E-3
-1,301243E-2
-1,366105E-2
-6,526271E-3
-7,174888E-3
-1,463397E-2
-1,009366E-2
-3,283190E-3
-7,174888E-3
-7,499196E-3
-4,010948E-5
-1,013034E-3
-8,472120E-3
-6,201963E-3
-1,013034E-3
-6,850580E-3
-5,229039E-3
2,878663E-3
-1,985958E-3
-9,120736E-3
-4,904731E-3
-1,985958E-3
-6,850580E-3
-6,526271E-3
-3,644176E-4
-4,580423E-3
-1,463397E-2
-1,203951E-2
-1,560690E-2
-2,728199E-2
-3,214661E-2
-3,668692E-2
-5,971280E-2
-8,500883E-2
-1,128993E-1
-1,599240E-1
-2,007868E-1
-2,199210E-1
-2,302989E-1
-2,633783E-1
-3,094300E-1
-3,716972E-1
-4,556930E-1
-5,130955E-1
-5,040149E-1
-4,219649E-1
-2,789451E-1
-7,527959E-2
1,981121E-1
5,684720E-1
9,978559E-1
1,288112E+0
1,384431E+0
1,393512E+0
1,447023E+0
1,577719E+0
1,719442E+0
1,827436E+0
1,872515E+0
1,825815E+0
1,678254E+0
1,435996E+0
1,120444E+0
7,782993E-1
4,585315E-1
1,439527E-1
-1,868416E-1
-5,053121E-1
-7,958922E-1
-1,052096E+0
-1,258680E+0
-1,387430E+0
-1,454886E+0
-1,483101E+0
-1,462345E+0
-1,396511E+0
-1,314461E+0
-1,222033E+0
-1,108525E+0
-9,982604E-1
-8,999951E-1
-8,043242E-1
-7,131936E-1
-6,450889E-1
-5,873621E-1
-5,247706E-1
-4,712598E-1
-4,255323E-1
-3,739673E-1
-3,159162E-1
-2,695401E-1
-2,215425E-1
-1,657615E-1
-1,193855E-1
-7,787405E-2
-3,182230E-2
1,260791E-2
3,952548E-2
6,547013E-2
9,336062E-2
1,047114E-1
1,183323E-1
1,361693E-1
1,484930E-1
1,497902E-1
1,556278E-1
1,630869E-1
1,566007E-1
1,578979E-1
1,666543E-1
1,666543E-1
1,624382E-1
1,660056E-1
1,647084E-1
1,520604E-1
1,566007E-1
1,604924E-1
1,536819E-1
1,481687E-1
1,484930E-1
1,465472E-1
1,342234E-1
1,335748E-1
1,381151E-1
1,280616E-1
1,235213E-1
1,267644E-1
1,215754E-1
1,086031E-1
1,099003E-1
1,131434E-1
1,053600E-1
1,014683E-1
1,053600E-1
9,919817E-2
9,011754E-2
9,303631E-2
9,303631E-2
8,330707E-2
8,330707E-2
9,109047E-2
8,330707E-2
7,617229E-2
7,714522E-2
7,390214E-2
6,871321E-2
7,098336E-2
7,584799E-2
6,903752E-2
6,417289E-2
6,514582E-2
6,060550E-2
5,671381E-2
6,060550E-2
6,384859E-2
5,671381E-2
5,606519E-2
5,638950E-2
4,633595E-2
4,957903E-2
5,411934E-2
5,249780E-2
4,860611E-2
4,763318E-2
5,120057E-2
4,049840E-2
4,244425E-2
4,925472E-2
4,536302E-2
4,049840E-2
4,568733E-2
4,730887E-2
3,563378E-2
3,725532E-2
4,276856E-2
3,660671E-2
3,693101E-2
4,309287E-2
4,049840E-2
3,141778E-2
3,368793E-2
3,855255E-2
3,012054E-2
3,012054E-2
3,952548E-2
3,498517E-2
2,687746E-2
3,141778E-2
3,368793E-2
2,849900E-2
3,012054E-2
3,660671E-2
3,076916E-2
2,525592E-2
2,947193E-2
2,882331E-2
2,460731E-2
2,882331E-2
3,693101E-2
2,849900E-2
2,655315E-2
3,076916E-2
2,590454E-2
2,655315E-2
3,044485E-2
3,530947E-2
3,109347E-2
2,947193E-2
3,401224E-2
3,012054E-2
2,914762E-2
3,530947E-2
4,017409E-2
3,628240E-2
3,628240E-2
4,017409E-2
3,239070E-2
3,595809E-2
4,341718E-2
4,341718E-2
4,049840E-2
4,503872E-2
4,666026E-2
3,628240E-2
3,855255E-2
4,698456E-2
4,341718E-2
4,244425E-2
4,698456E-2
4,698456E-2
3,563378E-2
3,822825E-2
4,439010E-2
3,887686E-2
3,855255E-2
4,568733E-2
4,114702E-2
3,141778E-2
3,368793E-2
3,822825E-2
3,401224E-2
3,206639E-2
3,920117E-2
3,530947E-2
2,622885E-2
2,882331E-2
3,368793E-2
2,785039E-2
2,785039E-2
3,498517E-2
3,109347E-2
2,525592E-2
2,817469E-2
2,817469E-2
2,460731E-2
2,525592E-2
3,595809E-2
2,979624E-2
2,460731E-2
2,914762E-2
2,687746E-2
2,363438E-2
2,914762E-2
3,401224E-2
2,622885E-2
2,395869E-2
2,947193E-2
2,493161E-2
2,266146E-2
2,655315E-2
3,239070E-2
2,622885E-2
2,687746E-2
3,044485E-2
2,331007E-2
2,395869E-2
3,076916E-2
3,012054E-2
2,720177E-2
3,012054E-2
3,206639E-2
2,331007E-2
2,493161E-2
3,109347E-2
2,882331E-2
2,493161E-2
3,206639E-2
3,141778E-2
2,006699E-2
2,428300E-2
3,303932E-2
2,687746E-2
2,655315E-2
3,239070E-2
3,012054E-2
2,071561E-2
2,493161E-2
3,109347E-2
2,331007E-2
2,298577E-2
3,012054E-2
3,076916E-2
2,266146E-2
2,752608E-2
3,012054E-2
2,233715E-2
2,460731E-2
3,336362E-2
2,720177E-2
2,363438E-2
2,817469E-2
2,752608E-2
2,428300E-2
2,525592E-2
3,336362E-2
2,785039E-2
2,201284E-2
2,460731E-2
2,071561E-2
1,941838E-2
2,558023E-2
2,849900E-2
2,201284E-2
2,168853E-2
2,525592E-2
1,649960E-2
1,552668E-2
2,071561E-2
2,233715E-2
1,747253E-2
2,006699E-2
2,298577E-2
1,260791E-2
1,422945E-2
2,071561E-2
1,941838E-2
1,617530E-2
2,136422E-2
2,233715E-2
1,195929E-2
1,617530E-2
2,168853E-2
1,779684E-2
1,617530E-2
2,168853E-2
2,266146E-2
1,293221E-2
1,325652E-2
2,103992E-2
1,520237E-2
1,163498E-2
1,779684E-2
1,714822E-2
8,716209E-3
1,163498E-2
1,552668E-2
1,098637E-2
9,364825E-3
1,487806E-2
1,195929E-2
1,905739E-3
6,770361E-3
1,163498E-2
6,446052E-3
6,121744E-3
1,390514E-2
8,716209E-3
1,581431E-3
3,851588E-3
6,446052E-3
9,328148E-4
3,202971E-3
1,033775E-2
3,851588E-3
6,085067E-4
3,202971E-3
9,328148E-4
-2,634574E-3
-1,337342E-3
5,148820E-3
-1,337342E-3
-2,634574E-3
6,085067E-4
-5,553347E-3
-6,850580E-3
-1,985958E-3
2,841986E-4
-6,850580E-3
-8,147812E-3
-4,904731E-3
-1,333674E-2
-1,236382E-2
-8,472120E-3
-6,526271E-3
-1,301243E-2
-1,139089E-2
-8,796428E-3
-1,982290E-2
-1,917429E-2
-1,139089E-2
-1,495828E-2
-1,528259E-2
-1,203951E-2
-1,106658E-2
-2,112014E-2
-1,884998E-2
-1,268813E-2
-1,463397E-2
-1,301243E-2
-6,201963E-3
-4,904731E-3
-1,139089E-2
-5,877655E-3
6,446052E-3
3,527280E-3
7,418977E-3
1,682391E-2
1,909407E-2
1,455375E-2
2,168853E-2
3,044485E-2
3,109347E-2
3,433655E-2
4,568733E-2
4,698456E-2
4,179564E-2
4,601164E-2
5,184919E-2
4,666026E-2
4,763318E-2
5,541658E-2
5,152488E-2
4,633595E-2
4,860611E-2
5,022765E-2
4,276856E-2
4,114702E-2
4,893041E-2
4,114702E-2
3,206639E-2
3,303932E-2
3,076916E-2
2,525592E-2
2,687746E-2
3,239070E-2
2,201284E-2
1,649960E-2
1,876976E-2
1,325652E-2
7,743285E-3
1,033775E-2
1,422945E-2
7,094669E-3
6,446052E-3
9,689133E-3
1,257123E-3
-2,310266E-3
2,554355E-3
4,500204E-3
-1,985958E-3
1,257123E-3
4,175896E-3
-8,147812E-3
-5,229039E-3
2,841986E-4
-2,310266E-3
-2,958882E-3
-3,644176E-4
1,581431E-3
-8,472120E-3
-6,850580E-3
-1,013034E-3
-4,256115E-3
-7,174888E-3
1,905739E-3
-3,644176E-4
-7,823504E-3
-4,256115E-3
-3,644176E-4
-5,553347E-3
-5,229039E-3
4,175896E-3
1,257123E-3
-4,904731E-3
2,841986E-4
-6,887257E-4
-3,607499E-3
-4,010948E-5
9,040517E-3
2,878663E-3
-6,887257E-4
4,824512E-3
2,554355E-3
2,841986E-4
5,148820E-3
1,293221E-2
6,121744E-3
5,148820E-3
8,716209E-3
5,473128E-3
6,121744E-3
1,066206E-2
1,682391E-2
1,131067E-2
8,716209E-3
1,585099E-2
1,033775E-2
9,040517E-3
1,455375E-2
2,006699E-2
1,390514E-2
1,779684E-2
1,876976E-2
1,293221E-2
1,325652E-2
2,006699E-2
2,331007E-2
1,909407E-2
2,298577E-2
2,525592E-2
1,422945E-2
1,649960E-2
2,428300E-2
2,298577E-2
2,006699E-2
2,655315E-2
2,558023E-2
1,487806E-2
2,136422E-2
2,817469E-2
2,395869E-2
2,168853E-2
2,622885E-2
2,752608E-2
1,747253E-2
2,103992E-2
2,752608E-2
2,201284E-2
2,363438E-2
3,076916E-2
2,720177E-2
1,844545E-2
2,395869E-2
2,752608E-2
2,168853E-2
2,428300E-2
3,239070E-2
2,849900E-2
2,266146E-2
2,590454E-2
2,817469E-2
2,168853E-2
2,687746E-2
3,628240E-2
2,817469E-2
2,558023E-2
2,882331E-2
2,525592E-2
2,460731E-2
2,785039E-2
3,466086E-2
2,849900E-2
2,720177E-2
3,044485E-2
2,525592E-2
2,460731E-2
2,979624E-2
3,466086E-2
2,655315E-2
2,914762E-2
3,368793E-2
2,525592E-2
2,558023E-2
3,303932E-2
3,401224E-2
2,979624E-2
3,141778E-2
3,466086E-2
2,622885E-2
2,914762E-2
3,660671E-2
3,595809E-2
3,174208E-2
3,433655E-2
3,822825E-2
2,720177E-2
2,914762E-2
3,530947E-2
3,239070E-2
3,239070E-2
3,563378E-2
3,595809E-2
2,687746E-2
2,817469E-2
3,368793E-2
2,882331E-2
2,849900E-2
3,498517E-2
3,206639E-2
2,331007E-2
2,752608E-2
2,914762E-2
2,395869E-2
2,622885E-2
3,368793E-2
2,817469E-2
2,136422E-2
2,493161E-2
2,687746E-2
2,103992E-2
2,331007E-2
3,109347E-2
2,460731E-2
2,168853E-2
2,428300E-2
2,168853E-2
2,071561E-2
2,460731E-2
2,882331E-2
2,006699E-2
2,006699E-2
2,428300E-2
1,649960E-2
1,747253E-2
2,266146E-2
2,590454E-2
1,844545E-2
1,909407E-2
2,201284E-2
1,163498E-2
1,163498E-2
2,071561E-2
2,039130E-2
1,358083E-2
1,520237E-2
1,747253E-2
7,094669E-3
9,689133E-3
1,455375E-2
1,228360E-2
1,163498E-2
1,617530E-2
1,520237E-2
5,797436E-3
9,040517E-3
1,390514E-2
8,716209E-3
8,067593E-3
1,552668E-2
1,422945E-2
4,824512E-3
8,067593E-3
1,195929E-2
6,770361E-3
6,446052E-3
1,422945E-2
1,001344E-2
2,230047E-3
6,446052E-3
9,689133E-3
4,175896E-3
6,121744E-3
1,390514E-2
7,418977E-3
6,085067E-4
8,067593E-3
7,743285E-3
1,581431E-3
5,148820E-3
1,390514E-2
7,418977E-3
3,851588E-3
7,094669E-3
7,094669E-3
3,527280E-3
5,473128E-3
1,422945E-2
6,446052E-3
2,554355E-3
8,391901E-3
4,500204E-3
9,328148E-4
4,824512E-3
1,195929E-2
5,148820E-3
2,230047E-3
6,121744E-3
2,554355E-3
-3,644176E-4
5,797436E-3
1,195929E-2
4,500204E-3
3,851588E-3
8,391901E-3
1,905739E-3
9,328148E-4
8,716209E-3
1,001344E-2
4,824512E-3
5,148820E-3
8,716209E-3
2,841986E-4
2,230047E-3
5,473128E-3
8,067593E-3
3,202971E-3
5,797436E-3
7,743285E-3
-3,283190E-3
-1,337342E-3
5,797436E-3
3,851588E-3
1,257123E-3
6,770361E-3
8,716209E-3
-3,931807E-3
9,328148E-4
7,418977E-3
3,202971E-3
3,202971E-3
8,391901E-3
8,067593E-3
-3,607499E-3
-3,644176E-4
7,094669E-3
3,202971E-3
3,851588E-3
1,001344E-2
7,743285E-3
-1,013034E-3
1,581431E-3
9,040517E-3
4,175896E-3
3,202971E-3
1,131067E-2
8,716209E-3
2,230047E-3
6,121744E-3
1,098637E-2
4,175896E-3
5,797436E-3
1,390514E-2
9,364825E-3
4,500204E-3
7,743285E-3
8,716209E-3
3,851588E-3
6,446052E-3
1,455375E-2
8,067593E-3
6,770361E-3
9,040517E-3
4,175896E-3
2,878663E-3
7,094669E-3
1,422945E-2
8,391901E-3
8,391901E-3
1,260791E-2
2,554355E-3
4,824512E-3
1,195929E-2
1,325652E-2
7,094669E-3
8,716209E-3
1,195929E-2
4,824512E-3
5,473128E-3
1,163498E-2
1,260791E-2
9,364825E-3
1,098637E-2
1,293221E-2
4,175896E-3
5,797436E-3
1,195929E-2
8,391901E-3
6,446052E-3
1,033775E-2
1,390514E-2
4,500204E-3
6,446052E-3
1,228360E-2
6,770361E-3
6,121744E-3
1,098637E-2
1,131067E-2
2,230047E-3
5,473128E-3
1,228360E-2
6,770361E-3
7,094669E-3
1,293221E-2
1,033775E-2
2,878663E-3
8,067593E-3
1,195929E-2
4,500204E-3
8,391901E-3
1,422945E-2
1,066206E-2
3,202971E-3
8,716209E-3
1,131067E-2
5,148820E-3
7,743285E-3
1,455375E-2
6,121744E-3
5,797436E-3
1,001344E-2
7,743285E-3
4,824512E-3
8,716209E-3
1,682391E-2
1,195929E-2
7,743285E-3
1,293221E-2
9,689133E-3
5,797436E-3
1,131067E-2
1,552668E-2
9,689133E-3
1,066206E-2
1,487806E-2
8,391901E-3
7,418977E-3
1,293221E-2
1,585099E-2
1,131067E-2
1,033775E-2
1,358083E-2
4,175896E-3
5,148820E-3
1,228360E-2
1,293221E-2
7,743285E-3
1,066206E-2
1,390514E-2
3,851588E-3
6,121744E-3
1,293221E-2
7,094669E-3
7,094669E-3
1,260791E-2
1,163498E-2
6,085067E-4
5,148820E-3
1,163498E-2
5,148820E-3
4,175896E-3
1,131067E-2
9,364825E-3
2,230047E-3
7,418977E-3
1,033775E-2
3,851588E-3
4,824512E-3
1,455375E-2
8,391901E-3
3,851588E-3
8,716209E-3
9,364825E-3
5,148820E-3
7,094669E-3
1,585099E-2
1,066206E-2
4,500204E-3
1,066206E-2
7,418977E-3
2,554355E-3
7,094669E-3
1,390514E-2
8,391901E-3
8,067593E-3
1,195929E-2
5,148820E-3
3,527280E-3
9,364825E-3
1,390514E-2
6,446052E-3
5,797436E-3
1,098637E-2
5,797436E-3
3,202971E-3
1,163498E-2
1,195929E-2
7,418977E-3
9,689133E-3
1,098637E-2
2,878663E-3
5,473128E-3
1,293221E-2
1,358083E-2
9,040517E-3
1,163498E-2
1,422945E-2
2,230047E-3
5,148820E-3
1,390514E-2
1,260791E-2
8,391901E-3
1,325652E-2
1,358083E-2
2,878663E-3
5,148820E-3
1,293221E-2
8,716209E-3
5,473128E-3
1,293221E-2
1,260791E-2
4,175896E-3
7,418977E-3
1,325652E-2
8,067593E-3
1,001344E-2
1,649960E-2
1,358083E-2
6,121744E-3
1,293221E-2
1,293221E-2
1,033775E-2
1,228360E-2
1,779684E-2
1,325652E-2
8,391901E-3
1,325652E-2
1,390514E-2
9,364825E-3
1,195929E-2
1,876976E-2
1,001344E-2
8,716209E-3
1,390514E-2
9,040517E-3
8,067593E-3
1,228360E-2
1,779684E-2
1,066206E-2
9,364825E-3
1,422945E-2
7,743285E-3
7,743285E-3
1,325652E-2
1,617530E-2
1,098637E-2
1,195929E-2
1,552668E-2
3,851588E-3
7,743285E-3
1,455375E-2
1,293221E-2
9,040517E-3
1,585099E-2
1,649960E-2
4,500204E-3
7,743285E-3
1,455375E-2
1,066206E-2
9,689133E-3
1,455375E-2
1,422945E-2
5,148820E-3
8,716209E-3
1,585099E-2
9,689133E-3
9,689133E-3
1,649960E-2
1,520237E-2
8,391901E-3
1,131067E-2
1,422945E-2
7,418977E-3
8,716209E-3
1,714822E-2
1,390514E-2
7,743285E-3
1,195929E-2
1,422945E-2
8,716209E-3
1,260791E-2
1,779684E-2
1,098637E-2
9,364825E-3
1,293221E-2
9,040517E-3
7,418977E-3
1,260791E-2
1,909407E-2
1,260791E-2
1,098637E-2
1,487806E-2
7,743285E-3
8,067593E-3
1,390514E-2
1,941838E-2
1,163498E-2
1,455375E-2
1,747253E-2
8,067593E-3
1,001344E-2
1,487806E-2
1,455375E-2
1,487806E-2
1,682391E-2
1,682391E-2
7,418977E-3
1,001344E-2
1,714822E-2
1,358083E-2
1,131067E-2
1,714822E-2
1,455375E-2
6,121744E-3
1,001344E-2
1,520237E-2
1,098637E-2
1,163498E-2
1,585099E-2
1,617530E-2
5,797436E-3
1,033775E-2
1,520237E-2
1,098637E-2
1,098637E-2
1,779684E-2
1,649960E-2
8,391901E-3
1,228360E-2
1,714822E-2
1,098637E-2
1,163498E-2
1,941838E-2
1,390514E-2
8,391901E-3
1,066206E-2
1,260791E-2
8,391901E-3
1,163498E-2
2,103992E-2
1,325652E-2
7,418977E-3
1,163498E-2
1,131067E-2
9,364825E-3
1,163498E-2
1,876976E-2
1,358083E-2
9,364825E-3
1,649960E-2
1,812114E-2
1,714822E-2
2,168853E-2
3,044485E-2
2,720177E-2
2,979624E-2
3,920117E-2
4,309287E-2
6,611874E-2
8,817169E-2
9,627940E-2
9,595509E-2
8,946893E-2
7,163198E-2
3,693101E-2
2,233715E-2
2,817469E-2
3,498517E-2
3,303932E-2
3,141778E-2
2,914762E-2
8,716209E-3
-1,661650E-3
-8,796428E-3
-2,501183E-2
-3,733554E-2
-3,895708E-2
-4,090293E-2
-4,868632E-2
-4,187585E-2
-2,890353E-2
-2,468752E-2
-1,949860E-2
-7,499196E-3
-4,580423E-3
-1,333674E-2
-8,472120E-3
-2,310266E-3
-9,769352E-3
-1,139089E-2
-4,580423E-3
-6,201963E-3
-1,430967E-2
-9,120736E-3
-3,283190E-3
-7,823504E-3
-5,229039E-3
5,473128E-3
6,121744E-3
6,085067E-4
6,121744E-3
1,131067E-2
6,446052E-3
8,067593E-3
1,812114E-2
1,358083E-2
9,040517E-3
1,520237E-2
1,390514E-2
9,689133E-3
1,358083E-2
2,103992E-2
1,585099E-2
1,390514E-2
1,844545E-2
1,422945E-2
1,260791E-2
1,876976E-2
2,266146E-2
1,520237E-2
1,422945E-2
1,844545E-2
9,364825E-3
1,131067E-2
1,682391E-2
1,876976E-2
1,228360E-2
1,455375E-2
1,812114E-2
8,391901E-3
1,001344E-2
1,390514E-2
1,001344E-2
4,500204E-3
5,797436E-3
8,067593E-3
-5,229039E-3
-2,634574E-3
5,473128E-3
6,085067E-4
-2,958882E-3
9,328148E-4
-3,644176E-4
-1,074228E-2
-6,850580E-3
-1,985958E-3
-6,526271E-3
-6,201963E-3
2,841986E-4
6,085067E-4
-7,174888E-3
-3,644176E-4
6,121744E-3
-1,661650E-3
-1,013034E-3
6,446052E-3
3,527280E-3
6,085067E-4
4,500204E-3
5,473128E-3
6,085067E-4
1,257123E-3
8,391901E-3
3,527280E-3
-6,887257E-4
2,230047E-3
2,554355E-3
-6,887257E-4
6,085067E-4
6,446052E-3
-2,634574E-3
-9,120736E-3
-9,445044E-3
-1,852567E-2
-2,663337E-2
-3,344384E-2
-4,284878E-2
-6,911773E-2
-9,765685E-2
-1,326821E-1
-1,832742E-1
-2,140835E-1
-2,277044E-1
-2,439198E-1
-2,857555E-1
-3,395907E-1
-4,076954E-1
-4,907183E-1
-5,212032E-1
-4,676924E-1
-3,489956E-1
-1,790582E-1
5,833535E-2
3,868595E-1
8,068385E-1
1,179144E+0
1,365297E+0
1,401620E+0
1,420754E+0
1,515452E+0
1,665931E+0
1,787546E+0
1,863110E+0
1,867002E+0
1,763223E+0
1,563774E+0
1,279031E+0
9,469396E-1
6,106321E-1
2,928101E-1
-2,630907E-2
-3,558061E-1
-6,661689E-1
-9,379391E-1
-1,167874E+0
-1,340405E+0
-1,436076E+0
-1,475966E+0
-1,481479E+0
-1,438995E+0
-1,355972E+0
-1,266787E+0
-1,167225E+0
-1,053393E+0
-9,473440E-1
-8,536190E-1
-7,615155E-1
-6,742766E-1
-6,133067E-1
-5,588230E-1
-5,010961E-1
-4,524499E-1
-4,038037E-1
-3,480227E-1
-2,899715E-1
-2,455413E-1
-1,972194E-1
-1,430600E-1
-1,005756E-1
-5,776695E-2
-1,171520E-2
2,720177E-2
5,120057E-2
7,714522E-2
1,027656E-1
1,121705E-1
1,264400E-1
1,420068E-1
1,507632E-1
1,504388E-1
1,559521E-1
1,630869E-1
1,569250E-1
1,575736E-1
1,666543E-1
1,666543E-1
1,614653E-1
1,637355E-1
1,643841E-1
1,533576E-1
1,523847E-1
1,556278E-1
1,510875E-1
1,475201E-1
1,478444E-1
1,449256E-1
1,319533E-1
1,322776E-1
1,345478E-1
1,254671E-1
1,215754E-1
1,251428E-1
1,199539E-1
1,082788E-1
1,099003E-1
1,128191E-1
1,034142E-1
9,952248E-2
1,024412E-1
9,725232E-2
8,849600E-2
8,979323E-2
9,011754E-2
8,233415E-2
8,298276E-2
8,882031E-2
8,136122E-2
7,325352E-2
7,714522E-2
7,811814E-2
6,903752E-2
7,001044E-2
7,584799E-2
6,871321E-2
6,222705E-2
6,449720E-2
6,449720E-2
5,865966E-2
6,190274E-2
6,903752E-2
6,060550E-2
5,541658E-2
5,801104E-2
5,282211E-2
5,120057E-2
5,541658E-2
5,898396E-2
5,249780E-2
5,282211E-2
5,379503E-2
4,763318E-2
4,730887E-2
5,152488E-2
5,379503E-2
4,633595E-2
4,698456E-2
5,152488E-2
4,114702E-2
4,211994E-2
4,990334E-2
5,087626E-2
4,536302E-2
4,795749E-2
4,795749E-2
3,790394E-2
4,276856E-2
4,730887E-2
4,503872E-2
4,406579E-2
4,666026E-2
4,730887E-2
3,563378E-2
3,984979E-2
4,763318E-2
4,082271E-2
4,049840E-2
4,503872E-2
4,114702E-2
3,206639E-2
3,628240E-2
4,147133E-2
3,336362E-2
3,530947E-2
4,244425E-2
3,757963E-2
3,141778E-2
3,303932E-2
3,466086E-2
3,044485E-2
3,076916E-2
4,017409E-2
3,368793E-2
2,687746E-2
3,206639E-2
3,303932E-2
2,817469E-2
2,947193E-2
3,563378E-2
2,979624E-2
2,655315E-2
2,947193E-2
2,817469E-2
2,428300E-2
2,914762E-2
3,628240E-2
2,785039E-2
2,525592E-2
3,174208E-2
2,655315E-2
2,428300E-2
3,044485E-2
3,530947E-2
2,882331E-2
2,687746E-2
3,174208E-2
2,460731E-2
2,622885E-2
3,271501E-2
3,401224E-2
3,012054E-2
3,012054E-2
3,336362E-2
2,428300E-2
2,655315E-2
3,595809E-2
3,433655E-2
2,882331E-2
3,206639E-2
3,401224E-2
2,428300E-2
2,720177E-2
3,498517E-2
3,239070E-2
3,044485E-2
3,271501E-2
3,466086E-2
2,558023E-2
2,687746E-2
3,401224E-2
2,882331E-2
2,752608E-2
3,401224E-2
3,303932E-2
2,525592E-2
2,882331E-2
3,433655E-2
2,849900E-2
2,979624E-2
3,628240E-2
3,206639E-2
2,525592E-2
2,752608E-2
3,303932E-2
2,785039E-2
2,882331E-2
3,498517E-2
3,076916E-2
2,493161E-2
2,914762E-2
3,012054E-2
2,590454E-2
2,914762E-2
3,725532E-2
3,109347E-2
2,687746E-2
2,947193E-2
2,752608E-2
2,558023E-2
2,947193E-2
3,693101E-2
3,141778E-2
2,849900E-2
3,271501E-2
2,914762E-2
2,590454E-2
2,979624E-2
3,563378E-2
2,979624E-2
3,141778E-2
3,368793E-2
2,882331E-2
2,720177E-2
3,368793E-2
3,822825E-2
3,239070E-2
3,174208E-2
3,693101E-2
3,044485E-2
3,044485E-2
3,660671E-2
3,984979E-2
3,498517E-2
3,725532E-2
4,049840E-2
3,174208E-2
3,336362E-2
3,984979E-2
3,855255E-2
3,563378E-2
3,952548E-2
4,147133E-2
3,076916E-2
3,336362E-2
3,920117E-2
3,660671E-2
3,433655E-2
4,211994E-2
4,082271E-2
2,882331E-2
3,174208E-2
3,952548E-2
3,433655E-2
3,433655E-2
4,147133E-2
3,757963E-2
3,109347E-2
3,303932E-2
3,595809E-2
2,979624E-2
3,206639E-2
4,082271E-2
3,563378E-2
3,141778E-2
3,401224E-2
3,109347E-2
2,849900E-2
3,271501E-2
3,920117E-2
3,012054E-2
2,687746E-2
3,076916E-2
2,687746E-2
2,817469E-2
3,174208E-2
3,336362E-2
2,785039E-2
2,785039E-2
2,947193E-2
2,168853E-2
2,395869E-2
2,914762E-2
2,785039E-2
2,201284E-2
2,493161E-2
2,493161E-2
1,455375E-2
2,006699E-2
2,493161E-2
1,876976E-2
1,844545E-2
2,298577E-2
2,201284E-2
1,325652E-2
1,293221E-2
1,844545E-2
1,195929E-2
1,098637E-2
1,974268E-2
1,487806E-2
5,473128E-3
8,391901E-3
1,293221E-2
6,446052E-3
6,121744E-3
1,390514E-2
9,040517E-3
2,554355E-3
4,500204E-3
6,121744E-3
-6,887257E-4
6,085067E-4
1,033775E-2
1,581431E-3
-4,256115E-3
2,841986E-4
-6,887257E-4
-7,499196E-3
-2,310266E-3
2,878663E-3
-4,580423E-3
-8,147812E-3
-4,904731E-3
-1,009366E-2
-1,106658E-2
-7,499196E-3
-4,904731E-3
-1,106658E-2
-1,171520E-2
-6,526271E-3
-1,236382E-2
-1,171520E-2
-6,850580E-3
-2,634574E-3
-8,147812E-3
-5,877655E-3
1,905739E-3
-3,607499E-3
-3,644176E-4
7,743285E-3
1,260791E-2
1,033775E-2
1,552668E-2
2,428300E-2
1,779684E-2
2,266146E-2
3,239070E-2
3,368793E-2
3,303932E-2
3,984979E-2
4,536302E-2
3,660671E-2
4,049840E-2
4,763318E-2
4,633595E-2
4,374148E-2
4,828180E-2
4,730887E-2
3,498517E-2
3,725532E-2
4,244425E-2
3,466086E-2
3,336362E-2
3,952548E-2
3,239070E-2
2,331007E-2
2,363438E-2
2,266146E-2
1,520237E-2
1,325652E-2
2,168853E-2
1,455375E-2
5,797436E-3
6,770361E-3
4,824512E-3
-1,337342E-3
-4,010948E-5
6,770361E-3
-1,985958E-3
-6,526271E-3
-4,580423E-3
-7,499196E-3
-1,106658E-2
-8,472120E-3
-1,337342E-3
-9,120736E-3
-1,236382E-2
-1,041797E-2
-1,463397E-2
-1,593121E-2
-1,106658E-2
-5,553347E-3
-1,268813E-2
-1,463397E-2
-8,796428E-3
-1,787705E-2
-1,593121E-2
-1,009366E-2
-9,445044E-3
-1,463397E-2
-1,171520E-2
-6,201963E-3
-1,495828E-2
-1,366105E-2
-8,147812E-3
-8,147812E-3
-1,106658E-2
-7,499196E-3
-4,580423E-3
-1,398536E-2
-1,041797E-2
-2,634574E-3
-4,580423E-3
-6,201963E-3
-1,337342E-3
-1,337342E-3
-1,041797E-2
-5,877655E-3
2,841986E-4
-3,607499E-3
-2,958882E-3
4,500204E-3
4,824512E-3
-7,499196E-3
-1,661650E-3
4,500204E-3
-1,013034E-3
-6,887257E-4
8,391901E-3
5,148820E-3
-1,337342E-3
3,527280E-3
4,824512E-3
2,230047E-3
6,121744E-3
1,390514E-2
1,001344E-2
5,148820E-3
1,001344E-2
1,066206E-2
5,473128E-3
1,195929E-2
1,747253E-2
1,195929E-2
1,260791E-2
1,714822E-2
1,260791E-2
1,033775E-2
1,682391E-2
2,103992E-2
1,649960E-2
1,682391E-2
2,039130E-2
1,390514E-2
1,455375E-2
1,844545E-2
2,168853E-2
1,552668E-2
2,006699E-2
2,233715E-2
1,358083E-2
1,487806E-2
2,136422E-2
1,941838E-2
1,779684E-2
2,266146E-2
2,493161E-2
1,520237E-2
1,779684E-2
2,525592E-2
2,039130E-2
1,876976E-2
2,687746E-2
2,752608E-2
1,682391E-2
2,233715E-2
2,785039E-2
2,266146E-2
2,428300E-2
3,109347E-2
2,849900E-2
2,233715E-2
2,655315E-2
3,141778E-2
2,849900E-2
2,849900E-2
3,920117E-2
3,466086E-2
2,849900E-2
3,303932E-2
3,563378E-2
3,109347E-2
3,563378E-2
4,341718E-2
3,757963E-2
3,725532E-2
4,179564E-2
3,822825E-2
3,693101E-2
4,147133E-2
4,730887E-2
4,179564E-2
4,017409E-2
4,601164E-2
4,017409E-2
3,855255E-2
4,503872E-2
4,893041E-2
4,276856E-2
4,503872E-2
4,698456E-2
3,855255E-2
3,855255E-2
4,503872E-2
4,795749E-2
4,147133E-2
4,309287E-2
4,568733E-2
3,693101E-2
3,822825E-2
4,471441E-2
4,147133E-2
3,952548E-2
4,244425E-2
4,374148E-2
3,303932E-2
3,595809E-2
4,147133E-2
3,628240E-2
3,466086E-2
4,049840E-2
3,822825E-2
2,622885E-2
2,914762E-2
3,433655E-2
2,720177E-2
2,622885E-2
3,401224E-2
2,817469E-2
2,006699E-2
2,460731E-2
2,752608E-2
1,844545E-2
1,779684E-2
2,558023E-2
2,071561E-2
1,487806E-2
1,844545E-2
1,779684E-2
1,260791E-2
1,520237E-2
2,331007E-2
1,455375E-2
1,163498E-2
1,487806E-2
1,033775E-2
1,066206E-2
1,422945E-2
1,714822E-2
1,195929E-2
1,163498E-2
1,585099E-2
7,094669E-3
5,797436E-3
1,098637E-2
1,487806E-2
8,391901E-3
1,098637E-2
1,520237E-2
3,202971E-3
3,202971E-3
1,066206E-2
8,067593E-3
5,473128E-3
7,094669E-3
1,033775E-2
1,257123E-3
2,554355E-3
9,040517E-3
5,797436E-3
5,148820E-3
8,067593E-3
7,418977E-3
-2,310266E-3
1,257123E-3
6,121744E-3
9,328148E-4
2,878663E-3
1,066206E-2
5,797436E-3
2,841986E-4
1,905739E-3
4,175896E-3
-3,644176E-4
-4,010948E-5
8,391901E-3
1,257123E-3
-2,958882E-3
2,230047E-3
2,230047E-3
-2,958882E-3
6,085067E-4
7,094669E-3
9,328148E-4
-3,607499E-3
-4,010948E-5
-1,661650E-3
-6,201963E-3
-1,985958E-3
6,121744E-3
-1,013034E-3
-2,634574E-3
6,085067E-4
-4,904731E-3
-8,796428E-3
-1,661650E-3
6,770361E-3
-2,634574E-3
-1,985958E-3
1,581431E-3
-5,877655E-3
-6,850580E-3
-1,013034E-3
1,905739E-3
-2,310266E-3
-1,013034E-3
2,554355E-3
-7,174888E-3
-5,877655E-3
2,878663E-3
1,905739E-3
-1,661650E-3
1,257123E-3
1,905739E-3
-7,823504E-3
-3,931807E-3
2,878663E-3
2,841986E-4
-1,985958E-3
2,554355E-3
4,175896E-3
-5,877655E-3
-2,634574E-3
3,202971E-3
-1,985958E-3
-6,887257E-4
5,473128E-3
3,202971E-3
-6,201963E-3
-3,644176E-4
5,148820E-3
-6,887257E-4
-1,337342E-3
8,067593E-3
6,121744E-3
-2,958882E-3
2,841986E-4
4,500204E-3
-3,644176E-4
2,554355E-3
1,066206E-2
5,473128E-3
9,328148E-4
4,824512E-3
4,824512E-3
9,328148E-4
4,175896E-3
1,066206E-2
5,473128E-3
2,878663E-3
7,743285E-3
5,148820E-3
2,878663E-3
6,770361E-3
1,325652E-2
5,797436E-3
5,797436E-3
1,001344E-2
4,175896E-3
3,851588E-3
1,001344E-2
1,195929E-2
7,418977E-3
9,364825E-3
1,228360E-2
3,851588E-3
4,500204E-3
9,364825E-3
9,364825E-3
6,121744E-3
1,163498E-2
1,358083E-2
2,554355E-3
4,824512E-3
1,131067E-2
9,364825E-3
7,418977E-3
1,033775E-2
1,228360E-2
9,328148E-4
6,770361E-3
1,390514E-2
9,364825E-3
7,094669E-3
1,260791E-2
1,260791E-2
2,230047E-3
6,121744E-3
1,228360E-2
7,094669E-3
7,743285E-3
1,487806E-2
1,195929E-2
2,878663E-3
6,446052E-3
1,131067E-2
5,473128E-3
6,770361E-3
1,422945E-2
1,001344E-2
3,527280E-3
8,067593E-3
1,098637E-2
3,202971E-3
5,797436E-3
1,358083E-2
1,098637E-2
4,175896E-3
7,743285E-3
1,001344E-2
4,824512E-3
7,418977E-3
1,487806E-2
7,418977E-3
5,473128E-3
9,689133E-3
6,770361E-3
3,202971E-3
7,418977E-3
1,390514E-2
7,743285E-3
7,418977E-3
1,131067E-2
7,094669E-3
6,770361E-3
1,131067E-2
1,552668E-2
9,364825E-3
7,418977E-3
1,163498E-2
4,500204E-3
6,770361E-3
1,163498E-2
1,422945E-2
1,098637E-2
1,098637E-2
1,260791E-2
2,554355E-3
5,797436E-3
1,066206E-2
1,228360E-2
8,391901E-3
9,040517E-3
1,195929E-2
2,878663E-3
4,500204E-3
1,228360E-2
8,716209E-3
5,473128E-3
9,689133E-3
1,066206E-2
2,841986E-4
2,878663E-3
1,001344E-2
7,094669E-3
5,797436E-3
1,195929E-2
1,195929E-2
1,581431E-3
4,500204E-3
1,131067E-2
5,473128E-3
5,148820E-3
1,260791E-2
1,001344E-2
2,878663E-3
5,473128E-3
1,228360E-2
5,148820E-3
5,473128E-3
1,325652E-2
1,001344E-2
3,851588E-3
7,743285E-3
1,033775E-2
4,500204E-3
7,418977E-3
1,617530E-2
9,689133E-3
5,797436E-3
9,689133E-3
8,391901E-3
3,851588E-3
7,094669E-3
1,552668E-2
1,001344E-2
6,770361E-3
1,001344E-2
9,040517E-3
5,797436E-3
9,689133E-3
1,487806E-2
9,364825E-3
9,040517E-3
1,325652E-2
7,743285E-3
6,446052E-3
1,098637E-2
1,487806E-2
8,716209E-3
1,033775E-2
1,455375E-2
5,473128E-3
6,121744E-3
1,131067E-2
1,520237E-2
9,364825E-3
1,001344E-2
1,390514E-2
2,230047E-3
5,797436E-3
1,325652E-2
1,098637E-2
6,770361E-3
1,131067E-2
1,358083E-2
3,851588E-3
6,446052E-3
1,325652E-2
8,716209E-3
7,418977E-3
1,260791E-2
1,228360E-2
2,554355E-3
7,094669E-3
1,325652E-2
8,391901E-3
9,040517E-3
1,520237E-2
1,228360E-2
4,824512E-3
9,689133E-3
1,293221E-2
5,148820E-3
7,418977E-3
1,649960E-2
1,293221E-2
5,797436E-3
1,098637E-2
1,098637E-2
5,797436E-3
1,066206E-2
1,779684E-2
8,716209E-3
5,148820E-3
1,163498E-2
7,743285E-3
7,418977E-3
1,131067E-2
1,649960E-2
9,364825E-3
9,040517E-3
1,195929E-2
8,391901E-3
5,473128E-3
1,163498E-2
1,649960E-2
9,040517E-3
1,033775E-2
1,358083E-2
4,175896E-3
5,797436E-3
1,131067E-2
1,358083E-2
8,067593E-3
1,066206E-2
1,552668E-2
3,527280E-3
4,824512E-3
1,195929E-2
1,131067E-2
7,094669E-3
1,228360E-2
1,520237E-2
3,202971E-3
6,770361E-3
1,390514E-2
6,770361E-3
8,067593E-3
1,293221E-2
1,487806E-2
5,148820E-3
8,716209E-3
1,422945E-2
8,716209E-3
8,716209E-3
1,617530E-2
1,390514E-2
1,905739E-3
7,743285E-3
1,487806E-2
8,391901E-3
8,716209E-3
1,649960E-2
1,293221E-2
5,148820E-3
9,040517E-3
1,163498E-2
6,446052E-3
8,716209E-3
1,747253E-2
1,163498E-2
6,770361E-3
1,228360E-2
8,716209E-3
5,473128E-3
1,066206E-2
1,714822E-2
1,228360E-2
1,131067E-2
1,520237E-2
5,797436E-3
8,067593E-3
1,195929E-2
1,358083E-2
1,066206E-2
1,228360E-2
1,617530E-2
6,121744E-3
6,121744E-3
1,390514E-2
1,325652E-2
1,098637E-2
1,455375E-2
1,455375E-2
4,500204E-3
1,033775E-2
1,422945E-2
8,391901E-3
9,040517E-3
1,585099E-2
1,487806E-2
6,446052E-3
9,364825E-3
1,585099E-2
9,040517E-3
1,001344E-2
1,714822E-2
1,260791E-2
7,743285E-3
1,131067E-2
1,293221E-2
8,067593E-3
9,689133E-3
1,812114E-2
1,260791E-2
1,195929E-2
1,909407E-2
1,714822E-2
1,649960E-2
2,395869E-2
3,433655E-2
3,141778E-2
3,693101E-2
5,833535E-2
7,422644E-2
8,460430E-2
9,595509E-2
1,017926E-1
8,298276E-2
6,060550E-2
4,017409E-2
1,909407E-2
2,395869E-2
3,660671E-2
3,725532E-2
2,947193E-2
2,266146E-2
1,455375E-2
-1,074228E-2
-2,339029E-2
-2,922784E-2
-4,090293E-2
-4,706478E-2
-4,382170E-2
-4,057862E-2
-4,479463E-2
-3,636262E-2
-2,209306E-2
-1,787705E-2
-1,625551E-2
-9,769352E-3
-5,877655E-3
-1,430967E-2
-1,203951E-2
-5,877655E-3
-1,301243E-2
-1,593121E-2
-9,445044E-3
-9,769352E-3
-1,528259E-2
-9,120736E-3
-1,337342E-3
-3,607499E-3
9,328148E-4
8,716209E-3
9,364825E-3
3,527280E-3
9,364825E-3
1,455375E-2
7,743285E-3
1,098637E-2
2,006699E-2
1,552668E-2
1,033775E-2
1,390514E-2
1,358083E-2
1,131067E-2
1,455375E-2
2,006699E-2
1,325652E-2
1,033775E-2
1,487806E-2
1,131067E-2
9,364825E-3
1,552668E-2
2,039130E-2
1,487806E-2
1,260791E-2
1,779684E-2
1,066206E-2
8,716209E-3
1,520237E-2
1,909407E-2
1,455375E-2
1,617530E-2
1,844545E-2
1,195929E-2
1,325652E-2
1,552668E-2
1,260791E-2
4,175896E-3
6,121744E-3
7,418977E-3
-1,985958E-3
2,230047E-3
7,094669E-3
9,328148E-4
-3,644176E-4
3,527280E-3
1,905739E-3
-6,850580E-3
-5,553347E-3
2,841986E-4
-4,256115E-3
-3,931807E-3
6,770361E-3
4,175896E-3
-2,310266E-3
4,175896E-3
6,446052E-3
1,905739E-3
2,554355E-3
1,066206E-2
5,473128E-3
9,328148E-4
5,797436E-3
3,527280E-3
2,841986E-4
4,175896E-3
1,033775E-2
4,175896E-3
2,230047E-3
7,743285E-3
2,554355E-3
-1,013034E-3
5,473128E-3
7,418977E-3
-1,013034E-3
-4,256115E-3
-5,229039E-3
-1,917429E-2
-2,857922E-2
-3,668692E-2
-5,322664E-2
-8,468452E-2
-1,242501E-1
-1,664102E-1
-2,046785E-1
-2,208939E-1
-2,341906E-1
-2,698644E-1
-3,308344E-1
-4,008849E-1
-4,719084E-1
-5,105010E-1
-4,663951E-1
-3,431581E-1
-1,696532E-1
6,255135E-2
3,884810E-1
8,152705E-1
1,172982E+0
1,359135E+0
1,408106E+0
1,428861E+0
1,519992E+0
1,669498E+0
1,799546E+0
1,863434E+0
1,866677E+0
1,776520E+0
1,571881E+0
1,280004E+0
9,547230E-1
6,261988E-1
2,960532E-1
-2,501183E-2
-3,434824E-1
-6,635745E-1
-9,418308E-1
-1,160414E+0
-1,331325E+0
-1,438022E+0
-1,478885E+0
-1,477263E+0
-1,441590E+0
-1,364404E+0
-1,262247E+0
-1,162360E+0
-1,056312E+0
-9,470197E-1
-8,500516E-1
-7,628127E-1
-6,797899E-1
-6,045504E-1
-5,549313E-1
-5,023933E-1
-4,462880E-1
-4,012092E-1
-3,519144E-1
-2,945119E-1
-2,377579E-1
-1,939764E-1
-1,469517E-1
-9,603531E-2
-5,744264E-2
-1,722844E-2
2,395869E-2
5,801104E-2
7,779383E-2
9,854955E-2
1,193053E-1
1,244942E-1
1,358450E-1
1,504388E-1
1,540062E-1
1,549792E-1
1,617896E-1
1,673029E-1
1,585466E-1
1,614653E-1
1,669786E-1
1,637355E-1
1,591952E-1
1,627626E-1
1,627626E-1
1,507632E-1
1,527090E-1
1,536819E-1
1,439527E-1
1,436284E-1
1,446013E-1
1,384394E-1
1,270887E-1
1,270887E-1
1,280616E-1
1,180080E-1
1,154136E-1
1,196296E-1
1,115219E-1
1,040628E-1
1,073059E-1
1,034142E-1
9,563078E-2
9,692801E-2
1,034142E-1
9,206339E-2
8,655015E-2
8,784739E-2
8,168553E-2
7,811814E-2
8,136122E-2
8,492861E-2
7,422644E-2
7,228060E-2
7,552368E-2
6,741597E-2
6,319997E-2
6,676736E-2
7,001044E-2
6,157843E-2
6,125412E-2
6,352428E-2
5,509227E-2
5,509227E-2
5,963258E-2
5,736242E-2
5,249780E-2
5,249780E-2
5,541658E-2
4,374148E-2
4,374148E-2
5,152488E-2
5,055195E-2
4,471441E-2
4,568733E-2
4,536302E-2
3,563378E-2
3,822825E-2
4,471441E-2
3,855255E-2
3,693101E-2
4,179564E-2
3,855255E-2
3,012054E-2
3,336362E-2
3,790394E-2
3,141778E-2
3,174208E-2
4,017409E-2
3,660671E-2
3,012054E-2
3,303932E-2
3,401224E-2
2,785039E-2
3,174208E-2
3,952548E-2
3,239070E-2
2,849900E-2
3,466086E-2
3,206639E-2
2,849900E-2
3,109347E-2
3,952548E-2
3,076916E-2
2,882331E-2
3,336362E-2
2,785039E-2
2,493161E-2
3,109347E-2
3,498517E-2
2,785039E-2
2,849900E-2
3,239070E-2
2,363438E-2
2,720177E-2
3,271501E-2
3,141778E-2
2,785039E-2
2,817469E-2
3,336362E-2
2,687746E-2
2,428300E-2
3,174208E-2
3,206639E-2
2,817469E-2
3,336362E-2
3,757963E-2
2,785039E-2
2,979624E-2
3,466086E-2
3,239070E-2
3,109347E-2
3,498517E-2
3,530947E-2
2,817469E-2
3,239070E-2
3,693101E-2
3,206639E-2
3,076916E-2
3,693101E-2
3,660671E-2
2,785039E-2
3,076916E-2
3,498517E-2
2,785039E-2
2,882331E-2
3,887686E-2
3,401224E-2
2,752608E-2
3,303932E-2
3,368793E-2
2,849900E-2
3,174208E-2
3,952548E-2
3,336362E-2
2,752608E-2
3,433655E-2
3,141778E-2
2,817469E-2
3,174208E-2
3,725532E-2
2,979624E-2
2,914762E-2
3,530947E-2
2,849900E-2
2,655315E-2
3,141778E-2
3,628240E-2
3,076916E-2
2,947193E-2
3,336362E-2
2,687746E-2
2,720177E-2
3,336362E-2
3,595809E-2
3,044485E-2
3,239070E-2
3,271501E-2
2,395869E-2
2,817469E-2
3,368793E-2
3,109347E-2
2,849900E-2
3,141778E-2
3,303932E-2
2,493161E-2
2,460731E-2
3,109347E-2
2,590454E-2
2,428300E-2
3,174208E-2
3,206639E-2
2,266146E-2
2,590454E-2
3,012054E-2
2,363438E-2
2,266146E-2
3,076916E-2
2,622885E-2
2,136422E-2
2,558023E-2
2,979624E-2
2,363438E-2
2,460731E-2
3,271501E-2
2,785039E-2
2,168853E-2
2,687746E-2
2,752608E-2
2,233715E-2
2,752608E-2
3,401224E-2
2,785039E-2
2,493161E-2
2,914762E-2
2,720177E-2
2,525592E-2
2,752608E-2
3,303932E-2
2,720177E-2
2,558023E-2
3,044485E-2
2,168853E-2
2,168853E-2
2,979624E-2
3,174208E-2
2,622885E-2
2,493161E-2
2,720177E-2
1,941838E-2
1,941838E-2
2,655315E-2
2,882331E-2
2,428300E-2
2,590454E-2
2,817469E-2
1,779684E-2
1,941838E-2
2,460731E-2
2,039130E-2
2,006699E-2
2,622885E-2
2,558023E-2
1,552668E-2
1,909407E-2
2,331007E-2
1,812114E-2
1,812114E-2
2,298577E-2
2,136422E-2
1,390514E-2
1,714822E-2
2,266146E-2
1,487806E-2
1,552668E-2
2,460731E-2
1,909407E-2
1,098637E-2
1,617530E-2
1,909407E-2
1,195929E-2
1,325652E-2
2,233715E-2
1,520237E-2
1,066206E-2
1,358083E-2
1,455375E-2
9,040517E-3
1,325652E-2
2,006699E-2
1,163498E-2
5,797436E-3
9,689133E-3
8,716209E-3
6,121744E-3
1,066206E-2
1,649960E-2
8,391901E-3
6,770361E-3
1,033775E-2
5,473128E-3
2,554355E-3
5,797436E-3
1,001344E-2
5,148820E-3
6,121744E-3
9,040517E-3
2,841986E-4
-4,010948E-5
4,175896E-3
3,527280E-3
9,328148E-4
1,257123E-3
2,230047E-3
-7,499196E-3
-5,877655E-3
2,841986E-4
-2,958882E-3
-6,526271E-3
-2,634574E-3
-2,310266E-3
-1,495828E-2
-1,301243E-2
-6,526271E-3
-1,495828E-2
-1,463397E-2
-7,174888E-3
-1,203951E-2
-1,982290E-2
-1,722844E-2
-1,171520E-2
-1,722844E-2
-1,690413E-2
-9,120736E-3
-1,333674E-2
-1,593121E-2
-1,041797E-2
-8,796428E-3
-1,106658E-2
-5,553347E-3
5,797436E-3
1,257123E-3
5,148820E-3
1,228360E-2
8,716209E-3
1,260791E-2
2,103992E-2
2,914762E-2
3,044485E-2
3,401224E-2
3,984979E-2
3,466086E-2
3,887686E-2
4,795749E-2
5,055195E-2
4,893041E-2
5,347073E-2
5,736242E-2
4,730887E-2
5,022765E-2
5,801104E-2
5,411934E-2
5,087626E-2
5,282211E-2
5,314642E-2
4,082271E-2
4,114702E-2
4,568733E-2
3,984979E-2
3,725532E-2
3,790394E-2
3,466086E-2
2,266146E-2
2,428300E-2
2,849900E-2
1,747253E-2
1,585099E-2
2,201284E-2
1,552668E-2
7,094669E-3
8,716209E-3
1,001344E-2
1,905739E-3
2,878663E-3
9,040517E-3
2,878663E-3
-2,958882E-3
2,841986E-4
-1,661650E-3
-4,256115E-3
-1,013034E-3
6,121744E-3
-1,013034E-3
-4,256115E-3
1,257123E-3
-5,229039E-3
-4,580423E-3
-3,644176E-4
5,797436E-3
-4,010948E-5
1,257123E-3
4,500204E-3
-3,607499E-3
-1,661650E-3
4,500204E-3
5,473128E-3
2,841986E-4
3,527280E-3
6,770361E-3
-3,607499E-3
9,328148E-4
8,716209E-3
3,527280E-3
3,202971E-3
7,094669E-3
7,743285E-3
-3,644176E-4
2,878663E-3
8,391901E-3
3,851588E-3
4,500204E-3
1,260791E-2
1,066206E-2
3,527280E-3
7,094669E-3
1,617530E-2
8,716209E-3
1,001344E-2
1,909407E-2
1,260791E-2
9,040517E-3
1,325652E-2
1,390514E-2
1,066206E-2
1,390514E-2
2,233715E-2
1,649960E-2
1,325652E-2
1,941838E-2
1,682391E-2
1,293221E-2
1,552668E-2
2,298577E-2
1,714822E-2
1,747253E-2
2,201284E-2
1,812114E-2
1,714822E-2
2,136422E-2
2,687746E-2
2,168853E-2
2,071561E-2
2,493161E-2
1,909407E-2
1,941838E-2
2,525592E-2
3,044485E-2
2,525592E-2
2,525592E-2
3,012054E-2
1,974268E-2
1,974268E-2
2,785039E-2
2,947193E-2
2,655315E-2
2,849900E-2
2,979624E-2
2,168853E-2
2,493161E-2
3,206639E-2
2,752608E-2
2,558023E-2
3,141778E-2
3,206639E-2
2,136422E-2
2,136422E-2
3,174208E-2
2,460731E-2
2,460731E-2
3,401224E-2
3,174208E-2
2,298577E-2
2,720177E-2
3,076916E-2
2,525592E-2
2,720177E-2
3,530947E-2
3,044485E-2
2,720177E-2
3,239070E-2
3,076916E-2
2,590454E-2
2,947193E-2
3,855255E-2
3,174208E-2
2,817469E-2
3,336362E-2
2,655315E-2
2,785039E-2
3,141778E-2
3,595809E-2
2,979624E-2
2,979624E-2
3,239070E-2
2,395869E-2
2,590454E-2
3,368793E-2
3,368793E-2
2,914762E-2
3,141778E-2
3,368793E-2
2,298577E-2
2,655315E-2
3,530947E-2
3,109347E-2
2,947193E-2
3,239070E-2
3,239070E-2
2,331007E-2
2,785039E-2
3,498517E-2
3,109347E-2
2,817469E-2
3,466086E-2
3,271501E-2
2,331007E-2
2,752608E-2
3,368793E-2
2,752608E-2
2,849900E-2
3,466086E-2
3,109347E-2
2,428300E-2
2,687746E-2
3,141778E-2
2,720177E-2
2,687746E-2
3,271501E-2
3,044485E-2
2,201284E-2
2,655315E-2
2,914762E-2
2,331007E-2
2,428300E-2
3,271501E-2
2,687746E-2
2,266146E-2
2,590454E-2
2,525592E-2
2,006699E-2
2,298577E-2
3,109347E-2
2,590454E-2
1,941838E-2
2,071561E-2
2,168853E-2
1,714822E-2
2,233715E-2
2,849900E-2
1,974268E-2
1,812114E-2
2,168853E-2
1,585099E-2
1,358083E-2
1,812114E-2
2,460731E-2
1,714822E-2
1,585099E-2
1,876976E-2
1,131067E-2
9,364825E-3
1,617530E-2
1,747253E-2
1,163498E-2
1,422945E-2
1,779684E-2
7,094669E-3
1,033775E-2
1,617530E-2
1,293221E-2
1,001344E-2
1,358083E-2
1,585099E-2
6,770361E-3
9,040517E-3
1,649960E-2
1,066206E-2
9,040517E-3
1,390514E-2
1,520237E-2
6,446052E-3
8,716209E-3
1,325652E-2
6,446052E-3
8,067593E-3
1,552668E-2
1,033775E-2
4,175896E-3
7,418977E-3
1,131067E-2
6,446052E-3
5,148820E-3
1,260791E-2
1,066206E-2
3,527280E-3
7,418977E-3
8,716209E-3
2,878663E-3
6,446052E-3
1,455375E-2
8,716209E-3
2,878663E-3
7,094669E-3
6,446052E-3
1,257123E-3
4,500204E-3
1,422945E-2
6,446052E-3
1,905739E-3
4,824512E-3
1,581431E-3
-1,985958E-3
4,175896E-3
9,040517E-3
2,878663E-3
3,202971E-3
7,094669E-3
-1,985958E-3
-1,013034E-3
4,175896E-3
5,148820E-3
1,905739E-3
1,905739E-3
5,797436E-3
-3,283190E-3
-1,985958E-3
5,797436E-3
4,500204E-3
6,085067E-4
3,527280E-3
4,500204E-3
-4,580423E-3
-1,985958E-3
4,500204E-3
2,841986E-4
-3,644176E-4
4,175896E-3
4,500204E-3
-6,526271E-3
-2,634574E-3
5,148820E-3
2,841986E-4
-1,661650E-3
4,175896E-3
4,175896E-3
-5,553347E-3
-2,310266E-3
4,500204E-3
-3,644176E-4
2,841986E-4
7,743285E-3
5,473128E-3
-1,985958E-3
-1,013034E-3
3,527280E-3
-4,010948E-5
2,878663E-3
1,001344E-2
4,500204E-3
-4,010948E-5
5,148820E-3
4,824512E-3
6,085067E-4
4,175896E-3
1,293221E-2
7,094669E-3
1,905739E-3
5,148820E-3
7,418977E-3
3,851588E-3
6,446052E-3
1,422945E-2
6,446052E-3
6,770361E-3
1,260791E-2
7,418977E-3
4,824512E-3
1,066206E-2
1,649960E-2
1,001344E-2
9,689133E-3
1,487806E-2
8,391901E-3
9,689133E-3
1,520237E-2
1,649960E-2
1,390514E-2
1,325652E-2
1,649960E-2
9,364825E-3
1,163498E-2
1,779684E-2
2,039130E-2
1,422945E-2
1,617530E-2
2,039130E-2
1,195929E-2
1,163498E-2
1,941838E-2
2,039130E-2
1,649960E-2
1,876976E-2
2,103992E-2
1,260791E-2
1,422945E-2
2,039130E-2
1,876976E-2
1,682391E-2
2,006699E-2
2,298577E-2
1,260791E-2
1,617530E-2
2,266146E-2
1,649960E-2
1,585099E-2
2,266146E-2
2,233715E-2
1,325652E-2
1,455375E-2
2,136422E-2
1,649960E-2
1,617530E-2
2,298577E-2
1,974268E-2
1,293221E-2
1,876976E-2
2,103992E-2
1,552668E-2
1,714822E-2
2,493161E-2
1,844545E-2
1,487806E-2
1,876976E-2
1,876976E-2
1,422945E-2
1,812114E-2
2,622885E-2
1,714822E-2
1,520237E-2
1,876976E-2
1,552668E-2
1,293221E-2
1,747253E-2
2,233715E-2
1,520237E-2
1,455375E-2
1,844545E-2
1,066206E-2
1,131067E-2
1,812114E-2
1,876976E-2
1,195929E-2
1,390514E-2
1,714822E-2
7,094669E-3
8,716209E-3
1,617530E-2
1,812114E-2
1,195929E-2
1,390514E-2
1,682391E-2
6,446052E-3
7,743285E-3
1,520237E-2
1,228360E-2
1,098637E-2
1,520237E-2
1,520237E-2
5,148820E-3
7,418977E-3
1,585099E-2
1,001344E-2
9,364825E-3
1,422945E-2
1,228360E-2
3,527280E-3
8,067593E-3
1,325652E-2
5,797436E-3
4,824512E-3
1,195929E-2
1,033775E-2
3,527280E-3
6,446052E-3
7,418977E-3
2,554355E-3
3,851588E-3
1,131067E-2
6,121744E-3
2,554355E-3
7,094669E-3
5,797436E-3
2,554355E-3
4,175896E-3
1,228360E-2
3,851588E-3
3,202971E-3
7,094669E-3
1,257123E-3
1,257123E-3
6,121744E-3
1,033775E-2
4,824512E-3
4,175896E-3
8,067593E-3
6,085067E-4
1,257123E-3
5,797436E-3
9,040517E-3
1,581431E-3
5,797436E-3
8,391901E-3
-1,661650E-3
1,257123E-3
8,391901E-3
7,094669E-3
2,878663E-3
5,473128E-3
6,121744E-3
-2,634574E-3
-3,644176E-4
6,770361E-3
4,824512E-3
2,878663E-3
7,418977E-3
8,716209E-3
-1,985958E-3
-4,010948E-5
7,094669E-3
6,085067E-4
9,328148E-4
9,040517E-3
5,797436E-3
-1,985958E-3
6,085067E-4
8,716209E-3
1,905739E-3
1,581431E-3
9,040517E-3
6,770361E-3
-3,644176E-4
4,500204E-3
6,121744E-3
-3,644176E-4
1,257123E-3
1,195929E-2
5,473128E-3
2,841986E-4
6,121744E-3
5,473128E-3
6,085067E-4
5,797436E-3
1,228360E-2
3,851588E-3
2,230047E-3
7,743285E-3
4,175896E-3
2,230047E-3
7,743285E-3
1,390514E-2
7,094669E-3
5,148820E-3
9,364825E-3
2,878663E-3
3,527280E-3
9,364825E-3
1,195929E-2
7,094669E-3
1,001344E-2
1,066206E-2
1,581431E-3
3,202971E-3
9,689133E-3
1,163498E-2
6,121744E-3
7,418977E-3
1,066206E-2
2,554355E-3
3,851588E-3
1,098637E-2
8,067593E-3
6,446052E-3
1,228360E-2
1,195929E-2
2,878663E-3
6,446052E-3
1,163498E-2
8,391901E-3
7,094669E-3
1,195929E-2
1,260791E-2
4,824512E-3
8,716209E-3
1,390514E-2
8,067593E-3
7,418977E-3
1,455375E-2
1,131067E-2
4,824512E-3
9,040517E-3
1,195929E-2
7,418977E-3
8,716209E-3
1,617530E-2
1,195929E-2
8,716209E-3
1,163498E-2
9,689133E-3
6,446052E-3
1,033775E-2
1,779684E-2
1,131067E-2
1,066206E-2
1,585099E-2
7,094669E-3
7,743285E-3
1,520237E-2
1,682391E-2
1,098637E-2
1,390514E-2
1,552668E-2
7,418977E-3
1,001344E-2
1,487806E-2
1,422945E-2
1,001344E-2
1,487806E-2
1,682391E-2
6,121744E-3
9,364825E-3
1,649960E-2
1,325652E-2
1,163498E-2
1,487806E-2
1,649960E-2
4,500204E-3
1,033775E-2
1,617530E-2
9,364825E-3
9,040517E-3
1,747253E-2
1,455375E-2
6,121744E-3
1,098637E-2
1,487806E-2
9,040517E-3
1,001344E-2
1,682391E-2
1,358083E-2
6,121744E-3
1,131067E-2
1,390514E-2
9,364825E-3
1,066206E-2
1,779684E-2
1,358083E-2
9,364825E-3
1,325652E-2
1,195929E-2
7,094669E-3
1,163498E-2
1,876976E-2
1,163498E-2
9,364825E-3
1,260791E-2
1,228360E-2
8,716209E-3
1,066206E-2
1,844545E-2
1,390514E-2
1,001344E-2
1,649960E-2
1,455375E-2
1,520237E-2
2,266146E-2
2,947193E-2
2,752608E-2
2,947193E-2
3,660671E-2
4,341718E-2
6,482151E-2
8,492861E-2
9,725232E-2
9,725232E-2
9,044185E-2
7,065906E-2
3,628240E-2
1,941838E-2
2,720177E-2
3,530947E-2
3,303932E-2
3,303932E-2
2,849900E-2
6,770361E-3
-2,634574E-3
-1,041797E-2
-2,825491E-2
-3,928139E-2
-4,155155E-2
-4,284878E-2
-5,290233E-2
-4,641617E-2
-2,987645E-2
-2,793061E-2
-2,144444E-2
-1,074228E-2
-8,147812E-3
-1,398536E-2
-9,445044E-3
-7,174888E-3
-1,366105E-2
-1,171520E-2
-5,877655E-3
-9,445044E-3
-1,560690E-2
-1,139089E-2
-4,256115E-3
-9,769352E-3
-4,580423E-3
7,418977E-3
2,554355E-3
9,328148E-4
6,446052E-3
9,689133E-3
5,797436E-3
1,001344E-2
1,812114E-2
1,325652E-2
9,689133E-3
1,422945E-2
1,098637E-2
9,040517E-3
1,195929E-2
2,006699E-2
1,293221E-2
1,195929E-2
1,812114E-2
1,066206E-2
1,001344E-2
1,585099E-2
1,909407E-2
1,358083E-2
1,487806E-2
1,974268E-2
1,066206E-2
1,131067E-2
1,649960E-2
1,844545E-2
1,358083E-2
1,714822E-2
1,909407E-2
7,743285E-3
1,033775E-2
1,779684E-2
1,228360E-2
7,743285E-3
8,716209E-3
7,094669E-3
-1,985958E-3
-3,644176E-4
6,446052E-3
1,581431E-3
-1,337342E-3
3,202971E-3
2,230047E-3
-8,472120E-3
-4,580423E-3
1,905739E-3
-3,607499E-3
-4,256115E-3
1,905739E-3
2,230047E-3
-3,607499E-3
-3,644176E-4
4,175896E-3
1,905739E-3
1,581431E-3
7,418977E-3
6,121744E-3
-3,283190E-3
6,085067E-4
5,473128E-3
-1,013034E-3
9,328148E-4
8,716209E-3
3,202971E-3
-2,958882E-3
3,202971E-3
4,824512E-3
-1,661650E-3
-2,634574E-3
5,473128E-3
-2,310266E-3
-8,147812E-3
-6,201963E-3
-1,203951E-2
-2,144444E-2
-2,630907E-2
-3,214661E-2
-5,744264E-2
-8,209006E-2
-1,103049E-1
-1,599240E-1
-1,985167E-1
-2,140835E-1
-2,264072E-1
-2,617567E-1
-3,107273E-1
-3,749403E-1
-4,586118E-1
-5,075823E-1
-4,855293E-1
-3,882369E-1
-2,384066E-1
-2,306598E-2
2,720544E-1
6,683589E-1
1,081852E+0
1,326056E+0
1,395133E+0
1,412646E+0
1,484967E+0
1,626041E+0
1,758359E+0
1,853705E+0
1,882569E+0
1,813167E+0
1,644202E+0
1,384756E+0
1,062718E+0
7,234913E-1
4,063179E-1
8,849600E-2
-2,471629E-1
-5,666063E-1
-8,516732E-1
-1,101066E+0
-1,294354E+0
-1,410456E+0
-1,469480E+0
-1,489263E+0
-1,458454E+0
-1,384836E+0
-1,300191E+0
-1,203547E+0
-1,089067E+0
-9,791262E-1
-8,844283E-1
-7,874602E-1
-6,969782E-1
-6,337381E-1
-5,708223E-1
-5,117983E-1
-4,641250E-1
-4,164517E-1
-3,619679E-1
-3,068356E-1
-2,627297E-1
-2,098674E-1
-1,544108E-1
-1,119264E-1
-6,782050E-2
-2,144444E-2
1,909407E-2
4,374148E-2
7,098336E-2
9,887386E-2
1,079545E-1
1,222240E-1
1,394124E-1
1,494659E-1
1,540062E-1
1,595195E-1
1,643841E-1
1,562764E-1
1,595195E-1
1,695730E-1
1,653570E-1
1,624382E-1
1,650327E-1
1,663299E-1
1,527090E-1
1,536819E-1
1,595195E-1
1,527090E-1
1,497902E-1
1,504388E-1
1,468715E-1
1,322776E-1
1,326019E-1
1,361693E-1
1,257914E-1
1,228727E-1
1,267644E-1
1,218997E-1
1,095760E-1
1,105490E-1
1,115219E-1
1,008197E-1
9,919817E-2
1,040628E-1
9,790094E-2
8,849600E-2
9,011754E-2
8,946893E-2
8,363138E-2
8,103691E-2
8,817169E-2
7,941537E-2
7,260490E-2
7,552368E-2
7,357783E-2
6,611874E-2
6,774028E-2
7,325352E-2
6,579443E-2
6,125412E-2
6,222705E-2
5,768673E-2
5,574088E-2
5,833535E-2
6,255135E-2
5,444365E-2
5,152488E-2
5,736242E-2
4,957903E-2
4,666026E-2
5,055195E-2
5,120057E-2
4,666026E-2
4,698456E-2
4,730887E-2
4,082271E-2
3,757963E-2
4,471441E-2
4,633595E-2
3,952548E-2
4,114702E-2
4,374148E-2
3,466086E-2
3,368793E-2
4,017409E-2
3,887686E-2
3,336362E-2
3,952548E-2
4,082271E-2
2,817469E-2
3,141778E-2
3,725532E-2
3,174208E-2
2,979624E-2
3,433655E-2
3,239070E-2
2,460731E-2
2,655315E-2
3,271501E-2
2,525592E-2
2,428300E-2
3,336362E-2
2,914762E-2
2,136422E-2
2,622885E-2
3,012054E-2
2,395869E-2
2,590454E-2
3,336362E-2
2,914762E-2
2,493161E-2
2,882331E-2
2,914762E-2
2,460731E-2
2,979624E-2
3,725532E-2
2,914762E-2
2,622885E-2
3,109347E-2
2,558023E-2
2,201284E-2
2,849900E-2
3,336362E-2
2,752608E-2
2,914762E-2
3,141778E-2
2,201284E-2
2,298577E-2
3,012054E-2
3,141778E-2
2,655315E-2
2,785039E-2
3,206639E-2
2,428300E-2
2,558023E-2
3,336362E-2
3,109347E-2
2,590454E-2
3,109347E-2
3,368793E-2
2,428300E-2
2,655315E-2
3,433655E-2
3,012054E-2
2,849900E-2
3,368793E-2
3,271501E-2
2,493161E-2
2,817469E-2
3,433655E-2
2,752608E-2
2,785039E-2
3,725532E-2
3,239070E-2
2,395869E-2
2,979624E-2
3,271501E-2
2,493161E-2
2,817469E-2
3,595809E-2
3,109347E-2
2,558023E-2
2,979624E-2
2,947193E-2
2,428300E-2
2,849900E-2
3,660671E-2
2,752608E-2
2,460731E-2
2,849900E-2
2,460731E-2
2,201284E-2
2,849900E-2
3,303932E-2
2,655315E-2
2,785039E-2
2,914762E-2
2,266146E-2
2,363438E-2
2,914762E-2
3,206639E-2
2,525592E-2
2,460731E-2
3,012054E-2
2,331007E-2
2,428300E-2
3,206639E-2
3,109347E-2
2,525592E-2
2,785039E-2
3,076916E-2
2,233715E-2
2,493161E-2
3,141778E-2
2,752608E-2
2,590454E-2
3,076916E-2
3,174208E-2
2,168853E-2
2,395869E-2
2,979624E-2
2,460731E-2
2,395869E-2
2,914762E-2
2,817469E-2
1,974268E-2
2,558023E-2
2,947193E-2
2,428300E-2
2,201284E-2
2,947193E-2
2,817469E-2
2,201284E-2
2,460731E-2
2,655315E-2
2,168853E-2
2,298577E-2
3,239070E-2
2,720177E-2
2,201284E-2
2,363438E-2
2,493161E-2
2,103992E-2
2,525592E-2
3,206639E-2
2,590454E-2
2,298577E-2
2,720177E-2
2,493161E-2
2,428300E-2
2,622885E-2
3,271501E-2
2,558023E-2
2,493161E-2
2,817469E-2
2,103992E-2
2,201284E-2
2,720177E-2
3,012054E-2
2,460731E-2
2,687746E-2
2,785039E-2
1,779684E-2
2,006699E-2
2,622885E-2
2,687746E-2
2,395869E-2
2,655315E-2
2,849900E-2
1,876976E-2
2,071561E-2
2,849900E-2
2,233715E-2
2,168853E-2
2,785039E-2
2,590454E-2
1,682391E-2
1,909407E-2
2,558023E-2
2,103992E-2
2,006699E-2
2,460731E-2
2,363438E-2
1,585099E-2
1,812114E-2
2,233715E-2
1,520237E-2
1,520237E-2
2,460731E-2
1,844545E-2
1,228360E-2
1,552668E-2
1,455375E-2
9,689133E-3
1,098637E-2
1,909407E-2
1,228360E-2
9,040517E-3
1,260791E-2
1,066206E-2
4,824512E-3
7,418977E-3
1,649960E-2
1,066206E-2
6,121744E-3
9,364825E-3
4,500204E-3
2,841986E-4
4,500204E-3
1,260791E-2
5,473128E-3
1,905739E-3
5,473128E-3
-1,337342E-3
-4,256115E-3
6,085067E-4
3,202971E-3
-3,607499E-3
-4,256115E-3
-3,644176E-4
-8,796428E-3
-9,445044E-3
-4,580423E-3
-6,850580E-3
-1,139089E-2
-9,769352E-3
-6,526271E-3
-1,852567E-2
-1,884998E-2
-1,203951E-2
-1,430967E-2
-1,722844E-2
-1,236382E-2
-1,009366E-2
-1,982290E-2
-1,755275E-2
-9,769352E-3
-1,268813E-2
-1,268813E-2
-4,256115E-3
-3,283190E-3
-8,796428E-3
-6,887257E-4
8,716209E-3
5,797436E-3
9,040517E-3
2,201284E-2
2,558023E-2
2,006699E-2
2,752608E-2
3,368793E-2
3,141778E-2
3,725532E-2
4,828180E-2
4,860611E-2
4,536302E-2
5,087626E-2
5,217349E-2
4,925472E-2
5,282211E-2
5,995689E-2
5,509227E-2
4,860611E-2
5,282211E-2
4,957903E-2
4,309287E-2
4,601164E-2
4,990334E-2
3,952548E-2
3,206639E-2
3,498517E-2
2,849900E-2
2,460731E-2
2,785039E-2
2,752608E-2
1,909407E-2
1,682391E-2
1,714822E-2
8,391901E-3
5,473128E-3
1,131067E-2
1,131067E-2
2,554355E-3
4,175896E-3
6,121744E-3
-4,904731E-3
-3,607499E-3
1,257123E-3
9,328148E-4
-1,985958E-3
-6,887257E-4
2,841986E-4
-8,796428E-3
-8,472120E-3
2,841986E-4
-2,310266E-3
-5,229039E-3
1,257123E-3
6,085067E-4
-9,769352E-3
-8,147812E-3
-1,013034E-3
-3,607499E-3
-3,931807E-3
2,230047E-3
1,581431E-3
-7,823504E-3
-5,229039E-3
9,328148E-4
-3,607499E-3
-2,310266E-3
6,446052E-3
3,527280E-3
-4,580423E-3
2,841986E-4
4,175896E-3
-2,310266E-3
1,581431E-3
9,689133E-3
6,446052E-3
2,878663E-3
6,770361E-3
6,770361E-3
2,230047E-3
5,148820E-3
1,487806E-2
8,391901E-3
5,797436E-3
1,163498E-2
8,716209E-3
6,770361E-3
1,325652E-2
1,941838E-2
1,260791E-2
1,163498E-2
1,487806E-2
1,098637E-2
1,293221E-2
1,909407E-2
2,298577E-2
1,779684E-2
1,812114E-2
2,201284E-2
1,390514E-2
1,649960E-2
2,266146E-2
2,201284E-2
1,941838E-2
2,201284E-2
2,493161E-2
1,649960E-2
1,941838E-2
2,460731E-2
2,460731E-2
2,428300E-2
2,785039E-2
2,979624E-2
1,909407E-2
2,136422E-2
3,044485E-2
2,785039E-2
2,622885E-2
3,206639E-2
3,174208E-2
2,363438E-2
2,720177E-2
3,466086E-2
2,914762E-2
2,882331E-2
3,530947E-2
3,303932E-2
2,493161E-2
2,817469E-2
3,174208E-2
2,687746E-2
2,882331E-2
3,855255E-2
3,401224E-2
2,655315E-2
3,109347E-2
3,174208E-2
2,817469E-2
3,044485E-2
3,822825E-2
3,174208E-2
2,849900E-2
3,303932E-2
2,979624E-2
2,622885E-2
3,076916E-2
3,757963E-2
3,044485E-2
3,076916E-2
3,595809E-2
2,655315E-2
2,590454E-2
3,271501E-2
3,336362E-2
2,687746E-2
3,012054E-2
3,466086E-2
2,590454E-2
2,622885E-2
3,206639E-2
3,271501E-2
2,849900E-2
3,109347E-2
3,466086E-2
2,201284E-2
2,493161E-2
3,368793E-2
2,979624E-2
2,817469E-2
3,109347E-2
3,174208E-2
2,395869E-2
2,655315E-2
3,206639E-2
2,849900E-2
2,849900E-2
3,336362E-2
3,012054E-2
2,331007E-2
2,590454E-2
3,044485E-2
2,590454E-2
2,558023E-2
3,303932E-2
2,817469E-2
2,298577E-2
2,720177E-2
2,395869E-2
1,844545E-2
2,039130E-2
2,947193E-2
2,428300E-2
2,071561E-2
2,233715E-2
2,071561E-2
1,909407E-2
2,298577E-2
2,914762E-2
2,266146E-2
1,909407E-2
2,493161E-2
1,941838E-2
1,779684E-2
2,233715E-2
2,590454E-2
2,071561E-2
2,039130E-2
2,460731E-2
1,552668E-2
1,617530E-2
2,006699E-2
2,201284E-2
1,682391E-2
1,682391E-2
2,071561E-2
1,260791E-2
1,228360E-2
1,812114E-2
1,649960E-2
1,390514E-2
1,552668E-2
1,682391E-2
7,094669E-3
1,001344E-2
1,682391E-2
1,552668E-2
1,293221E-2
1,390514E-2
1,520237E-2
4,500204E-3
8,716209E-3
1,520237E-2
9,040517E-3
7,418977E-3
1,520237E-2
1,325652E-2
2,554355E-3
6,121744E-3
1,001344E-2
6,121744E-3
7,094669E-3
1,390514E-2
1,001344E-2
3,527280E-3
6,446052E-3
8,067593E-3
1,905739E-3
4,175896E-3
1,422945E-2
8,716209E-3
3,202971E-3
6,770361E-3
4,500204E-3
2,230047E-3
5,797436E-3
1,131067E-2
5,797436E-3
1,905739E-3
5,797436E-3
2,878663E-3
2,841986E-4
5,473128E-3
9,689133E-3
1,905739E-3
2,878663E-3
8,391901E-3
6,085067E-4
6,085067E-4
7,094669E-3
7,418977E-3
1,905739E-3
5,797436E-3
6,770361E-3
-1,985958E-3
-4,010948E-5
5,473128E-3
8,391901E-3
2,554355E-3
5,473128E-3
7,418977E-3
-3,283190E-3
-4,010948E-5
7,094669E-3
3,202971E-3
1,257123E-3
5,797436E-3
4,824512E-3
-1,985958E-3
1,905739E-3
6,446052E-3
-4,010948E-5
1,257123E-3
7,418977E-3
5,148820E-3
-1,661650E-3
1,905739E-3
6,121744E-3
-1,013034E-3
6,085067E-4
9,689133E-3
5,473128E-3
-3,283190E-3
2,230047E-3
5,797436E-3
-6,887257E-4
6,085067E-4
8,391901E-3
4,175896E-3
-3,644176E-4
3,851588E-3
5,473128E-3
1,905739E-3
3,851588E-3
1,195929E-2
3,851588E-3
1,257123E-3
6,121744E-3
3,202971E-3
2,230047E-3
8,391901E-3
1,260791E-2
4,500204E-3
4,175896E-3
9,040517E-3
9,328148E-4
2,554355E-3
9,689133E-3
1,358083E-2
8,067593E-3
8,067593E-3
1,325652E-2
1,257123E-3
4,500204E-3
1,163498E-2
8,391901E-3
5,797436E-3
9,040517E-3
1,001344E-2
2,554355E-3
4,175896E-3
1,066206E-2
6,770361E-3
3,202971E-3
9,040517E-3
1,228360E-2
-3,644176E-4
2,230047E-3
8,716209E-3
2,554355E-3
3,851588E-3
1,066206E-2
9,364825E-3
1,257123E-3
3,202971E-3
7,743285E-3
3,527280E-3
5,148820E-3
1,228360E-2
8,391901E-3
6,085067E-4
5,148820E-3
1,001344E-2
2,878663E-3
4,500204E-3
1,455375E-2
1,033775E-2
4,824512E-3
9,364825E-3
1,033775E-2
6,446052E-3
9,364825E-3
1,714822E-2
9,689133E-3
7,743285E-3
1,195929E-2
9,689133E-3
6,121744E-3
1,131067E-2
1,552668E-2
7,743285E-3
9,689133E-3
1,487806E-2
6,121744E-3
5,473128E-3
1,066206E-2
1,358083E-2
7,743285E-3
8,391901E-3
1,520237E-2
6,770361E-3
7,094669E-3
1,325652E-2
1,260791E-2
9,364825E-3
1,228360E-2
1,487806E-2
4,824512E-3
6,121744E-3
1,422945E-2
9,040517E-3
6,770361E-3
1,131067E-2
1,228360E-2
4,500204E-3
6,121744E-3
1,163498E-2
8,391901E-3
7,418977E-3
1,260791E-2
1,001344E-2
2,878663E-3
6,770361E-3
1,163498E-2
5,148820E-3
7,418977E-3
1,649960E-2
1,131067E-2
1,581431E-3
5,797436E-3
1,033775E-2
4,500204E-3
7,418977E-3
1,552668E-2
9,364825E-3
3,851588E-3
7,094669E-3
8,067593E-3
4,500204E-3
7,743285E-3
1,552668E-2
8,067593E-3
5,797436E-3
1,195929E-2
5,148820E-3
5,148820E-3
9,689133E-3
1,293221E-2
9,689133E-3
9,040517E-3
1,325652E-2
4,824512E-3
3,202971E-3
1,001344E-2
1,195929E-2
7,094669E-3
1,033775E-2
1,325652E-2
4,500204E-3
6,446052E-3
1,422945E-2
1,260791E-2
8,716209E-3
1,455375E-2
1,325652E-2
4,500204E-3
7,743285E-3
1,487806E-2
1,163498E-2
9,689133E-3
1,585099E-2
1,487806E-2
5,148820E-3
1,033775E-2
1,585099E-2
8,391901E-3
7,743285E-3
1,617530E-2
1,098637E-2
6,121744E-3
1,131067E-2
1,260791E-2
7,743285E-3
9,689133E-3
1,747253E-2
9,364825E-3
5,797436E-3
1,163498E-2
1,195929E-2
8,716209E-3
1,293221E-2
1,941838E-2
1,098637E-2
1,033775E-2
1,552668E-2
6,121744E-3
7,094669E-3
1,131067E-2
1,455375E-2
1,033775E-2
1,358083E-2
1,520237E-2
3,527280E-3
5,473128E-3
1,195929E-2
1,098637E-2
6,770361E-3
1,066206E-2
1,293221E-2
1,905739E-3
4,175896E-3
1,098637E-2
8,391901E-3
7,418977E-3
1,422945E-2
1,390514E-2
4,824512E-3
7,094669E-3
1,260791E-2
9,364825E-3
9,689133E-3
1,747253E-2
1,714822E-2
6,770361E-3
1,066206E-2
1,649960E-2
1,260791E-2
1,293221E-2
1,876976E-2
1,390514E-2
8,067593E-3
1,260791E-2
1,455375E-2
9,689133E-3
1,098637E-2
1,812114E-2
1,325652E-2
7,094669E-3
1,033775E-2
1,358083E-2
5,797436E-3
9,689133E-3
1,714822E-2
1,098637E-2
1,066206E-2
1,520237E-2
9,689133E-3
7,743285E-3
1,163498E-2
1,812114E-2
1,098637E-2
9,689133E-3
1,358083E-2
8,391901E-3
8,391901E-3
1,390514E-2
1,909407E-2
1,195929E-2
1,066206E-2
1,358083E-2
6,121744E-3
8,067593E-3
1,455375E-2
1,585099E-2
1,066206E-2
1,228360E-2
1,552668E-2
7,418977E-3
9,040517E-3
1,552668E-2
1,520237E-2
1,001344E-2
1,422945E-2
1,714822E-2
6,121744E-3
1,228360E-2
1,747253E-2
1,163498E-2
1,098637E-2
1,682391E-2
1,585099E-2
7,094669E-3
1,033775E-2
1,585099E-2
1,001344E-2
1,098637E-2
1,779684E-2
1,520237E-2
7,418977E-3
1,131067E-2
1,552668E-2
9,364825E-3
1,293221E-2
1,974268E-2
1,293221E-2
9,364825E-3
1,520237E-2
1,487806E-2
1,195929E-2
1,552668E-2
1,876976E-2
1,390514E-2
1,195929E-2
1,585099E-2
1,293221E-2
1,228360E-2
1,617530E-2
2,201284E-2
1,487806E-2
1,293221E-2
1,779684E-2
1,066206E-2
9,364825E-3
1,714822E-2
2,266146E-2
1,520237E-2
1,520237E-2
1,779684E-2
1,163498E-2
1,260791E-2
1,812114E-2
2,266146E-2
1,552668E-2
1,649960E-2
2,266146E-2
1,195929E-2
1,358083E-2
2,071561E-2
2,103992E-2
1,779684E-2
2,136422E-2
2,298577E-2
1,358083E-2
1,617530E-2
2,428300E-2
2,168853E-2
1,552668E-2
2,006699E-2
2,201284E-2
1,325652E-2
2,006699E-2
3,076916E-2
2,558023E-2
2,590454E-2
3,498517E-2
3,757963E-2
3,433655E-2
4,795749E-2
7,195629E-2
8,622584E-2
9,336062E-2
1,073059E-1
1,024412E-1
7,422644E-2
5,184919E-2
3,757963E-2
2,590454E-2
3,401224E-2
4,795749E-2
4,244425E-2
2,752608E-2
2,201284E-2
1,131067E-2
-8,796428E-3
-2,176875E-2
-2,371460E-2
-3,538969E-2
-4,414601E-2
-4,025431E-2
-3,636262E-2
-3,409246E-2
-2,533614E-2
-1,139089E-2
-1,236382E-2
-1,301243E-2
-3,607499E-3
-5,229039E-3
-9,445044E-3
-5,553347E-3
-1,661650E-3
-8,472120E-3
-1,074228E-2
-8,147812E-3
-1,139089E-2
-1,074228E-2
-3,931807E-3
4,500204E-3
-4,010948E-5
6,085067E-4
9,040517E-3
3,527280E-3
6,121744E-3
1,260791E-2
1,617530E-2
1,163498E-2
1,422945E-2
1,747253E-2
7,743285E-3
1,066206E-2
1,682391E-2
1,682391E-2
1,195929E-2
1,390514E-2
1,779684E-2
6,770361E-3
9,364825E-3
1,682391E-2
1,325652E-2
1,066206E-2
1,779684E-2
1,812114E-2
6,121744E-3
1,066206E-2
1,520237E-2
1,033775E-2
9,689133E-3
1,649960E-2
1,585099E-2
9,040517E-3
1,195929E-2
1,682391E-2
1,066206E-2
8,716209E-3
1,455375E-2
5,148820E-3
-1,661650E-3
1,581431E-3
5,148820E-3
1,581431E-3
3,527280E-3
9,689133E-3
1,905739E-3
-5,877655E-3
-6,887257E-4
-2,634574E-3
-4,256115E-3
-4,010948E-5
3,851588E-3
-1,661650E-3
-4,010948E-5
5,797436E-3
-1,013034E-3
-6,887257E-4
8,716209E-3
1,163498E-2
6,770361E-3
1,033775E-2
1,195929E-2
4,824512E-3
7,094669E-3
1,228360E-2
1,455375E-2
1,033775E-2
1,422945E-2
1,649960E-2
6,121744E-3
9,364825E-3
1,812114E-2
1,163498E-2
1,131067E-2
1,455375E-2
1,325652E-2
-3,644176E-4
-3,644176E-4
2,554355E-3
-9,445044E-3
-2,274168E-2
-3,149799E-2
-5,322664E-2
-8,922484E-2
-1,287904E-1
-1,654372E-1
-1,968951E-1
-2,127862E-1
-2,270558E-1
-2,714860E-1
-3,382935E-1
-4,115871E-1
-4,780702E-1
-4,965558E-1
-4,313699E-1
-2,899715E-1
-1,070618E-1
1,439527E-1
5,052319E-1
9,375346E-1
1,256330E+0
1,395133E+0
1,429510E+0
1,464535E+0
1,575773E+0
1,727225E+0
1,838138E+0
1,893271E+0
1,872191E+0
1,752197E+0
1,520641E+0
1,214494E+0
8,866183E-1
5,535538E-1
2,295700E-1
-9,311653E-2
-4,151545E-1
-7,294090E-1
-9,985847E-1
-1,208736E+0
-1,365701E+0
-1,449697E+0
-1,475642E+0
-1,465913E+0
-1,419212E+0
-1,335865E+0
-1,233708E+0
-1,136091E+0
-1,023556E+0
-9,123188E-1
-8,176208E-1
-7,310305E-1
-6,506021E-1
-5,831461E-1
-5,370943E-1
-4,826106E-1
-4,252080E-1
-3,801292E-1
-3,256454E-1
-2,711617E-1
-2,234884E-1
-1,800311E-1
-1,281418E-1
-7,722544E-2
-3,928139E-2
-6,887257E-4
4,114702E-2
6,644305E-2
8,395569E-2
1,073059E-1
1,261157E-1
1,322776E-1
1,426555E-1
1,585466E-1
1,578979E-1
1,578979E-1
1,643841E-1
1,669786E-1
1,634112E-1
1,647084E-1
1,731404E-1
1,663299E-1
1,621139E-1
1,643841E-1
1,585466E-1
1,540062E-1
1,536819E-1
1,575736E-1
1,484930E-1
1,439527E-1
1,442770E-1
1,338991E-1
1,293588E-1
1,309804E-1
1,332505E-1
1,218997E-1
1,157379E-1
1,183323E-1
1,073059E-1
1,027656E-1
1,079545E-1
1,060086E-1
9,563078E-2
9,368493E-2
9,400924E-2
8,363138E-2
8,038830E-2
8,363138E-2
8,200984E-2
7,649660E-2
7,682091E-2
7,682091E-2
6,255135E-2
6,352428E-2
6,871321E-2
6,287566E-2
6,028120E-2
6,449720E-2
6,125412E-2
5,087626E-2
5,314642E-2
5,768673E-2
5,022765E-2
4,828180E-2
5,476796E-2
4,990334E-2
3,920117E-2
4,244425E-2
4,601164E-2
4,082271E-2
3,920117E-2
4,730887E-2
4,211994E-2
3,303932E-2
3,466086E-2
3,757963E-2
3,044485E-2
3,109347E-2
4,049840E-2
3,530947E-2
2,849900E-2
2,979624E-2
2,979624E-2
2,395869E-2
2,882331E-2
3,530947E-2
2,785039E-2
2,590454E-2
2,947193E-2
2,493161E-2
2,201284E-2
2,655315E-2
3,012054E-2
2,331007E-2
2,266146E-2
2,752608E-2
1,876976E-2
1,714822E-2
2,233715E-2
2,590454E-2
2,006699E-2
2,168853E-2
2,525592E-2
1,552668E-2
1,649960E-2
2,298577E-2
2,168853E-2
1,812114E-2
2,136422E-2
2,331007E-2
1,358083E-2
1,617530E-2
2,363438E-2
2,136422E-2
1,876976E-2
2,136422E-2
2,331007E-2
1,163498E-2
1,520237E-2
2,233715E-2
1,682391E-2
1,812114E-2
2,493161E-2
2,201284E-2
1,390514E-2
1,876976E-2
2,493161E-2
1,747253E-2
1,941838E-2
2,785039E-2
2,395869E-2
1,682391E-2
2,168853E-2
2,525592E-2
2,039130E-2
2,460731E-2
3,206639E-2
2,558023E-2
2,006699E-2
2,525592E-2
2,363438E-2
2,006699E-2
2,460731E-2
3,271501E-2
2,493161E-2
2,363438E-2
2,817469E-2
2,525592E-2
1,974268E-2
2,525592E-2
3,303932E-2
2,622885E-2
2,655315E-2
2,979624E-2
2,266146E-2
2,331007E-2
2,785039E-2
3,174208E-2
2,622885E-2
2,622885E-2
3,044485E-2
2,298577E-2
2,395869E-2
2,979624E-2
3,076916E-2
2,785039E-2
3,141778E-2
3,336362E-2
2,363438E-2
2,525592E-2
3,076916E-2
2,849900E-2
2,785039E-2
3,141778E-2
3,239070E-2
2,201284E-2
2,525592E-2
3,206639E-2
2,590454E-2
2,655315E-2
3,239070E-2
3,012054E-2
2,201284E-2
2,655315E-2
2,979624E-2
2,363438E-2
2,493161E-2
3,595809E-2
2,914762E-2
2,395869E-2
2,882331E-2
2,785039E-2
2,331007E-2
2,428300E-2
3,498517E-2
2,752608E-2
2,460731E-2
2,752608E-2
2,493161E-2
2,233715E-2
2,590454E-2
3,206639E-2
2,590454E-2
2,331007E-2
2,720177E-2
2,395869E-2
2,298577E-2
2,558023E-2
3,141778E-2
2,525592E-2
2,525592E-2
2,914762E-2
2,006699E-2
2,168853E-2
2,720177E-2
2,947193E-2
2,331007E-2
2,525592E-2
2,979624E-2
2,006699E-2
1,974268E-2
2,720177E-2
2,785039E-2
2,363438E-2
2,525592E-2
3,044485E-2
1,876976E-2
1,974268E-2
2,849900E-2
2,622885E-2
2,363438E-2
2,914762E-2
2,849900E-2
1,714822E-2
2,006699E-2
2,590454E-2
2,071561E-2
2,006699E-2
2,817469E-2
2,558023E-2
1,747253E-2
2,168853E-2
2,298577E-2
1,585099E-2
1,682391E-2
2,655315E-2
2,136422E-2
1,747253E-2
2,039130E-2
2,071561E-2
1,617530E-2
1,682391E-2
2,460731E-2
1,844545E-2
1,358083E-2
1,812114E-2
1,649960E-2
1,228360E-2
1,520237E-2
2,395869E-2
1,747253E-2
1,293221E-2
1,649960E-2
1,066206E-2
9,040517E-3
1,325652E-2
1,682391E-2
1,293221E-2
1,098637E-2
1,325652E-2
7,418977E-3
5,797436E-3
1,131067E-2
1,195929E-2
7,418977E-3
9,040517E-3
1,228360E-2
1,257123E-3
3,527280E-3
9,040517E-3
5,473128E-3
3,202971E-3
6,446052E-3
7,743285E-3
-6,887257E-4
-6,887257E-4
5,797436E-3
-3,644176E-4
-2,958882E-3
3,202971E-3
2,878663E-3
-8,147812E-3
-6,201963E-3
-3,644176E-4
-7,174888E-3
-9,445044E-3
-3,607499E-3
-4,904731E-3
-1,366105E-2
-1,171520E-2
-7,823504E-3
-1,366105E-2
-1,463397E-2
-6,850580E-3
-1,106658E-2
-1,852567E-2
-1,625551E-2
-1,463397E-2
-2,014721E-2
-1,625551E-2
-8,472120E-3
-1,528259E-2
-1,820136E-2
-1,560690E-2
-1,430967E-2
-1,722844E-2
-1,139089E-2
-2,310266E-3
-6,850580E-3
-8,472120E-3
-3,644176E-4
-1,337342E-3
9,328148E-4
1,066206E-2
2,006699E-2
1,585099E-2
2,168853E-2
2,785039E-2
2,590454E-2
3,174208E-2
4,179564E-2
4,503872E-2
4,406579E-2
5,120057E-2
5,638950E-2
4,730887E-2
5,217349E-2
6,028120E-2
5,638950E-2
5,347073E-2
5,898396E-2
6,060550E-2
4,990334E-2
4,957903E-2
5,347073E-2
4,601164E-2
4,309287E-2
4,568733E-2
4,309287E-2
3,012054E-2
3,239070E-2
3,466086E-2
2,590454E-2
2,266146E-2
2,622885E-2
2,201284E-2
1,163498E-2
1,293221E-2
1,649960E-2
7,418977E-3
6,770361E-3
1,325652E-2
7,418977E-3
-3,644176E-4
2,230047E-3
9,328148E-4
-4,256115E-3
2,554355E-3
6,446052E-3
-1,985958E-3
-2,634574E-3
1,257123E-3
-4,580423E-3
-7,499196E-3
-2,634574E-3
3,202971E-3
-3,931807E-3
-4,580423E-3
1,581431E-3
-5,229039E-3
-5,553347E-3
2,230047E-3
1,905739E-3
-1,985958E-3
-3,644176E-4
2,878663E-3
-5,553347E-3
-2,310266E-3
3,851588E-3
2,554355E-3
-4,010948E-5
2,878663E-3
5,148820E-3
-3,283190E-3
-4,010948E-5
8,391901E-3
2,554355E-3
1,905739E-3
6,446052E-3
6,770361E-3
-1,337342E-3
3,527280E-3
9,689133E-3
4,500204E-3
3,527280E-3
1,131067E-2
1,033775E-2
3,851588E-3
6,446052E-3
1,163498E-2
5,473128E-3
8,391901E-3
1,779684E-2
1,131067E-2
8,067593E-3
1,228360E-2
1,033775E-2
7,743285E-3
1,390514E-2
2,071561E-2
1,552668E-2
1,260791E-2
1,747253E-2
1,455375E-2
1,098637E-2
1,714822E-2
2,331007E-2
1,649960E-2
1,682391E-2
2,201284E-2
1,682391E-2
1,747253E-2
2,103992E-2
2,493161E-2
2,006699E-2
2,071561E-2
2,590454E-2
1,779684E-2
1,844545E-2
2,460731E-2
2,655315E-2
2,233715E-2
2,395869E-2
2,752608E-2
1,974268E-2
2,201284E-2
2,849900E-2
2,590454E-2
2,363438E-2
2,655315E-2
2,849900E-2
1,909407E-2
2,233715E-2
2,947193E-2
2,590454E-2
2,298577E-2
2,882331E-2
2,914762E-2
2,006699E-2
2,395869E-2
2,947193E-2
2,201284E-2
2,460731E-2
3,303932E-2
2,752608E-2
2,136422E-2
2,460731E-2
2,493161E-2
2,136422E-2
2,363438E-2
3,271501E-2
2,655315E-2
2,298577E-2
2,752608E-2
2,428300E-2
2,136422E-2
2,460731E-2
3,076916E-2
2,428300E-2
2,428300E-2
2,882331E-2
2,266146E-2
2,298577E-2
2,785039E-2
3,141778E-2
2,460731E-2
2,395869E-2
2,849900E-2
2,039130E-2
2,298577E-2
3,012054E-2
2,979624E-2
2,525592E-2
2,849900E-2
3,044485E-2
2,103992E-2
2,460731E-2
2,979624E-2
2,687746E-2
2,687746E-2
3,206639E-2
2,979624E-2
2,298577E-2
2,622885E-2
3,239070E-2
2,363438E-2
2,525592E-2
3,498517E-2
2,979624E-2
2,331007E-2
2,752608E-2
2,849900E-2
2,460731E-2
2,817469E-2
3,595809E-2
2,979624E-2
2,590454E-2
2,914762E-2
2,655315E-2
2,298577E-2
2,785039E-2
3,595809E-2
2,752608E-2
2,622885E-2
3,109347E-2
2,558023E-2
2,331007E-2
2,785039E-2
3,044485E-2
2,493161E-2
2,460731E-2
2,785039E-2
1,974268E-2
2,136422E-2
2,752608E-2
2,655315E-2
2,168853E-2
2,331007E-2
2,460731E-2
1,293221E-2
1,779684E-2
2,428300E-2
2,168853E-2
1,974268E-2
2,298577E-2
2,201284E-2
1,260791E-2
1,358083E-2
2,103992E-2
1,617530E-2
1,455375E-2
2,168853E-2
1,779684E-2
7,743285E-3
1,195929E-2
1,747253E-2
1,001344E-2
1,131067E-2
1,779684E-2
1,293221E-2
5,473128E-3
8,716209E-3
1,066206E-2
6,121744E-3
8,067593E-3
1,617530E-2
9,364825E-3
5,797436E-3
1,033775E-2
8,067593E-3
2,878663E-3
7,094669E-3
1,552668E-2
6,446052E-3
4,824512E-3
9,040517E-3
6,446052E-3
2,878663E-3
6,446052E-3
1,455375E-2
7,743285E-3
4,824512E-3
7,743285E-3
2,878663E-3
9,328148E-4
7,743285E-3
1,033775E-2
4,824512E-3
6,121744E-3
9,040517E-3
1,581431E-3
6,085067E-4
6,446052E-3
9,364825E-3
4,500204E-3
6,121744E-3
8,716209E-3
-4,010948E-5
2,841986E-4
7,094669E-3
8,067593E-3
2,878663E-3
7,743285E-3
8,391901E-3
-1,337342E-3
1,581431E-3
9,689133E-3
4,500204E-3
3,527280E-3
7,418977E-3
8,067593E-3
-1,013034E-3
2,230047E-3
8,067593E-3
1,257123E-3
-3,644176E-4
9,040517E-3
6,770361E-3
-1,013034E-3
3,851588E-3
3,851588E-3
-1,337342E-3
1,905739E-3
9,040517E-3
2,554355E-3
-3,644176E-4
2,230047E-3
2,554355E-3
-3,644176E-4
2,230047E-3
9,364825E-3
1,905739E-3
-4,010948E-5
4,824512E-3
2,841986E-4
-1,985958E-3
3,527280E-3
9,040517E-3
1,905739E-3
3,202971E-3
7,418977E-3
-1,337342E-3
1,905739E-3
5,148820E-3
4,500204E-3
2,878663E-3
5,473128E-3
7,418977E-3
-1,985958E-3
-1,337342E-3
6,770361E-3
6,446052E-3
2,230047E-3
6,770361E-3
4,500204E-3
-3,931807E-3
9,328148E-4
6,121744E-3
2,841986E-4
-1,337342E-3
7,743285E-3
5,797436E-3
-3,283190E-3
1,257123E-3
7,094669E-3
1,581431E-3
2,230047E-3
1,131067E-2
5,473128E-3
-2,310266E-3
4,175896E-3
4,824512E-3
2,841986E-4
4,500204E-3
1,195929E-2
5,148820E-3
1,581431E-3
3,851588E-3
3,202971E-3
-4,010948E-5
3,851588E-3
1,163498E-2
5,473128E-3
2,554355E-3
6,446052E-3
1,581431E-3
-4,010948E-5
7,094669E-3
8,391901E-3
4,500204E-3
7,743285E-3
8,067593E-3
2,841986E-4
1,581431E-3
8,067593E-3
6,770361E-3
3,202971E-3
7,743285E-3
1,001344E-2
6,085067E-4
2,230047E-3
8,716209E-3
5,797436E-3
3,527280E-3
8,391901E-3
9,040517E-3
-1,013034E-3
3,527280E-3
9,689133E-3
4,500204E-3
5,473128E-3
1,195929E-2
1,131067E-2
1,257123E-3
4,500204E-3
1,066206E-2
4,824512E-3
5,797436E-3
1,487806E-2
8,716209E-3
4,175896E-3
7,743285E-3
1,001344E-2
4,175896E-3
7,418977E-3
1,649960E-2
1,066206E-2
5,473128E-3
1,001344E-2
9,040517E-3
3,851588E-3
8,716209E-3
1,520237E-2
8,391901E-3
8,067593E-3
1,195929E-2
7,094669E-3
5,797436E-3
1,033775E-2
1,520237E-2
1,066206E-2
1,033775E-2
1,293221E-2
7,418977E-3
7,418977E-3
1,228360E-2
1,585099E-2
1,131067E-2
1,228360E-2
1,552668E-2
6,121744E-3
8,391901E-3
1,520237E-2
1,455375E-2
1,195929E-2
1,228360E-2
1,520237E-2
5,148820E-3
7,743285E-3
1,617530E-2
1,195929E-2
8,391901E-3
1,422945E-2
1,422945E-2
3,851588E-3
8,716209E-3
1,714822E-2
9,040517E-3
1,001344E-2
1,585099E-2
1,195929E-2
5,148820E-3
9,364825E-3
1,228360E-2
6,770361E-3
7,418977E-3
1,617530E-2
1,066206E-2
6,121744E-3
9,364825E-3
9,689133E-3
4,500204E-3
9,364825E-3
1,617530E-2
7,743285E-3
7,094669E-3
1,163498E-2
7,743285E-3
6,121744E-3
1,260791E-2
1,585099E-2
9,040517E-3
9,689133E-3
1,422945E-2
4,824512E-3
6,121744E-3
1,228360E-2
1,260791E-2
9,040517E-3
1,422945E-2
1,585099E-2
6,121744E-3
8,067593E-3
1,325652E-2
1,033775E-2
1,001344E-2
1,325652E-2
1,487806E-2
4,500204E-3
6,770361E-3
1,390514E-2
7,743285E-3
8,716209E-3
1,617530E-2
1,195929E-2
4,500204E-3
9,040517E-3
1,422945E-2
8,716209E-3
1,098637E-2
1,714822E-2
1,098637E-2
8,391901E-3
1,163498E-2
1,163498E-2
8,391901E-3
1,033775E-2
1,876976E-2
1,033775E-2
9,040517E-3
1,487806E-2
1,001344E-2
7,743285E-3
1,358083E-2
1,682391E-2
1,033775E-2
1,001344E-2
1,390514E-2
7,094669E-3
8,391901E-3
1,649960E-2
1,779684E-2
1,260791E-2
1,325652E-2
1,552668E-2
4,175896E-3
8,391901E-3
1,552668E-2
1,422945E-2
1,098637E-2
1,390514E-2
1,455375E-2
5,797436E-3
7,418977E-3
1,422945E-2
1,066206E-2
7,418977E-3
1,487806E-2
1,358083E-2
5,148820E-3
1,066206E-2
1,552668E-2
8,716209E-3
9,040517E-3
1,682391E-2
1,325652E-2
7,743285E-3
1,163498E-2
1,325652E-2
8,391901E-3
1,066206E-2
1,876976E-2
1,325652E-2
9,364825E-3
1,325652E-2
1,260791E-2
8,391901E-3
1,228360E-2
2,071561E-2
1,195929E-2
1,228360E-2
1,649960E-2
1,033775E-2
1,033775E-2
1,422945E-2
1,909407E-2
1,195929E-2
1,358083E-2
1,909407E-2
9,689133E-3
1,066206E-2
1,617530E-2
1,390514E-2
1,066206E-2
1,520237E-2
1,747253E-2
8,391901E-3
1,163498E-2
1,585099E-2
1,260791E-2
1,325652E-2
1,682391E-2
1,812114E-2
5,797436E-3
8,391901E-3
1,649960E-2
1,098637E-2
1,033775E-2
1,714822E-2
1,617530E-2
8,067593E-3
1,260791E-2
1,812114E-2
1,163498E-2
1,098637E-2
1,876976E-2
1,520237E-2
8,716209E-3
1,163498E-2
1,617530E-2
1,098637E-2
1,293221E-2
2,103992E-2
1,358083E-2
1,033775E-2
1,520237E-2
1,228360E-2
9,040517E-3
1,390514E-2
2,201284E-2
1,422945E-2
1,098637E-2
1,520237E-2
1,228360E-2
1,098637E-2
1,422945E-2
1,682391E-2
1,260791E-2
1,358083E-2
1,844545E-2
9,364825E-3
1,001344E-2
1,682391E-2
1,714822E-2
1,131067E-2
1,487806E-2
1,876976E-2
9,364825E-3
1,066206E-2
1,941838E-2
1,520237E-2
1,195929E-2
1,812114E-2
1,941838E-2
1,293221E-2
2,039130E-2
2,914762E-2
2,266146E-2
2,687746E-2
3,660671E-2
3,530947E-2
3,401224E-2
5,379503E-2
8,136122E-2
8,784739E-2
9,368493E-2
1,066573E-1
9,141477E-2
5,801104E-2
3,693101E-2
2,785039E-2
2,395869E-2
3,368793E-2
4,471441E-2
3,498517E-2
2,168853E-2
1,455375E-2
-2,310266E-3
-2,079583E-2
-2,987645E-2
-3,084938E-2
-4,479463E-2
-4,674048E-2
-3,830846E-2
-3,895708E-2
-3,409246E-2
-2,241737E-2
-1,268813E-2
-1,366105E-2
-7,823504E-3
-2,310266E-3
-9,769352E-3
-1,139089E-2
-6,201963E-3
-5,229039E-3
-9,769352E-3
-8,147812E-3
-2,634574E-3
-1,074228E-2
-8,796428E-3
6,085067E-4
1,257123E-3
6,085067E-4
1,001344E-2
1,293221E-2
5,148820E-3
1,131067E-2
1,812114E-2
1,390514E-2
1,455375E-2
1,974268E-2
1,974268E-2
1,163498E-2
1,585099E-2
2,168853E-2
1,487806E-2
1,520237E-2
2,558023E-2
2,006699E-2
1,163498E-2
1,617530E-2
1,844545E-2
1,520237E-2
1,714822E-2
2,622885E-2
2,233715E-2
1,617530E-2
1,779684E-2
1,649960E-2
1,228360E-2
1,909407E-2
2,655315E-2
1,974268E-2
1,779684E-2
2,136422E-2
1,520237E-2
1,163498E-2
1,455375E-2
1,552668E-2
7,094669E-3
8,391901E-3
1,163498E-2
2,878663E-3
1,581431E-3
8,391901E-3
6,446052E-3
-4,010948E-5
6,085067E-4
2,878663E-3
-5,229039E-3
-3,283190E-3
2,878663E-3
1,581431E-3
-6,887257E-4
2,878663E-3
7,094669E-3
-3,644176E-4
9,328148E-4
8,391901E-3
5,797436E-3
3,527280E-3
9,689133E-3
7,743285E-3
-1,661650E-3
1,905739E-3
7,094669E-3
1,257123E-3
2,230047E-3
1,163498E-2
7,418977E-3
-1,661650E-3
2,230047E-3
4,824512E-3
-1,013034E-3
-1,013034E-3
4,824512E-3
-1,661650E-3
-1,268813E-2
-1,236382E-2
-1,593121E-2
-3,117369E-2
-4,057862E-2
-5,095648E-2
-8,111713E-2
-1,187369E-1
-1,615455E-1
-1,988410E-1
-2,208939E-1
-2,335419E-1
-2,575407E-1
-3,142947E-1
-3,882369E-1
-4,618548E-1
-5,127712E-1
-4,936370E-1
-3,885612E-1
-2,254342E-1
-1,820136E-2
2,765947E-1
6,887903E-1
1,086716E+0
1,320218E+0
1,394160E+0
1,422051E+0
1,491777E+0
1,633176E+0
1,776520E+0
1,854354E+0
1,874785E+0
1,812518E+0
1,642581E+0
1,371459E+0
1,051691E+0
7,231670E-1
3,913998E-1
7,001044E-2
-2,530004E-1
-5,795787E-1
-8,714559E-1
-1,110471E+0
-1,297272E+0
-1,424077E+0
-1,480831E+0
-1,486668E+0
-1,462021E+0
-1,394565E+0
-1,296300E+0
-1,196737E+0
-1,093931E+0
-9,791262E-1
-8,746990E-1
-7,871358E-1
-7,021671E-1
-6,256304E-1
-5,701737E-1
-5,179601E-1
-4,621791E-1
-4,102898E-1
-3,635895E-1
-3,104030E-1
-2,520275E-1
-2,072730E-1
-1,608969E-1
-1,093319E-1
-6,522604E-2
-2,760630E-2
1,163498E-2
5,022765E-2
7,033475E-2
9,433355E-2
1,157379E-1
1,228727E-1
1,348721E-1
1,484930E-1
1,588709E-1
1,575736E-1
1,611410E-1
1,666543E-1
1,601681E-1
1,627626E-1
1,686001E-1
1,679515E-1
1,637355E-1
1,660056E-1
1,660056E-1
1,556278E-1
1,549792E-1
1,572493E-1
1,514118E-1
1,452499E-1
1,465472E-1
1,458985E-1
1,316290E-1
1,313047E-1
1,329262E-1
1,254671E-1
1,206025E-1
1,231970E-1
1,173594E-1
1,047114E-1
1,076302E-1
1,092517E-1
1,008197E-1
9,790094E-2
1,011440E-1
9,465786E-2
8,622584E-2
8,784739E-2
8,849600E-2
8,168553E-2
8,071261E-2
8,622584E-2
7,714522E-2
7,228060E-2
7,617229E-2
7,098336E-2
6,547013E-2
6,838890E-2
7,487506E-2
6,806459E-2
6,255135E-2
6,287566E-2
5,833535E-2
5,541658E-2
5,930827E-2
6,644305E-2
5,606519E-2
5,411934E-2
5,574088E-2
4,763318E-2
4,601164E-2
5,022765E-2
5,217349E-2
4,439010E-2
4,406579E-2
4,763318E-2
3,822825E-2
3,725532E-2
4,179564E-2
4,211994E-2
3,433655E-2
3,498517E-2
3,822825E-2
2,622885E-2
2,655315E-2
3,466086E-2
3,271501E-2
3,109347E-2
3,433655E-2
3,401224E-2
2,266146E-2
2,655315E-2
3,303932E-2
2,849900E-2
2,622885E-2
3,271501E-2
3,076916E-2
2,103992E-2
2,460731E-2
2,947193E-2
2,266146E-2
2,395869E-2
3,109347E-2
2,590454E-2
1,747253E-2
2,103992E-2
2,298577E-2
1,747253E-2
1,974268E-2
2,817469E-2
2,233715E-2
1,747253E-2
1,941838E-2
1,876976E-2
1,617530E-2
1,779684E-2
2,849900E-2
2,331007E-2
1,941838E-2
2,395869E-2
2,233715E-2
2,071561E-2
2,460731E-2
2,849900E-2
2,428300E-2
2,493161E-2
2,849900E-2
2,331007E-2
2,331007E-2
3,012054E-2
3,303932E-2
2,622885E-2
2,752608E-2
3,206639E-2
2,298577E-2
2,558023E-2
3,336362E-2
3,368793E-2
3,044485E-2
3,141778E-2
3,401224E-2
2,558023E-2
2,720177E-2
3,433655E-2
3,498517E-2
3,239070E-2
3,595809E-2
3,725532E-2
2,558023E-2
3,174208E-2
3,693101E-2
2,914762E-2
2,914762E-2
3,855255E-2
3,433655E-2
2,882331E-2
3,174208E-2
3,368793E-2
2,622885E-2
2,687746E-2
3,790394E-2
3,530947E-2
2,590454E-2
3,174208E-2
3,012054E-2
2,622885E-2
3,076916E-2
3,628240E-2
3,109347E-2
2,979624E-2
3,466086E-2
2,785039E-2
2,687746E-2
3,174208E-2
3,466086E-2
3,174208E-2
3,271501E-2
3,595809E-2
2,622885E-2
2,817469E-2
3,466086E-2
3,498517E-2
3,109347E-2
3,336362E-2
3,628240E-2
2,622885E-2
2,947193E-2
3,628240E-2
3,401224E-2
3,239070E-2
3,757963E-2
3,725532E-2
2,849900E-2
2,979624E-2
3,466086E-2
3,012054E-2
2,914762E-2
3,790394E-2
3,466086E-2
2,785039E-2
2,914762E-2
3,336362E-2
2,817469E-2
2,914762E-2
3,466086E-2
3,076916E-2
2,331007E-2
2,655315E-2
3,076916E-2
2,558023E-2
2,655315E-2
3,725532E-2
3,109347E-2
2,331007E-2
2,882331E-2
2,785039E-2
2,331007E-2
2,817469E-2
3,628240E-2
2,752608E-2
2,395869E-2
2,785039E-2
2,558023E-2
2,331007E-2
2,752608E-2
3,401224E-2
2,622885E-2
2,395869E-2
2,849900E-2
2,233715E-2
1,844545E-2
2,590454E-2
3,206639E-2
2,493161E-2
2,201284E-2
2,622885E-2
1,974268E-2
1,909407E-2
2,395869E-2
2,655315E-2
2,071561E-2
2,298577E-2
2,493161E-2
1,747253E-2
1,682391E-2
2,201284E-2
2,006699E-2
1,617530E-2
2,006699E-2
2,136422E-2
1,131067E-2
1,390514E-2
1,974268E-2
1,779684E-2
1,390514E-2
1,876976E-2
2,039130E-2
9,689133E-3
1,293221E-2
1,876976E-2
1,163498E-2
1,195929E-2
1,876976E-2
1,617530E-2
7,743285E-3
1,195929E-2
1,585099E-2
1,001344E-2
1,066206E-2
1,812114E-2
1,455375E-2
5,473128E-3
9,689133E-3
1,293221E-2
6,446052E-3
9,040517E-3
1,779684E-2
8,716209E-3
5,148820E-3
1,033775E-2
8,391901E-3
4,824512E-3
9,040517E-3
1,747253E-2
8,067593E-3
4,500204E-3
8,716209E-3
5,473128E-3
4,500204E-3
9,689133E-3
1,228360E-2
4,500204E-3
3,851588E-3
8,716209E-3
1,905739E-3
2,554355E-3
7,743285E-3
9,689133E-3
3,851588E-3
3,202971E-3
7,743285E-3
-1,661650E-3
9,328148E-4
6,770361E-3
7,094669E-3
1,905739E-3
4,175896E-3
6,770361E-3
-4,904731E-3
-6,887257E-4
6,121744E-3
1,581431E-3
3,202971E-3
9,364825E-3
9,364825E-3
1,581431E-3
5,148820E-3
1,390514E-2
1,001344E-2
1,358083E-2
2,395869E-2
2,525592E-2
2,039130E-2
2,655315E-2
3,725532E-2
3,595809E-2
3,984979E-2
5,379503E-2
5,411934E-2
5,152488E-2
5,930827E-2
6,125412E-2
6,125412E-2
6,806459E-2
7,811814E-2
7,422644E-2
7,228060E-2
7,584799E-2
7,455075E-2
7,130767E-2
7,584799E-2
8,136122E-2
7,130767E-2
6,806459E-2
6,968613E-2
5,833535E-2
5,801104E-2
6,092981E-2
6,060550E-2
5,152488E-2
4,893041E-2
4,860611E-2
3,660671E-2
3,433655E-2
3,855255E-2
3,660671E-2
2,914762E-2
2,914762E-2
2,979624E-2
1,682391E-2
1,747253E-2
2,331007E-2
1,876976E-2
1,520237E-2
1,617530E-2
1,585099E-2
6,446052E-3
7,418977E-3
1,390514E-2
9,040517E-3
6,446052E-3
1,001344E-2
1,131067E-2
-1,661650E-3
1,581431E-3
6,121744E-3
-4,010948E-5
1,257123E-3
6,770361E-3
5,473128E-3
-4,256115E-3
-1,985958E-3
2,878663E-3
-3,644176E-4
-2,310266E-3
4,824512E-3
1,581431E-3
-4,904731E-3
-3,644176E-4
1,581431E-3
-3,607499E-3
-3,644176E-4
6,770361E-3
9,328148E-4
-3,607499E-3
-3,644176E-4
1,257123E-3
-3,931807E-3
-3,644176E-4
7,418977E-3
2,878663E-3
-2,634574E-3
2,230047E-3
-3,644176E-4
-1,337342E-3
3,527280E-3
7,094669E-3
1,581431E-3
1,581431E-3
5,473128E-3
-6,887257E-4
-4,010948E-5
4,175896E-3
8,067593E-3
4,175896E-3
5,148820E-3
8,391901E-3
-1,337342E-3
1,581431E-3
9,364825E-3
8,391901E-3
4,824512E-3
7,418977E-3
1,001344E-2
2,230047E-3
3,527280E-3
1,033775E-2
7,094669E-3
5,148820E-3
1,228360E-2
1,390514E-2
3,527280E-3
7,418977E-3
1,422945E-2
9,040517E-3
8,716209E-3
1,714822E-2
1,293221E-2
7,094669E-3
1,293221E-2
1,844545E-2
1,293221E-2
1,455375E-2
2,071561E-2
1,876976E-2
1,066206E-2
1,487806E-2
1,779684E-2
1,390514E-2
1,682391E-2
2,590454E-2
1,812114E-2
1,293221E-2
1,876976E-2
1,876976E-2
1,520237E-2
2,071561E-2
2,558023E-2
1,876976E-2
1,682391E-2
2,136422E-2
2,006699E-2
1,844545E-2
2,266146E-2
2,752608E-2
2,136422E-2
2,266146E-2
2,493161E-2
1,812114E-2
1,779684E-2
2,460731E-2
2,785039E-2
2,071561E-2
2,233715E-2
2,590454E-2
1,682391E-2
1,909407E-2
2,493161E-2
2,558023E-2
2,136422E-2
2,201284E-2
2,785039E-2
1,844545E-2
1,747253E-2
2,493161E-2
2,233715E-2
2,201284E-2
2,785039E-2
2,817469E-2
1,714822E-2
2,136422E-2
2,720177E-2
2,201284E-2
2,168853E-2
2,849900E-2
2,817469E-2
2,039130E-2
2,493161E-2
2,849900E-2
2,428300E-2
2,428300E-2
3,271501E-2
2,882331E-2
2,168853E-2
2,622885E-2
2,947193E-2
2,168853E-2
2,590454E-2
3,466086E-2
2,882331E-2
2,428300E-2
2,752608E-2
2,720177E-2
2,233715E-2
2,590454E-2
3,141778E-2
2,622885E-2
2,363438E-2
2,785039E-2
2,331007E-2
2,233715E-2
2,785039E-2
3,141778E-2
2,395869E-2
2,298577E-2
2,947193E-2
2,136422E-2
2,136422E-2
2,655315E-2
2,785039E-2
2,233715E-2
2,363438E-2
2,622885E-2
1,812114E-2
1,974268E-2
2,558023E-2
2,363438E-2
1,909407E-2
2,201284E-2
2,395869E-2
1,358083E-2
1,455375E-2
2,136422E-2
1,844545E-2
1,747253E-2
2,201284E-2
2,039130E-2
8,391901E-3
1,163498E-2
1,844545E-2
1,260791E-2
1,131067E-2
1,844545E-2
1,714822E-2
7,418977E-3
9,040517E-3
1,682391E-2
9,364825E-3
9,689133E-3
1,617530E-2
1,195929E-2
5,148820E-3
7,743285E-3
1,228360E-2
5,797436E-3
7,094669E-3
1,487806E-2
1,001344E-2
4,824512E-3
7,418977E-3
1,001344E-2
3,851588E-3
3,851588E-3
1,390514E-2
8,067593E-3
1,257123E-3
7,094669E-3
5,797436E-3
1,257123E-3
6,121744E-3
1,228360E-2
4,824512E-3
3,527280E-3
7,094669E-3
9,328148E-4
2,841986E-4
5,148820E-3
8,067593E-3
2,554355E-3
3,202971E-3
6,121744E-3
-4,256115E-3
-2,634574E-3
6,446052E-3
4,824512E-3
-4,010948E-5
3,851588E-3
7,743285E-3
-4,256115E-3
-1,985958E-3
3,527280E-3
2,230047E-3
9,328148E-4
3,851588E-3
3,202971E-3
-5,553347E-3
-2,958882E-3
4,175896E-3
2,841986E-4
-1,013034E-3
4,824512E-3
4,175896E-3
-6,526271E-3
-2,958882E-3
3,202971E-3
-2,310266E-3
-2,958882E-3
5,473128E-3
2,554355E-3
-4,580423E-3
-1,661650E-3
2,230047E-3
-2,310266E-3
-1,985958E-3
5,797436E-3
6,085067E-4
-3,931807E-3
2,230047E-3
9,328148E-4
-4,580423E-3
-3,644176E-4
6,770361E-3
9,328148E-4
-3,644176E-4
6,085067E-4
-1,661650E-3
-3,931807E-3
-4,010948E-5
7,743285E-3
-3,644176E-4
-3,607499E-3
1,257123E-3
-3,931807E-3
-4,256115E-3
2,230047E-3
3,527280E-3
-3,644176E-4
9,328148E-4
4,500204E-3
-5,229039E-3
-3,607499E-3
3,527280E-3
4,500204E-3
1,581431E-3
3,202971E-3
4,824512E-3
-4,580423E-3
-2,310266E-3
5,797436E-3
2,230047E-3
-3,644176E-4
4,824512E-3
7,094669E-3
-3,931807E-3
9,328148E-4
6,446052E-3
-6,887257E-4
1,257123E-3
7,418977E-3
5,797436E-3
-2,310266E-3
2,554355E-3
7,743285E-3
1,257123E-3
3,202971E-3
1,293221E-2
7,418977E-3
1,581431E-3
5,797436E-3
6,121744E-3
6,085067E-4
5,473128E-3
1,293221E-2
8,391901E-3
4,175896E-3
6,446052E-3
6,770361E-3
3,851588E-3
7,418977E-3
1,358083E-2
8,716209E-3
5,797436E-3
1,001344E-2
7,094669E-3
3,527280E-3
8,391901E-3
1,455375E-2
7,743285E-3
6,770361E-3
1,163498E-2
4,500204E-3
3,527280E-3
9,040517E-3
1,066206E-2
6,121744E-3
7,418977E-3
1,098637E-2
1,581431E-3
3,527280E-3
1,001344E-2
9,364825E-3
7,418977E-3
8,716209E-3
1,131067E-2
6,085067E-4
5,473128E-3
1,195929E-2
7,418977E-3
7,418977E-3
1,293221E-2
1,163498E-2
1,581431E-3
4,500204E-3
1,098637E-2
5,473128E-3
7,743285E-3
1,649960E-2
1,260791E-2
2,230047E-3
6,770361E-3
9,689133E-3
5,797436E-3
7,418977E-3
1,552668E-2
7,094669E-3
5,148820E-3
9,040517E-3
9,364825E-3
4,824512E-3
6,770361E-3
1,520237E-2
6,446052E-3
5,148820E-3
9,689133E-3
3,851588E-3
2,878663E-3
9,364825E-3
1,487806E-2
7,418977E-3
7,418977E-3
1,033775E-2
2,554355E-3
3,527280E-3
1,001344E-2
1,293221E-2
5,473128E-3
6,446052E-3
1,195929E-2
1,581431E-3
2,554355E-3
1,098637E-2
1,163498E-2
7,743285E-3
1,098637E-2
1,131067E-2
1,257123E-3
3,527280E-3
1,001344E-2
8,067593E-3
5,473128E-3
1,098637E-2
1,260791E-2
2,554355E-3
4,824512E-3
1,066206E-2
2,554355E-3
4,824512E-3
1,358083E-2
1,001344E-2
1,581431E-3
5,473128E-3
1,001344E-2
3,851588E-3
4,500204E-3
1,325652E-2
9,689133E-3
4,500204E-3
9,364825E-3
9,689133E-3
3,202971E-3
5,148820E-3
1,487806E-2
9,364825E-3
6,446052E-3
1,098637E-2
9,040517E-3
6,446052E-3
9,040517E-3
1,422945E-2
6,770361E-3
5,473128E-3
1,066206E-2
6,446052E-3
5,148820E-3
9,689133E-3
1,455375E-2
7,094669E-3
8,391901E-3
1,260791E-2
3,527280E-3
4,824512E-3
1,195929E-2
1,260791E-2
8,391901E-3
9,040517E-3
1,260791E-2
2,878663E-3
6,121744E-3
1,228360E-2
8,391901E-3
7,094669E-3
1,260791E-2
1,487806E-2
3,527280E-3
5,797436E-3
1,066206E-2
4,824512E-3
6,121744E-3
1,390514E-2
1,163498E-2
7,094669E-3
8,067593E-3
1,325652E-2
7,418977E-3
7,418977E-3
1,520237E-2
1,131067E-2
5,148820E-3
9,364825E-3
1,228360E-2
6,446052E-3
8,067593E-3
1,649960E-2
1,098637E-2
7,094669E-3
1,066206E-2
9,040517E-3
5,797436E-3
9,364825E-3
1,552668E-2
9,040517E-3
5,797436E-3
1,001344E-2
1,033775E-2
5,797436E-3
1,098637E-2
1,747253E-2
8,067593E-3
6,121744E-3
1,228360E-2
7,743285E-3
6,770361E-3
1,195929E-2
1,487806E-2
1,131067E-2
1,033775E-2
1,390514E-2
7,094669E-3
6,770361E-3
1,455375E-2
1,585099E-2
1,195929E-2
1,358083E-2
1,585099E-2
6,121744E-3
1,001344E-2
1,585099E-2
1,293221E-2
1,131067E-2
1,390514E-2
1,552668E-2
5,797436E-3
8,716209E-3
1,552668E-2
1,098637E-2
1,001344E-2
1,585099E-2
1,390514E-2
4,500204E-3
7,094669E-3
1,293221E-2
7,094669E-3
7,743285E-3
1,552668E-2
1,325652E-2
7,094669E-3
9,689133E-3
1,293221E-2
7,418977E-3
8,716209E-3
1,812114E-2
1,293221E-2
5,797436E-3
1,195929E-2
1,195929E-2
7,094669E-3
1,195929E-2
2,071561E-2
1,390514E-2
9,040517E-3
1,228360E-2
1,131067E-2
8,067593E-3
1,293221E-2
1,974268E-2
1,293221E-2
1,228360E-2
1,520237E-2
9,364825E-3
9,040517E-3
1,390514E-2
1,520237E-2
1,163498E-2
1,293221E-2
1,617530E-2
6,770361E-3
1,001344E-2
1,649960E-2
1,909407E-2
1,293221E-2
1,390514E-2
1,844545E-2
8,391901E-3
9,364825E-3
1,682391E-2
1,585099E-2
1,228360E-2
1,812114E-2
1,876976E-2
8,391901E-3
1,163498E-2
1,682391E-2
1,228360E-2
9,040517E-3
1,487806E-2
1,585099E-2
6,770361E-3
9,689133E-3
1,747253E-2
1,195929E-2
9,040517E-3
1,617530E-2
1,358083E-2
6,446052E-3
1,001344E-2
1,520237E-2
8,716209E-3
1,001344E-2
1,941838E-2
1,649960E-2
9,364825E-3
1,293221E-2
1,487806E-2
8,716209E-3
1,260791E-2
2,103992E-2
1,487806E-2
1,228360E-2
2,039130E-2
2,201284E-2
1,812114E-2
2,331007E-2
3,498517E-2
2,947193E-2
3,271501E-2
4,633595E-2
6,125412E-2
7,746953E-2
9,173908E-2
1,050357E-1
9,530647E-2
7,714522E-2
5,509227E-2
2,493161E-2
2,201284E-2
3,466086E-2
4,017409E-2
3,303932E-2
2,947193E-2
2,331007E-2
1,257123E-3
-1,171520E-2
-1,982290E-2
-3,084938E-2
-4,220016E-2
-4,155155E-2
-4,090293E-2
-4,771340E-2
-3,798416E-2
-2,306598E-2
-2,047152E-2
-1,560690E-2
-6,850580E-3
-3,931807E-3
-1,236382E-2
-9,445044E-3
-3,931807E-3
-1,139089E-2
-1,203951E-2
-3,607499E-3
-5,877655E-3
-1,366105E-2
-7,499196E-3
-2,634574E-3
-6,850580E-3
-4,010948E-5
1,293221E-2
1,033775E-2
8,067593E-3
1,260791E-2
1,358083E-2
1,293221E-2
1,617530E-2
2,395869E-2
1,714822E-2
1,552668E-2
2,039130E-2
1,779684E-2
1,520237E-2
1,844545E-2
2,428300E-2
1,909407E-2
1,844545E-2
2,331007E-2
1,552668E-2
1,552668E-2
2,168853E-2
2,493161E-2
1,941838E-2
1,876976E-2
2,363438E-2
1,358083E-2
1,552668E-2
2,103992E-2
2,363438E-2
1,876976E-2
2,103992E-2
2,136422E-2
1,293221E-2
1,293221E-2
1,585099E-2
1,033775E-2
6,121744E-3
9,364825E-3
1,131067E-2
9,328148E-4
2,878663E-3
8,391901E-3
2,878663E-3
6,085067E-4
4,175896E-3
2,230047E-3
-7,499196E-3
-3,607499E-3
2,554355E-3
-1,013034E-3
-1,985958E-3
7,418977E-3
7,094669E-3
-1,661650E-3
1,905739E-3
8,391901E-3
2,230047E-3
4,824512E-3
1,422945E-2
8,067593E-3
2,841986E-4
3,851588E-3
6,770361E-3
1,905739E-3
4,500204E-3
1,131067E-2
6,770361E-3
1,257123E-3
6,770361E-3
4,175896E-3
-1,661650E-3
1,905739E-3
7,418977E-3
-2,958882E-3
-5,877655E-3
-5,553347E-3
-1,755275E-2
-2,501183E-2
-3,182230E-2
-4,414601E-2
-6,976635E-2
-9,960269E-2
-1,375467E-1
-1,868416E-1
-2,131105E-1
-2,238127E-1
-2,448927E-1
-2,889986E-1
-3,489956E-1
-4,248837E-1
-5,010961E-1
-5,053121E-1
-4,290997E-1
-2,915931E-1
-1,005756E-1
1,673029E-1
5,376627E-1
9,631550E-1
1,266383E+0
1,388972E+0
1,410052E+0
1,461941E+0
1,591664E+0
1,736630E+0
1,836841E+0
1,885812E+0
1,854678E+0
1,714253E+0
1,480751E+0
1,177523E+0
8,441339E-1
5,126910E-1
1,906531E-1
-1,356009E-1
-4,673681E-1
-7,725420E-1
-1,029718E+0
-1,243113E+0
-1,391646E+0
-1,465913E+0
-1,494452E+0
-1,482128E+0
-1,423428E+0
-1,333595E+0
-1,237924E+0
-1,130902E+0
-1,016097E+0
-9,145889E-1
-8,192423E-1
-7,268145E-1
-6,473591E-1
-5,896322E-1
-5,319054E-1
-4,770973E-1
-4,339643E-1
-3,823994E-1
-3,214294E-1
-2,737561E-1
-2,296502E-1
-1,738692E-1
-1,219800E-1
-8,760330E-2
-4,155155E-2
2,878663E-3
3,271501E-2
5,995689E-2
8,719877E-2
1,066573E-1
1,131434E-1
1,306561E-1
1,465472E-1
1,488173E-1
1,510875E-1
1,627626E-1
1,647084E-1
1,575736E-1
1,621139E-1
1,682758E-1
1,614653E-1
1,627626E-1
1,686001E-1
1,647084E-1
1,540062E-1
1,566007E-1
1,556278E-1
1,468715E-1
1,462228E-1
1,514118E-1
1,429798E-1
1,335748E-1
1,338991E-1
1,300074E-1
1,231970E-1
1,222240E-1
1,264400E-1
1,160622E-1
1,111976E-1
1,131434E-1
1,060086E-1
1,014683E-1
1,024412E-1
1,050357E-1
9,530647E-2
9,271201E-2
9,595509E-2
8,363138E-2
8,233415E-2
8,525292E-2
8,428000E-2
8,038830E-2
7,844245E-2
7,844245E-2
6,838890E-2
6,741597E-2
7,228060E-2
6,806459E-2
6,190274E-2
6,644305E-2
6,579443E-2
5,314642E-2
5,638950E-2
6,352428E-2
5,736242E-2
5,606519E-2
5,995689E-2
5,736242E-2
4,666026E-2
4,925472E-2
5,347073E-2
4,633595E-2
4,795749E-2
5,671381E-2
5,120057E-2
4,309287E-2
4,503872E-2
4,536302E-2
3,822825E-2
4,179564E-2
4,730887E-2
3,920117E-2
3,498517E-2
3,660671E-2
3,530947E-2
3,239070E-2
3,433655E-2
3,855255E-2
3,076916E-2
3,109347E-2
3,271501E-2
2,785039E-2
2,460731E-2
2,979624E-2
3,401224E-2
2,655315E-2
2,655315E-2
2,882331E-2
2,039130E-2
2,266146E-2
2,752608E-2
2,752608E-2
2,201284E-2
2,493161E-2
2,687746E-2
1,585099E-2
1,909407E-2
2,460731E-2
2,363438E-2
1,941838E-2
2,298577E-2
2,395869E-2
1,293221E-2
1,682391E-2
2,395869E-2
2,039130E-2
2,006699E-2
2,395869E-2
2,460731E-2
1,487806E-2
1,747253E-2
2,622885E-2
1,974268E-2
2,071561E-2
2,655315E-2
2,655315E-2
1,649960E-2
2,071561E-2
2,590454E-2
1,909407E-2
2,071561E-2
2,849900E-2
2,460731E-2
1,714822E-2
2,201284E-2
2,493161E-2
1,844545E-2
1,974268E-2
3,044485E-2
2,395869E-2
1,812114E-2
2,266146E-2
2,331007E-2
1,876976E-2
2,168853E-2
2,817469E-2
2,168853E-2
1,779684E-2
2,233715E-2
2,201284E-2
1,876976E-2
2,039130E-2
2,687746E-2
2,103992E-2
1,779684E-2
2,201284E-2
1,585099E-2
1,422945E-2
2,103992E-2
2,655315E-2
1,909407E-2
1,747253E-2
2,168853E-2
1,552668E-2
1,520237E-2
2,039130E-2
2,428300E-2
1,909407E-2
2,136422E-2
2,525592E-2
1,649960E-2
1,812114E-2
2,558023E-2
2,493161E-2
2,103992E-2
2,298577E-2
2,720177E-2
1,812114E-2
2,136422E-2
2,752608E-2
2,168853E-2
2,136422E-2
2,558023E-2
2,785039E-2
1,682391E-2
1,941838E-2
2,687746E-2
2,039130E-2
2,039130E-2
2,979624E-2
2,460731E-2
1,585099E-2
2,201284E-2
2,395869E-2
1,876976E-2
2,168853E-2
3,012054E-2
2,460731E-2
1,812114E-2
2,395869E-2
2,590454E-2
2,168853E-2
2,428300E-2
3,141778E-2
2,590454E-2
2,233715E-2
2,622885E-2
2,460731E-2
2,233715E-2
2,622885E-2
3,206639E-2
2,460731E-2
2,331007E-2
2,590454E-2
2,525592E-2
2,266146E-2
2,720177E-2
3,109347E-2
2,493161E-2
2,395869E-2
2,849900E-2
2,103992E-2
2,363438E-2
2,849900E-2
2,785039E-2
2,363438E-2
2,525592E-2
2,655315E-2
1,812114E-2
2,168853E-2
2,817469E-2
2,687746E-2
2,233715E-2
2,590454E-2
2,655315E-2
1,487806E-2
1,747253E-2
2,622885E-2
2,331007E-2
2,103992E-2
2,395869E-2
2,493161E-2
1,455375E-2
1,876976E-2
2,687746E-2
2,071561E-2
1,974268E-2
2,201284E-2
2,168853E-2
1,228360E-2
1,649960E-2
2,363438E-2
1,747253E-2
1,649960E-2
2,331007E-2
2,071561E-2
1,195929E-2
1,455375E-2
1,909407E-2
1,293221E-2
1,260791E-2
1,974268E-2
1,649960E-2
8,716209E-3
1,195929E-2
1,617530E-2
8,391901E-3
1,033775E-2
1,812114E-2
1,163498E-2
7,743285E-3
1,131067E-2
8,391901E-3
7,743285E-3
9,689133E-3
1,552668E-2
1,001344E-2
6,121744E-3
8,716209E-3
6,446052E-3
3,202971E-3
8,716209E-3
1,390514E-2
6,121744E-3
4,824512E-3
8,391901E-3
2,841986E-4
1,257123E-3
6,770361E-3
5,148820E-3
-2,310266E-3
-4,010948E-5
3,527280E-3
-6,526271E-3
-5,229039E-3
2,554355E-3
-3,607499E-3
-7,823504E-3
-1,013034E-3
-1,013034E-3
-1,333674E-2
-1,139089E-2
-5,229039E-3
-1,333674E-2
-9,769352E-3
-3,931807E-3
-8,472120E-3
-1,820136E-2
-1,301243E-2
-1,171520E-2
-1,852567E-2
-1,463397E-2
-2,634574E-3
-1,074228E-2
-1,593121E-2
-1,139089E-2
-9,445044E-3
-1,203951E-2
-6,850580E-3
2,554355E-3
1,257123E-3
2,554355E-3
8,067593E-3
9,040517E-3
1,195929E-2
2,039130E-2
3,076916E-2
2,914762E-2
3,206639E-2
4,049840E-2
3,660671E-2
4,114702E-2
5,087626E-2
5,606519E-2
5,347073E-2
5,801104E-2
6,222705E-2
5,184919E-2
5,476796E-2
6,157843E-2
6,125412E-2
5,768673E-2
5,898396E-2
6,092981E-2
4,666026E-2
4,666026E-2
5,152488E-2
4,374148E-2
3,920117E-2
4,244425E-2
3,887686E-2
2,525592E-2
2,525592E-2
2,882331E-2
2,039130E-2
1,974268E-2
2,395869E-2
1,844545E-2
7,418977E-3
7,743285E-3
9,364825E-3
1,905739E-3
2,554355E-3
1,066206E-2
4,500204E-3
-2,958882E-3
-4,010948E-5
-6,887257E-4
-5,877655E-3
-3,283190E-3
2,878663E-3
-3,607499E-3
-7,174888E-3
-3,931807E-3
-5,229039E-3
-1,009366E-2
-5,229039E-3
1,905739E-3
-5,877655E-3
-8,147812E-3
-4,010948E-5
-9,445044E-3
-8,472120E-3
-1,013034E-3
6,085067E-4
-4,904731E-3
-1,985958E-3
2,554355E-3
-6,201963E-3
-5,553347E-3
1,257123E-3
2,230047E-3
-1,337342E-3
1,257123E-3
4,824512E-3
-4,580423E-3
-1,013034E-3
6,121744E-3
6,085067E-4
6,085067E-4
5,148820E-3
7,418977E-3
-1,985958E-3
6,085067E-4
7,743285E-3
2,230047E-3
3,527280E-3
9,364825E-3
8,391901E-3
2,230047E-3
6,770361E-3
1,066206E-2
2,878663E-3
4,824512E-3
1,487806E-2
1,098637E-2
5,473128E-3
1,001344E-2
1,098637E-2
7,094669E-3
9,364825E-3
1,974268E-2
1,358083E-2
9,364825E-3
1,390514E-2
1,422945E-2
1,131067E-2
1,649960E-2
2,298577E-2
1,779684E-2
1,520237E-2
2,136422E-2
1,714822E-2
1,682391E-2
2,233715E-2
2,720177E-2
2,136422E-2
2,201284E-2
2,655315E-2
1,876976E-2
2,006699E-2
2,622885E-2
2,914762E-2
2,363438E-2
2,687746E-2
3,044485E-2
2,103992E-2
2,460731E-2
3,271501E-2
2,947193E-2
2,622885E-2
3,109347E-2
3,336362E-2
2,460731E-2
2,720177E-2
3,368793E-2
2,882331E-2
3,174208E-2
3,725532E-2
3,239070E-2
2,460731E-2
3,012054E-2
3,563378E-2
2,979624E-2
3,174208E-2
4,114702E-2
3,466086E-2
2,817469E-2
3,433655E-2
3,790394E-2
3,336362E-2
3,401224E-2
4,211994E-2
3,530947E-2
3,239070E-2
3,757963E-2
3,336362E-2
3,076916E-2
3,563378E-2
4,341718E-2
3,466086E-2
3,433655E-2
3,725532E-2
3,271501E-2
3,044485E-2
3,530947E-2
3,887686E-2
3,466086E-2
3,336362E-2
3,725532E-2
2,817469E-2
2,720177E-2
3,725532E-2
3,790394E-2
3,206639E-2
3,530947E-2
3,693101E-2
2,687746E-2
2,752608E-2
3,466086E-2
3,271501E-2
3,076916E-2
3,498517E-2
3,790394E-2
2,493161E-2
2,947193E-2
3,498517E-2
2,752608E-2
2,882331E-2
3,660671E-2
3,271501E-2
2,525592E-2
2,979624E-2
3,271501E-2
2,687746E-2
2,947193E-2
3,530947E-2
2,947193E-2
2,558023E-2
2,979624E-2
2,882331E-2
2,525592E-2
3,012054E-2
3,855255E-2
3,012054E-2
2,525592E-2
3,044485E-2
2,493161E-2
2,395869E-2
3,076916E-2
3,530947E-2
2,914762E-2
2,752608E-2
3,141778E-2
2,622885E-2
2,460731E-2
3,012054E-2
3,336362E-2
2,817469E-2
2,817469E-2
3,141778E-2
2,168853E-2
2,493161E-2
3,109347E-2
2,914762E-2
2,720177E-2
2,979624E-2
3,076916E-2
2,071561E-2
2,168853E-2
2,914762E-2
2,558023E-2
2,428300E-2
2,817469E-2
2,752608E-2
1,876976E-2
2,266146E-2
2,849900E-2
2,266146E-2
2,233715E-2
2,817469E-2
2,460731E-2
1,585099E-2
1,974268E-2
2,558023E-2
1,909407E-2
1,876976E-2
2,590454E-2
2,266146E-2
1,293221E-2
1,714822E-2
1,974268E-2
1,325652E-2
1,520237E-2
2,136422E-2
1,585099E-2
1,098637E-2
1,358083E-2
1,293221E-2
7,743285E-3
1,098637E-2
1,909407E-2
1,293221E-2
8,067593E-3
1,001344E-2
8,067593E-3
4,824512E-3
1,163498E-2
1,585099E-2
7,418977E-3
6,121744E-3
8,391901E-3
3,527280E-3
3,851588E-3
9,040517E-3
1,195929E-2
5,797436E-3
5,473128E-3
8,716209E-3
-4,010948E-5
-6,887257E-4
6,446052E-3
1,033775E-2
4,175896E-3
5,473128E-3
8,391901E-3
-1,013034E-3
3,851588E-3
9,040517E-3
6,446052E-3
4,175896E-3
7,743285E-3
9,364825E-3
-4,010948E-5
1,905739E-3
1,066206E-2
6,446052E-3
5,797436E-3
1,260791E-2
9,689133E-3
1,257123E-3
4,824512E-3
9,689133E-3
4,824512E-3
8,067593E-3
1,487806E-2
1,163498E-2
5,797436E-3
9,040517E-3
1,325652E-2
7,418977E-3
8,716209E-3
1,941838E-2
1,325652E-2
9,040517E-3
1,390514E-2
1,422945E-2
1,163498E-2
1,455375E-2
2,233715E-2
1,585099E-2
1,260791E-2
1,455375E-2
1,293221E-2
1,163498E-2
1,617530E-2
2,460731E-2
1,812114E-2
1,487806E-2
1,909407E-2
1,455375E-2
1,358083E-2
2,006699E-2
2,428300E-2
1,909407E-2
1,747253E-2
2,103992E-2
1,585099E-2
1,520237E-2
1,974268E-2
2,331007E-2
1,779684E-2
2,006699E-2
2,331007E-2
1,390514E-2
1,390514E-2
1,909407E-2
2,103992E-2
1,682391E-2
1,909407E-2
2,039130E-2
1,293221E-2
1,455375E-2
2,039130E-2
1,974268E-2
1,585099E-2
1,844545E-2
2,136422E-2
1,131067E-2
1,422945E-2
2,168853E-2
1,617530E-2
1,487806E-2
2,071561E-2
2,006699E-2
1,033775E-2
1,325652E-2
1,812114E-2
1,293221E-2
1,325652E-2
1,909407E-2
1,649960E-2
8,067593E-3
1,228360E-2
1,455375E-2
8,391901E-3
1,066206E-2
1,844545E-2
1,195929E-2
7,418977E-3
1,228360E-2
1,001344E-2
6,121744E-3
8,716209E-3
1,617530E-2
1,098637E-2
4,500204E-3
1,195929E-2
9,364825E-3
6,446052E-3
1,131067E-2
1,682391E-2
1,066206E-2
9,689133E-3
1,325652E-2
8,391901E-3
5,797436E-3
1,163498E-2
1,682391E-2
1,163498E-2
1,098637E-2
1,422945E-2
5,797436E-3
4,824512E-3
1,358083E-2
1,422945E-2
8,716209E-3
1,098637E-2
1,422945E-2
4,500204E-3
4,500204E-3
1,098637E-2
1,131067E-2
5,797436E-3
8,716209E-3
1,163498E-2
1,581431E-3
3,851588E-3
1,001344E-2
8,067593E-3
5,148820E-3
9,689133E-3
8,067593E-3
-1,985958E-3
3,202971E-3
8,391901E-3
5,473128E-3
3,851588E-3
8,716209E-3
9,040517E-3
-1,985958E-3
9,328148E-4
8,067593E-3
1,905739E-3
2,230047E-3
1,066206E-2
4,824512E-3
-1,337342E-3
2,878663E-3
5,148820E-3
1,905739E-3
4,824512E-3
1,195929E-2
4,824512E-3
-3,644176E-4
2,878663E-3
2,554355E-3
-3,644176E-4
5,473128E-3
1,195929E-2
2,878663E-3
1,581431E-3
4,500204E-3
-6,887257E-4
-6,887257E-4
3,527280E-3
8,716209E-3
2,841986E-4
1,581431E-3
5,473128E-3
-1,013034E-3
-1,661650E-3
2,554355E-3
4,824512E-3
-4,010948E-5
4,175896E-3
6,121744E-3
-3,283190E-3
-1,985958E-3
3,851588E-3
3,851588E-3
1,257123E-3
1,581431E-3
4,824512E-3
-4,580423E-3
-1,661650E-3
4,500204E-3
1,905739E-3
2,841986E-4
5,797436E-3
5,148820E-3
-5,229039E-3
-4,010948E-5
5,473128E-3
-6,887257E-4
-6,887257E-4
5,797436E-3
4,500204E-3
-2,958882E-3
1,581431E-3
5,473128E-3
-3,644176E-4
9,328148E-4
1,001344E-2
3,851588E-3
-1,013034E-3
1,905739E-3
6,446052E-3
6,085067E-4
5,148820E-3
1,325652E-2
5,148820E-3
2,878663E-3
7,418977E-3
5,473128E-3
3,851588E-3
6,770361E-3
1,293221E-2
5,148820E-3
5,473128E-3
1,033775E-2
2,554355E-3
2,878663E-3
9,364825E-3
1,260791E-2
6,770361E-3
8,391901E-3
1,001344E-2
3,202971E-3
5,148820E-3
7,418977E-3
1,163498E-2
8,067593E-3
1,001344E-2
1,293221E-2
2,878663E-3
3,527280E-3
1,098637E-2
1,098637E-2
7,743285E-3
1,033775E-2
1,195929E-2
3,202971E-3
6,446052E-3
1,260791E-2
8,067593E-3
8,067593E-3
1,325652E-2
1,358083E-2
3,202971E-3
7,743285E-3
1,487806E-2
8,067593E-3
8,391901E-3
1,585099E-2
1,325652E-2
5,148820E-3
8,716209E-3
1,358083E-2
8,391901E-3
9,040517E-3
1,812114E-2
1,293221E-2
6,446052E-3
1,163498E-2
1,293221E-2
7,094669E-3
9,040517E-3
1,714822E-2
1,131067E-2
9,364825E-3
1,455375E-2
1,066206E-2
8,067593E-3
1,131067E-2
1,876976E-2
1,390514E-2
9,040517E-3
1,325652E-2
8,716209E-3
8,067593E-3
1,358083E-2
1,779684E-2
1,131067E-2
1,260791E-2
1,487806E-2
7,094669E-3
7,743285E-3
1,455375E-2
1,520237E-2
1,293221E-2
1,552668E-2
1,779684E-2
7,743285E-3
9,689133E-3
1,714822E-2
1,325652E-2
1,131067E-2
1,617530E-2
1,779684E-2
7,418977E-3
1,098637E-2
1,812114E-2
1,131067E-2
1,195929E-2
1,876976E-2
1,714822E-2
7,418977E-3
9,689133E-3
1,747253E-2
9,040517E-3
8,067593E-3
1,682391E-2
1,422945E-2
5,797436E-3
9,689133E-3
1,487806E-2
7,743285E-3
1,033775E-2
1,876976E-2
1,131067E-2
6,446052E-3
1,228360E-2
1,228360E-2
8,067593E-3
1,131067E-2
1,941838E-2
1,228360E-2
1,066206E-2
1,520237E-2
1,066206E-2
6,446052E-3
1,260791E-2
1,747253E-2
1,066206E-2
1,033775E-2
1,520237E-2
9,040517E-3
1,325652E-2
1,974268E-2
2,331007E-2
2,006699E-2
2,622885E-2
3,239070E-2
2,882331E-2
4,211994E-2
6,774028E-2
8,395569E-2
8,849600E-2
1,004954E-1
9,692801E-2
6,611874E-2
4,341718E-2
3,044485E-2
2,493161E-2
3,174208E-2
3,855255E-2
3,790394E-2
2,071561E-2
1,195929E-2
3,527280E-3
-1,430967E-2
-2,987645E-2
-3,084938E-2
-4,025431E-2
-5,614541E-2
-5,063217E-2
-3,993001E-2
-3,895708E-2
-3,149799E-2
-1,528259E-2
-1,463397E-2
-1,787705E-2
-1,366105E-2
-1,041797E-2
-1,463397E-2
-1,333674E-2
-5,553347E-3
-1,106658E-2
-1,495828E-2
-1,041797E-2
-1,203951E-2
-1,139089E-2
-2,958882E-3
5,148820E-3
-4,010948E-5
2,230047E-3
9,040517E-3
4,824512E-3
7,743285E-3
1,649960E-2
1,876976E-2
1,520237E-2
1,617530E-2
1,779684E-2
1,228360E-2
1,422945E-2
1,909407E-2
1,974268E-2
1,422945E-2
1,812114E-2
2,103992E-2
1,260791E-2
1,487806E-2
2,136422E-2
1,812114E-2
1,552668E-2
1,941838E-2
2,168853E-2
1,131067E-2
1,358083E-2
1,909407E-2
1,520237E-2
1,617530E-2
2,298577E-2
1,974268E-2
1,098637E-2
1,422945E-2
1,941838E-2
9,364825E-3
7,418977E-3
1,228360E-2
6,446052E-3
1,257123E-3
5,148820E-3
5,797436E-3
-4,010948E-5
1,905739E-3
9,040517E-3
2,841986E-4
-4,580423E-3
9,328148E-4
-3,931807E-3
-5,553347E-3
-4,010948E-5
7,094669E-3
-1,661650E-3
2,841986E-4
3,851588E-3
-1,337342E-3
9,328148E-4
6,770361E-3
1,001344E-2
3,851588E-3
6,121744E-3
6,770361E-3
-1,337342E-3
2,230047E-3
8,716209E-3
7,418977E-3
1,905739E-3
6,770361E-3
8,716209E-3
-3,607499E-3
1,257123E-3
5,797436E-3
2,554355E-3
-6,887257E-4
2,878663E-3
2,554355E-3
-1,041797E-2
-1,268813E-2
-1,074228E-2
-2,371460E-2
-3,538969E-2
-4,317309E-2
-6,522604E-2
-9,862977E-2
-1,336550E-1
-1,754908E-1
-2,105161E-1
-2,264072E-1
-2,384066E-1
-2,805666E-1
-3,447796E-1
-4,180732E-1
-4,910426E-1
-5,186087E-1
-4,644493E-1
-3,324559E-1
-1,576538E-1
8,038830E-2
4,254521E-1
8,616465E-1
1,204116E+0
1,363676E+0
1,406484E+0
1,438266E+0
1,543667E+0
1,697389E+0
1,814788E+0
1,878677E+0
1,869272E+0
1,766142E+0
1,547883E+0
1,250168E+0
9,229408E-1
5,885791E-1
2,662168E-1
-5,679403E-2
-3,843452E-1
-7,018428E-1
-9,778290E-1
-1,200629E+0
-1,368945E+0
-1,459426E+0
-1,492182E+0
-1,486993E+0
-1,445481E+0
-1,362783E+0
-1,263869E+0
-1,166576E+0
-1,053068E+0
-9,363176E-1
-8,403224E-1
-7,524349E-1
-6,720065E-1
-6,029289E-1
-5,526611E-1
-4,939613E-1
-4,391533E-1
-3,956960E-1
-3,434824E-1
-2,841340E-1
-2,361364E-1
-1,930034E-1
-1,398169E-1
-8,825191E-2
-5,160510E-2
-1,171520E-2
3,336362E-2
5,801104E-2
7,682091E-2
1,017926E-1
1,183323E-1
1,264400E-1
1,410339E-1
1,566007E-1
1,556278E-1
1,549792E-1
1,630869E-1
1,634112E-1
1,624382E-1
1,673029E-1
1,728161E-1
1,666543E-1
1,640598E-1
1,656813E-1
1,585466E-1
1,549792E-1
1,595195E-1
1,601681E-1
1,510875E-1
1,494659E-1
1,475201E-1
1,361693E-1
1,329262E-1
1,348721E-1
1,332505E-1
1,254671E-1
1,222240E-1
1,241699E-1
1,111976E-1
1,086031E-1
1,128191E-1
1,086031E-1
1,004954E-1
1,001711E-1
1,014683E-1
8,946893E-2
8,914462E-2
9,530647E-2
8,817169E-2
8,136122E-2
8,492861E-2
8,330707E-2
7,260490E-2
7,325352E-2
7,811814E-2
6,936182E-2
6,741597E-2
7,390214E-2
7,001044E-2
6,157843E-2
6,352428E-2
6,774028E-2
6,028120E-2
5,865966E-2
6,482151E-2
5,898396E-2
5,184919E-2
5,411934E-2
5,444365E-2
4,860611E-2
5,087626E-2
5,898396E-2
5,055195E-2
4,536302E-2
4,730887E-2
4,114702E-2
4,017409E-2
4,341718E-2
4,795749E-2
4,211994E-2
3,887686E-2
4,082271E-2
3,693101E-2
3,206639E-2
3,693101E-2
4,017409E-2
3,303932E-2
3,271501E-2
3,693101E-2
2,785039E-2
2,817469E-2
3,401224E-2
3,368793E-2
2,849900E-2
3,012054E-2
3,076916E-2
2,266146E-2
2,460731E-2
2,849900E-2
2,849900E-2
2,266146E-2
2,460731E-2
2,655315E-2
1,682391E-2
2,039130E-2
2,590454E-2
2,103992E-2
1,649960E-2
2,168853E-2
2,103992E-2
1,131067E-2
1,487806E-2
1,941838E-2
1,585099E-2
1,455375E-2
2,266146E-2
2,071561E-2
1,066206E-2
1,585099E-2
2,103992E-2
1,585099E-2
1,812114E-2
2,525592E-2
2,136422E-2
1,649960E-2
2,039130E-2
2,006699E-2
1,617530E-2
1,876976E-2
2,752608E-2
2,071561E-2
1,747253E-2
2,136422E-2
2,168853E-2
1,520237E-2
1,941838E-2
2,655315E-2
1,909407E-2
1,747253E-2
2,233715E-2
1,844545E-2
1,682391E-2
2,071561E-2
2,428300E-2
2,039130E-2
1,909407E-2
2,233715E-2
1,812114E-2
1,617530E-2
2,233715E-2
2,590454E-2
1,876976E-2
2,136422E-2
2,493161E-2
1,455375E-2
1,747253E-2
2,298577E-2
2,331007E-2
1,909407E-2
2,071561E-2
2,266146E-2
1,455375E-2
1,779684E-2
2,395869E-2
2,006699E-2
1,747253E-2
2,428300E-2
2,363438E-2
1,358083E-2
1,682391E-2
2,395869E-2
1,876976E-2
2,039130E-2
2,590454E-2
2,558023E-2
1,682391E-2
2,039130E-2
2,460731E-2
1,844545E-2
1,876976E-2
2,655315E-2
2,201284E-2
1,520237E-2
2,168853E-2
2,331007E-2
1,844545E-2
2,136422E-2
2,687746E-2
2,233715E-2
2,006699E-2
2,266146E-2
2,039130E-2
1,520237E-2
2,103992E-2
3,109347E-2
2,331007E-2
2,266146E-2
2,655315E-2
2,071561E-2
1,941838E-2
2,363438E-2
2,817469E-2
2,266146E-2
2,266146E-2
2,558023E-2
2,071561E-2
2,006699E-2
2,428300E-2
2,817469E-2
2,266146E-2
2,298577E-2
2,817469E-2
1,974268E-2
2,006699E-2
2,687746E-2
2,785039E-2
2,460731E-2
2,720177E-2
2,947193E-2
2,039130E-2
2,233715E-2
2,849900E-2
2,622885E-2
2,428300E-2
2,785039E-2
3,012054E-2
1,909407E-2
2,201284E-2
3,109347E-2
2,525592E-2
2,136422E-2
2,817469E-2
2,882331E-2
2,039130E-2
2,201284E-2
2,720177E-2
2,233715E-2
2,266146E-2
2,785039E-2
2,785039E-2
1,876976E-2
2,103992E-2
2,590454E-2
1,844545E-2
2,168853E-2
2,947193E-2
2,363438E-2
1,585099E-2
2,103992E-2
2,363438E-2
1,779684E-2
1,876976E-2
2,785039E-2
2,071561E-2
1,585099E-2
2,006699E-2
2,006699E-2
1,455375E-2
1,682391E-2
2,558023E-2
1,779684E-2
1,747253E-2
2,298577E-2
1,585099E-2
1,617530E-2
2,071561E-2
2,331007E-2
1,682391E-2
1,682391E-2
2,168853E-2
1,325652E-2
1,195929E-2
1,909407E-2
1,747253E-2
1,195929E-2
1,552668E-2
1,649960E-2
7,418977E-3
1,033775E-2
1,585099E-2
1,163498E-2
7,743285E-3
1,001344E-2
1,163498E-2
1,257123E-3
2,230047E-3
1,033775E-2
5,148820E-3
1,581431E-3
7,743285E-3
5,148820E-3
-5,553347E-3
-2,958882E-3
2,878663E-3
-3,931807E-3
-5,877655E-3
2,554355E-3
-1,985958E-3
-9,120736E-3
-7,174888E-3
-6,850580E-3
-1,171520E-2
-1,139089E-2
-3,607499E-3
-7,174888E-3
-1,398536E-2
-9,120736E-3
-1,268813E-2
-1,495828E-2
-1,041797E-2
-4,904731E-3
-1,106658E-2
-1,398536E-2
-9,445044E-3
-1,074228E-2
-1,009366E-2
-4,904731E-3
2,230047E-3
-1,013034E-3
1,257123E-3
9,040517E-3
5,797436E-3
9,040517E-3
1,844545E-2
2,493161E-2
2,428300E-2
3,109347E-2
3,530947E-2
3,368793E-2
3,855255E-2
4,730887E-2
5,249780E-2
5,120057E-2
5,509227E-2
6,060550E-2
5,184919E-2
5,574088E-2
6,417289E-2
6,190274E-2
5,898396E-2
6,092981E-2
6,092981E-2
4,990334E-2
5,152488E-2
5,444365E-2
4,795749E-2
4,276856E-2
4,536302E-2
4,309287E-2
3,076916E-2
3,141778E-2
3,271501E-2
2,233715E-2
2,103992E-2
2,558023E-2
2,039130E-2
9,040517E-3
1,098637E-2
1,260791E-2
5,148820E-3
4,175896E-3
1,131067E-2
5,797436E-3
-2,958882E-3
6,085067E-4
4,824512E-3
-3,607499E-3
-3,607499E-3
3,851588E-3
-2,958882E-3
-7,174888E-3
-1,661650E-3
-3,283190E-3
-8,796428E-3
-2,958882E-3
2,230047E-3
-4,580423E-3
-4,580423E-3
-1,985958E-3
-1,009366E-2
-7,499196E-3
6,085067E-4
1,905739E-3
-3,283190E-3
-1,985958E-3
2,554355E-3
-6,850580E-3
-4,580423E-3
1,905739E-3
2,554355E-3
1,905739E-3
6,446052E-3
7,418977E-3
-1,013034E-3
1,581431E-3
7,743285E-3
4,175896E-3
4,500204E-3
9,689133E-3
1,066206E-2
-4,010948E-5
6,121744E-3
1,195929E-2
4,824512E-3
5,797436E-3
1,325652E-2
1,001344E-2
3,202971E-3
5,473128E-3
8,067593E-3
4,500204E-3
9,689133E-3
1,876976E-2
1,001344E-2
7,094669E-3
1,098637E-2
1,195929E-2
8,716209E-3
1,163498E-2
2,071561E-2
1,487806E-2
1,390514E-2
1,747253E-2
1,228360E-2
1,260791E-2
1,844545E-2
2,331007E-2
1,812114E-2
1,941838E-2
2,331007E-2
1,455375E-2
1,585099E-2
2,395869E-2
2,493161E-2
2,039130E-2
2,395869E-2
2,655315E-2
1,779684E-2
1,844545E-2
2,493161E-2
2,687746E-2
2,428300E-2
2,785039E-2
3,012054E-2
1,844545E-2
2,363438E-2
3,044485E-2
2,395869E-2
2,428300E-2
3,076916E-2
3,109347E-2
2,136422E-2
2,622885E-2
3,271501E-2
2,817469E-2
2,752608E-2
3,498517E-2
3,336362E-2
2,331007E-2
2,752608E-2
3,271501E-2
2,785039E-2
3,109347E-2
3,790394E-2
3,336362E-2
2,785039E-2
3,174208E-2
3,239070E-2
2,590454E-2
2,947193E-2
3,855255E-2
3,401224E-2
2,979624E-2
3,336362E-2
3,044485E-2
2,590454E-2
3,174208E-2
3,725532E-2
2,947193E-2
2,720177E-2
3,303932E-2
2,622885E-2
2,785039E-2
3,271501E-2
3,368793E-2
2,752608E-2
2,882331E-2
3,368793E-2
2,363438E-2
2,558023E-2
2,979624E-2
2,979624E-2
2,655315E-2
2,979624E-2
3,239070E-2
2,168853E-2
2,590454E-2
3,076916E-2
2,493161E-2
2,460731E-2
3,076916E-2
3,239070E-2
2,201284E-2
2,233715E-2
2,947193E-2
2,428300E-2
2,590454E-2
3,141778E-2
2,752608E-2
2,006699E-2
2,395869E-2
2,882331E-2
2,331007E-2
2,363438E-2
3,303932E-2
2,785039E-2
1,974268E-2
2,331007E-2
2,590454E-2
1,909407E-2
2,136422E-2
3,206639E-2
2,460731E-2
2,071561E-2
2,331007E-2
2,201284E-2
1,876976E-2
2,168853E-2
3,076916E-2
2,525592E-2
2,168853E-2
2,655315E-2
2,103992E-2
1,876976E-2
2,331007E-2
2,849900E-2
2,136422E-2
2,233715E-2
2,558023E-2
1,876976E-2
1,974268E-2
2,395869E-2
2,622885E-2
2,071561E-2
1,974268E-2
2,168853E-2
1,552668E-2
1,649960E-2
2,136422E-2
2,233715E-2
1,812114E-2
2,201284E-2
2,363438E-2
1,358083E-2
1,649960E-2
2,201284E-2
1,844545E-2
1,585099E-2
1,909407E-2
2,103992E-2
1,131067E-2
1,293221E-2
2,006699E-2
1,487806E-2
1,293221E-2
2,006699E-2
1,585099E-2
6,121744E-3
1,033775E-2
1,422945E-2
1,066206E-2
1,066206E-2
1,941838E-2
1,455375E-2
5,797436E-3
9,040517E-3
1,228360E-2
6,770361E-3
9,364825E-3
1,649960E-2
1,131067E-2
8,716209E-3
1,293221E-2
8,067593E-3
3,527280E-3
7,743285E-3
1,487806E-2
9,040517E-3
6,446052E-3
1,033775E-2
7,094669E-3
5,473128E-3
9,689133E-3
1,422945E-2
8,391901E-3
6,770361E-3
8,716209E-3
-4,010948E-5
2,230047E-3
8,391901E-3
9,364825E-3
5,797436E-3
7,094669E-3
9,040517E-3
2,841986E-4
1,257123E-3
8,067593E-3
6,770361E-3
2,554355E-3
5,797436E-3
9,364825E-3
-4,010948E-5
3,202971E-3
9,689133E-3
8,067593E-3
4,500204E-3
7,418977E-3
8,716209E-3
-4,010948E-5
6,085067E-4
8,391901E-3
3,527280E-3
1,257123E-3
7,743285E-3
6,446052E-3
-3,283190E-3
9,328148E-4
4,500204E-3
-1,661650E-3
-1,013034E-3
8,067593E-3
3,851588E-3
-2,310266E-3
1,257123E-3
1,581431E-3
-1,985958E-3
-6,887257E-4
6,121744E-3
-6,887257E-4
-3,931807E-3
9,328148E-4
-1,661650E-3
-3,931807E-3
9,328148E-4
7,743285E-3
6,085067E-4
-1,013034E-3
3,202971E-3
-2,310266E-3
-2,310266E-3
2,230047E-3
8,391901E-3
2,554355E-3
2,230047E-3
7,418977E-3
-1,337342E-3
-4,010948E-5
7,094669E-3
7,743285E-3
2,230047E-3
3,202971E-3
4,824512E-3
-3,931807E-3
-3,644176E-4
3,527280E-3
4,175896E-3
-3,644176E-4
3,527280E-3
5,473128E-3
-4,904731E-3
-2,310266E-3
3,851588E-3
2,841986E-4
-4,010948E-5
3,527280E-3
4,175896E-3
-4,580423E-3
-1,013034E-3
3,527280E-3
-2,310266E-3
-2,958882E-3
5,148820E-3
2,554355E-3
-6,526271E-3
-1,661650E-3
2,554355E-3
-2,634574E-3
-1,013034E-3
8,067593E-3
1,905739E-3
-5,553347E-3
-2,310266E-3
3,527280E-3
-1,661650E-3
9,328148E-4
8,391901E-3
3,527280E-3
6,085067E-4
4,175896E-3
2,554355E-3
-1,661650E-3
3,527280E-3
1,131067E-2
3,527280E-3
3,527280E-3
6,121744E-3
2,554355E-3
1,905739E-3
7,743285E-3
1,228360E-2
7,094669E-3
6,121744E-3
9,364825E-3
2,230047E-3
4,175896E-3
1,098637E-2
1,163498E-2
7,094669E-3
8,716209E-3
1,293221E-2
3,527280E-3
4,175896E-3
1,033775E-2
1,001344E-2
7,094669E-3
1,033775E-2
1,195929E-2
2,554355E-3
3,851588E-3
1,390514E-2
8,067593E-3
8,391901E-3
1,390514E-2
1,422945E-2
3,851588E-3
7,418977E-3
1,552668E-2
9,689133E-3
1,001344E-2
1,585099E-2
1,390514E-2
6,770361E-3
1,066206E-2
1,487806E-2
6,446052E-3
7,418977E-3
1,812114E-2
1,195929E-2
6,446052E-3
1,163498E-2
1,163498E-2
6,121744E-3
9,040517E-3
1,714822E-2
1,293221E-2
5,797436E-3
1,163498E-2
1,260791E-2
6,121744E-3
1,001344E-2
1,941838E-2
1,228360E-2
9,689133E-3
1,520237E-2
9,364825E-3
8,067593E-3
1,163498E-2
1,876976E-2
1,325652E-2
1,098637E-2
1,552668E-2
1,001344E-2
7,094669E-3
1,260791E-2
1,909407E-2
1,131067E-2
1,195929E-2
1,747253E-2
8,716209E-3
8,716209E-3
1,293221E-2
1,617530E-2
1,260791E-2
1,487806E-2
1,617530E-2
8,391901E-3
9,040517E-3
1,714822E-2
1,585099E-2
1,098637E-2
1,617530E-2
1,941838E-2
9,689133E-3
1,195929E-2
2,006699E-2
1,390514E-2
1,228360E-2
1,909407E-2
1,812114E-2
9,689133E-3
1,260791E-2
1,876976E-2
1,260791E-2
1,325652E-2
2,103992E-2
1,682391E-2
1,098637E-2
1,552668E-2
1,585099E-2
1,098637E-2
1,455375E-2
2,266146E-2
1,747253E-2
1,195929E-2
1,747253E-2
1,714822E-2
1,163498E-2
1,585099E-2
2,363438E-2
1,520237E-2
1,390514E-2
1,779684E-2
1,228360E-2
1,260791E-2
2,039130E-2
2,201284E-2
1,455375E-2
1,552668E-2
2,039130E-2
1,195929E-2
1,098637E-2
2,039130E-2
1,974268E-2
1,520237E-2
1,941838E-2
2,266146E-2
1,228360E-2
1,358083E-2
1,941838E-2
1,747253E-2
1,552668E-2
1,941838E-2
2,071561E-2
1,325652E-2
1,552668E-2
2,168853E-2
1,520237E-2
1,422945E-2
2,136422E-2
1,941838E-2
1,001344E-2
1,520237E-2
2,071561E-2
1,358083E-2
1,390514E-2
2,201284E-2
1,909407E-2
1,163498E-2
1,617530E-2
1,909407E-2
1,195929E-2
1,325652E-2
2,298577E-2
1,714822E-2
9,040517E-3
1,422945E-2
1,876976E-2
1,163498E-2
1,293221E-2
2,006699E-2
1,617530E-2
1,098637E-2
1,552668E-2
1,747253E-2
1,422945E-2
1,649960E-2
2,363438E-2
1,520237E-2
1,293221E-2
1,585099E-2
1,358083E-2
1,001344E-2
1,260791E-2
2,103992E-2
1,585099E-2
1,325652E-2
1,876976E-2
1,358083E-2
8,716209E-3
1,325652E-2
1,909407E-2
1,293221E-2
1,293221E-2
1,812114E-2
1,163498E-2
1,195929E-2
1,649960E-2
1,779684E-2
1,195929E-2
1,293221E-2
1,812114E-2
9,040517E-3
1,033775E-2
1,552668E-2
1,358083E-2
1,098637E-2
1,422945E-2
1,552668E-2
4,175896E-3
7,743285E-3
1,455375E-2
1,228360E-2
1,066206E-2
1,455375E-2
1,293221E-2
4,175896E-3
6,121744E-3
1,422945E-2
9,040517E-3
7,743285E-3
1,455375E-2
1,325652E-2
4,175896E-3
8,391901E-3
1,520237E-2
7,743285E-3
7,743285E-3
1,552668E-2
1,195929E-2
7,094669E-3
1,098637E-2
1,325652E-2
7,418977E-3
8,067593E-3
1,714822E-2
1,422945E-2
7,094669E-3
1,131067E-2
1,228360E-2
7,743285E-3
1,098637E-2
1,812114E-2
1,228360E-2
8,391901E-3
1,358083E-2
1,195929E-2
9,364825E-3
1,390514E-2
2,103992E-2
1,358083E-2
1,325652E-2
1,844545E-2
1,293221E-2
1,293221E-2
2,006699E-2
2,168853E-2
1,714822E-2
1,779684E-2
2,168853E-2
1,682391E-2
2,233715E-2
3,012054E-2
3,109347E-2
3,076916E-2
3,693101E-2
4,211994E-2
4,179564E-2
6,060550E-2
8,817169E-2
9,660370E-2
1,030899E-1
1,121705E-1
1,011440E-1
6,871321E-2
4,406579E-2
4,017409E-2
4,049840E-2
4,601164E-2
5,411934E-2
4,957903E-2
3,303932E-2
2,428300E-2
1,649960E-2
-3,607499E-3
-1,593121E-2
-1,787705E-2
-2,371460E-2
-3,409246E-2
-2,695768E-2
-1,852567E-2
-1,463397E-2
-8,472120E-3
5,797436E-3
6,446052E-3
3,527280E-3
1,066206E-2
1,260791E-2
8,067593E-3
8,067593E-3
1,390514E-2
8,716209E-3
3,527280E-3
9,040517E-3
1,131067E-2
8,391901E-3
1,293221E-2
2,363438E-2
1,876976E-2
1,585099E-2
2,525592E-2
2,493161E-2
2,363438E-2
2,947193E-2
3,563378E-2
2,947193E-2
2,882331E-2
3,401224E-2
2,720177E-2
2,493161E-2
3,044485E-2
3,563378E-2
2,947193E-2
3,012054E-2
3,563378E-2
2,428300E-2
2,525592E-2
3,239070E-2
3,239070E-2
2,752608E-2
3,012054E-2
3,239070E-2
2,363438E-2
2,460731E-2
2,979624E-2
2,817469E-2
2,428300E-2
3,109347E-2
3,174208E-2
1,812114E-2
2,233715E-2
2,785039E-2
1,941838E-2
1,585099E-2
1,714822E-2
1,487806E-2
6,770361E-3
8,391901E-3
1,260791E-2
6,770361E-3
4,824512E-3
9,364825E-3
5,473128E-3
-3,283190E-3
2,841986E-4
4,175896E-3
-1,661650E-3
-6,887257E-4
7,743285E-3
3,202971E-3
-6,887257E-4
4,175896E-3
4,824512E-3
-1,661650E-3
3,202971E-3
1,163498E-2
5,148820E-3
1,581431E-3
5,473128E-3
2,878663E-3
-3,644176E-4
4,500204E-3
7,094669E-3
-3,644176E-4
1,581431E-3
4,175896E-3
-4,256115E-3
-3,283190E-3
2,554355E-3
3,851588E-3
-2,310266E-3
-5,553347E-3
-5,229039E-3
-1,625551E-2
-2,047152E-2
-1,917429E-2
-2,760630E-2
-4,544324E-2
-5,971280E-2
-7,949559E-2
-1,236015E-1
-1,680317E-1
-1,972194E-1
-2,212182E-1
-2,390552E-1
-2,633783E-1
-3,113759E-1
-3,905071E-1
-4,683410E-1
-5,130955E-1
-5,023933E-1
-4,135329E-1
-2,510546E-1
-3,798416E-2
2,441639E-1
6,531164E-1
1,071150E+0
1,305949E+0
1,383783E+0
1,419781E+0
1,487886E+0
1,615987E+0
1,760304E+0
1,856948E+0
1,873488E+0
1,808951E+0
1,652958E+0
1,380864E+0
1,051691E+0
7,286802E-1
4,072909E-1
7,487506E-2
-2,533247E-1
-5,711467E-1
-8,759963E-1
-1,129605E+0
-1,313488E+0
-1,435428E+0
-1,499641E+0
-1,509694E+0
-1,473696E+0
-1,414023E+0
-1,325487E+0
-1,213601E+0
-1,106255E+0
-9,979361E-1
-8,863741E-1
-7,881088E-1
-7,105991E-1
-6,376298E-1
-5,734168E-1
-5,254192E-1
-4,712598E-1
-4,154788E-1
-3,639138E-1
-3,159162E-1
-2,637026E-1
-2,118133E-1
-1,709505E-1
-1,216556E-1
-6,879343E-2
-2,955215E-2
4,500204E-3
4,114702E-2
6,968613E-2
8,298276E-2
1,030899E-1
1,235213E-1
1,293588E-1
1,381151E-1
1,507632E-1
1,543305E-1
1,504388E-1
1,566007E-1
1,627626E-1
1,591952E-1
1,591952E-1
1,656813E-1
1,630869E-1
1,533576E-1
1,559521E-1
1,566007E-1
1,481687E-1
1,481687E-1
1,553035E-1
1,455742E-1
1,377908E-1
1,371422E-1
1,355207E-1
1,270887E-1
1,267644E-1
1,309804E-1
1,196296E-1
1,131434E-1
1,173594E-1
1,079545E-1
1,024412E-1
1,050357E-1
1,063329E-1
9,725232E-2
9,627940E-2
9,725232E-2
8,719877E-2
8,428000E-2
8,849600E-2
8,655015E-2
8,038830E-2
7,973968E-2
8,168553E-2
7,033475E-2
6,838890E-2
7,455075E-2
7,260490E-2
6,579443E-2
6,838890E-2
6,741597E-2
5,865966E-2
5,898396E-2
6,579443E-2
5,865966E-2
5,444365E-2
5,995689E-2
5,736242E-2
4,893041E-2
5,152488E-2
5,574088E-2
5,055195E-2
4,730887E-2
5,314642E-2
5,022765E-2
4,244425E-2
4,536302E-2
4,633595E-2
4,017409E-2
4,082271E-2
5,022765E-2
4,341718E-2
3,790394E-2
4,017409E-2
3,790394E-2
3,530947E-2
3,693101E-2
4,276856E-2
3,530947E-2
3,303932E-2
3,790394E-2
2,979624E-2
2,752608E-2
3,466086E-2
3,595809E-2
3,076916E-2
3,206639E-2
3,239070E-2
2,201284E-2
2,233715E-2
2,882331E-2
2,947193E-2
2,363438E-2
2,525592E-2
2,785039E-2
1,649960E-2
1,844545E-2
2,785039E-2
2,103992E-2
1,909407E-2
2,460731E-2
2,168853E-2
1,325652E-2
1,779684E-2
2,103992E-2
1,585099E-2
1,812114E-2
2,428300E-2
1,941838E-2
1,228360E-2
1,585099E-2
1,844545E-2
1,293221E-2
1,455375E-2
2,525592E-2
1,779684E-2
1,195929E-2
1,779684E-2
1,747253E-2
1,195929E-2
1,455375E-2
2,266146E-2
1,747253E-2
1,293221E-2
1,747253E-2
1,649960E-2
1,390514E-2
1,682391E-2
2,395869E-2
1,747253E-2
1,390514E-2
1,747253E-2
1,552668E-2
1,293221E-2
1,844545E-2
2,395869E-2
1,747253E-2
1,487806E-2
1,941838E-2
1,098637E-2
1,293221E-2
1,941838E-2
2,136422E-2
1,747253E-2
1,779684E-2
2,071561E-2
1,163498E-2
1,487806E-2
2,071561E-2
1,941838E-2
1,649960E-2
2,039130E-2
2,331007E-2
1,195929E-2
1,487806E-2
2,395869E-2
2,006699E-2
2,006699E-2
2,136422E-2
2,428300E-2
1,422945E-2
1,747253E-2
2,395869E-2
2,006699E-2
1,909407E-2
2,493161E-2
2,558023E-2
1,552668E-2
2,168853E-2
2,720177E-2
2,103992E-2
2,103992E-2
2,720177E-2
2,849900E-2
1,909407E-2
2,103992E-2
2,817469E-2
2,298577E-2
2,266146E-2
3,012054E-2
2,752608E-2
1,779684E-2
2,298577E-2
2,655315E-2
2,039130E-2
2,266146E-2
3,141778E-2
2,493161E-2
2,168853E-2
2,428300E-2
2,428300E-2
2,103992E-2
2,331007E-2
3,271501E-2
2,720177E-2
2,136422E-2
2,493161E-2
2,331007E-2
2,071561E-2
2,395869E-2
3,239070E-2
2,525592E-2
2,331007E-2
2,817469E-2
2,103992E-2
2,071561E-2
2,655315E-2
3,076916E-2
2,525592E-2
2,331007E-2
2,785039E-2
2,266146E-2
2,331007E-2
2,785039E-2
2,882331E-2
2,331007E-2
2,493161E-2
2,914762E-2
1,941838E-2
2,428300E-2
2,979624E-2
2,785039E-2
2,298577E-2
2,622885E-2
2,622885E-2
1,844545E-2
2,233715E-2
2,655315E-2
2,298577E-2
2,103992E-2
2,752608E-2
2,558023E-2
1,649960E-2
1,909407E-2
2,590454E-2
2,103992E-2
1,974268E-2
2,622885E-2
2,331007E-2
1,455375E-2
1,909407E-2
2,266146E-2
1,682391E-2
1,812114E-2
2,460731E-2
1,974268E-2
1,293221E-2
1,876976E-2
1,909407E-2
1,455375E-2
1,747253E-2
2,687746E-2
1,812114E-2
1,390514E-2
1,844545E-2
1,390514E-2
1,163498E-2
1,552668E-2
2,201284E-2
1,390514E-2
1,422945E-2
1,779684E-2
1,098637E-2
8,067593E-3
1,422945E-2
1,909407E-2
1,066206E-2
9,364825E-3
1,552668E-2
7,418977E-3
5,148820E-3
1,260791E-2
1,163498E-2
7,094669E-3
9,040517E-3
1,293221E-2
1,257123E-3
1,905739E-3
8,716209E-3
6,121744E-3
2,230047E-3
6,121744E-3
7,094669E-3
-2,958882E-3
-2,310266E-3
4,500204E-3
-2,310266E-3
-5,553347E-3
1,581431E-3
-1,661650E-3
-1,041797E-2
-7,174888E-3
-3,607499E-3
-1,139089E-2
-1,009366E-2
-4,580423E-3
-9,769352E-3
-1,690413E-2
-1,203951E-2
-1,236382E-2
-1,690413E-2
-1,366105E-2
-5,553347E-3
-1,171520E-2
-1,528259E-2
-1,009366E-2
-1,171520E-2
-1,268813E-2
-5,877655E-3
1,905739E-3
-1,985958E-3
-1,337342E-3
6,121744E-3
6,446052E-3
1,001344E-2
1,812114E-2
2,622885E-2
2,460731E-2
2,979624E-2
3,952548E-2
3,660671E-2
3,984979E-2
4,860611E-2
5,509227E-2
5,379503E-2
5,930827E-2
6,222705E-2
5,541658E-2
5,930827E-2
6,482151E-2
6,417289E-2
5,995689E-2
6,028120E-2
6,287566E-2
4,957903E-2
4,990334E-2
5,541658E-2
4,698456E-2
4,211994E-2
4,536302E-2
4,017409E-2
2,817469E-2
2,785039E-2
2,849900E-2
2,103992E-2
1,844545E-2
2,331007E-2
1,779684E-2
7,418977E-3
1,033775E-2
8,716209E-3
2,841986E-4
2,554355E-3
1,001344E-2
1,905739E-3
-1,985958E-3
2,230047E-3
-3,607499E-3
-6,526271E-3
-1,661650E-3
1,257123E-3
-5,229039E-3
-5,553347E-3
-3,283190E-3
-7,174888E-3
-9,445044E-3
-4,580423E-3
-6,887257E-4
-5,877655E-3
-6,201963E-3
-1,661650E-3
-1,268813E-2
-1,041797E-2
-3,607499E-3
-4,904731E-3
-8,147812E-3
-4,256115E-3
-6,887257E-4
-1,009366E-2
-7,823504E-3
-3,644176E-4
-3,931807E-3
-4,256115E-3
1,257123E-3
1,581431E-3
-7,823504E-3
-4,904731E-3
4,175896E-3
-1,985958E-3
-2,634574E-3
6,121744E-3
4,824512E-3
-3,283190E-3
1,581431E-3
6,121744E-3
1,581431E-3
1,905739E-3
1,195929E-2
8,391901E-3
1,257123E-3
5,148820E-3
8,391901E-3
3,527280E-3
8,391901E-3
1,617530E-2
9,689133E-3
6,446052E-3
1,098637E-2
8,716209E-3
8,067593E-3
1,422945E-2
1,974268E-2
1,293221E-2
1,098637E-2
1,520237E-2
1,066206E-2
1,033775E-2
1,779684E-2
2,136422E-2
1,617530E-2
1,682391E-2
2,168853E-2
1,260791E-2
1,585099E-2
2,233715E-2
2,039130E-2
1,682391E-2
2,331007E-2
2,493161E-2
1,552668E-2
2,039130E-2
2,558023E-2
2,331007E-2
2,201284E-2
2,687746E-2
2,849900E-2
1,941838E-2
2,103992E-2
2,849900E-2
2,331007E-2
2,525592E-2
3,303932E-2
3,141778E-2
2,266146E-2
2,558023E-2
2,849900E-2
2,298577E-2
2,428300E-2
3,303932E-2
2,882331E-2
2,266146E-2
2,525592E-2
3,076916E-2
2,525592E-2
2,752608E-2
3,401224E-2
2,752608E-2
2,493161E-2
2,914762E-2
2,720177E-2
2,363438E-2
2,914762E-2
3,628240E-2
2,947193E-2
2,687746E-2
3,239070E-2
2,947193E-2
2,785039E-2
2,979624E-2
3,498517E-2
2,687746E-2
2,720177E-2
3,109347E-2
2,558023E-2
2,558023E-2
3,109347E-2
3,271501E-2
2,687746E-2
2,687746E-2
2,882331E-2
1,941838E-2
2,136422E-2
2,785039E-2
2,849900E-2
2,428300E-2
2,525592E-2
2,849900E-2
1,747253E-2
1,974268E-2
2,590454E-2
2,298577E-2
2,331007E-2
2,947193E-2
2,785039E-2
1,876976E-2
2,201284E-2
2,882331E-2
2,395869E-2
2,525592E-2
3,271501E-2
3,239070E-2
2,266146E-2
2,428300E-2
3,206639E-2
2,687746E-2
2,687746E-2
3,822825E-2
3,498517E-2
2,720177E-2
3,076916E-2
3,433655E-2
2,752608E-2
3,012054E-2
3,790394E-2
3,368793E-2
2,979624E-2
3,401224E-2
3,368793E-2
2,914762E-2
3,239070E-2
4,082271E-2
3,141778E-2
3,109347E-2
3,628240E-2
3,141778E-2
3,141778E-2
3,530947E-2
3,952548E-2
3,401224E-2
3,271501E-2
3,660671E-2
2,979624E-2
2,849900E-2
3,498517E-2
3,822825E-2
3,239070E-2
3,012054E-2
3,239070E-2
2,525592E-2
2,590454E-2
3,206639E-2
2,947193E-2
2,590454E-2
2,947193E-2
3,012054E-2
2,006699E-2
2,233715E-2
2,752608E-2
2,493161E-2
2,298577E-2
2,493161E-2
2,622885E-2
1,617530E-2
1,909407E-2
2,558023E-2
1,876976E-2
1,714822E-2
2,331007E-2
1,941838E-2
1,260791E-2
1,520237E-2
1,941838E-2
1,293221E-2
1,325652E-2
2,136422E-2
1,552668E-2
7,418977E-3
1,195929E-2
1,131067E-2
6,770361E-3
8,391901E-3
1,844545E-2
1,066206E-2
5,148820E-3
9,040517E-3
6,770361E-3
3,202971E-3
7,094669E-3
1,293221E-2
7,743285E-3
7,094669E-3
8,067593E-3
3,202971E-3
2,230047E-3
9,040517E-3
1,422945E-2
5,473128E-3
4,175896E-3
8,067593E-3
2,230047E-3
2,554355E-3
7,418977E-3
1,066206E-2
5,797436E-3
5,473128E-3
8,391901E-3
-3,644176E-4
9,328148E-4
6,446052E-3
6,770361E-3
-3,644176E-4
3,851588E-3
7,094669E-3
-6,887257E-4
2,841986E-4
8,391901E-3
5,797436E-3
1,581431E-3
5,797436E-3
5,797436E-3
-3,931807E-3
-3,644176E-4
4,824512E-3
1,257123E-3
1,257123E-3
7,418977E-3
6,446052E-3
-4,256115E-3
-3,644176E-4
5,797436E-3
-6,887257E-4
-1,337342E-3
7,094669E-3
2,878663E-3
-4,256115E-3
9,328148E-4
4,175896E-3
-1,661650E-3
-1,661650E-3
5,148820E-3
6,085067E-4
-2,310266E-3
6,085067E-4
2,841986E-4
-3,283190E-3
-1,013034E-3
5,797436E-3
-3,644176E-4
-3,283190E-3
1,581431E-3
-2,634574E-3
-3,931807E-3
1,581431E-3
6,121744E-3
6,085067E-4
2,230047E-3
4,175896E-3
-6,887257E-4
-2,958882E-3
4,824512E-3
7,743285E-3
1,581431E-3
1,581431E-3
4,175896E-3
-3,931807E-3
-2,958882E-3
5,797436E-3
6,770361E-3
2,230047E-3
5,473128E-3
5,797436E-3
-4,256115E-3
-4,010948E-5
5,797436E-3
2,878663E-3
2,230047E-3
5,797436E-3
6,121744E-3
-3,283190E-3
2,841986E-4
7,094669E-3
1,581431E-3
2,554355E-3
7,743285E-3
5,148820E-3
-3,931807E-3
2,841986E-4
5,797436E-3
-2,310266E-3
-3,644176E-4
7,743285E-3
2,878663E-3
-1,337342E-3
1,581431E-3
3,202971E-3
-1,661650E-3
9,328148E-4
8,067593E-3
4,824512E-3
-3,644176E-4
4,175896E-3
3,851588E-3
-6,887257E-4
4,500204E-3
1,066206E-2
5,148820E-3
2,230047E-3
5,148820E-3
6,085067E-4
1,905739E-3
6,770361E-3
1,098637E-2
3,851588E-3
2,554355E-3
6,446052E-3
2,841986E-4
2,554355E-3
8,067593E-3
1,001344E-2
3,527280E-3
5,473128E-3
1,001344E-2
-1,661650E-3
2,230047E-3
9,040517E-3
6,770361E-3
5,473128E-3
9,689133E-3
1,228360E-2
2,554355E-3
3,527280E-3
1,033775E-2
7,743285E-3
8,716209E-3
1,325652E-2
1,228360E-2
9,328148E-4
4,500204E-3
1,293221E-2
6,121744E-3
7,418977E-3
1,358083E-2
1,163498E-2
2,878663E-3
7,418977E-3
1,163498E-2
6,121744E-3
5,148820E-3
1,228360E-2
1,358083E-2
5,473128E-3
7,094669E-3
1,325652E-2
4,824512E-3
4,824512E-3
1,455375E-2
1,163498E-2
5,797436E-3
1,131067E-2
1,131067E-2
6,121744E-3
9,364825E-3
1,779684E-2
1,066206E-2
7,743285E-3
1,131067E-2
6,770361E-3
5,797436E-3
1,066206E-2
1,649960E-2
8,716209E-3
7,418977E-3
1,390514E-2
6,446052E-3
5,148820E-3
1,131067E-2
1,228360E-2
8,716209E-3
9,364825E-3
1,390514E-2
6,446052E-3
4,824512E-3
1,260791E-2
1,455375E-2
1,131067E-2
1,455375E-2
1,617530E-2
5,473128E-3
7,418977E-3
1,552668E-2
1,131067E-2
9,689133E-3
1,747253E-2
1,682391E-2
6,770361E-3
1,001344E-2
1,585099E-2
9,040517E-3
9,364825E-3
1,682391E-2
1,358083E-2
5,797436E-3
7,743285E-3
1,390514E-2
9,040517E-3
1,001344E-2
1,747253E-2
1,293221E-2
5,797436E-3
9,040517E-3
1,098637E-2
5,148820E-3
7,743285E-3
1,714822E-2
1,195929E-2
5,797436E-3
1,131067E-2
1,195929E-2
4,824512E-3
7,418977E-3
1,747253E-2
1,195929E-2
7,743285E-3
1,195929E-2
8,716209E-3
7,418977E-3
1,195929E-2
1,909407E-2
1,325652E-2
1,066206E-2
1,358083E-2
1,163498E-2
8,067593E-3
1,260791E-2
1,714822E-2
1,293221E-2
1,033775E-2
1,455375E-2
8,391901E-3
8,716209E-3
1,520237E-2
1,714822E-2
1,098637E-2
1,325652E-2
1,649960E-2
8,067593E-3
1,001344E-2
1,552668E-2
1,390514E-2
1,260791E-2
1,682391E-2
1,747253E-2
8,067593E-3
1,098637E-2
1,585099E-2
1,228360E-2
9,689133E-3
1,682391E-2
1,552668E-2
4,175896E-3
1,033775E-2
1,649960E-2
1,033775E-2
8,067593E-3
1,390514E-2
1,228360E-2
6,770361E-3
1,001344E-2
1,293221E-2
9,040517E-3
1,163498E-2
2,039130E-2
1,487806E-2
1,098637E-2
1,325652E-2
1,131067E-2
8,391901E-3
1,228360E-2
1,974268E-2
1,455375E-2
1,228360E-2
1,325652E-2
9,040517E-3
9,040517E-3
1,260791E-2
1,779684E-2
9,364825E-3
9,689133E-3
1,585099E-2
8,716209E-3
6,770361E-3
1,455375E-2
1,974268E-2
1,195929E-2
1,228360E-2
1,617530E-2
1,098637E-2
1,001344E-2
1,617530E-2
1,909407E-2
1,358083E-2
1,390514E-2
1,844545E-2
9,364825E-3
1,033775E-2
1,682391E-2
1,390514E-2
1,033775E-2
1,682391E-2
1,779684E-2
8,391901E-3
1,066206E-2
1,649960E-2
1,195929E-2
1,131067E-2
1,844545E-2
1,714822E-2
7,418977E-3
1,066206E-2
1,649960E-2
1,098637E-2
1,228360E-2
1,909407E-2
1,455375E-2
7,743285E-3
1,195929E-2
1,714822E-2
1,098637E-2
1,195929E-2
1,909407E-2
1,487806E-2
9,040517E-3
1,260791E-2
1,455375E-2
9,689133E-3
1,163498E-2
2,103992E-2
1,455375E-2
1,001344E-2
1,520237E-2
1,422945E-2
9,689133E-3
1,358083E-2
2,006699E-2
1,358083E-2
1,228360E-2
1,552668E-2
1,195929E-2
1,098637E-2
1,455375E-2
2,331007E-2
2,103992E-2
2,039130E-2
2,720177E-2
2,233715E-2
2,493161E-2
3,725532E-2
5,022765E-2
6,547013E-2
8,460430E-2
9,725232E-2
9,336062E-2
9,206339E-2
8,006399E-2
5,217349E-2
2,785039E-2
2,687746E-2
3,693101E-2
3,303932E-2
3,498517E-2
3,498517E-2
1,941838E-2
3,527280E-3
-4,904731E-3
-1,949860E-2
-3,993001E-2
-4,479463E-2
-4,220016E-2
-4,933494E-2
-4,382170E-2
-3,020076E-2
-2,533614E-2
-2,630907E-2
-1,982290E-2
-1,236382E-2
-1,398536E-2
-1,236382E-2
-2,310266E-3
-8,147812E-3
-1,560690E-2
-1,139089E-2
-1,041797E-2
-1,463397E-2
-1,139089E-2
-4,010948E-5
-4,256115E-3
-6,526271E-3
2,841986E-4
2,554355E-3
1,257123E-3
8,391901E-3
1,747253E-2
1,422945E-2
1,131067E-2
1,649960E-2
1,422945E-2
1,066206E-2
1,585099E-2
2,331007E-2
1,585099E-2
1,520237E-2
1,876976E-2
1,228360E-2
1,293221E-2
1,974268E-2
2,233715E-2
1,714822E-2
2,006699E-2
2,168853E-2
1,358083E-2
1,714822E-2
2,233715E-2
1,909407E-2
1,649960E-2
2,071561E-2
2,168853E-2
1,260791E-2
1,747253E-2
2,428300E-2
1,682391E-2
1,682391E-2
2,136422E-2
1,552668E-2
5,148820E-3
6,446052E-3
9,040517E-3
2,878663E-3
4,500204E-3
1,260791E-2
5,797436E-3
-1,337342E-3
9,328148E-4
6,085067E-4
-5,229039E-3
-1,985958E-3
7,094669E-3
2,841986E-4
-2,310266E-3
4,824512E-3
-4,010948E-5
-2,634574E-3
1,905739E-3
8,391901E-3
2,554355E-3
2,554355E-3
6,770361E-3
3,527280E-3
2,841986E-4
5,473128E-3
1,033775E-2
5,797436E-3
3,202971E-3
5,473128E-3
-6,887257E-4
-1,985958E-3
4,824512E-3
9,040517E-3
2,230047E-3
3,527280E-3
7,418977E-3
-3,607499E-3
-6,201963E-3
-2,634574E-3
-4,256115E-3
-1,398536E-2
-1,690413E-2
-2,371460E-2
-4,771340E-2
-6,457742E-2
-8,014421E-2
-1,203584E-1
-1,696532E-1
-1,975437E-1
-2,173265E-1
-2,455413E-1
-2,744048E-1
-3,217537E-1
-3,999120E-1
-4,774216E-1
-5,098524E-1
-4,819619E-1
-3,814264E-1
-2,095431E-1
1,974268E-2
3,275111E-1
7,523547E-1
1,146389E+0
1,344541E+0
1,397728E+0
1,436321E+0
1,528424E+0
1,665606E+0
1,802789E+0
1,888730E+0
1,888082E+0
1,797276E+0
1,615014E+0
1,332542E+0
1,001748E+0
6,771152E-1
3,605905E-1
2,460731E-2
-3,097543E-1
-6,288735E-1
-9,252911E-1
-1,166252E+0
-1,335216E+0
-1,440941E+0
-1,500614E+0
-1,502884E+0
-1,459426E+0
-1,396835E+0
-1,302461E+0
-1,187656E+0
-1,072851E+0
-9,664782E-1
-8,614024E-1
-7,647586E-1
-6,950323E-1
-6,246575E-1
-5,584986E-1
-5,030420E-1
-4,540714E-1
-4,012092E-1
-3,489956E-1
-3,074842E-1
-2,539733E-1
-1,975437E-1
-1,498704E-1
-1,038187E-1
-5,517249E-2
-1,463397E-2
1,066206E-2
4,536302E-2
7,779383E-2
9,465786E-2
1,111976E-1
1,316290E-1
1,416825E-1
1,436284E-1
1,517361E-1
1,598438E-1
1,553035E-1
1,617896E-1
1,695730E-1
1,640598E-1
1,591952E-1
1,630869E-1
1,656813E-1
1,591952E-1
1,591952E-1
1,647084E-1
1,556278E-1
1,510875E-1
1,510875E-1
1,442770E-1
1,387638E-1
1,413582E-1
1,436284E-1
1,326019E-1
1,290345E-1
1,303317E-1
1,186567E-1
1,134677E-1
1,170351E-1
1,154136E-1
1,073059E-1
1,066573E-1
1,073059E-1
9,498216E-2
9,336062E-2
9,725232E-2
9,141477E-2
8,590154E-2
8,719877E-2
8,655015E-2
7,487506E-2
7,552368E-2
8,265846E-2
7,390214E-2
6,968613E-2
7,519937E-2
7,390214E-2
6,319997E-2
6,319997E-2
6,806459E-2
5,898396E-2
5,963258E-2
6,579443E-2
6,157843E-2
5,217349E-2
5,444365E-2
5,930827E-2
5,184919E-2
5,120057E-2
5,801104E-2
5,249780E-2
4,698456E-2
4,893041E-2
4,666026E-2
4,211994E-2
4,536302E-2
5,249780E-2
4,633595E-2
3,952548E-2
4,341718E-2
4,114702E-2
3,855255E-2
4,082271E-2
4,730887E-2
3,887686E-2
3,790394E-2
4,211994E-2
3,498517E-2
3,368793E-2
3,822825E-2
4,244425E-2
3,725532E-2
3,822825E-2
3,984979E-2
3,109347E-2
3,044485E-2
3,855255E-2
3,855255E-2
3,336362E-2
3,401224E-2
3,855255E-2
2,882331E-2
3,012054E-2
3,660671E-2
3,368793E-2
3,012054E-2
3,498517E-2
3,595809E-2
2,395869E-2
2,914762E-2
3,595809E-2
3,174208E-2
3,044485E-2
3,466086E-2
3,530947E-2
2,590454E-2
2,817469E-2
3,530947E-2
3,012054E-2
2,914762E-2
3,595809E-2
3,206639E-2
2,460731E-2
2,882331E-2
3,239070E-2
2,655315E-2
2,817469E-2
3,563378E-2
2,979624E-2
2,493161E-2
2,752608E-2
2,622885E-2
2,331007E-2
2,785039E-2
3,563378E-2
2,817469E-2
2,395869E-2
2,849900E-2
2,331007E-2
2,136422E-2
2,882331E-2
3,303932E-2
2,558023E-2
2,460731E-2
2,914762E-2
2,071561E-2
2,006699E-2
2,525592E-2
2,720177E-2
2,298577E-2
2,493161E-2
2,785039E-2
1,876976E-2
1,909407E-2
2,752608E-2
2,395869E-2
2,006699E-2
2,493161E-2
2,720177E-2
1,714822E-2
1,876976E-2
2,687746E-2
2,136422E-2
2,071561E-2
2,752608E-2
2,720177E-2
1,812114E-2
1,941838E-2
2,558023E-2
2,201284E-2
2,168853E-2
2,882331E-2
2,590454E-2
1,682391E-2
2,136422E-2
2,363438E-2
1,844545E-2
2,136422E-2
3,044485E-2
2,428300E-2
1,779684E-2
2,103992E-2
2,298577E-2
1,974268E-2
2,071561E-2
2,882331E-2
2,298577E-2
2,071561E-2
2,493161E-2
2,298577E-2
2,071561E-2
2,525592E-2
3,109347E-2
2,266146E-2
2,395869E-2
2,817469E-2
2,201284E-2
2,168853E-2
2,947193E-2
3,076916E-2
2,622885E-2
2,849900E-2
3,206639E-2
2,460731E-2
2,460731E-2
3,174208E-2
3,109347E-2
2,752608E-2
3,239070E-2
3,433655E-2
2,558023E-2
2,979624E-2
3,563378E-2
3,368793E-2
3,109347E-2
3,725532E-2
3,693101E-2
2,752608E-2
3,076916E-2
3,790394E-2
3,368793E-2
3,401224E-2
4,147133E-2
3,920117E-2
3,109347E-2
3,466086E-2
4,082271E-2
3,401224E-2
3,466086E-2
4,244425E-2
3,887686E-2
3,466086E-2
3,887686E-2
3,952548E-2
3,466086E-2
3,757963E-2
4,568733E-2
4,082271E-2
3,498517E-2
3,822825E-2
3,984979E-2
3,466086E-2
3,790394E-2
4,601164E-2
3,887686E-2
3,725532E-2
4,147133E-2
3,790394E-2
3,336362E-2
3,822825E-2
4,503872E-2
3,628240E-2
3,822825E-2
4,147133E-2
3,498517E-2
3,271501E-2
3,693101E-2
3,984979E-2
3,368793E-2
3,530947E-2
4,017409E-2
2,914762E-2
2,849900E-2
3,433655E-2
3,628240E-2
3,271501E-2
3,303932E-2
3,368793E-2
2,493161E-2
2,720177E-2
3,303932E-2
2,849900E-2
2,622885E-2
2,979624E-2
3,076916E-2
2,006699E-2
2,331007E-2
2,914762E-2
2,136422E-2
1,974268E-2
2,720177E-2
2,428300E-2
1,390514E-2
1,649960E-2
1,941838E-2
1,422945E-2
1,422945E-2
2,006699E-2
1,585099E-2
8,716209E-3
1,228360E-2
1,163498E-2
5,148820E-3
7,094669E-3
1,422945E-2
6,121744E-3
1,257123E-3
5,473128E-3
1,581431E-3
-1,337342E-3
1,257123E-3
4,824512E-3
-3,607499E-3
-5,877655E-3
-2,310266E-3
-7,823504E-3
-8,147812E-3
-6,850580E-3
-2,310266E-3
-9,445044E-3
-1,041797E-2
-5,229039E-3
-1,139089E-2
-1,139089E-2
-4,580423E-3
-3,283190E-3
-5,877655E-3
-2,310266E-3
1,905739E-3
-4,580423E-3
-4,010948E-5
1,098637E-2
1,228360E-2
1,487806E-2
2,103992E-2
2,785039E-2
2,136422E-2
2,914762E-2
3,984979E-2
3,757963E-2
4,114702E-2
5,217349E-2
5,509227E-2
4,763318E-2
5,184919E-2
6,028120E-2
5,509227E-2
5,444365E-2
6,255135E-2
5,865966E-2
4,925472E-2
5,120057E-2
5,022765E-2
4,341718E-2
4,276856E-2
4,828180E-2
3,790394E-2
2,979624E-2
3,076916E-2
2,525592E-2
1,812114E-2
1,974268E-2
2,266146E-2
1,358083E-2
8,067593E-3
8,391901E-3
2,230047E-3
-1,661650E-3
-4,010948E-5
3,851588E-3
-3,931807E-3
-8,472120E-3
-5,877655E-3
-1,463397E-2
-1,625551E-2
-8,796428E-3
-7,174888E-3
-1,236382E-2
-1,333674E-2
-1,171520E-2
-2,209306E-2
-1,917429E-2
-1,366105E-2
-1,463397E-2
-1,722844E-2
-1,366105E-2
-1,106658E-2
-2,209306E-2
-2,014721E-2
-1,041797E-2
-1,593121E-2
-1,982290E-2
-1,301243E-2
-1,366105E-2
-2,144444E-2
-1,690413E-2
-1,171520E-2
-1,528259E-2
-1,463397E-2
-9,120736E-3
-9,445044E-3
-1,690413E-2
-1,430967E-2
-7,174888E-3
-1,139089E-2
-1,236382E-2
-3,283190E-3
-5,877655E-3
-1,106658E-2
-5,877655E-3
-4,580423E-3
-7,823504E-3
-5,877655E-3
9,328148E-4
-3,283190E-3
-6,850580E-3
-3,283190E-3
-1,985958E-3
-5,553347E-3
-3,644176E-4
8,391901E-3
1,581431E-3
-1,013034E-3
4,175896E-3
-1,013034E-3
-2,634574E-3
5,797436E-3
1,195929E-2
6,121744E-3
7,418977E-3
1,098637E-2
6,121744E-3
5,797436E-3
1,098637E-2
1,487806E-2
1,163498E-2
1,195929E-2
1,682391E-2
1,066206E-2
9,040517E-3
1,585099E-2
1,812114E-2
1,455375E-2
1,779684E-2
2,006699E-2
1,260791E-2
1,422945E-2
2,039130E-2
2,039130E-2
1,682391E-2
2,233715E-2
2,493161E-2
1,520237E-2
1,876976E-2
2,655315E-2
2,233715E-2
2,071561E-2
2,655315E-2
2,785039E-2
1,941838E-2
2,363438E-2
2,720177E-2
2,136422E-2
2,363438E-2
3,271501E-2
2,979624E-2
2,103992E-2
2,493161E-2
2,849900E-2
2,428300E-2
2,622885E-2
3,595809E-2
2,947193E-2
2,233715E-2
2,687746E-2
2,914762E-2
2,331007E-2
2,817469E-2
3,595809E-2
2,947193E-2
2,655315E-2
2,914762E-2
2,947193E-2
2,558023E-2
2,622885E-2
3,563378E-2
2,849900E-2
2,525592E-2
3,076916E-2
2,785039E-2
2,460731E-2
2,817469E-2
3,466086E-2
2,785039E-2
2,590454E-2
2,947193E-2
2,460731E-2
2,266146E-2
2,752608E-2
3,368793E-2
2,817469E-2
2,785039E-2
3,141778E-2
2,136422E-2
2,136422E-2
2,849900E-2
3,109347E-2
2,363438E-2
2,785039E-2
2,979624E-2
1,779684E-2
2,136422E-2
2,720177E-2
2,266146E-2
2,103992E-2
2,558023E-2
2,558023E-2
1,617530E-2
1,909407E-2
2,428300E-2
1,876976E-2
1,844545E-2
2,525592E-2
2,266146E-2
1,260791E-2
1,649960E-2
2,201284E-2
1,552668E-2
1,747253E-2
2,525592E-2
2,103992E-2
1,552668E-2
1,747253E-2
1,844545E-2
1,260791E-2
1,520237E-2
2,525592E-2
1,909407E-2
1,455375E-2
1,909407E-2
1,909407E-2
1,487806E-2
1,682391E-2
2,363438E-2
1,649960E-2
1,358083E-2
1,812114E-2
1,552668E-2
1,293221E-2
1,876976E-2
2,428300E-2
1,682391E-2
1,552668E-2
2,006699E-2
1,358083E-2
1,325652E-2
2,039130E-2
2,395869E-2
1,844545E-2
2,071561E-2
2,395869E-2
1,358083E-2
1,585099E-2
2,071561E-2
1,941838E-2
1,714822E-2
2,039130E-2
2,266146E-2
1,163498E-2
1,390514E-2
2,233715E-2
1,552668E-2
1,325652E-2
2,039130E-2
1,649960E-2
7,094669E-3
1,066206E-2
1,812114E-2
1,293221E-2
1,131067E-2
1,876976E-2
1,617530E-2
6,446052E-3
9,689133E-3
1,520237E-2
6,770361E-3
8,716209E-3
1,844545E-2
1,195929E-2
5,473128E-3
9,364825E-3
1,066206E-2
6,446052E-3
8,391901E-3
1,422945E-2
1,066206E-2
8,067593E-3
9,689133E-3
4,500204E-3
3,851588E-3
8,716209E-3
1,585099E-2
7,743285E-3
7,094669E-3
1,098637E-2
2,878663E-3
3,851588E-3
1,001344E-2
1,066206E-2
7,094669E-3
9,364825E-3
1,131067E-2
2,554355E-3
3,202971E-3
1,098637E-2
1,001344E-2
5,473128E-3
8,391901E-3
1,066206E-2
-4,010948E-5
3,202971E-3
1,001344E-2
5,797436E-3
4,175896E-3
9,364825E-3
9,040517E-3
-4,010948E-5
3,202971E-3
7,094669E-3
1,905739E-3
3,851588E-3
8,391901E-3
6,446052E-3
-6,887257E-4
2,554355E-3
5,797436E-3
2,841986E-4
9,328148E-4
1,131067E-2
5,797436E-3
-1,013034E-3
2,230047E-3
3,202971E-3
-1,013034E-3
4,175896E-3
1,066206E-2
3,851588E-3
6,085067E-4
6,121744E-3
2,554355E-3
-1,013034E-3
2,230047E-3
8,391901E-3
3,851588E-3
-4,010948E-5
5,148820E-3
2,841986E-4
-6,887257E-4
3,851588E-3
5,797436E-3
2,841986E-4
2,230047E-3
4,824512E-3
-3,283190E-3
-3,283190E-3
3,202971E-3
7,094669E-3
1,257123E-3
2,230047E-3
7,094669E-3
-3,607499E-3
-1,337342E-3
5,797436E-3
1,905739E-3
-6,887257E-4
5,148820E-3
6,446052E-3
-1,985958E-3
-4,010948E-5
5,148820E-3
9,328148E-4
6,085067E-4
8,391901E-3
6,770361E-3
-2,310266E-3
1,905739E-3
5,473128E-3
-1,013034E-3
6,085067E-4
1,001344E-2
4,824512E-3
-1,661650E-3
4,175896E-3
5,148820E-3
-3,644176E-4
2,878663E-3
9,040517E-3
5,473128E-3
2,841986E-4
5,148820E-3
3,851588E-3
-4,010948E-5
5,473128E-3
1,228360E-2
5,473128E-3
1,581431E-3
5,473128E-3
2,230047E-3
1,905739E-3
7,743285E-3
1,228360E-2
5,473128E-3
5,797436E-3
9,040517E-3
1,905739E-3
2,230047E-3
9,364825E-3
1,066206E-2
7,094669E-3
9,364825E-3
1,195929E-2
2,230047E-3
3,851588E-3
1,098637E-2
1,098637E-2
7,743285E-3
1,163498E-2
1,228360E-2
3,202971E-3
6,770361E-3
1,228360E-2
8,067593E-3
7,743285E-3
1,293221E-2
1,293221E-2
3,851588E-3
3,851588E-3
1,001344E-2
5,148820E-3
3,851588E-3
1,066206E-2
1,098637E-2
1,257123E-3
5,473128E-3
1,066206E-2
4,824512E-3
5,797436E-3
9,689133E-3
9,364825E-3
1,257123E-3
5,473128E-3
1,001344E-2
4,500204E-3
4,175896E-3
1,228360E-2
9,040517E-3
3,202971E-3
7,094669E-3
8,716209E-3
3,202971E-3
5,797436E-3
1,390514E-2
6,770361E-3
4,500204E-3
9,040517E-3
5,797436E-3
2,230047E-3
7,743285E-3
1,390514E-2
6,770361E-3
5,148820E-3
1,131067E-2
6,770361E-3
3,527280E-3
8,391901E-3
1,358083E-2
8,067593E-3
1,033775E-2
1,260791E-2
2,878663E-3
7,094669E-3
1,358083E-2
1,358083E-2
9,689133E-3
1,098637E-2
1,455375E-2
5,148820E-3
6,770361E-3
1,260791E-2
1,131067E-2
7,743285E-3
1,228360E-2
1,325652E-2
2,554355E-3
5,473128E-3
1,422945E-2
7,418977E-3
8,067593E-3
1,325652E-2
1,163498E-2
2,878663E-3
7,743285E-3
1,422945E-2
6,770361E-3
6,770361E-3
1,617530E-2
1,163498E-2
5,148820E-3
8,716209E-3
1,260791E-2
6,446052E-3
8,716209E-3
1,649960E-2
1,001344E-2
4,500204E-3
1,001344E-2
9,689133E-3
6,121744E-3
8,391901E-3
1,682391E-2
1,163498E-2
6,121744E-3
1,131067E-2
7,418977E-3
3,851588E-3
9,040517E-3
1,617530E-2
9,040517E-3
5,797436E-3
1,228360E-2
6,770361E-3
7,743285E-3
1,325652E-2
1,585099E-2
1,001344E-2
8,391901E-3
1,325652E-2
5,797436E-3
6,770361E-3
1,358083E-2
1,682391E-2
1,195929E-2
1,293221E-2
1,617530E-2
6,121744E-3
8,067593E-3
1,358083E-2
1,325652E-2
1,001344E-2
1,293221E-2
1,390514E-2
5,473128E-3
8,391901E-3
1,358083E-2
1,131067E-2
8,716209E-3
1,325652E-2
1,422945E-2
3,851588E-3
6,446052E-3
1,390514E-2
9,364825E-3
8,067593E-3
1,293221E-2
1,390514E-2
5,148820E-3
7,418977E-3
1,422945E-2
8,391901E-3
7,418977E-3
1,585099E-2
1,455375E-2
5,797436E-3
9,689133E-3
1,422945E-2
7,418977E-3
1,001344E-2
1,714822E-2
1,390514E-2
5,148820E-3
9,364825E-3
1,195929E-2
6,770361E-3
9,689133E-3
1,682391E-2
1,195929E-2
7,094669E-3
1,358083E-2
1,228360E-2
7,094669E-3
9,689133E-3
1,649960E-2
1,325652E-2
1,001344E-2
1,260791E-2
9,689133E-3
9,364825E-3
1,455375E-2
1,812114E-2
1,390514E-2
1,195929E-2
1,487806E-2
9,689133E-3
7,418977E-3
1,422945E-2
1,682391E-2
1,163498E-2
1,228360E-2
1,552668E-2
8,067593E-3
9,364825E-3
1,682391E-2
1,455375E-2
1,131067E-2
1,552668E-2
1,585099E-2
7,094669E-3
1,098637E-2
1,649960E-2
1,487806E-2
1,325652E-2
1,812114E-2
1,844545E-2
8,067593E-3
1,163498E-2
1,941838E-2
1,260791E-2
1,293221E-2
1,941838E-2
1,714822E-2
8,391901E-3
1,358083E-2
1,649960E-2
1,066206E-2
1,228360E-2
1,941838E-2
1,649960E-2
8,067593E-3
1,163498E-2
1,552668E-2
8,716209E-3
1,098637E-2
2,071561E-2
1,390514E-2
8,391901E-3
1,358083E-2
1,260791E-2
8,067593E-3
1,260791E-2
1,909407E-2
1,390514E-2
1,131067E-2
1,455375E-2
1,293221E-2
9,364825E-3
1,422945E-2
2,103992E-2
1,195929E-2
1,228360E-2
1,682391E-2
1,033775E-2
1,033775E-2
1,682391E-2
2,103992E-2
1,293221E-2
1,455375E-2
1,812114E-2
1,131067E-2
1,098637E-2
1,779684E-2
1,974268E-2
1,293221E-2
1,390514E-2
2,006699E-2
1,098637E-2
1,228360E-2
1,812114E-2
1,714822E-2
1,163498E-2
1,487806E-2
1,844545E-2
9,364825E-3
1,131067E-2
1,779684E-2
1,649960E-2
1,390514E-2
1,649960E-2
1,714822E-2
7,418977E-3
1,131067E-2
1,812114E-2
1,163498E-2
1,260791E-2
1,974268E-2
1,585099E-2
8,391901E-3
1,293221E-2
1,714822E-2
1,066206E-2
1,358083E-2
2,071561E-2
1,552668E-2
1,066206E-2
1,649960E-2
1,617530E-2
1,260791E-2
1,974268E-2
3,012054E-2
2,395869E-2
2,720177E-2
3,498517E-2
2,947193E-2
3,855255E-2
5,768673E-2
8,038830E-2
9,011754E-2
9,563078E-2
1,047114E-1
8,525292E-2
5,833535E-2
3,984979E-2
3,206639E-2
3,044485E-2
3,790394E-2
4,082271E-2
2,785039E-2
2,298577E-2
1,844545E-2
1,905739E-3
-1,398536E-2
-2,403891E-2
-3,474108E-2
-5,128079E-2
-4,803771E-2
-3,895708E-2
-3,830846E-2
-3,279523E-2
-1,852567E-2
-1,236382E-2
-1,722844E-2
-1,106658E-2
-2,958882E-3
-1,041797E-2
-9,120736E-3
-6,887257E-4
-7,174888E-3
-1,203951E-2
-7,823504E-3
-6,526271E-3
-8,147812E-3
-4,256115E-3
7,094669E-3
3,527280E-3
-3,644176E-4
6,770361E-3
8,716209E-3
9,040517E-3
1,487806E-2
2,136422E-2
1,455375E-2
1,422945E-2
2,039130E-2
1,390514E-2
1,552668E-2
2,039130E-2
2,331007E-2
1,812114E-2
1,747253E-2
2,298577E-2
1,747253E-2
1,779684E-2
2,201284E-2
2,493161E-2
1,909407E-2
2,136422E-2
2,395869E-2
1,390514E-2
1,617530E-2
2,168853E-2
2,006699E-2
2,006699E-2
2,428300E-2
2,395869E-2
1,487806E-2
1,552668E-2
1,876976E-2
1,325652E-2
1,001344E-2
1,455375E-2
1,293221E-2
3,527280E-3
6,446052E-3
1,163498E-2
4,500204E-3
2,878663E-3
1,033775E-2
2,878663E-3
-2,958882E-3
9,328148E-4
3,527280E-3
-2,634574E-3
-4,010948E-5
9,689133E-3
5,797436E-3
9,328148E-4
7,743285E-3
6,446052E-3
6,085067E-4
4,824512E-3
1,325652E-2
6,446052E-3
3,851588E-3
7,743285E-3
3,202971E-3
2,878663E-3
5,797436E-3
1,098637E-2
4,824512E-3
3,202971E-3
6,770361E-3
6,085067E-4
-6,887257E-4
5,148820E-3
7,743285E-3
1,905739E-3
2,554355E-3
3,202971E-3
-1,236382E-2
-1,236382E-2
-7,823504E-3
-1,560690E-2
-2,825491E-2
-3,765985E-2
-5,679403E-2
-8,825191E-2
-1,171153E-1
-1,589511E-1
-1,985167E-1
-2,225155E-1
-2,325690E-1
-2,640269E-1
-3,282399E-1
-3,986148E-1
-4,725570E-1
-5,173115E-1
-4,865022E-1
-3,710486E-1
-2,011111E-1
2,363438E-2
3,498883E-1
7,867314E-1
1,158064E+0
1,346163E+0
1,402917E+0
1,435023E+0
1,523235E+0
1,673714E+0
1,804735E+0
1,872839E+0
1,875109E+0
1,786573E+0
1,580638E+0
1,290382E+0
9,722356E-1
6,482518E-1
3,236194E-1
-3,931807E-3
-3,347261E-1
-6,638988E-1
-9,548031E-1
-1,186359E+0
-1,357269E+0
-1,462021E+0
-1,500289E+0
-1,495749E+0
-1,460399E+0
-1,382241E+0
-1,280084E+0
-1,177927E+0
-1,062798E+0
-9,460468E-1
-8,429168E-1
-7,534078E-1
-6,707092E-1
-6,013073E-1
-5,516882E-1
-4,942856E-1
-4,368831E-1
-3,901827E-1
-3,415365E-1
-2,847826E-1
-2,322447E-1
-1,920305E-1
-1,407898E-1
-8,857622E-2
-5,030786E-2
-1,009366E-2
2,979624E-2
5,833535E-2
7,584799E-2
9,952248E-2
1,212511E-1
1,274130E-1
1,368179E-1
1,527090E-1
1,569250E-1
1,530333E-1
1,608167E-1
1,666543E-1
1,608167E-1
1,617896E-1
1,705460E-1
1,660056E-1
1,591952E-1
1,614653E-1
1,608167E-1
1,543305E-1
1,553035E-1
1,614653E-1
1,510875E-1
1,433041E-1
1,429798E-1
1,368179E-1
1,319533E-1
1,351964E-1
1,355207E-1
1,254671E-1
1,215754E-1
1,222240E-1
1,160622E-1
1,092517E-1
1,108733E-1
1,141163E-1
1,053600E-1
9,952248E-2
1,004954E-1
9,336062E-2
9,076616E-2
9,400924E-2
9,400924E-2
8,460430E-2
8,363138E-2
8,200984E-2
7,519937E-2
7,422644E-2
7,649660E-2
7,746953E-2
7,098336E-2
6,838890E-2
7,195629E-2
6,092981E-2
6,060550E-2
6,676736E-2
6,352428E-2
5,865966E-2
5,898396E-2
5,898396E-2
4,860611E-2
5,087626E-2
5,736242E-2
5,087626E-2
4,828180E-2
5,184919E-2
5,184919E-2
4,179564E-2
4,147133E-2
4,568733E-2
3,984979E-2
3,822825E-2
4,568733E-2
4,114702E-2
3,206639E-2
3,563378E-2
3,693101E-2
2,979624E-2
2,979624E-2
3,725532E-2
2,979624E-2
2,460731E-2
2,914762E-2
2,785039E-2
2,103992E-2
2,460731E-2
3,336362E-2
2,460731E-2
2,136422E-2
2,493161E-2
1,941838E-2
1,812114E-2
2,103992E-2
2,460731E-2
2,006699E-2
1,844545E-2
2,331007E-2
1,747253E-2
1,649960E-2
2,071561E-2
2,201284E-2
1,682391E-2
1,876976E-2
2,201284E-2
1,325652E-2
1,617530E-2
2,363438E-2
2,201284E-2
2,006699E-2
2,201284E-2
2,525592E-2
1,520237E-2
1,876976E-2
2,655315E-2
2,525592E-2
2,233715E-2
2,590454E-2
2,817469E-2
1,779684E-2
2,201284E-2
2,882331E-2
2,428300E-2
2,298577E-2
2,882331E-2
2,752608E-2
1,909407E-2
2,363438E-2
2,914762E-2
2,233715E-2
2,136422E-2
2,947193E-2
2,590454E-2
1,844545E-2
2,363438E-2
2,720177E-2
2,136422E-2
2,331007E-2
3,012054E-2
2,428300E-2
2,006699E-2
2,395869E-2
2,331007E-2
1,909407E-2
2,103992E-2
3,044485E-2
2,395869E-2
2,071561E-2
2,395869E-2
2,071561E-2
1,714822E-2
2,233715E-2
2,785039E-2
2,168853E-2
2,201284E-2
2,331007E-2
1,747253E-2
1,876976E-2
2,395869E-2
2,720177E-2
2,233715E-2
2,363438E-2
2,622885E-2
1,812114E-2
1,682391E-2
2,395869E-2
2,655315E-2
2,136422E-2
2,363438E-2
2,720177E-2
1,812114E-2
1,844545E-2
2,428300E-2
2,266146E-2
2,006699E-2
2,363438E-2
2,687746E-2
1,747253E-2
2,103992E-2
2,752608E-2
2,331007E-2
2,039130E-2
2,525592E-2
2,460731E-2
1,585099E-2
2,039130E-2
2,882331E-2
2,168853E-2
2,103992E-2
2,849900E-2
2,622885E-2
1,844545E-2
2,201284E-2
2,687746E-2
2,006699E-2
2,168853E-2
2,979624E-2
2,558023E-2
1,974268E-2
2,395869E-2
2,558023E-2
1,941838E-2
2,266146E-2
3,174208E-2
2,590454E-2
2,266146E-2
2,525592E-2
2,590454E-2
2,071561E-2
2,395869E-2
3,368793E-2
2,687746E-2
2,395869E-2
2,785039E-2
2,493161E-2
2,395869E-2
2,914762E-2
3,239070E-2
2,687746E-2
2,914762E-2
3,206639E-2
2,525592E-2
2,525592E-2
3,174208E-2
3,368793E-2
2,752608E-2
2,817469E-2
3,206639E-2
2,298577E-2
2,590454E-2
3,271501E-2
2,914762E-2
2,525592E-2
2,720177E-2
2,914762E-2
2,006699E-2
2,331007E-2
3,044485E-2
2,525592E-2
2,266146E-2
2,785039E-2
2,849900E-2
1,649960E-2
1,941838E-2
2,525592E-2
1,876976E-2
1,941838E-2
2,622885E-2
2,395869E-2
1,552668E-2
1,941838E-2
2,493161E-2
1,812114E-2
1,649960E-2
2,428300E-2
1,974268E-2
1,195929E-2
1,585099E-2
1,812114E-2
1,098637E-2
1,358083E-2
2,201284E-2
1,520237E-2
1,001344E-2
1,195929E-2
9,364825E-3
4,500204E-3
8,716209E-3
1,617530E-2
8,391901E-3
4,175896E-3
8,067593E-3
5,797436E-3
6,085067E-4
5,473128E-3
1,131067E-2
3,202971E-3
1,905739E-3
7,094669E-3
6,085067E-4
-1,985958E-3
4,175896E-3
8,067593E-3
1,581431E-3
9,328148E-4
3,527280E-3
-4,256115E-3
-6,201963E-3
-4,010948E-5
2,230047E-3
-4,904731E-3
-3,283190E-3
-1,661650E-3
-1,139089E-2
-1,041797E-2
-5,877655E-3
-9,120736E-3
-1,301243E-2
-1,041797E-2
-9,120736E-3
-1,982290E-2
-1,787705E-2
-1,236382E-2
-1,593121E-2
-1,787705E-2
-1,333674E-2
-1,268813E-2
-2,274168E-2
-1,852567E-2
-1,171520E-2
-1,722844E-2
-1,657982E-2
-8,472120E-3
-8,472120E-3
-1,236382E-2
-5,877655E-3
2,841986E-4
-2,310266E-3
1,581431E-3
1,714822E-2
1,682391E-2
1,358083E-2
2,168853E-2
2,785039E-2
2,914762E-2
3,693101E-2
4,893041E-2
4,763318E-2
4,795749E-2
5,541658E-2
5,574088E-2
5,411934E-2
6,060550E-2
6,871321E-2
6,157843E-2
6,157843E-2
6,611874E-2
6,060550E-2
5,509227E-2
5,865966E-2
6,092981E-2
5,184919E-2
4,990334E-2
5,055195E-2
3,855255E-2
3,595809E-2
3,920117E-2
3,790394E-2
2,914762E-2
2,752608E-2
2,914762E-2
1,747253E-2
1,422945E-2
1,747253E-2
1,617530E-2
9,364825E-3
1,131067E-2
1,195929E-2
-1,013034E-3
3,202971E-3
7,743285E-3
3,202971E-3
-1,661650E-3
1,257123E-3
1,257123E-3
-8,147812E-3
-5,553347E-3
-1,985958E-3
-7,174888E-3
-8,472120E-3
-3,644176E-4
-2,310266E-3
-1,236382E-2
-8,472120E-3
-3,283190E-3
-1,236382E-2
-9,445044E-3
-6,887257E-4
-6,201963E-3
-9,769352E-3
-5,229039E-3
-4,904731E-3
-8,147812E-3
-5,553347E-3
3,527280E-3
-3,644176E-4
-6,201963E-3
-1,661650E-3
2,841986E-4
-4,256115E-3
-1,013034E-3
8,716209E-3
3,202971E-3
-1,013034E-3
2,878663E-3
1,257123E-3
-6,887257E-4
5,148820E-3
1,228360E-2
4,500204E-3
3,527280E-3
9,689133E-3
4,824512E-3
3,202971E-3
9,689133E-3
1,325652E-2
9,040517E-3
8,391901E-3
1,293221E-2
4,824512E-3
1,001344E-2
1,520237E-2
1,520237E-2
1,358083E-2
1,552668E-2
2,071561E-2
1,131067E-2
1,228360E-2
2,006699E-2
2,006699E-2
1,747253E-2
2,298577E-2
2,428300E-2
1,617530E-2
2,168853E-2
2,752608E-2
2,039130E-2
2,266146E-2
3,012054E-2
2,687746E-2
1,779684E-2
2,395869E-2
2,914762E-2
2,266146E-2
2,460731E-2
3,466086E-2
3,044485E-2
2,298577E-2
2,979624E-2
2,979624E-2
2,460731E-2
2,947193E-2
3,790394E-2
3,044485E-2
2,979624E-2
3,368793E-2
3,174208E-2
2,849900E-2
3,271501E-2
3,984979E-2
3,141778E-2
3,076916E-2
3,660671E-2
3,076916E-2
2,947193E-2
3,757963E-2
4,049840E-2
3,498517E-2
3,595809E-2
3,790394E-2
3,044485E-2
3,174208E-2
3,952548E-2
4,082271E-2
3,693101E-2
3,563378E-2
4,082271E-2
3,206639E-2
3,271501E-2
3,952548E-2
3,628240E-2
3,466086E-2
4,017409E-2
4,244425E-2
2,882331E-2
3,239070E-2
3,725532E-2
3,303932E-2
3,498517E-2
3,887686E-2
3,725532E-2
2,785039E-2
3,303932E-2
3,822825E-2
3,141778E-2
3,271501E-2
4,049840E-2
3,368793E-2
2,849900E-2
3,336362E-2
3,433655E-2
2,849900E-2
2,947193E-2
3,628240E-2
3,174208E-2
2,590454E-2
3,044485E-2
2,947193E-2
2,395869E-2
2,525592E-2
3,401224E-2
2,558023E-2
2,395869E-2
2,817469E-2
2,331007E-2
2,136422E-2
2,460731E-2
3,012054E-2
2,266146E-2
2,201284E-2
2,720177E-2
2,006699E-2
2,006699E-2
2,525592E-2
2,849900E-2
2,136422E-2
2,266146E-2
2,849900E-2
1,812114E-2
1,844545E-2
2,720177E-2
2,785039E-2
2,266146E-2
2,331007E-2
2,752608E-2
1,714822E-2
1,844545E-2
2,558023E-2
2,590454E-2
2,298577E-2
2,558023E-2
2,785039E-2
1,779684E-2
2,168853E-2
2,882331E-2
2,331007E-2
2,233715E-2
2,882331E-2
2,817469E-2
1,909407E-2
2,331007E-2
2,947193E-2
2,493161E-2
2,298577E-2
3,271501E-2
3,076916E-2
2,103992E-2
2,525592E-2
3,012054E-2
2,525592E-2
2,558023E-2
3,628240E-2
3,109347E-2
2,460731E-2
2,882331E-2
3,109347E-2
2,622885E-2
2,785039E-2
3,757963E-2
3,368793E-2
2,590454E-2
3,076916E-2
3,174208E-2
2,525592E-2
2,979624E-2
3,887686E-2
3,174208E-2
2,914762E-2
3,401224E-2
2,914762E-2
2,720177E-2
3,239070E-2
3,693101E-2
3,174208E-2
3,239070E-2
3,433655E-2
2,622885E-2
2,785039E-2
3,401224E-2
3,498517E-2
2,914762E-2
3,141778E-2
3,368793E-2
2,331007E-2
2,752608E-2
3,401224E-2
3,076916E-2
2,720177E-2
2,979624E-2
3,141778E-2
2,103992E-2
2,331007E-2
2,914762E-2
2,558023E-2
2,331007E-2
3,044485E-2
2,817469E-2
1,649960E-2
1,974268E-2
2,558023E-2
2,071561E-2
1,941838E-2
2,525592E-2
2,395869E-2
1,422945E-2
1,779684E-2
2,298577E-2
1,617530E-2
1,585099E-2
2,428300E-2
1,909407E-2
1,358083E-2
1,812114E-2
1,714822E-2
1,163498E-2
1,422945E-2
2,103992E-2
1,649960E-2
1,163498E-2
1,585099E-2
1,487806E-2
9,689133E-3
1,228360E-2
1,876976E-2
1,195929E-2
9,040517E-3
1,325652E-2
9,689133E-3
7,743285E-3
1,358083E-2
1,649960E-2
8,391901E-3
7,094669E-3
1,001344E-2
3,851588E-3
5,148820E-3
9,364825E-3
1,098637E-2
5,148820E-3
8,067593E-3
1,195929E-2
9,328148E-4
1,257123E-3
8,067593E-3
5,148820E-3
1,905739E-3
6,770361E-3
7,418977E-3
-1,985958E-3
2,841986E-4
5,473128E-3
1,257123E-3
6,085067E-4
3,851588E-3
5,148820E-3
-5,553347E-3
-5,553347E-3
1,257123E-3
-3,283190E-3
-3,283190E-3
1,905739E-3
-3,644176E-4
-9,120736E-3
-4,904731E-3
1,581431E-3
-5,877655E-3
-7,174888E-3
1,581431E-3
-2,634574E-3
-7,823504E-3
-4,904731E-3
-1,661650E-3
-9,120736E-3
-6,201963E-3
2,230047E-3
-3,283190E-3
-8,147812E-3
-4,580423E-3
-6,201963E-3
-8,796428E-3
-6,526271E-3
2,841986E-4
-3,283190E-3
-6,850580E-3
-4,580423E-3
-5,877655E-3
-7,823504E-3
-2,958882E-3
2,878663E-3
-3,607499E-3
-4,580423E-3
-1,661650E-3
-7,174888E-3
-5,553347E-3
2,841986E-4
2,554355E-3
-4,256115E-3
-1,985958E-3
2,841986E-4
-6,201963E-3
-5,877655E-3
6,085067E-4
3,851588E-3
-3,283190E-3
-2,634574E-3
2,230047E-3
-7,174888E-3
-5,877655E-3
3,202971E-3
1,257123E-3
-3,283190E-3
6,085067E-4
2,230047E-3
-8,472120E-3
-4,580423E-3
3,851588E-3
1,581431E-3
-2,310266E-3
1,905739E-3
4,500204E-3
-4,580423E-3
-1,337342E-3
5,148820E-3
-2,310266E-3
-4,010948E-5
6,770361E-3
2,554355E-3
-3,931807E-3
1,257123E-3
2,878663E-3
-2,634574E-3
-1,985958E-3
7,743285E-3
2,554355E-3
-2,634574E-3
3,202971E-3
9,328148E-4
-2,310266E-3
2,878663E-3
9,364825E-3
2,230047E-3
1,581431E-3
5,797436E-3
-1,337342E-3
-1,013034E-3
7,094669E-3
1,066206E-2
4,175896E-3
2,878663E-3
7,743285E-3
2,230047E-3
9,328148E-4
6,770361E-3
1,001344E-2
3,527280E-3
6,446052E-3
1,066206E-2
2,841986E-4
2,230047E-3
9,040517E-3
6,446052E-3
4,824512E-3
9,040517E-3
8,716209E-3
-4,010948E-5
4,175896E-3
1,131067E-2
6,121744E-3
4,824512E-3
1,131067E-2
9,040517E-3
-4,010948E-5
4,500204E-3
9,689133E-3
5,473128E-3
6,446052E-3
1,195929E-2
9,689133E-3
1,581431E-3
4,500204E-3
8,391901E-3
4,500204E-3
6,121744E-3
1,520237E-2
9,364825E-3
3,851588E-3
9,364825E-3
5,797436E-3
4,500204E-3
9,040517E-3
1,390514E-2
9,040517E-3
9,040517E-3
1,131067E-2
7,094669E-3
6,446052E-3
1,066206E-2
1,455375E-2
7,743285E-3
9,364825E-3
1,585099E-2
6,121744E-3
7,094669E-3
1,390514E-2
1,131067E-2
9,040517E-3
1,195929E-2
1,455375E-2
5,797436E-3
6,446052E-3
1,552668E-2
1,422945E-2
1,001344E-2
1,487806E-2
1,649960E-2
5,797436E-3
7,418977E-3
1,585099E-2
1,066206E-2
8,391901E-3
1,649960E-2
1,455375E-2
4,500204E-3
8,391901E-3
1,098637E-2
7,418977E-3
8,391901E-3
1,552668E-2
1,358083E-2
4,824512E-3
9,689133E-3
1,131067E-2
6,446052E-3
9,364825E-3
1,682391E-2
1,098637E-2
6,770361E-3
1,228360E-2
1,131067E-2
7,743285E-3
1,033775E-2
1,714822E-2
1,163498E-2
8,067593E-3
1,325652E-2
9,689133E-3
5,797436E-3
1,163498E-2
1,844545E-2
1,260791E-2
1,195929E-2
1,487806E-2
8,391901E-3
6,446052E-3
1,260791E-2
1,422945E-2
1,098637E-2
1,293221E-2
1,617530E-2
7,418977E-3
7,094669E-3
1,552668E-2
1,649960E-2
9,040517E-3
1,228360E-2
1,487806E-2
5,473128E-3
8,716209E-3
1,487806E-2
1,293221E-2
1,033775E-2
1,617530E-2
1,552668E-2
5,473128E-3
9,364825E-3
1,585099E-2
9,689133E-3
8,716209E-3
1,455375E-2
1,390514E-2
5,148820E-3
8,391901E-3
1,520237E-2
9,040517E-3
9,364825E-3
1,714822E-2
1,325652E-2
5,473128E-3
9,689133E-3
1,390514E-2
8,067593E-3
7,743285E-3
1,617530E-2
1,422945E-2
7,094669E-3
1,066206E-2
1,228360E-2
6,121744E-3
9,040517E-3
1,747253E-2
1,098637E-2
9,040517E-3
1,293221E-2
1,066206E-2
7,743285E-3
1,163498E-2
2,006699E-2
1,066206E-2
9,040517E-3
1,260791E-2
7,418977E-3
6,770361E-3
1,422945E-2
1,974268E-2
1,163498E-2
1,163498E-2
1,487806E-2
5,473128E-3
8,391901E-3
1,422945E-2
1,649960E-2
1,066206E-2
1,325652E-2
1,747253E-2
6,446052E-3
6,770361E-3
1,520237E-2
1,487806E-2
1,195929E-2
2,006699E-2
2,266146E-2
1,228360E-2
1,941838E-2
3,076916E-2
2,720177E-2
3,336362E-2
5,022765E-2
6,871321E-2
7,584799E-2
8,817169E-2
1,021169E-1
9,173908E-2
6,903752E-2
5,022765E-2
2,849900E-2
1,941838E-2
3,141778E-2
4,082271E-2
3,174208E-2
2,558023E-2
2,331007E-2
5,473128E-3
-1,430967E-2
-2,533614E-2
-3,506538E-2
-4,447032E-2
-4,576755E-2
-3,798416E-2
-4,057862E-2
-3,765985E-2
-2,501183E-2
-2,047152E-2
-1,884998E-2
-1,106658E-2
-1,985958E-3
-7,823504E-3
-9,445044E-3
-6,850580E-3
-1,268813E-2
-1,366105E-2
-9,769352E-3
-4,580423E-3
-9,769352E-3
-8,472120E-3
2,841986E-4
-3,607499E-3
-1,661650E-3
7,418977E-3
1,098637E-2
1,033775E-2
1,325652E-2
1,714822E-2
9,364825E-3
1,228360E-2
1,909407E-2
1,876976E-2
1,552668E-2
1,844545E-2
2,071561E-2
1,293221E-2
1,520237E-2
2,201284E-2
1,682391E-2
1,390514E-2
1,941838E-2
1,941838E-2
9,689133E-3
1,325652E-2
2,071561E-2
1,585099E-2
1,617530E-2
2,071561E-2
1,714822E-2
9,364825E-3
1,422945E-2
1,876976E-2
1,390514E-2
1,358083E-2
2,395869E-2
1,682391E-2
8,067593E-3
1,066206E-2
8,067593E-3
1,905739E-3
4,500204E-3
1,390514E-2
6,446052E-3
1,905739E-3
5,797436E-3
-3,644176E-4
-2,310266E-3
9,328148E-4
3,527280E-3
-1,661650E-3
-2,310266E-3
3,202971E-3
-1,985958E-3
-3,931807E-3
3,202971E-3
7,418977E-3
2,230047E-3
3,527280E-3
8,067593E-3
9,328148E-4
9,328148E-4
6,121744E-3
5,797436E-3
5,148820E-3
5,797436E-3
7,094669E-3
-2,958882E-3
-3,644176E-4
6,446052E-3
3,202971E-3
2,841986E-4
7,094669E-3
6,770361E-3
-2,958882E-3
-4,010948E-5
4,824512E-3
-4,256115E-3
-6,850580E-3
-3,283190E-3
-7,823504E-3
-2,339029E-2
-2,760630E-2
-3,701123E-2
-6,101003E-2
-8,176575E-2
-1,047916E-1
-1,540865E-1
-2,001382E-1
-2,179751E-1
-2,345149E-1
-2,675943E-1
-3,126731E-1
-3,736430E-1
-4,599090E-1
-5,208789E-1
-5,069337E-1
-4,193705E-1
-2,708374E-1
-5,776695E-2
2,386507E-1
6,352795E-1
1,048124E+0
1,306273E+0
1,388972E+0
1,417186E+0
1,494047E+0
1,635446E+0
1,770358E+0
1,863434E+0
1,895865E+0
1,834571E+0
1,673390E+0
1,414592E+0
1,100337E+0
7,643541E-1
4,384244E-1
1,157379E-1
-2,238127E-1
-5,559042E-1
-8,529704E-1
-1,103012E+0
-1,301164E+0
-1,427969E+0
-1,491857E+0
-1,514235E+0
-1,484074E+0
-1,414672E+0
-1,323217E+0
-1,221060E+0
-1,106904E+0
-9,920986E-1
-8,961034E-1
-7,965408E-1
-7,050859E-1
-6,340624E-1
-5,740654E-1
-5,127712E-1
-4,595847E-1
-4,203434E-1
-3,668326E-1
-3,100786E-1
-2,653241E-1
-2,140835E-1
-1,566809E-1
-1,106292E-1
-7,300943E-2
-2,987645E-2
1,228360E-2
3,887686E-2
6,579443E-2
9,563078E-2
1,105490E-1
1,180080E-1
1,351964E-1
1,478444E-1
1,488173E-1
1,559521E-1
1,669786E-1
1,637355E-1
1,604924E-1
1,656813E-1
1,660056E-1
1,617896E-1
1,656813E-1
1,705460E-1
1,640598E-1
1,591952E-1
1,608167E-1
1,520604E-1
1,475201E-1
1,514118E-1
1,543305E-1
1,416825E-1
1,384394E-1
1,390881E-1
1,287102E-1
1,248185E-1
1,274130E-1
1,257914E-1
1,176837E-1
1,141163E-1
1,144406E-1
1,034142E-1
1,008197E-1
1,040628E-1
1,014683E-1
9,660370E-2
9,563078E-2
9,336062E-2
8,200984E-2
8,492861E-2
8,784739E-2
8,136122E-2
7,811814E-2
7,941537E-2
7,876676E-2
6,774028E-2
6,903752E-2
7,390214E-2
6,547013E-2
6,255135E-2
6,968613E-2
6,319997E-2
5,638950E-2
5,898396E-2
5,963258E-2
5,184919E-2
5,282211E-2
5,930827E-2
5,152488E-2
4,633595E-2
4,698456E-2
4,860611E-2
4,341718E-2
4,341718E-2
5,184919E-2
4,341718E-2
3,855255E-2
4,179564E-2
3,757963E-2
3,271501E-2
3,790394E-2
4,017409E-2
3,368793E-2
3,271501E-2
3,628240E-2
2,947193E-2
2,687746E-2
3,174208E-2
3,368793E-2
2,590454E-2
2,687746E-2
2,882331E-2
1,909407E-2
1,941838E-2
2,460731E-2
2,493161E-2
1,941838E-2
2,201284E-2
2,395869E-2
1,358083E-2
1,520237E-2
1,812114E-2
1,585099E-2
1,358083E-2
1,844545E-2
2,006699E-2
1,066206E-2
1,293221E-2
2,039130E-2
1,422945E-2
1,390514E-2
2,136422E-2
1,974268E-2
1,066206E-2
1,487806E-2
2,039130E-2
1,520237E-2
1,585099E-2
2,331007E-2
2,201284E-2
1,325652E-2
1,649960E-2
2,298577E-2
1,585099E-2
1,649960E-2
2,558023E-2
2,233715E-2
1,552668E-2
2,039130E-2
2,233715E-2
1,649960E-2
2,071561E-2
2,849900E-2
2,136422E-2
1,747253E-2
2,363438E-2
2,233715E-2
1,909407E-2
2,395869E-2
3,271501E-2
2,395869E-2
2,006699E-2
2,622885E-2
2,201284E-2
2,136422E-2
2,849900E-2
3,303932E-2
2,590454E-2
2,493161E-2
2,720177E-2
2,201284E-2
2,233715E-2
2,849900E-2
3,206639E-2
2,363438E-2
2,558023E-2
2,914762E-2
1,974268E-2
2,266146E-2
2,849900E-2
2,687746E-2
2,363438E-2
2,882331E-2
3,012054E-2
1,974268E-2
2,395869E-2
2,914762E-2
2,655315E-2
2,460731E-2
3,076916E-2
2,914762E-2
2,006699E-2
2,395869E-2
3,044485E-2
2,395869E-2
2,493161E-2
3,336362E-2
2,752608E-2
1,941838E-2
2,525592E-2
2,849900E-2
2,331007E-2
2,493161E-2
3,498517E-2
2,817469E-2
2,266146E-2
2,817469E-2
2,849900E-2
2,331007E-2
2,622885E-2
3,401224E-2
2,752608E-2
2,460731E-2
2,882331E-2
2,331007E-2
2,363438E-2
2,785039E-2
3,044485E-2
2,460731E-2
2,525592E-2
2,882331E-2
1,941838E-2
2,039130E-2
2,525592E-2
2,687746E-2
2,168853E-2
2,590454E-2
2,947193E-2
1,682391E-2
2,039130E-2
2,752608E-2
2,266146E-2
1,941838E-2
2,655315E-2
2,525592E-2
1,714822E-2
2,136422E-2
2,655315E-2
2,298577E-2
2,071561E-2
2,655315E-2
2,493161E-2
1,552668E-2
1,974268E-2
2,266146E-2
1,812114E-2
1,909407E-2
2,687746E-2
2,298577E-2
1,617530E-2
2,006699E-2
2,039130E-2
1,682391E-2
1,844545E-2
2,428300E-2
1,812114E-2
1,358083E-2
1,844545E-2
1,941838E-2
1,455375E-2
1,617530E-2
2,428300E-2
1,617530E-2
1,325652E-2
1,941838E-2
1,455375E-2
1,260791E-2
1,876976E-2
2,331007E-2
1,552668E-2
1,585099E-2
1,909407E-2
1,228360E-2
1,228360E-2
1,812114E-2
2,071561E-2
1,455375E-2
1,617530E-2
1,876976E-2
8,716209E-3
1,001344E-2
1,552668E-2
1,585099E-2
1,228360E-2
1,358083E-2
1,358083E-2
4,175896E-3
8,391901E-3
1,422945E-2
8,716209E-3
7,094669E-3
1,487806E-2
1,358083E-2
2,878663E-3
6,446052E-3
1,195929E-2
3,202971E-3
3,527280E-3
1,131067E-2
9,040517E-3
9,328148E-4
4,824512E-3
5,473128E-3
-4,010948E-5
1,581431E-3
7,743285E-3
9,328148E-4
-2,634574E-3
-4,010948E-5
-2,310266E-3
-5,553347E-3
-4,010948E-5
6,446052E-3
-2,958882E-3
-2,958882E-3
2,841986E-4
-8,796428E-3
-8,147812E-3
-2,310266E-3
-4,010948E-5
-6,526271E-3
-7,174888E-3
-5,229039E-3
-1,366105E-2
-1,203951E-2
-6,850580E-3
-8,796428E-3
-1,268813E-2
-1,041797E-2
-6,201963E-3
-1,722844E-2
-1,366105E-2
-5,229039E-3
-1,268813E-2
-8,796428E-3
-1,337342E-3
-1,337342E-3
-7,823504E-3
1,257123E-3
8,391901E-3
6,121744E-3
1,163498E-2
2,428300E-2
2,460731E-2
2,493161E-2
3,433655E-2
3,790394E-2
3,693101E-2
4,503872E-2
5,865966E-2
5,444365E-2
5,541658E-2
6,319997E-2
6,060550E-2
6,190274E-2
6,806459E-2
7,455075E-2
6,709167E-2
6,579443E-2
6,806459E-2
5,801104E-2
5,768673E-2
6,255135E-2
6,222705E-2
5,184919E-2
5,444365E-2
5,476796E-2
4,049840E-2
3,757963E-2
4,179564E-2
3,790394E-2
3,109347E-2
3,076916E-2
2,882331E-2
1,876976E-2
1,876976E-2
2,298577E-2
1,585099E-2
1,163498E-2
1,325652E-2
1,098637E-2
-1,337342E-3
9,328148E-4
8,067593E-3
-6,887257E-4
-2,634574E-3
2,554355E-3
3,527280E-3
-8,147812E-3
-5,553347E-3
-4,010948E-5
-8,147812E-3
-7,499196E-3
-1,013034E-3
-2,634574E-3
-8,796428E-3
-4,580423E-3
-1,013034E-3
-8,796428E-3
-5,229039E-3
3,527280E-3
-3,283190E-3
-6,526271E-3
-2,310266E-3
-3,607499E-3
-7,174888E-3
-2,634574E-3
5,148820E-3
-3,644176E-4
-1,337342E-3
1,257123E-3
-4,256115E-3
-3,931807E-3
1,257123E-3
7,418977E-3
6,085067E-4
1,905739E-3
8,067593E-3
-1,661650E-3
2,841986E-4
7,094669E-3
7,743285E-3
4,500204E-3
8,067593E-3
1,358083E-2
4,175896E-3
5,797436E-3
1,163498E-2
9,364825E-3
9,689133E-3
1,325652E-2
1,552668E-2
5,473128E-3
8,391901E-3
1,714822E-2
1,260791E-2
1,195929E-2
1,876976E-2
1,747253E-2
8,067593E-3
1,390514E-2
2,039130E-2
1,422945E-2
1,585099E-2
2,331007E-2
2,039130E-2
1,358083E-2
1,617530E-2
2,006699E-2
1,390514E-2
1,682391E-2
2,558023E-2
1,974268E-2
1,585099E-2
2,136422E-2
2,071561E-2
1,585099E-2
1,844545E-2
2,590454E-2
1,974268E-2
1,649960E-2
2,103992E-2
2,136422E-2
1,747253E-2
2,103992E-2
3,076916E-2
2,395869E-2
2,103992E-2
2,525592E-2
2,298577E-2
2,006699E-2
2,428300E-2
3,141778E-2
2,460731E-2
2,395869E-2
2,914762E-2
2,493161E-2
2,331007E-2
2,752608E-2
3,174208E-2
2,558023E-2
2,525592E-2
3,076916E-2
2,395869E-2
2,460731E-2
3,076916E-2
3,303932E-2
2,655315E-2
2,947193E-2
3,141778E-2
2,331007E-2
2,558023E-2
3,109347E-2
2,849900E-2
2,622885E-2
2,914762E-2
3,076916E-2
2,201284E-2
2,493161E-2
3,239070E-2
2,687746E-2
2,331007E-2
2,882331E-2
2,817469E-2
1,714822E-2
2,266146E-2
2,849900E-2
2,201284E-2
2,233715E-2
2,720177E-2
2,460731E-2
1,779684E-2
2,136422E-2
2,590454E-2
1,747253E-2
1,779684E-2
2,785039E-2
2,331007E-2
1,747253E-2
2,071561E-2
2,233715E-2
1,747253E-2
2,071561E-2
2,882331E-2
2,266146E-2
1,844545E-2
2,201284E-2
1,941838E-2
1,747253E-2
2,039130E-2
2,590454E-2
2,298577E-2
2,136422E-2
2,395869E-2
2,071561E-2
1,682391E-2
2,395869E-2
3,174208E-2
2,363438E-2
2,266146E-2
2,785039E-2
2,201284E-2
2,266146E-2
2,849900E-2
2,979624E-2
2,558023E-2
2,687746E-2
3,044485E-2
2,201284E-2
2,233715E-2
3,044485E-2
2,914762E-2
2,655315E-2
3,141778E-2
3,109347E-2
1,974268E-2
2,558023E-2
3,303932E-2
2,655315E-2
2,817469E-2
3,466086E-2
3,368793E-2
2,266146E-2
2,590454E-2
3,336362E-2
2,622885E-2
2,655315E-2
3,530947E-2
3,271501E-2
2,136422E-2
2,525592E-2
3,141778E-2
2,331007E-2
2,525592E-2
3,498517E-2
2,914762E-2
2,363438E-2
2,817469E-2
2,655315E-2
2,428300E-2
2,655315E-2
3,336362E-2
2,687746E-2
2,558023E-2
2,914762E-2
2,298577E-2
2,136422E-2
2,752608E-2
3,076916E-2
2,460731E-2
2,298577E-2
2,493161E-2
1,779684E-2
1,812114E-2
2,428300E-2
2,363438E-2
1,812114E-2
2,071561E-2
2,428300E-2
1,358083E-2
1,585099E-2
2,331007E-2
1,779684E-2
1,455375E-2
2,039130E-2
2,136422E-2
1,098637E-2
1,422945E-2
1,974268E-2
1,293221E-2
1,390514E-2
2,006699E-2
1,682391E-2
9,689133E-3
1,293221E-2
1,714822E-2
1,001344E-2
1,066206E-2
1,876976E-2
1,293221E-2
5,473128E-3
9,689133E-3
1,260791E-2
6,446052E-3
7,743285E-3
1,682391E-2
9,040517E-3
3,851588E-3
6,770361E-3
5,797436E-3
2,554355E-3
5,473128E-3
1,390514E-2
8,067593E-3
5,148820E-3
6,446052E-3
3,202971E-3
1,581431E-3
7,418977E-3
1,325652E-2
6,446052E-3
5,797436E-3
9,040517E-3
1,257123E-3
3,202971E-3
8,067593E-3
9,364825E-3
4,175896E-3
9,040517E-3
1,195929E-2
6,085067E-4
1,581431E-3
9,040517E-3
8,716209E-3
2,554355E-3
5,797436E-3
1,033775E-2
-6,887257E-4
1,905739E-3
1,098637E-2
6,446052E-3
2,554355E-3
5,148820E-3
6,121744E-3
-1,661650E-3
1,581431E-3
7,743285E-3
1,905739E-3
1,905739E-3
8,391901E-3
5,148820E-3
-3,607499E-3
-4,010948E-5
7,418977E-3
3,202971E-3
6,085067E-4
1,131067E-2
5,148820E-3
-3,283190E-3
2,230047E-3
3,527280E-3
-1,013034E-3
3,527280E-3
1,001344E-2
2,554355E-3
-3,644176E-4
5,148820E-3
2,230047E-3
-2,310266E-3
1,905739E-3
8,391901E-3
3,527280E-3
1,581431E-3
8,067593E-3
2,230047E-3
-4,010948E-5
6,446052E-3
9,689133E-3
1,581431E-3
1,581431E-3
6,446052E-3
2,841986E-4
3,202971E-3
8,391901E-3
7,094669E-3
3,202971E-3
6,446052E-3
9,364825E-3
-4,010948E-5
6,085067E-4
7,743285E-3
4,824512E-3
3,202971E-3
7,418977E-3
7,094669E-3
-1,985958E-3
1,905739E-3
7,094669E-3
2,878663E-3
3,851588E-3
1,066206E-2
7,418977E-3
-1,661650E-3
3,202971E-3
8,391901E-3
1,905739E-3
1,257123E-3
1,098637E-2
7,094669E-3
1,905739E-3
5,148820E-3
8,716209E-3
3,202971E-3
5,148820E-3
1,228360E-2
8,391901E-3
3,202971E-3
8,391901E-3
6,121744E-3
9,328148E-4
6,446052E-3
1,455375E-2
6,121744E-3
5,148820E-3
1,131067E-2
5,473128E-3
3,851588E-3
9,364825E-3
1,163498E-2
6,770361E-3
7,743285E-3
1,163498E-2
3,202971E-3
3,851588E-3
1,131067E-2
1,228360E-2
6,770361E-3
8,716209E-3
1,195929E-2
3,851588E-3
5,473128E-3
1,163498E-2
1,001344E-2
7,094669E-3
1,163498E-2
1,390514E-2
4,500204E-3
8,716209E-3
1,617530E-2
1,163498E-2
9,364825E-3
1,520237E-2
1,747253E-2
6,770361E-3
1,033775E-2
1,747253E-2
1,228360E-2
1,195929E-2
1,812114E-2
1,682391E-2
7,743285E-3
1,131067E-2
1,487806E-2
8,391901E-3
1,260791E-2
1,974268E-2
1,390514E-2
7,743285E-3
8,716209E-3
1,131067E-2
8,067593E-3
9,689133E-3
1,844545E-2
1,228360E-2
7,094669E-3
1,325652E-2
1,195929E-2
6,121744E-3
1,131067E-2
1,909407E-2
1,260791E-2
1,033775E-2
1,617530E-2
1,033775E-2
9,364825E-3
1,455375E-2
2,136422E-2
1,325652E-2
1,260791E-2
1,682391E-2
9,040517E-3
9,689133E-3
1,617530E-2
2,006699E-2
1,358083E-2
1,552668E-2
1,779684E-2
9,040517E-3
1,260791E-2
1,876976E-2
1,585099E-2
1,487806E-2
1,520237E-2
1,779684E-2
9,364825E-3
1,131067E-2
1,844545E-2
1,260791E-2
1,358083E-2
1,941838E-2
1,747253E-2
8,391901E-3
1,131067E-2
1,682391E-2
1,001344E-2
1,195929E-2
1,974268E-2
1,293221E-2
7,743285E-3
1,163498E-2
1,325652E-2
7,094669E-3
1,163498E-2
1,909407E-2
1,358083E-2
6,770361E-3
1,001344E-2
1,131067E-2
7,094669E-3
1,228360E-2
1,844545E-2
1,066206E-2
6,770361E-3
1,228360E-2
9,040517E-3
5,797436E-3
1,098637E-2
1,585099E-2
1,033775E-2
9,040517E-3
1,163498E-2
7,418977E-3
6,121744E-3
9,040517E-3
1,552668E-2
8,716209E-3
9,364825E-3
1,455375E-2
5,148820E-3
6,121744E-3
1,455375E-2
1,422945E-2
1,098637E-2
1,066206E-2
1,358083E-2
4,500204E-3
7,094669E-3
1,422945E-2
1,325652E-2
1,066206E-2
1,195929E-2
1,455375E-2
6,121744E-3
7,743285E-3
1,455375E-2
1,001344E-2
7,094669E-3
1,585099E-2
1,455375E-2
5,797436E-3
9,364825E-3
1,390514E-2
6,770361E-3
6,770361E-3
1,714822E-2
1,455375E-2
8,067593E-3
1,195929E-2
1,358083E-2
1,001344E-2
1,228360E-2
2,006699E-2
1,422945E-2
1,001344E-2
1,682391E-2
1,682391E-2
1,163498E-2
1,682391E-2
2,298577E-2
1,585099E-2
1,455375E-2
1,941838E-2
1,487806E-2
1,455375E-2
2,006699E-2
2,590454E-2
1,941838E-2
1,779684E-2
2,298577E-2
1,812114E-2
1,714822E-2
2,331007E-2
2,817469E-2
2,103992E-2
2,298577E-2
2,752608E-2
1,844545E-2
2,103992E-2
2,817469E-2
2,849900E-2
2,460731E-2
2,558023E-2
3,044485E-2
1,941838E-2
2,103992E-2
3,012054E-2
2,785039E-2
2,493161E-2
3,109347E-2
3,336362E-2
2,168853E-2
2,590454E-2
3,206639E-2
2,785039E-2
2,817469E-2
3,336362E-2
3,206639E-2
2,331007E-2
2,687746E-2
3,239070E-2
2,720177E-2
2,622885E-2
3,595809E-2
3,174208E-2
2,428300E-2
2,914762E-2
3,109347E-2
2,493161E-2
2,849900E-2
3,563378E-2
2,979624E-2
2,590454E-2
2,979624E-2
2,720177E-2
2,525592E-2
2,882331E-2
3,498517E-2
2,947193E-2
2,817469E-2
3,466086E-2
3,109347E-2
3,174208E-2
4,017409E-2
4,666026E-2
4,244425E-2
4,860611E-2
6,319997E-2
7,390214E-2
9,173908E-2
1,060086E-1
1,121705E-1
1,050357E-1
8,914462E-2
6,449720E-2
3,303932E-2
3,303932E-2
4,795749E-2
4,568733E-2
4,244425E-2
4,147133E-2
2,849900E-2
7,094669E-3
-2,310266E-3
-1,430967E-2
-3,117369E-2
-3,668692E-2
-3,538969E-2
-3,830846E-2
-4,122724E-2
-3,149799E-2
-2,014721E-2
-1,917429E-2
-1,495828E-2
-2,634574E-3
-3,931807E-3
-1,041797E-2
-5,877655E-3
-5,553347E-3
-1,203951E-2
-1,041797E-2
-2,634574E-3
-6,201963E-3
-1,236382E-2
-5,877655E-3
-4,256115E-3
-7,174888E-3
-3,644176E-4
1,066206E-2
6,121744E-3
4,500204E-3
9,040517E-3
9,040517E-3
6,446052E-3
1,195929E-2
1,812114E-2
9,040517E-3
1,131067E-2
1,455375E-2
8,067593E-3
6,770361E-3
1,163498E-2
1,682391E-2
1,163498E-2
8,716209E-3
1,455375E-2
7,418977E-3
4,824512E-3
1,195929E-2
1,617530E-2
9,689133E-3
1,033775E-2
1,520237E-2
3,851588E-3
5,797436E-3
1,228360E-2
1,131067E-2
8,391901E-3
1,163498E-2
1,260791E-2
2,554355E-3
9,328148E-4
3,202971E-3
-2,634574E-3
-4,256115E-3
-1,337342E-3
-4,010948E-5
-1,139089E-2
-7,174888E-3
-1,661650E-3
-1,009366E-2
-1,203951E-2
-6,201963E-3
-8,796428E-3
-1,690413E-2
-1,236382E-2
-8,472120E-3
-1,430967E-2
-1,268813E-2
-3,931807E-3
-5,553347E-3
-1,041797E-2
-7,823504E-3
-3,283190E-3
-8,796428E-3
-8,796428E-3
6,085067E-4
-6,526271E-3
-1,074228E-2
-5,553347E-3
-7,174888E-3
-1,171520E-2
-8,472120E-3
-1,337342E-3
-5,877655E-3
-7,823504E-3
-4,904731E-3
-1,139089E-2
-1,333674E-2
-8,147812E-3
-5,553347E-3
-1,366105E-2
-1,528259E-2
-1,495828E-2
-2,663337E-2
-2,987645E-2
-3,247092E-2
-4,674048E-2
-6,717189E-2
-8,922484E-2
-1,210070E-1
-1,793825E-1
-2,105161E-1
-2,231641E-1
-2,445684E-1
-2,773235E-1
-3,220780E-1
-3,934258E-1
-4,839078E-1
-5,260678E-1
-4,952586E-1
-4,012092E-1
-2,374336E-1
-7,499196E-3
2,996206E-1
7,147350E-1
1,111039E+0
1,331245E+0
1,391566E+0
1,427564E+0
1,521614E+0
1,656850E+0
1,782357E+0
1,869596E+0
1,885812E+0
1,798897E+0
1,617284E+0
1,348109E+0
1,020233E+0
6,858715E-1
3,657794E-1
3,757963E-2
-3,009980E-1
-6,256304E-1
-9,149132E-1
-1,163982E+0
-1,347540E+0
-1,455859E+0
-1,507748E+0
-1,516829E+0
-1,476939E+0
-1,397808E+0
-1,307326E+0
-1,202250E+0
-1,082581E+0
-9,745859E-1
-8,701587E-1
-7,702718E-1
-6,830329E-1
-6,197929E-1
-5,604445E-1
-5,007718E-1
-4,537471E-1
-4,041280E-1
-3,483470E-1
-2,941876E-1
-2,494330E-1
-1,978680E-1
-1,466274E-1
-1,064132E-1
-6,392880E-2
-1,625551E-2
2,298577E-2
4,763318E-2
7,422644E-2
1,004954E-1
1,073059E-1
1,241699E-1
1,403853E-1
1,478444E-1
1,520604E-1
1,601681E-1
1,650327E-1
1,566007E-1
1,627626E-1
1,702216E-1
1,663299E-1
1,647084E-1
1,724918E-1
1,692487E-1
1,575736E-1
1,598438E-1
1,611410E-1
1,533576E-1
1,530333E-1
1,572493E-1
1,478444E-1
1,397367E-1
1,407096E-1
1,387638E-1
1,287102E-1
1,264400E-1
1,293588E-1
1,215754E-1
1,124948E-1
1,137920E-1
1,105490E-1
1,011440E-1
1,021169E-1
1,076302E-1
9,822524E-2
9,206339E-2
9,336062E-2
8,525292E-2
8,136122E-2
8,557723E-2
8,849600E-2
7,941537E-2
7,487506E-2
7,746953E-2
7,065906E-2
6,838890E-2
7,065906E-2
7,422644E-2
6,449720E-2
6,222705E-2
6,611874E-2
5,671381E-2
5,736242E-2
6,190274E-2
6,060550E-2
5,314642E-2
5,411934E-2
5,671381E-2
4,471441E-2
4,795749E-2
5,314642E-2
4,860611E-2
4,666026E-2
4,730887E-2
4,730887E-2
3,498517E-2
3,822825E-2
4,406579E-2
3,822825E-2
3,466086E-2
4,049840E-2
3,693101E-2
2,655315E-2
3,044485E-2
3,433655E-2
2,590454E-2
2,558023E-2
3,303932E-2
2,849900E-2
2,201284E-2
2,395869E-2
2,395869E-2
1,876976E-2
2,071561E-2
2,914762E-2
2,298577E-2
1,909407E-2
2,460731E-2
2,006699E-2
1,520237E-2
2,103992E-2
2,752608E-2
2,071561E-2
1,844545E-2
2,233715E-2
1,585099E-2
1,649960E-2
2,168853E-2
2,622885E-2
1,909407E-2
1,941838E-2
2,493161E-2
1,714822E-2
1,812114E-2
2,363438E-2
2,233715E-2
2,006699E-2
2,525592E-2
2,590454E-2
1,617530E-2
1,974268E-2
2,525592E-2
2,136422E-2
2,201284E-2
2,687746E-2
2,558023E-2
1,909407E-2
2,266146E-2
2,752608E-2
1,909407E-2
1,941838E-2
2,817469E-2
2,525592E-2
1,844545E-2
2,428300E-2
2,525592E-2
1,876976E-2
2,201284E-2
3,012054E-2
2,525592E-2
1,909407E-2
2,331007E-2
2,331007E-2
1,909407E-2
1,974268E-2
3,174208E-2
2,558023E-2
2,039130E-2
2,525592E-2
2,298577E-2
1,974268E-2
2,363438E-2
3,141778E-2
2,298577E-2
2,136422E-2
2,752608E-2
2,168853E-2
2,103992E-2
2,395869E-2
2,947193E-2
2,201284E-2
2,168853E-2
2,655315E-2
1,909407E-2
1,876976E-2
2,558023E-2
2,752608E-2
2,233715E-2
2,428300E-2
2,817469E-2
1,779684E-2
1,812114E-2
2,525592E-2
2,525592E-2
2,168853E-2
2,525592E-2
2,622885E-2
1,812114E-2
2,233715E-2
2,785039E-2
2,298577E-2
2,039130E-2
2,622885E-2
2,720177E-2
1,909407E-2
2,039130E-2
2,687746E-2
2,233715E-2
2,266146E-2
2,720177E-2
2,266146E-2
1,876976E-2
2,266146E-2
2,687746E-2
2,103992E-2
2,136422E-2
2,882331E-2
2,817469E-2
1,779684E-2
2,136422E-2
2,590454E-2
2,039130E-2
2,006699E-2
2,947193E-2
2,395869E-2
1,812114E-2
2,331007E-2
2,298577E-2
1,812114E-2
1,909407E-2
2,849900E-2
2,266146E-2
1,876976E-2
2,622885E-2
1,974268E-2
1,649960E-2
2,071561E-2
2,655315E-2
2,039130E-2
2,039130E-2
2,493161E-2
1,682391E-2
1,552668E-2
2,168853E-2
2,720177E-2
1,909407E-2
1,909407E-2
2,168853E-2
1,358083E-2
1,390514E-2
2,006699E-2
2,233715E-2
1,649960E-2
2,006699E-2
2,298577E-2
1,195929E-2
1,455375E-2
2,266146E-2
1,649960E-2
1,422945E-2
2,006699E-2
2,071561E-2
1,228360E-2
1,487806E-2
1,941838E-2
1,585099E-2
1,520237E-2
2,136422E-2
1,909407E-2
9,364825E-3
1,455375E-2
1,812114E-2
1,293221E-2
1,228360E-2
2,039130E-2
1,552668E-2
9,040517E-3
1,358083E-2
1,358083E-2
8,716209E-3
1,098637E-2
1,747253E-2
1,131067E-2
6,770361E-3
1,001344E-2
1,131067E-2
7,418977E-3
9,689133E-3
1,747253E-2
9,364825E-3
6,121744E-3
1,033775E-2
6,121744E-3
5,797436E-3
9,364825E-3
1,260791E-2
7,094669E-3
8,067593E-3
1,066206E-2
2,554355E-3
2,230047E-3
7,743285E-3
9,040517E-3
2,878663E-3
4,500204E-3
8,391901E-3
-3,644176E-4
2,841986E-4
6,121744E-3
2,878663E-3
-2,310266E-3
1,905739E-3
2,878663E-3
-6,850580E-3
-4,256115E-3
2,230047E-3
-3,607499E-3
-6,201963E-3
-1,985958E-3
-4,010948E-5
-1,171520E-2
-8,796428E-3
-2,634574E-3
-1,009366E-2
-1,106658E-2
-2,958882E-3
-4,580423E-3
-1,333674E-2
-9,769352E-3
-6,526271E-3
-1,333674E-2
-1,074228E-2
-1,985958E-3
-4,580423E-3
-9,120736E-3
-2,310266E-3
-4,010948E-5
-1,985958E-3
2,878663E-3
1,293221E-2
1,001344E-2
1,228360E-2
2,168853E-2
2,168853E-2
2,395869E-2
3,336362E-2
4,341718E-2
4,211994E-2
4,633595E-2
5,574088E-2
5,379503E-2
5,541658E-2
6,352428E-2
7,163198E-2
6,741597E-2
6,741597E-2
7,195629E-2
6,352428E-2
6,676736E-2
7,228060E-2
7,065906E-2
6,514582E-2
6,482151E-2
6,547013E-2
5,249780E-2
5,184919E-2
5,217349E-2
4,795749E-2
4,179564E-2
4,309287E-2
4,147133E-2
2,687746E-2
2,720177E-2
2,979624E-2
1,974268E-2
1,812114E-2
2,331007E-2
1,617530E-2
6,121744E-3
7,418977E-3
1,066206E-2
2,230047E-3
2,878663E-3
8,716209E-3
3,527280E-3
-4,904731E-3
-1,013034E-3
1,257123E-3
-6,526271E-3
-5,229039E-3
2,230047E-3
-2,634574E-3
-8,472120E-3
-4,256115E-3
-2,634574E-3
-8,796428E-3
-6,526271E-3
3,202971E-3
-2,634574E-3
-6,526271E-3
-2,310266E-3
-3,283190E-3
-6,850580E-3
-4,580423E-3
5,797436E-3
-4,010948E-5
-2,958882E-3
1,581431E-3
-3,931807E-3
-5,877655E-3
2,841986E-4
6,770361E-3
1,257123E-3
-6,887257E-4
4,175896E-3
-1,013034E-3
-2,634574E-3
3,851588E-3
8,067593E-3
2,230047E-3
3,527280E-3
7,094669E-3
1,257123E-3
1,257123E-3
7,094669E-3
9,364825E-3
5,473128E-3
9,040517E-3
1,195929E-2
3,527280E-3
5,473128E-3
1,422945E-2
9,040517E-3
9,364825E-3
1,422945E-2
1,487806E-2
6,770361E-3
1,001344E-2
1,585099E-2
1,066206E-2
1,228360E-2
1,974268E-2
1,747253E-2
9,364825E-3
1,455375E-2
1,747253E-2
1,325652E-2
1,487806E-2
2,395869E-2
2,103992E-2
1,358083E-2
1,552668E-2
1,909407E-2
1,325652E-2
1,747253E-2
2,655315E-2
2,201284E-2
1,714822E-2
2,266146E-2
2,071561E-2
1,682391E-2
2,136422E-2
3,174208E-2
2,428300E-2
2,266146E-2
2,525592E-2
2,201284E-2
2,039130E-2
2,460731E-2
3,368793E-2
2,525592E-2
2,428300E-2
2,849900E-2
2,266146E-2
2,136422E-2
2,720177E-2
2,979624E-2
2,655315E-2
2,720177E-2
3,044485E-2
2,266146E-2
2,363438E-2
3,076916E-2
3,012054E-2
2,460731E-2
3,044485E-2
3,401224E-2
2,525592E-2
2,687746E-2
3,433655E-2
2,947193E-2
2,655315E-2
3,206639E-2
3,174208E-2
2,266146E-2
2,558023E-2
2,979624E-2
2,525592E-2
2,655315E-2
3,239070E-2
2,752608E-2
2,136422E-2
2,590454E-2
2,720177E-2
2,168853E-2
2,428300E-2
3,174208E-2
2,655315E-2
2,266146E-2
2,687746E-2
2,752608E-2
2,201284E-2
2,622885E-2
3,336362E-2
2,558023E-2
2,331007E-2
2,785039E-2
2,266146E-2
2,071561E-2
2,720177E-2
3,271501E-2
2,558023E-2
2,590454E-2
2,817469E-2
2,136422E-2
2,168853E-2
2,785039E-2
2,720177E-2
2,395869E-2
2,882331E-2
2,979624E-2
2,168853E-2
2,331007E-2
3,076916E-2
2,882331E-2
2,720177E-2
3,239070E-2
3,303932E-2
2,266146E-2
2,752608E-2
3,303932E-2
2,752608E-2
3,012054E-2
3,790394E-2
3,401224E-2
2,785039E-2
3,174208E-2
3,368793E-2
2,979624E-2
3,206639E-2
4,017409E-2
3,530947E-2
3,076916E-2
3,433655E-2
3,336362E-2
3,109347E-2
3,693101E-2
4,276856E-2
3,563378E-2
3,368793E-2
3,757963E-2
3,174208E-2
3,401224E-2
3,757963E-2
3,984979E-2
3,368793E-2
3,530947E-2
4,017409E-2
3,076916E-2
2,979624E-2
3,530947E-2
3,595809E-2
3,141778E-2
3,433655E-2
3,498517E-2
2,460731E-2
2,947193E-2
3,336362E-2
2,849900E-2
2,460731E-2
2,882331E-2
2,979624E-2
1,747253E-2
2,136422E-2
2,655315E-2
1,974268E-2
1,876976E-2
2,525592E-2
2,103992E-2
1,260791E-2
1,779684E-2
1,974268E-2
1,358083E-2
1,390514E-2
2,233715E-2
1,747253E-2
1,098637E-2
1,520237E-2
1,682391E-2
1,001344E-2
1,228360E-2
2,103992E-2
1,520237E-2
8,716209E-3
1,422945E-2
1,260791E-2
5,473128E-3
1,001344E-2
1,779684E-2
9,689133E-3
5,148820E-3
9,364825E-3
7,094669E-3
3,527280E-3
4,824512E-3
1,325652E-2
6,446052E-3
4,175896E-3
7,743285E-3
9,328148E-4
-1,013034E-3
4,500204E-3
9,689133E-3
2,841986E-4
-4,010948E-5
3,527280E-3
-3,931807E-3
-2,958882E-3
9,328148E-4
9,328148E-4
-1,985958E-3
-4,010948E-5
6,085067E-4
-8,796428E-3
-7,823504E-3
1,257123E-3
-2,634574E-3
-5,553347E-3
9,328148E-4
2,841986E-4
-9,120736E-3
-5,229039E-3
2,841986E-4
-7,174888E-3
-5,229039E-3
2,878663E-3
9,328148E-4
-6,850580E-3
-2,634574E-3
-1,985958E-3
-6,201963E-3
-3,931807E-3
5,473128E-3
1,257123E-3
-4,256115E-3
9,328148E-4
1,905739E-3
-3,931807E-3
1,257123E-3
8,716209E-3
3,527280E-3
-4,010948E-5
4,500204E-3
-4,010948E-5
-1,337342E-3
2,878663E-3
9,364825E-3
3,851588E-3
1,905739E-3
6,121744E-3
-1,661650E-3
-4,010948E-5
7,094669E-3
7,418977E-3
2,554355E-3
6,121744E-3
8,391901E-3
-1,013034E-3
2,554355E-3
1,066206E-2
8,391901E-3
7,094669E-3
1,163498E-2
1,325652E-2
3,202971E-3
6,121744E-3
1,228360E-2
7,418977E-3
6,121744E-3
1,358083E-2
1,195929E-2
4,824512E-3
7,418977E-3
1,260791E-2
5,797436E-3
8,716209E-3
1,552668E-2
1,131067E-2
4,175896E-3
6,770361E-3
8,391901E-3
4,500204E-3
8,067593E-3
1,617530E-2
9,689133E-3
6,770361E-3
1,195929E-2
7,418977E-3
3,202971E-3
8,067593E-3
1,390514E-2
7,418977E-3
5,148820E-3
1,066206E-2
3,527280E-3
5,148820E-3
1,098637E-2
1,422945E-2
7,094669E-3
6,446052E-3
1,131067E-2
2,878663E-3
4,500204E-3
1,098637E-2
1,260791E-2
7,418977E-3
1,131067E-2
1,390514E-2
3,527280E-3
6,770361E-3
1,066206E-2
8,391901E-3
6,770361E-3
1,001344E-2
1,163498E-2
1,257123E-3
5,473128E-3
1,195929E-2
8,716209E-3
8,067593E-3
1,293221E-2
1,033775E-2
-6,887257E-4
5,473128E-3
1,131067E-2
4,500204E-3
5,473128E-3
1,422945E-2
1,131067E-2
3,202971E-3
4,500204E-3
9,364825E-3
3,202971E-3
5,797436E-3
1,552668E-2
8,391901E-3
1,905739E-3
7,418977E-3
7,094669E-3
3,527280E-3
6,770361E-3
1,066206E-2
7,743285E-3
5,797436E-3
8,716209E-3
4,824512E-3
2,878663E-3
8,391901E-3
1,422945E-2
6,121744E-3
6,446052E-3
1,131067E-2
3,527280E-3
5,797436E-3
1,033775E-2
1,228360E-2
7,418977E-3
7,418977E-3
1,260791E-2
6,121744E-3
7,743285E-3
1,325652E-2
1,131067E-2
7,418977E-3
1,098637E-2
1,422945E-2
3,202971E-3
5,148820E-3
1,325652E-2
9,040517E-3
6,446052E-3
1,195929E-2
1,195929E-2
1,905739E-3
6,446052E-3
1,066206E-2
5,797436E-3
4,824512E-3
1,293221E-2
9,364825E-3
3,202971E-3
8,067593E-3
1,163498E-2
4,175896E-3
4,175896E-3
1,390514E-2
7,743285E-3
4,175896E-3
7,418977E-3
9,040517E-3
5,148820E-3
6,770361E-3
1,455375E-2
9,364825E-3
5,473128E-3
9,040517E-3
6,121744E-3
3,202971E-3
8,391901E-3
1,487806E-2
7,418977E-3
6,770361E-3
1,195929E-2
5,148820E-3
5,473128E-3
1,131067E-2
1,228360E-2
7,743285E-3
9,689133E-3
1,131067E-2
3,202971E-3
4,824512E-3
1,228360E-2
1,228360E-2
6,446052E-3
9,689133E-3
1,260791E-2
3,202971E-3
5,797436E-3
1,325652E-2
9,364825E-3
8,067593E-3
1,260791E-2
1,455375E-2
4,175896E-3
4,175896E-3
1,195929E-2
9,040517E-3
8,067593E-3
1,358083E-2
1,163498E-2
4,500204E-3
8,067593E-3
1,001344E-2
4,500204E-3
5,473128E-3
1,455375E-2
1,001344E-2
2,878663E-3
6,770361E-3
9,364825E-3
4,500204E-3
6,446052E-3
1,487806E-2
9,364825E-3
4,824512E-3
1,001344E-2
9,040517E-3
5,797436E-3
1,163498E-2
1,649960E-2
1,098637E-2
8,067593E-3
1,195929E-2
7,094669E-3
7,094669E-3
1,228360E-2
1,747253E-2
1,001344E-2
8,391901E-3
1,422945E-2
6,770361E-3
5,148820E-3
1,131067E-2
1,325652E-2
7,743285E-3
1,033775E-2
1,293221E-2
3,202971E-3
6,121744E-3
1,293221E-2
1,293221E-2
1,001344E-2
1,228360E-2
1,552668E-2
5,797436E-3
8,067593E-3
1,455375E-2
1,066206E-2
9,364825E-3
1,649960E-2
1,520237E-2
5,473128E-3
8,716209E-3
1,552668E-2
1,033775E-2
9,040517E-3
1,552668E-2
1,228360E-2
5,148820E-3
9,040517E-3
1,163498E-2
5,148820E-3
7,418977E-3
1,747253E-2
1,098637E-2
4,824512E-3
1,001344E-2
1,033775E-2
5,148820E-3
9,364825E-3
1,682391E-2
1,033775E-2
5,473128E-3
1,131067E-2
7,743285E-3
6,446052E-3
1,195929E-2
1,747253E-2
9,364825E-3
9,040517E-3
1,293221E-2
6,446052E-3
5,473128E-3
1,390514E-2
1,714822E-2
1,131067E-2
1,195929E-2
1,617530E-2
7,094669E-3
7,743285E-3
1,520237E-2
1,682391E-2
1,195929E-2
1,422945E-2
1,682391E-2
6,121744E-3
1,066206E-2
1,682391E-2
1,001344E-2
8,716209E-3
1,422945E-2
1,585099E-2
6,770361E-3
1,001344E-2
1,422945E-2
1,033775E-2
1,033775E-2
1,714822E-2
1,422945E-2
7,094669E-3
1,131067E-2
1,520237E-2
9,364825E-3
1,163498E-2
1,941838E-2
1,325652E-2
8,391901E-3
1,195929E-2
1,195929E-2
8,067593E-3
1,163498E-2
1,649960E-2
1,033775E-2
8,716209E-3
1,293221E-2
9,364825E-3
7,418977E-3
1,260791E-2
2,136422E-2
1,682391E-2
1,779684E-2
2,460731E-2
2,071561E-2
2,428300E-2
3,595809E-2
4,828180E-2
5,963258E-2
7,973968E-2
9,336062E-2
9,400924E-2
9,400924E-2
8,071261E-2
5,087626E-2
2,720177E-2
2,785039E-2
3,401224E-2
2,752608E-2
3,206639E-2
3,239070E-2
1,941838E-2
6,770361E-3
-4,256115E-3
-2,112014E-2
-3,928139E-2
-4,447032E-2
-4,479463E-2
-4,836202E-2
-4,349739E-2
-2,695768E-2
-2,728199E-2
-2,436322E-2
-1,430967E-2
-1,333674E-2
-1,203951E-2
-7,499196E-3
-2,634574E-3
-8,147812E-3
-1,236382E-2
-8,147812E-3
-1,236382E-2
-1,366105E-2
-6,850580E-3
-6,887257E-4
-5,877655E-3
-2,958882E-3
5,797436E-3
-6,887257E-4
3,202971E-3
1,228360E-2
1,487806E-2
1,001344E-2
1,358083E-2
1,747253E-2
8,391901E-3
1,131067E-2
1,682391E-2
1,844545E-2
1,487806E-2
1,682391E-2
1,941838E-2
7,418977E-3
1,066206E-2
1,876976E-2
1,585099E-2
1,520237E-2
1,779684E-2
2,071561E-2
1,066206E-2
1,358083E-2
1,876976E-2
1,552668E-2
1,390514E-2
1,779684E-2
1,844545E-2
1,001344E-2
1,260791E-2
1,876976E-2
1,195929E-2
1,163498E-2
1,682391E-2
1,066206E-2
2,841986E-4
4,500204E-3
6,121744E-3
1,257123E-3
2,878663E-3
1,098637E-2
3,851588E-3
-3,607499E-3
6,085067E-4
2,554355E-3
-3,931807E-3
-1,985958E-3
8,067593E-3
1,257123E-3
-6,887257E-4
4,500204E-3
2,878663E-3
1,257123E-3
4,500204E-3
1,098637E-2
5,148820E-3
3,851588E-3
8,391901E-3
3,202971E-3
2,554355E-3
6,121744E-3
1,001344E-2
5,148820E-3
7,094669E-3
8,716209E-3
-1,661650E-3
1,581431E-3
8,391901E-3
5,473128E-3
2,230047E-3
4,500204E-3
5,473128E-3
-4,580423E-3
-4,256115E-3
6,085067E-4
-8,472120E-3
-1,398536E-2
-1,333674E-2
-2,403891E-2
-4,706478E-2
-6,133434E-2
-7,722544E-2
-1,193855E-1
-1,634914E-1
-1,920305E-1
-2,160293E-1
-2,413253E-1
-2,705131E-1
-3,175377E-1
-3,969932E-1
-4,777459E-1
-5,127712E-1
-4,933127E-1
-3,960203E-1
-2,254342E-1
-3,644176E-4
3,103227E-1
7,377608E-1
1,136984E+0
1,338055E+0
1,397404E+0
1,439888E+0
1,529397E+0
1,667552E+0
1,802789E+0
1,891649E+0
1,895217E+0
1,807005E+0
1,622798E+0
1,336758E+0
1,013098E+0
6,949522E-1
3,732385E-1
3,466086E-2
-3,009980E-1
-6,243332E-1
-9,295071E-1
-1,171117E+0
-1,341703E+0
-1,450022E+0
-1,505478E+0
-1,508073E+0
-1,465588E+0
-1,401375E+0
-1,302461E+0
-1,183765E+0
-1,069608E+0
-9,603164E-1
-8,516732E-1
-7,566509E-1
-6,859517E-1
-6,123338E-1
-5,439048E-1
-4,939613E-1
-4,433693E-1
-3,882369E-1
-3,405636E-1
-2,974306E-1
-2,442441E-1
-1,874902E-1
-1,443572E-1
-9,960269E-2
-4,738909E-2
-1,009366E-2
1,844545E-2
5,347073E-2
8,136122E-2
9,790094E-2
1,186567E-1
1,390881E-1
1,426555E-1
1,471958E-1
1,578979E-1
1,604924E-1
1,601681E-1
1,682758E-1
1,773564E-1
1,702216E-1
1,695730E-1
1,741133E-1
1,682758E-1
1,647084E-1
1,682758E-1
1,702216E-1
1,617896E-1
1,588709E-1
1,578979E-1
1,484930E-1
1,465472E-1
1,488173E-1
1,455742E-1
1,374665E-1
1,358450E-1
1,338991E-1
1,209268E-1
1,212511E-1
1,238456E-1
1,176837E-1
1,089274E-1
1,121705E-1
1,099003E-1
9,595509E-2
9,660370E-2
1,004954E-1
9,465786E-2
8,979323E-2
9,141477E-2
8,817169E-2
7,649660E-2
7,844245E-2
8,265846E-2
7,260490E-2
7,065906E-2
7,779383E-2
7,130767E-2
5,995689E-2
6,222705E-2
6,384859E-2
5,703812E-2
5,638950E-2
6,190274E-2
5,703812E-2
4,795749E-2
5,087626E-2
4,990334E-2
4,568733E-2
4,698456E-2
5,444365E-2
4,666026E-2
4,147133E-2
4,536302E-2
4,082271E-2
3,660671E-2
4,211994E-2
4,795749E-2
3,855255E-2
3,563378E-2
3,855255E-2
3,141778E-2
2,882331E-2
3,433655E-2
3,693101E-2
2,979624E-2
3,206639E-2
3,530947E-2
2,493161E-2
2,363438E-2
2,947193E-2
2,947193E-2
2,460731E-2
2,817469E-2
3,239070E-2
2,298577E-2
2,460731E-2
3,076916E-2
3,044485E-2
2,752608E-2
3,174208E-2
3,433655E-2
2,395869E-2
2,752608E-2
3,563378E-2
3,336362E-2
3,271501E-2
3,984979E-2
3,952548E-2
2,979624E-2
3,498517E-2
4,114702E-2
3,628240E-2
3,693101E-2
4,503872E-2
4,211994E-2
3,368793E-2
3,725532E-2
4,082271E-2
3,725532E-2
4,114702E-2
4,893041E-2
4,211994E-2
3,595809E-2
4,114702E-2
4,114702E-2
3,725532E-2
4,114702E-2
4,795749E-2
4,211994E-2
4,114702E-2
4,536302E-2
3,984979E-2
3,952548E-2
4,276856E-2
4,893041E-2
4,211994E-2
4,374148E-2
4,698456E-2
3,855255E-2
3,920117E-2
4,666026E-2
4,666026E-2
4,276856E-2
4,698456E-2
4,763318E-2
3,595809E-2
3,920117E-2
4,536302E-2
4,439010E-2
4,309287E-2
4,568733E-2
4,633595E-2
3,693101E-2
4,017409E-2
4,730887E-2
4,179564E-2
4,017409E-2
4,536302E-2
4,536302E-2
3,628240E-2
4,147133E-2
4,601164E-2
3,855255E-2
3,952548E-2
4,601164E-2
4,374148E-2
3,757963E-2
3,855255E-2
4,211994E-2
3,660671E-2
3,855255E-2
4,730887E-2
4,147133E-2
3,530947E-2
4,049840E-2
3,628240E-2
3,303932E-2
3,757963E-2
4,179564E-2
3,466086E-2
3,401224E-2
3,628240E-2
2,914762E-2
3,012054E-2
3,466086E-2
3,725532E-2
3,109347E-2
3,076916E-2
3,271501E-2
2,331007E-2
2,655315E-2
3,206639E-2
2,947193E-2
2,395869E-2
2,882331E-2
3,206639E-2
2,006699E-2
2,428300E-2
3,044485E-2
2,558023E-2
2,201284E-2
2,752608E-2
2,752608E-2
1,714822E-2
1,941838E-2
2,525592E-2
2,006699E-2
1,941838E-2
2,590454E-2
2,298577E-2
1,422945E-2
1,779684E-2
2,136422E-2
1,455375E-2
1,617530E-2
2,266146E-2
1,747253E-2
1,260791E-2
1,520237E-2
1,520237E-2
1,098637E-2
1,195929E-2
2,136422E-2
1,552668E-2
1,098637E-2
1,422945E-2
7,743285E-3
6,446052E-3
1,098637E-2
1,649960E-2
1,033775E-2
9,364825E-3
1,131067E-2
4,824512E-3
4,175896E-3
7,418977E-3
1,325652E-2
6,446052E-3
6,770361E-3
1,293221E-2
2,878663E-3
2,230047E-3
8,716209E-3
1,033775E-2
5,797436E-3
6,121744E-3
8,716209E-3
6,085067E-4
2,878663E-3
1,033775E-2
7,743285E-3
4,175896E-3
6,446052E-3
8,716209E-3
-1,661650E-3
-4,010948E-5
9,689133E-3
4,500204E-3
2,230047E-3
8,067593E-3
5,148820E-3
-4,256115E-3
6,085067E-4
4,175896E-3
-6,887257E-4
1,257123E-3
9,364825E-3
3,851588E-3
-1,661650E-3
1,581431E-3
3,202971E-3
-3,283190E-3
-3,644176E-4
8,067593E-3
6,085067E-4
-3,283190E-3
1,257123E-3
6,085067E-4
-2,634574E-3
-1,013034E-3
6,121744E-3
-3,644176E-4
-3,931807E-3
1,257123E-3
-4,256115E-3
-6,201963E-3
-1,985958E-3
4,824512E-3
-3,607499E-3
-4,904731E-3
-1,661650E-3
-8,472120E-3
-8,472120E-3
-2,958882E-3
-2,634574E-3
-6,850580E-3
-6,201963E-3
-4,256115E-3
-1,398536E-2
-1,268813E-2
-6,850580E-3
-8,472120E-3
-1,301243E-2
-1,203951E-2
-1,074228E-2
-1,917429E-2
-1,657982E-2
-1,301243E-2
-1,852567E-2
-1,917429E-2
-1,203951E-2
-1,398536E-2
-2,209306E-2
-1,820136E-2
-1,171520E-2
-1,690413E-2
-1,333674E-2
-2,310266E-3
-4,256115E-3
-6,850580E-3
1,257123E-3
7,743285E-3
6,121744E-3
1,195929E-2
2,817469E-2
2,687746E-2
3,012054E-2
3,822825E-2
3,952548E-2
4,211994E-2
5,022765E-2
6,255135E-2
5,930827E-2
5,995689E-2
6,676736E-2
6,287566E-2
6,222705E-2
6,676736E-2
7,065906E-2
6,547013E-2
6,449720E-2
6,417289E-2
5,606519E-2
5,217349E-2
5,476796E-2
5,509227E-2
4,795749E-2
4,406579E-2
4,211994E-2
2,849900E-2
2,849900E-2
3,336362E-2
2,687746E-2
1,941838E-2
2,201284E-2
2,006699E-2
6,121744E-3
8,067593E-3
1,098637E-2
3,851588E-3
2,554355E-3
6,770361E-3
4,500204E-3
-4,256115E-3
-3,283190E-3
-3,644176E-4
-6,526271E-3
-7,499196E-3
2,878663E-3
-2,310266E-3
-1,139089E-2
-7,174888E-3
-5,553347E-3
-1,074228E-2
-9,120736E-3
-3,644176E-4
-6,201963E-3
-1,009366E-2
-5,553347E-3
-8,147812E-3
-1,106658E-2
-7,499196E-3
-3,644176E-4
-5,877655E-3
-7,823504E-3
-1,985958E-3
-8,472120E-3
-9,120736E-3
-2,958882E-3
-1,013034E-3
-5,877655E-3
-5,553347E-3
-6,887257E-4
-7,499196E-3
-9,120736E-3
-2,634574E-3
1,905739E-3
-3,283190E-3
-2,958882E-3
-3,644176E-4
-7,499196E-3
-4,256115E-3
4,175896E-3
3,527280E-3
-1,661650E-3
4,175896E-3
6,770361E-3
-3,931807E-3
2,841986E-4
6,121744E-3
3,851588E-3
2,230047E-3
8,391901E-3
9,689133E-3
2,841986E-4
3,851588E-3
1,131067E-2
5,148820E-3
4,175896E-3
1,455375E-2
1,131067E-2
2,554355E-3
6,770361E-3
1,228360E-2
1,033775E-2
1,001344E-2
1,876976E-2
1,422945E-2
7,094669E-3
1,358083E-2
1,552668E-2
1,001344E-2
1,260791E-2
2,201284E-2
1,812114E-2
1,455375E-2
1,909407E-2
1,779684E-2
1,487806E-2
1,909407E-2
2,655315E-2
2,006699E-2
2,006699E-2
2,395869E-2
2,006699E-2
1,779684E-2
2,525592E-2
3,076916E-2
2,493161E-2
2,590454E-2
3,012054E-2
2,168853E-2
2,395869E-2
3,141778E-2
3,109347E-2
2,849900E-2
3,303932E-2
3,466086E-2
2,395869E-2
2,687746E-2
3,530947E-2
3,206639E-2
2,947193E-2
3,628240E-2
3,660671E-2
2,590454E-2
3,076916E-2
3,595809E-2
3,109347E-2
3,109347E-2
3,822825E-2
3,757963E-2
2,849900E-2
3,174208E-2
3,693101E-2
3,109347E-2
3,433655E-2
4,082271E-2
3,530947E-2
2,849900E-2
3,239070E-2
3,595809E-2
3,012054E-2
3,303932E-2
4,082271E-2
3,466086E-2
3,012054E-2
3,336362E-2
3,206639E-2
2,817469E-2
3,174208E-2
3,887686E-2
3,239070E-2
2,979624E-2
3,401224E-2
2,979624E-2
2,817469E-2
3,336362E-2
3,855255E-2
3,271501E-2
3,401224E-2
3,725532E-2
2,882331E-2
2,914762E-2
3,595809E-2
3,757963E-2
3,433655E-2
3,725532E-2
4,082271E-2
3,271501E-2
3,466086E-2
4,049840E-2
3,984979E-2
3,628240E-2
4,147133E-2
4,406579E-2
3,368793E-2
3,757963E-2
4,536302E-2
3,984979E-2
3,952548E-2
4,439010E-2
4,471441E-2
3,530947E-2
3,887686E-2
4,503872E-2
3,984979E-2
3,757963E-2
4,374148E-2
4,211994E-2
3,303932E-2
3,693101E-2
4,147133E-2
3,530947E-2
3,530947E-2
4,244425E-2
3,628240E-2
2,979624E-2
3,336362E-2
3,433655E-2
3,012054E-2
3,239070E-2
3,984979E-2
3,336362E-2
3,012054E-2
3,206639E-2
3,012054E-2
2,622885E-2
3,141778E-2
3,530947E-2
2,752608E-2
2,979624E-2
3,336362E-2
2,428300E-2
2,460731E-2
3,109347E-2
3,141778E-2
2,590454E-2
2,752608E-2
2,785039E-2
1,876976E-2
2,201284E-2
2,590454E-2
2,493161E-2
2,006699E-2
2,298577E-2
2,558023E-2
1,552668E-2
1,747253E-2
2,363438E-2
1,682391E-2
1,487806E-2
1,974268E-2
1,876976E-2
9,364825E-3
1,098637E-2
1,812114E-2
1,228360E-2
1,260791E-2
1,714822E-2
1,455375E-2
2,878663E-3
7,094669E-3
1,390514E-2
5,797436E-3
5,148820E-3
1,228360E-2
9,689133E-3
-3,644176E-4
5,148820E-3
7,094669E-3
-1,985958E-3
-4,010948E-5
9,040517E-3
2,878663E-3
-3,607499E-3
6,085067E-4
2,841986E-4
-5,877655E-3
-2,958882E-3
4,824512E-3
-1,985958E-3
-6,526271E-3
-2,310266E-3
-5,553347E-3
-8,796428E-3
-4,580423E-3
2,554355E-3
-4,580423E-3
-5,553347E-3
-6,887257E-4
-8,472120E-3
-8,147812E-3
-3,283190E-3
1,581431E-3
-5,877655E-3
-5,877655E-3
-1,337342E-3
-9,445044E-3
-8,147812E-3
-2,310266E-3
-2,958882E-3
-5,229039E-3
-1,661650E-3
-1,661650E-3
-1,203951E-2
-7,823504E-3
-3,283190E-3
-5,877655E-3
-5,553347E-3
-1,985958E-3
-1,337342E-3
-9,769352E-3
-7,499196E-3
-3,644176E-4
-5,877655E-3
-5,877655E-3
1,257123E-3
-1,337342E-3
-1,009366E-2
-6,526271E-3
-6,887257E-4
-6,526271E-3
-3,931807E-3
2,878663E-3
-1,661650E-3
-6,526271E-3
-4,256115E-3
-3,644176E-4
-5,553347E-3
-4,904731E-3
4,500204E-3
-1,013034E-3
-5,877655E-3
1,257123E-3
-2,958882E-3
-6,201963E-3
2,230047E-3
6,446052E-3
-6,887257E-4
-3,644176E-4
1,905739E-3
-4,256115E-3
-3,607499E-3
4,500204E-3
7,094669E-3
2,554355E-3
2,554355E-3
5,148820E-3
-2,958882E-3
-4,010948E-5
6,446052E-3
3,851588E-3
1,905739E-3
7,743285E-3
7,094669E-3
-3,283190E-3
6,085067E-4
8,391901E-3
3,851588E-3
1,257123E-3
6,121744E-3
7,094669E-3
-1,661650E-3
9,328148E-4
9,040517E-3
4,175896E-3
3,202971E-3
8,391901E-3
4,500204E-3
-1,985958E-3
2,230047E-3
6,121744E-3
-3,644176E-4
2,230047E-3
1,098637E-2
5,473128E-3
6,085067E-4
4,175896E-3
3,851588E-3
9,328148E-4
3,851588E-3
1,163498E-2
5,473128E-3
1,905739E-3
7,094669E-3
3,202971E-3
9,328148E-4
7,743285E-3
1,098637E-2
6,121744E-3
7,418977E-3
9,689133E-3
1,905739E-3
1,581431E-3
9,040517E-3
1,001344E-2
4,500204E-3
7,743285E-3
1,163498E-2
1,905739E-3
2,554355E-3
1,001344E-2
7,418977E-3
4,824512E-3
1,066206E-2
1,098637E-2
6,085067E-4
4,175896E-3
1,098637E-2
8,067593E-3
5,148820E-3
1,066206E-2
1,098637E-2
2,554355E-3
5,473128E-3
1,131067E-2
4,824512E-3
4,824512E-3
1,455375E-2
1,001344E-2
2,230047E-3
7,094669E-3
9,364825E-3
3,851588E-3
6,446052E-3
1,455375E-2
9,040517E-3
3,851588E-3
8,067593E-3
7,743285E-3
2,554355E-3
7,418977E-3
1,520237E-2
7,743285E-3
2,230047E-3
7,743285E-3
4,824512E-3
2,878663E-3
9,040517E-3
1,325652E-2
7,418977E-3
6,770361E-3
1,033775E-2
3,527280E-3
4,175896E-3
8,391901E-3
1,325652E-2
8,067593E-3
9,364825E-3
1,455375E-2
5,148820E-3
6,446052E-3
1,293221E-2
1,098637E-2
6,770361E-3
1,066206E-2
1,325652E-2
3,527280E-3
5,797436E-3
1,163498E-2
8,391901E-3
7,743285E-3
1,260791E-2
1,228360E-2
2,554355E-3
5,148820E-3
1,260791E-2
5,473128E-3
4,824512E-3
1,260791E-2
1,098637E-2
2,554355E-3
8,391901E-3
1,066206E-2
5,148820E-3
8,716209E-3
1,617530E-2
9,040517E-3
5,473128E-3
9,364825E-3
9,689133E-3
6,121744E-3
7,743285E-3
1,552668E-2
1,001344E-2
8,067593E-3
9,364825E-3
8,716209E-3
6,770361E-3
1,260791E-2
2,039130E-2
1,228360E-2
1,033775E-2
1,390514E-2
7,094669E-3
7,743285E-3
1,455375E-2
1,487806E-2
1,066206E-2
1,325652E-2
1,682391E-2
8,067593E-3
8,391901E-3
1,487806E-2
1,293221E-2
9,364825E-3
1,325652E-2
1,552668E-2
3,851588E-3
7,094669E-3
1,487806E-2
9,689133E-3
9,364825E-3
1,520237E-2
1,228360E-2
4,175896E-3
9,040517E-3
1,455375E-2
8,716209E-3
8,391901E-3
1,520237E-2
1,260791E-2
7,418977E-3
1,033775E-2
1,195929E-2
6,446052E-3
1,131067E-2
2,006699E-2
1,163498E-2
8,716209E-3
1,422945E-2
1,001344E-2
6,770361E-3
1,422945E-2
2,071561E-2
1,260791E-2
1,358083E-2
1,649960E-2
8,067593E-3
9,040517E-3
1,293221E-2
1,617530E-2
1,066206E-2
1,293221E-2
1,682391E-2
5,148820E-3
7,743285E-3
1,649960E-2
1,195929E-2
9,689133E-3
1,390514E-2
1,358083E-2
5,148820E-3
9,040517E-3
1,487806E-2
9,040517E-3
1,163498E-2
1,649960E-2
1,617530E-2
7,743285E-3
1,033775E-2
1,358083E-2
9,040517E-3
1,163498E-2
1,909407E-2
1,358083E-2
8,391901E-3
1,293221E-2
1,066206E-2
8,391901E-3
1,520237E-2
2,039130E-2
1,293221E-2
1,228360E-2
1,455375E-2
1,098637E-2
9,689133E-3
1,487806E-2
1,876976E-2
1,358083E-2
1,358083E-2
1,682391E-2
7,094669E-3
9,364825E-3
1,714822E-2
1,876976E-2
1,260791E-2
1,682391E-2
1,844545E-2
7,418977E-3
1,001344E-2
1,682391E-2
1,617530E-2
1,163498E-2
1,585099E-2
1,747253E-2
7,418977E-3
1,066206E-2
1,779684E-2
1,293221E-2
1,163498E-2
1,747253E-2
1,585099E-2
7,418977E-3
1,001344E-2
1,455375E-2
1,001344E-2
1,228360E-2
1,974268E-2
1,649960E-2
8,716209E-3
1,228360E-2
1,520237E-2
1,066206E-2
1,001344E-2
2,006699E-2
1,520237E-2
1,195929E-2
1,422945E-2
1,325652E-2
1,001344E-2
1,455375E-2
2,136422E-2
1,260791E-2
1,228360E-2
1,585099E-2
1,098637E-2
1,066206E-2
1,552668E-2
1,941838E-2
1,228360E-2
1,390514E-2
1,844545E-2
8,716209E-3
9,040517E-3
1,779684E-2
1,487806E-2
9,689133E-3
1,552668E-2
1,747253E-2
7,418977E-3
8,716209E-3
1,649960E-2
1,195929E-2
1,131067E-2
1,876976E-2
1,682391E-2
7,743285E-3
1,066206E-2
1,649960E-2
1,098637E-2
1,163498E-2
2,071561E-2
1,779684E-2
1,066206E-2
1,325652E-2
1,747253E-2
1,131067E-2
1,293221E-2
2,006699E-2
1,617530E-2
1,066206E-2
1,487806E-2
1,974268E-2
1,844545E-2
2,103992E-2
3,076916E-2
2,817469E-2
2,590454E-2
3,303932E-2
3,952548E-2
5,444365E-2
7,876676E-2
9,400924E-2
9,595509E-2
9,692801E-2
8,460430E-2
5,282211E-2
2,817469E-2
2,266146E-2
3,530947E-2
3,433655E-2
3,595809E-2
3,368793E-2
1,779684E-2
6,770361E-3
-1,337342E-3
-1,495828E-2
-3,409246E-2
-4,025431E-2
-4,025431E-2
-4,868632E-2
-4,382170E-2
-3,149799E-2
-2,760630E-2
-2,403891E-2
-1,528259E-2
-7,823504E-3
-1,333674E-2
-1,074228E-2
-4,256115E-3
-4,256115E-3
-9,769352E-3
-6,526271E-3
-4,904731E-3
-1,657982E-2
-1,041797E-2
-1,985958E-3
-5,553347E-3
-3,283190E-3
4,824512E-3
8,716209E-3
2,230047E-3
7,418977E-3
1,455375E-2
1,195929E-2
1,293221E-2
2,201284E-2
2,006699E-2
1,066206E-2
1,617530E-2
2,201284E-2
1,487806E-2
1,455375E-2
2,460731E-2
1,876976E-2
1,195929E-2
1,682391E-2
1,974268E-2
1,649960E-2
1,552668E-2
2,363438E-2
2,071561E-2
1,487806E-2
1,812114E-2
1,747253E-2
1,422945E-2
1,649960E-2
2,428300E-2
1,974268E-2
1,682391E-2
2,136422E-2
1,747253E-2
1,293221E-2
1,325652E-2
1,617530E-2
8,391901E-3
4,500204E-3
9,364825E-3
4,500204E-3
1,905739E-3
7,418977E-3
9,364825E-3
1,257123E-3
2,230047E-3
4,175896E-3
-5,877655E-3
-4,580423E-3
1,905739E-3
2,878663E-3
-1,337342E-3
3,202971E-3
6,446052E-3
-6,887257E-4
2,554355E-3
7,743285E-3
7,094669E-3
2,554355E-3
7,094669E-3
1,066206E-2
-1,013034E-3
3,527280E-3
1,001344E-2
3,851588E-3
3,851588E-3
1,001344E-2
1,001344E-2
-1,661650E-3
1,257123E-3
6,446052E-3
2,230047E-3
-3,644176E-4
5,797436E-3
4,175896E-3
-8,472120E-3
-8,796428E-3
-6,526271E-3
-1,528259E-2
-2,274168E-2
-2,403891E-2
-4,155155E-2
-6,619896E-2
-8,630606E-2
-1,210070E-1
-1,728963E-1
-2,043542E-1
-2,182995E-1
-2,384066E-1
-2,808909E-1
-3,305101E-1
-4,093169E-1
-4,942856E-1
-5,241220E-1
-4,754758E-1
-3,671569E-1
-1,907333E-1
5,217349E-2
3,858865E-1
8,237025E-1
1,188873E+0
1,362054E+0
1,403890E+0
1,450266E+0
1,557287E+0
1,691875E+0
1,816734E+0
1,892622E+0
1,882244E+0
1,769385E+0
1,560531E+0
1,268653E+0
9,333186E-1
6,148481E-1
2,967018E-1
-4,090293E-2
-3,827237E-1
-7,024914E-1
-9,885312E-1
-1,229492E+0
-1,384187E+0
-1,474020E+0
-1,520072E+0
-1,513262E+0
-1,456832E+0
-1,378674E+0
-1,284624E+0
-1,165603E+0
-1,047231E+0
-9,402093E-1
-8,354577E-1
-7,362195E-1
-6,622772E-1
-6,026045E-1
-5,396888E-1
-4,848807E-1
-4,378560E-1
-3,869397E-1
-3,295371E-1
-2,847826E-1
-2,371093E-1
-1,842471E-1
-1,378711E-1
-9,635961E-2
-4,836202E-2
-2,958882E-3
2,428300E-2
5,249780E-2
8,071261E-2
9,433355E-2
1,099003E-1
1,283859E-1
1,426555E-1
1,455742E-1
1,523847E-1
1,608167E-1
1,546549E-1
1,588709E-1
1,660056E-1
1,676272E-1
1,627626E-1
1,682758E-1
1,692487E-1
1,556278E-1
1,582222E-1
1,630869E-1
1,559521E-1
1,504388E-1
1,530333E-1
1,501145E-1
1,371422E-1
1,371422E-1
1,394124E-1
1,306561E-1
1,257914E-1
1,287102E-1
1,251428E-1
1,131434E-1
1,134677E-1
1,147650E-1
1,040628E-1
1,027656E-1
1,069816E-1
1,004954E-1
9,206339E-2
9,173908E-2
9,368493E-2
8,687446E-2
8,363138E-2
8,946893E-2
8,265846E-2
7,422644E-2
7,649660E-2
7,325352E-2
6,709167E-2
6,936182E-2
7,649660E-2
6,644305E-2
6,319997E-2
6,482151E-2
5,768673E-2
5,541658E-2
5,963258E-2
6,190274E-2
5,606519E-2
5,379503E-2
5,411934E-2
4,698456E-2
4,568733E-2
5,022765E-2
5,282211E-2
4,698456E-2
4,666026E-2
4,730887E-2
3,725532E-2
3,920117E-2
4,503872E-2
4,211994E-2
3,790394E-2
3,887686E-2
3,952548E-2
2,947193E-2
3,076916E-2
3,628240E-2
3,239070E-2
2,947193E-2
3,303932E-2
3,174208E-2
2,168853E-2
2,460731E-2
3,109347E-2
2,233715E-2
2,201284E-2
2,979624E-2
2,687746E-2
1,941838E-2
2,363438E-2
2,752608E-2
2,298577E-2
2,331007E-2
3,174208E-2
2,655315E-2
2,103992E-2
2,655315E-2
2,752608E-2
2,558023E-2
2,914762E-2
3,693101E-2
2,979624E-2
2,817469E-2
3,368793E-2
2,687746E-2
2,622885E-2
3,109347E-2
3,368793E-2
2,947193E-2
3,076916E-2
3,336362E-2
2,395869E-2
2,590454E-2
3,044485E-2
2,882331E-2
2,428300E-2
2,785039E-2
3,012054E-2
1,844545E-2
2,233715E-2
2,914762E-2
2,655315E-2
2,493161E-2
2,687746E-2
2,849900E-2
2,006699E-2
2,266146E-2
3,012054E-2
2,525592E-2
2,395869E-2
2,979624E-2
2,752608E-2
1,974268E-2
2,395869E-2
2,687746E-2
1,974268E-2
2,201284E-2
3,076916E-2
2,428300E-2
1,876976E-2
2,331007E-2
2,266146E-2
1,812114E-2
1,909407E-2
2,655315E-2
2,266146E-2
1,974268E-2
2,331007E-2
1,779684E-2
1,779684E-2
2,168853E-2
2,785039E-2
2,103992E-2
1,974268E-2
2,298577E-2
1,585099E-2
1,682391E-2
2,493161E-2
2,720177E-2
2,136422E-2
2,363438E-2
2,687746E-2
1,974268E-2
2,071561E-2
2,622885E-2
2,720177E-2
2,136422E-2
2,590454E-2
2,752608E-2
1,714822E-2
2,039130E-2
2,979624E-2
2,525592E-2
2,298577E-2
2,914762E-2
2,590454E-2
1,649960E-2
2,136422E-2
2,752608E-2
2,103992E-2
2,103992E-2
2,947193E-2
2,525592E-2
1,747253E-2
2,006699E-2
2,428300E-2
2,103992E-2
1,974268E-2
2,947193E-2
2,363438E-2
1,747253E-2
2,266146E-2
2,168853E-2
1,844545E-2
2,331007E-2
3,141778E-2
2,395869E-2
2,039130E-2
2,233715E-2
2,039130E-2
1,844545E-2
2,233715E-2
2,947193E-2
2,201284E-2
1,909407E-2
2,363438E-2
1,844545E-2
1,812114E-2
2,460731E-2
2,720177E-2
1,941838E-2
1,941838E-2
2,266146E-2
1,358083E-2
1,747253E-2
2,460731E-2
2,395869E-2
1,941838E-2
2,071561E-2
2,201284E-2
1,260791E-2
1,260791E-2
2,103992E-2
2,103992E-2
1,682391E-2
1,844545E-2
2,136422E-2
1,131067E-2
1,487806E-2
2,233715E-2
1,747253E-2
1,617530E-2
2,168853E-2
2,071561E-2
1,163498E-2
1,520237E-2
2,168853E-2
1,812114E-2
1,585099E-2
2,298577E-2
2,168853E-2
1,325652E-2
1,617530E-2
2,071561E-2
1,325652E-2
1,520237E-2
2,331007E-2
1,714822E-2
1,228360E-2
1,714822E-2
1,682391E-2
1,098637E-2
1,422945E-2
2,298577E-2
1,390514E-2
1,131067E-2
1,617530E-2
1,358083E-2
1,131067E-2
1,552668E-2
2,103992E-2
1,585099E-2
1,422945E-2
1,779684E-2
1,228360E-2
1,260791E-2
1,844545E-2
2,331007E-2
1,649960E-2
1,617530E-2
1,909407E-2
1,293221E-2
1,325652E-2
2,006699E-2
2,136422E-2
1,422945E-2
1,682391E-2
1,812114E-2
8,391901E-3
1,098637E-2
1,682391E-2
1,520237E-2
1,325652E-2
1,747253E-2
1,682391E-2
5,473128E-3
8,716209E-3
1,325652E-2
9,689133E-3
8,391901E-3
1,131067E-2
1,163498E-2
1,257123E-3
4,500204E-3
9,364825E-3
2,554355E-3
2,878663E-3
9,364825E-3
4,175896E-3
-4,256115E-3
1,257123E-3
3,202971E-3
-6,887257E-4
9,328148E-4
8,716209E-3
3,527280E-3
-1,013034E-3
5,148820E-3
7,094669E-3
4,175896E-3
8,391901E-3
1,974268E-2
1,617530E-2
1,714822E-2
2,428300E-2
2,493161E-2
2,655315E-2
3,693101E-2
4,633595E-2
4,439010E-2
4,893041E-2
5,671381E-2
5,768673E-2
6,125412E-2
6,806459E-2
7,649660E-2
7,260490E-2
7,682091E-2
8,363138E-2
7,584799E-2
7,844245E-2
8,428000E-2
8,460430E-2
7,844245E-2
7,973968E-2
7,973968E-2
7,001044E-2
6,806459E-2
7,098336E-2
6,709167E-2
5,865966E-2
5,541658E-2
5,411934E-2
4,211994E-2
4,017409E-2
4,309287E-2
3,595809E-2
2,882331E-2
3,109347E-2
2,558023E-2
1,390514E-2
1,552668E-2
1,812114E-2
9,689133E-3
8,067593E-3
1,195929E-2
8,067593E-3
-2,310266E-3
-1,013034E-3
2,878663E-3
-3,283190E-3
-4,580423E-3
4,824512E-3
-1,337342E-3
-7,499196E-3
-6,201963E-3
-6,850580E-3
-9,120736E-3
-6,201963E-3
2,841986E-4
-5,553347E-3
-1,041797E-2
-6,526271E-3
-8,147812E-3
-1,203951E-2
-8,796428E-3
-6,887257E-4
-7,499196E-3
-9,120736E-3
-3,283190E-3
-1,074228E-2
-1,203951E-2
-5,229039E-3
-2,958882E-3
-7,174888E-3
-6,201963E-3
-4,256115E-3
-1,203951E-2
-7,499196E-3
-2,310266E-3
-1,985958E-3
-3,607499E-3
-2,958882E-3
6,085067E-4
-9,769352E-3
-5,229039E-3
1,905739E-3
-6,887257E-4
-3,283190E-3
3,202971E-3
5,473128E-3
-3,931807E-3
-1,337342E-3
6,121744E-3
2,230047E-3
2,554355E-3
9,364825E-3
9,040517E-3
6,085067E-4
3,851588E-3
1,131067E-2
5,473128E-3
7,743285E-3
1,812114E-2
1,422945E-2
7,418977E-3
1,195929E-2
1,520237E-2
1,033775E-2
1,390514E-2
2,331007E-2
1,844545E-2
1,520237E-2
2,136422E-2
1,974268E-2
1,812114E-2
2,168853E-2
3,012054E-2
2,363438E-2
2,103992E-2
2,622885E-2
2,590454E-2
2,395869E-2
2,849900E-2
3,498517E-2
2,882331E-2
2,785039E-2
3,368793E-2
2,849900E-2
2,882331E-2
3,433655E-2
4,017409E-2
3,498517E-2
3,693101E-2
4,114702E-2
3,206639E-2
3,466086E-2
4,633595E-2
4,374148E-2
4,049840E-2
4,406579E-2
4,439010E-2
3,628240E-2
4,114702E-2
4,893041E-2
4,536302E-2
4,406579E-2
4,990334E-2
4,990334E-2
4,049840E-2
4,341718E-2
4,893041E-2
4,406579E-2
4,536302E-2
5,217349E-2
4,828180E-2
4,017409E-2
4,633595E-2
5,184919E-2
4,471441E-2
4,503872E-2
5,120057E-2
4,828180E-2
4,049840E-2
4,471441E-2
4,860611E-2
4,276856E-2
4,341718E-2
5,087626E-2
4,698456E-2
3,887686E-2
4,471441E-2
4,601164E-2
3,790394E-2
4,082271E-2
4,860611E-2
4,147133E-2
3,822825E-2
4,309287E-2
4,049840E-2
3,790394E-2
4,147133E-2
4,601164E-2
4,049840E-2
3,757963E-2
4,082271E-2
3,336362E-2
3,303932E-2
4,049840E-2
4,244425E-2
3,466086E-2
3,660671E-2
3,920117E-2
2,687746E-2
2,979624E-2
3,660671E-2
3,595809E-2
3,076916E-2
3,401224E-2
3,498517E-2
2,460731E-2
2,590454E-2
3,303932E-2
3,044485E-2
2,687746E-2
3,076916E-2
3,109347E-2
1,909407E-2
2,233715E-2
2,979624E-2
2,298577E-2
2,201284E-2
2,720177E-2
2,590454E-2
1,714822E-2
1,876976E-2
2,460731E-2
1,909407E-2
1,714822E-2
2,460731E-2
2,103992E-2
1,293221E-2
1,585099E-2
2,006699E-2
1,455375E-2
1,714822E-2
2,395869E-2
1,812114E-2
1,131067E-2
1,487806E-2
1,617530E-2
1,163498E-2
1,422945E-2
2,168853E-2
1,520237E-2
1,033775E-2
1,422945E-2
1,358083E-2
8,716209E-3
1,131067E-2
1,974268E-2
1,066206E-2
8,391901E-3
1,293221E-2
8,391901E-3
6,770361E-3
8,716209E-3
1,422945E-2
8,067593E-3
6,121744E-3
1,228360E-2
7,094669E-3
3,202971E-3
6,446052E-3
1,131067E-2
5,473128E-3
2,878663E-3
7,743285E-3
-6,887257E-4
6,085067E-4
7,094669E-3
8,391901E-3
3,527280E-3
4,500204E-3
5,797436E-3
-3,283190E-3
-2,310266E-3
3,202971E-3
5,148820E-3
-4,010948E-5
2,878663E-3
5,148820E-3
-6,201963E-3
-2,958882E-3
3,851588E-3
-3,644176E-4
-4,256115E-3
2,554355E-3
3,202971E-3
-7,499196E-3
-3,607499E-3
1,257123E-3
-4,256115E-3
-2,958882E-3
1,905739E-3
2,841986E-4
-7,499196E-3
-5,553347E-3
-1,337342E-3
-6,201963E-3
-7,499196E-3
2,230047E-3
-6,887257E-4
-8,147812E-3
-4,256115E-3
-3,283190E-3
-8,472120E-3
-6,201963E-3
1,257123E-3
-4,256115E-3
-8,147812E-3
-4,904731E-3
-6,526271E-3
-8,147812E-3
-5,229039E-3
2,554355E-3
-3,931807E-3
-7,174888E-3
-3,931807E-3
-8,796428E-3
-1,074228E-2
-4,580423E-3
1,905739E-3
-4,580423E-3
-5,877655E-3
-1,985958E-3
-7,499196E-3
-6,526271E-3
-2,634574E-3
2,841986E-4
-4,580423E-3
-5,229039E-3
2,841986E-4
-7,499196E-3
-6,850580E-3
6,085067E-4
2,841986E-4
-3,283190E-3
-3,644176E-4
2,554355E-3
-6,850580E-3
-4,580423E-3
1,581431E-3
-6,887257E-4
-2,310266E-3
2,554355E-3
3,202971E-3
-6,526271E-3
-1,985958E-3
4,500204E-3
-6,887257E-4
-6,887257E-4
7,418977E-3
4,824512E-3
-4,256115E-3
1,257123E-3
5,148820E-3
-1,337342E-3
1,257123E-3
9,689133E-3
3,527280E-3
-1,661650E-3
3,527280E-3
4,500204E-3
-6,887257E-4
1,581431E-3
9,689133E-3
3,202971E-3
-4,010948E-5
4,175896E-3
3,202971E-3
-2,634574E-3
9,328148E-4
1,001344E-2
2,554355E-3
1,257123E-3
6,446052E-3
-3,644176E-4
-1,337342E-3
3,851588E-3
9,364825E-3
3,202971E-3
2,878663E-3
6,770361E-3
-3,644176E-4
-3,644176E-4
4,500204E-3
6,770361E-3
2,878663E-3
4,500204E-3
7,418977E-3
-1,661650E-3
-3,644176E-4
8,716209E-3
8,067593E-3
2,554355E-3
5,148820E-3
7,094669E-3
-2,310266E-3
1,257123E-3
8,391901E-3
3,202971E-3
1,581431E-3
9,040517E-3
6,121744E-3
-2,634574E-3
1,257123E-3
8,391901E-3
2,878663E-3
1,905739E-3
1,033775E-2
8,391901E-3
-1,985958E-3
1,905739E-3
7,743285E-3
6,085067E-4
3,851588E-3
1,195929E-2
8,716209E-3
2,878663E-3
4,500204E-3
5,797436E-3
1,257123E-3
4,500204E-3
1,358083E-2
7,094669E-3
2,230047E-3
5,473128E-3
5,473128E-3
9,328148E-4
4,175896E-3
1,325652E-2
5,473128E-3
5,797436E-3
8,716209E-3
9,328148E-4
6,085067E-4
6,770361E-3
8,391901E-3
4,500204E-3
6,446052E-3
9,689133E-3
2,554355E-3
4,175896E-3
8,716209E-3
8,716209E-3
3,527280E-3
6,446052E-3
1,066206E-2
1,257123E-3
3,527280E-3
1,131067E-2
9,040517E-3
5,797436E-3
9,689133E-3
1,098637E-2
9,328148E-4
3,527280E-3
1,001344E-2
5,797436E-3
7,094669E-3
1,195929E-2
7,743285E-3
2,841986E-4
2,878663E-3
9,364825E-3
2,878663E-3
5,148820E-3
1,293221E-2
9,364825E-3
2,878663E-3
6,770361E-3
9,364825E-3
2,554355E-3
3,527280E-3
1,195929E-2
7,094669E-3
3,527280E-3
7,418977E-3
7,418977E-3
4,175896E-3
7,418977E-3
1,293221E-2
7,418977E-3
5,797436E-3
1,066206E-2
1,581431E-3
2,230047E-3
1,033775E-2
1,325652E-2
6,446052E-3
8,067593E-3
1,260791E-2
2,554355E-3
5,148820E-3
1,033775E-2
1,098637E-2
8,067593E-3
1,098637E-2
1,293221E-2
4,824512E-3
7,094669E-3
1,390514E-2
1,195929E-2
9,040517E-3
1,293221E-2
1,390514E-2
2,878663E-3
7,094669E-3
1,358083E-2
9,040517E-3
9,364825E-3
1,455375E-2
1,228360E-2
5,148820E-3
9,040517E-3
1,066206E-2
6,770361E-3
7,743285E-3
1,487806E-2
1,163498E-2
6,446052E-3
9,689133E-3
1,001344E-2
6,770361E-3
9,364825E-3
1,714822E-2
9,689133E-3
8,391901E-3
1,195929E-2
8,067593E-3
8,067593E-3
1,422945E-2
1,747253E-2
1,001344E-2
9,689133E-3
1,487806E-2
8,391901E-3
7,743285E-3
1,325652E-2
1,747253E-2
1,131067E-2
1,033775E-2
1,617530E-2
6,446052E-3
8,391901E-3
1,585099E-2
1,390514E-2
1,098637E-2
1,585099E-2
1,779684E-2
6,446052E-3
8,067593E-3
1,520237E-2
1,228360E-2
1,098637E-2
1,714822E-2
1,617530E-2
6,446052E-3
9,040517E-3
1,617530E-2
8,716209E-3
9,364825E-3
1,714822E-2
1,422945E-2
6,121744E-3
1,098637E-2
1,260791E-2
6,121744E-3
9,364825E-3
1,714822E-2
1,163498E-2
8,067593E-3
1,163498E-2
1,098637E-2
6,770361E-3
9,364825E-3
1,812114E-2
1,260791E-2
1,033775E-2
1,682391E-2
1,131067E-2
1,001344E-2
1,358083E-2
1,876976E-2
1,195929E-2
1,228360E-2
1,812114E-2
1,195929E-2
1,131067E-2
1,617530E-2
1,876976E-2
1,358083E-2
1,325652E-2
1,779684E-2
9,364825E-3
8,067593E-3
1,747253E-2
1,714822E-2
1,163498E-2
1,585099E-2
1,779684E-2
7,743285E-3
1,066206E-2
1,552668E-2
1,422945E-2
1,293221E-2
1,552668E-2
1,520237E-2
6,770361E-3
1,098637E-2
1,844545E-2
1,098637E-2
1,066206E-2
1,844545E-2
1,487806E-2
7,094669E-3
1,195929E-2
1,487806E-2
8,391901E-3
9,689133E-3
1,844545E-2
1,358083E-2
9,689133E-3
1,358083E-2
1,033775E-2
9,364825E-3
1,260791E-2
1,909407E-2
1,293221E-2
1,001344E-2
1,585099E-2
1,066206E-2
8,716209E-3
1,455375E-2
1,844545E-2
1,195929E-2
1,098637E-2
1,714822E-2
9,689133E-3
1,066206E-2
1,520237E-2
1,487806E-2
1,293221E-2
1,520237E-2
1,747253E-2
1,033775E-2
1,293221E-2
2,395869E-2
2,298577E-2
2,006699E-2
2,752608E-2
3,206639E-2
2,622885E-2
3,855255E-2
6,157843E-2
7,584799E-2
8,687446E-2
1,014683E-1
1,024412E-1
7,617229E-2
5,087626E-2
3,239070E-2
2,071561E-2
2,914762E-2
4,341718E-2
4,082271E-2
2,493161E-2
1,974268E-2
1,228360E-2
-8,147812E-3
-2,241737E-2
-2,630907E-2
-3,928139E-2
-5,095648E-2
-4,641617E-2
-4,220016E-2
-4,057862E-2
-3,279523E-2
-1,560690E-2
-1,430967E-2
-1,593121E-2
-7,499196E-3
-7,823504E-3
-1,139089E-2
-7,823504E-3
-1,013034E-3
-9,445044E-3
-1,106658E-2
-3,607499E-3
-8,796428E-3
-7,823504E-3
2,841986E-4
6,770361E-3
1,257123E-3
6,770361E-3
1,228360E-2
4,500204E-3
8,716209E-3
1,714822E-2
2,039130E-2
1,552668E-2
1,844545E-2
2,201284E-2
1,260791E-2
1,422945E-2
2,201284E-2
1,812114E-2
1,649960E-2
1,974268E-2
2,071561E-2
1,325652E-2
1,812114E-2
2,266146E-2
1,876976E-2
1,779684E-2
2,331007E-2
2,201284E-2
1,422945E-2
1,844545E-2
2,331007E-2
1,714822E-2
1,779684E-2
2,687746E-2
2,266146E-2
1,455375E-2
1,876976E-2
2,136422E-2
1,066206E-2
9,689133E-3
1,487806E-2
1,066206E-2
2,878663E-3
5,797436E-3
1,066206E-2
2,878663E-3
4,175896E-3
1,098637E-2
2,554355E-3
-3,931807E-3
1,257123E-3
2,841986E-4
-2,958882E-3
2,841986E-4
9,364825E-3
2,878663E-3
2,554355E-3
8,716209E-3
1,905739E-3
1,257123E-3
6,446052E-3
9,040517E-3
3,851588E-3
5,797436E-3
1,033775E-2
6,085067E-4
-1,337342E-3
7,418977E-3
7,094669E-3
2,554355E-3
5,148820E-3
7,094669E-3
-2,634574E-3
2,841986E-4
5,148820E-3
4,500204E-3
6,085067E-4
1,581431E-3
6,085067E-4
-1,203951E-2
-8,147812E-3
-5,877655E-3
-1,949860E-2
-2,695768E-2
-3,247092E-2
-5,030786E-2
-8,111713E-2
-1,041430E-1
-1,433843E-1
-1,936520E-1
-2,179751E-1
-2,286773E-1
-2,565678E-1
-3,084571E-1
-3,729944E-1
-4,505040E-1
-5,205546E-1
-5,225004E-1
-4,372074E-1
-2,935389E-1
-9,506238E-2
1,922746E-1
5,889034E-1
1,010504E+0
1,288760E+0
1,396431E+0
1,426916E+0
1,494696E+0
1,624744E+0
1,759980E+0
1,857921E+0
1,900406E+0
1,855651E+0
1,691875E+0
1,432429E+0
1,124336E+0
7,896501E-1
4,669636E-1
1,423311E-1
-1,965708E-1
-5,367700E-1
-8,445384E-1
-1,105282E+0
-1,314136E+0
-1,440941E+0
-1,502884E+0
-1,521045E+0
-1,496073E+0
-1,428293E+0
-1,334568E+0
-1,237600E+0
-1,117281E+0
-9,930715E-1
-8,909144E-1
-7,929734E-1
-7,002213E-1
-6,291978E-1
-5,760113E-1
-5,150414E-1
-4,595847E-1
-4,177489E-1
-3,665083E-1
-3,084571E-1
-2,601352E-1
-2,153807E-1
-1,628428E-1
-1,148452E-1
-7,657682E-2
-3,311954E-2
1,195929E-2
3,920117E-2
6,157843E-2
8,849600E-2
1,056843E-1
1,160622E-1
1,322776E-1
1,478444E-1
1,481687E-1
1,520604E-1
1,595195E-1
1,591952E-1
1,591952E-1
1,647084E-1
1,708703E-1
1,650327E-1
1,647084E-1
1,702216E-1
1,582222E-1
1,572493E-1
1,617896E-1
1,601681E-1
1,527090E-1
1,520604E-1
1,510875E-1
1,374665E-1
1,374665E-1
1,403853E-1
1,342234E-1
1,283859E-1
1,264400E-1
1,241699E-1
1,124948E-1
1,115219E-1
1,147650E-1
1,060086E-1
1,004954E-1
1,030899E-1
1,011440E-1
8,979323E-2
9,173908E-2
9,336062E-2
8,265846E-2
8,200984E-2
8,655015E-2
8,006399E-2
7,260490E-2
7,519937E-2
7,519937E-2
6,936182E-2
6,838890E-2
7,390214E-2
6,579443E-2
6,157843E-2
6,384859E-2
6,125412E-2
5,411934E-2
5,898396E-2
6,482151E-2
5,574088E-2
5,444365E-2
5,703812E-2
4,990334E-2
4,633595E-2
5,152488E-2
5,509227E-2
4,698456E-2
4,471441E-2
4,860611E-2
4,114702E-2
3,952548E-2
4,406579E-2
4,406579E-2
3,822825E-2
3,984979E-2
4,179564E-2
3,076916E-2
3,239070E-2
3,920117E-2
3,563378E-2
3,109347E-2
3,368793E-2
3,563378E-2
2,428300E-2
2,558023E-2
3,433655E-2
2,817469E-2
2,428300E-2
2,979624E-2
2,849900E-2
2,039130E-2
2,460731E-2
2,785039E-2
2,233715E-2
2,460731E-2
3,141778E-2
2,849900E-2
2,071561E-2
2,395869E-2
2,849900E-2
2,298577E-2
2,363438E-2
3,303932E-2
2,785039E-2
2,298577E-2
2,979624E-2
2,752608E-2
2,233715E-2
2,655315E-2
3,206639E-2
2,525592E-2
2,331007E-2
2,752608E-2
2,525592E-2
2,331007E-2
2,785039E-2
3,271501E-2
2,655315E-2
2,493161E-2
2,882331E-2
2,136422E-2
2,071561E-2
2,882331E-2
2,979624E-2
2,460731E-2
2,720177E-2
2,849900E-2
1,714822E-2
2,006699E-2
2,785039E-2
2,493161E-2
2,233715E-2
2,460731E-2
2,655315E-2
1,682391E-2
1,844545E-2
2,720177E-2
2,201284E-2
2,168853E-2
2,655315E-2
2,687746E-2
1,617530E-2
2,006699E-2
2,428300E-2
1,779684E-2
1,909407E-2
2,525592E-2
2,233715E-2
1,520237E-2
1,779684E-2
2,006699E-2
1,617530E-2
1,455375E-2
2,298577E-2
1,812114E-2
1,293221E-2
1,812114E-2
1,649960E-2
1,293221E-2
1,714822E-2
2,493161E-2
1,941838E-2
1,520237E-2
1,844545E-2
1,747253E-2
1,358083E-2
2,136422E-2
2,622885E-2
2,071561E-2
1,941838E-2
2,363438E-2
2,006699E-2
1,844545E-2
2,428300E-2
2,785039E-2
2,136422E-2
2,298577E-2
2,785039E-2
1,876976E-2
2,103992E-2
2,849900E-2
2,720177E-2
2,428300E-2
2,590454E-2
2,687746E-2
1,844545E-2
1,844545E-2
2,655315E-2
2,622885E-2
2,298577E-2
2,785039E-2
2,687746E-2
1,682391E-2
2,136422E-2
2,785039E-2
2,298577E-2
2,136422E-2
2,752608E-2
2,590454E-2
1,876976E-2
2,103992E-2
2,525592E-2
2,103992E-2
2,071561E-2
2,785039E-2
2,428300E-2
1,552668E-2
2,103992E-2
2,233715E-2
1,520237E-2
1,844545E-2
2,558023E-2
2,039130E-2
1,455375E-2
1,941838E-2
1,941838E-2
1,293221E-2
1,714822E-2
2,525592E-2
2,006699E-2
1,617530E-2
2,071561E-2
1,909407E-2
1,520237E-2
2,298577E-2
2,752608E-2
2,006699E-2
2,039130E-2
2,558023E-2
1,812114E-2
1,714822E-2
2,428300E-2
2,590454E-2
2,233715E-2
2,460731E-2
2,622885E-2
1,617530E-2
1,649960E-2
2,460731E-2
2,460731E-2
2,039130E-2
2,525592E-2
2,622885E-2
1,325652E-2
1,585099E-2
2,201284E-2
1,812114E-2
1,779684E-2
2,428300E-2
2,266146E-2
1,390514E-2
1,649960E-2
2,136422E-2
1,520237E-2
1,617530E-2
2,395869E-2
2,071561E-2
1,390514E-2
1,747253E-2
2,136422E-2
1,552668E-2
1,617530E-2
2,233715E-2
1,779684E-2
1,293221E-2
1,617530E-2
1,682391E-2
1,131067E-2
1,552668E-2
2,331007E-2
1,552668E-2
1,066206E-2
1,358083E-2
1,163498E-2
7,418977E-3
1,163498E-2
1,714822E-2
8,391901E-3
9,689133E-3
1,358083E-2
6,770361E-3
4,500204E-3
9,040517E-3
1,163498E-2
4,500204E-3
4,824512E-3
8,067593E-3
-4,010948E-5
9,328148E-4
4,500204E-3
2,554355E-3
-1,985958E-3
1,257123E-3
1,905739E-3
-8,472120E-3
-7,174888E-3
-1,661650E-3
-4,904731E-3
-6,850580E-3
-6,526271E-3
-6,526271E-3
-1,430967E-2
-1,139089E-2
-5,553347E-3
-9,445044E-3
-1,106658E-2
-3,283190E-3
-3,931807E-3
-1,009366E-2
-6,526271E-3
2,230047E-3
-1,985958E-3
-4,010948E-5
1,293221E-2
1,228360E-2
1,098637E-2
1,909407E-2
2,558023E-2
2,493161E-2
3,303932E-2
4,406579E-2
4,471441E-2
4,536302E-2
5,411934E-2
5,671381E-2
5,638950E-2
6,287566E-2
7,422644E-2
6,871321E-2
6,709167E-2
7,292921E-2
6,806459E-2
6,482151E-2
6,968613E-2
7,455075E-2
6,319997E-2
6,125412E-2
6,125412E-2
5,379503E-2
4,957903E-2
5,022765E-2
5,152488E-2
4,114702E-2
3,693101E-2
3,757963E-2
2,558023E-2
2,395869E-2
2,655315E-2
2,428300E-2
1,779684E-2
1,585099E-2
1,617530E-2
2,554355E-3
3,851588E-3
9,040517E-3
3,851588E-3
-2,310266E-3
1,257123E-3
2,230047E-3
-9,769352E-3
-8,472120E-3
-2,310266E-3
-5,553347E-3
-9,445044E-3
-4,904731E-3
-5,229039E-3
-1,430967E-2
-1,041797E-2
-6,201963E-3
-1,333674E-2
-1,106658E-2
-3,283190E-3
-5,877655E-3
-1,430967E-2
-1,074228E-2
-8,796428E-3
-1,333674E-2
-1,139089E-2
-6,887257E-4
-4,904731E-3
-1,139089E-2
-6,526271E-3
-6,201963E-3
-1,041797E-2
-6,526271E-3
1,581431E-3
-5,877655E-3
-8,147812E-3
-4,010948E-5
-4,256115E-3
-4,580423E-3
-4,010948E-5
5,473128E-3
1,257123E-3
-1,985958E-3
2,554355E-3
-1,985958E-3
-2,310266E-3
3,202971E-3
7,094669E-3
2,230047E-3
4,500204E-3
6,121744E-3
-2,310266E-3
-4,010948E-5
7,743285E-3
8,067593E-3
6,446052E-3
9,040517E-3
1,001344E-2
3,527280E-3
4,824512E-3
1,293221E-2
1,131067E-2
9,689133E-3
1,390514E-2
1,585099E-2
5,797436E-3
1,066206E-2
1,714822E-2
1,358083E-2
1,422945E-2
2,136422E-2
1,876976E-2
1,163498E-2
1,617530E-2
2,201284E-2
1,617530E-2
1,617530E-2
2,428300E-2
2,298577E-2
1,682391E-2
2,006699E-2
2,460731E-2
2,006699E-2
2,395869E-2
3,336362E-2
2,687746E-2
1,941838E-2
2,493161E-2
2,622885E-2
2,201284E-2
2,752608E-2
3,498517E-2
2,849900E-2
2,558023E-2
3,044485E-2
2,558023E-2
2,395869E-2
3,076916E-2
3,498517E-2
2,914762E-2
3,109347E-2
3,368793E-2
2,590454E-2
2,752608E-2
3,530947E-2
3,530947E-2
3,271501E-2
3,498517E-2
3,660671E-2
2,720177E-2
2,947193E-2
3,693101E-2
3,563378E-2
3,433655E-2
3,822825E-2
3,855255E-2
2,525592E-2
2,979624E-2
3,757963E-2
3,271501E-2
3,206639E-2
3,790394E-2
3,466086E-2
2,622885E-2
3,012054E-2
3,401224E-2
2,882331E-2
3,012054E-2
3,660671E-2
3,466086E-2
2,493161E-2
2,914762E-2
3,336362E-2
2,590454E-2
2,752608E-2
3,725532E-2
3,206639E-2
2,395869E-2
2,882331E-2
3,012054E-2
2,460731E-2
2,849900E-2
3,401224E-2
2,785039E-2
2,298577E-2
2,720177E-2
2,525592E-2
2,168853E-2
2,622885E-2
3,271501E-2
2,493161E-2
2,298577E-2
2,720177E-2
1,876976E-2
1,876976E-2
2,460731E-2
2,687746E-2
2,168853E-2
2,233715E-2
2,460731E-2
1,552668E-2
1,714822E-2
2,331007E-2
2,298577E-2
1,844545E-2
2,136422E-2
2,395869E-2
1,455375E-2
1,617530E-2
2,233715E-2
1,779684E-2
1,682391E-2
2,363438E-2
2,363438E-2
1,487806E-2
1,909407E-2
2,331007E-2
1,779684E-2
1,649960E-2
2,201284E-2
2,233715E-2
1,325652E-2
1,747253E-2
2,428300E-2
1,714822E-2
1,812114E-2
2,622885E-2
2,103992E-2
1,552668E-2
1,779684E-2
2,039130E-2
1,812114E-2
2,103992E-2
2,752608E-2
2,006699E-2
1,812114E-2
2,039130E-2
2,006699E-2
1,617530E-2
1,909407E-2
2,622885E-2
2,136422E-2
1,941838E-2
2,363438E-2
1,617530E-2
1,617530E-2
2,233715E-2
2,331007E-2
1,649960E-2
1,812114E-2
2,331007E-2
1,585099E-2
1,455375E-2
2,071561E-2
2,201284E-2
1,682391E-2
1,941838E-2
2,136422E-2
1,098637E-2
1,260791E-2
1,941838E-2
1,649960E-2
1,390514E-2
1,876976E-2
1,941838E-2
9,364825E-3
1,260791E-2
1,714822E-2
1,228360E-2
1,293221E-2
1,779684E-2
1,617530E-2
8,391901E-3
1,033775E-2
1,682391E-2
9,689133E-3
1,001344E-2
1,747253E-2
1,293221E-2
6,121744E-3
1,001344E-2
1,163498E-2
5,148820E-3
8,067593E-3
1,649960E-2
1,066206E-2
5,473128E-3
8,716209E-3
9,364825E-3
5,148820E-3
7,094669E-3
1,422945E-2
6,770361E-3
5,148820E-3
1,001344E-2
8,067593E-3
5,473128E-3
8,391901E-3
1,487806E-2
7,418977E-3
7,094669E-3
1,066206E-2
5,148820E-3
4,500204E-3
8,716209E-3
1,163498E-2
5,797436E-3
8,067593E-3
1,293221E-2
3,527280E-3
4,175896E-3
1,001344E-2
8,716209E-3
5,797436E-3
8,067593E-3
1,001344E-2
-4,010948E-5
2,230047E-3
1,098637E-2
6,121744E-3
4,824512E-3
1,066206E-2
9,689133E-3
1,257123E-3
1,581431E-3
9,364825E-3
3,851588E-3
1,257123E-3
1,033775E-2
8,716209E-3
2,841986E-4
3,527280E-3
5,797436E-3
-1,013034E-3
1,905739E-3
9,364825E-3
5,148820E-3
-1,013034E-3
1,905739E-3
4,500204E-3
-1,337342E-3
1,905739E-3
1,098637E-2
4,500204E-3
9,328148E-4
6,121744E-3
3,527280E-3
1,257123E-3
6,121744E-3
1,163498E-2
5,473128E-3
5,148820E-3
1,001344E-2
3,202971E-3
6,085067E-4
6,121744E-3
1,163498E-2
7,418977E-3
4,175896E-3
7,418977E-3
9,328148E-4
2,554355E-3
1,001344E-2
7,743285E-3
6,446052E-3
9,040517E-3
9,364825E-3
-4,010948E-5
2,554355E-3
8,391901E-3
6,446052E-3
5,148820E-3
8,716209E-3
8,391901E-3
-4,010948E-5
4,175896E-3
1,260791E-2
5,148820E-3
3,202971E-3
1,033775E-2
7,094669E-3
1,581431E-3
4,824512E-3
9,040517E-3
4,500204E-3
3,851588E-3
1,293221E-2
8,391901E-3
1,581431E-3
5,473128E-3
7,094669E-3
2,554355E-3
3,527280E-3
1,390514E-2
7,094669E-3
1,905739E-3
6,770361E-3
4,175896E-3
3,202971E-3
8,391901E-3
1,195929E-2
6,121744E-3
3,851588E-3
8,067593E-3
2,878663E-3
4,175896E-3
1,066206E-2
1,293221E-2
8,391901E-3
8,716209E-3
1,033775E-2
1,905739E-3
5,473128E-3
1,033775E-2
9,689133E-3
5,797436E-3
9,364825E-3
1,098637E-2
1,581431E-3
3,527280E-3
1,098637E-2
8,391901E-3
5,148820E-3
1,066206E-2
1,163498E-2
9,328148E-4
6,121744E-3
1,098637E-2
6,770361E-3
7,743285E-3
1,358083E-2
1,098637E-2
2,878663E-3
7,094669E-3
1,293221E-2
7,743285E-3
5,148820E-3
1,390514E-2
1,066206E-2
1,581431E-3
7,094669E-3
1,066206E-2
2,878663E-3
4,500204E-3
1,325652E-2
8,391901E-3
2,878663E-3
7,418977E-3
9,364825E-3
4,500204E-3
5,797436E-3
1,422945E-2
9,040517E-3
2,878663E-3
7,743285E-3
7,743285E-3
5,473128E-3
1,066206E-2
1,552668E-2
1,066206E-2
6,121744E-3
8,391901E-3
7,743285E-3
8,391901E-3
1,293221E-2
1,682391E-2
1,033775E-2
1,098637E-2
1,260791E-2
5,473128E-3
5,148820E-3
1,033775E-2
1,390514E-2
8,067593E-3
1,131067E-2
1,520237E-2
4,500204E-3
6,770361E-3
1,163498E-2
1,033775E-2
7,418977E-3
1,098637E-2
1,455375E-2
4,500204E-3
7,094669E-3
1,422945E-2
1,001344E-2
9,040517E-3
1,390514E-2
1,358083E-2
3,202971E-3
1,001344E-2
1,487806E-2
8,067593E-3
6,446052E-3
1,455375E-2
1,195929E-2
6,770361E-3
1,001344E-2
1,487806E-2
8,067593E-3
8,391901E-3
1,552668E-2
1,098637E-2
1,001344E-2
1,455375E-2
1,293221E-2
6,446052E-3
1,131067E-2
1,909407E-2
1,098637E-2
1,098637E-2
1,422945E-2
1,066206E-2
9,364825E-3
1,293221E-2
1,941838E-2
1,228360E-2
1,163498E-2
1,844545E-2
1,001344E-2
1,001344E-2
1,617530E-2
1,649960E-2
1,195929E-2
1,585099E-2
1,844545E-2
8,067593E-3
1,195929E-2
1,844545E-2
1,649960E-2
1,325652E-2
1,779684E-2
2,006699E-2
9,689133E-3
1,131067E-2
1,876976E-2
1,552668E-2
1,358083E-2
1,974268E-2
1,876976E-2
9,689133E-3
1,390514E-2
2,006699E-2
1,520237E-2
1,552668E-2
1,974268E-2
1,844545E-2
1,066206E-2
1,358083E-2
1,812114E-2
1,228360E-2
1,617530E-2
2,525592E-2
1,876976E-2
1,390514E-2
1,779684E-2
1,941838E-2
1,325652E-2
1,585099E-2
2,395869E-2
1,876976E-2
1,649960E-2
2,006699E-2
1,876976E-2
1,390514E-2
1,682391E-2
2,395869E-2
1,585099E-2
1,649960E-2
1,974268E-2
1,487806E-2
1,358083E-2
1,844545E-2
2,331007E-2
1,682391E-2
1,585099E-2
1,941838E-2
1,358083E-2
1,422945E-2
1,779684E-2
2,201284E-2
1,585099E-2
1,487806E-2
2,201284E-2
1,358083E-2
1,293221E-2
2,103992E-2
1,844545E-2
1,520237E-2
1,941838E-2
2,039130E-2
1,066206E-2
1,358083E-2
2,039130E-2
1,617530E-2
1,552668E-2
1,909407E-2
1,876976E-2
1,098637E-2
1,293221E-2
1,941838E-2
1,260791E-2
1,325652E-2
2,071561E-2
1,714822E-2
1,001344E-2
1,390514E-2
1,747253E-2
1,131067E-2
1,131067E-2
1,974268E-2
1,552668E-2
1,098637E-2
1,520237E-2
1,390514E-2
1,098637E-2
1,422945E-2
2,201284E-2
1,487806E-2
1,131067E-2
1,617530E-2
1,098637E-2
8,716209E-3
1,422945E-2
2,006699E-2
1,422945E-2
1,455375E-2
1,941838E-2
1,747253E-2
1,812114E-2
2,590454E-2
3,174208E-2
2,849900E-2
3,206639E-2
4,439010E-2
4,990334E-2
7,065906E-2
9,238770E-2
1,001711E-1
1,021169E-1
9,141477E-2
6,871321E-2
3,174208E-2
2,298577E-2
3,466086E-2
3,595809E-2
3,757963E-2
4,049840E-2
3,239070E-2
1,163498E-2
-4,010948E-5
-1,041797E-2
-2,663337E-2
-3,506538E-2
-3,311954E-2
-3,701123E-2
-4,284878E-2
-3,376815E-2
-2,241737E-2
-1,917429E-2
-1,268813E-2
2,841986E-4
-1,013034E-3
-3,607499E-3
2,878663E-3
6,085067E-4
-1,985958E-3
-4,010948E-5
4,175896E-3
-1,013034E-3
-2,310266E-3
5,797436E-3
3,527280E-3
5,148820E-3
1,358083E-2
2,428300E-2
1,812114E-2
2,136422E-2
2,687746E-2
1,974268E-2
2,201284E-2
3,141778E-2
3,271501E-2
3,109347E-2
3,076916E-2
3,433655E-2
2,622885E-2
2,720177E-2
3,466086E-2
3,401224E-2
3,141778E-2
3,530947E-2
3,660671E-2
2,720177E-2
3,174208E-2
3,887686E-2
3,563378E-2
3,336362E-2
3,725532E-2
3,725532E-2
2,752608E-2
2,979624E-2
3,693101E-2
3,336362E-2
3,012054E-2
3,952548E-2
3,822825E-2
2,849900E-2
2,752608E-2
2,849900E-2
2,071561E-2
1,941838E-2
2,525592E-2
2,266146E-2
1,617530E-2
1,812114E-2
1,941838E-2
1,131067E-2
9,364825E-3
1,649960E-2
1,293221E-2
5,797436E-3
1,066206E-2
8,716209E-3
4,500204E-3
9,040517E-3
1,617530E-2
9,364825E-3
7,743285E-3
1,098637E-2
7,743285E-3
5,148820E-3
9,040517E-3
1,844545E-2
8,391901E-3
6,446052E-3
1,098637E-2
4,175896E-3
1,257123E-3
6,121744E-3
1,293221E-2
6,121744E-3
5,473128E-3
7,094669E-3
1,581431E-3
1,257123E-3
6,446052E-3
6,770361E-3
-2,310266E-3
-3,931807E-3
-1,985958E-3
-1,430967E-2
-1,917429E-2
-2,144444E-2
-2,955215E-2
-4,965925E-2
-6,911773E-2
-9,279222E-2
-1,417627E-1
-1,848957E-1
-2,114890E-1
-2,335419E-1
-2,568921E-1
-2,909445E-1
-3,476984E-1
-4,410991E-1
-5,137441E-1
-5,270408E-1
-4,793675E-1
-3,489956E-1
-1,527892E-1
1,037385E-1
4,601531E-1
9,051038E-1
1,235898E+0
1,365946E+0
1,409727E+0
1,472643E+0
1,583556E+0
1,716847E+0
1,834247E+0
1,894568E+0
1,863759E+0
1,738900E+0
1,516100E+0
1,205737E+0
8,739702E-1
5,538781E-1
2,243811E-1
-1,177639E-1
-4,553687E-1
-7,663801E-1
-1,051123E+0
-1,273274E+0
-1,417915E+0
-1,502235E+0
-1,536936E+0
-1,518126E+0
-1,453589E+0
-1,373809E+0
-1,272301E+0
-1,154577E+0
-1,044636E+0
-9,330745E-1
-8,276744E-1
-7,352465E-1
-6,622772E-1
-5,961184E-1
-5,351485E-1
-4,920155E-1
-4,420720E-1
-3,853181E-1
-3,337531E-1
-2,909445E-1
-2,364607E-1
-1,810040E-1
-1,450058E-1
-9,700823E-2
-4,738909E-2
-1,171520E-2
1,941838E-2
5,120057E-2
7,714522E-2
8,622584E-2
1,040628E-1
1,261157E-1
1,316290E-1
1,374665E-1
1,497902E-1
1,543305E-1
1,475201E-1
1,520604E-1
1,604924E-1
1,549792E-1
1,559521E-1
1,643841E-1
1,608167E-1
1,501145E-1
1,527090E-1
1,549792E-1
1,475201E-1
1,442770E-1
1,510875E-1
1,442770E-1
1,335748E-1
1,342234E-1
1,332505E-1
1,235213E-1
1,215754E-1
1,277373E-1
1,199539E-1
1,108733E-1
1,121705E-1
1,076302E-1
1,014683E-1
1,004954E-1
1,040628E-1
9,627940E-2
9,206339E-2
9,368493E-2
8,428000E-2
8,136122E-2
8,557723E-2
8,428000E-2
7,617229E-2
7,746953E-2
8,006399E-2
6,611874E-2
6,514582E-2
7,098336E-2
6,903752E-2
6,482151E-2
6,611874E-2
6,611874E-2
5,509227E-2
5,379503E-2
6,190274E-2
5,768673E-2
5,282211E-2
5,671381E-2
5,703812E-2
4,503872E-2
4,860611E-2
5,476796E-2
4,763318E-2
4,601164E-2
5,184919E-2
4,990334E-2
3,920117E-2
4,341718E-2
4,795749E-2
3,855255E-2
3,920117E-2
4,601164E-2
4,114702E-2
3,336362E-2
3,790394E-2
3,855255E-2
3,271501E-2
3,466086E-2
4,082271E-2
3,368793E-2
2,882331E-2
3,206639E-2
3,012054E-2
2,720177E-2
3,044485E-2
3,725532E-2
3,076916E-2
2,590454E-2
3,141778E-2
2,655315E-2
2,590454E-2
3,174208E-2
3,368793E-2
2,687746E-2
2,914762E-2
3,174208E-2
2,525592E-2
2,493161E-2
3,012054E-2
3,336362E-2
2,785039E-2
2,882331E-2
3,044485E-2
2,136422E-2
2,201284E-2
2,849900E-2
2,655315E-2
2,331007E-2
2,882331E-2
2,849900E-2
1,812114E-2
2,006699E-2
2,428300E-2
1,974268E-2
2,039130E-2
2,720177E-2
2,493161E-2
1,520237E-2
1,714822E-2
2,460731E-2
1,812114E-2
1,714822E-2
2,655315E-2
2,201284E-2
1,358083E-2
1,747253E-2
1,844545E-2
1,487806E-2
1,779684E-2
2,363438E-2
1,812114E-2
1,390514E-2
1,812114E-2
1,747253E-2
1,325652E-2
1,552668E-2
2,298577E-2
1,682391E-2
1,422945E-2
2,039130E-2
1,390514E-2
1,098637E-2
1,779684E-2
2,233715E-2
1,617530E-2
1,779684E-2
2,136422E-2
1,228360E-2
1,260791E-2
1,909407E-2
2,168853E-2
1,649960E-2
1,941838E-2
2,136422E-2
1,195929E-2
1,325652E-2
2,201284E-2
2,039130E-2
1,585099E-2
1,779684E-2
2,006699E-2
1,001344E-2
1,390514E-2
2,071561E-2
1,714822E-2
1,455375E-2
1,909407E-2
1,909407E-2
1,195929E-2
1,552668E-2
2,136422E-2
1,747253E-2
1,649960E-2
2,395869E-2
2,298577E-2
1,390514E-2
1,812114E-2
2,395869E-2
1,747253E-2
1,974268E-2
2,752608E-2
2,428300E-2
1,649960E-2
2,039130E-2
2,266146E-2
1,844545E-2
2,168853E-2
2,882331E-2
2,233715E-2
1,844545E-2
2,428300E-2
2,071561E-2
1,876976E-2
2,233715E-2
2,752608E-2
2,201284E-2
2,136422E-2
2,493161E-2
2,039130E-2
2,039130E-2
2,460731E-2
2,687746E-2
2,168853E-2
2,460731E-2
2,752608E-2
1,714822E-2
1,941838E-2
2,558023E-2
2,525592E-2
2,233715E-2
2,493161E-2
2,785039E-2
1,844545E-2
2,006699E-2
2,558023E-2
2,460731E-2
2,298577E-2
2,363438E-2
2,590454E-2
1,617530E-2
1,876976E-2
2,655315E-2
2,103992E-2
2,039130E-2
2,687746E-2
2,590454E-2
1,520237E-2
1,812114E-2
2,363438E-2
2,006699E-2
1,941838E-2
2,687746E-2
2,331007E-2
1,487806E-2
1,941838E-2
2,201284E-2
1,520237E-2
1,941838E-2
2,687746E-2
2,006699E-2
1,487806E-2
2,006699E-2
1,682391E-2
1,422945E-2
1,876976E-2
2,428300E-2
1,682391E-2
1,617530E-2
1,779684E-2
1,260791E-2
1,163498E-2
1,649960E-2
2,071561E-2
1,487806E-2
1,520237E-2
1,844545E-2
8,391901E-3
1,001344E-2
1,714822E-2
1,552668E-2
1,228360E-2
1,682391E-2
1,649960E-2
6,770361E-3
1,131067E-2
1,617530E-2
1,293221E-2
1,131067E-2
1,422945E-2
1,552668E-2
6,121744E-3
8,716209E-3
1,520237E-2
8,067593E-3
7,094669E-3
1,325652E-2
1,293221E-2
2,841986E-4
3,527280E-3
9,040517E-3
3,527280E-3
4,500204E-3
9,040517E-3
6,121744E-3
-3,931807E-3
-6,887257E-4
3,202971E-3
-5,553347E-3
-4,256115E-3
1,905739E-3
-2,310266E-3
-8,472120E-3
-6,201963E-3
-5,553347E-3
-1,009366E-2
-8,796428E-3
-2,310266E-3
-7,174888E-3
-9,769352E-3
-8,472120E-3
-1,074228E-2
-1,268813E-2
-6,526271E-3
-6,887257E-4
-5,877655E-3
-5,229039E-3
9,328148E-4
-1,337342E-3
-6,887257E-4
8,067593E-3
1,552668E-2
1,358083E-2
1,876976E-2
2,590454E-2
2,331007E-2
2,914762E-2
4,017409E-2
4,828180E-2
4,730887E-2
5,184919E-2
6,092981E-2
5,574088E-2
6,028120E-2
7,065906E-2
7,260490E-2
7,065906E-2
7,455075E-2
7,682091E-2
6,806459E-2
6,968613E-2
7,487506E-2
6,936182E-2
6,482151E-2
6,547013E-2
6,352428E-2
5,055195E-2
4,990334E-2
5,282211E-2
4,471441E-2
4,082271E-2
4,309287E-2
3,563378E-2
2,428300E-2
2,363438E-2
2,622885E-2
1,779684E-2
1,325652E-2
1,941838E-2
1,552668E-2
6,121744E-3
5,797436E-3
7,743285E-3
2,841986E-4
-4,010948E-5
6,121744E-3
-2,310266E-3
-7,174888E-3
-2,958882E-3
-4,580423E-3
-7,174888E-3
-4,904731E-3
1,257123E-3
-6,526271E-3
-1,009366E-2
-5,553347E-3
-1,009366E-2
-1,203951E-2
-7,499196E-3
-1,661650E-3
-7,823504E-3
-8,147812E-3
-1,661650E-3
-7,174888E-3
-9,120736E-3
-4,256115E-3
-1,013034E-3
-6,526271E-3
-5,553347E-3
-1,337342E-3
-7,499196E-3
-6,201963E-3
2,841986E-4
1,581431E-3
-1,985958E-3
2,841986E-4
4,175896E-3
-6,526271E-3
-3,283190E-3
3,851588E-3
6,085067E-4
-4,010948E-5
6,121744E-3
6,121744E-3
-2,310266E-3
-3,644176E-4
7,094669E-3
2,554355E-3
9,328148E-4
8,067593E-3
7,418977E-3
-3,644176E-4
5,148820E-3
1,066206E-2
2,554355E-3
3,527280E-3
1,390514E-2
1,066206E-2
3,851588E-3
9,040517E-3
1,195929E-2
6,446052E-3
7,418977E-3
1,747253E-2
1,422945E-2
8,716209E-3
1,390514E-2
1,422945E-2
8,391901E-3
1,163498E-2
2,006699E-2
1,520237E-2
1,455375E-2
1,812114E-2
1,552668E-2
1,325652E-2
1,779684E-2
2,395869E-2
1,844545E-2
1,682391E-2
2,103992E-2
1,617530E-2
1,682391E-2
2,460731E-2
2,817469E-2
2,039130E-2
2,233715E-2
2,687746E-2
2,006699E-2
2,136422E-2
2,752608E-2
3,044485E-2
2,558023E-2
2,785039E-2
3,239070E-2
2,201284E-2
2,298577E-2
3,141778E-2
3,174208E-2
2,849900E-2
3,239070E-2
3,303932E-2
2,428300E-2
2,752608E-2
3,368793E-2
3,239070E-2
3,109347E-2
3,368793E-2
3,271501E-2
2,590454E-2
2,849900E-2
3,628240E-2
2,947193E-2
2,914762E-2
3,725532E-2
3,693101E-2
2,752608E-2
3,239070E-2
3,855255E-2
3,044485E-2
3,109347E-2
3,725532E-2
3,336362E-2
2,655315E-2
3,303932E-2
3,693101E-2
3,109347E-2
3,271501E-2
4,017409E-2
3,303932E-2
2,817469E-2
3,012054E-2
3,012054E-2
2,687746E-2
3,109347E-2
3,757963E-2
3,109347E-2
2,947193E-2
3,141778E-2
2,655315E-2
2,622885E-2
3,076916E-2
3,466086E-2
2,914762E-2
2,914762E-2
3,174208E-2
2,266146E-2
2,525592E-2
3,141778E-2
2,914762E-2
2,590454E-2
3,012054E-2
3,141778E-2
2,006699E-2
2,266146E-2
2,914762E-2
2,590454E-2
2,428300E-2
2,752608E-2
2,655315E-2
1,617530E-2
2,071561E-2
2,558023E-2
1,779684E-2
1,941838E-2
2,655315E-2
2,266146E-2
1,714822E-2
2,039130E-2
2,103992E-2
1,649960E-2
1,876976E-2
2,525592E-2
1,779684E-2
1,747253E-2
2,168853E-2
2,006699E-2
1,585099E-2
2,006699E-2
2,590454E-2
1,909407E-2
1,714822E-2
2,071561E-2
1,325652E-2
1,325652E-2
2,006699E-2
2,233715E-2
1,747253E-2
1,714822E-2
1,941838E-2
8,716209E-3
1,098637E-2
1,844545E-2
1,649960E-2
1,163498E-2
1,520237E-2
1,844545E-2
8,067593E-3
9,689133E-3
1,747253E-2
1,293221E-2
1,195929E-2
1,552668E-2
1,520237E-2
6,770361E-3
9,364825E-3
1,487806E-2
1,163498E-2
1,033775E-2
1,779684E-2
1,390514E-2
6,770361E-3
1,066206E-2
1,390514E-2
1,001344E-2
1,033775E-2
1,714822E-2
1,163498E-2
6,770361E-3
1,066206E-2
9,364825E-3
5,148820E-3
8,716209E-3
1,682391E-2
1,001344E-2
8,067593E-3
1,228360E-2
6,770361E-3
4,500204E-3
1,001344E-2
1,487806E-2
8,067593E-3
8,391901E-3
1,131067E-2
4,500204E-3
4,500204E-3
9,689133E-3
1,358083E-2
6,446052E-3
8,391901E-3
1,325652E-2
9,328148E-4
2,878663E-3
9,364825E-3
1,066206E-2
6,446052E-3
6,770361E-3
9,689133E-3
9,328148E-4
3,527280E-3
1,163498E-2
1,033775E-2
5,473128E-3
7,743285E-3
1,066206E-2
9,328148E-4
3,527280E-3
1,033775E-2
6,446052E-3
5,797436E-3
1,098637E-2
9,364825E-3
6,085067E-4
3,851588E-3
9,689133E-3
4,824512E-3
4,500204E-3
9,689133E-3
7,743285E-3
1,905739E-3
3,527280E-3
9,040517E-3
3,527280E-3
4,824512E-3
1,260791E-2
5,797436E-3
-4,010948E-5
5,473128E-3
7,418977E-3
3,851588E-3
7,094669E-3
1,552668E-2
8,716209E-3
3,527280E-3
8,391901E-3
6,770361E-3
2,230047E-3
6,121744E-3
1,422945E-2
7,743285E-3
7,094669E-3
1,066206E-2
5,148820E-3
3,527280E-3
7,094669E-3
1,163498E-2
5,473128E-3
4,500204E-3
9,689133E-3
3,202971E-3
2,554355E-3
9,364825E-3
1,131067E-2
6,770361E-3
6,446052E-3
9,364825E-3
-4,010948E-5
3,851588E-3
1,066206E-2
9,364825E-3
4,824512E-3
7,094669E-3
1,001344E-2
2,878663E-3
4,175896E-3
1,033775E-2
4,824512E-3
2,554355E-3
9,364825E-3
9,689133E-3
-1,661650E-3
4,824512E-3
1,098637E-2
4,500204E-3
5,148820E-3
1,260791E-2
8,067593E-3
1,257123E-3
5,148820E-3
7,418977E-3
4,175896E-3
6,770361E-3
1,552668E-2
9,040517E-3
3,851588E-3
7,418977E-3
7,418977E-3
3,202971E-3
4,824512E-3
1,293221E-2
6,770361E-3
7,094669E-3
1,001344E-2
2,230047E-3
2,554355E-3
8,716209E-3
1,293221E-2
8,067593E-3
6,770361E-3
9,689133E-3
2,230047E-3
3,851588E-3
1,163498E-2
1,293221E-2
8,391901E-3
9,689133E-3
1,228360E-2
4,175896E-3
7,094669E-3
1,325652E-2
1,066206E-2
8,391901E-3
1,358083E-2
1,325652E-2
3,851588E-3
5,148820E-3
1,455375E-2
1,358083E-2
8,391901E-3
1,260791E-2
1,228360E-2
2,230047E-3
5,148820E-3
1,195929E-2
5,797436E-3
9,040517E-3
1,390514E-2
1,163498E-2
2,230047E-3
4,500204E-3
1,066206E-2
4,824512E-3
5,148820E-3
1,163498E-2
9,364825E-3
2,554355E-3
1,033775E-2
1,098637E-2
4,824512E-3
7,743285E-3
1,487806E-2
9,040517E-3
6,121744E-3
1,066206E-2
8,391901E-3
5,148820E-3
9,040517E-3
1,682391E-2
1,066206E-2
7,418977E-3
1,001344E-2
8,716209E-3
5,148820E-3
1,033775E-2
1,649960E-2
7,418977E-3
7,743285E-3
1,293221E-2
7,094669E-3
6,770361E-3
1,066206E-2
1,260791E-2
9,040517E-3
1,001344E-2
1,131067E-2
4,824512E-3
3,527280E-3
1,228360E-2
1,487806E-2
7,743285E-3
1,001344E-2
1,260791E-2
2,878663E-3
3,851588E-3
1,098637E-2
1,098637E-2
7,418977E-3
1,033775E-2
1,325652E-2
3,851588E-3
7,094669E-3
1,260791E-2
7,094669E-3
7,094669E-3
1,293221E-2
1,422945E-2
4,500204E-3
7,743285E-3
1,390514E-2
9,689133E-3
9,689133E-3
1,617530E-2
1,358083E-2
5,148820E-3
9,040517E-3
1,552668E-2
6,770361E-3
7,418977E-3
1,682391E-2
1,325652E-2
5,797436E-3
9,689133E-3
1,358083E-2
7,418977E-3
7,094669E-3
1,487806E-2
1,098637E-2
8,716209E-3
1,260791E-2
1,228360E-2
9,689133E-3
1,033775E-2
1,844545E-2
1,163498E-2
7,743285E-3
1,293221E-2
1,195929E-2
6,770361E-3
1,066206E-2
1,876976E-2
1,163498E-2
9,364825E-3
1,358083E-2
8,716209E-3
1,033775E-2
1,228360E-2
1,812114E-2
1,228360E-2
1,195929E-2
1,682391E-2
1,033775E-2
9,689133E-3
1,649960E-2
1,779684E-2
1,293221E-2
1,649960E-2
1,714822E-2
8,716209E-3
1,131067E-2
1,552668E-2
1,455375E-2
1,001344E-2
1,358083E-2
1,585099E-2
6,121744E-3
8,391901E-3
1,422945E-2
1,001344E-2
6,770361E-3
1,487806E-2
1,487806E-2
4,500204E-3
8,716209E-3
1,293221E-2
8,391901E-3
8,067593E-3
1,714822E-2
1,228360E-2
5,473128E-3
8,716209E-3
1,325652E-2
7,418977E-3
7,418977E-3
1,747253E-2
1,293221E-2
7,418977E-3
1,163498E-2
1,131067E-2
8,391901E-3
1,066206E-2
1,714822E-2
1,195929E-2
1,066206E-2
1,390514E-2
1,228360E-2
1,098637E-2
1,422945E-2
1,941838E-2
1,293221E-2
1,066206E-2
1,487806E-2
9,689133E-3
8,716209E-3
1,552668E-2
1,779684E-2
1,455375E-2
1,390514E-2
1,812114E-2
8,716209E-3
1,098637E-2
1,747253E-2
1,649960E-2
1,195929E-2
1,455375E-2
1,747253E-2
9,040517E-3
1,098637E-2
1,812114E-2
1,260791E-2
1,260791E-2
1,876976E-2
1,552668E-2
3,527280E-3
8,391901E-3
1,649960E-2
1,293221E-2
1,131067E-2
1,779684E-2
1,649960E-2
6,770361E-3
9,364825E-3
1,358083E-2
1,066206E-2
1,066206E-2
1,779684E-2
1,325652E-2
8,067593E-3
1,358083E-2
1,487806E-2
7,743285E-3
1,163498E-2
1,876976E-2
1,487806E-2
9,364825E-3
1,066206E-2
1,195929E-2
7,743285E-3
1,001344E-2
1,812114E-2
1,520237E-2
1,228360E-2
1,552668E-2
1,066206E-2
7,418977E-3
1,195929E-2
1,714822E-2
1,098637E-2
1,098637E-2
1,520237E-2
1,066206E-2
1,098637E-2
1,617530E-2
1,812114E-2
1,260791E-2
1,487806E-2
1,941838E-2
9,040517E-3
8,391901E-3
1,585099E-2
1,617530E-2
1,228360E-2
1,941838E-2
2,006699E-2
1,001344E-2
1,131067E-2
1,714822E-2
1,358083E-2
1,163498E-2
1,552668E-2
1,552668E-2
6,446052E-3
9,689133E-3
1,585099E-2
9,689133E-3
1,066206E-2
1,747253E-2
1,649960E-2
7,094669E-3
1,033775E-2
1,455375E-2
8,067593E-3
1,131067E-2
1,812114E-2
1,390514E-2
8,391901E-3
1,390514E-2
1,358083E-2
8,067593E-3
1,163498E-2
2,136422E-2
1,422945E-2
9,364825E-3
1,520237E-2
1,941838E-2
1,552668E-2
1,909407E-2
3,206639E-2
2,979624E-2
2,785039E-2
3,855255E-2
4,990334E-2
6,838890E-2
8,492861E-2
1,011440E-1
1,008197E-1
8,719877E-2
6,644305E-2
3,076916E-2
2,006699E-2
3,109347E-2
3,855255E-2
3,628240E-2
3,433655E-2
3,044485E-2
1,033775E-2
-1,013034E-3
-9,445044E-3
-2,371460E-2
-3,830846E-2
-4,252447E-2
-4,090293E-2
-4,771340E-2
-3,993001E-2
-2,598476E-2
-1,949860E-2
-1,852567E-2
-1,009366E-2
-5,877655E-3
-1,398536E-2
-9,445044E-3
-5,553347E-3
-1,074228E-2
-1,106658E-2
-6,201963E-3
-6,850580E-3
-1,657982E-2
-9,120736E-3
2,841986E-4
-3,283190E-3
2,841986E-4
1,163498E-2
9,364825E-3
3,202971E-3
8,716209E-3
1,649960E-2
1,066206E-2
1,260791E-2
2,266146E-2
1,876976E-2
1,455375E-2
1,779684E-2
1,909407E-2
1,585099E-2
1,585099E-2
2,363438E-2
1,844545E-2
1,358083E-2
1,941838E-2
1,909407E-2
1,585099E-2
1,909407E-2
2,687746E-2
2,039130E-2
1,779684E-2
2,006699E-2
1,682391E-2
1,649960E-2
2,201284E-2
2,493161E-2
1,974268E-2
2,006699E-2
2,233715E-2
1,260791E-2
9,040517E-3
1,260791E-2
1,422945E-2
7,418977E-3
7,743285E-3
1,098637E-2
-3,644176E-4
9,328148E-4
6,121744E-3
3,527280E-3
-4,010948E-5
1,905739E-3
2,230047E-3
-7,823504E-3
-5,229039E-3
4,500204E-3
1,581431E-3
1,257123E-3
8,391901E-3
6,770361E-3
-2,310266E-3
1,581431E-3
8,067593E-3
9,328148E-4
2,230047E-3
9,364825E-3
6,770361E-3
-3,644176E-4
1,905739E-3
4,824512E-3
-4,010948E-5
-1,337342E-3
7,094669E-3
3,851588E-3
-2,958882E-3
1,581431E-3
-4,010948E-5
-4,904731E-3
-3,644176E-4
5,148820E-3
-3,931807E-3
-1,009366E-2
-9,120736E-3
-1,495828E-2
-2,339029E-2
-2,825491E-2
-3,409246E-2
-5,776695E-2
-8,533314E-2
-1,135479E-1
-1,628428E-1
-2,040299E-1
-2,208939E-1
-2,328933E-1
-2,688915E-1
-3,211051E-1
-3,943988E-1
-4,842321E-1
-5,315811E-1
-4,985016E-1
-3,862910E-1
-2,225155E-1
1,098637E-2
3,430779E-1
7,750563E-1
1,154497E+0
1,351352E+0
1,413295E+0
1,452536E+0
1,552747E+0
1,691875E+0
1,808302E+0
1,886785E+0
1,894892E+0
1,800519E+0
1,593610E+0
1,309192E+0
9,920184E-1
6,599269E-1
3,349702E-1
3,527280E-3
-3,418608E-1
-6,771954E-1
-9,700456E-1
-1,205818E+0
-1,387106E+0
-1,486020E+0
-1,524288E+0
-1,523964E+0
-1,478236E+0
-1,391646E+0
-1,291759E+0
-1,184413E+0
-1,064095E+0
-9,466954E-1
-8,455113E-1
-7,501647E-1
-6,632502E-1
-5,983885E-1
-5,464992E-1
-4,897453E-1
-4,375317E-1
-3,931015E-1
-3,405636E-1
-2,808909E-1
-2,371093E-1
-1,910576E-1
-1,385197E-1
-9,376515E-2
-5,387525E-2
-1,203951E-2
2,882331E-2
5,055195E-2
7,487506E-2
9,822524E-2
1,118462E-1
1,241699E-1
1,397367E-1
1,536819E-1
1,514118E-1
1,569250E-1
1,647084E-1
1,585466E-1
1,611410E-1
1,669786E-1
1,676272E-1
1,666543E-1
1,660056E-1
1,686001E-1
1,569250E-1
1,575736E-1
1,614653E-1
1,556278E-1
1,514118E-1
1,530333E-1
1,494659E-1
1,358450E-1
1,371422E-1
1,413582E-1
1,313047E-1
1,264400E-1
1,283859E-1
1,231970E-1
1,111976E-1
1,099003E-1
1,134677E-1
1,030899E-1
1,004954E-1
1,047114E-1
1,004954E-1
8,914462E-2
8,849600E-2
9,076616E-2
8,233415E-2
8,298276E-2
8,719877E-2
7,779383E-2
7,130767E-2
7,617229E-2
7,357783E-2
6,709167E-2
7,033475E-2
7,584799E-2
6,806459E-2
6,255135E-2
6,417289E-2
5,963258E-2
5,574088E-2
5,865966E-2
6,417289E-2
5,606519E-2
5,314642E-2
5,574088E-2
4,666026E-2
4,568733E-2
5,152488E-2
5,444365E-2
4,763318E-2
4,568733E-2
4,860611E-2
3,790394E-2
3,887686E-2
4,471441E-2
4,406579E-2
4,049840E-2
4,276856E-2
4,503872E-2
3,271501E-2
3,498517E-2
4,082271E-2
4,049840E-2
3,822825E-2
4,179564E-2
4,439010E-2
3,368793E-2
3,563378E-2
4,211994E-2
3,628240E-2
3,563378E-2
4,114702E-2
4,049840E-2
3,076916E-2
3,401224E-2
3,952548E-2
3,076916E-2
3,012054E-2
4,147133E-2
3,401224E-2
2,622885E-2
3,174208E-2
3,303932E-2
2,785039E-2
2,720177E-2
3,595809E-2
3,076916E-2
2,622885E-2
2,947193E-2
2,979624E-2
2,363438E-2
2,655315E-2
3,141778E-2
2,428300E-2
2,266146E-2
2,622885E-2
2,103992E-2
1,941838E-2
2,558023E-2
2,720177E-2
1,974268E-2
2,039130E-2
2,168853E-2
1,422945E-2
1,552668E-2
2,168853E-2
2,395869E-2
1,941838E-2
1,941838E-2
2,266146E-2
1,260791E-2
1,455375E-2
2,136422E-2
1,812114E-2
1,714822E-2
2,201284E-2
2,168853E-2
1,228360E-2
1,260791E-2
1,909407E-2
1,552668E-2
1,617530E-2
2,233715E-2
2,039130E-2
1,001344E-2
1,293221E-2
1,974268E-2
1,195929E-2
1,325652E-2
2,266146E-2
1,747253E-2
1,163498E-2
1,617530E-2
1,585099E-2
1,001344E-2
1,520237E-2
2,331007E-2
1,520237E-2
1,325652E-2
2,006699E-2
1,682391E-2
1,455375E-2
1,909407E-2
2,493161E-2
1,876976E-2
1,779684E-2
2,298577E-2
1,682391E-2
1,714822E-2
2,460731E-2
2,558023E-2
2,168853E-2
2,428300E-2
2,655315E-2
1,876976E-2
2,071561E-2
2,622885E-2
2,558023E-2
2,363438E-2
2,752608E-2
2,882331E-2
1,909407E-2
2,168853E-2
3,174208E-2
2,298577E-2
2,298577E-2
3,206639E-2
2,947193E-2
2,071561E-2
2,493161E-2
2,720177E-2
2,136422E-2
2,266146E-2
3,206639E-2
3,174208E-2
2,331007E-2
2,655315E-2
2,979624E-2
2,460731E-2
2,525592E-2
3,401224E-2
2,882331E-2
2,395869E-2
2,914762E-2
2,914762E-2
2,590454E-2
2,882331E-2
3,466086E-2
2,882331E-2
2,493161E-2
2,849900E-2
2,493161E-2
2,363438E-2
2,785039E-2
3,466086E-2
2,785039E-2
2,460731E-2
3,044485E-2
2,395869E-2
2,395869E-2
3,109347E-2
3,206639E-2
2,558023E-2
2,687746E-2
2,914762E-2
2,006699E-2
2,168853E-2
2,947193E-2
2,720177E-2
2,363438E-2
2,655315E-2
2,849900E-2
1,876976E-2
1,974268E-2
2,655315E-2
2,201284E-2
1,941838E-2
2,622885E-2
2,525592E-2
1,422945E-2
1,941838E-2
2,525592E-2
1,876976E-2
1,909407E-2
2,525592E-2
2,428300E-2
1,455375E-2
1,747253E-2
2,266146E-2
1,585099E-2
1,585099E-2
2,331007E-2
2,039130E-2
1,228360E-2
1,552668E-2
2,233715E-2
1,422945E-2
1,487806E-2
2,168853E-2
1,682391E-2
8,716209E-3
1,358083E-2
1,844545E-2
1,390514E-2
1,325652E-2
2,233715E-2
1,909407E-2
1,066206E-2
1,390514E-2
1,390514E-2
8,716209E-3
1,293221E-2
2,266146E-2
1,585099E-2
1,195929E-2
1,487806E-2
1,195929E-2
9,364825E-3
1,325652E-2
1,779684E-2
1,325652E-2
1,098637E-2
1,260791E-2
7,418977E-3
6,121744E-3
1,066206E-2
1,585099E-2
8,716209E-3
7,743285E-3
1,293221E-2
3,527280E-3
2,878663E-3
9,689133E-3
1,066206E-2
5,148820E-3
6,121744E-3
1,001344E-2
2,841986E-4
1,581431E-3
6,446052E-3
5,148820E-3
2,230047E-3
4,500204E-3
6,770361E-3
-3,283190E-3
2,841986E-4
7,743285E-3
3,851588E-3
2,230047E-3
8,716209E-3
7,743285E-3
1,257123E-3
7,094669E-3
1,455375E-2
1,066206E-2
1,617530E-2
2,720177E-2
2,752608E-2
2,525592E-2
3,368793E-2
3,952548E-2
4,049840E-2
4,893041E-2
6,255135E-2
6,255135E-2
6,417289E-2
7,228060E-2
7,260490E-2
7,487506E-2
8,460430E-2
9,206339E-2
8,557723E-2
8,784739E-2
9,368493E-2
8,622584E-2
8,817169E-2
9,044185E-2
9,109047E-2
8,460430E-2
8,265846E-2
8,428000E-2
7,065906E-2
6,838890E-2
7,195629E-2
6,774028E-2
6,028120E-2
5,703812E-2
5,476796E-2
4,049840E-2
3,984979E-2
4,374148E-2
3,757963E-2
3,174208E-2
2,947193E-2
2,817469E-2
1,455375E-2
1,390514E-2
2,039130E-2
1,358083E-2
7,418977E-3
1,195929E-2
9,689133E-3
-1,013034E-3
-6,887257E-4
4,175896E-3
-4,580423E-3
-3,931807E-3
3,527280E-3
-2,958882E-3
-9,769352E-3
-6,526271E-3
-4,904731E-3
-9,445044E-3
-7,499196E-3
6,085067E-4
-4,580423E-3
-1,139089E-2
-7,499196E-3
-7,823504E-3
-1,301243E-2
-1,074228E-2
-1,661650E-3
-6,526271E-3
-9,120736E-3
-5,877655E-3
-9,445044E-3
-9,120736E-3
-4,256115E-3
-2,634574E-3
-1,009366E-2
-9,120736E-3
-2,310266E-3
-9,769352E-3
-8,796428E-3
-2,634574E-3
-2,310266E-3
-6,850580E-3
-4,256115E-3
-2,634574E-3
-1,074228E-2
-6,850580E-3
9,328148E-4
-3,931807E-3
-4,904731E-3
-1,013034E-3
-1,337342E-3
-7,174888E-3
-2,958882E-3
3,851588E-3
-4,010948E-5
-6,887257E-4
3,851588E-3
3,527280E-3
-4,904731E-3
-1,013034E-3
6,446052E-3
9,328148E-4
2,230047E-3
9,040517E-3
8,391901E-3
9,328148E-4
4,175896E-3
9,040517E-3
3,527280E-3
2,878663E-3
1,487806E-2
1,131067E-2
3,202971E-3
9,364825E-3
1,001344E-2
5,473128E-3
1,001344E-2
1,909407E-2
1,293221E-2
9,364825E-3
1,455375E-2
1,195929E-2
8,716209E-3
1,358083E-2
2,201284E-2
1,585099E-2
1,293221E-2
1,876976E-2
1,520237E-2
1,260791E-2
2,039130E-2
2,525592E-2
1,812114E-2
1,844545E-2
2,266146E-2
1,552668E-2
1,876976E-2
2,655315E-2
2,817469E-2
2,233715E-2
2,201284E-2
2,720177E-2
2,103992E-2
2,103992E-2
2,849900E-2
2,687746E-2
2,525592E-2
2,882331E-2
3,174208E-2
2,103992E-2
2,428300E-2
3,303932E-2
2,687746E-2
2,558023E-2
3,141778E-2
3,174208E-2
2,363438E-2
2,687746E-2
3,239070E-2
2,655315E-2
2,558023E-2
3,498517E-2
3,271501E-2
2,331007E-2
2,752608E-2
3,076916E-2
2,622885E-2
2,785039E-2
3,628240E-2
3,141778E-2
2,687746E-2
2,947193E-2
2,849900E-2
2,460731E-2
3,076916E-2
3,628240E-2
2,914762E-2
2,590454E-2
3,012054E-2
2,785039E-2
2,428300E-2
2,947193E-2
3,530947E-2
2,752608E-2
2,785039E-2
3,206639E-2
2,428300E-2
2,136422E-2
2,882331E-2
3,141778E-2
2,590454E-2
2,914762E-2
3,141778E-2
2,298577E-2
2,395869E-2
3,271501E-2
3,044485E-2
2,655315E-2
2,914762E-2
3,012054E-2
1,941838E-2
2,168853E-2
3,012054E-2
2,558023E-2
2,428300E-2
3,141778E-2
2,882331E-2
1,844545E-2
2,233715E-2
2,622885E-2
1,876976E-2
1,844545E-2
2,622885E-2
2,363438E-2
1,520237E-2
1,974268E-2
2,395869E-2
1,812114E-2
1,812114E-2
2,590454E-2
1,941838E-2
1,260791E-2
1,876976E-2
2,071561E-2
1,358083E-2
1,520237E-2
2,331007E-2
1,747253E-2
1,228360E-2
1,487806E-2
1,455375E-2
1,033775E-2
1,487806E-2
2,071561E-2
1,260791E-2
1,001344E-2
1,455375E-2
7,418977E-3
6,446052E-3
1,163498E-2
1,422945E-2
8,391901E-3
8,716209E-3
1,098637E-2
3,851588E-3
5,148820E-3
1,098637E-2
1,260791E-2
6,121744E-3
5,797436E-3
1,098637E-2
2,841986E-4
1,905739E-3
9,689133E-3
8,067593E-3
2,878663E-3
7,418977E-3
1,033775E-2
-6,887257E-4
2,230047E-3
9,040517E-3
3,851588E-3
5,148820E-3
7,418977E-3
7,418977E-3
-1,985958E-3
1,581431E-3
9,040517E-3
2,554355E-3
4,175896E-3
1,066206E-2
5,473128E-3
-1,337342E-3
4,175896E-3
6,121744E-3
-4,010948E-5
1,905739E-3
1,195929E-2
4,824512E-3
-3,644176E-4
1,905739E-3
6,446052E-3
-6,887257E-4
1,581431E-3
9,364825E-3
1,581431E-3
-1,337342E-3
3,202971E-3
2,554355E-3
-1,985958E-3
3,851588E-3
9,364825E-3
1,905739E-3
-4,010948E-5
4,500204E-3
2,554355E-3
-4,010948E-5
1,257123E-3
6,770361E-3
9,328148E-4
1,905739E-3
7,094669E-3
-3,644176E-4
-1,985958E-3
4,500204E-3
5,148820E-3
9,328148E-4
1,905739E-3
6,121744E-3
-2,634574E-3
-1,013034E-3
6,121744E-3
4,824512E-3
6,085067E-4
3,851588E-3
6,121744E-3
-2,958882E-3
-4,010948E-5
8,067593E-3
4,175896E-3
1,905739E-3
6,770361E-3
6,121744E-3
-3,607499E-3
6,085067E-4
8,391901E-3
1,581431E-3
1,257123E-3
6,770361E-3
4,824512E-3
-2,634574E-3
2,841986E-4
5,473128E-3
-4,010948E-5
2,841986E-4
9,364825E-3
6,446052E-3
-1,013034E-3
1,257123E-3
6,121744E-3
-6,887257E-4
9,328148E-4
1,001344E-2
5,797436E-3
-3,644176E-4
4,824512E-3
5,148820E-3
9,328148E-4
3,202971E-3
1,066206E-2
4,500204E-3
2,230047E-3
7,418977E-3
3,527280E-3
1,581431E-3
7,418977E-3
1,195929E-2
5,148820E-3
4,500204E-3
9,364825E-3
2,878663E-3
3,851588E-3
9,364825E-3
1,001344E-2
5,797436E-3
9,689133E-3
1,228360E-2
1,257123E-3
2,554355E-3
1,098637E-2
8,716209E-3
5,797436E-3
1,131067E-2
1,066206E-2
1,257123E-3
1,581431E-3
1,033775E-2
6,446052E-3
5,473128E-3
1,163498E-2
9,040517E-3
1,581431E-3
4,824512E-3
9,040517E-3
2,554355E-3
3,527280E-3
1,358083E-2
1,001344E-2
1,905739E-3
6,446052E-3
7,743285E-3
3,202971E-3
5,148820E-3
1,293221E-2
8,067593E-3
2,878663E-3
6,446052E-3
6,770361E-3
3,851588E-3
7,743285E-3
1,487806E-2
8,067593E-3
3,851588E-3
9,040517E-3
6,121744E-3
4,824512E-3
1,066206E-2
1,293221E-2
7,743285E-3
8,391901E-3
1,228360E-2
4,500204E-3
5,797436E-3
1,131067E-2
1,293221E-2
9,364825E-3
1,066206E-2
1,293221E-2
4,175896E-3
6,770361E-3
1,260791E-2
1,195929E-2
6,770361E-3
1,358083E-2
1,455375E-2
5,797436E-3
8,716209E-3
1,487806E-2
8,391901E-3
9,689133E-3
1,649960E-2
1,390514E-2
3,851588E-3
1,066206E-2
1,520237E-2
7,418977E-3
7,418977E-3
1,585099E-2
1,163498E-2
6,770361E-3
1,228360E-2
1,098637E-2
6,121744E-3
9,689133E-3
1,682391E-2
9,364825E-3
8,391901E-3
1,098637E-2
8,716209E-3
7,094669E-3
1,163498E-2
1,585099E-2
1,066206E-2
9,364825E-3
1,520237E-2
6,121744E-3
5,473128E-3
1,195929E-2
1,325652E-2
8,716209E-3
1,195929E-2
1,422945E-2
5,797436E-3
6,446052E-3
1,358083E-2
1,422945E-2
8,391901E-3
1,228360E-2
1,487806E-2
6,121744E-3
6,121744E-3
1,552668E-2
1,066206E-2
7,743285E-3
1,520237E-2
1,487806E-2
3,851588E-3
7,418977E-3
1,325652E-2
9,040517E-3
1,033775E-2
1,358083E-2
1,260791E-2
4,824512E-3
6,770361E-3
1,131067E-2
7,743285E-3
7,418977E-3
1,487806E-2
9,689133E-3
2,878663E-3
8,067593E-3
1,001344E-2
4,175896E-3
6,770361E-3
1,649960E-2
1,098637E-2
5,797436E-3
8,391901E-3
8,391901E-3
3,202971E-3
7,743285E-3
1,649960E-2
1,098637E-2
5,148820E-3
9,364825E-3
8,716209E-3
4,824512E-3
1,098637E-2
1,779684E-2
9,040517E-3
8,067593E-3
1,228360E-2
7,743285E-3
6,446052E-3
1,066206E-2
1,747253E-2
9,364825E-3
8,716209E-3
1,390514E-2
7,743285E-3
8,716209E-3
1,390514E-2
1,682391E-2
1,033775E-2
1,260791E-2
1,455375E-2
7,094669E-3
9,040517E-3
1,487806E-2
1,487806E-2
1,131067E-2
1,260791E-2
1,714822E-2
7,418977E-3
7,094669E-3
1,487806E-2
1,163498E-2
9,689133E-3
1,649960E-2
1,682391E-2
6,446052E-3
1,001344E-2
1,585099E-2
1,098637E-2
1,098637E-2
1,682391E-2
1,552668E-2
5,473128E-3
9,040517E-3
1,520237E-2
9,040517E-3
9,040517E-3
1,844545E-2
1,487806E-2
5,797436E-3
9,689133E-3
1,131067E-2
7,418977E-3
9,364825E-3
1,779684E-2
1,260791E-2
9,364825E-3
1,260791E-2
1,033775E-2
8,716209E-3
1,066206E-2
1,844545E-2
1,195929E-2
8,391901E-3
1,358083E-2
9,689133E-3
8,391901E-3
1,358083E-2
1,812114E-2
1,066206E-2
1,098637E-2
1,422945E-2
7,418977E-3
7,418977E-3
1,325652E-2
1,649960E-2
1,066206E-2
1,131067E-2
1,585099E-2
6,770361E-3
9,040517E-3
1,682391E-2
1,358083E-2
1,066206E-2
1,293221E-2
1,714822E-2
5,797436E-3
9,364825E-3
1,585099E-2
1,195929E-2
1,131067E-2
1,649960E-2
1,682391E-2
8,391901E-3
1,033775E-2
1,649960E-2
9,364825E-3
7,094669E-3
1,812114E-2
1,487806E-2
8,716209E-3
1,195929E-2
1,520237E-2
9,364825E-3
8,716209E-3
1,714822E-2
1,422945E-2
9,364825E-3
1,163498E-2
1,325652E-2
9,689133E-3
1,163498E-2
2,103992E-2
1,260791E-2
6,121744E-3
1,422945E-2
1,422945E-2
9,364825E-3
1,422945E-2
2,039130E-2
1,293221E-2
1,066206E-2
1,649960E-2
1,131067E-2
1,131067E-2
1,585099E-2
1,974268E-2
1,455375E-2
1,455375E-2
1,649960E-2
9,040517E-3
9,689133E-3
1,649960E-2
1,909407E-2
1,358083E-2
1,358083E-2
1,487806E-2
7,418977E-3
8,391901E-3
1,714822E-2
1,682391E-2
1,163498E-2
1,455375E-2
1,714822E-2
7,094669E-3
1,066206E-2
1,649960E-2
1,552668E-2
1,195929E-2
1,585099E-2
1,585099E-2
6,121744E-3
1,131067E-2
1,714822E-2
1,195929E-2
1,066206E-2
1,714822E-2
1,617530E-2
6,770361E-3
1,163498E-2
1,747253E-2
1,098637E-2
1,098637E-2
1,844545E-2
1,585099E-2
7,094669E-3
1,228360E-2
1,649960E-2
1,163498E-2
1,260791E-2
2,071561E-2
1,520237E-2
1,001344E-2
1,390514E-2
1,422945E-2
9,364825E-3
1,293221E-2
2,071561E-2
1,358083E-2
1,001344E-2
1,682391E-2
1,163498E-2
9,364825E-3
1,422945E-2
1,876976E-2
1,131067E-2
1,422945E-2
1,844545E-2
8,391901E-3
9,689133E-3
1,714822E-2
1,682391E-2
1,293221E-2
1,747253E-2
1,812114E-2
9,040517E-3
1,260791E-2
1,909407E-2
1,455375E-2
1,260791E-2
1,844545E-2
1,844545E-2
8,716209E-3
1,260791E-2
1,682391E-2
9,040517E-3
1,195929E-2
2,039130E-2
1,649960E-2
1,001344E-2
1,390514E-2
1,714822E-2
1,390514E-2
1,909407E-2
3,174208E-2
3,303932E-2
3,401224E-2
4,406579E-2
5,055195E-2
6,449720E-2
8,687446E-2
1,008197E-1
9,044185E-2
7,130767E-2
5,541658E-2
3,693101E-2
3,174208E-2
3,790394E-2
4,309287E-2
3,303932E-2
2,752608E-2
2,395869E-2
8,067593E-3
-6,526271E-3
-1,333674E-2
-2,176875E-2
-3,701123E-2
-4,122724E-2
-3,993001E-2
-4,576755E-2
-3,830846E-2
-2,468752E-2
-1,820136E-2
-1,560690E-2
-8,472120E-3
-4,256115E-3
-1,268813E-2
-8,147812E-3
-1,337342E-3
-4,904731E-3
-6,850580E-3
-3,644176E-4
2,230047E-3
-6,526271E-3
-2,634574E-3
5,148820E-3
3,202971E-3
5,473128E-3
1,520237E-2
1,422945E-2
5,473128E-3
1,228360E-2
1,941838E-2
1,455375E-2
1,617530E-2
2,428300E-2
2,298577E-2
1,260791E-2
1,649960E-2
2,103992E-2
1,455375E-2
1,941838E-2
2,655315E-2
2,103992E-2
1,747253E-2
2,168853E-2
1,974268E-2
1,844545E-2
2,233715E-2
2,720177E-2
2,071561E-2
1,812114E-2
2,428300E-2
1,909407E-2
1,779684E-2
2,395869E-2
2,655315E-2
1,812114E-2
1,520237E-2
1,682391E-2
5,797436E-3
7,743285E-3
1,422945E-2
1,325652E-2
8,391901E-3
1,033775E-2
1,228360E-2
6,085067E-4
1,905739E-3
7,743285E-3
3,202971E-3
2,230047E-3
9,040517E-3
1,066206E-2
2,841986E-4
4,175896E-3
1,033775E-2
5,473128E-3
6,446052E-3
1,422945E-2
1,098637E-2
2,878663E-3
5,797436E-3
7,418977E-3
4,824512E-3
5,797436E-3
1,455375E-2
1,001344E-2
3,202971E-3
6,446052E-3
6,121744E-3
9,328148E-4
5,473128E-3
1,293221E-2
6,121744E-3
4,824512E-3
9,364825E-3
2,554355E-3
2,230047E-3
6,446052E-3
9,040517E-3
1,581431E-3
-1,337342E-3
-2,958882E-3
-1,593121E-2
-2,014721E-2
-2,371460E-2
-3,830846E-2
-6,230726E-2
-8,338729E-2
-1,190612E-1
-1,797068E-1
-2,088945E-1
-2,221912E-1
-2,448927E-1
-2,841340E-1
-3,399150E-1
-4,229379E-1
-5,117983E-1
-5,289866E-1
-4,657465E-1
-3,344018E-1
-1,417627E-1
1,329262E-1
5,172313E-1
9,569931E-1
1,263789E+0
1,383458E+0
1,415241E+0
1,481724E+0
1,611771E+0
1,748305E+0
1,850138E+0
1,899757E+0
1,862461E+0
1,713280E+0
1,473616E+0
1,176550E+0
8,509444E-1
5,263119E-1
1,971392E-1
-1,469517E-1
-4,949343E-1
-8,140534E-1
-1,078689E+0
-1,296300E+0
-1,439319E+0
-1,510667E+0
-1,536936E+0
-1,514559E+0
-1,445806E+0
-1,348837E+0
-1,243762E+0
-1,127335E+0
-1,005395E+0
-9,003194E-1
-7,991352E-1
-7,070317E-1
-6,324409E-1
-5,724439E-1
-5,156900E-1
-4,589361E-1
-4,190462E-1
-3,665083E-1
-3,087814E-1
-2,614324E-1
-2,144078E-1
-1,615455E-1
-1,119264E-1
-7,787405E-2
-3,409246E-2
1,033775E-2
3,952548E-2
6,319997E-2
8,979323E-2
1,095760E-1
1,154136E-1
1,303317E-1
1,465472E-1
1,478444E-1
1,549792E-1
1,666543E-1
1,656813E-1
1,585466E-1
1,640598E-1
1,702216E-1
1,634112E-1
1,663299E-1
1,734647E-1
1,663299E-1
1,588709E-1
1,617896E-1
1,595195E-1
1,523847E-1
1,530333E-1
1,578979E-1
1,481687E-1
1,390881E-1
1,397367E-1
1,345478E-1
1,270887E-1
1,283859E-1
1,313047E-1
1,202782E-1
1,150893E-1
1,160622E-1
1,079545E-1
1,027656E-1
1,034142E-1
1,063329E-1
9,790094E-2
9,433355E-2
9,563078E-2
8,590154E-2
8,071261E-2
8,525292E-2
8,655015E-2
7,844245E-2
7,779383E-2
7,811814E-2
6,611874E-2
6,774028E-2
7,065906E-2
6,903752E-2
6,547013E-2
6,547013E-2
6,644305E-2
5,606519E-2
5,541658E-2
6,190274E-2
5,768673E-2
5,444365E-2
5,865966E-2
6,028120E-2
4,730887E-2
4,860611E-2
5,509227E-2
4,893041E-2
4,730887E-2
5,249780E-2
4,957903E-2
3,920117E-2
4,147133E-2
4,601164E-2
4,114702E-2
3,790394E-2
4,730887E-2
4,439010E-2
3,498517E-2
3,693101E-2
3,887686E-2
3,141778E-2
3,271501E-2
4,147133E-2
3,660671E-2
3,076916E-2
3,466086E-2
3,303932E-2
2,785039E-2
3,174208E-2
3,822825E-2
3,239070E-2
2,882331E-2
3,044485E-2
2,363438E-2
2,266146E-2
2,882331E-2
3,368793E-2
2,428300E-2
2,331007E-2
2,817469E-2
2,039130E-2
2,039130E-2
2,525592E-2
2,493161E-2
1,844545E-2
2,006699E-2
2,428300E-2
1,390514E-2
1,585099E-2
2,006699E-2
2,168853E-2
1,779684E-2
2,006699E-2
2,331007E-2
1,293221E-2
1,617530E-2
2,266146E-2
1,974268E-2
1,682391E-2
2,363438E-2
2,428300E-2
1,422945E-2
1,909407E-2
2,493161E-2
1,941838E-2
1,844545E-2
2,655315E-2
2,298577E-2
1,358083E-2
1,941838E-2
2,395869E-2
1,909407E-2
1,974268E-2
2,817469E-2
2,168853E-2
1,649960E-2
2,201284E-2
1,941838E-2
1,617530E-2
2,168853E-2
2,914762E-2
2,039130E-2
1,812114E-2
2,103992E-2
1,747253E-2
1,617530E-2
2,006699E-2
2,687746E-2
1,812114E-2
1,552668E-2
2,136422E-2
1,520237E-2
1,422945E-2
2,103992E-2
2,266146E-2
1,617530E-2
1,876976E-2
2,233715E-2
1,228360E-2
1,520237E-2
2,006699E-2
2,201284E-2
1,779684E-2
1,941838E-2
2,298577E-2
1,325652E-2
1,617530E-2
2,266146E-2
2,136422E-2
1,649960E-2
2,136422E-2
2,331007E-2
1,325652E-2
1,682391E-2
2,525592E-2
1,812114E-2
1,714822E-2
2,298577E-2
2,395869E-2
1,585099E-2
1,876976E-2
2,525592E-2
1,974268E-2
1,941838E-2
2,720177E-2
2,266146E-2
1,422945E-2
2,039130E-2
2,298577E-2
1,682391E-2
1,812114E-2
2,849900E-2
2,233715E-2
1,617530E-2
2,039130E-2
1,876976E-2
1,747253E-2
2,039130E-2
2,849900E-2
2,266146E-2
2,071561E-2
2,493161E-2
1,941838E-2
1,779684E-2
2,590454E-2
2,979624E-2
2,168853E-2
2,460731E-2
2,947193E-2
2,103992E-2
2,331007E-2
2,817469E-2
2,882331E-2
2,428300E-2
2,720177E-2
2,947193E-2
2,039130E-2
2,233715E-2
3,076916E-2
3,012054E-2
2,622885E-2
2,979624E-2
3,401224E-2
2,168853E-2
2,460731E-2
3,174208E-2
2,687746E-2
2,720177E-2
3,109347E-2
3,044485E-2
2,168853E-2
2,622885E-2
3,076916E-2
2,395869E-2
2,558023E-2
3,271501E-2
2,720177E-2
1,909407E-2
2,298577E-2
2,590454E-2
2,071561E-2
2,039130E-2
3,206639E-2
2,687746E-2
1,844545E-2
2,168853E-2
2,266146E-2
1,779684E-2
2,201284E-2
2,947193E-2
2,331007E-2
1,812114E-2
2,103992E-2
2,103992E-2
1,649960E-2
1,844545E-2
2,493161E-2
1,812114E-2
1,585099E-2
2,039130E-2
1,195929E-2
1,163498E-2
1,714822E-2
2,168853E-2
1,422945E-2
1,487806E-2
1,714822E-2
8,391901E-3
1,001344E-2
1,682391E-2
1,617530E-2
1,195929E-2
1,260791E-2
1,487806E-2
5,797436E-3
5,473128E-3
1,358083E-2
9,689133E-3
5,148820E-3
8,391901E-3
9,689133E-3
-1,337342E-3
6,085067E-4
6,446052E-3
2,554355E-3
2,841986E-4
3,202971E-3
2,554355E-3
-6,201963E-3
-3,931807E-3
2,878663E-3
-4,580423E-3
-5,229039E-3
9,328148E-4
-2,310266E-3
-1,301243E-2
-7,823504E-3
-3,931807E-3
-1,430967E-2
-1,463397E-2
-5,229039E-3
-9,120736E-3
-1,755275E-2
-1,528259E-2
-1,430967E-2
-1,982290E-2
-1,787705E-2
-1,009366E-2
-1,495828E-2
-1,625551E-2
-1,009366E-2
-1,236382E-2
-1,430967E-2
-6,850580E-3
1,257123E-3
-3,607499E-3
-2,634574E-3
5,797436E-3
5,797436E-3
9,040517E-3
1,974268E-2
2,525592E-2
2,460731E-2
3,174208E-2
4,114702E-2
3,693101E-2
4,179564E-2
5,411934E-2
5,963258E-2
5,801104E-2
6,287566E-2
6,806459E-2
6,060550E-2
6,417289E-2
7,065906E-2
6,806459E-2
6,482151E-2
6,806459E-2
6,741597E-2
5,476796E-2
5,476796E-2
5,736242E-2
4,795749E-2
4,406579E-2
4,828180E-2
4,374148E-2
2,785039E-2
2,785039E-2
3,012054E-2
2,006699E-2
1,682391E-2
2,168853E-2
1,617530E-2
5,148820E-3
7,094669E-3
7,094669E-3
-6,887257E-4
-1,013034E-3
6,121744E-3
-1,985958E-3
-9,769352E-3
-4,904731E-3
-7,174888E-3
-1,398536E-2
-8,472120E-3
-2,634574E-3
-1,074228E-2
-1,333674E-2
-1,106658E-2
-1,657982E-2
-1,852567E-2
-1,301243E-2
-6,850580E-3
-1,268813E-2
-1,236382E-2
-9,769352E-3
-1,560690E-2
-1,820136E-2
-1,139089E-2
-9,120736E-3
-1,366105E-2
-1,041797E-2
-6,526271E-3
-1,430967E-2
-1,203951E-2
-5,877655E-3
-6,526271E-3
-1,009366E-2
-1,009366E-2
-5,553347E-3
-1,463397E-2
-9,769352E-3
-2,634574E-3
-4,580423E-3
-5,553347E-3
-1,337342E-3
-4,010948E-5
-9,769352E-3
-5,553347E-3
-6,887257E-4
-1,661650E-3
-6,887257E-4
6,446052E-3
7,094669E-3
-2,634574E-3
1,581431E-3
8,391901E-3
2,554355E-3
3,527280E-3
1,228360E-2
1,033775E-2
3,202971E-3
8,067593E-3
1,293221E-2
7,418977E-3
1,131067E-2
2,071561E-2
1,520237E-2
8,716209E-3
1,293221E-2
1,325652E-2
8,391901E-3
1,195929E-2
2,136422E-2
1,617530E-2
1,325652E-2
1,682391E-2
1,520237E-2
1,260791E-2
1,682391E-2
2,266146E-2
1,487806E-2
1,520237E-2
2,039130E-2
1,682391E-2
1,520237E-2
1,844545E-2
2,687746E-2
2,168853E-2
2,103992E-2
2,590454E-2
1,747253E-2
1,844545E-2
2,525592E-2
2,914762E-2
2,363438E-2
2,428300E-2
2,914762E-2
1,974268E-2
2,233715E-2
2,947193E-2
2,849900E-2
2,655315E-2
3,012054E-2
3,174208E-2
2,168853E-2
2,525592E-2
3,401224E-2
3,174208E-2
2,979624E-2
3,530947E-2
3,498517E-2
2,558023E-2
2,817469E-2
3,530947E-2
3,076916E-2
3,206639E-2
3,790394E-2
3,855255E-2
2,817469E-2
3,012054E-2
3,822825E-2
3,174208E-2
3,076916E-2
4,017409E-2
3,660671E-2
2,914762E-2
3,271501E-2
3,595809E-2
3,076916E-2
3,368793E-2
4,147133E-2
3,368793E-2
3,109347E-2
3,466086E-2
3,368793E-2
3,109347E-2
3,336362E-2
4,049840E-2
3,530947E-2
3,271501E-2
3,628240E-2
2,914762E-2
2,785039E-2
3,498517E-2
3,757963E-2
3,109347E-2
3,012054E-2
3,563378E-2
2,720177E-2
2,752608E-2
3,303932E-2
3,271501E-2
2,849900E-2
2,882331E-2
3,206639E-2
2,493161E-2
2,558023E-2
3,271501E-2
2,979624E-2
2,558023E-2
2,979624E-2
3,336362E-2
2,039130E-2
2,395869E-2
3,044485E-2
2,493161E-2
2,428300E-2
2,882331E-2
2,979624E-2
2,039130E-2
2,201284E-2
2,914762E-2
2,266146E-2
2,168853E-2
2,720177E-2
2,622885E-2
1,682391E-2
2,039130E-2
2,590454E-2
2,039130E-2
1,974268E-2
2,752608E-2
2,201284E-2
1,585099E-2
1,941838E-2
2,006699E-2
1,552668E-2
1,747253E-2
2,590454E-2
1,974268E-2
1,390514E-2
1,941838E-2
1,552668E-2
1,131067E-2
1,812114E-2
2,395869E-2
1,714822E-2
1,422945E-2
1,682391E-2
1,293221E-2
1,260791E-2
1,649960E-2
2,039130E-2
1,390514E-2
1,455375E-2
1,779684E-2
1,131067E-2
9,689133E-3
1,714822E-2
1,844545E-2
1,293221E-2
1,293221E-2
1,585099E-2
7,418977E-3
9,364825E-3
1,487806E-2
1,358083E-2
1,195929E-2
1,455375E-2
1,520237E-2
5,473128E-3
7,094669E-3
1,325652E-2
1,131067E-2
8,716209E-3
1,422945E-2
1,520237E-2
3,851588E-3
8,391901E-3
1,487806E-2
8,716209E-3
1,001344E-2
1,617530E-2
1,455375E-2
5,797436E-3
9,040517E-3
1,585099E-2
9,364825E-3
1,098637E-2
1,876976E-2
1,455375E-2
8,391901E-3
1,195929E-2
1,520237E-2
9,364825E-3
1,195929E-2
2,006699E-2
1,487806E-2
1,195929E-2
1,552668E-2
1,487806E-2
1,163498E-2
1,422945E-2
2,331007E-2
1,649960E-2
1,455375E-2
1,747253E-2
1,487806E-2
1,487806E-2
2,006699E-2
2,266146E-2
1,812114E-2
2,006699E-2
2,428300E-2
1,487806E-2
1,747253E-2
2,525592E-2
2,298577E-2
1,941838E-2
2,233715E-2
2,655315E-2
1,974268E-2
2,136422E-2
2,849900E-2
2,395869E-2
2,103992E-2
2,622885E-2
2,817469E-2
1,779684E-2
2,103992E-2
2,882331E-2
2,525592E-2
2,493161E-2
2,979624E-2
2,979624E-2
1,941838E-2
2,266146E-2
3,141778E-2
2,363438E-2
2,395869E-2
3,109347E-2
2,849900E-2
2,136422E-2
2,720177E-2
2,979624E-2
2,201284E-2
2,460731E-2
3,271501E-2
2,752608E-2
2,266146E-2
2,558023E-2
2,655315E-2
2,201284E-2
2,428300E-2
3,271501E-2
2,622885E-2
2,331007E-2
2,590454E-2
2,233715E-2
1,941838E-2
2,493161E-2
2,979624E-2
2,201284E-2
2,136422E-2
2,428300E-2
1,876976E-2
1,974268E-2
2,298577E-2
2,590454E-2
2,006699E-2
1,941838E-2
2,363438E-2
1,520237E-2
1,520237E-2
2,071561E-2
2,006699E-2
1,682391E-2
1,812114E-2
2,006699E-2
1,033775E-2
1,260791E-2
1,649960E-2
1,390514E-2
1,001344E-2
1,487806E-2
1,682391E-2
7,094669E-3
8,391901E-3
1,552668E-2
1,066206E-2
7,094669E-3
1,358083E-2
1,260791E-2
2,878663E-3
6,770361E-3
1,260791E-2
5,473128E-3
4,500204E-3
1,325652E-2
8,716209E-3
1,581431E-3
4,500204E-3
8,716209E-3
9,328148E-4
2,878663E-3
1,260791E-2
5,148820E-3
-1,337342E-3
2,230047E-3
2,878663E-3
-3,644176E-4
2,230047E-3
8,067593E-3
1,257123E-3
-1,337342E-3
2,230047E-3
-1,661650E-3
-3,607499E-3
2,841986E-4
6,770361E-3
-4,010948E-5
-3,931807E-3
1,905739E-3
-4,256115E-3
-5,877655E-3
-4,010948E-5
6,121744E-3
-1,013034E-3
-4,010948E-5
2,878663E-3
-5,553347E-3
-5,229039E-3
6,085067E-4
2,878663E-3
-1,661650E-3
-1,337342E-3
9,328148E-4
-7,823504E-3
-7,174888E-3
2,841986E-4
1,257123E-3
-3,607499E-3
6,085067E-4
6,085067E-4
-7,823504E-3
-5,553347E-3
1,581431E-3
-5,229039E-3
-6,201963E-3
9,328148E-4
-1,013034E-3
-9,120736E-3
-6,201963E-3
2,230047E-3
-3,931807E-3
-5,877655E-3
1,581431E-3
-3,644176E-4
-7,174888E-3
-2,634574E-3
-3,644176E-4
-6,850580E-3
-5,229039E-3
3,527280E-3
-6,887257E-4
-5,553347E-3
-3,283190E-3
-2,310266E-3
-5,877655E-3
-4,256115E-3
3,851588E-3
-1,013034E-3
-6,201963E-3
-1,661650E-3
-2,310266E-3
-7,174888E-3
-1,985958E-3
6,121744E-3
-1,013034E-3
-2,310266E-3
9,328148E-4
-5,229039E-3
-6,526271E-3
2,841986E-4
5,473128E-3
-1,337342E-3
-2,310266E-3
2,554355E-3
-4,256115E-3
-3,283190E-3
2,230047E-3
3,527280E-3
-2,310266E-3
-3,644176E-4
2,554355E-3
-8,472120E-3
-6,201963E-3
3,202971E-3
2,230047E-3
-3,931807E-3
-3,644176E-4
2,554355E-3
-7,823504E-3
-3,931807E-3
2,878663E-3
1,905739E-3
-6,887257E-4
7,094669E-3
1,098637E-2
2,841986E-4
4,824512E-3
1,260791E-2
9,040517E-3
9,689133E-3
1,779684E-2
1,909407E-2
1,422945E-2
1,617530E-2
2,201284E-2
1,682391E-2
1,876976E-2
2,590454E-2
2,395869E-2
1,682391E-2
1,812114E-2
2,298577E-2
1,779684E-2
1,844545E-2
2,720177E-2
2,233715E-2
1,617530E-2
2,103992E-2
2,136422E-2
1,649960E-2
1,876976E-2
2,525592E-2
1,941838E-2
1,714822E-2
2,071561E-2
1,779684E-2
1,455375E-2
2,039130E-2
2,590454E-2
1,779684E-2
1,714822E-2
2,103992E-2
1,195929E-2
1,195929E-2
1,812114E-2
2,071561E-2
1,520237E-2
1,617530E-2
1,876976E-2
9,040517E-3
1,033775E-2
1,552668E-2
1,714822E-2
1,195929E-2
1,293221E-2
1,617530E-2
7,418977E-3
9,689133E-3
1,747253E-2
1,260791E-2
1,131067E-2
1,617530E-2
1,617530E-2
6,770361E-3
9,364825E-3
1,487806E-2
9,040517E-3
9,689133E-3
1,617530E-2
1,390514E-2
6,446052E-3
1,033775E-2
1,455375E-2
8,067593E-3
8,067593E-3
1,617530E-2
1,195929E-2
6,121744E-3
1,098637E-2
1,260791E-2
6,446052E-3
1,001344E-2
1,812114E-2
1,098637E-2
7,418977E-3
1,163498E-2
9,364825E-3
5,797436E-3
1,001344E-2
1,909407E-2
9,689133E-3
8,391901E-3
1,325652E-2
8,067593E-3
5,797436E-3
1,098637E-2
1,585099E-2
9,040517E-3
1,163498E-2
1,487806E-2
4,824512E-3
6,770361E-3
1,390514E-2
1,422945E-2
1,033775E-2
1,325652E-2
1,552668E-2
4,824512E-3
7,743285E-3
1,390514E-2
1,163498E-2
8,067593E-3
1,163498E-2
1,487806E-2
5,797436E-3
7,094669E-3
1,228360E-2
8,391901E-3
9,364825E-3
1,390514E-2
1,293221E-2
3,202971E-3
4,824512E-3
1,001344E-2
7,743285E-3
6,770361E-3
1,422945E-2
1,163498E-2
3,851588E-3
8,067593E-3
1,163498E-2
6,121744E-3
7,418977E-3
1,649960E-2
1,033775E-2
7,418977E-3
1,098637E-2
9,689133E-3
7,743285E-3
9,040517E-3
1,844545E-2
1,390514E-2
9,040517E-3
1,260791E-2
9,040517E-3
6,770361E-3
1,195929E-2
1,844545E-2
1,033775E-2
8,716209E-3
1,260791E-2
9,040517E-3
7,094669E-3
1,066206E-2
1,747253E-2
1,033775E-2
9,364825E-3
1,422945E-2
8,716209E-3
7,094669E-3
1,325652E-2
1,585099E-2
9,364825E-3
1,195929E-2
1,617530E-2
5,473128E-3
7,743285E-3
1,358083E-2
1,228360E-2
1,131067E-2
1,552668E-2
1,779684E-2
7,094669E-3
6,446052E-3
1,552668E-2
1,228360E-2
9,040517E-3
1,617530E-2
1,649960E-2
7,094669E-3
1,260791E-2
1,585099E-2
1,001344E-2
1,033775E-2
1,876976E-2
1,487806E-2
5,797436E-3
1,163498E-2
1,422945E-2
8,067593E-3
9,040517E-3
1,812114E-2
1,390514E-2
6,446052E-3
1,293221E-2
1,358083E-2
7,743285E-3
9,689133E-3
1,909407E-2
1,293221E-2
1,001344E-2
1,390514E-2
1,260791E-2
7,743285E-3
1,195929E-2
2,103992E-2
1,487806E-2
1,033775E-2
1,617530E-2
1,325652E-2
9,689133E-3
1,358083E-2
2,006699E-2
1,455375E-2
1,390514E-2
1,585099E-2
1,098637E-2
9,040517E-3
1,422945E-2
1,779684E-2
1,195929E-2
1,390514E-2
1,812114E-2
8,391901E-3
1,001344E-2
1,714822E-2
1,682391E-2
1,358083E-2
1,682391E-2
1,876976E-2
6,121744E-3
1,131067E-2
1,812114E-2
1,552668E-2
1,325652E-2
1,747253E-2
1,876976E-2
8,391901E-3
1,033775E-2
1,585099E-2
1,390514E-2
1,033775E-2
1,520237E-2
1,585099E-2
5,797436E-3
1,098637E-2
1,714822E-2
1,033775E-2
9,689133E-3
1,844545E-2
1,552668E-2
7,094669E-3
1,066206E-2
1,552668E-2
8,716209E-3
1,098637E-2
2,071561E-2
1,649960E-2
8,067593E-3
1,358083E-2
1,552668E-2
9,364825E-3
1,293221E-2
2,006699E-2
1,325652E-2
1,163498E-2
1,714822E-2
1,260791E-2
1,228360E-2
1,455375E-2
2,039130E-2
1,390514E-2
1,228360E-2
1,649960E-2
9,040517E-3
1,033775E-2
1,974268E-2
1,974268E-2
1,487806E-2
1,358083E-2
1,779684E-2
8,067593E-3
1,001344E-2
1,682391E-2
1,585099E-2
1,487806E-2
1,844545E-2
1,779684E-2
7,743285E-3
1,195929E-2
1,876976E-2
1,325652E-2
1,131067E-2
1,876976E-2
1,714822E-2
8,067593E-3
1,358083E-2
1,779684E-2
1,131067E-2
1,228360E-2
2,006699E-2
1,714822E-2
1,163498E-2
1,487806E-2
1,358083E-2
1,033775E-2
1,487806E-2
2,136422E-2
1,552668E-2
1,260791E-2
1,649960E-2
1,358083E-2
1,260791E-2
1,585099E-2
2,136422E-2
1,390514E-2
1,455375E-2
1,844545E-2
1,066206E-2
1,260791E-2
1,617530E-2
1,909407E-2
1,390514E-2
1,552668E-2
1,941838E-2
1,066206E-2
1,001344E-2
1,779684E-2
1,909407E-2
1,358083E-2
1,649960E-2
1,974268E-2
9,040517E-3
1,195929E-2
1,747253E-2
1,487806E-2
1,358083E-2
1,844545E-2
1,812114E-2
6,121744E-3
1,163498E-2
1,909407E-2
1,260791E-2
1,293221E-2
1,909407E-2
1,714822E-2
7,743285E-3
1,195929E-2
1,844545E-2
1,066206E-2
1,293221E-2
2,039130E-2
1,714822E-2
1,163498E-2
1,390514E-2
1,844545E-2
1,293221E-2
1,260791E-2
2,039130E-2
1,617530E-2
1,163498E-2
1,585099E-2
1,487806E-2
1,325652E-2
1,617530E-2
2,331007E-2
1,520237E-2
9,689133E-3
1,682391E-2
1,390514E-2
1,131067E-2
1,390514E-2
2,103992E-2
1,520237E-2
1,195929E-2
1,585099E-2
1,195929E-2
1,001344E-2
1,649960E-2
2,298577E-2
1,520237E-2
1,325652E-2
1,714822E-2
8,716209E-3
1,033775E-2
1,552668E-2
1,909407E-2
1,585099E-2
1,617530E-2
1,876976E-2
1,001344E-2
1,131067E-2
1,812114E-2
1,747253E-2
1,390514E-2
1,747253E-2
2,006699E-2
1,066206E-2
1,131067E-2
2,006699E-2
1,682391E-2
1,293221E-2
1,844545E-2
1,974268E-2
9,040517E-3
1,195929E-2
1,941838E-2
1,520237E-2
1,487806E-2
2,071561E-2
1,844545E-2
9,040517E-3
1,293221E-2
1,844545E-2
1,520237E-2
1,228360E-2
2,006699E-2
1,844545E-2
8,716209E-3
1,422945E-2
1,909407E-2
1,260791E-2
1,422945E-2
2,298577E-2
1,779684E-2
1,390514E-2
1,682391E-2
1,520237E-2
1,260791E-2
1,617530E-2
2,233715E-2
1,487806E-2
1,260791E-2
1,585099E-2
1,390514E-2
1,390514E-2
2,071561E-2
2,817469E-2
2,201284E-2
2,590454E-2
3,336362E-2
2,979624E-2
3,790394E-2
5,898396E-2
7,941537E-2
8,687446E-2
9,984678E-2
1,021169E-1
7,260490E-2
4,568733E-2
3,239070E-2
2,979624E-2
3,530947E-2
4,114702E-2
4,082271E-2
2,817469E-2
2,168853E-2
1,617530E-2
-3,607499E-3
-1,982290E-2
-2,533614E-2
-3,311954E-2
-4,706478E-2
-4,479463E-2
-3,636262E-2
-3,701123E-2
-2,760630E-2
-1,301243E-2
-1,139089E-2
-1,301243E-2
-7,499196E-3
-3,283190E-3
-1,009366E-2
-8,472120E-3
-1,661650E-3
-4,904731E-3
-1,333674E-2
-8,472120E-3
-4,256115E-3
-6,201963E-3
-4,010948E-5
9,689133E-3
7,743285E-3
5,797436E-3
9,689133E-3
1,293221E-2
1,098637E-2
1,455375E-2
2,266146E-2
1,909407E-2
1,714822E-2
2,168853E-2
1,909407E-2
1,714822E-2
2,331007E-2
2,882331E-2
2,233715E-2
2,136422E-2
2,558023E-2
1,876976E-2
1,876976E-2
2,525592E-2
3,012054E-2
2,558023E-2
2,493161E-2
2,979624E-2
2,168853E-2
2,168853E-2
2,460731E-2
2,266146E-2
1,585099E-2
1,585099E-2
1,812114E-2
8,391901E-3
1,066206E-2
1,812114E-2
1,358083E-2
8,716209E-3
1,131067E-2
1,228360E-2
1,257123E-3
4,175896E-3
9,040517E-3
6,121744E-3
6,446052E-3
1,325652E-2
1,131067E-2
2,554355E-3
8,716209E-3
1,390514E-2
9,689133E-3
8,391901E-3
1,812114E-2
1,228360E-2
6,770361E-3
1,066206E-2
1,066206E-2
6,121744E-3
1,001344E-2
1,682391E-2
8,716209E-3
7,094669E-3
1,033775E-2
7,094669E-3
5,148820E-3
9,364825E-3
1,455375E-2
7,743285E-3
6,446052E-3
1,098637E-2
2,878663E-3
1,581431E-3
7,743285E-3
6,446052E-3
-6,887257E-4
-3,931807E-3
-5,877655E-3
-2,274168E-2
-3,020076E-2
-3,863277E-2
-5,938849E-2
-9,019776E-2
-1,313849E-1
-1,767880E-1
-2,157050E-1
-2,302989E-1
-2,455413E-1
-2,964577E-1
-3,733187E-1
-4,612062E-1
-5,280137E-1
-5,302838E-1
-4,333157E-1
-2,601352E-1
-3,474108E-2
2,983233E-1
7,640298E-1
1,153524E+0
1,326380E+0
1,375999E+0
1,420105E+0
1,513182E+0
1,660093E+0
1,795978E+0
1,868299E+0
1,861489E+0
1,764845E+0
1,559558E+0
1,272545E+0
9,741815E-1
6,764666E-1
3,466453E-1
-5,553347E-3
-3,558061E-1
-6,934108E-1
-9,933958E-1
-1,228843E+0
-1,387430E+0
-1,494776E+0
-1,538558E+0
-1,525910E+0
-1,474993E+0
-1,392943E+0
-1,279436E+0
-1,151658E+0
-1,035556E+0
-9,204265E-1
-8,101617E-1
-7,222742E-1
-6,460618E-1
-5,740654E-1
-5,124469E-1
-4,634764E-1
-4,151545E-1
-3,600221E-1
-3,178620E-1
-2,662971E-1
-2,095431E-1
-1,599240E-1
-1,180883E-1
-7,203651E-2
-2,825491E-2
-1,661650E-3
3,206639E-2
6,611874E-2
8,655015E-2
1,021169E-1
1,189810E-1
1,322776E-1
1,338991E-1
1,416825E-1
1,559521E-1
1,582222E-1
1,549792E-1
1,611410E-1
1,634112E-1
1,549792E-1
1,617896E-1
1,673029E-1
1,624382E-1
1,588709E-1
1,621139E-1
1,591952E-1
1,484930E-1
1,475201E-1
1,510875E-1
1,429798E-1
1,390881E-1
1,429798E-1
1,368179E-1
1,254671E-1
1,251428E-1
1,261157E-1
1,160622E-1
1,147650E-1
1,199539E-1
1,105490E-1
1,021169E-1
1,034142E-1
1,008197E-1
9,400924E-2
9,660370E-2
9,854955E-2
9,206339E-2
8,460430E-2
8,590154E-2
8,168553E-2
7,487506E-2
7,973968E-2
8,330707E-2
7,260490E-2
7,065906E-2
7,455075E-2
6,449720E-2
6,319997E-2
6,774028E-2
6,838890E-2
6,255135E-2
6,125412E-2
6,287566E-2
5,379503E-2
5,379503E-2
5,736242E-2
5,963258E-2
5,411934E-2
5,606519E-2
5,638950E-2
4,471441E-2
4,763318E-2
5,282211E-2
4,795749E-2
4,601164E-2
4,957903E-2
4,990334E-2
3,855255E-2
4,049840E-2
4,568733E-2
3,952548E-2
3,920117E-2
4,147133E-2
4,114702E-2
3,174208E-2
3,336362E-2
3,920117E-2
3,239070E-2
3,336362E-2
4,049840E-2
3,206639E-2
2,460731E-2
3,239070E-2
3,109347E-2
2,298577E-2
2,525592E-2
3,368793E-2
2,817469E-2
2,363438E-2
2,687746E-2
2,266146E-2
2,006699E-2
2,428300E-2
3,012054E-2
2,168853E-2
1,941838E-2
2,363438E-2
1,649960E-2
1,487806E-2
2,136422E-2
2,201284E-2
1,585099E-2
1,714822E-2
2,103992E-2
1,131067E-2
1,195929E-2
1,585099E-2
1,714822E-2
1,293221E-2
1,585099E-2
1,876976E-2
9,364825E-3
1,260791E-2
1,812114E-2
1,293221E-2
1,358083E-2
1,909407E-2
1,747253E-2
1,001344E-2
1,552668E-2
2,006699E-2
1,552668E-2
1,552668E-2
2,168853E-2
1,812114E-2
1,066206E-2
1,487806E-2
1,974268E-2
1,390514E-2
1,552668E-2
2,395869E-2
1,714822E-2
1,325652E-2
1,714822E-2
1,552668E-2
1,293221E-2
1,747253E-2
2,493161E-2
1,779684E-2
1,585099E-2
1,876976E-2
1,487806E-2
1,487806E-2
1,812114E-2
2,428300E-2
1,941838E-2
1,909407E-2
2,331007E-2
1,358083E-2
1,520237E-2
2,168853E-2
2,201284E-2
1,909407E-2
2,298577E-2
2,590454E-2
1,649960E-2
1,812114E-2
2,525592E-2
2,525592E-2
2,266146E-2
2,655315E-2
2,882331E-2
2,006699E-2
2,298577E-2
3,076916E-2
2,428300E-2
2,395869E-2
3,044485E-2
2,882331E-2
2,266146E-2
2,655315E-2
3,174208E-2
2,558023E-2
2,687746E-2
3,401224E-2
2,947193E-2
2,298577E-2
2,687746E-2
3,076916E-2
2,558023E-2
2,849900E-2
3,628240E-2
2,882331E-2
2,655315E-2
3,044485E-2
2,979624E-2
2,558023E-2
2,914762E-2
3,757963E-2
3,239070E-2
2,947193E-2
3,206639E-2
2,687746E-2
2,428300E-2
3,076916E-2
3,628240E-2
3,109347E-2
3,044485E-2
3,401224E-2
2,493161E-2
2,493161E-2
3,271501E-2
3,401224E-2
2,785039E-2
3,044485E-2
3,174208E-2
2,331007E-2
2,395869E-2
2,882331E-2
2,849900E-2
2,558023E-2
2,947193E-2
3,076916E-2
1,812114E-2
2,168853E-2
2,947193E-2
2,363438E-2
2,395869E-2
2,882331E-2
2,914762E-2
2,039130E-2
2,201284E-2
2,849900E-2
2,168853E-2
2,233715E-2
3,012054E-2
2,720177E-2
1,909407E-2
2,266146E-2
2,655315E-2
1,909407E-2
2,233715E-2
3,239070E-2
2,655315E-2
2,039130E-2
2,428300E-2
2,363438E-2
2,006699E-2
2,233715E-2
2,979624E-2
2,558023E-2
2,136422E-2
2,298577E-2
2,201284E-2
1,876976E-2
2,103992E-2
2,882331E-2
2,103992E-2
1,876976E-2
2,201284E-2
1,649960E-2
1,585099E-2
2,331007E-2
2,460731E-2
1,812114E-2
1,747253E-2
2,168853E-2
1,422945E-2
1,455375E-2
2,103992E-2
2,136422E-2
1,747253E-2
2,136422E-2
2,266146E-2
1,066206E-2
1,358083E-2
2,168853E-2
1,390514E-2
1,228360E-2
1,682391E-2
1,585099E-2
7,743285E-3
1,033775E-2
1,649960E-2
9,689133E-3
8,067593E-3
1,520237E-2
1,260791E-2
4,175896E-3
7,743285E-3
1,131067E-2
4,824512E-3
6,121744E-3
1,552668E-2
1,066206E-2
3,527280E-3
5,797436E-3
6,121744E-3
1,905739E-3
2,554355E-3
8,067593E-3
2,878663E-3
-1,337342E-3
2,878663E-3
9,328148E-4
-6,201963E-3
-2,958882E-3
4,824512E-3
-3,283190E-3
-4,580423E-3
-2,634574E-3
-7,499196E-3
-1,041797E-2
-5,877655E-3
-4,904731E-3
-1,009366E-2
-1,009366E-2
-6,850580E-3
-1,398536E-2
-1,625551E-2
-9,120736E-3
-7,823504E-3
-1,398536E-2
-1,009366E-2
-6,201963E-3
-1,430967E-2
-1,009366E-2
-4,010948E-5
2,230047E-3
1,905739E-3
1,066206E-2
1,552668E-2
1,001344E-2
1,876976E-2
3,141778E-2
3,141778E-2
3,563378E-2
4,860611E-2
5,249780E-2
4,633595E-2
5,444365E-2
6,579443E-2
6,417289E-2
6,644305E-2
7,682091E-2
7,487506E-2
6,676736E-2
7,195629E-2
7,682091E-2
7,130767E-2
7,098336E-2
7,746953E-2
7,195629E-2
6,157843E-2
6,092981E-2
5,995689E-2
5,184919E-2
5,022765E-2
5,476796E-2
4,309287E-2
3,336362E-2
3,401224E-2
3,044485E-2
1,974268E-2
1,876976E-2
2,201284E-2
1,260791E-2
6,770361E-3
9,040517E-3
2,878663E-3
-4,580423E-3
-2,958882E-3
1,905739E-3
-8,147812E-3
-9,445044E-3
-6,850580E-3
-1,495828E-2
-1,528259E-2
-1,041797E-2
-8,147812E-3
-1,625551E-2
-1,625551E-2
-1,430967E-2
-2,241737E-2
-2,079583E-2
-1,366105E-2
-1,268813E-2
-1,852567E-2
-1,528259E-2
-1,171520E-2
-2,241737E-2
-1,852567E-2
-1,301243E-2
-1,463397E-2
-1,560690E-2
-1,009366E-2
-9,769352E-3
-2,047152E-2
-1,690413E-2
-7,174888E-3
-1,171520E-2
-1,333674E-2
-6,526271E-3
-9,445044E-3
-1,787705E-2
-1,074228E-2
-4,904731E-3
-1,203951E-2
-1,009366E-2
-3,283190E-3
-6,201963E-3
-1,203951E-2
-8,472120E-3
-4,580423E-3
-8,472120E-3
-5,877655E-3
2,554355E-3
-1,013034E-3
-4,256115E-3
-3,644176E-4
-2,310266E-3
-5,229039E-3
1,257123E-3
9,364825E-3
4,500204E-3
1,905739E-3
6,121744E-3
9,328148E-4
2,554355E-3
9,364825E-3
1,066206E-2
6,121744E-3
8,716209E-3
1,390514E-2
5,148820E-3
7,094669E-3
1,260791E-2
1,358083E-2
1,131067E-2
1,520237E-2
1,909407E-2
7,418977E-3
1,163498E-2
1,714822E-2
1,649960E-2
1,649960E-2
1,941838E-2
1,974268E-2
1,228360E-2
1,714822E-2
2,201284E-2
1,714822E-2
1,812114E-2
2,525592E-2
2,558023E-2
1,585099E-2
1,909407E-2
2,493161E-2
1,779684E-2
2,071561E-2
2,947193E-2
2,493161E-2
2,103992E-2
2,460731E-2
2,622885E-2
2,298577E-2
2,493161E-2
3,303932E-2
2,687746E-2
2,201284E-2
2,687746E-2
2,720177E-2
2,233715E-2
2,590454E-2
3,530947E-2
2,785039E-2
2,622885E-2
3,109347E-2
2,622885E-2
2,266146E-2
2,947193E-2
3,530947E-2
2,752608E-2
2,785039E-2
3,174208E-2
2,493161E-2
2,655315E-2
3,076916E-2
3,336362E-2
2,752608E-2
3,109347E-2
3,563378E-2
2,331007E-2
2,428300E-2
3,076916E-2
3,109347E-2
2,752608E-2
2,947193E-2
3,206639E-2
2,266146E-2
2,687746E-2
3,141778E-2
2,687746E-2
2,687746E-2
3,141778E-2
3,141778E-2
2,201284E-2
2,590454E-2
3,109347E-2
2,395869E-2
2,493161E-2
3,401224E-2
2,914762E-2
2,363438E-2
2,785039E-2
2,849900E-2
2,363438E-2
2,590454E-2
3,303932E-2
2,558023E-2
2,233715E-2
2,525592E-2
2,298577E-2
2,136422E-2
2,590454E-2
3,206639E-2
2,428300E-2
1,974268E-2
2,460731E-2
1,876976E-2
1,585099E-2
2,136422E-2
2,720177E-2
2,071561E-2
2,103992E-2
2,363438E-2
1,714822E-2
1,747253E-2
2,331007E-2
2,720177E-2
2,201284E-2
2,168853E-2
2,622885E-2
1,552668E-2
1,714822E-2
2,655315E-2
2,395869E-2
2,006699E-2
2,298577E-2
2,558023E-2
1,520237E-2
1,714822E-2
2,331007E-2
1,974268E-2
1,844545E-2
2,331007E-2
2,460731E-2
1,358083E-2
1,617530E-2
2,298577E-2
1,714822E-2
1,682391E-2
2,363438E-2
2,039130E-2
1,325652E-2
1,876976E-2
2,331007E-2
1,585099E-2
1,876976E-2
2,622885E-2
2,168853E-2
1,455375E-2
1,714822E-2
1,844545E-2
1,617530E-2
1,812114E-2
2,590454E-2
2,136422E-2
1,649960E-2
2,103992E-2
1,876976E-2
1,358083E-2
2,103992E-2
2,622885E-2
1,812114E-2
1,682391E-2
2,071561E-2
1,390514E-2
1,358083E-2
2,039130E-2
2,201284E-2
1,812114E-2
2,006699E-2
2,103992E-2
1,293221E-2
1,487806E-2
2,136422E-2
1,909407E-2
1,422945E-2
1,974268E-2
2,103992E-2
1,195929E-2
1,487806E-2
2,201284E-2
1,747253E-2
1,455375E-2
1,909407E-2
1,876976E-2
1,033775E-2
1,390514E-2
1,876976E-2
1,520237E-2
1,293221E-2
1,941838E-2
1,747253E-2
8,391901E-3
1,390514E-2
1,812114E-2
1,163498E-2
1,098637E-2
2,201284E-2
1,520237E-2
7,743285E-3
1,325652E-2
1,455375E-2
9,040517E-3
1,066206E-2
1,876976E-2
1,293221E-2
9,364825E-3
1,228360E-2
9,364825E-3
3,527280E-3
9,689133E-3
1,649960E-2
9,364825E-3
7,094669E-3
1,358083E-2
7,094669E-3
5,473128E-3
1,228360E-2
1,455375E-2
6,121744E-3
8,067593E-3
1,293221E-2
3,527280E-3
5,797436E-3
1,163498E-2
1,195929E-2
7,094669E-3
1,001344E-2
1,163498E-2
2,554355E-3
4,824512E-3
1,390514E-2
9,040517E-3
4,824512E-3
1,098637E-2
1,228360E-2
1,581431E-3
5,148820E-3
1,066206E-2
7,418977E-3
7,094669E-3
1,195929E-2
1,001344E-2
1,905739E-3
6,446052E-3
1,001344E-2
4,500204E-3
4,500204E-3
1,325652E-2
1,098637E-2
3,202971E-3
6,446052E-3
9,364825E-3
3,202971E-3
5,148820E-3
1,293221E-2
9,040517E-3
5,148820E-3
6,770361E-3
5,148820E-3
2,230047E-3
6,446052E-3
1,293221E-2
7,743285E-3
4,824512E-3
9,364825E-3
3,851588E-3
6,085067E-4
6,121744E-3
1,131067E-2
5,148820E-3
5,473128E-3
1,066206E-2
3,527280E-3
3,527280E-3
1,066206E-2
1,033775E-2
6,446052E-3
8,391901E-3
1,131067E-2
2,554355E-3
6,446052E-3
1,163498E-2
1,001344E-2
7,743285E-3
1,228360E-2
1,293221E-2
4,175896E-3
8,067593E-3
1,422945E-2
8,716209E-3
8,391901E-3
1,455375E-2
1,260791E-2
5,473128E-3
9,689133E-3
1,293221E-2
7,094669E-3
9,364825E-3
1,552668E-2
1,325652E-2
4,824512E-3
7,418977E-3
1,195929E-2
6,121744E-3
8,067593E-3
1,552668E-2
1,098637E-2
6,770361E-3
1,098637E-2
9,689133E-3
4,500204E-3
9,040517E-3
1,552668E-2
9,689133E-3
8,391901E-3
1,228360E-2
1,001344E-2
7,418977E-3
1,228360E-2
1,779684E-2
1,163498E-2
1,033775E-2
1,520237E-2
9,040517E-3
5,797436E-3
1,228360E-2
1,779684E-2
1,033775E-2
1,033775E-2
1,520237E-2
6,446052E-3
7,418977E-3
1,390514E-2
1,390514E-2
9,040517E-3
1,228360E-2
1,552668E-2
5,797436E-3
7,094669E-3
1,455375E-2
1,422945E-2
1,001344E-2
1,358083E-2
1,682391E-2
4,500204E-3
8,067593E-3
1,585099E-2
1,260791E-2
1,001344E-2
1,487806E-2
1,649960E-2
5,797436E-3
9,040517E-3
1,520237E-2
1,098637E-2
8,716209E-3
1,422945E-2
1,358083E-2
5,797436E-3
9,364825E-3
1,455375E-2
7,743285E-3
8,391901E-3
1,585099E-2
1,195929E-2
5,797436E-3
9,364825E-3
1,163498E-2
6,446052E-3
9,040517E-3
1,682391E-2
1,001344E-2
7,418977E-3
1,163498E-2
8,716209E-3
5,797436E-3
1,066206E-2
1,714822E-2
1,066206E-2
5,797436E-3
1,131067E-2
8,067593E-3
4,500204E-3
1,228360E-2
1,714822E-2
8,716209E-3
9,689133E-3
1,325652E-2
8,067593E-3
7,743285E-3
1,228360E-2
1,617530E-2
1,066206E-2
1,033775E-2
1,358083E-2
6,121744E-3
7,743285E-3
1,455375E-2
1,585099E-2
9,689133E-3
9,364825E-3
1,260791E-2
4,824512E-3
7,743285E-3
1,585099E-2
1,422945E-2
8,391901E-3
1,131067E-2
1,487806E-2
6,121744E-3
6,770361E-3
1,422945E-2
1,358083E-2
9,689133E-3
1,422945E-2
1,520237E-2
4,824512E-3
7,743285E-3
1,422945E-2
8,391901E-3
7,418977E-3
1,649960E-2
1,358083E-2
4,824512E-3
8,716209E-3
1,293221E-2
6,770361E-3
8,067593E-3
1,552668E-2
1,033775E-2
5,148820E-3
1,098637E-2
1,228360E-2
7,418977E-3
9,040517E-3
1,682391E-2
1,066206E-2
7,418977E-3
1,163498E-2
1,001344E-2
6,770361E-3
1,163498E-2
1,876976E-2
1,163498E-2
9,689133E-3
1,293221E-2
8,067593E-3
8,067593E-3
1,228360E-2
1,812114E-2
1,195929E-2
1,131067E-2
1,520237E-2
8,391901E-3
1,001344E-2
1,552668E-2
1,779684E-2
1,098637E-2
1,293221E-2
1,455375E-2
6,446052E-3
8,391901E-3
1,358083E-2
1,422945E-2
1,066206E-2
1,487806E-2
1,649960E-2
6,121744E-3
6,770361E-3
1,422945E-2
1,098637E-2
1,033775E-2
1,617530E-2
1,585099E-2
4,824512E-3
1,195929E-2
1,520237E-2
8,067593E-3
1,001344E-2
1,714822E-2
1,585099E-2
7,743285E-3
1,195929E-2
1,487806E-2
1,131067E-2
1,293221E-2
2,006699E-2
1,585099E-2
9,040517E-3
1,325652E-2
1,552668E-2
1,001344E-2
1,260791E-2
2,168853E-2
1,617530E-2
1,195929E-2
1,649960E-2
1,228360E-2
8,716209E-3
1,260791E-2
1,941838E-2
1,390514E-2
1,163498E-2
1,422945E-2
1,163498E-2
1,098637E-2
1,487806E-2
1,876976E-2
1,098637E-2
1,066206E-2
1,649960E-2
9,040517E-3
9,689133E-3
1,552668E-2
1,844545E-2
1,325652E-2
1,552668E-2
1,714822E-2
9,364825E-3
1,260791E-2
1,649960E-2
1,585099E-2
1,131067E-2
1,293221E-2
1,844545E-2
1,001344E-2
1,131067E-2
1,844545E-2
1,455375E-2
1,358083E-2
1,747253E-2
1,714822E-2
7,094669E-3
1,195929E-2
1,714822E-2
1,325652E-2
1,358083E-2
1,909407E-2
1,682391E-2
7,743285E-3
1,098637E-2
1,812114E-2
1,260791E-2
1,195929E-2
2,039130E-2
1,747253E-2
9,364825E-3
1,325652E-2
1,682391E-2
9,689133E-3
1,163498E-2
2,298577E-2
1,617530E-2
1,163498E-2
1,682391E-2
1,422945E-2
1,001344E-2
1,390514E-2
2,136422E-2
1,455375E-2
1,260791E-2
1,779684E-2
1,163498E-2
9,364825E-3
1,422945E-2
2,103992E-2
1,487806E-2
1,358083E-2
2,006699E-2
1,001344E-2
1,001344E-2
1,552668E-2
1,649960E-2
1,325652E-2
1,552668E-2
1,909407E-2
9,689133E-3
1,358083E-2
1,812114E-2
1,682391E-2
1,390514E-2
1,682391E-2
1,941838E-2
9,364825E-3
1,260791E-2
2,103992E-2
1,649960E-2
1,455375E-2
2,103992E-2
1,974268E-2
1,033775E-2
1,293221E-2
1,747253E-2
1,163498E-2
1,195929E-2
2,039130E-2
1,520237E-2
9,040517E-3
1,358083E-2
1,617530E-2
9,040517E-3
8,391901E-3
1,941838E-2
1,422945E-2
7,418977E-3
1,195929E-2
1,325652E-2
8,716209E-3
1,358083E-2
2,168853E-2
1,552668E-2
1,195929E-2
1,617530E-2
1,325652E-2
1,195929E-2
1,585099E-2
2,103992E-2
1,455375E-2
1,552668E-2
2,039130E-2
1,293221E-2
1,293221E-2
1,844545E-2
1,909407E-2
1,195929E-2
1,293221E-2
1,909407E-2
9,689133E-3
1,033775E-2
1,812114E-2
1,649960E-2
1,098637E-2
1,422945E-2
1,714822E-2
6,770361E-3
8,391901E-3
1,682391E-2
1,422945E-2
1,195929E-2
1,779684E-2
1,909407E-2
8,716209E-3
1,228360E-2
1,812114E-2
1,390514E-2
1,422945E-2
2,039130E-2
1,941838E-2
1,066206E-2
1,422945E-2
1,844545E-2
1,487806E-2
1,293221E-2
2,071561E-2
1,844545E-2
9,364825E-3
1,325652E-2
1,941838E-2
1,520237E-2
2,006699E-2
3,141778E-2
2,785039E-2
2,558023E-2
3,174208E-2
4,114702E-2
5,217349E-2
7,390214E-2
9,400924E-2
9,757663E-2
9,887386E-2
8,719877E-2
5,476796E-2
2,785039E-2
2,428300E-2
3,790394E-2
3,693101E-2
3,628240E-2
3,725532E-2
2,168853E-2
8,716209E-3
1,257123E-3
-1,009366E-2
-2,890353E-2
-3,765985E-2
-4,057862E-2
-5,063217E-2
-4,511893E-2
-3,506538E-2
-2,501183E-2
-2,176875E-2
-1,333674E-2
-7,174888E-3
-1,268813E-2
-1,171520E-2
-3,931807E-3
-5,877655E-3
-1,009366E-2
-7,174888E-3
-5,229039E-3
-1,430967E-2
-9,120736E-3
-1,337342E-3
-3,607499E-3
-2,310266E-3
6,770361E-3
1,033775E-2
2,230047E-3
7,418977E-3
1,747253E-2
1,325652E-2
1,390514E-2
2,233715E-2
2,039130E-2
1,195929E-2
1,552668E-2
2,233715E-2
1,585099E-2
1,812114E-2
2,720177E-2
2,201284E-2
1,552668E-2
2,136422E-2
2,493161E-2
1,812114E-2
1,812114E-2
2,752608E-2
2,136422E-2
1,876976E-2
2,331007E-2
2,136422E-2
1,747253E-2
2,298577E-2
2,590454E-2
1,520237E-2
1,325652E-2
1,487806E-2
5,797436E-3
7,743285E-3
1,293221E-2
1,422945E-2
7,418977E-3
6,121744E-3
7,743285E-3
-3,644176E-4
6,085067E-4
6,770361E-3
7,418977E-3
2,554355E-3
4,824512E-3
7,094669E-3
-2,958882E-3
1,257123E-3
9,689133E-3
3,202971E-3
3,202971E-3
1,066206E-2
1,131067E-2
2,841986E-4
2,230047E-3
1,001344E-2
3,202971E-3
1,905739E-3
8,391901E-3
5,797436E-3
-1,985958E-3
2,878663E-3
7,743285E-3
9,328148E-4
1,905739E-3
9,689133E-3
4,824512E-3
-1,013034E-3
1,257123E-3
1,257123E-3
-3,283190E-3
-2,958882E-3
3,527280E-3
-4,256115E-3
-1,106658E-2
-1,268813E-2
-1,722844E-2
-3,052507E-2
-4,025431E-2
-5,063217E-2
-8,144144E-2
-1,187369E-1
-1,634914E-1
-2,079216E-1
-2,286773E-1
-2,397038E-1
-2,718103E-1
-3,376448E-1
-4,235865E-1
-5,092038E-1
-5,542826E-1
-5,082309E-1
-3,772104E-1
-1,852200E-1
7,357783E-2
4,630719E-1
9,323457E-1
1,240438E+0
1,361730E+0
1,403565E+0
1,457401E+0
1,577395E+0
1,727874E+0
1,844625E+0
1,890352E+0
1,858894E+0
1,724630E+0
1,479778E+0
1,182063E+0
8,778619E-1
5,645803E-1
2,221109E-1
-1,271689E-1
-4,715841E-1
-8,033512E-1
-1,084202E+0
-1,289165E+0
-1,430887E+0
-1,519423E+0
-1,536936E+0
-1,505478E+0
-1,446778E+0
-1,350783E+0
-1,230465E+0
-1,111444E+0
-9,995576E-1
-8,854012E-1
-7,816226E-1
-6,985997E-1
-6,223873E-1
-5,500666E-1
-5,004475E-1
-4,553687E-1
-4,015335E-1
-3,509415E-1
-3,065113E-1
-2,536490E-1
-1,965708E-1
-1,540865E-1
-1,106292E-1
-6,457742E-2
-2,955215E-2
4,824512E-3
4,147133E-2
7,292921E-2
8,622584E-2
1,024412E-1
1,222240E-1
1,274130E-1
1,358450E-1
1,497902E-1
1,575736E-1
1,546549E-1
1,582222E-1
1,640598E-1
1,578979E-1
1,595195E-1
1,663299E-1
1,637355E-1
1,621139E-1
1,647084E-1
1,621139E-1
1,491416E-1
1,497902E-1
1,523847E-1
1,481687E-1
1,449256E-1
1,455742E-1
1,400610E-1
1,277373E-1
1,274130E-1
1,306561E-1
1,196296E-1
1,154136E-1
1,193053E-1
1,157379E-1
1,040628E-1
1,050357E-1
1,073059E-1
9,757663E-2
9,660370E-2
1,004954E-1
9,400924E-2
8,395569E-2
8,622584E-2
8,752308E-2
7,844245E-2
7,844245E-2
8,655015E-2
7,779383E-2
7,033475E-2
7,422644E-2
6,936182E-2
6,449720E-2
6,709167E-2
7,130767E-2
6,287566E-2
5,898396E-2
6,319997E-2
5,898396E-2
5,444365E-2
5,671381E-2
6,060550E-2
5,444365E-2
5,282211E-2
5,476796E-2
4,730887E-2
4,568733E-2
5,184919E-2
5,347073E-2
4,763318E-2
4,860611E-2
5,087626E-2
3,952548E-2
4,244425E-2
4,828180E-2
4,503872E-2
3,920117E-2
4,439010E-2
4,666026E-2
3,660671E-2
3,887686E-2
4,471441E-2
4,114702E-2
3,530947E-2
3,757963E-2
3,790394E-2
2,655315E-2
3,174208E-2
3,790394E-2
3,141778E-2
2,914762E-2
3,271501E-2
3,012054E-2
1,941838E-2
2,168853E-2
2,720177E-2
2,103992E-2
1,714822E-2
2,298577E-2
2,006699E-2
9,040517E-3
1,325652E-2
1,747253E-2
1,033775E-2
1,131067E-2
1,649960E-2
1,260791E-2
4,500204E-3
5,797436E-3
7,743285E-3
2,878663E-3
4,175896E-3
1,260791E-2
7,743285E-3
4,500204E-3
8,067593E-3
8,391901E-3
2,878663E-3
6,121744E-3
1,390514E-2
7,743285E-3
6,121744E-3
1,001344E-2
9,364825E-3
8,067593E-3
1,131067E-2
1,812114E-2
1,228360E-2
1,098637E-2
1,747253E-2
1,195929E-2
1,228360E-2
1,682391E-2
2,039130E-2
1,552668E-2
1,876976E-2
2,266146E-2
1,585099E-2
1,812114E-2
2,266146E-2
2,201284E-2
1,941838E-2
2,201284E-2
2,460731E-2
1,747253E-2
1,844545E-2
2,525592E-2
2,428300E-2
2,233715E-2
2,558023E-2
2,655315E-2
1,585099E-2
1,974268E-2
2,655315E-2
2,006699E-2
2,233715E-2
3,012054E-2
2,720177E-2
1,876976E-2
2,136422E-2
2,914762E-2
2,395869E-2
2,168853E-2
2,914762E-2
2,849900E-2
1,941838E-2
2,590454E-2
2,947193E-2
2,395869E-2
2,525592E-2
3,336362E-2
2,849900E-2
2,331007E-2
2,882331E-2
2,720177E-2
2,298577E-2
2,720177E-2
3,530947E-2
2,882331E-2
2,460731E-2
2,979624E-2
2,785039E-2
2,687746E-2
3,141778E-2
3,725532E-2
2,914762E-2
3,044485E-2
3,530947E-2
2,752608E-2
2,882331E-2
3,433655E-2
3,693101E-2
3,336362E-2
3,336362E-2
3,790394E-2
2,849900E-2
2,687746E-2
3,368793E-2
3,433655E-2
3,239070E-2
3,563378E-2
3,660671E-2
2,687746E-2
2,687746E-2
3,401224E-2
2,947193E-2
2,882331E-2
3,466086E-2
3,271501E-2
2,493161E-2
2,882331E-2
3,498517E-2
3,076916E-2
2,979624E-2
3,498517E-2
3,368793E-2
2,168853E-2
2,655315E-2
3,368793E-2
2,785039E-2
2,882331E-2
3,466086E-2
3,239070E-2
2,331007E-2
2,687746E-2
3,076916E-2
2,525592E-2
2,590454E-2
3,109347E-2
2,817469E-2
2,233715E-2
2,655315E-2
2,785039E-2
2,233715E-2
2,428300E-2
3,466086E-2
2,720177E-2
2,266146E-2
2,687746E-2
2,233715E-2
2,103992E-2
2,525592E-2
2,947193E-2
2,395869E-2
2,363438E-2
2,655315E-2
1,909407E-2
1,844545E-2
2,525592E-2
2,622885E-2
1,909407E-2
2,136422E-2
2,460731E-2
1,520237E-2
1,552668E-2
2,266146E-2
2,201284E-2
1,812114E-2
2,039130E-2
2,006699E-2
1,098637E-2
1,325652E-2
1,941838E-2
1,617530E-2
1,422945E-2
1,714822E-2
1,974268E-2
8,067593E-3
1,228360E-2
1,714822E-2
1,131067E-2
1,001344E-2
1,682391E-2
1,325652E-2
3,851588E-3
9,364825E-3
1,585099E-2
6,770361E-3
6,770361E-3
1,358083E-2
7,743285E-3
2,230047E-3
5,797436E-3
1,033775E-2
3,851588E-3
6,446052E-3
1,358083E-2
9,364825E-3
6,085067E-4
5,797436E-3
6,446052E-3
-4,010948E-5
4,824512E-3
1,163498E-2
4,175896E-3
-2,310266E-3
2,841986E-4
-1,661650E-3
-4,256115E-3
-4,010948E-5
5,473128E-3
-2,958882E-3
-6,201963E-3
-3,607499E-3
-1,041797E-2
-1,139089E-2
-6,526271E-3
-4,256115E-3
-9,769352E-3
-7,823504E-3
-5,229039E-3
-1,593121E-2
-1,106658E-2
-5,229039E-3
-7,174888E-3
-8,796428E-3
-4,256115E-3
1,257123E-3
-6,850580E-3
-1,661650E-3
8,067593E-3
7,094669E-3
8,716209E-3
2,039130E-2
2,428300E-2
1,974268E-2
3,012054E-2
3,952548E-2
3,790394E-2
4,536302E-2
5,898396E-2
5,930827E-2
5,801104E-2
6,514582E-2
7,292921E-2
6,968613E-2
7,552368E-2
8,590154E-2
8,071261E-2
7,617229E-2
7,973968E-2
7,973968E-2
7,455075E-2
7,714522E-2
8,103691E-2
7,065906E-2
6,449720E-2
6,514582E-2
5,865966E-2
5,379503E-2
5,314642E-2
5,347073E-2
4,147133E-2
3,660671E-2
3,757963E-2
2,558023E-2
2,233715E-2
2,558023E-2
2,266146E-2
1,422945E-2
1,163498E-2
1,228360E-2
1,905739E-3
-3,644176E-4
3,202971E-3
9,328148E-4
-1,985958E-3
-1,337342E-3
-2,634574E-3
-1,301243E-2
-1,106658E-2
-3,931807E-3
-9,120736E-3
-1,203951E-2
-6,526271E-3
-6,526271E-3
-1,625551E-2
-1,236382E-2
-5,553347E-3
-1,301243E-2
-1,268813E-2
-5,553347E-3
-7,823504E-3
-1,495828E-2
-1,203951E-2
-8,472120E-3
-1,366105E-2
-1,203951E-2
-1,661650E-3
-6,201963E-3
-1,268813E-2
-8,472120E-3
-5,229039E-3
-1,106658E-2
-7,823504E-3
1,905739E-3
-3,607499E-3
-6,526271E-3
-6,887257E-4
-2,634574E-3
-2,958882E-3
6,085067E-4
6,121744E-3
2,841986E-4
-6,887257E-4
5,148820E-3
-1,337342E-3
-1,661650E-3
5,473128E-3
9,364825E-3
5,148820E-3
5,797436E-3
7,743285E-3
-4,010948E-5
3,527280E-3
1,033775E-2
1,001344E-2
5,797436E-3
7,743285E-3
1,260791E-2
4,500204E-3
6,770361E-3
1,520237E-2
1,422945E-2
1,163498E-2
1,682391E-2
1,617530E-2
6,770361E-3
1,098637E-2
1,876976E-2
1,260791E-2
1,552668E-2
2,331007E-2
1,974268E-2
1,098637E-2
1,552668E-2
2,071561E-2
1,487806E-2
1,520237E-2
2,558023E-2
1,974268E-2
1,455375E-2
1,941838E-2
1,812114E-2
1,520237E-2
1,747253E-2
2,525592E-2
2,039130E-2
1,779684E-2
1,974268E-2
1,779684E-2
1,585099E-2
2,136422E-2
2,849900E-2
2,006699E-2
2,233715E-2
2,687746E-2
2,039130E-2
1,974268E-2
2,752608E-2
2,947193E-2
2,428300E-2
2,655315E-2
3,174208E-2
2,071561E-2
2,395869E-2
3,141778E-2
3,076916E-2
2,849900E-2
3,174208E-2
3,368793E-2
2,493161E-2
2,525592E-2
3,271501E-2
3,044485E-2
2,947193E-2
3,239070E-2
3,401224E-2
2,655315E-2
2,914762E-2
3,498517E-2
2,914762E-2
3,174208E-2
3,984979E-2
3,466086E-2
2,590454E-2
2,882331E-2
3,433655E-2
2,979624E-2
2,947193E-2
3,693101E-2
3,466086E-2
2,687746E-2
3,174208E-2
3,368793E-2
2,785039E-2
2,655315E-2
3,693101E-2
2,947193E-2
2,655315E-2
2,882331E-2
2,882331E-2
2,525592E-2
2,979624E-2
3,628240E-2
2,817469E-2
2,590454E-2
2,882331E-2
2,525592E-2
2,363438E-2
2,882331E-2
3,336362E-2
2,590454E-2
2,493161E-2
2,914762E-2
2,168853E-2
2,201284E-2
2,752608E-2
2,979624E-2
2,428300E-2
2,655315E-2
2,687746E-2
1,941838E-2
1,941838E-2
2,655315E-2
2,525592E-2
1,941838E-2
2,428300E-2
2,395869E-2
1,325652E-2
1,714822E-2
2,395869E-2
2,136422E-2
1,876976E-2
2,266146E-2
2,233715E-2
1,358083E-2
1,617530E-2
2,266146E-2
1,714822E-2
1,682391E-2
2,558023E-2
2,331007E-2
1,390514E-2
1,649960E-2
2,136422E-2
1,682391E-2
1,941838E-2
2,558023E-2
1,974268E-2
1,260791E-2
1,876976E-2
2,168853E-2
1,422945E-2
1,422945E-2
2,201284E-2
1,844545E-2
1,260791E-2
1,779684E-2
1,812114E-2
1,131067E-2
1,520237E-2
2,266146E-2
1,714822E-2
1,325652E-2
1,585099E-2
1,390514E-2
9,364825E-3
1,422945E-2
2,266146E-2
1,487806E-2
1,358083E-2
1,779684E-2
1,293221E-2
9,689133E-3
1,390514E-2
1,941838E-2
1,260791E-2
1,293221E-2
1,747253E-2
7,743285E-3
9,040517E-3
1,747253E-2
1,714822E-2
1,358083E-2
1,520237E-2
1,714822E-2
6,770361E-3
9,040517E-3
1,585099E-2
1,390514E-2
9,689133E-3
1,455375E-2
1,487806E-2
5,473128E-3
7,094669E-3
1,617530E-2
9,689133E-3
1,001344E-2
1,585099E-2
1,260791E-2
4,175896E-3
9,040517E-3
1,358083E-2
7,094669E-3
7,094669E-3
1,325652E-2
1,325652E-2
6,446052E-3
9,364825E-3
1,260791E-2
5,473128E-3
8,391901E-3
1,552668E-2
1,066206E-2
5,797436E-3
9,364825E-3
1,163498E-2
7,743285E-3
9,040517E-3
1,617530E-2
1,066206E-2
5,473128E-3
1,033775E-2
8,391901E-3
6,121744E-3
8,391901E-3
1,617530E-2
9,364825E-3
5,797436E-3
1,098637E-2
6,770361E-3
6,446052E-3
1,163498E-2
1,422945E-2
7,418977E-3
8,067593E-3
1,260791E-2
5,148820E-3
6,446052E-3
1,260791E-2
1,358083E-2
8,716209E-3
1,098637E-2
1,390514E-2
3,202971E-3
6,121744E-3
1,358083E-2
1,131067E-2
6,770361E-3
1,260791E-2
1,293221E-2
3,851588E-3
8,391901E-3
1,520237E-2
9,040517E-3
8,391901E-3
1,293221E-2
1,228360E-2
3,851588E-3
6,770361E-3
1,487806E-2
9,040517E-3
9,364825E-3
1,520237E-2
1,131067E-2
5,148820E-3
8,067593E-3
1,066206E-2
4,500204E-3
5,797436E-3
1,455375E-2
1,001344E-2
3,851588E-3
8,067593E-3
9,040517E-3
6,121744E-3
7,743285E-3
1,649960E-2
8,391901E-3
5,473128E-3
1,066206E-2
6,770361E-3
5,148820E-3
1,098637E-2
1,520237E-2
9,040517E-3
8,716209E-3
1,098637E-2
5,797436E-3
4,500204E-3
1,001344E-2
1,293221E-2
7,743285E-3
7,743285E-3
1,293221E-2
2,554355E-3
3,851588E-3
1,163498E-2
1,033775E-2
5,797436E-3
1,001344E-2
1,131067E-2
1,257123E-3
3,851588E-3
1,228360E-2
9,040517E-3
7,418977E-3
1,293221E-2
1,293221E-2
4,175896E-3
4,824512E-3
1,358083E-2
6,121744E-3
4,824512E-3
1,195929E-2
1,163498E-2
1,905739E-3
8,716209E-3
1,195929E-2
5,797436E-3
7,418977E-3
1,325652E-2
9,364825E-3
2,878663E-3
7,418977E-3
7,743285E-3
4,175896E-3
5,797436E-3
1,520237E-2
7,743285E-3
4,175896E-3
7,418977E-3
5,473128E-3
3,851588E-3
6,446052E-3
1,195929E-2
5,797436E-3
5,797436E-3
8,067593E-3
1,581431E-3
2,878663E-3
9,040517E-3
1,358083E-2
8,067593E-3
6,121744E-3
1,066206E-2
3,851588E-3
2,878663E-3
1,001344E-2
1,098637E-2
6,121744E-3
9,364825E-3
1,163498E-2
2,554355E-3
5,148820E-3
1,163498E-2
9,364825E-3
4,824512E-3
7,743285E-3
9,364825E-3
3,202971E-3
3,527280E-3
9,689133E-3
5,473128E-3
4,824512E-3
1,001344E-2
1,131067E-2
-3,644176E-4
3,202971E-3
1,131067E-2
4,824512E-3
4,500204E-3
8,716209E-3
1,001344E-2
3,202971E-3
5,473128E-3
1,066206E-2
3,851588E-3
4,824512E-3
1,228360E-2
7,094669E-3
1,905739E-3
6,121744E-3
9,364825E-3
3,202971E-3
6,121744E-3
1,422945E-2
8,067593E-3
3,527280E-3
9,040517E-3
7,094669E-3
3,527280E-3
9,040517E-3
1,455375E-2
6,446052E-3
6,446052E-3
1,001344E-2
5,797436E-3
5,148820E-3
8,716209E-3
1,390514E-2
7,094669E-3
8,067593E-3
1,131067E-2
2,230047E-3
3,527280E-3
1,228360E-2
1,066206E-2
5,797436E-3
1,098637E-2
1,293221E-2
1,581431E-3
5,473128E-3
1,066206E-2
8,391901E-3
8,067593E-3
1,390514E-2
1,487806E-2
2,554355E-3
6,446052E-3
1,390514E-2
7,743285E-3
6,446052E-3
1,293221E-2
1,325652E-2
4,500204E-3
7,418977E-3
1,195929E-2
6,446052E-3
7,743285E-3
1,585099E-2
1,098637E-2
6,770361E-3
8,716209E-3
1,195929E-2
6,121744E-3
7,094669E-3
1,682391E-2
1,163498E-2
8,067593E-3
1,325652E-2
1,163498E-2
6,446052E-3
1,228360E-2
1,747253E-2
1,163498E-2
1,001344E-2
1,422945E-2
1,033775E-2
8,716209E-3
1,487806E-2
1,974268E-2
1,358083E-2
1,228360E-2
1,520237E-2
6,770361E-3
8,067593E-3
1,422945E-2
1,876976E-2
1,228360E-2
1,390514E-2
1,617530E-2
4,824512E-3
1,001344E-2
1,682391E-2
1,422945E-2
1,228360E-2
1,422945E-2
1,779684E-2
6,121744E-3
8,391901E-3
1,714822E-2
1,260791E-2
1,163498E-2
1,779684E-2
1,585099E-2
6,770361E-3
1,066206E-2
1,682391E-2
1,033775E-2
1,098637E-2
1,974268E-2
1,487806E-2
7,743285E-3
1,131067E-2
1,455375E-2
8,391901E-3
1,001344E-2
1,941838E-2
1,422945E-2
8,391901E-3
1,163498E-2
1,098637E-2
7,743285E-3
1,228360E-2
1,974268E-2
1,358083E-2
1,358083E-2
1,714822E-2
1,098637E-2
9,689133E-3
1,617530E-2
1,844545E-2
1,390514E-2
1,455375E-2
1,747253E-2
1,163498E-2
1,228360E-2
1,649960E-2
1,714822E-2
1,195929E-2
1,390514E-2
1,649960E-2
5,473128E-3
1,001344E-2
1,714822E-2
1,195929E-2
1,131067E-2
1,520237E-2
1,617530E-2
6,446052E-3
9,689133E-3
1,714822E-2
1,163498E-2
1,163498E-2
1,779684E-2
1,552668E-2
9,040517E-3
1,131067E-2
1,747253E-2
1,098637E-2
1,163498E-2
2,039130E-2
1,520237E-2
9,689133E-3
1,260791E-2
1,390514E-2
8,067593E-3
1,066206E-2
1,974268E-2
1,422945E-2
1,098637E-2
1,487806E-2
1,163498E-2
8,391901E-3
1,325652E-2
1,941838E-2
1,163498E-2
1,066206E-2
1,617530E-2
1,001344E-2
9,364825E-3
1,552668E-2
1,909407E-2
1,325652E-2
1,390514E-2
1,714822E-2
8,067593E-3
9,364825E-3
1,682391E-2
1,520237E-2
1,195929E-2
1,422945E-2
1,779684E-2
5,797436E-3
9,040517E-3
1,682391E-2
1,131067E-2
1,163498E-2
1,909407E-2
1,649960E-2
5,473128E-3
8,716209E-3
1,585099E-2
1,098637E-2
1,098637E-2
1,779684E-2
1,682391E-2
7,743285E-3
9,364825E-3
1,358083E-2
8,067593E-3
1,033775E-2
1,876976E-2
1,487806E-2
8,067593E-3
1,163498E-2
1,163498E-2
5,797436E-3
1,163498E-2
1,974268E-2
1,358083E-2
9,689133E-3
1,358083E-2
1,293221E-2
9,689133E-3
1,552668E-2
2,136422E-2
1,228360E-2
1,098637E-2
2,039130E-2
1,195929E-2
1,033775E-2
1,682391E-2
2,039130E-2
1,487806E-2
1,390514E-2
1,779684E-2
9,364825E-3
1,098637E-2
1,812114E-2
1,747253E-2
1,325652E-2
1,455375E-2
1,649960E-2
6,770361E-3
1,066206E-2
1,714822E-2
1,228360E-2
1,066206E-2
1,585099E-2
1,649960E-2
6,770361E-3
1,033775E-2
1,747253E-2
1,228360E-2
1,001344E-2
1,585099E-2
1,422945E-2
5,473128E-3
1,001344E-2
1,617530E-2
9,689133E-3
1,066206E-2
1,747253E-2
1,552668E-2
7,094669E-3
1,001344E-2
1,195929E-2
6,446052E-3
9,040517E-3
1,585099E-2
1,195929E-2
5,473128E-3
9,364825E-3
1,228360E-2
5,148820E-3
8,067593E-3
1,552668E-2
1,001344E-2
4,500204E-3
1,001344E-2
1,163498E-2
7,094669E-3
1,163498E-2
1,714822E-2
1,163498E-2
8,067593E-3
1,195929E-2
8,391901E-3
7,418977E-3
1,422945E-2
2,039130E-2
1,293221E-2
1,195929E-2
1,293221E-2
8,391901E-3
7,418977E-3
1,358083E-2
1,649960E-2
1,195929E-2
1,552668E-2
1,779684E-2
6,446052E-3
9,689133E-3
1,682391E-2
1,293221E-2
1,098637E-2
1,714822E-2
1,747253E-2
7,418977E-3
1,163498E-2
1,812114E-2
1,195929E-2
1,001344E-2
1,876976E-2
1,714822E-2
9,040517E-3
1,131067E-2
1,358083E-2
7,743285E-3
1,325652E-2
1,974268E-2
1,293221E-2
8,391901E-3
1,293221E-2
1,520237E-2
1,033775E-2
1,260791E-2
2,071561E-2
1,520237E-2
1,066206E-2
1,455375E-2
1,228360E-2
1,001344E-2
1,520237E-2
2,039130E-2
1,358083E-2
1,390514E-2
1,714822E-2
1,066206E-2
7,743285E-3
1,487806E-2
1,876976E-2
1,260791E-2
1,390514E-2
1,812114E-2
1,033775E-2
1,066206E-2
1,682391E-2
1,163498E-2
9,040517E-3
1,714822E-2
2,395869E-2
1,844545E-2
2,785039E-2
4,017409E-2
3,725532E-2
4,147133E-2
6,319997E-2
8,298276E-2
8,298276E-2
7,746953E-2
6,838890E-2
5,055195E-2
4,244425E-2
4,341718E-2
3,628240E-2
2,785039E-2
3,012054E-2
2,558023E-2
1,422945E-2
7,418977E-3
5,797436E-3
-1,301243E-2
-2,825491E-2
-3,538969E-2
-4,576755E-2
-4,836202E-2
-4,025431E-2
-3,020076E-2
-2,857922E-2
-2,436322E-2
-1,593121E-2
-1,528259E-2
-1,333674E-2
-5,877655E-3
-2,310266E-3
-7,823504E-3
-4,256115E-3
-1,337342E-3
-1,009366E-2
-6,850580E-3
2,230047E-3
3,527280E-3
2,841986E-4
5,148820E-3
1,131067E-2
2,554355E-3
7,094669E-3
1,358083E-2
1,422945E-2
1,228360E-2
1,876976E-2
2,233715E-2
1,066206E-2
1,390514E-2
2,136422E-2
1,844545E-2
1,844545E-2
2,363438E-2
2,331007E-2
1,422945E-2
1,779684E-2
2,428300E-2
1,974268E-2
1,779684E-2
2,558023E-2
2,266146E-2
1,779684E-2
2,071561E-2
2,331007E-2
1,876976E-2
1,682391E-2
2,071561E-2
1,163498E-2
5,473128E-3
9,364825E-3
9,040517E-3
3,527280E-3
6,770361E-3
1,163498E-2
3,851588E-3
-3,644176E-4
1,581431E-3
-1,337342E-3
-5,553347E-3
-6,887257E-4
8,391901E-3
3,851588E-3
1,257123E-3
6,121744E-3
1,905739E-3
1,581431E-3
7,743285E-3
1,131067E-2
3,851588E-3
4,500204E-3
8,391901E-3
-1,013034E-3
1,581431E-3
6,446052E-3
7,743285E-3
3,851588E-3
3,202971E-3
5,797436E-3
-1,985958E-3
-1,661650E-3
4,500204E-3
2,554355E-3
-1,985958E-3
1,905739E-3
5,148820E-3
-6,850580E-3
-2,310266E-3
3,527280E-3
-2,634574E-3
-3,931807E-3
-4,010948E-5
-2,958882E-3
-1,333674E-2
-1,268813E-2
-1,074228E-2
-2,176875E-2
-3,020076E-2
-3,311954E-2
-5,387525E-2
-8,241437E-2
-1,109535E-1
-1,547351E-1
-2,059757E-1
-2,293259E-1
-2,361364E-1
-2,685672E-1
-3,259697E-1
-4,038037E-1
-4,981773E-1
-5,575257E-1
-5,296352E-1
-4,138572E-1
-2,448927E-1
2,841986E-4
3,654551E-1
8,331074E-1
1,196008E+0
1,352000E+0
1,394160E+0
1,430159E+0
1,541721E+0
1,693497E+0
1,810572E+0
1,879001E+0
1,871866E+0
1,751224E+0
1,520965E+0
1,237195E+0
9,359131E-1
6,174425E-1
2,885941E-1
-5,322664E-2
-4,106142E-1
-7,485432E-1
-1,035232E+0
-1,254464E+0
-1,419212E+0
-1,505478E+0
-1,529153E+0
-1,517478E+0
-1,457805E+0
-1,356945E+0
-1,247005E+0
-1,133497E+0
-1,008963E+0
-8,915630E-1
-7,929734E-1
-7,034644E-1
-6,188199E-1
-5,578500E-1
-5,082309E-1
-4,547201E-1
-3,995877E-1
-3,584006E-1
-3,071599E-1
-2,478115E-1
-2,056514E-1
-1,608969E-1
-1,106292E-1
-7,106358E-2
-3,247092E-2
8,067593E-3
4,503872E-2
6,579443E-2
8,622584E-2
1,102246E-1
1,189810E-1
1,287102E-1
1,426555E-1
1,546549E-1
1,543305E-1
1,585466E-1
1,676272E-1
1,588709E-1
1,604924E-1
1,689244E-1
1,702216E-1
1,643841E-1
1,676272E-1
1,689244E-1
1,559521E-1
1,566007E-1
1,614653E-1
1,572493E-1
1,533576E-1
1,530333E-1
1,510875E-1
1,371422E-1
1,387638E-1
1,429798E-1
1,316290E-1
1,280616E-1
1,322776E-1
1,261157E-1
1,154136E-1
1,170351E-1
1,186567E-1
1,089274E-1
1,060086E-1
1,105490E-1
1,043871E-1
9,498216E-2
9,465786E-2
9,563078E-2
8,914462E-2
8,687446E-2
9,336062E-2
8,622584E-2
7,844245E-2
8,136122E-2
7,714522E-2
7,098336E-2
7,228060E-2
7,909107E-2
7,130767E-2
6,838890E-2
7,033475E-2
6,287566E-2
5,898396E-2
6,352428E-2
6,611874E-2
5,703812E-2
5,606519E-2
5,963258E-2
4,860611E-2
4,893041E-2
5,509227E-2
5,347073E-2
4,893041E-2
5,184919E-2
5,152488E-2
3,952548E-2
4,049840E-2
4,730887E-2
4,309287E-2
4,049840E-2
4,374148E-2
4,601164E-2
3,336362E-2
3,660671E-2
4,439010E-2
3,660671E-2
3,563378E-2
4,341718E-2
3,790394E-2
2,785039E-2
3,076916E-2
3,498517E-2
2,914762E-2
3,109347E-2
3,855255E-2
3,466086E-2
2,558023E-2
2,849900E-2
2,882331E-2
2,331007E-2
2,428300E-2
3,174208E-2
2,558023E-2
2,168853E-2
2,752608E-2
2,655315E-2
2,233715E-2
2,395869E-2
2,979624E-2
2,558023E-2
2,266146E-2
2,525592E-2
2,201284E-2
2,168853E-2
2,460731E-2
2,947193E-2
2,590454E-2
2,493161E-2
2,849900E-2
2,039130E-2
2,168853E-2
2,849900E-2
3,109347E-2
2,590454E-2
2,785039E-2
3,206639E-2
2,298577E-2
2,525592E-2
3,336362E-2
3,466086E-2
3,109347E-2
3,433655E-2
3,725532E-2
2,817469E-2
3,141778E-2
4,049840E-2
3,725532E-2
3,498517E-2
4,082271E-2
4,341718E-2
3,336362E-2
3,790394E-2
4,439010E-2
3,855255E-2
3,757963E-2
4,341718E-2
4,374148E-2
3,498517E-2
3,887686E-2
4,471441E-2
4,049840E-2
3,952548E-2
4,730887E-2
4,536302E-2
3,466086E-2
4,017409E-2
4,536302E-2
3,887686E-2
4,049840E-2
4,666026E-2
4,211994E-2
3,757963E-2
4,049840E-2
4,341718E-2
3,952548E-2
4,049840E-2
4,860611E-2
4,244425E-2
3,563378E-2
4,049840E-2
3,822825E-2
3,530947E-2
4,082271E-2
4,828180E-2
3,855255E-2
3,693101E-2
4,147133E-2
3,628240E-2
3,336362E-2
3,822825E-2
4,471441E-2
3,855255E-2
3,790394E-2
3,952548E-2
3,206639E-2
3,239070E-2
4,082271E-2
4,341718E-2
3,660671E-2
3,855255E-2
4,147133E-2
3,271501E-2
3,628240E-2
4,211994E-2
3,855255E-2
3,628240E-2
4,049840E-2
4,244425E-2
3,303932E-2
3,693101E-2
4,147133E-2
3,628240E-2
3,498517E-2
4,049840E-2
3,984979E-2
2,914762E-2
3,368793E-2
3,757963E-2
3,044485E-2
3,044485E-2
3,725532E-2
3,336362E-2
2,687746E-2
2,979624E-2
3,239070E-2
2,655315E-2
2,785039E-2
3,433655E-2
2,914762E-2
2,525592E-2
2,882331E-2
2,720177E-2
2,201284E-2
2,720177E-2
3,303932E-2
2,558023E-2
2,493161E-2
2,817469E-2
2,136422E-2
1,909407E-2
2,298577E-2
2,914762E-2
2,201284E-2
2,039130E-2
2,558023E-2
1,747253E-2
1,714822E-2
2,298577E-2
2,493161E-2
1,941838E-2
1,941838E-2
2,201284E-2
1,098637E-2
1,455375E-2
2,298577E-2
2,039130E-2
1,682391E-2
2,039130E-2
2,039130E-2
1,066206E-2
1,325652E-2
1,876976E-2
1,520237E-2
1,390514E-2
2,039130E-2
1,812114E-2
9,364825E-3
1,293221E-2
1,747253E-2
1,163498E-2
1,260791E-2
1,812114E-2
1,520237E-2
7,094669E-3
9,689133E-3
1,422945E-2
8,391901E-3
7,418977E-3
1,682391E-2
1,260791E-2
5,797436E-3
8,716209E-3
8,067593E-3
3,202971E-3
7,094669E-3
1,552668E-2
8,391901E-3
4,175896E-3
8,067593E-3
5,473128E-3
3,851588E-3
7,743285E-3
1,293221E-2
5,148820E-3
2,554355E-3
7,743285E-3
9,328148E-4
6,085067E-4
5,148820E-3
7,418977E-3
1,581431E-3
2,878663E-3
4,500204E-3
-6,526271E-3
-3,931807E-3
2,230047E-3
-1,013034E-3
-4,580423E-3
-3,283190E-3
-3,644176E-4
-1,203951E-2
-1,074228E-2
-2,634574E-3
-6,201963E-3
-1,009366E-2
-6,201963E-3
-6,526271E-3
-1,884998E-2
-1,755275E-2
-1,074228E-2
-1,690413E-2
-1,657982E-2
-1,268813E-2
-1,366105E-2
-2,339029E-2
-2,079583E-2
-1,430967E-2
-2,079583E-2
-2,112014E-2
-1,301243E-2
-1,333674E-2
-2,047152E-2
-1,268813E-2
-8,472120E-3
-1,139089E-2
-6,201963E-3
4,175896E-3
2,878663E-3
3,202971E-3
1,163498E-2
1,747253E-2
1,617530E-2
2,622885E-2
4,017409E-2
3,920117E-2
3,920117E-2
4,893041E-2
5,249780E-2
5,087626E-2
6,060550E-2
7,195629E-2
6,871321E-2
6,774028E-2
7,292921E-2
6,838890E-2
6,676736E-2
7,195629E-2
7,617229E-2
6,838890E-2
6,319997E-2
6,514582E-2
5,574088E-2
5,055195E-2
5,411934E-2
5,411934E-2
4,406579E-2
3,822825E-2
3,693101E-2
2,590454E-2
2,298577E-2
2,395869E-2
2,039130E-2
1,228360E-2
9,364825E-3
9,689133E-3
-1,337342E-3
-2,310266E-3
-4,010948E-5
-3,607499E-3
-7,499196E-3
-4,580423E-3
-6,201963E-3
-1,690413E-2
-1,528259E-2
-9,445044E-3
-1,560690E-2
-1,690413E-2
-1,041797E-2
-1,203951E-2
-2,112014E-2
-1,755275E-2
-1,236382E-2
-1,917429E-2
-1,884998E-2
-9,120736E-3
-1,301243E-2
-1,852567E-2
-1,398536E-2
-1,171520E-2
-1,430967E-2
-1,074228E-2
-3,283190E-3
-7,174888E-3
-9,769352E-3
-6,201963E-3
-6,201963E-3
-7,499196E-3
-2,958882E-3
4,500204E-3
-6,887257E-4
-4,010948E-5
4,175896E-3
-4,010948E-5
-4,010948E-5
6,121744E-3
1,066206E-2
4,500204E-3
8,067593E-3
1,066206E-2
4,500204E-3
7,094669E-3
1,552668E-2
1,617530E-2
1,260791E-2
1,520237E-2
1,941838E-2
1,033775E-2
1,260791E-2
2,071561E-2
1,779684E-2
1,617530E-2
2,233715E-2
2,460731E-2
1,422945E-2
1,747253E-2
2,201284E-2
1,747253E-2
1,779684E-2
2,525592E-2
2,558023E-2
1,682391E-2
2,071561E-2
2,590454E-2
2,103992E-2
2,039130E-2
2,947193E-2
2,817469E-2
1,909407E-2
2,363438E-2
2,849900E-2
2,201284E-2
2,493161E-2
3,368793E-2
2,849900E-2
2,363438E-2
2,622885E-2
2,914762E-2
2,493161E-2
2,590454E-2
3,466086E-2
2,817469E-2
2,558023E-2
3,044485E-2
2,817469E-2
2,395869E-2
2,817469E-2
3,433655E-2
2,785039E-2
2,752608E-2
3,174208E-2
2,687746E-2
2,558023E-2
3,076916E-2
3,433655E-2
2,849900E-2
2,979624E-2
3,401224E-2
2,687746E-2
2,720177E-2
3,368793E-2
3,498517E-2
2,817469E-2
2,979624E-2
3,336362E-2
2,428300E-2
2,720177E-2
3,303932E-2
3,271501E-2
2,914762E-2
3,239070E-2
3,433655E-2
2,395869E-2
2,655315E-2
3,368793E-2
3,044485E-2
2,849900E-2
3,336362E-2
3,595809E-2
2,428300E-2
2,849900E-2
3,433655E-2
2,720177E-2
2,947193E-2
3,693101E-2
3,498517E-2
2,558023E-2
2,947193E-2
3,595809E-2
3,141778E-2
3,012054E-2
3,660671E-2
3,530947E-2
2,622885E-2
2,979624E-2
3,660671E-2
2,947193E-2
2,849900E-2
3,725532E-2
3,336362E-2
2,752608E-2
3,141778E-2
3,271501E-2
2,720177E-2
2,947193E-2
3,757963E-2
3,206639E-2
2,817469E-2
3,303932E-2
3,174208E-2
2,655315E-2
3,109347E-2
4,017409E-2
3,368793E-2
3,044485E-2
3,303932E-2
2,914762E-2
2,720177E-2
3,206639E-2
3,920117E-2
3,271501E-2
3,109347E-2
3,433655E-2
2,622885E-2
2,622885E-2
3,336362E-2
3,725532E-2
2,882331E-2
2,914762E-2
3,466086E-2
2,525592E-2
2,622885E-2
3,336362E-2
3,498517E-2
3,076916E-2
3,076916E-2
3,239070E-2
2,622885E-2
2,752608E-2
3,336362E-2
3,174208E-2
2,849900E-2
3,141778E-2
3,206639E-2
2,201284E-2
2,720177E-2
3,336362E-2
2,752608E-2
2,525592E-2
3,141778E-2
2,752608E-2
1,941838E-2
2,363438E-2
2,687746E-2
1,974268E-2
2,168853E-2
3,239070E-2
2,655315E-2
1,909407E-2
2,071561E-2
2,136422E-2
1,552668E-2
2,039130E-2
2,882331E-2
2,039130E-2
1,682391E-2
2,201284E-2
1,909407E-2
1,520237E-2
1,909407E-2
2,298577E-2
1,649960E-2
1,585099E-2
1,876976E-2
1,390514E-2
1,260791E-2
1,747253E-2
2,006699E-2
1,422945E-2
1,585099E-2
1,812114E-2
8,391901E-3
8,716209E-3
1,552668E-2
1,228360E-2
1,001344E-2
1,520237E-2
1,585099E-2
4,500204E-3
6,770361E-3
1,228360E-2
7,743285E-3
6,446052E-3
9,689133E-3
1,001344E-2
6,085067E-4
3,202971E-3
9,364825E-3
2,230047E-3
9,328148E-4
1,001344E-2
4,824512E-3
-2,958882E-3
2,841986E-4
9,328148E-4
-1,985958E-3
-1,661650E-3
6,121744E-3
2,841986E-4
-3,283190E-3
-1,013034E-3
-2,310266E-3
-6,526271E-3
-2,634574E-3
5,473128E-3
-1,985958E-3
-5,229039E-3
-1,337342E-3
-5,229039E-3
-7,823504E-3
-1,661650E-3
3,851588E-3
-3,283190E-3
-4,256115E-3
-3,644176E-4
-8,147812E-3
-7,499196E-3
-2,958882E-3
-4,010948E-5
-5,229039E-3
-4,256115E-3
9,328148E-4
-9,445044E-3
-9,120736E-3
-1,337342E-3
-1,661650E-3
-6,850580E-3
-4,256115E-3
-1,985958E-3
-1,139089E-2
-7,499196E-3
-2,634574E-3
-4,904731E-3
-7,823504E-3
-3,607499E-3
-1,661650E-3
-1,171520E-2
-1,139089E-2
-3,931807E-3
-8,147812E-3
-9,445044E-3
-2,634574E-3
-3,931807E-3
-1,398536E-2
-1,074228E-2
-4,256115E-3
-9,120736E-3
-9,120736E-3
-2,310266E-3
-6,201963E-3
-1,301243E-2
-8,796428E-3
-4,580423E-3
-1,333674E-2
-1,074228E-2
-1,013034E-3
-4,904731E-3
-1,139089E-2
-8,796428E-3
-8,796428E-3
-1,171520E-2
-7,823504E-3
2,841986E-4
-6,850580E-3
-9,120736E-3
-7,174888E-3
-1,041797E-2
-1,074228E-2
-7,499196E-3
-3,644176E-4
-6,526271E-3
-9,120736E-3
-5,553347E-3
-9,445044E-3
-1,106658E-2
-5,553347E-3
-3,644176E-4
-7,174888E-3
-5,553347E-3
-1,661650E-3
-9,769352E-3
-7,823504E-3
-1,985958E-3
-1,337342E-3
-5,229039E-3
-2,958882E-3
-4,010948E-5
-8,796428E-3
-7,174888E-3
1,581431E-3
-2,310266E-3
-4,904731E-3
-3,644176E-4
1,257123E-3
-1,009366E-2
-6,201963E-3
1,905739E-3
-4,904731E-3
-4,904731E-3
9,328148E-4
-1,013034E-3
-8,472120E-3
-3,607499E-3
1,581431E-3
-5,229039E-3
-4,580423E-3
3,851588E-3
-1,013034E-3
-5,553347E-3
-4,010948E-5
6,085067E-4
-5,229039E-3
-2,958882E-3
7,094669E-3
1,905739E-3
-1,985958E-3
1,581431E-3
-4,010948E-5
-3,283190E-3
6,085067E-4
8,716209E-3
1,905739E-3
-1,661650E-3
1,905739E-3
6,085067E-4
-2,310266E-3
1,581431E-3
8,067593E-3
1,581431E-3
6,085067E-4
4,824512E-3
-1,337342E-3
-1,013034E-3
3,527280E-3
8,391901E-3
4,175896E-3
3,202971E-3
8,067593E-3
-6,887257E-4
-6,887257E-4
7,094669E-3
6,770361E-3
2,554355E-3
5,797436E-3
1,001344E-2
6,085067E-4
-3,644176E-4
6,770361E-3
3,851588E-3
3,851588E-3
7,418977E-3
7,743285E-3
-1,337342E-3
1,905739E-3
9,689133E-3
5,473128E-3
2,878663E-3
9,689133E-3
8,391901E-3
-6,887257E-4
4,824512E-3
1,163498E-2
4,824512E-3
4,500204E-3
1,260791E-2
8,391901E-3
2,554355E-3
3,851588E-3
6,446052E-3
3,202971E-3
6,121744E-3
1,682391E-2
9,364825E-3
2,554355E-3
7,094669E-3
6,121744E-3
3,527280E-3
7,094669E-3
1,455375E-2
8,716209E-3
6,446052E-3
1,066206E-2
4,824512E-3
5,148820E-3
9,364825E-3
1,455375E-2
9,689133E-3
9,364825E-3
1,325652E-2
6,121744E-3
4,500204E-3
1,131067E-2
1,358083E-2
9,364825E-3
1,195929E-2
1,552668E-2
7,094669E-3
8,716209E-3
1,455375E-2
1,260791E-2
7,418977E-3
1,131067E-2
1,520237E-2
6,446052E-3
9,040517E-3
1,585099E-2
1,131067E-2
9,040517E-3
1,390514E-2
1,358083E-2
4,500204E-3
9,364825E-3
1,617530E-2
9,040517E-3
7,418977E-3
1,552668E-2
1,195929E-2
6,446052E-3
1,195929E-2
1,552668E-2
9,040517E-3
9,364825E-3
1,649960E-2
1,358083E-2
9,689133E-3
1,163498E-2
1,033775E-2
5,797436E-3
1,098637E-2
1,974268E-2
1,422945E-2
1,131067E-2
1,487806E-2
1,033775E-2
8,391901E-3
1,455375E-2
1,909407E-2
1,390514E-2
1,228360E-2
1,682391E-2
1,131067E-2
1,066206E-2
1,649960E-2
1,941838E-2
1,260791E-2
1,422945E-2
1,909407E-2
9,364825E-3
1,131067E-2
1,714822E-2
1,617530E-2
1,520237E-2
1,812114E-2
1,941838E-2
1,033775E-2
1,228360E-2
1,779684E-2
1,455375E-2
1,422945E-2
1,974268E-2
2,006699E-2
9,040517E-3
1,293221E-2
1,779684E-2
1,033775E-2
1,228360E-2
2,006699E-2
1,714822E-2
1,098637E-2
1,520237E-2
1,779684E-2
1,033775E-2
1,260791E-2
2,103992E-2
1,682391E-2
9,040517E-3
1,358083E-2
1,682391E-2
1,098637E-2
1,390514E-2
2,266146E-2
1,552668E-2
1,163498E-2
1,455375E-2
1,455375E-2
1,098637E-2
1,325652E-2
2,136422E-2
1,617530E-2
1,260791E-2
1,779684E-2
1,390514E-2
1,098637E-2
1,682391E-2
2,395869E-2
1,682391E-2
1,520237E-2
1,812114E-2
1,098637E-2
1,131067E-2
1,747253E-2
2,039130E-2
1,390514E-2
1,520237E-2
1,812114E-2
8,716209E-3
9,364825E-3
1,649960E-2
1,714822E-2
1,195929E-2
1,520237E-2
1,779684E-2
7,094669E-3
1,001344E-2
1,714822E-2
1,455375E-2
1,293221E-2
1,747253E-2
1,714822E-2
7,418977E-3
1,001344E-2
1,779684E-2
1,358083E-2
1,358083E-2
2,039130E-2
1,941838E-2
9,689133E-3
1,325652E-2
1,649960E-2
8,391901E-3
1,098637E-2
2,201284E-2
1,617530E-2
1,325652E-2
1,520237E-2
1,455375E-2
1,066206E-2
1,390514E-2
2,168853E-2
1,487806E-2
1,098637E-2
1,779684E-2
1,228360E-2
1,033775E-2
1,617530E-2
1,909407E-2
1,390514E-2
1,455375E-2
1,714822E-2
9,364825E-3
1,066206E-2
1,617530E-2
2,006699E-2
1,358083E-2
1,325652E-2
1,682391E-2
7,094669E-3
9,689133E-3
1,844545E-2
1,520237E-2
1,260791E-2
1,649960E-2
1,487806E-2
6,121744E-3
9,689133E-3
1,649960E-2
1,195929E-2
1,260791E-2
1,779684E-2
1,585099E-2
5,797436E-3
9,364825E-3
1,714822E-2
1,098637E-2
1,195929E-2
1,909407E-2
1,422945E-2
7,094669E-3
1,325652E-2
1,617530E-2
9,364825E-3
1,033775E-2
1,812114E-2
1,455375E-2
9,040517E-3
1,260791E-2
1,455375E-2
8,391901E-3
1,098637E-2
2,006699E-2
1,293221E-2
1,033775E-2
1,520237E-2
1,228360E-2
9,364825E-3
1,131067E-2
1,974268E-2
1,325652E-2
1,066206E-2
1,358083E-2
6,770361E-3
8,067593E-3
1,325652E-2
1,844545E-2
1,293221E-2
1,260791E-2
1,455375E-2
7,418977E-3
9,364825E-3
1,520237E-2
1,552668E-2
1,163498E-2
1,455375E-2
1,909407E-2
9,364825E-3
1,358083E-2
1,812114E-2
1,260791E-2
1,131067E-2
1,779684E-2
1,779684E-2
1,033775E-2
1,228360E-2
1,747253E-2
1,293221E-2
1,066206E-2
1,876976E-2
1,812114E-2
9,364825E-3
1,098637E-2
1,649960E-2
9,364825E-3
1,228360E-2
2,071561E-2
1,714822E-2
1,098637E-2
1,390514E-2
1,520237E-2
1,001344E-2
1,195929E-2
1,941838E-2
1,390514E-2
1,098637E-2
1,617530E-2
1,422945E-2
1,163498E-2
1,487806E-2
2,136422E-2
1,325652E-2
1,163498E-2
1,714822E-2
1,033775E-2
8,716209E-3
1,487806E-2
1,909407E-2
1,390514E-2
1,455375E-2
1,876976E-2
9,040517E-3
9,364825E-3
1,649960E-2
1,747253E-2
1,325652E-2
1,552668E-2
1,714822E-2
8,067593E-3
1,163498E-2
1,812114E-2
1,260791E-2
1,131067E-2
1,812114E-2
1,747253E-2
9,040517E-3
1,066206E-2
1,714822E-2
1,163498E-2
1,001344E-2
1,844545E-2
1,714822E-2
8,391901E-3
1,325652E-2
1,682391E-2
9,689133E-3
1,163498E-2
1,941838E-2
1,422945E-2
1,033775E-2
1,422945E-2
1,422945E-2
1,033775E-2
1,163498E-2
1,812114E-2
1,293221E-2
9,364825E-3
1,422945E-2
8,391901E-3
6,121744E-3
1,293221E-2
1,747253E-2
1,228360E-2
1,131067E-2
1,552668E-2
8,716209E-3
7,743285E-3
1,293221E-2
1,585099E-2
1,131067E-2
1,293221E-2
1,585099E-2
9,364825E-3
9,364825E-3
1,617530E-2
1,812114E-2
1,195929E-2
1,422945E-2
1,714822E-2
7,094669E-3
1,098637E-2
1,617530E-2
1,260791E-2
1,195929E-2
1,617530E-2
1,682391E-2
7,743285E-3
1,098637E-2
1,812114E-2
1,195929E-2
9,364825E-3
1,747253E-2
1,617530E-2
6,770361E-3
1,260791E-2
1,909407E-2
1,228360E-2
1,260791E-2
1,974268E-2
1,617530E-2
8,716209E-3
1,293221E-2
1,358083E-2
9,689133E-3
1,001344E-2
1,812114E-2
1,422945E-2
7,094669E-3
1,033775E-2
1,422945E-2
8,391901E-3
9,689133E-3
1,779684E-2
1,098637E-2
7,418977E-3
1,228360E-2
1,098637E-2
7,743285E-3
1,325652E-2
1,909407E-2
1,358083E-2
1,260791E-2
1,487806E-2
1,195929E-2
7,743285E-3
1,163498E-2
1,876976E-2
1,390514E-2
1,325652E-2
1,682391E-2
9,689133E-3
1,001344E-2
1,552668E-2
1,617530E-2
1,098637E-2
1,455375E-2
1,779684E-2
7,743285E-3
9,689133E-3
1,714822E-2
1,585099E-2
1,001344E-2
1,585099E-2
1,747253E-2
5,148820E-3
9,364825E-3
1,747253E-2
1,228360E-2
1,228360E-2
1,585099E-2
1,487806E-2
8,716209E-3
1,293221E-2
1,649960E-2
9,689133E-3
9,364825E-3
1,779684E-2
1,422945E-2
7,418977E-3
1,325652E-2
1,649960E-2
9,364825E-3
1,163498E-2
2,039130E-2
1,293221E-2
9,040517E-3
1,131067E-2
1,098637E-2
8,067593E-3
1,228360E-2
2,006699E-2
1,390514E-2
1,131067E-2
1,455375E-2
1,228360E-2
8,391901E-3
1,390514E-2
1,941838E-2
1,163498E-2
1,293221E-2
1,747253E-2
9,689133E-3
1,163498E-2
1,649960E-2
1,747253E-2
1,293221E-2
1,455375E-2
1,714822E-2
7,418977E-3
1,195929E-2
1,649960E-2
1,585099E-2
1,293221E-2
1,552668E-2
1,812114E-2
6,121744E-3
1,033775E-2
1,812114E-2
1,098637E-2
9,689133E-3
1,552668E-2
1,585099E-2
6,121744E-3
1,066206E-2
1,617530E-2
9,364825E-3
1,033775E-2
1,812114E-2
1,552668E-2
5,473128E-3
1,001344E-2
1,682391E-2
1,001344E-2
1,001344E-2
1,974268E-2
1,455375E-2
8,391901E-3
1,293221E-2
1,520237E-2
9,689133E-3
1,260791E-2
1,909407E-2
1,422945E-2
8,067593E-3
1,325652E-2
1,260791E-2
8,067593E-3
1,163498E-2
2,006699E-2
1,260791E-2
7,418977E-3
1,358083E-2
1,131067E-2
8,391901E-3
1,195929E-2
1,974268E-2
1,260791E-2
1,033775E-2
1,617530E-2
1,033775E-2
8,391901E-3
1,390514E-2
1,941838E-2
1,487806E-2
1,131067E-2
1,617530E-2
7,743285E-3
1,033775E-2
1,714822E-2
1,747253E-2
1,390514E-2
1,552668E-2
1,617530E-2
7,418977E-3
1,098637E-2
1,585099E-2
1,358083E-2
1,001344E-2
1,585099E-2
1,844545E-2
7,094669E-3
9,040517E-3
1,520237E-2
1,163498E-2
1,131067E-2
1,649960E-2
1,779684E-2
7,418977E-3
1,098637E-2
1,422945E-2
7,743285E-3
9,364825E-3
1,909407E-2
1,487806E-2
7,418977E-3
8,716209E-3
1,358083E-2
8,391901E-3
9,040517E-3
1,812114E-2
1,293221E-2
7,418977E-3
1,293221E-2
1,358083E-2
9,689133E-3
1,228360E-2
2,006699E-2
1,260791E-2
9,689133E-3
1,325652E-2
1,066206E-2
9,364825E-3
1,390514E-2
1,747253E-2
1,260791E-2
1,293221E-2
1,682391E-2
7,094669E-3
7,094669E-3
1,390514E-2
1,682391E-2
1,033775E-2
1,293221E-2
1,714822E-2
7,743285E-3
9,689133E-3
1,714822E-2
1,714822E-2
1,195929E-2
1,520237E-2
1,747253E-2
8,391901E-3
1,163498E-2
1,876976E-2
1,585099E-2
1,228360E-2
1,844545E-2
1,812114E-2
7,743285E-3
9,689133E-3
1,682391E-2
1,066206E-2
1,033775E-2
1,714822E-2
1,520237E-2
8,391901E-3
9,364825E-3
1,520237E-2
9,364825E-3
9,364825E-3
1,747253E-2
1,487806E-2
6,121744E-3
1,098637E-2
1,195929E-2
5,148820E-3
1,228360E-2
2,006699E-2
1,422945E-2
1,098637E-2
1,422945E-2
9,364825E-3
6,121744E-3
1,066206E-2
1,714822E-2
1,163498E-2
1,260791E-2
1,520237E-2
9,040517E-3
7,418977E-3
1,358083E-2
1,617530E-2
1,066206E-2
1,422945E-2
1,649960E-2
5,797436E-3
1,033775E-2
1,714822E-2
1,358083E-2
1,228360E-2
1,909407E-2
1,909407E-2
9,689133E-3
1,033775E-2
1,682391E-2
1,293221E-2
1,098637E-2
1,876976E-2
1,649960E-2
7,418977E-3
1,228360E-2
1,617530E-2
9,040517E-3
1,066206E-2
1,844545E-2
1,487806E-2
9,689133E-3
1,260791E-2
1,293221E-2
7,094669E-3
1,098637E-2
1,714822E-2
1,260791E-2
7,743285E-3
1,163498E-2
1,260791E-2
7,743285E-3
1,033775E-2
1,941838E-2
1,260791E-2
9,040517E-3
1,390514E-2
1,001344E-2
7,094669E-3
1,260791E-2
2,039130E-2
1,228360E-2
1,131067E-2
1,358083E-2
1,098637E-2
9,040517E-3
1,552668E-2
1,974268E-2
1,163498E-2
1,358083E-2
1,812114E-2
1,033775E-2
1,163498E-2
1,682391E-2
1,585099E-2
1,163498E-2
1,649960E-2
1,876976E-2
9,040517E-3
1,293221E-2
1,876976E-2
1,520237E-2
1,325652E-2
1,779684E-2
1,617530E-2
5,797436E-3
9,689133E-3
1,682391E-2
1,001344E-2
1,066206E-2
1,876976E-2
1,552668E-2
8,716209E-3
1,455375E-2
1,422945E-2
6,770361E-3
1,260791E-2
2,233715E-2
1,455375E-2
8,716209E-3
1,325652E-2
1,293221E-2
9,689133E-3
1,390514E-2
2,136422E-2
1,325652E-2
1,066206E-2
1,585099E-2
1,195929E-2
1,001344E-2
1,422945E-2
2,006699E-2
1,260791E-2
1,325652E-2
1,585099E-2
9,364825E-3
1,098637E-2
1,714822E-2
1,812114E-2
1,325652E-2
1,358083E-2
1,779684E-2
1,098637E-2
1,033775E-2
1,747253E-2
1,876976E-2
1,228360E-2
1,422945E-2
1,682391E-2
8,391901E-3
1,001344E-2
1,649960E-2
1,228360E-2
1,098637E-2
1,649960E-2
1,617530E-2
7,743285E-3
1,163498E-2
1,649960E-2
1,098637E-2
1,033775E-2
2,136422E-2
1,876976E-2
1,066206E-2
1,293221E-2
1,585099E-2
1,066206E-2
1,455375E-2
2,331007E-2
1,617530E-2
1,131067E-2
1,422945E-2
1,520237E-2
1,131067E-2
1,228360E-2
2,103992E-2
1,455375E-2
1,098637E-2
1,682391E-2
1,195929E-2
1,033775E-2
1,520237E-2
2,039130E-2
1,325652E-2
1,455375E-2
1,876976E-2
1,033775E-2
1,228360E-2
1,779684E-2
2,103992E-2
1,585099E-2
1,714822E-2
2,071561E-2
1,260791E-2
1,390514E-2
1,941838E-2
2,103992E-2
1,390514E-2
1,812114E-2
2,168853E-2
1,131067E-2
1,520237E-2
2,006699E-2
1,714822E-2
1,552668E-2
1,941838E-2
2,071561E-2
1,195929E-2
1,455375E-2
2,233715E-2
1,909407E-2
1,779684E-2
2,233715E-2
2,103992E-2
1,260791E-2
1,682391E-2
2,363438E-2
1,585099E-2
1,585099E-2
2,395869E-2
2,201284E-2
1,585099E-2
1,812114E-2
2,168853E-2
1,617530E-2
1,585099E-2
2,590454E-2
2,233715E-2
1,552668E-2
1,909407E-2
1,909407E-2
1,293221E-2
1,876976E-2
2,882331E-2
2,103992E-2
2,071561E-2
2,298577E-2
1,520237E-2
1,455375E-2
2,071561E-2
2,460731E-2
2,006699E-2
2,071561E-2
2,298577E-2
1,325652E-2
1,487806E-2
2,168853E-2
2,103992E-2
1,779684E-2
2,071561E-2
2,395869E-2
1,325652E-2
1,649960E-2
2,201284E-2
1,682391E-2
1,747253E-2
2,266146E-2
2,103992E-2
1,260791E-2
1,487806E-2
2,136422E-2
1,585099E-2
1,422945E-2
2,233715E-2
1,974268E-2
1,195929E-2
1,585099E-2
1,974268E-2
1,455375E-2
1,552668E-2
2,266146E-2
1,941838E-2
1,260791E-2
1,649960E-2
1,941838E-2
1,422945E-2
1,682391E-2
2,655315E-2
1,747253E-2
1,195929E-2
1,844545E-2
1,649960E-2
1,358083E-2
1,617530E-2
2,395869E-2
1,747253E-2
1,487806E-2
1,974268E-2
1,228360E-2
1,228360E-2
1,617530E-2
2,071561E-2
1,390514E-2
1,487806E-2
2,006699E-2
1,033775E-2
1,131067E-2
1,812114E-2
1,649960E-2
1,390514E-2
1,779684E-2
1,812114E-2
9,040517E-3
1,358083E-2
1,941838E-2
1,682391E-2
1,455375E-2
1,974268E-2
2,006699E-2
9,689133E-3
1,487806E-2
2,039130E-2
1,520237E-2
1,585099E-2
2,428300E-2
2,071561E-2
1,358083E-2
1,747253E-2
2,136422E-2
1,552668E-2
1,682391E-2
2,687746E-2
2,331007E-2
1,487806E-2
1,974268E-2
2,298577E-2
1,844545E-2
2,201284E-2
2,979624E-2
2,460731E-2
1,844545E-2
2,395869E-2
2,460731E-2
2,136422E-2
2,428300E-2
3,174208E-2
2,720177E-2
2,298577E-2
2,785039E-2
2,558023E-2
2,363438E-2
2,752608E-2
3,466086E-2
2,914762E-2
2,849900E-2
3,368793E-2
2,687746E-2
2,785039E-2
3,530947E-2
3,790394E-2
3,206639E-2
3,336362E-2
3,725532E-2
2,914762E-2
3,174208E-2
3,628240E-2
3,920117E-2
3,498517E-2
3,725532E-2
3,952548E-2
3,141778E-2
3,401224E-2
4,082271E-2
3,855255E-2
3,563378E-2
3,920117E-2
3,984979E-2
3,174208E-2
3,303932E-2
3,790394E-2
3,822825E-2
3,790394E-2
4,179564E-2
4,179564E-2
3,076916E-2
3,563378E-2
4,211994E-2
3,466086E-2
3,563378E-2
4,309287E-2
4,049840E-2
3,141778E-2
3,563378E-2
3,984979E-2
3,368793E-2
3,466086E-2
4,114702E-2
3,887686E-2
3,174208E-2
3,368793E-2
3,757963E-2
2,947193E-2
3,141778E-2
4,017409E-2
3,368793E-2
2,914762E-2
3,271501E-2
3,076916E-2
2,622885E-2
3,044485E-2
3,628240E-2
2,979624E-2
2,687746E-2
3,044485E-2
2,558023E-2
2,233715E-2
2,914762E-2
3,368793E-2
2,558023E-2
2,525592E-2
2,914762E-2
2,103992E-2
2,168853E-2
2,817469E-2
2,817469E-2
2,363438E-2
2,233715E-2
2,558023E-2
1,714822E-2
1,617530E-2
2,298577E-2
2,266146E-2
1,941838E-2
2,233715E-2
2,460731E-2
1,293221E-2
1,585099E-2
2,298577E-2
1,649960E-2
1,585099E-2
2,006699E-2
1,909407E-2
1,033775E-2
1,455375E-2
2,006699E-2
1,487806E-2
1,358083E-2
2,136422E-2
1,552668E-2
9,040517E-3
1,228360E-2
1,552668E-2
9,689133E-3
1,195929E-2
2,168853E-2
1,422945E-2
1,033775E-2
1,260791E-2
1,001344E-2
5,148820E-3
1,195929E-2
2,493161E-2
2,298577E-2
2,266146E-2
3,012054E-2
2,849900E-2
3,012054E-2
3,693101E-2
3,952548E-2
5,411934E-2
8,817169E-2
1,115219E-1
9,790094E-2
7,779383E-2
6,514582E-2
5,184919E-2
3,563378E-2
3,076916E-2
3,887686E-2
4,082271E-2
4,049840E-2
3,563378E-2
1,876976E-2
-7,823504E-3
-2,306598E-2
-3,506538E-2
-5,452387E-2
-6,036142E-2
-5,776695E-2
-5,646972E-2
-5,906418E-2
-5,192940E-2
-4,706478E-2
-5,322664E-2
-4,674048E-2
-3,636262E-2
-3,506538E-2
-3,538969E-2
-2,793061E-2
-2,403891E-2
-3,084938E-2
-2,566045E-2
-1,528259E-2
-1,690413E-2
-1,528259E-2
-2,958882E-3
-1,985958E-3
-6,850580E-3
-3,283190E-3
6,121744E-3
4,175896E-3
5,148820E-3
1,487806E-2
1,552668E-2
8,716209E-3
1,358083E-2
1,876976E-2
1,358083E-2
1,358083E-2
2,428300E-2
2,363438E-2
1,779684E-2
2,071561E-2
2,266146E-2
1,714822E-2
1,649960E-2
2,103992E-2
1,422945E-2
7,418977E-3
1,163498E-2
1,131067E-2
6,770361E-3
9,689133E-3
1,649960E-2
7,418977E-3
1,905739E-3
4,824512E-3
1,905739E-3
2,841986E-4
6,770361E-3
1,066206E-2
6,446052E-3
7,743285E-3
1,195929E-2
6,770361E-3
7,094669E-3
1,293221E-2
1,779684E-2
1,195929E-2
1,325652E-2
1,617530E-2
5,473128E-3
7,743285E-3
1,487806E-2
1,390514E-2
9,689133E-3
1,390514E-2
1,585099E-2
5,148820E-3
6,770361E-3
1,293221E-2
1,163498E-2
8,391901E-3
1,228360E-2
1,390514E-2
2,230047E-3
4,824512E-3
1,195929E-2
7,094669E-3
4,824512E-3
1,131067E-2
7,094669E-3
-3,283190E-3
-4,256115E-3
-4,256115E-3
-1,366105E-2
-2,209306E-2
-2,793061E-2
-4,998356E-2
-8,371160E-2
-1,193855E-1
-1,690046E-1
-2,101918E-1
-2,254342E-1
-2,322447E-1
-2,818638E-1
-3,668326E-1
-4,641250E-1
-5,383915E-1
-5,393645E-1
-4,420720E-1
-2,666214E-1
-2,468752E-2
3,466453E-1
8,402422E-1
1,191792E+0
1,327029E+0
1,355568E+0
1,398701E+0
1,506371E+0
1,651013E+0
1,771331E+0
1,832625E+0
1,807329E+0
1,675660E+0
1,448644E+0
1,177523E+0
9,031580E-1
6,070647E-1
2,668655E-1
-8,954914E-2
-4,462880E-1
-7,780552E-1
-1,067338E+0
-1,283652E+0
-1,429266E+0
-1,523964E+0
-1,546341E+0
-1,510343E+0
-1,439644E+0
-1,339433E+0
-1,215871E+0
-1,085824E+0
-9,671268E-1
-8,487544E-1
-7,433543E-1
-6,587098E-1
-5,860648E-1
-5,182844E-1
-4,612062E-1
-4,167760E-1
-3,639138E-1
-3,078085E-1
-2,666214E-1
-2,170022E-1
-1,618698E-1
-1,177639E-1
-8,176575E-2
-3,895708E-2
3,202971E-3
2,914762E-2
5,444365E-2
8,622584E-2
1,017926E-1
1,095760E-1
1,238456E-1
1,368179E-1
1,397367E-1
1,468715E-1
1,582222E-1
1,540062E-1
1,530333E-1
1,572493E-1
1,546549E-1
1,523847E-1
1,559521E-1
1,604924E-1
1,527090E-1
1,504388E-1
1,510875E-1
1,436284E-1
1,390881E-1
1,429798E-1
1,423311E-1
1,319533E-1
1,300074E-1
1,313047E-1
1,183323E-1
1,170351E-1
1,206025E-1
1,180080E-1
1,111976E-1
1,095760E-1
1,086031E-1
9,530647E-2
9,530647E-2
1,001711E-1
9,498216E-2
9,011754E-2
9,044185E-2
8,817169E-2
7,779383E-2
7,617229E-2
8,136122E-2
7,552368E-2
7,195629E-2
7,617229E-2
7,130767E-2
6,092981E-2
6,417289E-2
6,774028E-2
5,963258E-2
5,671381E-2
6,255135E-2
6,157843E-2
5,087626E-2
5,314642E-2
5,606519E-2
4,860611E-2
4,828180E-2
5,768673E-2
5,055195E-2
4,211994E-2
4,795749E-2
4,763318E-2
3,887686E-2
4,049840E-2
4,990334E-2
4,374148E-2
3,693101E-2
4,017409E-2
3,822825E-2
3,401224E-2
3,628240E-2
4,471441E-2
3,855255E-2
3,239070E-2
3,660671E-2
3,109347E-2
2,817469E-2
3,206639E-2
3,855255E-2
3,271501E-2
3,044485E-2
3,303932E-2
2,849900E-2
2,687746E-2
3,239070E-2
3,725532E-2
2,752608E-2
2,849900E-2
3,271501E-2
2,525592E-2
2,460731E-2
3,141778E-2
3,303932E-2
2,849900E-2
3,044485E-2
3,174208E-2
2,266146E-2
2,266146E-2
2,849900E-2
2,720177E-2
2,266146E-2
2,720177E-2
2,882331E-2
1,909407E-2
2,039130E-2
2,655315E-2
2,201284E-2
2,298577E-2
2,720177E-2
2,590454E-2
1,649960E-2
1,974268E-2
2,460731E-2
1,909407E-2
2,039130E-2
2,882331E-2
2,752608E-2
1,747253E-2
2,039130E-2
2,590454E-2
1,909407E-2
2,136422E-2
2,752608E-2
2,460731E-2
1,974268E-2
2,168853E-2
2,331007E-2
1,941838E-2
2,103992E-2
2,817469E-2
2,298577E-2
1,844545E-2
2,395869E-2
2,395869E-2
1,941838E-2
2,168853E-2
2,979624E-2
2,363438E-2
2,071561E-2
2,428300E-2
2,168853E-2
1,812114E-2
2,460731E-2
2,947193E-2
2,460731E-2
2,103992E-2
2,558023E-2
2,136422E-2
2,071561E-2
2,687746E-2
3,109347E-2
2,558023E-2
2,558023E-2
3,076916E-2
1,974268E-2
2,460731E-2
3,303932E-2
3,239070E-2
2,817469E-2
3,012054E-2
3,498517E-2
2,493161E-2
2,752608E-2
3,206639E-2
3,141778E-2
3,076916E-2
3,498517E-2
3,693101E-2
2,655315E-2
3,206639E-2
3,790394E-2
3,336362E-2
3,239070E-2
3,984979E-2
3,855255E-2
2,882331E-2
3,303932E-2
4,049840E-2
3,628240E-2
3,563378E-2
4,179564E-2
3,952548E-2
3,012054E-2
3,498517E-2
4,017409E-2
3,336362E-2
3,466086E-2
4,147133E-2
3,790394E-2
3,141778E-2
3,563378E-2
3,952548E-2
3,466086E-2
3,498517E-2
4,276856E-2
3,757963E-2
3,109347E-2
3,660671E-2
4,017409E-2
3,336362E-2
3,563378E-2
4,341718E-2
3,725532E-2
3,303932E-2
3,822825E-2
3,206639E-2
2,979624E-2
3,433655E-2
3,984979E-2
3,368793E-2
3,109347E-2
3,530947E-2
2,882331E-2
2,752608E-2
3,239070E-2
[truncated: 7,310,909 more chars]
