# Supplementary material for: Etomidate as an anesthetic in Colossoma macropomum: Behavioral and electrophysiological data complement each other as a tool to assess anesthetic safety
Source: PLoS One. 2024 Aug 6;19(8):e0305093. doi: 10.1371/journal.pone.0305093 (PMC11302908; doi:10.1371/journal.pone.0305093)
Supplement: S1 File — (ZIP) [file pone.0305093.s001.zip › Voltage_1.21.txt]

channel names:
01/01/2004 02:14:04 ecg etomidato - Voltage 1 - Dev1_ai1
start times:
01/01/2004 02:14:22,502890
dt:
0,001000
data:
8,784739E-2
-1,203951E-2
2,103992E-2
2,428300E-2
1,941838E-2
-2,310266E-3
3,109347E-2
1,098637E-2
-3,928139E-2
5,473128E-3
3,851588E-3
-1,884998E-2
-4,479463E-2
-2,630907E-2
-2,112014E-2
-1,430967E-2
5,411934E-2
1,779684E-2
-3,571400E-2
4,536302E-2
5,736242E-2
3,109347E-2
2,230047E-3
4,244425E-2
4,175896E-3
-3,084938E-2
5,184919E-2
2,558023E-2
1,487806E-2
2,103992E-2
1,876976E-2
1,163498E-2
2,395869E-2
5,022765E-2
-1,171520E-2
-3,765985E-2
-1,755275E-2
-2,144444E-2
-2,695768E-2
-3,538969E-2
-2,922784E-2
-8,241437E-2
-4,122724E-2
3,851588E-3
-3,701123E-2
-1,949860E-2
-1,430967E-2
1,455375E-2
5,148820E-3
4,730887E-2
5,249780E-2
4,500204E-3
3,952548E-2
4,114702E-2
4,536302E-2
3,595809E-2
4,568733E-2
3,141778E-2
-2,922784E-2
8,391901E-3
2,687746E-2
2,878663E-3
1,325652E-2
3,202971E-3
-1,820136E-2
-2,890353E-2
4,341718E-2
1,552668E-2
-3,149799E-2
1,941838E-2
2,525592E-2
2,622885E-2
6,770361E-3
1,487806E-2
-2,987645E-2
-2,144444E-2
3,822825E-2
1,876976E-2
1,876976E-2
2,493161E-2
3,563378E-2
3,076916E-2
2,947193E-2
7,519937E-2
3,466086E-2
3,822825E-2
5,801104E-2
3,563378E-2
3,952548E-2
3,563378E-2
3,725532E-2
-2,339029E-2
2,230047E-3
5,184919E-2
2,428300E-2
4,175896E-3
-1,301243E-2
2,233715E-2
-2,958882E-3
3,660671E-2
6,352428E-2
2,493161E-2
4,049840E-2
6,157843E-2
5,152488E-2
2,558023E-2
2,590454E-2
1,325652E-2
-1,236382E-2
2,622885E-2
1,325652E-2
-1,171520E-2
2,230047E-3
1,325652E-2
1,033775E-2
3,109347E-2
7,455075E-2
6,774028E-2
-1,009366E-2
3,855255E-2
4,406579E-2
4,925472E-2
7,714522E-2
7,357783E-2
3,239070E-2
3,660671E-2
9,400924E-2
6,028120E-2
5,087626E-2
1,812114E-2
1,131067E-2
-4,010948E-5
1,585099E-2
5,476796E-2
-1,657982E-2
-5,257802E-2
7,743285E-3
1,257123E-3
-3,283190E-3
-6,526271E-3
1,714822E-2
-3,928139E-2
-1,236382E-2
1,260791E-2
-1,139089E-2
-4,580423E-3
3,851588E-3
2,558023E-2
2,785039E-2
7,065906E-2
9,563078E-2
2,460731E-2
3,952548E-2
3,401224E-2
2,395869E-2
2,395869E-2
3,757963E-2
3,527280E-3
-5,452387E-2
1,257123E-3
6,085067E-4
-2,793061E-2
-1,722844E-2
-4,580423E-3
2,752608E-2
2,039130E-2
6,806459E-2
4,503872E-2
-4,010948E-5
5,120057E-2
3,790394E-2
3,790394E-2
4,147133E-2
5,930827E-2
6,121744E-3
-3,474108E-2
7,418977E-3
-1,268813E-2
-1,852567E-2
-9,769352E-3
-1,301243E-2
-3,474108E-2
-3,283190E-3
4,666026E-2
-3,571400E-2
-3,928139E-2
-1,820136E-2
1,358083E-2
1,747253E-2
3,851588E-3
7,418977E-3
-3,474108E-2
-1,430967E-2
2,103992E-2
-1,787705E-2
-2,403891E-2
-1,625551E-2
-1,949860E-2
-3,960570E-2
-6,850580E-3
3,206639E-2
-4,544324E-2
3,851588E-3
-1,013034E-3
-1,593121E-2
-2,663337E-2
2,554355E-3
-1,236382E-2
-6,879343E-2
-5,553347E-3
1,195929E-2
-1,337342E-3
1,163498E-2
1,195929E-2
1,257123E-3
-4,580423E-3
4,114702E-2
2,460731E-2
2,554355E-3
1,909407E-2
1,617530E-2
-1,268813E-2
-1,917429E-2
-2,760630E-2
-4,998356E-2
-5,549679E-2
9,689133E-3
-7,174888E-3
-3,247092E-2
-3,571400E-2
-2,468752E-2
-2,630907E-2
-5,553347E-3
5,476796E-2
2,493161E-2
2,039130E-2
3,920117E-2
1,714822E-2
2,655315E-2
4,500204E-3
3,303932E-2
-3,571400E-2
6,770361E-3
6,157843E-2
2,622885E-2
1,098637E-2
-1,755275E-2
-1,690413E-2
-5,877655E-3
4,957903E-2
6,157843E-2
-2,793061E-2
-2,955215E-2
8,716209E-3
4,175896E-3
-8,796428E-3
-3,644176E-4
-4,010948E-5
-3,376815E-2
5,148820E-3
1,098637E-2
-4,609186E-2
-4,901063E-2
-6,295588E-2
-5,971280E-2
-7,754974E-2
-1,755275E-2
-4,025431E-2
-1,378711E-1
-1,359252E-1
-1,952736E-1
-1,356009E-1
-7,499196E-3
2,198408E-1
3,696711E-1
5,529052E-1
8,042440E-1
9,605605E-1
1,095473E+0
1,212224E+0
1,312111E+0
1,401295E+0
1,496966E+0
1,600420E+0
1,589394E+0
1,590691E+0
1,529397E+0
1,386701E+0
1,195035E+0
9,907212E-1
7,406796E-1
4,309654E-1
1,812481E-1
-5,128079E-2
-3,104030E-1
-5,293109E-1
-6,849788E-1
-8,341605E-1
-9,833422E-1
-1,034259E+0
-1,039772E+0
-1,131875E+0
-1,083553E+0
-1,026800E+0
-9,950173E-1
-9,382634E-1
-8,986978E-1
-8,636725E-1
-8,591322E-1
-7,628127E-1
-6,908163E-1
-6,904920E-1
-6,363326E-1
-6,282249E-1
-5,860648E-1
-5,773085E-1
-4,660708E-1
-4,699625E-1
-4,576388E-1
-3,532116E-1
-3,298614E-1
-3,146190E-1
-2,909445E-1
-2,494330E-1
-2,568921E-1
-2,319204E-1
-1,414384E-1
-1,333307E-1
-1,116021E-1
-8,695468E-2
-7,171220E-2
-7,592820E-2
-4,706478E-2
-5,877655E-3
-2,274168E-2
-2,014721E-2
2,266146E-2
2,558023E-2
2,752608E-2
1,552668E-2
1,909407E-2
1,098637E-2
1,552668E-2
8,168553E-2
2,363438E-2
2,785039E-2
1,941838E-2
4,990334E-2
4,439010E-2
8,622584E-2
1,008197E-1
5,703812E-2
9,919817E-2
1,193053E-1
1,199539E-1
1,004954E-1
1,163865E-1
1,141163E-1
6,482151E-2
1,267644E-1
1,332505E-1
9,109047E-2
8,298276E-2
7,163198E-2
5,055195E-2
7,422644E-2
1,381151E-1
1,251428E-1
5,055195E-2
7,552368E-2
7,746953E-2
6,741597E-2
5,379503E-2
7,909107E-2
3,206639E-2
2,428300E-2
8,882031E-2
5,638950E-2
4,439010E-2
5,736242E-2
4,990334E-2
3,952548E-2
6,222705E-2
1,371422E-1
6,190274E-2
4,439010E-2
5,801104E-2
3,012054E-2
2,395869E-2
4,114702E-2
4,925472E-2
-1,982290E-2
-9,445044E-3
2,103992E-2
5,148820E-3
1,585099E-2
2,136422E-2
1,649960E-2
1,682391E-2
8,752308E-2
1,167108E-1
3,725532E-2
5,736242E-2
7,649660E-2
4,730887E-2
6,222705E-2
6,741597E-2
4,276856E-2
-1,495828E-2
3,984979E-2
1,649960E-2
-1,787705E-2
-2,634574E-3
-3,644176E-4
1,617530E-2
-2,958882E-3
5,444365E-2
2,525592E-2
-1,333674E-2
3,855255E-2
3,822825E-2
5,898396E-2
7,260490E-2
7,260490E-2
2,493161E-2
3,757963E-2
6,936182E-2
5,509227E-2
2,136422E-2
2,266146E-2
2,039130E-2
2,298577E-2
3,433655E-2
6,579443E-2
-1,268813E-2
-3,182230E-2
3,174208E-2
1,228360E-2
-2,310266E-3
-7,823504E-3
5,148820E-3
-4,609186E-2
-3,474108E-2
2,655315E-2
-5,553347E-3
2,168853E-2
2,947193E-2
2,460731E-2
1,649960E-2
4,893041E-2
7,033475E-2
-8,472120E-3
3,563378E-2
5,120057E-2
5,347073E-2
4,860611E-2
5,379503E-2
1,941838E-2
-3,830846E-2
9,364825E-3
4,730887E-2
2,168853E-2
1,585099E-2
6,121744E-3
5,148820E-3
-1,013034E-3
5,509227E-2
4,211994E-2
3,202971E-3
3,887686E-2
3,336362E-2
2,298577E-2
4,471441E-2
5,022765E-2
1,747253E-2
-1,593121E-2
5,444365E-2
5,411934E-2
1,066206E-2
2,785039E-2
-2,634574E-3
-1,074228E-2
9,689133E-3
7,001044E-2
1,649960E-2
-2,209306E-2
9,364825E-3
4,824512E-3
1,033775E-2
-1,337342E-3
2,136422E-2
-4,674048E-2
-1,041797E-2
4,568733E-2
5,797436E-3
4,666026E-2
2,233715E-2
2,752608E-2
1,195929E-2
6,709167E-2
9,530647E-2
3,855255E-2
5,411934E-2
5,541658E-2
3,563378E-2
2,233715E-2
5,022765E-2
4,211994E-2
-1,074228E-2
1,941838E-2
3,757963E-2
1,617530E-2
3,693101E-2
4,500204E-3
1,552668E-2
1,033775E-2
8,460430E-2
6,060550E-2
5,797436E-3
4,601164E-2
3,433655E-2
2,947193E-2
2,525592E-2
5,476796E-2
5,473128E-3
-2,436322E-2
3,660671E-2
-2,634574E-3
-3,863277E-2
-2,825491E-2
-6,850580E-3
-6,526271E-3
-6,887257E-4
6,028120E-2
1,228360E-2
-4,349739E-2
-2,958882E-3
1,844545E-2
3,141778E-2
5,541658E-2
5,606519E-2
-1,301243E-2
-6,850580E-3
5,184919E-2
3,660671E-2
2,752608E-2
3,693101E-2
4,439010E-2
4,503872E-2
7,649660E-2
1,144406E-1
1,682391E-2
4,406579E-2
6,936182E-2
6,287566E-2
4,730887E-2
4,211994E-2
4,017409E-2
-1,139089E-2
1,844545E-2
3,952548E-2
1,552668E-2
2,979624E-2
2,558023E-2
1,001344E-2
-1,985958E-3
6,547013E-2
5,476796E-2
3,527280E-3
2,590454E-2
4,860611E-2
2,720177E-2
1,228360E-2
4,730887E-2
9,689133E-3
-1,301243E-2
4,406579E-2
4,406579E-2
3,141778E-2
3,563378E-2
3,401224E-2
3,725532E-2
4,082271E-2
9,303631E-2
4,114702E-2
5,379503E-2
9,790094E-2
5,184919E-2
6,222705E-2
5,898396E-2
9,400924E-2
3,076916E-2
2,590454E-2
7,163198E-2
2,525592E-2
4,666026E-2
4,049840E-2
6,709167E-2
2,363438E-2
6,352428E-2
8,979323E-2
3,790394E-2
5,444365E-2
6,676736E-2
6,319997E-2
5,574088E-2
5,379503E-2
4,471441E-2
1,033775E-2
8,946893E-2
9,627940E-2
4,763318E-2
7,422644E-2
6,579443E-2
7,260490E-2
6,611874E-2
1,157379E-1
1,212511E-1
6,319997E-2
1,131434E-1
9,790094E-2
7,292921E-2
2,622885E-2
6,838890E-2
4,082271E-2
1,552668E-2
8,136122E-2
5,541658E-2
4,309287E-2
4,536302E-2
3,920117E-2
3,174208E-2
5,606519E-2
1,173594E-1
7,065906E-2
4,795749E-2
7,779383E-2
6,903752E-2
7,065906E-2
6,774028E-2
6,871321E-2
2,878663E-3
6,770361E-3
4,893041E-2
-1,236382E-2
-1,722844E-2
-1,820136E-2
-2,403891E-2
-3,149799E-2
-3,931807E-3
2,525592E-2
-4,220016E-2
-3,020076E-2
-2,958882E-3
-2,310266E-3
-2,533614E-2
-3,644176E-4
-2,630907E-2
-7,754974E-2
-2,371460E-2
7,094669E-3
-4,057862E-2
-4,317309E-2
-3,928139E-2
-3,636262E-2
-2,728199E-2
1,358083E-2
-3,644176E-4
-9,376515E-2
-6,717189E-2
-4,901063E-2
-5,711833E-2
-8,111713E-2
-8,014421E-2
-1,161424E-1
-1,417627E-1
-7,949559E-2
-1,093319E-1
-1,067375E-1
-1,096562E-1
-9,862977E-2
-1,154938E-1
-1,236015E-1
-6,425311E-2
-1,116021E-1
-1,420871E-1
-1,028458E-1
-1,161424E-1
-1,271689E-1
-1,271689E-1
-1,103049E-1
-1,774366E-1
-1,848957E-1
-1,466274E-1
-1,505191E-1
-1,644643E-1
-1,615455E-1
-1,628428E-1
-1,826256E-1
-1,540865E-1
-1,248987E-1
-1,848957E-1
-1,709505E-1
-1,216556E-1
-1,291147E-1
-1,401412E-1
-1,394926E-1
-1,453301E-1
-1,998139E-1
-1,563566E-1
-1,148452E-1
-1,424114E-1
-9,700823E-2
-1,093319E-1
-9,473807E-2
-1,284661E-1
-5,744264E-2
-5,030786E-2
-9,311653E-2
-5,582110E-2
-7,268512E-2
-4,544324E-2
-5,128079E-2
-2,728199E-2
-5,614541E-2
-7,819836E-2
1,033775E-2
5,797436E-3
-9,120736E-3
6,121744E-3
4,017409E-2
3,368793E-2
6,417289E-2
1,167108E-1
6,741597E-2
4,990334E-2
1,011440E-1
1,183323E-1
7,909107E-2
8,557723E-2
1,027656E-1
5,055195E-2
5,768673E-2
9,790094E-2
6,676736E-2
6,838890E-2
8,719877E-2
6,611874E-2
5,865966E-2
9,563078E-2
1,452499E-1
8,557723E-2
8,525292E-2
1,047114E-1
9,692801E-2
9,433355E-2
1,047114E-1
1,199539E-1
4,828180E-2
8,784739E-2
1,118462E-1
5,606519E-2
5,379503E-2
3,660671E-2
7,098336E-2
6,352428E-2
1,086031E-1
1,011440E-1
5,963258E-2
1,102246E-1
7,714522E-2
7,130767E-2
4,666026E-2
9,692801E-2
5,444365E-2
2,849900E-2
8,265846E-2
4,244425E-2
3,855255E-2
4,147133E-2
4,730887E-2
3,887686E-2
4,698456E-2
9,336062E-2
4,471441E-2
-2,958882E-3
2,233715E-2
2,071561E-2
2,298577E-2
1,812114E-2
2,493161E-2
-2,793061E-2
-8,147812E-3
4,309287E-2
3,851588E-3
-1,337342E-3
3,790394E-2
5,444365E-2
3,433655E-2
5,022765E-2
9,595509E-2
3,368793E-2
4,471441E-2
8,265846E-2
5,801104E-2
5,930827E-2
6,806459E-2
5,963258E-2
-2,468752E-2
9,364825E-3
4,049840E-2
2,785039E-2
3,628240E-2
2,785039E-2
2,460731E-2
3,202971E-3
9,854955E-2
5,217349E-2
-1,463397E-2
2,558023E-2
5,801104E-2
3,401224E-2
2,720177E-2
3,887686E-2
1,905739E-3
-2,014721E-2
2,363438E-2
3,239070E-2
1,260791E-2
2,201284E-2
2,201284E-2
1,714822E-2
-6,887257E-4
6,417289E-2
3,044485E-2
1,455375E-2
4,698456E-2
2,233715E-2
2,882331E-2
4,341718E-2
4,730887E-2
-9,769352E-3
-1,625551E-2
4,536302E-2
2,882331E-2
4,309287E-2
2,136422E-2
3,530947E-2
1,617530E-2
4,698456E-2
8,298276E-2
2,882331E-2
5,120057E-2
5,703812E-2
3,920117E-2
1,585099E-2
1,163498E-2
1,358083E-2
-2,987645E-2
1,905739E-3
1,779684E-2
-2,144444E-2
-6,526271E-3
2,460731E-2
1,358083E-2
2,230047E-3
3,530947E-2
4,795749E-2
-4,580423E-3
2,590454E-2
2,817469E-2
2,233715E-2
2,849900E-2
4,276856E-2
-4,256115E-3
-3,247092E-2
3,239070E-2
2,006699E-2
-9,445044E-3
-5,229039E-3
-1,268813E-2
-4,010948E-5
1,585099E-2
5,574088E-2
9,689133E-3
-1,528259E-2
2,817469E-2
1,974268E-2
2,460731E-2
2,554355E-3
4,730887E-2
-4,904731E-3
-1,661650E-3
4,309287E-2
1,228360E-2
1,098637E-2
2,201284E-2
1,909407E-2
6,446052E-3
4,503872E-2
7,130767E-2
-6,887257E-4
-1,982290E-2
1,617530E-2
2,103992E-2
2,525592E-2
2,720177E-2
1,098637E-2
-5,030786E-2
-2,310266E-3
2,201284E-2
-2,014721E-2
-1,268813E-2
-6,850580E-3
3,887686E-2
3,141778E-2
6,028120E-2
6,222705E-2
-7,823504E-3
3,239070E-2
3,012054E-2
5,087626E-2
4,406579E-2
6,352428E-2
2,103992E-2
-2,403891E-2
3,368793E-2
3,012054E-2
3,952548E-2
5,217349E-2
4,471441E-2
2,785039E-2
2,493161E-2
7,682091E-2
3,239070E-2
3,851588E-3
4,244425E-2
5,444365E-2
5,347073E-2
3,563378E-2
4,309287E-2
-2,958882E-3
6,085067E-4
4,406579E-2
4,211994E-2
1,487806E-2
6,770361E-3
3,527280E-3
-1,236382E-2
-3,931807E-3
4,049840E-2
-1,755275E-2
-1,268813E-2
1,552668E-2
-1,884998E-2
-1,268813E-2
-1,985958E-3
-8,147812E-3
-6,198296E-2
-2,501183E-2
1,195929E-2
-1,661650E-3
3,336362E-2
1,195929E-2
3,563378E-2
1,033775E-2
6,417289E-2
5,930827E-2
2,168853E-2
6,222705E-2
3,952548E-2
4,568733E-2
1,714822E-2
2,331007E-2
-1,009366E-2
-3,895708E-2
8,067593E-3
-1,074228E-2
-2,241737E-2
-2,630907E-2
-1,463397E-2
-3,668692E-2
-3,247092E-2
2,006699E-2
3,851588E-3
-1,366105E-2
2,752608E-2
1,974268E-2
3,044485E-2
2,590454E-2
2,849900E-2
-3,644176E-4
-1,139089E-2
5,930827E-2
1,617530E-2
9,689133E-3
-1,139089E-2
1,033775E-2
7,418977E-3
4,503872E-2
7,260490E-2
-1,074228E-2
6,770361E-3
4,147133E-2
3,368793E-2
1,876976E-2
2,006699E-2
3,757963E-2
-1,337342E-3
4,860611E-2
5,217349E-2
1,293221E-2
2,331007E-2
2,558023E-2
1,844545E-2
1,033775E-2
7,033475E-2
4,276856E-2
-1,013034E-3
3,368793E-2
3,920117E-2
1,001344E-2
-5,229039E-3
1,552668E-2
-1,074228E-2
-5,355095E-2
9,328148E-4
4,500204E-3
-2,695768E-2
-1,171520E-2
-1,463397E-2
8,067593E-3
4,175896E-3
5,671381E-2
2,914762E-2
-1,787705E-2
2,071561E-2
1,131067E-2
4,795749E-2
2,622885E-2
5,055195E-2
-1,333674E-2
-1,593121E-2
3,109347E-2
-7,823504E-3
-3,644176E-4
6,770361E-3
6,770361E-3
-1,106658E-2
2,168853E-2
6,092981E-2
-1,171520E-2
-1,657982E-2
1,617530E-2
3,920117E-2
4,633595E-2
3,790394E-2
3,271501E-2
-9,445044E-3
3,466086E-2
5,411934E-2
-6,887257E-4
4,568733E-2
3,271501E-2
5,671381E-2
3,563378E-2
6,157843E-2
5,055195E-2
1,098637E-2
8,103691E-2
7,065906E-2
3,822825E-2
2,395869E-2
3,401224E-2
2,841986E-4
-4,771340E-2
2,230047E-3
-3,931807E-3
1,422945E-2
2,230047E-3
-5,553347E-3
-6,201963E-3
7,094669E-3
6,611874E-2
3,790394E-2
6,446052E-3
4,698456E-2
4,049840E-2
4,082271E-2
3,303932E-2
2,168853E-2
-3,928139E-2
-3,311954E-2
2,947193E-2
-1,657982E-2
-1,139089E-2
-1,852567E-2
-4,256115E-3
-2,890353E-2
1,520237E-2
4,795749E-2
-2,634574E-3
1,066206E-2
3,303932E-2
8,391901E-3
3,202971E-3
9,328148E-4
9,328148E-4
-3,409246E-2
4,175896E-3
3,044485E-2
-4,580423E-3
-1,528259E-2
-1,463397E-2
-1,690413E-2
-6,850580E-3
2,882331E-2
3,271501E-2
-5,744264E-2
-1,333674E-2
1,195929E-2
-1,985958E-3
-5,877655E-3
8,391901E-3
-2,310266E-3
-2,760630E-2
2,914762E-2
2,201284E-2
-3,644176E-4
5,473128E-3
1,163498E-2
1,844545E-2
2,622885E-2
8,622584E-2
4,471441E-2
2,298577E-2
5,509227E-2
2,882331E-2
3,174208E-2
2,493161E-2
6,190274E-2
-1,301243E-2
-1,430967E-2
3,757963E-2
1,552668E-2
2,554355E-3
-1,041797E-2
1,163498E-2
1,617530E-2
4,666026E-2
8,038830E-2
3,109347E-2
3,530947E-2
6,157843E-2
4,276856E-2
3,530947E-2
3,530947E-2
3,141778E-2
-2,079583E-2
-1,495828E-2
3,725532E-2
-6,887257E-4
3,530947E-2
3,206639E-2
3,595809E-2
-4,010948E-5
4,211994E-2
5,347073E-2
-3,607499E-3
-2,958882E-3
-2,310266E-3
1,520237E-2
2,168853E-2
3,012054E-2
-1,560690E-2
-5,711833E-2
-1,236382E-2
-5,877655E-3
-1,820136E-2
3,202971E-3
1,260791E-2
5,148820E-3
3,202971E-3
3,725532E-2
2,230047E-3
-3,993001E-2
2,687746E-2
1,844545E-2
4,500204E-3
-4,010948E-5
5,797436E-3
-5,225371E-2
-4,901063E-2
2,493161E-2
-4,580423E-3
1,585099E-2
1,714822E-2
2,006699E-2
2,230047E-3
1,390514E-2
6,482151E-2
7,743285E-3
1,617530E-2
3,076916E-2
1,163498E-2
2,947193E-2
1,812114E-2
-5,553347E-3
-6,036142E-2
-2,079583E-2
2,331007E-2
-2,793061E-2
-3,538969E-2
-2,566045E-2
-1,203951E-2
-3,636262E-2
2,460731E-2
2,979624E-2
-9,769352E-3
2,882331E-2
2,785039E-2
9,040517E-3
3,271501E-2
5,703812E-2
3,433655E-2
-3,607499E-3
4,276856E-2
2,785039E-2
2,230047E-3
3,401224E-2
2,878663E-3
-4,256115E-3
-2,371460E-2
5,411934E-2
1,649960E-2
-2,306598E-2
2,363438E-2
2,331007E-2
1,682391E-2
1,098637E-2
3,530947E-2
-5,229039E-3
1,422945E-2
6,709167E-2
3,433655E-2
5,148820E-3
1,779684E-2
2,590454E-2
4,309287E-2
5,638950E-2
1,082788E-1
3,303932E-2
3,109347E-2
3,076916E-2
1,617530E-2
5,148820E-3
4,824512E-3
2,878663E-3
-5,192940E-2
-2,436322E-2
1,974268E-2
1,581431E-3
-1,106658E-2
-8,147812E-3
-8,796428E-3
-1,661650E-3
5,703812E-2
5,833535E-2
-3,644176E-4
1,455375E-2
1,098637E-2
2,298577E-2
2,655315E-2
4,017409E-2
8,716209E-3
-3,474108E-2
7,418977E-3
-6,526271E-3
-4,252447E-2
-1,593121E-2
2,331007E-2
1,358083E-2
7,743285E-3
5,055195E-2
3,855255E-2
3,952548E-2
7,455075E-2
4,957903E-2
5,152488E-2
6,028120E-2
8,363138E-2
1,617530E-2
9,364825E-3
1,050357E-1
5,411934E-2
3,725532E-2
5,022765E-2
4,341718E-2
2,882331E-2
6,611874E-2
9,076616E-2
3,527280E-3
-9,120736E-3
1,520237E-2
-5,229039E-3
-5,229039E-3
2,363438E-2
1,228360E-2
-3,182230E-2
-3,283190E-3
2,622885E-2
-8,472120E-3
1,422945E-2
2,233715E-2
2,525592E-2
1,617530E-2
6,741597E-2
9,692801E-2
3,174208E-2
7,292921E-2
8,719877E-2
6,579443E-2
5,055195E-2
7,973968E-2
3,174208E-2
-1,139089E-2
5,898396E-2
8,719877E-2
5,022765E-2
3,595809E-2
1,585099E-2
1,649960E-2
2,168853E-2
8,071261E-2
2,947193E-2
-4,010948E-5
6,157843E-2
4,503872E-2
3,239070E-2
2,687746E-2
4,082271E-2
-3,214661E-2
-3,506538E-2
2,493161E-2
3,527280E-3
-6,850580E-3
-6,201963E-3
-6,201963E-3
-3,668692E-2
-1,398536E-2
3,887686E-2
8,716209E-3
-6,850580E-3
2,914762E-2
3,527280E-3
-1,013034E-3
-1,884998E-2
-1,203951E-2
-6,230726E-2
-1,171520E-2
2,817469E-2
-2,274168E-2
-1,398536E-2
-1,366105E-2
1,779684E-2
-2,306598E-2
4,147133E-2
3,530947E-2
-2,274168E-2
5,148820E-3
3,012054E-2
4,500204E-3
9,040517E-3
2,849900E-2
1,131067E-2
-4,252447E-2
-1,337342E-3
2,363438E-2
3,851588E-3
9,328148E-4
1,033775E-2
5,797436E-3
1,552668E-2
7,682091E-2
1,876976E-2
-4,382170E-2
3,368793E-2
2,006699E-2
4,503872E-2
1,941838E-2
4,925472E-2
-8,796428E-3
-3,376815E-2
2,363438E-2
-1,690413E-2
-3,182230E-2
-4,447032E-2
-1,106658E-2
-2,339029E-2
7,743285E-3
3,239070E-2
-1,495828E-2
-2,047152E-2
-5,553347E-3
-1,917429E-2
-7,174888E-3
3,368793E-2
1,390514E-2
-3,376815E-2
-2,306598E-2
9,364825E-3
-2,047152E-2
-1,106658E-2
-2,634574E-3
-4,010948E-5
-1,657982E-2
3,790394E-2
2,947193E-2
-3,247092E-2
-5,553347E-3
1,163498E-2
8,716209E-3
-1,528259E-2
1,131067E-2
2,878663E-3
-3,279523E-2
2,006699E-2
8,391901E-3
-1,366105E-2
1,033775E-2
3,271501E-2
2,882331E-2
4,730887E-2
8,265846E-2
6,482151E-2
2,331007E-2
6,092981E-2
6,547013E-2
7,163198E-2
4,730887E-2
5,671381E-2
-7,823504E-3
-3,409246E-2
3,498517E-2
-3,644176E-4
-5,553347E-3
-1,787705E-2
-7,823504E-3
-1,398536E-2
9,328148E-4
5,801104E-2
1,812114E-2
1,257123E-3
4,730887E-2
4,795749E-2
2,428300E-2
3,433655E-2
4,147133E-2
-2,728199E-2
1,714822E-2
7,195629E-2
1,552668E-2
2,331007E-2
2,554355E-3
1,001344E-2
-4,576755E-2
2,878663E-3
5,148820E-3
-2,403891E-2
-3,931807E-3
1,001344E-2
4,175896E-3
7,418977E-3
-1,041797E-2
-2,014721E-2
-5,549679E-2
2,103992E-2
1,228360E-2
-3,020076E-2
-4,122724E-2
-5,582110E-2
-6,165865E-2
-6,068572E-2
-1,528259E-2
-8,176575E-2
-1,777609E-1
-1,586268E-1
-1,138723E-1
-3,607499E-3
2,062198E-1
4,196146E-1
5,817686E-1
7,374365E-1
9,796947E-1
1,084122E+0
1,198927E+0
1,285193E+0
1,379242E+0
1,440212E+0
1,531343E+0
1,626365E+0
1,543991E+0
1,475886E+0
1,368540E+0
1,181414E+0
9,456423E-1
7,043571E-1
4,442620E-1
1,309804E-1
-7,981990E-2
-2,753777E-1
-5,484451E-1
-7,585967E-1
-9,077784E-1
-9,729644E-1
-1,052744E+0
-1,045609E+0
-1,049501E+0
-1,114038E+0
-1,054041E+0
-1,016422E+0
-9,548031E-1
-9,444253E-1
-8,698344E-1
-8,639969E-1
-8,526461E-1
-7,751364E-1
-7,018428E-1
-6,878976E-1
-6,369812E-1
-5,906051E-1
-5,536340E-1
-5,267165E-1
-4,171003E-1
-4,109385E-1
-4,803404E-1
-3,914800E-1
-3,198079E-1
-2,432712E-1
-2,517032E-1
-2,231641E-1
-2,390552E-1
-2,296502E-1
-1,459788E-1
-1,595997E-1
-1,540865E-1
-1,112778E-1
-8,857622E-2
-7,819836E-2
-3,279523E-2
3,368793E-2
-2,112014E-2
-1,657982E-2
2,817469E-2
4,698456E-2
4,179564E-2
5,087626E-2
6,774028E-2
7,418977E-3
2,039130E-2
7,487506E-2
4,114702E-2
5,995689E-2
5,768673E-2
5,865966E-2
5,022765E-2
9,919817E-2
1,063329E-1
3,757963E-2
8,460430E-2
1,147650E-1
1,011440E-1
8,719877E-2
1,014683E-1
9,952248E-2
4,341718E-2
9,303631E-2
1,082788E-1
9,790094E-2
7,649660E-2
7,811814E-2
7,065906E-2
4,698456E-2
1,060086E-1
8,330707E-2
4,211994E-2
7,714522E-2
6,709167E-2
5,865966E-2
5,963258E-2
5,509227E-2
2,168853E-2
3,527280E-3
8,784739E-2
7,390214E-2
6,222705E-2
5,120057E-2
5,930827E-2
6,547013E-2
9,563078E-2
1,442770E-1
8,233415E-2
5,703812E-2
8,784739E-2
8,103691E-2
5,736242E-2
4,860611E-2
5,379503E-2
6,121744E-3
2,460731E-2
5,768673E-2
3,725532E-2
3,433655E-2
2,849900E-2
3,790394E-2
2,201284E-2
6,222705E-2
9,336062E-2
2,849900E-2
7,260490E-2
7,584799E-2
8,200984E-2
6,287566E-2
6,871321E-2
5,703812E-2
6,446052E-3
5,347073E-2
3,952548E-2
8,391901E-3
-7,823504E-3
-5,229039E-3
1,325652E-2
1,260791E-2
5,768673E-2
2,460731E-2
-2,728199E-2
1,909407E-2
1,260791E-2
1,260791E-2
1,520237E-2
4,276856E-2
4,500204E-3
-2,014721E-2
4,503872E-2
9,364825E-3
2,554355E-3
1,682391E-2
3,141778E-2
9,689133E-3
2,914762E-2
6,417289E-2
9,364825E-3
-4,256115E-3
1,066206E-2
6,121744E-3
1,617530E-2
2,071561E-2
8,391901E-3
-3,993001E-2
-1,884998E-2
3,174208E-2
-2,274168E-2
-1,852567E-2
8,391901E-3
2,785039E-2
-1,463397E-2
4,795749E-2
6,449720E-2
-8,147812E-3
2,363438E-2
4,893041E-2
7,001044E-2
6,838890E-2
6,384859E-2
4,990334E-2
-3,441677E-2
2,103992E-2
4,309287E-2
4,990334E-2
5,055195E-2
4,568733E-2
1,779684E-2
1,487806E-2
8,006399E-2
4,925472E-2
-4,010948E-5
3,790394E-2
5,282211E-2
4,828180E-2
3,498517E-2
4,114702E-2
-4,904731E-3
-1,009366E-2
5,184919E-2
3,271501E-2
2,201284E-2
1,974268E-2
3,271501E-2
3,044485E-2
2,428300E-2
7,649660E-2
3,725532E-2
3,303932E-2
6,190274E-2
2,168853E-2
1,390514E-2
3,076916E-2
3,498517E-2
-2,630907E-2
-3,607499E-3
5,476796E-2
3,012054E-2
3,401224E-2
1,974268E-2
3,076916E-2
1,585099E-2
5,606519E-2
7,682091E-2
2,233715E-2
2,785039E-2
4,990334E-2
3,498517E-2
8,716209E-3
-6,201963E-3
-1,337342E-3
-5,225371E-2
4,824512E-3
8,067593E-3
-2,987645E-2
-1,236382E-2
-7,823504E-3
-1,398536E-2
-2,533614E-2
3,466086E-2
1,520237E-2
1,293221E-2
4,439010E-2
8,006399E-2
6,060550E-2
4,730887E-2
6,255135E-2
2,493161E-2
-1,337342E-3
5,671381E-2
3,433655E-2
3,498517E-2
1,617530E-2
2,071561E-2
2,006699E-2
4,471441E-2
1,037385E-1
3,855255E-2
1,682391E-2
3,822825E-2
4,860611E-2
3,206639E-2
4,666026E-2
6,741597E-2
3,887686E-2
3,530947E-2
6,417289E-2
3,206639E-2
4,568733E-2
3,303932E-2
5,509227E-2
4,276856E-2
6,417289E-2
8,233415E-2
1,358083E-2
5,801104E-2
4,536302E-2
4,471441E-2
5,055195E-2
5,865966E-2
2,882331E-2
-1,852567E-2
2,752608E-2
4,828180E-2
1,909407E-2
1,552668E-2
2,817469E-2
4,828180E-2
5,217349E-2
7,130767E-2
4,957903E-2
-3,283190E-3
5,703812E-2
3,725532E-2
4,957903E-2
4,374148E-2
6,611874E-2
1,714822E-2
-3,931807E-3
3,109347E-2
2,331007E-2
3,239070E-2
4,211994E-2
4,439010E-2
3,851588E-3
4,957903E-2
9,887386E-2
6,028120E-2
3,920117E-2
9,433355E-2
8,849600E-2
8,752308E-2
5,833535E-2
6,547013E-2
1,974268E-2
2,979624E-2
8,460430E-2
5,833535E-2
6,514582E-2
7,844245E-2
9,692801E-2
5,606519E-2
9,660370E-2
7,876676E-2
3,757963E-2
6,579443E-2
8,979323E-2
8,103691E-2
8,006399E-2
8,265846E-2
7,455075E-2
1,358083E-2
5,606519E-2
1,001711E-1
7,357783E-2
8,557723E-2
4,406579E-2
6,806459E-2
5,671381E-2
1,222240E-1
9,303631E-2
5,768673E-2
8,168553E-2
6,838890E-2
6,190274E-2
4,147133E-2
2,947193E-2
-2,144444E-2
-3,668692E-2
2,493161E-2
9,328148E-4
-2,890353E-2
-2,274168E-2
-1,755275E-2
-3,247092E-2
-1,106658E-2
3,498517E-2
2,720177E-2
9,689133E-3
4,341718E-2
4,175896E-3
1,098637E-2
-1,139089E-2
1,260791E-2
-5,225371E-2
-3,830846E-2
1,455375E-2
-3,149799E-2
-2,209306E-2
-4,025431E-2
-4,220016E-2
-6,555034E-2
-2,209306E-2
-3,247092E-2
-8,663037E-2
-8,144144E-2
-3,603831E-2
-4,479463E-2
-7,106358E-2
-7,365805E-2
-7,365805E-2
-1,161424E-1
-7,852267E-2
-7,819836E-2
-1,197098E-1
-1,180883E-1
-1,346280E-1
-1,278175E-1
-1,294390E-1
-7,138789E-2
-8,338729E-2
-1,472760E-1
-1,229529E-1
-1,391683E-1
-1,469517E-1
-1,330064E-1
-1,167910E-1
-1,900847E-1
-2,030570E-1
-1,638157E-1
-1,615455E-1
-1,823013E-1
-1,784096E-1
-1,751665E-1
-1,638157E-1
-1,605726E-1
-1,128993E-1
-1,651129E-1
-1,767880E-1
-1,239258E-1
-1,433843E-1
-1,362495E-1
-1,291147E-1
-1,122507E-1
-1,560323E-1
-1,294390E-1
-1,044673E-1
-1,320335E-1
-9,992700E-2
-9,084638E-2
-7,592820E-2
-1,025215E-1
-5,192940E-2
-3,247092E-2
-8,727899E-2
-6,068572E-2
-4,382170E-2
-3,214661E-2
-7,174888E-3
-5,229039E-3
-7,499196E-3
-3,376815E-2
1,358083E-2
4,536302E-2
-4,904731E-3
4,309287E-2
4,471441E-2
5,865966E-2
5,282211E-2
1,021169E-1
6,676736E-2
2,687746E-2
7,844245E-2
8,525292E-2
7,001044E-2
5,476796E-2
7,617229E-2
2,266146E-2
2,841986E-4
7,325352E-2
6,417289E-2
7,682091E-2
8,979323E-2
9,011754E-2
7,552368E-2
9,660370E-2
1,569250E-1
1,034142E-1
9,141477E-2
1,329262E-1
1,150893E-1
1,030899E-1
9,109047E-2
8,460430E-2
2,136422E-2
4,017409E-2
1,001711E-1
4,406579E-2
5,736242E-2
4,406579E-2
5,411934E-2
2,331007E-2
8,038830E-2
1,004954E-1
6,741597E-2
8,265846E-2
9,854955E-2
8,492861E-2
8,428000E-2
9,206339E-2
8,817169E-2
3,466086E-2
7,195629E-2
9,141477E-2
1,812114E-2
4,017409E-2
2,655315E-2
3,563378E-2
1,033775E-2
8,103691E-2
7,033475E-2
5,148820E-3
2,622885E-2
3,206639E-2
2,849900E-2
1,358083E-2
4,179564E-2
1,228360E-2
5,148820E-3
7,033475E-2
4,114702E-2
2,947193E-2
3,498517E-2
1,747253E-2
1,487806E-2
4,341718E-2
1,027656E-1
5,444365E-2
1,905739E-3
5,087626E-2
3,851588E-3
1,066206E-2
2,201284E-2
6,482151E-2
-9,120736E-3
2,841986E-4
4,893041E-2
1,941838E-2
2,201284E-2
2,554355E-3
3,660671E-2
6,770361E-3
6,806459E-2
8,655015E-2
2,201284E-2
7,487506E-2
1,102246E-1
7,260490E-2
5,411934E-2
5,638950E-2
4,536302E-2
5,148820E-3
5,249780E-2
4,406579E-2
-5,229039E-3
2,882331E-2
2,687746E-2
4,179564E-2
8,391901E-3
6,482151E-2
4,730887E-2
-1,593121E-2
4,147133E-2
2,817469E-2
3,887686E-2
2,947193E-2
4,860611E-2
-3,283190E-3
-2,339029E-2
2,752608E-2
2,947193E-2
1,098637E-2
6,446052E-3
9,040517E-3
1,033775E-2
2,006699E-2
6,287566E-2
6,446052E-3
-2,533614E-2
1,682391E-2
7,094669E-3
-1,009366E-2
-1,041797E-2
2,006699E-2
-2,306598E-2
-3,538969E-2
1,585099E-2
-7,174888E-3
6,770361E-3
2,785039E-2
5,249780E-2
1,552668E-2
6,190274E-2
8,525292E-2
2,136422E-2
3,012054E-2
4,893041E-2
3,206639E-2
3,693101E-2
2,493161E-2
-1,074228E-2
-6,749619E-2
-1,917429E-2
1,585099E-2
-1,203951E-2
-2,825491E-2
-1,139089E-2
2,878663E-3
-1,787705E-2
4,666026E-2
3,498517E-2
2,168853E-2
5,606519E-2
4,666026E-2
5,379503E-2
3,790394E-2
5,995689E-2
2,006699E-2
-1,690413E-2
5,898396E-2
4,439010E-2
2,363438E-2
-4,010948E-5
4,500204E-3
-1,657982E-2
1,649960E-2
4,341718E-2
2,395869E-2
-1,333674E-2
2,039130E-2
1,617530E-2
2,655315E-2
8,391901E-3
2,395869E-2
-2,890353E-2
-7,174888E-3
4,990334E-2
-6,526271E-3
-7,823504E-3
-2,958882E-3
1,001344E-2
-1,625551E-2
2,103992E-2
6,547013E-2
-9,445044E-3
1,257123E-3
1,876976E-2
7,418977E-3
-4,904731E-3
1,033775E-2
4,500204E-3
-3,311954E-2
1,257123E-3
1,293221E-2
-5,229039E-3
1,163498E-2
4,500204E-3
1,390514E-2
2,331007E-2
7,455075E-2
5,120057E-2
-4,904731E-3
4,114702E-2
5,541658E-2
2,622885E-2
3,628240E-2
5,541658E-2
1,293221E-2
-1,430967E-2
4,633595E-2
2,103992E-2
2,554355E-3
7,094669E-3
2,460731E-2
2,979624E-2
1,066206E-2
5,444365E-2
3,851588E-3
-1,852567E-2
1,844545E-2
9,689133E-3
1,617530E-2
2,460731E-2
3,239070E-2
-2,468752E-2
1,131067E-2
3,984979E-2
6,770361E-3
1,520237E-2
2,266146E-2
2,006699E-2
5,797436E-3
3,920117E-2
7,746953E-2
-6,887257E-4
1,455375E-2
2,006699E-2
5,473128E-3
-6,887257E-4
-4,580423E-3
-7,499196E-3
-4,317309E-2
-6,526271E-3
4,179564E-2
-1,013034E-3
2,460731E-2
3,527280E-3
3,433655E-2
1,585099E-2
1,024412E-1
9,238770E-2
3,757963E-2
6,352428E-2
6,092981E-2
6,482151E-2
5,703812E-2
6,838890E-2
1,131067E-2
-3,733554E-2
1,520237E-2
-6,526271E-3
-2,825491E-2
-3,344384E-2
-3,344384E-2
-5,646972E-2
-2,339029E-2
2,395869E-2
-3,149799E-2
-3,571400E-2
2,914762E-2
1,520237E-2
2,201284E-2
-1,013034E-3
2,428300E-2
-9,769352E-3
-5,877655E-3
4,925472E-2
2,039130E-2
1,649960E-2
2,363438E-2
2,266146E-2
-1,722844E-2
9,328148E-4
7,260490E-2
1,876976E-2
3,563378E-2
2,947193E-2
2,136422E-2
1,001344E-2
4,175896E-3
-4,010948E-5
-4,674048E-2
1,358083E-2
4,341718E-2
-5,877655E-3
1,905739E-3
5,797436E-3
1,581431E-3
1,520237E-2
4,730887E-2
5,379503E-2
-1,593121E-2
2,558023E-2
3,109347E-2
2,395869E-2
2,878663E-3
5,473128E-3
-4,904731E-3
-6,652327E-2
1,390514E-2
1,455375E-2
-3,644176E-4
1,098637E-2
-5,877655E-3
-4,580423E-3
1,260791E-2
8,395569E-2
3,887686E-2
-2,634574E-3
2,914762E-2
3,595809E-2
2,817469E-2
2,525592E-2
3,725532E-2
-2,955215E-2
-2,274168E-2
3,109347E-2
8,391901E-3
-4,256115E-3
8,391901E-3
1,812114E-2
5,797436E-3
8,391901E-3
5,541658E-2
-5,553347E-3
-1,982290E-2
-6,887257E-4
8,716209E-3
1,033775E-2
2,687746E-2
4,471441E-2
-3,214661E-2
-1,337342E-3
2,947193E-2
6,085067E-4
1,260791E-2
1,974268E-2
3,336362E-2
1,714822E-2
7,390214E-2
7,422644E-2
4,017409E-2
6,384859E-2
6,482151E-2
3,206639E-2
2,395869E-2
3,660671E-2
1,195929E-2
-2,825491E-2
3,336362E-2
1,581431E-3
-1,236382E-2
2,878663E-3
-1,985958E-3
-1,917429E-2
-1,528259E-2
6,125412E-2
1,909407E-2
-2,014721E-2
3,239070E-2
4,374148E-2
4,795749E-2
4,568733E-2
4,957903E-2
-8,796428E-3
-2,047152E-2
2,947193E-2
-1,661650E-3
1,098637E-2
4,500204E-3
8,067593E-3
4,500204E-3
1,487806E-2
5,411934E-2
-3,052507E-2
6,121744E-3
4,957903E-2
2,817469E-2
2,882331E-2
2,720177E-2
1,876976E-2
-2,825491E-2
-9,769352E-3
3,595809E-2
2,230047E-3
1,617530E-2
1,649960E-2
1,779684E-2
-1,333674E-2
4,536302E-2
4,503872E-2
2,554355E-3
2,363438E-2
2,493161E-2
2,071561E-2
1,617530E-2
-1,013034E-3
-3,311954E-2
-6,782050E-2
4,698456E-2
3,012054E-2
-2,958882E-3
-2,047152E-2
-1,013034E-3
-1,430967E-2
-1,661650E-3
5,184919E-2
3,401224E-2
-1,398536E-2
2,266146E-2
1,617530E-2
1,131067E-2
-1,074228E-2
1,390514E-2
-2,955215E-2
-5,387525E-2
3,401224E-2
1,390514E-2
3,174208E-2
3,109347E-2
2,785039E-2
-5,877655E-3
2,785039E-2
7,682091E-2
1,552668E-2
2,266146E-2
4,439010E-2
4,082271E-2
1,682391E-2
2,331007E-2
2,395869E-2
-3,376815E-2
-5,553347E-3
2,687746E-2
-1,820136E-2
-2,403891E-2
-3,283190E-3
-1,268813E-2
-2,047152E-2
1,905739E-3
2,558023E-2
-3,117369E-2
3,498517E-2
3,563378E-2
3,725532E-2
1,974268E-2
5,152488E-2
3,822825E-2
-9,769352E-3
6,125412E-2
5,509227E-2
3,855255E-2
3,239070E-2
3,595809E-2
4,211994E-2
4,406579E-2
8,979323E-2
5,509227E-2
-5,877655E-3
2,298577E-2
5,217349E-2
2,817469E-2
1,617530E-2
1,257123E-3
-5,355095E-2
-7,041497E-2
6,446052E-3
-2,987645E-2
-3,668692E-2
-1,690413E-2
8,067593E-3
-1,236382E-2
1,844545E-2
6,060550E-2
6,085067E-4
1,163498E-2
4,406579E-2
3,498517E-2
4,957903E-2
6,449720E-2
4,439010E-2
-2,566045E-2
-2,047152E-2
3,141778E-2
-1,203951E-2
9,364825E-3
9,040517E-3
1,098637E-2
-2,663337E-2
2,687746E-2
1,779684E-2
-2,468752E-2
5,473128E-3
5,282211E-2
4,439010E-2
1,487806E-2
8,391901E-3
3,527280E-3
-2,728199E-2
3,563378E-2
3,303932E-2
9,364825E-3
1,260791E-2
2,655315E-2
2,103992E-2
-2,339029E-2
4,568733E-2
1,812114E-2
-7,823504E-3
3,595809E-2
2,331007E-2
2,785039E-2
2,882331E-2
3,336362E-2
-1,593121E-2
-1,982290E-2
4,860611E-2
4,666026E-2
3,984979E-2
2,720177E-2
3,952548E-2
2,720177E-2
5,152488E-2
8,849600E-2
2,039130E-2
1,228360E-2
3,693101E-2
3,336362E-2
2,979624E-2
9,689133E-3
4,175896E-3
-4,674048E-2
-1,949860E-2
3,527280E-3
-2,533614E-2
-1,982290E-2
-1,430967E-2
-1,203951E-2
-1,398536E-2
3,401224E-2
6,968613E-2
7,743285E-3
1,909407E-2
2,006699E-2
1,649960E-2
2,395869E-2
3,887686E-2
3,984979E-2
-8,796428E-3
4,147133E-2
3,239070E-2
1,552668E-2
-8,796428E-3
-1,203951E-2
2,554355E-3
6,770361E-3
6,709167E-2
2,266146E-2
-2,209306E-2
1,455375E-2
1,520237E-2
6,121744E-3
-1,074228E-2
2,493161E-2
-1,625551E-2
-3,344384E-2
-6,850580E-3
-1,528259E-2
-2,695768E-2
-8,147812E-3
-1,013034E-3
-3,283190E-3
1,325652E-2
5,898396E-2
7,418977E-3
-1,560690E-2
1,001344E-2
5,148820E-3
9,328148E-4
-2,598476E-2
-4,256115E-3
-6,133434E-2
-1,787705E-2
2,785039E-2
-4,544324E-2
-6,526271E-3
-1,236382E-2
3,757963E-2
1,682391E-2
6,774028E-2
5,703812E-2
-3,863277E-2
2,590454E-2
4,244425E-2
6,125412E-2
5,152488E-2
5,703812E-2
7,418977E-3
-3,506538E-2
1,098637E-2
9,040517E-3
-4,010948E-5
1,617530E-2
-2,922784E-2
-7,823504E-3
-1,236382E-2
5,411934E-2
4,439010E-2
-1,041797E-2
1,714822E-2
3,628240E-2
4,439010E-2
3,174208E-2
5,347073E-2
2,841986E-4
-1,463397E-2
4,666026E-2
2,071561E-2
1,098637E-2
1,001344E-2
2,136422E-2
9,689133E-3
6,446052E-3
3,433655E-2
-2,468752E-2
-8,796428E-3
5,898396E-2
3,076916E-2
3,433655E-2
4,439010E-2
3,174208E-2
-2,825491E-2
-1,985958E-3
4,957903E-2
6,384859E-2
6,255135E-2
6,774028E-2
9,627940E-2
7,001044E-2
1,111976E-1
1,254671E-1
3,984979E-2
6,644305E-2
7,584799E-2
6,871321E-2
5,476796E-2
3,920117E-2
-6,201963E-3
-6,555034E-2
1,812114E-2
1,455375E-2
-1,333674E-2
-1,171520E-2
-2,310266E-3
-5,229039E-3
-1,074228E-2
4,828180E-2
4,730887E-2
1,098637E-2
5,217349E-2
5,282211E-2
3,984979E-2
1,974268E-2
6,092981E-2
1,682391E-2
1,163498E-2
7,001044E-2
3,595809E-2
2,168853E-2
-2,047152E-2
5,148820E-3
-1,528259E-2
4,147133E-2
5,963258E-2
2,554355E-3
-1,560690E-2
1,812114E-2
-6,887257E-4
-4,010948E-5
-1,337342E-3
1,228360E-2
-2,793061E-2
-1,337342E-3
3,887686E-2
-8,147812E-3
6,085067E-4
1,293221E-2
1,001344E-2
-6,201963E-3
4,114702E-2
4,698456E-2
-4,580423E-3
3,141778E-2
1,581431E-3
-2,958882E-3
8,067593E-3
1,422945E-2
-8,472120E-3
-6,230726E-2
-8,796428E-3
6,446052E-3
-3,441677E-2
-2,793061E-2
-1,852567E-2
5,797436E-3
2,298577E-2
4,860611E-2
3,530947E-2
6,085067E-4
3,887686E-2
3,401224E-2
3,206639E-2
1,909407E-2
4,406579E-2
-1,917429E-2
-4,317309E-2
1,066206E-2
-2,533614E-2
-1,430967E-2
-1,820136E-2
-1,917429E-2
-5,095648E-2
-2,403891E-2
1,585099E-2
-3,409246E-2
-4,609186E-2
-2,306598E-2
1,581431E-3
6,770361E-3
8,067593E-3
2,266146E-2
-2,176875E-2
-5,553347E-3
3,822825E-2
-1,985958E-3
6,121744E-3
8,391901E-3
1,649960E-2
9,328148E-4
2,752608E-2
3,984979E-2
-1,528259E-2
2,103992E-2
4,049840E-2
-1,041797E-2
8,067593E-3
9,040517E-3
-2,634574E-3
-5,906418E-2
-5,877655E-3
1,001344E-2
2,363438E-2
6,092981E-2
1,812114E-2
2,363438E-2
8,067593E-3
6,514582E-2
6,774028E-2
1,257123E-3
6,255135E-2
4,471441E-2
2,622885E-2
-9,445044E-3
-7,823504E-3
-4,317309E-2
-3,960570E-2
2,817469E-2
5,148820E-3
3,851588E-3
-5,553347E-3
1,390514E-2
-1,074228E-2
5,148820E-3
6,482151E-2
3,433655E-2
5,638950E-2
5,249780E-2
3,109347E-2
3,595809E-2
4,957903E-2
4,276856E-2
-1,657982E-2
-4,904731E-3
3,271501E-2
2,878663E-3
-3,149799E-2
-6,522604E-2
-7,495528E-2
-1,064132E-1
-4,609186E-2
-4,317309E-2
-1,531135E-1
-1,644643E-1
-1,631671E-1
-1,566809E-1
-6,717189E-2
1,562764E-1
3,644822E-1
5,457704E-1
7,834883E-1
9,423993E-1
1,068879E+0
1,205413E+0
1,298814E+0
1,370162E+0
1,451563E+0
1,544964E+0
1,570908E+0
1,508966E+0
1,495669E+0
1,347784E+0
1,181414E+0
9,654251E-1
7,442470E-1
4,436134E-1
1,484930E-1
-4,771340E-2
-2,886743E-1
-5,108254E-1
-7,050859E-1
-8,555648E-1
-9,590191E-1
-1,016746E+0
-1,030691E+0
-1,078364E+0
-1,072527E+0
-1,030367E+0
-1,018368E+0
-9,674511E-1
-9,201022E-1
-8,695101E-1
-8,779421E-1
-8,065943E-1
-7,345979E-1
-7,378410E-1
-6,937351E-1
-6,629258E-1
-6,285492E-1
-6,103879E-1
-5,416346E-1
-4,777459E-1
-5,066093E-1
-4,498554E-1
-3,976418E-1
-3,548332E-1
-3,191593E-1
-2,818638E-1
-2,591623E-1
-2,867285E-1
-1,949493E-1
-1,667345E-1
-1,813283E-1
-1,388440E-1
-1,164667E-1
-9,311653E-2
-7,138789E-2
-6,850580E-3
-4,057862E-2
-6,944204E-2
-7,174888E-3
7,418977E-3
6,085067E-4
-4,010948E-5
3,206639E-2
-2,310266E-3
5,473128E-3
5,411934E-2
3,498517E-2
6,319997E-2
6,903752E-2
6,190274E-2
6,482151E-2
9,400924E-2
1,527090E-1
1,060086E-1
7,779383E-2
1,225484E-1
1,141163E-1
1,235213E-1
9,433355E-2
8,784739E-2
2,298577E-2
3,498517E-2
8,687446E-2
4,763318E-2
5,379503E-2
4,795749E-2
6,936182E-2
5,541658E-2
9,271201E-2
1,105490E-1
2,720177E-2
8,525292E-2
1,099003E-1
1,030899E-1
1,011440E-1
1,199539E-1
8,784739E-2
4,276856E-2
1,167108E-1
9,919817E-2
6,838890E-2
6,157843E-2
5,509227E-2
4,147133E-2
4,503872E-2
1,082788E-1
9,563078E-2
3,952548E-2
6,709167E-2
6,255135E-2
6,611874E-2
7,422644E-2
5,930827E-2
2,558023E-2
2,947193E-2
8,946893E-2
6,482151E-2
4,698456E-2
4,828180E-2
4,860611E-2
3,855255E-2
4,568733E-2
1,089274E-1
3,790394E-2
4,698456E-2
7,584799E-2
5,087626E-2
5,120057E-2
4,925472E-2
4,957903E-2
-1,949860E-2
-1,106658E-2
2,493161E-2
-1,661650E-3
3,851588E-3
6,770361E-3
1,876976E-2
2,460731E-2
6,871321E-2
7,487506E-2
1,714822E-2
2,201284E-2
3,822825E-2
2,785039E-2
3,530947E-2
3,498517E-2
3,401224E-2
-1,139089E-2
4,244425E-2
3,855255E-2
-1,985958E-3
1,779684E-2
2,817469E-2
5,120057E-2
-1,041797E-2
7,195629E-2
4,536302E-2
-7,823504E-3
2,428300E-2
1,909407E-2
3,790394E-2
2,363438E-2
5,379503E-2
6,085067E-4
-5,553347E-3
6,352428E-2
4,763318E-2
2,428300E-2
3,757963E-2
4,503872E-2
4,698456E-2
6,709167E-2
8,849600E-2
2,493161E-2
9,364825E-3
5,379503E-2
6,676736E-2
5,411934E-2
3,628240E-2
3,887686E-2
-2,112014E-2
-1,333674E-2
4,406579E-2
-2,014721E-2
7,094669E-3
1,195929E-2
9,040517E-3
-1,661650E-3
5,833535E-2
6,936182E-2
-6,887257E-4
8,716209E-3
2,655315E-2
1,974268E-2
1,581431E-3
1,812114E-2
-8,147812E-3
-5,938849E-2
4,175896E-3
2,071561E-2
-1,495828E-2
-1,917429E-2
-2,144444E-2
-6,850580E-3
-1,203951E-2
3,303932E-2
3,174208E-2
-5,877655E-3
6,157843E-2
5,606519E-2
4,082271E-2
2,006699E-2
6,060550E-2
1,585099E-2
8,391901E-3
8,103691E-2
4,049840E-2
2,363438E-2
1,552668E-2
2,233715E-2
-6,201963E-3
2,720177E-2
9,563078E-2
5,865966E-2
8,391901E-3
5,541658E-2
3,530947E-2
3,530947E-2
2,720177E-2
4,049840E-2
-5,553347E-3
3,206639E-2
1,040628E-1
4,536302E-2
3,984979E-2
1,325652E-2
2,785039E-2
9,328148E-4
5,444365E-2
8,071261E-2
1,163498E-2
2,233715E-2
3,628240E-2
1,617530E-2
1,581431E-3
2,914762E-2
1,293221E-2
-3,636262E-2
8,716209E-3
3,368793E-2
2,558023E-2
1,844545E-2
3,527280E-3
-2,144444E-2
-1,463397E-2
7,876676E-2
6,060550E-2
1,747253E-2
6,125412E-2
7,033475E-2
5,671381E-2
8,265846E-2
7,357783E-2
4,017409E-2
4,824512E-3
6,287566E-2
4,536302E-2
1,257123E-3
1,876976E-2
4,698456E-2
4,309287E-2
2,395869E-2
7,325352E-2
2,395869E-2
5,022765E-2
7,779383E-2
3,433655E-2
3,044485E-2
4,244425E-2
6,709167E-2
2,878663E-3
1,131067E-2
6,774028E-2
4,049840E-2
6,741597E-2
4,698456E-2
5,930827E-2
1,131067E-2
7,422644E-2
8,265846E-2
1,033775E-2
2,558023E-2
5,797436E-3
2,103992E-2
2,554355E-3
2,039130E-2
1,325652E-2
-2,371460E-2
1,228360E-2
2,687746E-2
4,500204E-3
4,244425E-2
6,319997E-2
4,763318E-2
3,855255E-2
7,909107E-2
9,725232E-2
5,736242E-2
1,073059E-1
1,124948E-1
1,225484E-1
9,076616E-2
1,050357E-1
3,984979E-2
3,527280E-3
9,011754E-2
7,811814E-2
6,968613E-2
6,125412E-2
6,774028E-2
6,157843E-2
8,914462E-2
1,206025E-1
7,163198E-2
5,995689E-2
1,206025E-1
1,351964E-1
1,063329E-1
1,102246E-1
1,277373E-1
5,347073E-2
6,514582E-2
1,069816E-1
5,606519E-2
4,730887E-2
6,092981E-2
5,087626E-2
1,617530E-2
5,282211E-2
8,914462E-2
3,239070E-2
2,590454E-2
4,211994E-2
3,725532E-2
4,179564E-2
3,368793E-2
2,103992E-2
-3,311954E-2
2,655315E-2
4,893041E-2
3,851588E-3
6,770361E-3
-3,668692E-2
-3,644176E-4
-1,820136E-2
3,693101E-2
2,525592E-2
-2,825491E-2
-3,607499E-3
-8,796428E-3
-1,463397E-2
-4,544324E-2
-2,630907E-2
-6,879343E-2
-7,398236E-2
-3,409246E-2
-5,679403E-2
-7,236081E-2
-4,414601E-2
-5,646972E-2
-7,463097E-2
-5,614541E-2
1,260791E-2
-4,868632E-2
-9,052207E-2
-4,155155E-2
-6,490173E-2
-5,841557E-2
-6,944204E-2
-5,387525E-2
-1,132236E-1
-1,060889E-1
-7,333374E-2
-1,060889E-1
-1,242501E-1
-1,307363E-1
-1,297633E-1
-1,372224E-1
-1,064132E-1
-8,338729E-2
-1,472760E-1
-1,193855E-1
-1,323578E-1
-1,573295E-1
-1,492218E-1
-1,284661E-1
-1,320335E-1
-1,852200E-1
-1,608969E-1
-1,368981E-1
-1,557080E-1
-1,463031E-1
-1,589511E-1
-1,553837E-1
-1,712748E-1
-1,015485E-1
-1,116021E-1
-2,046785E-1
-1,531135E-1
-1,531135E-1
-1,109535E-1
-1,417627E-1
-1,242501E-1
-1,618698E-1
-1,881388E-1
-1,375467E-1
-1,184126E-1
-1,317092E-1
-1,015485E-1
-6,263157E-2
-6,879343E-2
-5,225371E-2
2,136422E-2
2,554355E-3
-3,052507E-2
1,649960E-2
1,812114E-2
1,585099E-2
5,148820E-3
2,914762E-2
-2,274168E-2
-2,728199E-2
3,239070E-2
2,554355E-3
1,649960E-2
2,785039E-2
3,303932E-2
2,493161E-2
7,292921E-2
8,882031E-2
5,087626E-2
7,746953E-2
1,202782E-1
1,222240E-1
1,089274E-1
1,034142E-1
1,069816E-1
7,779383E-2
1,111976E-1
1,497902E-1
9,725232E-2
8,622584E-2
6,903752E-2
7,973968E-2
4,341718E-2
8,817169E-2
9,725232E-2
5,444365E-2
8,265846E-2
7,163198E-2
7,714522E-2
6,644305E-2
7,909107E-2
3,855255E-2
5,148820E-3
1,118462E-1
7,746953E-2
6,190274E-2
5,930827E-2
6,287566E-2
6,222705E-2
6,774028E-2
1,011440E-1
3,757963E-2
2,914762E-2
6,028120E-2
6,287566E-2
4,990334E-2
3,693101E-2
5,379503E-2
-1,009366E-2
9,040517E-3
8,168553E-2
1,195929E-2
1,260791E-2
1,455375E-2
3,206639E-2
1,714822E-2
5,541658E-2
1,157379E-1
5,022765E-2
5,768673E-2
5,865966E-2
6,352428E-2
4,957903E-2
6,222705E-2
3,790394E-2
-1,366105E-2
3,044485E-2
2,979624E-2
3,202971E-3
7,418977E-3
-9,769352E-3
1,617530E-2
8,391901E-3
5,606519E-2
5,703812E-2
-7,499196E-3
2,655315E-2
2,331007E-2
1,520237E-2
1,747253E-2
5,768673E-2
1,422945E-2
-2,890353E-2
5,282211E-2
5,898396E-2
3,563378E-2
3,920117E-2
3,595809E-2
3,466086E-2
4,471441E-2
7,876676E-2
2,428300E-2
-1,268813E-2
2,720177E-2
2,655315E-2
4,341718E-2
3,303932E-2
3,984979E-2
-3,668692E-2
-3,247092E-2
-8,147812E-3
-2,825491E-2
-2,079583E-2
1,714822E-2
3,693101E-2
3,563378E-2
5,282211E-2
9,530647E-2
6,255135E-2
7,195629E-2
7,292921E-2
6,092981E-2
6,125412E-2
6,449720E-2
6,319997E-2
6,446052E-3
3,757963E-2
4,211994E-2
1,358083E-2
1,228360E-2
-1,009366E-2
-2,760630E-2
-3,344384E-2
3,271501E-2
1,909407E-2
-4,674048E-2
-1,106658E-2
4,824512E-3
2,201284E-2
9,328148E-4
5,797436E-3
-1,171520E-2
-4,511893E-2
3,530947E-2
3,206639E-2
1,033775E-2
1,455375E-2
-4,256115E-3
6,121744E-3
-6,201963E-3
7,292921E-2
2,849900E-2
8,716209E-3
2,785039E-2
1,844545E-2
1,066206E-2
9,364825E-3
2,103992E-2
-2,890353E-2
-2,501183E-2
4,730887E-2
3,952548E-2
2,558023E-2
2,006699E-2
1,066206E-2
1,581431E-3
3,174208E-2
6,157843E-2
1,033775E-2
1,844545E-2
4,406579E-2
1,066206E-2
-6,887257E-4
-8,147812E-3
1,033775E-2
-2,436322E-2
3,239070E-2
3,790394E-2
-1,074228E-2
6,121744E-3
3,466086E-2
3,336362E-2
1,260791E-2
7,292921E-2
8,719877E-2
2,849900E-2
4,276856E-2
6,255135E-2
4,211994E-2
3,044485E-2
4,990334E-2
1,001344E-2
-2,436322E-2
4,244425E-2
2,525592E-2
-7,174888E-3
-8,796428E-3
-1,661650E-3
1,487806E-2
3,076916E-2
6,319997E-2
2,331007E-2
-9,769352E-3
4,374148E-2
3,757963E-2
3,851588E-3
1,260791E-2
5,703812E-2
1,714822E-2
-1,337342E-3
4,244425E-2
8,391901E-3
5,797436E-3
8,716209E-3
2,493161E-2
7,743285E-3
3,920117E-2
9,238770E-2
1,260791E-2
3,851588E-3
2,168853E-2
8,067593E-3
-1,661650E-3
1,257123E-3
-1,268813E-2
-6,555034E-2
-2,793061E-2
-1,661650E-3
-4,090293E-2
-2,209306E-2
-1,139089E-2
1,552668E-2
1,844545E-2
5,249780E-2
6,028120E-2
-3,283190E-3
3,563378E-2
4,666026E-2
3,725532E-2
3,239070E-2
5,476796E-2
3,433655E-2
-3,607499E-3
2,363438E-2
-4,256115E-3
-1,301243E-2
-1,560690E-2
9,364825E-3
-2,047152E-2
-2,241737E-2
4,374148E-2
6,085067E-4
-3,830846E-2
1,974268E-2
1,422945E-2
3,628240E-2
2,525592E-2
3,239070E-2
-1,661650E-3
3,202971E-3
6,806459E-2
3,530947E-2
3,725532E-2
2,785039E-2
3,725532E-2
2,525592E-2
4,114702E-2
6,838890E-2
1,844545E-2
3,530947E-2
3,920117E-2
2,395869E-2
1,682391E-2
1,066206E-2
1,812114E-2
-4,998356E-2
-1,625551E-2
2,331007E-2
-5,553347E-3
1,905739E-3
3,851588E-3
1,358083E-2
-5,553347E-3
4,568733E-2
4,601164E-2
-2,014721E-2
2,233715E-2
1,974268E-2
1,779684E-2
1,905739E-3
-2,144444E-2
-4,220016E-2
-6,392880E-2
8,391901E-3
-7,499196E-3
-4,414601E-2
-2,144444E-2
-1,366105E-2
2,554355E-3
-1,917429E-2
5,152488E-2
3,887686E-2
1,682391E-2
5,411934E-2
4,730887E-2
5,638950E-2
3,044485E-2
3,952548E-2
-4,256115E-3
-4,256115E-3
4,957903E-2
3,693101E-2
1,714822E-2
3,202971E-3
-7,823504E-3
-8,796428E-3
3,271501E-2
6,774028E-2
-1,985958E-3
-2,663337E-2
2,460731E-2
1,779684E-2
1,033775E-2
-3,283190E-3
4,049840E-2
-4,010948E-5
1,520237E-2
7,130767E-2
1,260791E-2
3,563378E-2
1,812114E-2
2,460731E-2
1,325652E-2
7,973968E-2
7,098336E-2
8,391901E-3
3,303932E-2
3,401224E-2
2,493161E-2
2,071561E-2
4,049840E-2
-8,796428E-3
-5,128079E-2
1,585099E-2
1,390514E-2
-1,337342E-3
-7,174888E-3
-7,174888E-3
6,446052E-3
7,094669E-3
4,730887E-2
1,812114E-2
-8,796428E-3
3,076916E-2
4,244425E-2
2,493161E-2
3,141778E-2
4,925472E-2
-7,499196E-3
-2,310266E-3
2,071561E-2
-2,310266E-3
3,851588E-3
1,487806E-2
1,001344E-2
-1,398536E-2
2,006699E-2
4,698456E-2
-4,965925E-2
-3,571400E-2
1,682391E-2
2,979624E-2
5,963258E-2
6,190274E-2
3,174208E-2
-3,117369E-2
9,328148E-4
4,147133E-2
9,689133E-3
2,136422E-2
2,136422E-2
2,655315E-2
1,487806E-2
7,487506E-2
5,314642E-2
-1,013034E-3
2,331007E-2
3,984979E-2
2,233715E-2
1,747253E-2
2,103992E-2
-9,445044E-3
-5,744264E-2
-1,106658E-2
-5,229039E-3
1,617530E-2
1,876976E-2
1,844545E-2
2,039130E-2
1,066206E-2
7,487506E-2
3,433655E-2
-1,106658E-2
4,082271E-2
3,790394E-2
3,141778E-2
1,941838E-2
2,168853E-2
-2,728199E-2
-3,247092E-2
4,211994E-2
1,909407E-2
-1,398536E-2
-2,728199E-2
2,266146E-2
-3,931807E-3
1,747253E-2
5,995689E-2
1,617530E-2
3,239070E-2
4,211994E-2
3,952548E-2
1,228360E-2
2,103992E-2
2,428300E-2
-2,793061E-2
-1,985958E-3
3,628240E-2
-5,553347E-3
-1,398536E-2
-1,528259E-2
-3,052507E-2
-2,014721E-2
3,920117E-2
5,930827E-2
-1,398536E-2
2,841986E-4
1,422945E-2
1,358083E-2
2,878663E-3
1,487806E-2
-6,850580E-3
-3,214661E-2
1,682391E-2
-4,010948E-5
-2,079583E-2
7,418977E-3
-4,010948E-5
-6,887257E-4
5,473128E-3
5,347073E-2
2,233715E-2
-1,268813E-2
4,179564E-2
2,460731E-2
2,882331E-2
3,952548E-2
6,644305E-2
1,001344E-2
-6,850580E-3
5,865966E-2
1,195929E-2
2,230047E-3
-3,283190E-3
5,473128E-3
4,795749E-2
6,611874E-2
9,757663E-2
1,001344E-2
4,500204E-3
6,060550E-2
3,433655E-2
4,601164E-2
4,374148E-2
3,984979E-2
-1,852567E-2
1,131067E-2
2,849900E-2
-3,311954E-2
-4,256115E-3
1,033775E-2
3,563378E-2
4,175896E-3
4,147133E-2
5,898396E-2
-1,009366E-2
1,422945E-2
2,655315E-2
1,909407E-2
4,374148E-2
5,120057E-2
1,649960E-2
-2,047152E-2
5,022765E-2
3,984979E-2
1,909407E-2
1,649960E-2
1,941838E-2
1,844545E-2
7,743285E-3
5,768673E-2
1,228360E-2
-1,139089E-2
2,558023E-2
2,752608E-2
-3,607499E-3
4,824512E-3
1,098637E-2
-1,852567E-2
-3,733554E-2
1,001344E-2
-1,430967E-2
-7,499196E-3
7,094669E-3
9,364825E-3
-5,877655E-3
1,844545E-2
6,547013E-2
2,878663E-3
1,163498E-2
4,244425E-2
1,844545E-2
2,006699E-2
-1,787705E-2
-3,117369E-2
-7,625251E-2
-4,738909E-2
1,325652E-2
-2,079583E-2
-2,955215E-2
-2,144444E-2
-4,580423E-3
-4,187585E-2
1,487806E-2
2,947193E-2
-3,474108E-2
2,558023E-2
5,087626E-2
2,395869E-2
3,303932E-2
4,568733E-2
2,817469E-2
-1,041797E-2
4,211994E-2
2,720177E-2
8,067593E-3
1,552668E-2
3,368793E-2
4,500204E-3
5,797436E-3
6,871321E-2
3,920117E-2
2,554355E-3
4,406579E-2
3,141778E-2
4,175896E-3
1,066206E-2
1,520237E-2
-1,366105E-2
-4,580423E-3
5,347073E-2
1,974268E-2
-5,553347E-3
3,851588E-3
1,649960E-2
1,001344E-2
1,487806E-2
5,638950E-2
2,554355E-3
-1,337342E-3
2,687746E-2
3,851588E-3
9,328148E-4
-2,857922E-2
7,094669E-3
-6,425311E-2
-4,284878E-2
1,455375E-2
-3,733554E-2
-1,852567E-2
-1,884998E-2
1,293221E-2
-1,528259E-2
6,125412E-2
5,995689E-2
-3,607499E-3
1,552668E-2
3,855255E-2
4,503872E-2
2,233715E-2
4,147133E-2
9,364825E-3
-2,176875E-2
3,855255E-2
2,817469E-2
-8,472120E-3
1,131067E-2
1,779684E-2
1,909407E-2
-3,644176E-4
5,217349E-2
2,914762E-2
-1,495828E-2
2,201284E-2
2,687746E-2
3,206639E-2
6,157843E-2
8,265846E-2
1,812114E-2
1,228360E-2
7,714522E-2
6,514582E-2
5,638950E-2
5,411934E-2
6,449720E-2
8,492861E-2
1,066573E-1
1,306561E-1
6,611874E-2
4,114702E-2
9,011754E-2
7,487506E-2
6,547013E-2
4,309287E-2
3,920117E-2
-1,236382E-2
-1,009366E-2
2,039130E-2
-2,468752E-2
-3,607499E-3
1,195929E-2
2,493161E-2
-5,877655E-3
4,341718E-2
3,660671E-2
-1,301243E-2
2,266146E-2
4,471441E-2
4,601164E-2
2,363438E-2
4,049840E-2
2,039130E-2
-3,960570E-2
1,552668E-2
3,466086E-2
-2,958882E-3
-1,430967E-2
-1,203951E-2
-1,337342E-3
-1,593121E-2
2,039130E-2
8,716209E-3
-3,668692E-2
2,817469E-2
1,974268E-2
-4,010948E-5
-9,769352E-3
5,148820E-3
-3,052507E-2
-3,895708E-2
2,201284E-2
-3,283190E-3
-9,445044E-3
-4,256115E-3
6,085067E-4
-3,506538E-2
-3,214661E-2
5,055195E-2
1,228360E-2
5,148820E-3
3,595809E-2
1,293221E-2
2,817469E-2
1,228360E-2
3,693101E-2
-4,090293E-2
-4,580423E-3
2,914762E-2
-1,013034E-3
3,303932E-2
-7,174888E-3
1,325652E-2
-1,657982E-2
2,655315E-2
5,963258E-2
-9,769352E-3
3,433655E-2
2,428300E-2
-3,283190E-3
-2,955215E-2
1,581431E-3
-5,553347E-3
-6,068572E-2
-1,301243E-2
-1,560690E-2
-2,566045E-2
-1,657982E-2
-2,436322E-2
-1,982290E-2
-1,593121E-2
5,152488E-2
3,433655E-2
2,554355E-3
3,887686E-2
3,628240E-2
2,849900E-2
1,195929E-2
3,595809E-2
1,649960E-2
-4,580423E-3
2,266146E-2
1,422945E-2
-1,852567E-2
6,770361E-3
1,779684E-2
1,552668E-2
1,033775E-2
5,022765E-2
4,500204E-3
-3,644176E-4
3,595809E-2
2,136422E-2
1,131067E-2
3,174208E-2
5,736242E-2
-6,887257E-4
8,391901E-3
6,417289E-2
2,363438E-2
3,822825E-2
3,595809E-2
4,179564E-2
2,103992E-2
6,449720E-2
7,811814E-2
-1,463397E-2
7,743285E-3
2,914762E-2
2,752608E-2
-7,174888E-3
-2,310266E-3
-5,553347E-3
-5,646972E-2
1,131067E-2
-1,985958E-3
-3,247092E-2
-1,917429E-2
1,195929E-2
1,552668E-2
-1,985958E-3
5,801104E-2
4,114702E-2
-1,337342E-3
4,147133E-2
4,114702E-2
3,984979E-2
2,428300E-2
3,595809E-2
-1,949860E-2
-6,230726E-2
-4,580423E-3
-2,890353E-2
-2,209306E-2
-2,793061E-2
4,500204E-3
-2,468752E-2
-1,625551E-2
1,520237E-2
-2,274168E-2
-3,311954E-2
-5,229039E-3
-2,987645E-2
-6,133434E-2
-6,036142E-2
-7,009066E-2
-1,407898E-1
-1,583025E-1
-1,476003E-1
-1,456544E-1
-1,074228E-2
2,007066E-1
4,163715E-1
5,843631E-1
8,130003E-1
1,003693E+0
1,099689E+0
1,239141E+0
1,358487E+0
1,417186E+0
1,491777E+0
1,543342E+0
1,546261E+0
1,490480E+0
1,472643E+0
1,383783E+0
1,175901E+0
9,651008E-1
7,183023E-1
4,507482E-1
1,828697E-1
-4,447032E-2
-2,880257E-1
-5,539583E-1
-6,969782E-1
-8,399981E-1
-9,807478E-1
-1,067014E+0
-1,076094E+0
-1,107552E+0
-1,130578E+0
-1,060852E+0
-1,055663E+0
-1,031664E+0
-9,671268E-1
-9,346960E-1
-8,905901E-1
-8,254042E-1
-7,203284E-1
-7,277875E-1
-6,956810E-1
-6,282249E-1
-5,919024E-1
-5,562285E-1
-5,309325E-1
-4,783945E-1
-4,890967E-1
-4,375317E-1
-3,506172E-1
-3,603464E-1
-3,415365E-1
-2,902959E-1
-2,218668E-1
-2,341906E-1
-1,741936E-1
-1,268446E-1
-1,654372E-1
-1,132236E-1
-9,149499E-2
-8,533314E-2
-9,214361E-2
-3,474108E-2
-3,149799E-2
-6,230726E-2
1,033775E-2
2,979624E-2
5,797436E-3
1,649960E-2
3,433655E-2
5,379503E-2
5,638950E-2
1,040628E-1
9,400924E-2
6,547013E-2
9,952248E-2
8,979323E-2
7,811814E-2
6,806459E-2
7,357783E-2
4,763318E-2
3,984979E-2
1,060086E-1
7,098336E-2
4,179564E-2
8,395569E-2
9,173908E-2
8,298276E-2
8,979323E-2
1,115219E-1
9,660370E-2
6,449720E-2
1,193053E-1
1,095760E-1
1,069816E-1
9,984678E-2
1,037385E-1
3,595809E-2
1,163498E-2
7,844245E-2
4,082271E-2
5,606519E-2
4,536302E-2
5,801104E-2
4,633595E-2
7,909107E-2
9,627940E-2
1,422945E-2
4,730887E-2
9,627940E-2
8,428000E-2
5,930827E-2
6,579443E-2
4,568733E-2
-9,120736E-3
5,087626E-2
6,676736E-2
2,979624E-2
3,044485E-2
3,141778E-2
4,698456E-2
6,121744E-3
5,703812E-2
4,795749E-2
-1,337342E-3
4,471441E-2
5,509227E-2
4,309287E-2
3,595809E-2
6,319997E-2
1,358083E-2
2,878663E-3
6,579443E-2
6,611874E-2
4,439010E-2
4,341718E-2
5,671381E-2
4,795749E-2
5,638950E-2
1,056843E-1
6,709167E-2
4,633595E-2
7,844245E-2
7,065906E-2
5,638950E-2
3,044485E-2
3,822825E-2
-6,201963E-3
1,455375E-2
5,120057E-2
1,358083E-2
-5,553347E-3
1,325652E-2
1,066206E-2
-1,398536E-2
2,266146E-2
5,184919E-2
8,716209E-3
2,841986E-4
3,401224E-2
3,401224E-2
3,076916E-2
3,693101E-2
2,201284E-2
1,905739E-3
1,228360E-2
5,282211E-2
2,230047E-3
-8,147812E-3
-1,884998E-2
2,554355E-3
4,175896E-3
6,092981E-2
3,595809E-2
-3,311954E-2
2,168853E-2
1,487806E-2
1,228360E-2
6,085067E-4
2,039130E-2
1,098637E-2
-2,241737E-2
3,271501E-2
1,552668E-2
-5,229039E-3
1,422945E-2
2,914762E-2
5,898396E-2
4,503872E-2
8,979323E-2
3,206639E-2
4,175896E-3
4,082271E-2
1,714822E-2
2,914762E-2
2,655315E-2
4,893041E-2
-1,852567E-2
-9,769352E-3
4,536302E-2
-1,528259E-2
4,824512E-3
1,257123E-3
4,309287E-2
2,331007E-2
4,049840E-2
9,336062E-2
2,428300E-2
3,952548E-2
5,411934E-2
5,444365E-2
5,638950E-2
6,871321E-2
6,028120E-2
-2,241737E-2
8,067593E-3
2,882331E-2
1,066206E-2
3,012054E-2
9,040517E-3
1,228360E-2
1,581431E-3
5,930827E-2
4,633595E-2
-8,147812E-3
4,082271E-2
5,995689E-2
6,092981E-2
2,914762E-2
4,925472E-2
1,585099E-2
-1,268813E-2
5,152488E-2
2,979624E-2
1,520237E-2
1,455375E-2
1,714822E-2
8,391901E-3
2,590454E-2
5,801104E-2
2,363438E-2
-5,877655E-3
4,309287E-2
2,979624E-2
3,271501E-2
3,206639E-2
3,984979E-2
-2,468752E-2
-3,247092E-2
1,844545E-2
3,076916E-2
2,752608E-2
2,233715E-2
3,239070E-2
7,743285E-3
4,244425E-2
8,719877E-2
4,860611E-2
4,860611E-2
6,060550E-2
5,314642E-2
4,957903E-2
3,563378E-2
2,331007E-2
-1,366105E-2
3,530947E-2
3,920117E-2
2,363438E-2
3,271501E-2
3,628240E-2
4,114702E-2
1,195929E-2
3,012054E-2
7,519937E-2
1,390514E-2
4,406579E-2
5,671381E-2
4,633595E-2
4,536302E-2
5,703812E-2
3,725532E-2
-6,850580E-3
5,606519E-2
3,855255E-2
2,201284E-2
4,957903E-2
2,558023E-2
4,179564E-2
3,109347E-2
8,946893E-2
2,687746E-2
1,001344E-2
6,222705E-2
5,217349E-2
3,790394E-2
2,363438E-2
6,255135E-2
2,720177E-2
1,552668E-2
7,195629E-2
3,725532E-2
4,536302E-2
4,925472E-2
7,098336E-2
5,930827E-2
1,024412E-1
1,309804E-1
6,806459E-2
7,941537E-2
6,903752E-2
6,547013E-2
6,384859E-2
7,422644E-2
6,547013E-2
2,331007E-2
6,222705E-2
6,838890E-2
3,660671E-2
3,920117E-2
5,574088E-2
8,168553E-2
8,330707E-2
1,241699E-1
1,021169E-1
3,855255E-2
7,941537E-2
1,154136E-1
9,790094E-2
8,071261E-2
9,109047E-2
6,514582E-2
2,752608E-2
5,282211E-2
3,822825E-2
3,012054E-2
4,730887E-2
3,239070E-2
1,422945E-2
2,817469E-2
6,903752E-2
9,206339E-2
4,893041E-2
7,130767E-2
8,622584E-2
8,071261E-2
6,709167E-2
6,222705E-2
2,103992E-2
8,716209E-3
7,552368E-2
2,914762E-2
2,590454E-2
3,790394E-2
2,103992E-2
-2,310266E-3
5,148820E-3
1,682391E-2
-3,603831E-2
-2,793061E-2
1,257123E-3
-1,236382E-2
-3,052507E-2
-2,079583E-2
-2,630907E-2
-8,922484E-2
-5,646972E-2
-1,949860E-2
-3,279523E-2
-4,414601E-2
-5,387525E-2
-3,993001E-2
-5,484818E-2
-3,283190E-3
-6,201963E-3
-5,419956E-2
-4,025431E-2
-2,728199E-2
-6,490173E-2
-7,268512E-2
-8,436021E-2
-1,145209E-1
-1,518163E-1
-8,436021E-2
-8,079283E-2
-1,018729E-1
-1,012242E-1
-9,700823E-2
-1,122507E-1
-1,300877E-1
-7,495528E-2
-1,038187E-1
-1,248987E-1
-9,408946E-2
-9,571100E-2
-1,018729E-1
-1,193855E-1
-1,274932E-1
-1,576538E-1
-1,819770E-1
-1,356009E-1
-1,715991E-1
-1,709505E-1
-1,878145E-1
-1,881388E-1
-1,955979E-1
-1,738692E-1
-1,145209E-1
-1,900847E-1
-1,738692E-1
-1,440329E-1
-1,440329E-1
-1,453301E-1
-1,476003E-1
-1,450058E-1
-1,732206E-1
-1,330064E-1
-1,038187E-1
-1,297633E-1
-1,258717E-1
-1,138723E-1
-9,538669E-2
-9,960269E-2
-4,220016E-2
-4,511893E-2
-9,798115E-2
-4,349739E-2
-5,030786E-2
-4,803771E-2
-5,484818E-2
-3,283190E-3
-3,895708E-2
-5,776695E-2
3,851588E-3
1,520237E-2
4,500204E-3
1,293221E-2
1,682391E-2
3,498517E-2
6,774028E-2
1,364936E-1
8,330707E-2
4,536302E-2
1,004954E-1
9,530647E-2
8,817169E-2
8,817169E-2
9,919817E-2
4,925472E-2
4,471441E-2
8,849600E-2
5,541658E-2
5,865966E-2
7,584799E-2
7,292921E-2
5,638950E-2
9,498216E-2
1,335748E-1
6,644305E-2
5,930827E-2
9,692801E-2
1,053600E-1
1,228727E-1
1,189810E-1
1,144406E-1
5,379503E-2
7,422644E-2
1,167108E-1
8,038830E-2
1,189810E-1
9,011754E-2
9,271201E-2
5,217349E-2
9,854955E-2
8,752308E-2
2,720177E-2
6,968613E-2
7,455075E-2
5,995689E-2
3,141778E-2
6,157843E-2
3,498517E-2
-8,796428E-3
5,184919E-2
5,574088E-2
5,217349E-2
6,319997E-2
5,801104E-2
6,319997E-2
4,828180E-2
1,115219E-1
8,363138E-2
4,698456E-2
9,887386E-2
8,784739E-2
7,228060E-2
4,406579E-2
5,347073E-2
-1,203951E-2
-8,796428E-3
6,060550E-2
1,747253E-2
1,682391E-2
7,743285E-3
2,590454E-2
2,363438E-2
3,336362E-2
6,255135E-2
2,914762E-2
6,092981E-2
5,606519E-2
4,114702E-2
4,147133E-2
5,606519E-2
6,547013E-2
-1,009366E-2
2,785039E-2
4,990334E-2
2,136422E-2
1,974268E-2
2,525592E-2
2,136422E-2
6,121744E-3
5,022765E-2
7,163198E-2
-2,634574E-3
2,071561E-2
4,633595E-2
2,947193E-2
7,418977E-3
-7,499196E-3
-1,593121E-2
-2,793061E-2
3,790394E-2
2,460731E-2
1,581431E-3
8,067593E-3
1,358083E-2
1,487806E-2
1,909407E-2
9,173908E-2
5,152488E-2
1,520237E-2
4,471441E-2
2,687746E-2
1,747253E-2
3,174208E-2
5,995689E-2
7,094669E-3
-1,787705E-2
3,595809E-2
4,082271E-2
3,851588E-3
2,841986E-4
8,716209E-3
3,595809E-2
5,930827E-2
1,021169E-1
2,752608E-2
5,379503E-2
7,422644E-2
6,222705E-2
5,509227E-2
5,152488E-2
5,736242E-2
1,552668E-2
3,790394E-2
3,303932E-2
-4,904731E-3
1,905739E-3
1,876976E-2
7,743285E-3
6,085067E-4
3,595809E-2
3,141778E-2
-2,630907E-2
5,148820E-3
2,233715E-2
1,844545E-2
4,309287E-2
3,822825E-2
1,520237E-2
-2,857922E-2
4,244425E-2
5,120057E-2
1,812114E-2
4,374148E-2
3,822825E-2
3,790394E-2
3,206639E-2
5,898396E-2
-3,409246E-2
-4,706478E-2
2,039130E-2
2,558023E-2
3,202971E-3
-1,463397E-2
1,390514E-2
-3,928139E-2
-5,257802E-2
9,364825E-3
-1,917429E-2
-7,823504E-3
6,770361E-3
-1,985958E-3
-9,120736E-3
3,141778E-2
8,265846E-2
3,984979E-2
2,266146E-2
5,574088E-2
5,249780E-2
2,460731E-2
4,795749E-2
4,439010E-2
-4,447032E-2
6,085067E-4
4,244425E-2
-1,625551E-2
-1,463397E-2
1,001344E-2
1,422945E-2
2,841986E-4
3,628240E-2
4,925472E-2
-6,201963E-3
3,271501E-2
4,309287E-2
2,849900E-2
2,331007E-2
4,082271E-2
1,714822E-2
-3,895708E-2
1,747253E-2
3,595809E-2
1,066206E-2
1,682391E-2
8,716209E-3
2,841986E-4
-2,793061E-2
6,060550E-2
5,249780E-2
-8,147812E-3
1,487806E-2
1,649960E-2
6,121744E-3
-8,147812E-3
-4,010948E-5
-3,765985E-2
-2,241737E-2
4,082271E-2
-1,106658E-2
-1,013034E-3
3,202971E-3
1,390514E-2
6,121744E-3
2,006699E-2
7,390214E-2
1,747253E-2
1,487806E-2
3,822825E-2
4,175896E-3
-2,014721E-2
-1,985958E-3
6,770361E-3
-4,803771E-2
-2,533614E-2
-1,009366E-2
-2,987645E-2
-3,409246E-2
-3,506538E-2
-9,769352E-3
-1,495828E-2
4,536302E-2
6,838890E-2
-1,074228E-2
1,876976E-2
3,822825E-2
4,244425E-2
4,568733E-2
3,790394E-2
3,660671E-2
-1,301243E-2
2,622885E-2
2,687746E-2
-2,306598E-2
-1,074228E-2
3,851588E-3
3,012054E-2
-2,112014E-2
4,147133E-2
1,649960E-2
-2,176875E-2
1,195929E-2
-1,337342E-3
1,163498E-2
2,979624E-2
4,633595E-2
-8,147812E-3
-9,769352E-3
5,541658E-2
2,785039E-2
7,743285E-3
1,228360E-2
3,271501E-2
2,590454E-2
6,417289E-2
7,357783E-2
6,121744E-3
-1,463397E-2
2,655315E-2
7,094669E-3
1,552668E-2
-2,310266E-3
1,779684E-2
-2,306598E-2
-1,236382E-2
5,797436E-3
-1,495828E-2
-3,931807E-3
2,266146E-2
2,590454E-2
1,905739E-3
5,282211E-2
1,008197E-1
2,979624E-2
4,860611E-2
6,255135E-2
4,309287E-2
4,439010E-2
5,282211E-2
1,001344E-2
-7,300943E-2
1,066206E-2
2,849900E-2
-3,931807E-3
3,202971E-3
9,328148E-4
-4,010948E-5
-5,877655E-3
4,276856E-2
9,040517E-3
-3,636262E-2
1,617530E-2
3,206639E-2
3,433655E-2
-1,013034E-3
2,201284E-2
-3,214661E-2
-4,933494E-2
2,201284E-2
-1,366105E-2
-2,566045E-2
-5,229039E-3
2,071561E-2
-3,668692E-2
-7,499196E-3
4,309287E-2
1,520237E-2
-1,661650E-3
1,779684E-2
1,195929E-2
2,136422E-2
1,131067E-2
2,006699E-2
-3,279523E-2
-2,958882E-3
5,541658E-2
1,747253E-2
4,824512E-3
1,066206E-2
2,785039E-2
1,876976E-2
4,763318E-2
7,130767E-2
-1,661650E-3
2,493161E-2
4,568733E-2
4,341718E-2
8,067593E-3
3,336362E-2
1,293221E-2
-4,738909E-2
8,391901E-3
9,040517E-3
-1,236382E-2
-1,236382E-2
-1,982290E-2
-9,769352E-3
-2,339029E-2
6,449720E-2
5,898396E-2
-1,337342E-3
3,044485E-2
2,039130E-2
1,909407E-2
5,152488E-2
4,925472E-2
1,257123E-3
-3,117369E-2
3,012054E-2
5,797436E-3
-2,112014E-2
-1,985958E-3
5,148820E-3
-3,931807E-3
3,202971E-3
5,768673E-2
1,257123E-3
-1,661650E-3
4,666026E-2
2,331007E-2
3,984979E-2
5,703812E-2
6,125412E-2
2,841986E-4
1,747253E-2
4,471441E-2
8,391901E-3
3,693101E-2
4,341718E-2
6,125412E-2
2,752608E-2
5,995689E-2
6,287566E-2
-2,371460E-2
-1,982290E-2
1,682391E-2
6,446052E-3
2,878663E-3
5,797436E-3
-1,949860E-2
-6,814481E-2
-2,533614E-2
-2,634574E-3
-2,793061E-2
2,554355E-3
3,141778E-2
4,990334E-2
2,460731E-2
8,622584E-2
6,644305E-2
2,071561E-2
5,865966E-2
5,282211E-2
5,476796E-2
3,952548E-2
5,152488E-2
4,175896E-3
-1,722844E-2
1,585099E-2
6,121744E-3
-1,593121E-2
-2,955215E-2
-2,630907E-2
-1,528259E-2
5,473128E-3
4,439010E-2
-1,982290E-2
-3,798416E-2
3,595809E-2
4,179564E-2
2,914762E-2
7,418977E-3
2,655315E-2
-3,182230E-2
-1,820136E-2
4,082271E-2
2,554355E-3
5,473128E-3
-7,499196E-3
-8,472120E-3
-1,560690E-2
8,067593E-3
3,660671E-2
-8,472120E-3
1,455375E-2
3,952548E-2
1,876976E-2
1,812114E-2
1,001344E-2
2,841986E-4
-6,165865E-2
2,914762E-2
6,547013E-2
1,260791E-2
2,363438E-2
1,682391E-2
2,947193E-2
1,552668E-2
7,357783E-2
5,574088E-2
6,770361E-3
6,709167E-2
4,860611E-2
5,282211E-2
7,743285E-3
3,044485E-2
-1,074228E-2
-3,214661E-2
3,790394E-2
6,770361E-3
-6,850580E-3
-2,501183E-2
-1,884998E-2
-2,501183E-2
2,230047E-3
7,779383E-2
1,682391E-2
-1,593121E-2
3,174208E-2
3,563378E-2
1,779684E-2
2,622885E-2
3,790394E-2
4,500204E-3
-1,337342E-3
4,406579E-2
-1,366105E-2
8,067593E-3
-1,203951E-2
1,260791E-2
-3,283190E-3
4,082271E-2
5,055195E-2
-1,593121E-2
-4,580423E-3
1,163498E-2
1,228360E-2
7,094669E-3
3,725532E-2
2,298577E-2
-3,344384E-2
1,617530E-2
4,276856E-2
1,844545E-2
2,230047E-3
2,395869E-2
3,725532E-2
3,887686E-2
8,882031E-2
7,519937E-2
1,098637E-2
2,590454E-2
5,606519E-2
4,471441E-2
4,276856E-2
4,244425E-2
-3,283190E-3
-3,020076E-2
3,109347E-2
5,797436E-3
-3,607499E-3
5,473128E-3
3,076916E-2
3,757963E-2
3,076916E-2
7,584799E-2
3,433655E-2
5,473128E-3
5,671381E-2
4,860611E-2
5,022765E-2
3,563378E-2
3,628240E-2
-1,884998E-2
-1,917429E-2
9,364825E-3
-2,890353E-2
-2,047152E-2
-2,436322E-2
-1,917429E-2
-2,922784E-2
6,085067E-4
1,779684E-2
-5,614541E-2
-2,047152E-2
2,103992E-2
2,266146E-2
1,714822E-2
-1,074228E-2
4,175896E-3
-5,809126E-2
4,824512E-3
9,364825E-3
-2,598476E-2
1,581431E-3
-6,526271E-3
1,098637E-2
-1,982290E-2
2,752608E-2
-5,229039E-3
-4,901063E-2
-2,310266E-3
-9,120736E-3
3,202971E-3
-2,533614E-2
-1,074228E-2
-4,609186E-2
-5,971280E-2
2,103992E-2
2,006699E-2
4,175896E-3
-2,958882E-3
-1,337342E-3
-6,887257E-4
1,941838E-2
8,622584E-2
3,433655E-2
3,822825E-2
6,644305E-2
6,255135E-2
4,082271E-2
1,812114E-2
2,655315E-2
-2,403891E-2
1,422945E-2
4,211994E-2
1,098637E-2
1,905739E-3
1,905739E-3
-1,661650E-3
-1,463397E-2
2,168853E-2
5,574088E-2
2,878663E-3
1,487806E-2
4,439010E-2
4,730887E-2
2,849900E-2
3,628240E-2
2,039130E-2
-9,445044E-3
4,179564E-2
5,898396E-2
2,103992E-2
1,422945E-2
1,066206E-2
1,228360E-2
2,136422E-2
6,125412E-2
3,530947E-2
-1,430967E-2
2,136422E-2
5,379503E-2
3,174208E-2
1,682391E-2
4,860611E-2
3,851588E-3
3,202971E-3
4,179564E-2
2,460731E-2
2,687746E-2
4,503872E-2
3,822825E-2
5,314642E-2
8,817169E-2
1,238456E-1
1,047114E-1
4,730887E-2
6,352428E-2
4,536302E-2
6,514582E-2
6,514582E-2
6,741597E-2
-4,010948E-5
7,743285E-3
5,444365E-2
-2,634574E-3
3,202971E-3
-1,661650E-3
2,233715E-2
1,001344E-2
4,244425E-2
7,941537E-2
5,282211E-2
6,092981E-2
6,060550E-2
4,309287E-2
5,022765E-2
3,239070E-2
3,952548E-2
-1,528259E-2
2,071561E-2
3,660671E-2
-2,144444E-2
-9,769352E-3
-1,560690E-2
1,617530E-2
-3,247092E-2
3,239070E-2
7,418977E-3
-8,079283E-2
-1,690413E-2
4,824512E-3
2,558023E-2
9,328148E-4
7,418977E-3
-2,728199E-2
-4,771340E-2
1,325652E-2
4,500204E-3
-5,229039E-3
-1,171520E-2
3,202971E-3
1,581431E-3
3,202971E-3
5,509227E-2
1,195929E-2
-1,985958E-3
3,076916E-2
-2,310266E-3
-5,553347E-3
-7,174888E-3
9,040517E-3
-4,544324E-2
-6,201963E-3
3,076916E-2
1,844545E-2
7,094669E-3
-8,472120E-3
-4,904731E-3
-1,268813E-2
3,076916E-2
3,530947E-2
-6,850580E-3
-5,229039E-3
2,136422E-2
1,293221E-2
6,085067E-4
-1,268813E-2
-2,501183E-2
-6,230726E-2
-1,657982E-2
6,770361E-3
-2,760630E-2
-1,560690E-2
-1,041797E-2
-1,985958E-3
-4,010948E-5
4,082271E-2
4,179564E-2
-7,174888E-3
1,876976E-2
1,714822E-2
2,493161E-2
3,044485E-2
3,693101E-2
-9,120736E-3
-3,895708E-2
3,530947E-2
3,141778E-2
4,175896E-3
-4,256115E-3
-2,630907E-2
-2,468752E-2
-1,041797E-2
4,601164E-2
2,841986E-4
-2,695768E-2
2,363438E-2
6,121744E-3
-4,010948E-5
-4,256115E-3
2,720177E-2
-7,174888E-3
3,527280E-3
5,217349E-2
-3,283190E-3
3,202971E-3
1,257123E-3
2,266146E-2
2,493161E-2
5,379503E-2
7,909107E-2
7,094669E-3
2,103992E-2
1,714822E-2
-1,884998E-2
-1,236382E-2
-2,310266E-3
-9,769352E-3
-5,549679E-2
-1,463397E-2
1,257123E-3
-5,841557E-2
-3,474108E-2
-3,603831E-2
8,716209E-3
2,554355E-3
5,379503E-2
4,633595E-2
-1,430967E-2
2,168853E-2
3,239070E-2
3,239070E-2
2,752608E-2
4,179564E-2
6,085067E-4
-4,706478E-2
-1,985958E-3
-5,877655E-3
-1,593121E-2
6,121744E-3
-2,634574E-3
-5,553347E-3
-7,499196E-3
4,471441E-2
2,525592E-2
-2,890353E-2
1,390514E-2
6,770361E-3
5,797436E-3
-5,877655E-3
-3,084938E-2
-9,117068E-2
-9,571100E-2
-6,392880E-2
-1,093319E-1
-1,560323E-1
-1,651129E-1
-1,073861E-1
6,190274E-2
3,054581E-1
5,496621E-1
6,797097E-1
8,567819E-1
1,052015E+0
1,162280E+0
1,272545E+0
1,352973E+0
1,443455E+0
1,441185E+0
1,525505E+0
1,568638E+0
1,513506E+0
1,443131E+0
1,277734E+0
1,081852E+0
8,298643E-1
6,268475E-1
3,466453E-1
4,276856E-2
-1,690046E-1
-4,151545E-1
-5,983885E-1
-7,741635E-1
-8,941575E-1
-1,040096E+0
-1,108525E+0
-1,082905E+0
-1,099769E+0
-1,085824E+0
-1,076094E+0
-1,007017E+0
-9,788019E-1
-9,324259E-1
-8,406467E-1
-8,279987E-1
-7,900546E-1
-7,287604E-1
-6,992484E-1
-6,668175E-1
-6,343867E-1
-5,808759E-1
-5,857405E-1
-5,477965E-1
-4,667195E-1
-4,761244E-1
-4,336400E-1
-3,830480E-1
-3,584006E-1
-3,259697E-1
-2,461900E-1
-1,874902E-1
-2,046785E-1
-1,881388E-1
-1,420871E-1
-1,300877E-1
-1,103049E-1
-1,002513E-1
-6,684758E-2
-8,500883E-2
-6,165865E-2
-2,371460E-2
-3,960570E-2
1,195929E-2
1,487806E-2
2,752608E-2
3,368793E-2
1,157379E-1
8,525292E-2
3,206639E-2
6,449720E-2
6,125412E-2
6,611874E-2
6,611874E-2
9,368493E-2
5,087626E-2
-4,010948E-5
8,071261E-2
8,168553E-2
6,968613E-2
7,973968E-2
7,584799E-2
6,871321E-2
9,563078E-2
1,329262E-1
1,144406E-1
8,395569E-2
1,261157E-1
1,160622E-1
1,180080E-1
1,267644E-1
1,128191E-1
4,957903E-2
4,309287E-2
8,914462E-2
4,925472E-2
5,574088E-2
5,379503E-2
5,509227E-2
2,849900E-2
5,444365E-2
7,617229E-2
1,455375E-2
6,121744E-3
7,714522E-2
7,325352E-2
7,519937E-2
8,719877E-2
7,714522E-2
2,460731E-2
5,606519E-2
8,428000E-2
5,736242E-2
7,325352E-2
8,071261E-2
9,919817E-2
5,249780E-2
1,111976E-1
1,322776E-1
5,574088E-2
6,903752E-2
8,460430E-2
5,801104E-2
5,865966E-2
9,011754E-2
5,282211E-2
7,743285E-3
5,087626E-2
5,055195E-2
6,255135E-2
6,287566E-2
4,763318E-2
3,693101E-2
3,790394E-2
8,590154E-2
6,060550E-2
3,303932E-2
5,314642E-2
4,179564E-2
4,536302E-2
3,076916E-2
3,368793E-2
-3,020076E-2
-3,084938E-2
3,855255E-2
-5,229039E-3
-1,236382E-2
-1,884998E-2
4,500204E-3
-1,203951E-2
4,568733E-2
6,482151E-2
9,364825E-3
1,747253E-2
5,022765E-2
2,395869E-2
2,785039E-2
3,887686E-2
3,757963E-2
-4,904731E-3
4,175896E-3
4,211994E-2
1,098637E-2
-2,958882E-3
-1,139089E-2
-2,339029E-2
-3,668692E-2
3,466086E-2
2,201284E-2
1,257123E-3
8,391901E-3
2,493161E-2
2,071561E-2
-1,337342E-3
2,878663E-3
-1,495828E-2
-1,755275E-2
3,725532E-2
5,347073E-2
1,585099E-2
3,822825E-2
4,341718E-2
4,471441E-2
4,860611E-2
1,115219E-1
6,157843E-2
2,720177E-2
5,995689E-2
3,141778E-2
2,395869E-2
-5,877655E-3
2,687746E-2
-2,598476E-2
-3,830846E-2
1,260791E-2
-1,139089E-2
-4,252447E-2
-5,225371E-2
-2,695768E-2
-2,176875E-2
2,687746E-2
4,536302E-2
-1,203951E-2
-1,236382E-2
3,563378E-2
2,817469E-2
3,109347E-2
2,687746E-2
3,336362E-2
-2,274168E-2
2,006699E-2
3,660671E-2
-1,884998E-2
7,418977E-3
5,148820E-3
1,390514E-2
-1,106658E-2
4,147133E-2
4,925472E-2
-2,241737E-2
1,066206E-2
1,520237E-2
3,239070E-2
4,406579E-2
6,709167E-2
2,460731E-2
-2,014721E-2
5,217349E-2
4,698456E-2
3,693101E-2
4,763318E-2
4,049840E-2
3,498517E-2
3,920117E-2
9,141477E-2
4,568733E-2
9,040517E-3
3,368793E-2
6,287566E-2
4,633595E-2
4,536302E-2
6,806459E-2
-1,661650E-3
-1,171520E-2
6,157843E-2
3,239070E-2
4,049840E-2
5,995689E-2
5,152488E-2
6,936182E-2
6,255135E-2
1,105490E-1
2,785039E-2
3,855255E-2
5,930827E-2
6,514582E-2
5,120057E-2
5,444365E-2
3,303932E-2
-3,603831E-2
4,824512E-3
4,893041E-2
1,520237E-2
1,455375E-2
4,824512E-3
2,266146E-2
1,844545E-2
7,130767E-2
8,298276E-2
2,039130E-2
6,806459E-2
6,449720E-2
4,341718E-2
4,471441E-2
6,092981E-2
9,689133E-3
-4,010948E-5
5,087626E-2
4,471441E-2
1,779684E-2
2,071561E-2
2,590454E-2
1,033775E-2
-8,147812E-3
7,390214E-2
5,833535E-2
3,202971E-3
4,374148E-2
3,595809E-2
5,087626E-2
4,893041E-2
5,638950E-2
1,617530E-2
2,878663E-3
9,076616E-2
4,860611E-2
6,806459E-2
6,838890E-2
8,557723E-2
5,801104E-2
8,071261E-2
1,160622E-1
5,995689E-2
5,768673E-2
9,109047E-2
5,963258E-2
3,757963E-2
4,471441E-2
5,379503E-2
2,554355E-3
1,779684E-2
4,374148E-2
1,293221E-2
3,012054E-2
5,347073E-2
3,952548E-2
2,103992E-2
8,200984E-2
1,173594E-1
3,271501E-2
7,455075E-2
8,849600E-2
8,492861E-2
8,784739E-2
9,757663E-2
8,103691E-2
3,141778E-2
8,752308E-2
7,909107E-2
3,855255E-2
4,147133E-2
4,374148E-2
4,309287E-2
3,401224E-2
8,719877E-2
4,698456E-2
2,655315E-2
6,287566E-2
6,157843E-2
7,455075E-2
7,163198E-2
7,941537E-2
1,260791E-2
1,812114E-2
7,130767E-2
6,449720E-2
5,509227E-2
5,768673E-2
5,249780E-2
3,239070E-2
5,898396E-2
9,076616E-2
2,039130E-2
-4,580423E-3
4,147133E-2
2,817469E-2
2,752608E-2
1,552668E-2
2,460731E-2
-5,160510E-2
-3,668692E-2
8,391901E-3
-3,733554E-2
-7,174888E-3
9,689133E-3
9,040517E-3
-2,144444E-2
-2,310266E-3
-3,765985E-2
-1,015485E-1
-5,355095E-2
-2,047152E-2
-3,701123E-2
-5,582110E-2
-6,068572E-2
-1,018729E-1
-1,417627E-1
-1,002513E-1
-8,436021E-2
-1,151695E-1
-1,125750E-1
-1,320335E-1
-1,239258E-1
-1,343037E-1
-7,138789E-2
-9,181930E-2
-1,368981E-1
-7,852267E-2
-8,436021E-2
-9,571100E-2
-1,278175E-1
-1,135479E-1
-1,719234E-1
-1,865173E-1
-1,278175E-1
-1,540865E-1
-1,651129E-1
-1,706262E-1
-1,800311E-1
-1,748422E-1
-1,602483E-1
-1,141966E-1
-1,680317E-1
-1,829499E-1
-1,459788E-1
-1,498704E-1
-1,472760E-1
-1,450058E-1
-1,352766E-1
-1,871659E-1
-1,394926E-1
-8,792760E-2
-1,300877E-1
-1,385197E-1
-1,265203E-1
-1,021972E-1
-1,073861E-1
-3,311954E-2
-1,722844E-2
-9,311653E-2
-5,809126E-2
-3,344384E-2
-3,928139E-2
-4,544324E-2
-1,203951E-2
-1,722844E-2
-3,441677E-2
3,303932E-2
2,298577E-2
-4,580423E-3
-1,398536E-2
1,228360E-2
2,136422E-2
3,725532E-2
1,202782E-1
1,060086E-1
4,633595E-2
8,622584E-2
8,719877E-2
9,044185E-2
9,044185E-2
9,109047E-2
5,347073E-2
3,076916E-2
9,206339E-2
8,103691E-2
3,628240E-2
2,428300E-2
3,303932E-2
3,563378E-2
5,930827E-2
1,099003E-1
5,055195E-2
1,487806E-2
5,801104E-2
4,406579E-2
5,314642E-2
4,374148E-2
8,590154E-2
3,239070E-2
5,509227E-2
1,189810E-1
6,774028E-2
7,682091E-2
5,703812E-2
5,152488E-2
3,109347E-2
8,752308E-2
1,131434E-1
3,660671E-2
5,249780E-2
6,222705E-2
5,963258E-2
4,341718E-2
4,763318E-2
3,984979E-2
-2,079583E-2
4,730887E-2
4,893041E-2
2,266146E-2
4,082271E-2
5,411934E-2
5,347073E-2
4,795749E-2
1,267644E-1
9,109047E-2
3,239070E-2
5,930827E-2
5,963258E-2
4,406579E-2
4,211994E-2
7,357783E-2
-4,256115E-3
-3,020076E-2
2,687746E-2
3,044485E-2
1,585099E-2
1,585099E-2
1,617530E-2
7,094669E-3
3,336362E-2
5,509227E-2
1,909407E-2
9,689133E-3
7,876676E-2
9,984678E-2
4,147133E-2
2,720177E-2
3,920117E-2
-2,403891E-2
3,202971E-3
2,395869E-2
1,422945E-2
2,363438E-2
1,358083E-2
2,071561E-2
-1,949860E-2
1,260791E-2
6,319997E-2
2,363438E-2
2,136422E-2
2,493161E-2
1,293221E-2
3,527280E-3
2,363438E-2
-6,887257E-4
-3,506538E-2
4,503872E-2
9,206339E-2
2,785039E-2
2,622885E-2
2,266146E-2
2,331007E-2
1,228360E-2
8,071261E-2
7,584799E-2
3,076916E-2
7,682091E-2
7,487506E-2
5,282211E-2
3,271501E-2
6,547013E-2
1,358083E-2
-8,472120E-3
4,374148E-2
2,395869E-2
-6,887257E-4
6,085067E-4
1,905739E-3
-9,445044E-3
2,136422E-2
8,817169E-2
4,211994E-2
1,325652E-2
5,055195E-2
4,082271E-2
2,687746E-2
5,736242E-2
5,282211E-2
4,175896E-3
2,168853E-2
7,325352E-2
5,314642E-2
3,044485E-2
1,747253E-2
8,716209E-3
2,878663E-3
5,120057E-2
5,444365E-2
-1,171520E-2
1,682391E-2
2,266146E-2
1,066206E-2
8,391901E-3
2,103992E-2
3,206639E-2
-7,174888E-3
1,131067E-2
2,655315E-2
1,905739E-3
4,500204E-3
6,770361E-3
2,039130E-2
7,743285E-3
7,292921E-2
5,120057E-2
-3,644176E-4
1,422945E-2
4,175896E-3
1,876976E-2
2,687746E-2
2,233715E-2
-2,176875E-2
-5,322664E-2
1,066206E-2
-3,283190E-3
-3,182230E-2
-3,214661E-2
2,071561E-2
2,979624E-2
2,947193E-2
7,973968E-2
4,179564E-2
1,941838E-2
4,828180E-2
3,368793E-2
2,849900E-2
2,882331E-2
4,211994E-2
-2,079583E-2
-2,176875E-2
1,617530E-2
-2,047152E-2
-2,501183E-2
-2,112014E-2
-1,820136E-2
-3,052507E-2
8,716209E-3
2,266146E-2
-4,220016E-2
-9,120736E-3
3,368793E-2
4,114702E-2
2,071561E-2
1,714822E-2
2,460731E-2
-2,890353E-2
3,530947E-2
4,309287E-2
2,233715E-2
1,714822E-2
1,552668E-2
2,525592E-2
-2,634574E-3
2,849900E-2
3,141778E-2
-1,013034E-3
1,293221E-2
1,163498E-2
-5,877655E-3
-3,283190E-3
6,770361E-3
-4,025431E-2
-7,073927E-2
5,148820E-3
3,822825E-2
1,228360E-2
2,590454E-2
2,525592E-2
2,655315E-2
3,109347E-2
9,303631E-2
2,785039E-2
9,689133E-3
5,638950E-2
5,217349E-2
4,309287E-2
2,460731E-2
4,439010E-2
-1,463397E-2
6,446052E-3
3,401224E-2
-8,796428E-3
-6,201963E-3
-5,229039E-3
-4,580423E-3
-3,733554E-2
8,716209E-3
4,114702E-2
9,040517E-3
2,590454E-2
2,298577E-2
3,757963E-2
2,039130E-2
4,503872E-2
3,336362E-2
-5,877655E-3
3,206639E-2
4,503872E-2
2,039130E-2
-1,013034E-3
9,328148E-4
3,012054E-2
2,331007E-2
8,103691E-2
6,255135E-2
-1,171520E-2
3,044485E-2
3,012054E-2
1,163498E-2
-1,661650E-3
2,493161E-2
1,552668E-2
-1,333674E-2
3,725532E-2
1,066206E-2
1,001344E-2
4,824512E-3
1,195929E-2
6,446052E-3
1,487806E-2
7,390214E-2
-1,661650E-3
-4,580423E-3
7,418977E-3
-8,796428E-3
-6,526271E-3
-5,229039E-3
-1,074228E-2
-7,300943E-2
-6,133434E-2
-8,472120E-3
-4,868632E-2
-3,668692E-2
-1,820136E-2
7,094669E-3
-1,366105E-2
1,876976E-2
5,379503E-2
1,905739E-3
3,206639E-2
4,730887E-2
3,693101E-2
3,271501E-2
3,660671E-2
3,952548E-2
-1,268813E-2
1,487806E-2
1,649960E-2
4,824512E-3
2,395869E-2
2,298577E-2
-4,256115E-3
-1,203951E-2
4,730887E-2
3,368793E-2
-3,603831E-2
3,012054E-2
5,282211E-2
6,417289E-2
4,114702E-2
4,568733E-2
2,882331E-2
-1,301243E-2
3,368793E-2
2,395869E-2
1,195929E-2
1,195929E-2
9,689133E-3
2,655315E-2
2,233715E-2
5,833535E-2
9,364825E-3
-7,499196E-3
3,530947E-2
1,974268E-2
1,617530E-2
-2,014721E-2
2,882331E-2
-3,409246E-2
-1,430967E-2
4,957903E-2
1,941838E-2
3,952548E-2
2,071561E-2
2,103992E-2
5,473128E-3
4,730887E-2
6,190274E-2
1,905739E-3
1,260791E-2
2,266146E-2
6,121744E-3
-1,366105E-2
-1,949860E-2
-4,544324E-2
-6,587465E-2
-1,463397E-2
2,230047E-3
-4,349739E-2
-4,284878E-2
-2,371460E-2
-2,144444E-2
-3,283190E-3
4,341718E-2
4,503872E-2
-1,337342E-3
2,785039E-2
1,390514E-2
2,525592E-2
2,331007E-2
3,595809E-2
-8,147812E-3
-4,349739E-2
3,725532E-2
1,909407E-2
7,094669E-3
-4,010948E-5
-1,268813E-2
-4,904731E-3
2,136422E-2
1,063329E-1
3,530947E-2
9,328148E-4
4,017409E-2
4,309287E-2
3,206639E-2
1,649960E-2
2,849900E-2
-2,760630E-2
8,067593E-3
3,920117E-2
1,876976E-2
2,525592E-2
1,941838E-2
1,909407E-2
-2,958882E-3
3,757963E-2
6,903752E-2
1,163498E-2
1,033775E-2
9,040517E-3
-2,306598E-2
-2,310266E-3
1,228360E-2
6,085067E-4
-4,836202E-2
-1,949860E-2
9,689133E-3
-2,371460E-2
1,487806E-2
1,033775E-2
3,855255E-2
2,006699E-2
7,130767E-2
5,963258E-2
5,148820E-3
5,509227E-2
6,547013E-2
6,157843E-2
6,092981E-2
6,903752E-2
2,168853E-2
-4,580423E-3
4,276856E-2
2,039130E-2
8,067593E-3
4,175896E-3
2,201284E-2
1,033775E-2
2,168853E-2
6,838890E-2
8,460430E-2
4,341718E-2
7,163198E-2
5,379503E-2
8,525292E-2
6,709167E-2
6,255135E-2
2,395869E-2
3,822825E-2
1,017926E-1
5,801104E-2
4,049840E-2
3,660671E-2
4,341718E-2
2,103992E-2
3,952548E-2
4,276856E-2
-3,344384E-2
-5,553347E-3
2,979624E-2
2,201284E-2
7,418977E-3
-2,958882E-3
-7,823504E-3
-7,041497E-2
-9,120736E-3
1,714822E-2
2,266146E-2
3,628240E-2
2,233715E-2
2,071561E-2
1,195929E-2
5,606519E-2
4,406579E-2
-1,301243E-2
1,812114E-2
3,141778E-2
2,720177E-2
2,979624E-2
2,201284E-2
-1,203951E-2
-5,355095E-2
1,876976E-2
3,368793E-2
-2,533614E-2
-1,333674E-2
-3,474108E-2
-1,852567E-2
-2,047152E-2
4,957903E-2
3,206639E-2
2,298577E-2
4,341718E-2
1,844545E-2
1,617530E-2
1,260791E-2
3,563378E-2
-3,247092E-2
-2,176875E-2
3,790394E-2
1,905739E-3
5,797436E-3
3,851588E-3
-2,958882E-3
-8,472120E-3
3,401224E-2
6,838890E-2
2,493161E-2
1,228360E-2
4,893041E-2
3,174208E-2
1,195929E-2
-3,607499E-3
2,878663E-3
-4,382170E-2
1,001344E-2
2,363438E-2
-2,598476E-2
-1,985958E-3
-8,147812E-3
2,622885E-2
-2,112014E-2
3,336362E-2
2,687746E-2
-1,755275E-2
9,328148E-4
-5,877655E-3
-9,769352E-3
-1,661650E-3
2,914762E-2
-1,301243E-2
-4,836202E-2
3,851588E-3
-3,644176E-4
-3,376815E-2
-2,728199E-2
-5,553347E-3
3,527280E-3
3,401224E-2
9,044185E-2
3,530947E-2
2,230047E-3
3,725532E-2
1,876976E-2
2,201284E-2
3,693101E-2
4,082271E-2
2,841986E-4
-6,526271E-3
5,347073E-2
-1,236382E-2
-3,931807E-3
-1,013034E-3
1,131067E-2
-2,209306E-2
1,358083E-2
5,282211E-2
-3,283190E-3
-1,013034E-3
1,422945E-2
6,085067E-4
3,012054E-2
4,730887E-2
3,109347E-2
-1,820136E-2
2,785039E-2
5,087626E-2
3,822825E-2
1,974268E-2
1,747253E-2
1,905739E-3
-1,495828E-2
2,493161E-2
1,714822E-2
-3,928139E-2
-1,074228E-2
2,590454E-2
1,257123E-3
-9,769352E-3
1,905739E-3
-8,796428E-3
-6,165865E-2
-1,495828E-2
-5,877655E-3
6,085067E-4
3,109347E-2
2,655315E-2
2,136422E-2
1,163498E-2
7,325352E-2
3,498517E-2
2,201284E-2
5,541658E-2
3,855255E-2
4,341718E-2
3,368793E-2
2,331007E-2
-3,668692E-2
-2,922784E-2
4,730887E-2
2,525592E-2
-1,074228E-2
2,878663E-3
-3,283190E-3
2,230047E-3
3,174208E-2
7,682091E-2
2,785039E-2
4,406579E-2
5,898396E-2
3,109347E-2
2,947193E-2
3,563378E-2
3,141778E-2
-2,533614E-2
1,358083E-2
5,184919E-2
1,682391E-2
7,418977E-3
-4,580423E-3
-2,144444E-2
-3,052507E-2
3,498517E-2
4,049840E-2
-1,074228E-2
4,500204E-3
1,358083E-2
2,590454E-2
2,103992E-2
3,368793E-2
1,905739E-3
-4,025431E-2
1,617530E-2
4,276856E-2
-7,499196E-3
2,136422E-2
2,006699E-2
8,391901E-3
-1,013034E-3
7,130767E-2
3,044485E-2
-8,147812E-3
3,239070E-2
3,527280E-3
-9,445044E-3
-1,268813E-2
2,914762E-2
-3,117369E-2
-4,674048E-2
1,325652E-2
-1,852567E-2
-3,283190E-3
-1,820136E-2
-9,445044E-3
-3,701123E-2
2,849900E-2
4,471441E-2
-4,904731E-3
6,085067E-4
4,147133E-2
3,693101E-2
3,628240E-2
5,249780E-2
5,768673E-2
-1,337342E-3
3,725532E-2
5,379503E-2
6,085067E-4
3,855255E-2
5,022765E-2
6,871321E-2
6,514582E-2
1,225484E-1
1,364936E-1
8,492861E-2
8,655015E-2
7,357783E-2
7,487506E-2
8,817169E-2
1,105490E-1
7,098336E-2
1,487806E-2
7,325352E-2
7,455075E-2
3,790394E-2
1,293221E-2
2,331007E-2
2,006699E-2
7,418977E-3
6,352428E-2
-1,949860E-2
-8,014421E-2
-8,472120E-3
-2,310266E-3
-2,079583E-2
-3,214661E-2
-1,171520E-2
-5,419956E-2
-4,965925E-2
-2,310266E-3
-2,310266E-3
-1,236382E-2
2,103992E-2
1,682391E-2
6,121744E-3
4,633595E-2
1,335748E-1
4,406579E-2
2,363438E-2
7,065906E-2
6,774028E-2
5,411934E-2
4,341718E-2
5,379503E-2
-4,057862E-2
-8,472120E-3
2,720177E-2
-6,201963E-3
-2,436322E-2
-2,176875E-2
-1,171520E-2
-3,214661E-2
5,148820E-3
2,230047E-3
-4,706478E-2
1,812114E-2
3,174208E-2
9,689133E-3
-5,553347E-3
1,390514E-2
-1,171520E-2
-4,414601E-2
-1,985958E-3
-3,644176E-4
-3,279523E-2
-3,311954E-2
-3,020076E-2
-5,225371E-2
-4,317309E-2
1,325652E-2
1,844545E-2
-2,728199E-2
-2,634574E-3
-1,463397E-2
-1,463397E-2
-1,884998E-2
-4,256115E-3
-3,344384E-2
-2,047152E-2
5,120057E-2
2,071561E-2
5,473128E-3
2,914762E-2
2,006699E-2
1,520237E-2
2,622885E-2
7,292921E-2
1,909407E-2
1,131067E-2
3,790394E-2
1,747253E-2
-3,283190E-3
-1,661650E-3
8,716209E-3
-5,128079E-2
-3,409246E-2
1,905739E-3
-3,798416E-2
-2,047152E-2
-4,609186E-2
-3,020076E-2
-4,349739E-2
2,817469E-2
3,076916E-2
-3,117369E-2
-1,560690E-2
1,682391E-2
2,201284E-2
3,303932E-2
4,147133E-2
2,363438E-2
-4,414601E-2
1,649960E-2
2,071561E-2
-3,603831E-2
1,520237E-2
2,882331E-2
3,076916E-2
2,103992E-2
4,795749E-2
1,163498E-2
-1,463397E-2
3,984979E-2
1,714822E-2
2,233715E-2
3,693101E-2
6,157843E-2
-4,580423E-3
-1,787705E-2
5,087626E-2
1,455375E-2
7,743285E-3
1,293221E-2
1,649960E-2
-3,644176E-4
2,882331E-2
8,492861E-2
-1,041797E-2
-3,863277E-2
1,228360E-2
-4,010948E-5
2,554355E-3
-1,884998E-2
-2,663337E-2
-6,360450E-2
-3,214661E-2
1,257123E-3
-8,796428E-3
-8,472120E-3
1,682391E-2
2,817469E-2
7,418977E-3
4,309287E-2
6,806459E-2
-1,013034E-3
9,040517E-3
2,006699E-2
-7,823504E-3
-3,344384E-2
-2,955215E-2
-5,160510E-2
-1,595997E-1
-1,485732E-1
-1,715991E-1
-1,732206E-1
-6,133434E-2
1,251428E-1
3,434022E-1
5,506351E-1
8,120274E-1
9,430479E-1
1,033854E+0
1,236871E+0
1,340001E+0
1,416862E+0
1,471022E+0
1,550153E+0
1,541721E+0
1,533937E+0
1,529073E+0
1,386053E+0
1,219683E+0
1,003693E+0
7,611110E-1
4,744226E-1
2,373534E-1
2,655315E-2
-2,711617E-1
-4,994746E-1
-6,512508E-1
-8,095131E-1
-9,278856E-1
-1,024854E+0
-1,073176E+0
-1,106579E+0
-1,092634E+0
-1,014151E+0
-1,030691E+0
-1,002476E+0
-9,768561E-1
-9,077784E-1
-8,821581E-1
-7,825955E-1
-7,271388E-1
-7,579481E-1
-6,940594E-1
-6,616286E-1
-6,308193E-1
-6,142796E-1
-5,581743E-1
-5,153657E-1
-5,153657E-1
-4,326671E-1
-4,054252E-1
-3,888855E-1
-3,697513E-1
-3,207808E-1
-2,877014E-1
-2,542977E-1
-1,446815E-1
-1,362495E-1
-1,728963E-1
-1,151695E-1
-9,181930E-2
-8,403591E-2
-7,949559E-2
-4,349739E-2
-7,300943E-2
-7,203651E-2
4,500204E-3
-2,958882E-3
-2,922784E-2
-3,644176E-4
2,136422E-2
2,331007E-2
4,763318E-2
8,817169E-2
4,147133E-2
6,741597E-2
7,584799E-2
6,774028E-2
5,736242E-2
8,817169E-2
1,030899E-1
5,509227E-2
7,357783E-2
1,267644E-1
9,725232E-2
1,105490E-1
1,050357E-1
1,086031E-1
9,238770E-2
1,345478E-1
1,400610E-1
7,714522E-2
1,014683E-1
1,076302E-1
9,919817E-2
8,038830E-2
8,395569E-2
7,065906E-2
2,841986E-4
3,628240E-2
3,725532E-2
1,163498E-2
2,947193E-2
6,482151E-2
6,287566E-2
5,087626E-2
9,076616E-2
8,817169E-2
3,757963E-2
7,098336E-2
9,206339E-2
9,238770E-2
9,141477E-2
1,060086E-1
4,374148E-2
6,770361E-3
6,644305E-2
5,087626E-2
3,952548E-2
5,184919E-2
3,433655E-2
2,103992E-2
2,201284E-2
2,460731E-2
-3,931807E-3
1,905739E-3
7,779383E-2
7,390214E-2
7,065906E-2
3,984979E-2
5,411934E-2
-9,445044E-3
1,585099E-2
6,157843E-2
2,266146E-2
3,855255E-2
3,595809E-2
6,449720E-2
2,817469E-2
6,384859E-2
8,103691E-2
3,076916E-2
5,444365E-2
4,925472E-2
3,595809E-2
3,887686E-2
5,184919E-2
1,195929E-2
-2,047152E-2
4,341718E-2
7,552368E-2
4,309287E-2
4,439010E-2
4,633595E-2
3,206639E-2
4,114702E-2
1,001711E-1
7,973968E-2
2,071561E-2
4,471441E-2
6,579443E-2
5,768673E-2
5,736242E-2
3,660671E-2
1,293221E-2
-1,690413E-2
2,785039E-2
2,590454E-2
1,390514E-2
9,040517E-3
5,473128E-3
-1,949860E-2
-2,634574E-3
6,838890E-2
1,747253E-2
2,841986E-4
3,206639E-2
8,067593E-3
1,131067E-2
8,391901E-3
4,633595E-2
-2,501183E-2
-4,904731E-3
1,552668E-2
3,527280E-3
-3,117369E-2
-1,722844E-2
3,202971E-3
-4,904731E-3
5,509227E-2
6,319997E-2
-2,634574E-3
3,822825E-2
5,833535E-2
2,752608E-2
2,039130E-2
4,049840E-2
4,471441E-2
-2,079583E-2
1,552668E-2
3,401224E-2
2,233715E-2
3,628240E-2
3,628240E-2
5,022765E-2
2,720177E-2
7,195629E-2
5,217349E-2
1,098637E-2
3,336362E-2
3,660671E-2
3,693101E-2
2,687746E-2
3,368793E-2
-7,823504E-3
-2,047152E-2
6,352428E-2
1,098637E-2
4,824512E-3
3,044485E-2
3,855255E-2
3,433655E-2
3,563378E-2
6,709167E-2
4,601164E-2
4,471441E-2
6,547013E-2
5,671381E-2
6,741597E-2
6,157843E-2
6,482151E-2
-1,203951E-2
-8,147812E-3
2,720177E-2
2,230047E-3
1,844545E-2
1,163498E-2
1,163498E-2
-1,171520E-2
2,849900E-2
5,249780E-2
-1,884998E-2
4,500204E-3
5,022765E-2
5,411934E-2
3,303932E-2
3,725532E-2
2,558023E-2
-1,625551E-2
3,725532E-2
4,925472E-2
2,914762E-2
5,473128E-3
4,500204E-3
-6,850580E-3
-1,013034E-3
4,406579E-2
4,925472E-2
-3,644176E-4
4,860611E-2
4,893041E-2
3,498517E-2
2,525592E-2
4,536302E-2
4,175896E-3
-3,830846E-2
4,471441E-2
4,503872E-2
4,211994E-2
3,498517E-2
4,179564E-2
3,855255E-2
4,406579E-2
9,919817E-2
3,725532E-2
2,655315E-2
4,828180E-2
4,017409E-2
1,163498E-2
-6,850580E-3
1,066206E-2
-1,528259E-2
1,325652E-2
4,276856E-2
5,797436E-3
1,487806E-2
3,466086E-2
3,141778E-2
1,131067E-2
4,666026E-2
1,040628E-1
3,401224E-2
5,347073E-2
6,579443E-2
5,379503E-2
5,671381E-2
6,547013E-2
4,568733E-2
-6,887257E-4
5,022765E-2
5,638950E-2
1,941838E-2
1,293221E-2
4,175896E-3
2,558023E-2
2,525592E-2
1,017926E-1
7,909107E-2
2,493161E-2
6,871321E-2
7,714522E-2
6,028120E-2
6,547013E-2
9,109047E-2
7,228060E-2
4,893041E-2
1,154136E-1
1,105490E-1
8,784739E-2
8,849600E-2
9,692801E-2
8,752308E-2
1,089274E-1
1,653570E-1
1,102246E-1
9,076616E-2
9,919817E-2
8,460430E-2
9,141477E-2
7,098336E-2
6,838890E-2
2,914762E-2
1,714822E-2
7,746953E-2
5,476796E-2
4,601164E-2
4,536302E-2
5,476796E-2
3,757963E-2
8,817169E-2
1,183323E-1
3,693101E-2
6,028120E-2
7,909107E-2
7,065906E-2
6,060550E-2
5,541658E-2
5,055195E-2
-1,333674E-2
1,520237E-2
1,844545E-2
-2,112014E-2
-1,657982E-2
-1,690413E-2
-2,144444E-2
-3,863277E-2
-3,644176E-4
7,418977E-3
-3,960570E-2
-5,229039E-3
1,358083E-2
2,266146E-2
9,328148E-4
2,230047E-3
-2,371460E-2
-4,706478E-2
5,797436E-3
-1,139089E-2
-1,495828E-2
-2,501183E-2
-4,901063E-2
-3,830846E-2
-3,311954E-2
-4,904731E-3
-4,252447E-2
-7,463097E-2
-3,571400E-2
-5,387525E-2
-7,041497E-2
-7,138789E-2
-4,252447E-2
-1,041430E-1
-1,025215E-1
-5,030786E-2
-6,911773E-2
-5,517249E-2
-8,306298E-2
-7,495528E-2
-7,690113E-2
-4,965925E-2
-3,279523E-2
-9,830546E-2
-1,060889E-1
-1,096562E-1
-9,862977E-2
-1,177639E-1
-1,304120E-1
-1,586268E-1
-2,030570E-1
-1,508434E-1
-1,427357E-1
-1,920305E-1
-1,897603E-1
-1,959222E-1
-1,784096E-1
-1,955979E-1
-1,368981E-1
-1,388440E-1
-1,787339E-1
-1,492218E-1
-1,476003E-1
-1,216556E-1
-1,433843E-1
-1,274932E-1
-1,521406E-1
-1,696532E-1
-9,895408E-2
-9,603531E-2
-1,232772E-1
-1,278175E-1
-1,242501E-1
-1,015485E-1
-6,944204E-2
-1,366105E-2
-5,873987E-2
-8,500883E-2
-2,630907E-2
-2,825491E-2
-1,722844E-2
-1,949860E-2
-4,256115E-3
-2,890353E-2
-1,982290E-2
1,844545E-2
-1,917429E-2
-6,887257E-4
2,554355E-3
1,876976E-2
-1,661650E-3
5,606519E-2
9,563078E-2
1,682391E-2
4,990334E-2
4,990334E-2
5,768673E-2
5,801104E-2
8,136122E-2
7,001044E-2
1,098637E-2
6,709167E-2
9,044185E-2
5,801104E-2
4,893041E-2
7,065906E-2
9,790094E-2
1,060086E-1
1,647084E-1
1,416825E-1
8,752308E-2
1,202782E-1
1,043871E-1
1,124948E-1
1,034142E-1
1,231970E-1
5,898396E-2
4,730887E-2
8,655015E-2
5,574088E-2
3,757963E-2
2,006699E-2
4,309287E-2
1,552668E-2
3,174208E-2
7,973968E-2
4,795749E-2
1,325652E-2
4,374148E-2
7,519937E-2
6,871321E-2
6,352428E-2
7,617229E-2
1,974268E-2
3,595809E-2
8,265846E-2
5,541658E-2
5,995689E-2
5,087626E-2
4,860611E-2
3,271501E-2
6,806459E-2
8,914462E-2
2,460731E-2
2,201284E-2
5,606519E-2
5,022765E-2
3,012054E-2
2,979624E-2
2,720177E-2
-2,371460E-2
1,422945E-2
4,147133E-2
2,622885E-2
4,601164E-2
2,882331E-2
4,147133E-2
2,979624E-2
8,136122E-2
4,309287E-2
1,905739E-3
4,471441E-2
7,422644E-2
4,763318E-2
3,012054E-2
2,849900E-2
-8,796428E-3
-2,598476E-2
4,147133E-2
4,406579E-2
-2,958882E-3
-5,229039E-3
2,554355E-3
1,358083E-2
5,148820E-3
3,920117E-2
3,984979E-2
2,817469E-2
7,001044E-2
5,509227E-2
3,660671E-2
3,271501E-2
5,833535E-2
-2,958882E-3
1,131067E-2
5,152488E-2
2,039130E-2
2,039130E-2
4,211994E-2
1,876976E-2
1,876976E-2
6,092981E-2
9,498216E-2
2,136422E-2
2,720177E-2
6,125412E-2
3,336362E-2
2,006699E-2
1,131067E-2
1,552668E-2
-3,214661E-2
2,590454E-2
4,666026E-2
-7,823504E-3
1,033775E-2
6,121744E-3
2,266146E-2
1,257123E-3
6,903752E-2
6,676736E-2
1,552668E-2
5,282211E-2
3,368793E-2
2,428300E-2
1,941838E-2
3,044485E-2
-4,580423E-3
-4,155155E-2
2,103992E-2
1,941838E-2
9,328148E-4
-3,283190E-3
5,473128E-3
8,716209E-3
4,824512E-3
6,611874E-2
1,844545E-2
1,098637E-2
6,222705E-2
2,558023E-2
5,476796E-2
4,503872E-2
6,222705E-2
7,743285E-3
1,260791E-2
4,374148E-2
-2,630907E-2
-2,014721E-2
-1,625551E-2
4,175896E-3
-2,403891E-2
5,797436E-3
3,109347E-2
-4,090293E-2
-2,371460E-2
-2,958882E-3
-1,236382E-2
9,364825E-3
1,358083E-2
9,364825E-3
-5,160510E-2
-8,796428E-3
1,747253E-2
2,841986E-4
1,163498E-2
1,779684E-2
1,131067E-2
5,473128E-3
5,703812E-2
7,325352E-2
1,779684E-2
1,325652E-2
2,103992E-2
6,770361E-3
-1,884998E-2
4,824512E-3
-1,337342E-3
-3,636262E-2
1,455375E-2
-3,644176E-4
-2,630907E-2
1,682391E-2
3,851588E-3
-5,229039E-3
5,473128E-3
4,763318E-2
1,163498E-2
-1,820136E-2
4,439010E-2
3,790394E-2
2,914762E-2
1,422945E-2
1,358083E-2
-4,803771E-2
-3,409246E-2
4,633595E-2
1,455375E-2
1,779684E-2
1,001344E-2
2,103992E-2
1,001344E-2
2,103992E-2
6,190274E-2
6,770361E-3
4,341718E-2
6,676736E-2
5,411934E-2
3,174208E-2
3,141778E-2
2,849900E-2
-4,511893E-2
2,525592E-2
3,757963E-2
1,131067E-2
2,071561E-2
7,094669E-3
-3,931807E-3
-1,074228E-2
5,444365E-2
6,028120E-2
3,202971E-3
2,914762E-2
4,406579E-2
4,114702E-2
3,206639E-2
3,239070E-2
9,328148E-4
-2,310266E-3
5,379503E-2
4,601164E-2
2,841986E-4
1,682391E-2
1,131067E-2
3,527280E-3
2,230047E-3
5,736242E-2
1,455375E-2
-3,020076E-2
2,558023E-2
-5,229039E-3
1,905739E-3
2,878663E-3
1,617530E-2
-3,247092E-2
-5,128079E-2
-5,877655E-3
-1,820136E-2
-1,560690E-2
-1,820136E-2
-7,499196E-3
1,195929E-2
4,957903E-2
9,173908E-2
1,131067E-2
1,520237E-2
4,601164E-2
4,341718E-2
4,147133E-2
1,844545E-2
3,433655E-2
-2,566045E-2
2,493161E-2
5,347073E-2
2,878663E-3
-1,236382E-2
2,841986E-4
2,201284E-2
-1,722844E-2
4,536302E-2
3,303932E-2
-3,052507E-2
9,328148E-4
3,851588E-3
1,033775E-2
2,525592E-2
5,703812E-2
2,849900E-2
-3,283190E-3
4,666026E-2
4,309287E-2
1,358083E-2
1,682391E-2
2,363438E-2
1,260791E-2
1,812114E-2
7,584799E-2
-1,013034E-3
-1,982290E-2
2,331007E-2
2,201284E-2
2,525592E-2
-3,644176E-4
1,098637E-2
-4,479463E-2
-3,474108E-2
1,487806E-2
7,743285E-3
6,770361E-3
4,341718E-2
4,276856E-2
1,358083E-2
3,855255E-2
9,011754E-2
2,266146E-2
3,109347E-2
3,693101E-2
4,309287E-2
2,687746E-2
1,487806E-2
2,878663E-3
-5,614541E-2
-2,176875E-2
9,040517E-3
-2,533614E-2
-3,084938E-2
-2,209306E-2
-8,796428E-3
-5,877655E-3
4,211994E-2
2,785039E-2
-1,463397E-2
3,887686E-2
6,060550E-2
5,736242E-2
2,947193E-2
5,087626E-2
1,747253E-2
-2,728199E-2
3,660671E-2
4,017409E-2
2,558023E-2
2,460731E-2
2,233715E-2
-6,887257E-4
-4,904731E-3
5,120057E-2
3,595809E-2
1,487806E-2
1,520237E-2
1,909407E-2
2,849900E-2
1,585099E-2
2,947193E-2
-3,765985E-2
-3,214661E-2
3,725532E-2
-5,877655E-3
-1,139089E-2
8,067593E-3
1,293221E-2
-3,247092E-2
1,195929E-2
5,703812E-2
1,617530E-2
1,131067E-2
1,195929E-2
7,094669E-3
-1,560690E-2
1,876976E-2
3,109347E-2
-3,182230E-2
-1,041797E-2
2,136422E-2
-1,301243E-2
-4,010948E-5
-1,041797E-2
1,581431E-3
-1,009366E-2
7,260490E-2
7,292921E-2
1,905739E-3
2,428300E-2
5,541658E-2
3,628240E-2
3,336362E-2
5,087626E-2
2,363438E-2
-1,333674E-2
3,368793E-2
3,660671E-2
-1,398536E-2
-1,852567E-2
-6,887257E-4
-3,607499E-3
-1,398536E-2
4,795749E-2
3,530947E-2
-1,917429E-2
1,325652E-2
-7,823504E-3
-1,041797E-2
8,067593E-3
3,303932E-2
-7,499196E-3
-4,284878E-2
1,455375E-2
-2,310266E-3
-6,201963E-3
4,500204E-3
3,433655E-2
1,909407E-2
3,757963E-2
7,098336E-2
-1,106658E-2
-1,074228E-2
3,141778E-2
1,552668E-2
2,428300E-2
1,552668E-2
1,001344E-2
-3,571400E-2
-1,690413E-2
-5,553347E-3
-3,409246E-2
-3,283190E-3
1,455375E-2
3,660671E-2
9,040517E-3
7,228060E-2
3,790394E-2
-1,013034E-3
6,028120E-2
7,001044E-2
5,768673E-2
4,439010E-2
4,374148E-2
1,422945E-2
-5,192940E-2
-7,823504E-3
2,720177E-2
-5,229039E-3
-1,106658E-2
-6,850580E-3
-3,931807E-3
1,747253E-2
1,118462E-1
8,006399E-2
4,175896E-3
6,384859E-2
5,444365E-2
5,476796E-2
3,433655E-2
5,865966E-2
7,418977E-3
-2,825491E-2
6,319997E-2
3,141778E-2
2,266146E-2
1,682391E-2
1,779684E-2
-1,852567E-2
-1,949860E-2
2,525592E-2
-1,722844E-2
-1,398536E-2
6,085067E-4
-7,499196E-3
9,689133E-3
1,714822E-2
2,201284E-2
-5,452387E-2
-2,274168E-2
4,276856E-2
3,527280E-3
9,364825E-3
2,841986E-4
1,520237E-2
-9,769352E-3
4,795749E-2
5,120057E-2
-1,625551E-2
5,797436E-3
-3,283190E-3
2,071561E-2
-1,722844E-2
-2,958882E-3
-6,526271E-3
-5,128079E-2
-2,634574E-3
3,202971E-3
3,202971E-3
-9,120736E-3
-3,607499E-3
-9,769352E-3
-1,366105E-2
5,638950E-2
3,822825E-2
3,851588E-3
2,558023E-2
3,563378E-2
2,395869E-2
2,331007E-2
3,336362E-2
-2,630907E-2
-2,922784E-2
4,114702E-2
1,617530E-2
9,040517E-3
9,040517E-3
2,687746E-2
1,358083E-2
2,136422E-2
6,936182E-2
8,391901E-3
-3,644176E-4
5,476796E-2
4,860611E-2
4,925472E-2
5,671381E-2
7,876676E-2
1,098637E-2
4,341718E-2
8,071261E-2
4,763318E-2
5,282211E-2
3,433655E-2
5,314642E-2
3,595809E-2
9,919817E-2
1,021169E-1
2,752608E-2
2,785039E-2
3,822825E-2
1,131067E-2
9,364825E-3
5,797436E-3
-1,301243E-2
-4,998356E-2
-6,887257E-4
-9,445044E-3
-2,598476E-2
-2,890353E-2
-2,209306E-2
2,363438E-2
1,098637E-2
6,352428E-2
5,022765E-2
1,581431E-3
4,990334E-2
5,184919E-2
7,098336E-2
2,849900E-2
5,217349E-2
1,195929E-2
-3,214661E-2
7,094669E-3
-1,690413E-2
-1,495828E-2
-2,793061E-2
-1,463397E-2
-3,863277E-2
5,797436E-3
5,217349E-2
-1,852567E-2
-3,376815E-2
2,201284E-2
3,790394E-2
3,401224E-2
2,882331E-2
4,017409E-2
-4,904731E-3
9,328148E-4
4,211994E-2
1,260791E-2
1,779684E-2
2,006699E-2
2,752608E-2
2,039130E-2
4,244425E-2
5,574088E-2
-2,176875E-2
1,455375E-2
3,527280E-3
1,358083E-2
-4,256115E-3
9,364825E-3
-6,201963E-3
-6,328019E-2
9,689133E-3
4,893041E-2
1,779684E-2
8,067593E-3
7,094669E-3
2,136422E-2
9,040517E-3
6,579443E-2
4,406579E-2
7,418977E-3
2,947193E-2
2,460731E-2
2,266146E-2
-1,985958E-3
2,266146E-2
-2,468752E-2
-4,868632E-2
-1,985958E-3
-1,106658E-2
-2,533614E-2
-1,985958E-3
-2,634574E-3
-1,106658E-2
2,331007E-2
4,147133E-2
2,785039E-2
-6,887257E-4
2,558023E-2
2,655315E-2
3,466086E-2
3,336362E-2
3,757963E-2
-2,144444E-2
-7,823504E-3
4,406579E-2
8,391901E-3
-5,877655E-3
1,905739E-3
6,446052E-3
-4,010948E-5
2,168853E-2
6,190274E-2
-8,472120E-3
3,527280E-3
2,947193E-2
6,121744E-3
-8,472120E-3
3,109347E-2
3,368793E-2
-3,895708E-2
1,455375E-2
2,460731E-2
-9,445044E-3
1,422945E-2
1,585099E-2
2,817469E-2
1,649960E-2
8,655015E-2
4,601164E-2
-1,268813E-2
5,473128E-3
2,103992E-2
3,141778E-2
2,103992E-2
3,076916E-2
-1,884998E-2
-4,122724E-2
3,174208E-2
2,039130E-2
5,473128E-3
6,446052E-3
3,206639E-2
4,179564E-2
4,698456E-2
1,050357E-1
1,050357E-1
7,909107E-2
1,180080E-1
1,073059E-1
9,076616E-2
7,909107E-2
7,519937E-2
8,716209E-3
1,876976E-2
4,503872E-2
4,500204E-3
7,418977E-3
-1,661650E-3
-1,366105E-2
-3,344384E-2
-4,010948E-5
3,012054E-2
-5,711833E-2
-1,074228E-2
1,747253E-2
4,471441E-2
1,876976E-2
2,752608E-2
1,941838E-2
-2,955215E-2
3,466086E-2
4,406579E-2
3,109347E-2
2,752608E-2
2,071561E-2
8,067593E-3
-2,663337E-2
-7,174888E-3
2,554355E-3
-2,501183E-2
1,974268E-2
3,527280E-3
-1,661650E-3
1,033775E-2
8,716209E-3
-3,279523E-2
-5,646972E-2
1,714822E-2
4,795749E-2
4,957903E-2
5,736242E-2
2,493161E-2
4,017409E-2
4,860611E-2
1,095760E-1
6,644305E-2
1,909407E-2
5,606519E-2
2,071561E-2
4,601164E-2
2,006699E-2
3,303932E-2
-3,084938E-2
-2,176875E-2
2,331007E-2
-1,657982E-2
-1,690413E-2
-3,931807E-3
8,391901E-3
-1,268813E-2
3,012054E-2
7,487506E-2
4,179564E-2
2,590454E-2
2,817469E-2
2,460731E-2
1,747253E-2
1,844545E-2
1,033775E-2
-3,538969E-2
7,094669E-3
1,747253E-2
-3,247092E-2
-2,533614E-2
-5,160510E-2
-3,863277E-2
-5,290233E-2
2,230047E-3
-2,274168E-2
-7,560390E-2
-4,580423E-3
-1,463397E-2
-1,949860E-2
-5,938849E-2
-2,922784E-2
-6,457742E-2
-8,533314E-2
-3,020076E-2
-3,765985E-2
-3,993001E-2
-1,852567E-2
-1,203951E-2
-1,884998E-2
-1,337342E-3
4,828180E-2
1,001344E-2
-1,009366E-2
4,175896E-3
3,527280E-3
1,941838E-2
2,103992E-2
3,271501E-2
-5,452387E-2
-4,414601E-2
1,033775E-2
-2,047152E-2
-1,495828E-2
5,797436E-3
1,909407E-2
1,812114E-2
2,493161E-2
4,893041E-2
-1,430967E-2
1,260791E-2
4,763318E-2
4,439010E-2
2,817469E-2
4,082271E-2
2,785039E-2
-5,553347E-3
2,914762E-2
2,103992E-2
-1,852567E-2
3,202971E-3
-6,201963E-3
6,085067E-4
-1,722844E-2
4,503872E-2
4,666026E-2
-7,499196E-3
9,040517E-3
1,098637E-2
1,747253E-2
1,001344E-2
2,882331E-2
-1,985958E-3
-1,495828E-2
4,763318E-2
2,947193E-2
2,395869E-2
3,044485E-2
2,752608E-2
1,682391E-2
3,527280E-3
6,060550E-2
7,743285E-3
-2,533614E-2
1,649960E-2
-1,625551E-2
-3,571400E-2
-5,484818E-2
-3,020076E-2
-1,161424E-1
-1,099806E-1
-1,086833E-1
-1,534378E-1
-1,427357E-1
-6,749619E-2
1,082788E-1
3,080526E-1
5,603643E-1
7,883529E-1
8,982934E-1
1,060447E+0
1,214169E+0
1,308543E+0
1,386701E+0
1,445401E+0
1,485940E+0
1,512533E+0
1,544315E+0
1,521289E+0
1,382485E+0
1,238493E+0
1,060123E+0
8,188379E-1
5,457704E-1
3,472939E-1
7,130767E-2
-2,082459E-1
-3,862910E-1
-5,889836E-1
-7,929734E-1
-9,116701E-1
-9,966389E-1
-1,077067E+0
-1,131875E+0
-1,090364E+0
-1,095877E+0
-1,096850E+0
-1,036204E+0
-1,004422E+0
-9,629108E-1
-9,035624E-1
-7,988109E-1
-8,124319E-1
-7,926491E-1
-6,992484E-1
-6,755739E-1
-6,246575E-1
-6,136310E-1
-5,597959E-1
-5,513639E-1
-5,105010E-1
-4,252080E-1
-4,352616E-1
-4,005606E-1
-3,350504E-1
-2,844583E-1
-2,802423E-1
-2,059757E-1
-1,563566E-1
-1,959222E-1
-1,557080E-1
-1,138723E-1
-1,193855E-1
-9,571100E-2
-7,787405E-2
-5,355095E-2
-9,084638E-2
-3,636262E-2
-7,823504E-3
-3,311954E-2
-1,690413E-2
6,085067E-4
1,909407E-2
2,622885E-2
1,060086E-1
7,844245E-2
3,466086E-2
8,914462E-2
9,141477E-2
9,822524E-2
8,395569E-2
1,115219E-1
8,590154E-2
4,925472E-2
1,128191E-1
9,076616E-2
7,325352E-2
8,849600E-2
8,817169E-2
7,519937E-2
7,163198E-2
1,189810E-1
9,498216E-2
6,806459E-2
9,303631E-2
8,784739E-2
1,089274E-1
9,336062E-2
7,941537E-2
3,466086E-2
4,049840E-2
1,008197E-1
5,476796E-2
7,228060E-2
7,325352E-2
9,011754E-2
6,547013E-2
8,233415E-2
7,973968E-2
2,849900E-2
5,347073E-2
8,265846E-2
6,125412E-2
5,152488E-2
4,957903E-2
4,601164E-2
1,812114E-2
2,558023E-2
6,352428E-2
4,893041E-2
8,590154E-2
5,833535E-2
7,033475E-2
4,990334E-2
9,887386E-2
1,004954E-1
3,693101E-2
9,854955E-2
8,849600E-2
7,001044E-2
4,341718E-2
5,282211E-2
-6,526271E-3
-4,479463E-2
1,358083E-2
1,905739E-3
-5,229039E-3
-2,958882E-3
7,094669E-3
-6,887257E-4
-8,796428E-3
4,374148E-2
3,271501E-2
1,649960E-2
5,217349E-2
3,887686E-2
4,860611E-2
5,736242E-2
6,287566E-2
-1,852567E-2
-2,634574E-3
5,898396E-2
2,201284E-2
2,395869E-2
2,331007E-2
1,131067E-2
-1,884998E-2
2,622885E-2
9,303631E-2
2,230047E-3
1,260791E-2
3,174208E-2
3,174208E-2
3,206639E-2
2,914762E-2
2,947193E-2
-2,047152E-2
4,179564E-2
5,087626E-2
2,233715E-2
3,790394E-2
4,114702E-2
3,822825E-2
1,325652E-2
7,228060E-2
6,968613E-2
2,201284E-2
4,828180E-2
3,303932E-2
2,298577E-2
1,974268E-2
4,860611E-2
1,066206E-2
-4,284878E-2
4,175896E-3
9,364825E-3
-1,787705E-2
-3,344384E-2
-1,528259E-2
-2,634574E-3
2,558023E-2
8,168553E-2
3,952548E-2
-5,553347E-3
2,655315E-2
3,984979E-2
6,319997E-2
-1,013034E-3
4,406579E-2
-5,229039E-3
-6,887257E-4
6,060550E-2
4,500204E-3
-4,580423E-3
2,590454E-2
4,925472E-2
2,817469E-2
5,638950E-2
1,014683E-1
3,952548E-2
3,498517E-2
4,990334E-2
3,628240E-2
5,995689E-2
7,228060E-2
4,374148E-2
-1,657982E-2
5,217349E-2
8,428000E-2
3,433655E-2
3,660671E-2
2,979624E-2
2,428300E-2
2,230047E-3
5,444365E-2
5,055195E-2
-1,430967E-2
1,974268E-2
1,941838E-2
2,233715E-2
1,581431E-3
9,040517E-3
1,905739E-3
-4,025431E-2
1,131067E-2
-2,958882E-3
2,841986E-4
3,336362E-2
3,595809E-2
3,109347E-2
2,882331E-2
7,844245E-2
5,768673E-2
2,201284E-2
6,579443E-2
5,444365E-2
5,671381E-2
4,147133E-2
5,541658E-2
-9,769352E-3
-1,106658E-2
4,536302E-2
-7,174888E-3
9,328148E-4
-8,472120E-3
8,391901E-3
1,390514E-2
2,590454E-2
6,871321E-2
2,071561E-2
3,206639E-2
8,265846E-2
7,779383E-2
6,384859E-2
6,514582E-2
5,606519E-2
7,743285E-3
2,785039E-2
5,087626E-2
2,298577E-2
2,914762E-2
1,779684E-2
1,098637E-2
-1,690413E-2
3,693101E-2
6,741597E-2
6,121744E-3
6,085067E-4
8,067593E-3
6,770361E-3
7,094669E-3
2,136422E-2
-2,310266E-3
-2,987645E-2
3,725532E-2
2,525592E-2
1,617530E-2
3,498517E-2
4,439010E-2
4,860611E-2
4,244425E-2
9,400924E-2
7,130767E-2
3,595809E-2
8,622584E-2
5,930827E-2
4,828180E-2
3,822825E-2
7,746953E-2
2,785039E-2
1,812114E-2
7,682091E-2
2,849900E-2
4,666026E-2
4,244425E-2
7,065906E-2
3,206639E-2
8,752308E-2
1,017926E-1
2,460731E-2
2,525592E-2
7,001044E-2
8,590154E-2
7,325352E-2
6,903752E-2
6,190274E-2
1,974268E-2
4,666026E-2
8,590154E-2
2,752608E-2
3,174208E-2
5,152488E-2
6,676736E-2
4,666026E-2
1,024412E-1
1,147650E-1
6,222705E-2
8,363138E-2
8,265846E-2
7,292921E-2
8,622584E-2
1,017926E-1
6,028120E-2
3,887686E-2
8,817169E-2
9,336062E-2
6,319997E-2
6,968613E-2
9,465786E-2
7,973968E-2
8,006399E-2
1,338991E-1
9,011754E-2
4,439010E-2
7,325352E-2
5,898396E-2
3,336362E-2
2,590454E-2
2,655315E-2
-1,171520E-2
-1,593121E-2
1,779684E-2
-1,657982E-2
-2,695768E-2
2,230047E-3
1,581431E-3
-2,634574E-3
2,849900E-2
1,011440E-1
3,466086E-2
1,228360E-2
4,730887E-2
3,174208E-2
2,363438E-2
3,239070E-2
3,466086E-2
-4,511893E-2
-2,728199E-2
9,689133E-3
-3,311954E-2
-3,863277E-2
-5,095648E-2
-6,230726E-2
-6,587465E-2
-4,414601E-2
-2,274168E-2
-8,727899E-2
-4,447032E-2
-4,674048E-2
-6,101003E-2
-6,392880E-2
-5,355095E-2
-6,198296E-2
-1,128993E-1
-6,068572E-2
-6,101003E-2
-7,722544E-2
-3,020076E-2
-7,560390E-2
-9,506238E-2
-1,313849E-1
-7,560390E-2
-9,181930E-2
-1,433843E-1
-1,109535E-1
-1,148452E-1
-1,171153E-1
-1,414384E-1
-1,245744E-1
-1,754908E-1
-1,832742E-1
-1,167910E-1
-1,703019E-1
-1,709505E-1
-1,706262E-1
-1,466274E-1
-1,631671E-1
-1,592754E-1
-1,080347E-1
-1,703019E-1
-1,719234E-1
-1,388440E-1
-1,365738E-1
-1,628428E-1
-1,586268E-1
-1,197098E-1
-1,618698E-1
-1,398169E-1
-1,164667E-1
-1,583025E-1
-1,177639E-1
-1,391683E-1
-1,184126E-1
-1,167910E-1
-3,311954E-2
9,040517E-3
-9,927839E-2
-6,328019E-2
-3,993001E-2
-3,247092E-2
-2,014721E-2
-6,526271E-3
-1,625551E-2
-6,295588E-2
-3,931807E-3
1,257123E-3
-3,052507E-2
-1,171520E-2
-1,985958E-3
3,012054E-2
2,071561E-2
8,946893E-2
5,930827E-2
3,368793E-2
7,292921E-2
5,801104E-2
6,644305E-2
7,909107E-2
1,222240E-1
6,644305E-2
4,795749E-2
1,118462E-1
9,238770E-2
9,173908E-2
8,784739E-2
9,919817E-2
8,006399E-2
1,089274E-1
1,637355E-1
8,914462E-2
6,579443E-2
9,011754E-2
7,617229E-2
8,136122E-2
6,190274E-2
6,936182E-2
-2,339029E-2
2,849900E-2
6,417289E-2
2,914762E-2
3,368793E-2
3,271501E-2
6,806459E-2
4,990334E-2
1,043871E-1
1,193053E-1
5,249780E-2
6,871321E-2
8,200984E-2
1,118462E-1
8,006399E-2
8,136122E-2
4,666026E-2
-1,852567E-2
6,157843E-2
6,774028E-2
2,168853E-2
2,841986E-4
-6,887257E-4
2,947193E-2
1,455375E-2
6,968613E-2
3,725532E-2
-1,333674E-2
5,444365E-2
5,476796E-2
6,936182E-2
4,179564E-2
6,028120E-2
6,121744E-3
3,202971E-3
7,487506E-2
5,217349E-2
4,114702E-2
3,563378E-2
4,536302E-2
1,422945E-2
2,558023E-2
7,552368E-2
2,849900E-2
3,271501E-2
4,763318E-2
4,666026E-2
3,822825E-2
4,860611E-2
4,860611E-2
-1,009366E-2
4,017409E-2
8,979323E-2
4,244425E-2
3,984979E-2
4,082271E-2
7,617229E-2
3,563378E-2
7,519937E-2
9,173908E-2
3,920117E-2
4,568733E-2
5,638950E-2
4,666026E-2
-6,201963E-3
2,687746E-2
-6,887257E-4
-2,857922E-2
2,687746E-2
6,770361E-3
1,905739E-3
-3,283190E-3
6,085067E-4
1,098637E-2
1,617530E-2
8,200984E-2
7,001044E-2
1,098637E-2
5,087626E-2
5,801104E-2
3,790394E-2
2,785039E-2
2,914762E-2
-7,499196E-3
-8,796428E-3
4,990334E-2
2,395869E-2
5,148820E-3
-1,982290E-2
-1,041797E-2
-3,931807E-3
1,325652E-2
4,568733E-2
1,001344E-2
-5,553347E-3
3,595809E-2
1,487806E-2
7,094669E-3
1,649960E-2
3,141778E-2
-9,445044E-3
-1,337342E-3
4,211994E-2
3,851588E-3
2,039130E-2
5,476796E-2
4,374148E-2
2,103992E-2
5,087626E-2
7,325352E-2
1,779684E-2
1,682391E-2
4,276856E-2
2,622885E-2
2,363438E-2
1,422945E-2
-4,256115E-3
-4,382170E-2
2,230047E-3
1,001344E-2
-3,052507E-2
-2,630907E-2
2,878663E-3
1,974268E-2
1,487806E-2
6,579443E-2
4,633595E-2
-2,310266E-3
5,184919E-2
4,503872E-2
3,757963E-2
3,466086E-2
4,990334E-2
1,228360E-2
-3,376815E-2
2,103992E-2
-1,337342E-3
-1,657982E-2
1,325652E-2
-1,985958E-3
-2,209306E-2
-1,625551E-2
-1,430967E-2
-3,409246E-2
-3,117369E-2
1,487806E-2
1,358083E-2
1,552668E-2
-2,958882E-3
1,649960E-2
-2,760630E-2
-2,728199E-2
4,244425E-2
-6,887257E-4
1,228360E-2
9,689133E-3
3,271501E-2
2,882331E-2
6,514582E-2
7,519937E-2
9,689133E-3
3,076916E-2
3,757963E-2
2,655315E-2
2,298577E-2
4,471441E-2
3,855255E-2
-1,820136E-2
2,039130E-2
5,282211E-2
2,395869E-2
2,817469E-2
1,649960E-2
2,039130E-2
1,714822E-2
8,525292E-2
6,449720E-2
7,094669E-3
4,114702E-2
1,812114E-2
1,228360E-2
1,257123E-3
4,824512E-3
-3,020076E-2
-4,836202E-2
1,779684E-2
-2,987645E-2
-2,825491E-2
3,527280E-3
-1,009366E-2
-2,047152E-2
3,851588E-3
6,417289E-2
3,401224E-2
9,689133E-3
3,271501E-2
4,536302E-2
2,849900E-2
3,595809E-2
4,828180E-2
1,001344E-2
1,487806E-2
4,471441E-2
2,201284E-2
2,071561E-2
-1,337342E-3
5,797436E-3
-6,850580E-3
3,174208E-2
5,574088E-2
-8,472120E-3
1,358083E-2
4,763318E-2
-6,887257E-4
4,824512E-3
5,797436E-3
8,391901E-3
-3,733554E-2
-5,229039E-3
2,331007E-2
-1,661650E-3
1,228360E-2
1,257123E-3
2,331007E-2
5,797436E-3
6,547013E-2
5,865966E-2
6,770361E-3
3,628240E-2
2,655315E-2
3,012054E-2
2,201284E-2
2,979624E-2
-1,852567E-2
-4,090293E-2
3,206639E-2
-7,174888E-3
-1,074228E-2
-1,203951E-2
1,131067E-2
1,520237E-2
2,395869E-2
6,352428E-2
7,743285E-3
7,743285E-3
4,211994E-2
3,303932E-2
2,785039E-2
2,882331E-2
5,379503E-2
-3,931807E-3
-1,236382E-2
1,131067E-2
-6,850580E-3
-7,823504E-3
-9,120736E-3
4,500204E-3
-2,857922E-2
2,558023E-2
4,633595E-2
-1,463397E-2
-2,958882E-3
-1,366105E-2
3,174208E-2
1,585099E-2
1,909407E-2
2,071561E-2
-3,895708E-2
1,974268E-2
3,401224E-2
1,487806E-2
1,487806E-2
9,364825E-3
-5,229039E-3
-1,106658E-2
2,720177E-2
1,909407E-2
-2,079583E-2
2,914762E-2
2,785039E-2
9,040517E-3
-2,468752E-2
1,066206E-2
-2,112014E-2
-5,257802E-2
1,163498E-2
3,563378E-2
3,336362E-2
4,633595E-2
2,817469E-2
3,433655E-2
4,309287E-2
9,044185E-2
3,757963E-2
2,428300E-2
6,287566E-2
1,844545E-2
4,147133E-2
1,293221E-2
1,552668E-2
-4,382170E-2
-1,495828E-2
3,822825E-2
-7,499196E-3
7,094669E-3
2,878663E-3
6,121744E-3
4,175896E-3
7,260490E-2
8,071261E-2
4,082271E-2
4,276856E-2
6,514582E-2
5,314642E-2
5,055195E-2
4,990334E-2
3,206639E-2
-2,274168E-2
2,849900E-2
5,055195E-2
2,622885E-2
1,163498E-2
-2,598476E-2
-1,203951E-2
-1,171520E-2
5,476796E-2
3,466086E-2
-3,409246E-2
1,455375E-2
2,752608E-2
1,131067E-2
-4,414601E-2
1,905739E-3
-1,301243E-2
-3,765985E-2
2,298577E-2
4,500204E-3
7,094669E-3
3,527280E-3
3,174208E-2
3,527280E-3
1,585099E-2
6,449720E-2
2,558023E-2
5,148820E-3
1,358083E-2
1,066206E-2
1,163498E-2
1,974268E-2
1,163498E-2
-4,122724E-2
-4,057862E-2
1,649960E-2
-1,528259E-2
-2,922784E-2
-3,668692E-2
-2,310266E-3
9,364825E-3
4,536302E-2
7,130767E-2
1,747253E-2
2,882331E-2
6,547013E-2
5,184919E-2
4,957903E-2
5,411934E-2
4,114702E-2
7,094669E-3
8,391901E-3
2,460731E-2
9,328148E-4
1,098637E-2
9,689133E-3
1,260791E-2
-1,985958E-3
1,941838E-2
2,687746E-2
-3,928139E-2
8,067593E-3
9,689133E-3
2,525592E-2
4,374148E-2
3,790394E-2
1,812114E-2
-2,144444E-2
2,039130E-2
2,720177E-2
4,824512E-3
2,363438E-2
2,233715E-2
2,752608E-2
1,974268E-2
4,114702E-2
2,554355E-3
-1,074228E-2
4,082271E-2
2,298577E-2
1,714822E-2
4,500204E-3
2,460731E-2
-4,155155E-2
-5,095648E-2
1,812114E-2
-1,985958E-3
3,527280E-3
-9,769352E-3
1,260791E-2
-1,755275E-2
-1,009366E-2
4,341718E-2
1,905739E-3
2,006699E-2
2,979624E-2
4,633595E-2
9,689133E-3
-2,958882E-3
-3,960570E-2
-7,171220E-2
-2,306598E-2
1,293221E-2
-8,147812E-3
2,687746E-2
1,487806E-2
1,747253E-2
-9,445044E-3
2,914762E-2
3,401224E-2
6,121744E-3
2,395869E-2
3,206639E-2
2,493161E-2
1,422945E-2
2,331007E-2
-2,371460E-2
-5,257802E-2
2,720177E-2
1,033775E-2
-7,499196E-3
1,390514E-2
-1,301243E-2
-2,241737E-2
1,325652E-2
7,746953E-2
2,558023E-2
-7,499196E-3
2,947193E-2
3,757963E-2
4,406579E-2
4,439010E-2
3,368793E-2
-7,499196E-3
6,446052E-3
4,990334E-2
1,876976E-2
1,358083E-2
1,585099E-2
1,682391E-2
2,168853E-2
3,822825E-2
7,682091E-2
1,228360E-2
1,649960E-2
4,925472E-2
6,770361E-3
1,001344E-2
9,040517E-3
5,473128E-3
-6,619896E-2
-2,468752E-2
1,455375E-2
-1,560690E-2
-1,366105E-2
-3,247092E-2
-1,041797E-2
-4,010948E-5
5,347073E-2
5,411934E-2
-1,171520E-2
3,855255E-2
4,503872E-2
4,990334E-2
4,828180E-2
7,260490E-2
3,563378E-2
-5,229039E-3
4,147133E-2
1,293221E-2
-4,580423E-3
4,824512E-3
1,617530E-2
2,460731E-2
-5,229039E-3
6,028120E-2
1,422945E-2
-2,793061E-2
2,071561E-2
7,743285E-3
2,849900E-2
2,493161E-2
3,303932E-2
-2,501183E-2
-1,463397E-2
4,439010E-2
5,797436E-3
9,689133E-3
9,689133E-3
2,168853E-2
5,148820E-3
4,925472E-2
6,157843E-2
-4,904731E-3
1,876976E-2
4,828180E-2
4,147133E-2
1,163498E-2
1,066206E-2
2,103992E-2
-2,533614E-2
1,260791E-2
5,574088E-2
1,909407E-2
2,201284E-2
2,720177E-2
2,039130E-2
2,841986E-4
6,838890E-2
6,287566E-2
-1,337342E-3
3,498517E-2
3,725532E-2
4,082271E-2
2,849900E-2
3,141778E-2
-2,630907E-2
-5,841557E-2
2,460731E-2
4,082271E-2
-6,887257E-4
1,033775E-2
1,325652E-2
6,770361E-3
-3,931807E-3
6,157843E-2
1,520237E-2
7,094669E-3
3,368793E-2
2,849900E-2
2,136422E-2
1,001344E-2
2,039130E-2
-3,798416E-2
-4,738909E-2
1,001344E-2
-6,850580E-3
2,230047E-3
-2,371460E-2
-2,890353E-2
-3,960570E-2
-6,850580E-3
5,703812E-2
4,500204E-3
-1,884998E-2
2,554355E-3
1,195929E-2
2,841986E-4
-1,333674E-2
-6,526271E-3
-4,317309E-2
1,001344E-2
4,374148E-2
1,581431E-3
2,428300E-2
2,979624E-2
3,466086E-2
1,585099E-2
6,384859E-2
6,092981E-2
-1,337342E-3
2,558023E-2
2,752608E-2
2,878663E-3
2,428300E-2
2,266146E-2
-1,139089E-2
-6,619896E-2
-2,047152E-2
-1,495828E-2
-2,241737E-2
-1,593121E-2
-4,317309E-2
-1,593121E-2
-1,985958E-3
7,390214E-2
3,368793E-2
-1,301243E-2
4,990334E-2
4,406579E-2
4,925472E-2
5,379503E-2
7,422644E-2
1,131067E-2
-1,013034E-3
3,757963E-2
-5,877655E-3
-1,333674E-2
-5,553347E-3
2,006699E-2
-2,728199E-2
1,682391E-2
7,714522E-2
1,617530E-2
8,716209E-3
1,617530E-2
4,471441E-2
7,292921E-2
1,050357E-1
9,563078E-2
7,033475E-2
9,498216E-2
1,183323E-1
8,882031E-2
7,876676E-2
8,006399E-2
7,876676E-2
4,536302E-2
8,687446E-2
8,719877E-2
6,770361E-3
2,785039E-2
3,433655E-2
1,779684E-2
5,473128E-3
1,390514E-2
-1,337342E-3
-4,738909E-2
-3,283190E-3
9,328148E-4
-1,657982E-2
1,455375E-2
1,682391E-2
5,797436E-3
-2,310266E-3
7,682091E-2
6,222705E-2
2,103992E-2
4,860611E-2
4,049840E-2
2,363438E-2
1,422945E-2
2,558023E-2
-3,928139E-2
-4,901063E-2
2,201284E-2
-5,553347E-3
-1,560690E-2
-3,931807E-3
-4,010948E-5
-1,985958E-3
1,358083E-2
5,476796E-2
3,527280E-3
3,757963E-2
5,022765E-2
2,363438E-2
1,390514E-2
2,525592E-2
3,757963E-2
-5,938849E-2
-6,526271E-3
1,779684E-2
-1,495828E-2
-8,472120E-3
-8,147812E-3
-6,526271E-3
-2,339029E-2
2,493161E-2
2,752608E-2
-2,890353E-2
6,121744E-3
-5,229039E-3
-1,917429E-2
-2,825491E-2
-8,796428E-3
-1,982290E-2
-3,863277E-2
3,303932E-2
1,779684E-2
-1,106658E-2
5,797436E-3
7,743285E-3
1,974268E-2
1,649960E-2
7,487506E-2
5,087626E-2
-7,174888E-3
1,228360E-2
2,622885E-2
4,824512E-3
-2,634574E-3
2,103992E-2
-3,571400E-2
-7,009066E-2
-1,949860E-2
-4,641617E-2
-3,571400E-2
-6,295588E-2
-5,160510E-2
-6,003711E-2
-1,333674E-2
3,466086E-2
-1,495828E-2
-2,793061E-2
3,044485E-2
1,228360E-2
7,743285E-3
1,941838E-2
9,364825E-3
-4,025431E-2
-1,268813E-2
6,770361E-3
-1,787705E-2
-1,949860E-2
-1,106658E-2
-1,495828E-2
-2,047152E-2
1,617530E-2
3,141778E-2
-2,501183E-2
3,202971E-3
1,390514E-2
4,175896E-3
4,276856E-2
5,152488E-2
4,082271E-2
-1,657982E-2
1,163498E-2
2,687746E-2
-2,634574E-3
1,876976E-2
2,331007E-2
2,785039E-2
-4,010948E-5
6,352428E-2
3,239070E-2
-2,079583E-2
3,174208E-2
1,617530E-2
2,363438E-2
4,500204E-3
3,984979E-2
-2,695768E-2
-2,630907E-2
2,331007E-2
-3,283190E-3
2,201284E-2
1,876976E-2
3,887686E-2
2,266146E-2
4,795749E-2
9,919817E-2
2,201284E-2
6,085067E-4
2,428300E-2
2,687746E-2
1,714822E-2
1,844545E-2
3,498517E-2
-4,641617E-2
-2,144444E-2
9,689133E-3
-1,884998E-2
-3,279523E-2
-4,674048E-2
-4,674048E-2
-1,002513E-1
-6,457742E-2
-5,063217E-2
-1,362495E-1
-1,197098E-1
-1,103049E-1
-1,245744E-1
-6,911773E-2
1,475201E-1
3,482668E-1
5,016645E-1
7,552735E-1
9,411020E-1
1,056880E+0
1,213845E+0
1,308867E+0
1,377945E+0
1,429834E+0
1,555017E+0
1,569287E+0
1,520641E+0
1,498588E+0
1,392539E+0
1,232006E+0
1,006937E+0
7,867314E-1
4,935568E-1
2,049226E-1
3,076916E-2
-2,491087E-1
-4,719084E-1
-6,651960E-1
-8,166479E-1
-9,444253E-1
-9,979361E-1
-1,003774E+0
-1,095877E+0
-1,099769E+0
-1,036529E+0
-1,031016E+0
-1,026800E+0
-9,908013E-1
-9,308043E-1
-9,428037E-1
-8,730775E-1
-7,861629E-1
-7,806497E-1
-7,251930E-1
-7,028157E-1
-6,463861E-1
-6,051990E-1
-5,137441E-1
-4,365588E-1
-4,754758E-1
-4,290997E-1
-3,827237E-1
-3,097543E-1
-2,870528E-1
-2,296502E-1
-2,325690E-1
-2,656484E-1
-1,881388E-1
-1,570052E-1
-1,450058E-1
-1,505191E-1
-1,258717E-1
-1,219800E-1
-9,603531E-2
-4,511893E-2
-4,349739E-2
-8,079283E-2
-2,079583E-2
-1,268813E-2
-8,472120E-3
5,148820E-3
5,898396E-2
8,716209E-3
4,824512E-3
8,460430E-2
6,482151E-2
6,190274E-2
6,514582E-2
8,557723E-2
9,563078E-2
1,082788E-1
1,533576E-1
9,044185E-2
6,903752E-2
1,128191E-1
1,115219E-1
1,037385E-1
8,200984E-2
9,076616E-2
2,752608E-2
4,244425E-2
7,195629E-2
4,730887E-2
3,855255E-2
7,033475E-2
8,752308E-2
6,028120E-2
9,627940E-2
1,199539E-1
5,541658E-2
7,130767E-2
1,040628E-1
1,040628E-1
9,725232E-2
1,021169E-1
9,044185E-2
4,309287E-2
4,893041E-2
8,460430E-2
5,898396E-2
5,411934E-2
5,347073E-2
6,644305E-2
6,482151E-2
1,348721E-1
1,141163E-1
-1,661650E-3
5,930827E-2
8,168553E-2
8,655015E-2
5,411934E-2
5,995689E-2
1,941838E-2
-2,634574E-3
7,617229E-2
5,347073E-2
3,109347E-2
3,174208E-2
2,720177E-2
9,689133E-3
2,331007E-2
8,103691E-2
3,433655E-2
3,466086E-2
6,806459E-2
5,282211E-2
4,795749E-2
4,082271E-2
6,157843E-2
-1,268813E-2
6,770361E-3
8,882031E-2
5,768673E-2
4,439010E-2
3,822825E-2
4,893041E-2
4,633595E-2
8,298276E-2
8,882031E-2
1,520237E-2
1,422945E-2
4,406579E-2
5,184919E-2
2,655315E-2
2,914762E-2
2,006699E-2
-3,117369E-2
4,500204E-3
3,336362E-2
-2,339029E-2
-3,931807E-3
-2,306598E-2
4,175896E-3
-1,722844E-2
5,379503E-2
6,157843E-2
1,390514E-2
4,049840E-2
4,503872E-2
5,152488E-2
2,882331E-2
6,547013E-2
3,368793E-2
1,131067E-2
6,741597E-2
4,082271E-2
1,033775E-2
-1,722844E-2
3,851588E-3
-2,436322E-2
1,682391E-2
6,676736E-2
7,743285E-3
-2,793061E-2
1,682391E-2
4,824512E-3
-1,985958E-3
1,487806E-2
4,666026E-2
-7,499196E-3
-1,820136E-2
3,141778E-2
2,878663E-3
2,849900E-2
3,336362E-2
3,855255E-2
2,136422E-2
5,833535E-2
9,692801E-2
3,141778E-2
4,276856E-2
4,763318E-2
4,374148E-2
3,141778E-2
5,087626E-2
2,720177E-2
-2,955215E-2
2,817469E-2
2,395869E-2
1,422945E-2
1,293221E-2
3,563378E-2
5,055195E-2
2,914762E-2
7,098336E-2
6,741597E-2
-7,174888E-3
3,466086E-2
3,044485E-2
2,395869E-2
2,590454E-2
3,433655E-2
-1,009366E-2
-4,057862E-2
1,228360E-2
-2,310266E-3
-1,013034E-3
-1,398536E-2
-8,796428E-3
-1,268813E-2
-1,013034E-3
7,584799E-2
1,358083E-2
-1,301243E-2
3,239070E-2
4,957903E-2
4,698456E-2
2,785039E-2
3,401224E-2
-2,274168E-2
-3,283190E-3
4,763318E-2
2,298577E-2
2,558023E-2
4,503872E-2
5,476796E-2
3,239070E-2
7,909107E-2
6,741597E-2
1,260791E-2
5,411934E-2
4,990334E-2
3,498517E-2
5,314642E-2
6,255135E-2
3,628240E-2
-4,090293E-2
1,257123E-3
4,795749E-2
1,552668E-2
2,493161E-2
2,363438E-2
4,244425E-2
2,266146E-2
8,557723E-2
7,584799E-2
4,179564E-2
6,806459E-2
6,352428E-2
6,125412E-2
4,114702E-2
7,422644E-2
1,131067E-2
-1,463397E-2
4,179564E-2
2,006699E-2
1,905739E-3
1,195929E-2
2,103992E-2
9,689133E-3
9,689133E-3
5,282211E-2
3,530947E-2
-3,931807E-3
2,720177E-2
2,331007E-2
4,860611E-2
4,049840E-2
5,152488E-2
1,905739E-3
1,422945E-2
6,903752E-2
4,175896E-3
1,747253E-2
-4,580423E-3
1,876976E-2
1,617530E-2
6,352428E-2
7,844245E-2
1,455375E-2
2,655315E-2
5,314642E-2
4,211994E-2
3,174208E-2
5,411934E-2
5,963258E-2
2,363438E-2
5,995689E-2
7,779383E-2
4,957903E-2
6,028120E-2
5,152488E-2
6,644305E-2
8,525292E-2
1,180080E-1
1,238456E-1
6,125412E-2
7,325352E-2
6,449720E-2
7,811814E-2
7,584799E-2
8,330707E-2
2,687746E-2
-3,283190E-3
7,065906E-2
5,833535E-2
6,936182E-2
5,736242E-2
7,260490E-2
8,006399E-2
8,006399E-2
1,309804E-1
9,206339E-2
6,482151E-2
9,141477E-2
9,887386E-2
9,887386E-2
9,206339E-2
1,056843E-1
6,190274E-2
4,536302E-2
8,071261E-2
5,801104E-2
5,898396E-2
6,936182E-2
5,087626E-2
3,822825E-2
7,325352E-2
1,147650E-1
3,401224E-2
3,076916E-2
5,833535E-2
6,319997E-2
6,255135E-2
5,152488E-2
6,449720E-2
-7,174888E-3
3,109347E-2
3,595809E-2
-2,634574E-3
6,770361E-3
5,148820E-3
1,552668E-2
-1,755275E-2
-1,203951E-2
-1,820136E-2
-3,928139E-2
-1,755275E-2
-2,890353E-2
-3,409246E-2
-4,998356E-2
-4,414601E-2
-8,533314E-2
-8,825191E-2
-4,965925E-2
-3,279523E-2
-6,360450E-2
-6,587465E-2
-7,690113E-2
-4,220016E-2
-1,820136E-2
1,812114E-2
-4,511893E-2
-8,825191E-2
-4,122724E-2
-4,674048E-2
-4,803771E-2
-8,663037E-2
-8,468452E-2
-1,368981E-1
-1,501948E-1
-9,441377E-2
-1,472760E-1
-1,605726E-1
-1,683560E-1
-1,628428E-1
-1,962465E-1
-1,667345E-1
-1,326821E-1
-1,955979E-1
-1,664102E-1
-1,595997E-1
-1,644643E-1
-1,712748E-1
-1,469517E-1
-1,466274E-1
-2,020841E-1
-1,810040E-1
-1,463031E-1
-1,771123E-1
-1,699776E-1
-1,962465E-1
-1,894360E-1
-1,686803E-1
-1,145209E-1
-1,132236E-1
-1,722477E-1
-1,424114E-1
-1,174396E-1
-1,086833E-1
-9,798115E-2
-8,890053E-2
-1,015485E-1
-1,343037E-1
-6,003711E-2
-5,646972E-2
-4,090293E-2
-1,820136E-2
-3,441677E-2
-2,598476E-2
-2,014721E-2
3,920117E-2
8,391901E-3
-2,634574E-3
2,493161E-2
2,363438E-2
3,822825E-2
3,693101E-2
6,579443E-2
-2,310266E-3
-1,074228E-2
6,060550E-2
4,309287E-2
4,730887E-2
5,444365E-2
6,968613E-2
7,487506E-2
1,144406E-1
1,465472E-1
9,336062E-2
9,530647E-2
1,147650E-1
1,060086E-1
8,946893E-2
1,017926E-1
8,914462E-2
2,655315E-2
5,703812E-2
7,325352E-2
4,503872E-2
8,557723E-2
5,833535E-2
5,833535E-2
4,211994E-2
8,719877E-2
9,692801E-2
5,736242E-2
1,021169E-1
9,076616E-2
1,099003E-1
1,073059E-1
1,047114E-1
6,838890E-2
3,012054E-2
9,076616E-2
8,784739E-2
6,060550E-2
7,001044E-2
6,774028E-2
6,092981E-2
3,530947E-2
9,822524E-2
5,541658E-2
2,525592E-2
6,676736E-2
5,995689E-2
5,087626E-2
4,568733E-2
5,282211E-2
1,260791E-2
3,851588E-3
6,903752E-2
4,049840E-2
5,768673E-2
5,801104E-2
5,282211E-2
4,536302E-2
5,444365E-2
1,150893E-1
4,276856E-2
6,092981E-2
8,752308E-2
7,390214E-2
5,120057E-2
5,379503E-2
2,849900E-2
-1,917429E-2
1,195929E-2
3,725532E-2
-8,472120E-3
-1,657982E-2
-1,106658E-2
1,390514E-2
-1,333674E-2
3,595809E-2
2,103992E-2
-4,904731E-3
2,752608E-2
3,368793E-2
2,525592E-2
1,682391E-2
3,076916E-2
1,649960E-2
1,098637E-2
3,920117E-2
5,703812E-2
2,882331E-2
3,920117E-2
9,040517E-3
1,358083E-2
1,779684E-2
8,979323E-2
4,309287E-2
-1,528259E-2
3,336362E-2
3,660671E-2
3,433655E-2
1,714822E-2
3,530947E-2
7,094669E-3
-7,499196E-3
5,476796E-2
2,882331E-2
1,390514E-2
2,817469E-2
3,044485E-2
4,244425E-2
7,649660E-2
1,183323E-1
4,276856E-2
3,530947E-2
4,017409E-2
2,201284E-2
2,168853E-2
3,271501E-2
3,206639E-2
-3,409246E-2
-5,553347E-3
3,433655E-2
3,851588E-3
3,202971E-3
7,094669E-3
5,797436E-3
1,358083E-2
4,925472E-2
4,503872E-2
1,617530E-2
6,514582E-2
6,157843E-2
5,541658E-2
4,049840E-2
4,957903E-2
-1,337342E-3
-3,733554E-2
1,520237E-2
-6,526271E-3
-1,755275E-2
-3,607499E-3
-1,041797E-2
-4,580423E-3
-1,171520E-2
4,211994E-2
2,006699E-2
-3,701123E-2
3,851588E-3
-7,499196E-3
3,530947E-2
4,211994E-2
8,492861E-2
9,364825E-3
-8,472120E-3
4,374148E-2
2,947193E-2
1,455375E-2
1,941838E-2
3,466086E-2
3,109347E-2
5,444365E-2
7,552368E-2
4,175896E-3
-9,120736E-3
2,233715E-2
2,590454E-2
1,228360E-2
1,520237E-2
2,266146E-2
-2,241737E-2
-7,174888E-3
1,131067E-2
3,202971E-3
3,887686E-2
3,271501E-2
2,525592E-2
-6,887257E-4
2,882331E-2
5,022765E-2
-9,769352E-3
3,336362E-2
5,898396E-2
2,914762E-2
2,168853E-2
3,271501E-2
1,066206E-2
-5,517249E-2
1,033775E-2
1,585099E-2
-2,958882E-3
2,039130E-2
-2,634574E-3
-1,337342E-3
-4,122724E-2
3,660671E-2
2,947193E-2
9,689133E-3
5,671381E-2
3,239070E-2
2,039130E-2
1,257123E-3
2,525592E-2
-1,301243E-2
-2,695768E-2
2,558023E-2
7,094669E-3
2,006699E-2
2,882331E-2
3,693101E-2
1,455375E-2
4,082271E-2
8,525292E-2
2,006699E-2
2,266146E-2
3,498517E-2
2,363438E-2
1,358083E-2
5,797436E-3
2,168853E-2
-2,857922E-2
1,905739E-3
4,276856E-2
9,364825E-3
8,716209E-3
8,391901E-3
2,233715E-2
-1,917429E-2
4,503872E-2
4,795749E-2
-7,499196E-3
1,779684E-2
3,336362E-2
9,689133E-3
8,716209E-3
2,558023E-2
4,175896E-3
-5,452387E-2
-2,047152E-2
-4,256115E-3
-3,214661E-2
-2,533614E-2
-5,229039E-3
-7,499196E-3
1,812114E-2
9,141477E-2
5,314642E-2
7,418977E-3
4,082271E-2
3,920117E-2
4,601164E-2
5,347073E-2
6,709167E-2
2,136422E-2
-6,887257E-4
4,017409E-2
2,878663E-3
-1,139089E-2
-2,310266E-3
1,390514E-2
-1,106658E-2
-3,283190E-3
3,952548E-2
2,687746E-2
-7,174888E-3
1,876976E-2
8,391901E-3
1,974268E-2
4,244425E-2
4,763318E-2
-1,268813E-2
5,148820E-3
5,444365E-2
8,067593E-3
1,487806E-2
1,682391E-2
2,168853E-2
2,554355E-3
3,271501E-2
3,855255E-2
-3,409246E-2
-1,463397E-2
9,364825E-3
1,001344E-2
-3,701123E-2
-5,553347E-3
-1,755275E-2
-6,879343E-2
-2,760630E-2
-6,887257E-4
-1,852567E-2
8,391901E-3
1,552668E-2
2,168853E-2
8,391901E-3
6,676736E-2
5,249780E-2
3,202971E-3
3,076916E-2
4,147133E-2
4,276856E-2
4,860611E-2
3,174208E-2
-3,182230E-2
-6,587465E-2
2,655315E-2
-2,634574E-3
-6,201963E-3
-7,174888E-3
1,905739E-3
-3,931807E-3
2,230047E-3
5,347073E-2
1,195929E-2
2,136422E-2
5,801104E-2
5,055195E-2
2,882331E-2
3,336362E-2
4,244425E-2
-1,690413E-2
-6,850580E-3
3,174208E-2
6,121744E-3
2,233715E-2
3,725532E-2
5,797436E-3
-1,755275E-2
1,844545E-2
5,801104E-2
3,527280E-3
-3,931807E-3
2,168853E-2
-9,769352E-3
-1,755275E-2
-1,625551E-2
-2,598476E-2
-5,744264E-2
1,163498E-2
2,201284E-2
-2,274168E-2
-9,769352E-3
2,841986E-4
2,525592E-2
7,094669E-3
5,930827E-2
4,957903E-2
-3,607499E-3
5,930827E-2
5,055195E-2
2,201284E-2
2,428300E-2
5,574088E-2
3,530947E-2
-2,468752E-2
3,336362E-2
1,552668E-2
3,527280E-3
1,228360E-2
-2,958882E-3
-7,823504E-3
-6,850580E-3
5,476796E-2
1,585099E-2
1,163498E-2
5,898396E-2
1,422945E-2
2,752608E-2
1,260791E-2
4,406579E-2
-3,607499E-3
6,085067E-4
6,644305E-2
-4,580423E-3
4,824512E-3
2,590454E-2
3,498517E-2
1,358083E-2
3,595809E-2
6,190274E-2
1,325652E-2
2,395869E-2
3,174208E-2
2,752608E-2
3,855255E-2
6,028120E-2
3,303932E-2
-3,603831E-2
2,554355E-3
3,401224E-2
1,001344E-2
-6,887257E-4
1,682391E-2
2,266146E-2
4,824512E-3
5,217349E-2
2,882331E-2
-3,895708E-2
2,878663E-3
7,418977E-3
6,121744E-3
-3,020076E-2
-2,760630E-2
-4,025431E-2
-6,036142E-2
1,581431E-3
-1,009366E-2
-1,820136E-2
2,460731E-2
3,952548E-2
4,500204E-3
2,331007E-2
7,941537E-2
2,622885E-2
-5,553347E-3
4,471441E-2
4,795749E-2
3,887686E-2
2,817469E-2
2,947193E-2
-5,387525E-2
-4,025431E-2
1,812114E-2
-5,553347E-3
-6,201963E-3
-1,009366E-2
-2,958882E-3
-1,661650E-3
2,622885E-2
4,730887E-2
-3,644176E-4
-5,229039E-3
5,768673E-2
2,979624E-2
5,022765E-2
4,828180E-2
4,828180E-2
-1,268813E-2
2,298577E-2
5,509227E-2
1,358083E-2
2,039130E-2
5,148820E-3
9,328148E-4
-3,895708E-2
3,303932E-2
3,109347E-2
-1,755275E-2
3,527280E-3
4,500204E-3
-1,337342E-3
-1,787705E-2
1,747253E-2
-3,311954E-2
-5,711833E-2
3,466086E-2
2,622885E-2
2,655315E-2
7,743285E-3
8,716209E-3
-1,661650E-3
2,590454E-2
8,849600E-2
5,282211E-2
3,271501E-2
4,601164E-2
4,633595E-2
9,689133E-3
1,195929E-2
3,368793E-2
-6,201963E-3
-2,310266E-3
2,590454E-2
-1,333674E-2
-1,337342E-3
-9,445044E-3
-1,009366E-2
-3,247092E-2
-2,958882E-3
7,552368E-2
-2,634574E-3
7,418977E-3
3,303932E-2
2,979624E-2
2,752608E-2
2,817469E-2
5,184919E-2
-1,560690E-2
2,525592E-2
3,660671E-2
-6,887257E-4
-2,079583E-2
-4,580423E-3
8,391901E-3
2,331007E-2
4,244425E-2
3,693101E-2
-1,690413E-2
2,201284E-2
2,363438E-2
4,824512E-3
4,824512E-3
3,693101E-2
1,195929E-2
-4,901063E-2
1,974268E-2
2,525592E-2
1,195929E-2
1,390514E-2
2,558023E-2
1,228360E-2
2,039130E-2
8,428000E-2
3,271501E-2
-6,850580E-3
3,368793E-2
4,147133E-2
3,401224E-2
2,622885E-2
4,666026E-2
-1,852567E-2
-1,690413E-2
4,017409E-2
7,418977E-3
8,716209E-3
3,595809E-2
3,368793E-2
-3,931807E-3
3,628240E-2
6,157843E-2
-5,877655E-3
2,460731E-2
4,211994E-2
2,947193E-2
1,617530E-2
1,649960E-2
1,682391E-2
-5,387525E-2
-2,793061E-2
3,076916E-2
-1,463397E-2
-2,241737E-2
-1,787705E-2
-7,499196E-3
-7,174888E-3
5,541658E-2
4,049840E-2
-1,430967E-2
3,851588E-3
3,076916E-2
2,979624E-2
2,136422E-2
3,401224E-2
1,552668E-2
-2,728199E-2
3,141778E-2
3,141778E-2
1,325652E-2
3,401224E-2
3,498517E-2
1,909407E-2
-3,960570E-2
3,076916E-2
1,422945E-2
-6,887257E-4
4,828180E-2
3,887686E-2
3,141778E-2
2,849900E-2
5,152488E-2
-3,117369E-2
-2,079583E-2
4,860611E-2
2,622885E-2
2,525592E-2
1,876976E-2
3,498517E-2
2,006699E-2
4,471441E-2
8,265846E-2
4,114702E-2
4,276856E-2
6,417289E-2
4,828180E-2
2,687746E-2
1,455375E-2
3,076916E-2
-3,474108E-2
2,841986E-4
1,455375E-2
-1,041797E-2
9,328148E-4
1,552668E-2
-1,203951E-2
-2,793061E-2
2,687746E-2
5,995689E-2
-5,229039E-3
2,201284E-2
4,763318E-2
1,066206E-2
2,168853E-2
4,082271E-2
2,687746E-2
-5,229039E-3
4,114702E-2
6,028120E-2
3,336362E-2
3,660671E-2
5,671381E-2
6,190274E-2
6,222705E-2
9,336062E-2
5,865966E-2
2,460731E-2
6,125412E-2
3,952548E-2
1,098637E-2
1,358083E-2
3,984979E-2
-5,229039E-3
-1,722844E-2
2,266146E-2
1,779684E-2
-3,283190E-3
-4,010948E-5
3,336362E-2
-1,985958E-3
3,368793E-2
7,682091E-2
7,418977E-3
-3,668692E-2
1,876976E-2
7,094669E-3
3,174208E-2
2,817469E-2
2,103992E-2
-4,576755E-2
-1,982290E-2
9,040517E-3
-2,955215E-2
-2,079583E-2
-6,201963E-3
1,455375E-2
-5,553347E-3
5,476796E-2
4,601164E-2
-2,209306E-2
1,812114E-2
3,693101E-2
3,920117E-2
3,141778E-2
3,855255E-2
1,909407E-2
-3,863277E-2
-6,526271E-3
1,617530E-2
-1,333674E-2
-2,533614E-2
4,500204E-3
2,554355E-3
2,554355E-3
6,676736E-2
1,617530E-2
-2,274168E-2
2,882331E-2
5,249780E-2
4,341718E-2
8,391901E-3
2,266146E-2
-2,339029E-2
-5,841557E-2
2,233715E-2
-1,820136E-2
-1,560690E-2
-1,787705E-2
-6,887257E-4
-2,112014E-2
2,039130E-2
4,114702E-2
-2,501183E-2
-1,106658E-2
8,067593E-3
8,716209E-3
-2,241737E-2
1,195929E-2
2,558023E-2
-3,733554E-2
-8,472120E-3
1,909407E-2
-1,337342E-3
1,581431E-3
2,298577E-2
2,687746E-2
2,039130E-2
5,184919E-2
5,347073E-2
5,148820E-3
1,747253E-2
2,428300E-2
1,195929E-2
-1,366105E-2
-1,203951E-2
-1,268813E-2
-5,776695E-2
-9,769352E-3
-2,533614E-2
-5,160510E-2
-2,468752E-2
-3,084938E-2
-2,728199E-2
-2,630907E-2
4,374148E-2
2,687746E-2
-1,333674E-2
4,374148E-2
2,363438E-2
3,174208E-2
8,067593E-3
4,925472E-2
2,230047E-3
2,841986E-4
5,022765E-2
7,743285E-3
1,422945E-2
-1,041797E-2
8,067593E-3
9,689133E-3
4,471441E-2
5,509227E-2
-1,463397E-2
-2,241737E-2
1,131067E-2
5,148820E-3
-8,796428E-3
-1,013034E-3
2,947193E-2
-1,495828E-2
8,391901E-3
2,590454E-2
-3,644176E-4
-1,884998E-2
2,230047E-3
2,006699E-2
2,136422E-2
5,606519E-2
6,838890E-2
-1,398536E-2
-1,013034E-3
2,622885E-2
-1,398536E-2
-6,201963E-3
-8,147812E-3
-4,317309E-2
-8,954914E-2
-2,890353E-2
-9,445044E-3
-4,738909E-2
-4,447032E-2
-3,214661E-2
2,841986E-4
-9,120736E-3
5,476796E-2
3,141778E-2
-1,593121E-2
3,855255E-2
1,779684E-2
2,882331E-2
1,422945E-2
8,391901E-3
-6,425311E-2
-1,002513E-1
-5,906418E-2
-9,538669E-2
-1,148452E-1
-1,294390E-1
-1,404655E-1
-1,057645E-1
6,352428E-2
3,236194E-1
4,471808E-1
6,375496E-1
8,502958E-1
1,044232E+0
1,182063E+0
1,271572E+0
1,362378E+0
1,392215E+0
1,488210E+0
1,576746E+0
1,558909E+0
1,528424E+0
1,437293E+0
1,317624E+0
1,111688E+0
9,248866E-1
6,699804E-1
3,550773E-1
1,332505E-1
-1,132236E-1
-3,554818E-1
-5,575257E-1
-7,148151E-1
-8,899415E-1
-1,053068E+0
-1,066041E+0
-1,081608E+0
-1,104633E+0
-1,113714E+0
-1,073500E+0
-1,041069E+0
-9,985847E-1
-9,003194E-1
-9,051840E-1
-8,727532E-1
-7,877845E-1
-7,501647E-1
-7,089776E-1
-7,086533E-1
-6,564397E-1
-6,577369E-1
-6,243332E-1
-5,212032E-1
-5,085552E-1
-4,865022E-1
-4,398019E-1
-3,736430E-1
-3,619679E-1
-3,019709E-1
-2,302989E-1
-2,393795E-1
-2,267315E-1
-1,735449E-1
-1,446815E-1
-1,294390E-1
-1,077104E-1
-8,371160E-2
-1,203584E-1
-7,106358E-2
-1,560690E-2
-3,538969E-2
-1,657982E-2
-2,468752E-2
-6,887257E-4
2,071561E-2
6,060550E-2
8,168553E-2
2,298577E-2
5,022765E-2
8,817169E-2
7,390214E-2
6,449720E-2
7,325352E-2
7,228060E-2
5,314642E-2
9,595509E-2
9,173908E-2
6,287566E-2
7,260490E-2
7,098336E-2
8,622584E-2
8,492861E-2
1,468715E-1
1,257914E-1
5,541658E-2
1,011440E-1
9,271201E-2
9,725232E-2
8,492861E-2
9,757663E-2
3,920117E-2
2,525592E-2
1,053600E-1
8,525292E-2
6,352428E-2
5,963258E-2
6,319997E-2
8,330707E-2
8,200984E-2
1,313047E-1
7,941537E-2
6,741597E-2
1,099003E-1
8,979323E-2
8,492861E-2
8,200984E-2
7,746953E-2
9,689133E-3
2,103992E-2
4,763318E-2
1,325652E-2
2,687746E-2
3,076916E-2
4,763318E-2
2,720177E-2
4,147133E-2
8,914462E-2
2,849900E-2
5,476796E-2
7,325352E-2
8,298276E-2
8,784739E-2
7,973968E-2
7,519937E-2
2,493161E-2
6,676736E-2
7,033475E-2
3,920117E-2
7,033475E-2
6,157843E-2
6,028120E-2
3,952548E-2
6,741597E-2
6,579443E-2
3,851588E-3
6,157843E-2
5,282211E-2
4,049840E-2
3,822825E-2
4,601164E-2
1,844545E-2
-2,274168E-2
3,012054E-2
3,466086E-2
2,817469E-2
3,271501E-2
2,785039E-2
7,094669E-3
-3,607499E-3
6,871321E-2
3,336362E-2
6,446052E-3
2,817469E-2
2,039130E-2
2,428300E-2
1,001344E-2
2,006699E-2
-2,922784E-2
-1,949860E-2
5,671381E-2
2,785039E-2
2,266146E-2
2,914762E-2
6,092981E-2
7,617229E-2
9,627940E-2
9,692801E-2
4,503872E-2
7,195629E-2
8,006399E-2
7,487506E-2
1,050357E-1
7,941537E-2
5,768673E-2
-1,106658E-2
3,790394E-2
7,001044E-2
8,716209E-3
2,006699E-2
-1,690413E-2
-7,174888E-3
-1,755275E-2
5,509227E-2
3,595809E-2
-3,960570E-2
-4,256115E-3
-3,283190E-3
-1,013034E-3
-2,403891E-2
2,841986E-4
-2,014721E-2
-4,317309E-2
2,039130E-2
-8,472120E-3
-8,796428E-3
-4,256115E-3
-7,499196E-3
-7,174888E-3
1,520237E-2
7,714522E-2
2,752608E-2
3,527280E-3
3,401224E-2
1,098637E-2
1,228360E-2
5,148820E-3
2,622885E-2
-3,765985E-2
-3,117369E-2
2,428300E-2
-7,499196E-3
-1,560690E-2
-3,117369E-2
-6,850580E-3
1,163498E-2
5,022765E-2
7,260490E-2
3,202971E-3
1,974268E-2
4,568733E-2
4,406579E-2
5,314642E-2
5,801104E-2
5,282211E-2
3,202971E-3
5,184919E-2
4,698456E-2
-9,445044E-3
1,098637E-2
2,136422E-2
3,855255E-2
2,687746E-2
5,898396E-2
6,968613E-2
5,473128E-3
3,206639E-2
3,920117E-2
3,466086E-2
5,217349E-2
5,152488E-2
2,071561E-2
-5,553347E-3
4,730887E-2
2,655315E-2
5,797436E-3
-1,661650E-3
-6,887257E-4
1,163498E-2
2,785039E-2
7,228060E-2
8,716209E-3
-1,560690E-2
3,303932E-2
2,590454E-2
3,303932E-2
3,466086E-2
4,147133E-2
-1,820136E-2
-5,553347E-3
5,736242E-2
3,174208E-2
4,990334E-2
4,049840E-2
4,017409E-2
3,076916E-2
6,774028E-2
1,131434E-1
2,785039E-2
3,887686E-2
3,401224E-2
4,795749E-2
3,855255E-2
3,498517E-2
1,714822E-2
-1,074228E-2
2,752608E-2
5,671381E-2
2,266146E-2
2,039130E-2
3,401224E-2
3,466086E-2
2,817469E-2
8,363138E-2
7,682091E-2
4,017409E-2
9,400924E-2
8,914462E-2
5,444365E-2
5,282211E-2
6,579443E-2
4,925472E-2
4,824512E-3
7,357783E-2
6,255135E-2
3,628240E-2
7,584799E-2
3,239070E-2
2,363438E-2
3,433655E-2
1,105490E-1
7,001044E-2
1,714822E-2
5,801104E-2
5,249780E-2
3,855255E-2
2,331007E-2
5,574088E-2
2,554355E-3
2,525592E-2
8,752308E-2
3,887686E-2
5,574088E-2
5,768673E-2
8,395569E-2
5,801104E-2
9,822524E-2
1,283859E-1
7,617229E-2
1,170351E-1
1,176837E-1
9,692801E-2
7,844245E-2
9,563078E-2
8,265846E-2
2,947193E-2
6,449720E-2
8,006399E-2
4,990334E-2
5,833535E-2
5,249780E-2
6,806459E-2
6,774028E-2
1,115219E-1
1,004954E-1
3,595809E-2
7,130767E-2
7,811814E-2
7,714522E-2
6,838890E-2
6,579443E-2
4,730887E-2
1,455375E-2
6,741597E-2
3,012054E-2
-9,445044E-3
5,473128E-3
2,878663E-3
2,230047E-3
-3,644176E-4
5,347073E-2
1,195929E-2
-1,755275E-2
2,817469E-2
1,131067E-2
1,487806E-2
1,974268E-2
2,266146E-2
-4,122724E-2
-3,506538E-2
6,121744E-3
-2,047152E-2
-1,074228E-2
-3,117369E-2
-1,884998E-2
-3,084938E-2
-2,566045E-2
-1,949860E-2
-9,279222E-2
-8,695468E-2
-5,711833E-2
-7,981990E-2
-8,760330E-2
-8,630606E-2
-1,034944E-1
-1,527892E-1
-1,265203E-1
-1,125750E-1
-1,349523E-1
-1,021972E-1
-1,167910E-1
-1,317092E-1
-1,401412E-1
-9,895408E-2
-8,079283E-2
-1,313849E-1
-8,987345E-2
-8,987345E-2
-9,408946E-2
-1,099806E-1
-1,099806E-1
-1,566809E-1
-1,881388E-1
-1,349523E-1
-1,398169E-1
-1,644643E-1
-1,615455E-1
-1,459788E-1
-1,476003E-1
-1,375467E-1
-8,436021E-2
-1,362495E-1
-1,657615E-1
-1,223043E-1
-1,463031E-1
-1,320335E-1
-9,895408E-2
-1,044673E-1
-1,521406E-1
-1,589511E-1
-9,246792E-2
-1,210070E-1
-1,255473E-1
-1,054402E-1
-1,223043E-1
-1,732206E-1
-9,149499E-2
-3,117369E-2
-9,279222E-2
-8,241437E-2
-6,490173E-2
-6,814481E-2
-3,960570E-2
-3,117369E-2
-5,776695E-2
-9,895408E-2
-2,663337E-2
-6,887257E-4
-2,274168E-2
6,121744E-3
1,812114E-2
2,525592E-2
1,520237E-2
7,617229E-2
5,898396E-2
2,622885E-2
7,357783E-2
9,465786E-2
5,638950E-2
5,995689E-2
9,206339E-2
6,676736E-2
2,817469E-2
5,898396E-2
7,455075E-2
7,714522E-2
7,519937E-2
6,384859E-2
7,909107E-2
1,167108E-1
1,841669E-1
1,462228E-1
1,014683E-1
1,403853E-1
1,296831E-1
1,274130E-1
1,004954E-1
1,410339E-1
7,779383E-2
7,909107E-2
1,241699E-1
8,071261E-2
7,001044E-2
5,671381E-2
5,347073E-2
4,795749E-2
6,741597E-2
1,099003E-1
4,957903E-2
2,720177E-2
5,963258E-2
5,347073E-2
5,865966E-2
7,519937E-2
8,752308E-2
2,298577E-2
4,114702E-2
8,265846E-2
2,687746E-2
4,957903E-2
4,568733E-2
6,222705E-2
4,341718E-2
9,465786E-2
8,784739E-2
-1,625551E-2
3,984979E-2
4,568733E-2
4,828180E-2
2,752608E-2
4,049840E-2
-3,931807E-3
-4,284878E-2
1,455375E-2
1,001344E-2
4,175896E-3
3,466086E-2
3,757963E-2
1,747253E-2
7,743285E-3
6,936182E-2
4,049840E-2
6,085067E-4
4,893041E-2
5,833535E-2
5,963258E-2
4,633595E-2
6,028120E-2
-3,182230E-2
-2,339029E-2
3,725532E-2
2,622885E-2
3,206639E-2
2,298577E-2
3,660671E-2
2,655315E-2
7,325352E-2
8,979323E-2
3,271501E-2
2,849900E-2
6,806459E-2
4,601164E-2
3,920117E-2
4,049840E-2
4,049840E-2
-5,553347E-3
9,364825E-3
5,833535E-2
1,293221E-2
-4,580423E-3
1,098637E-2
3,530947E-2
-1,430967E-2
3,790394E-2
5,347073E-2
-1,366105E-2
1,649960E-2
2,460731E-2
1,747253E-2
1,520237E-2
5,148820E-3
-1,041797E-2
-4,479463E-2
2,493161E-2
3,174208E-2
-7,499196E-3
-2,468752E-2
1,293221E-2
7,743285E-3
8,716209E-3
6,547013E-2
5,022765E-2
2,298577E-2
5,995689E-2
4,374148E-2
2,979624E-2
1,617530E-2
5,055195E-2
1,001344E-2
-6,887257E-4
6,417289E-2
2,168853E-2
2,687746E-2
4,503872E-2
2,849900E-2
1,098637E-2
6,579443E-2
1,167108E-1
4,763318E-2
3,012054E-2
5,833535E-2
6,028120E-2
5,541658E-2
4,795749E-2
6,547013E-2
-1,236382E-2
1,487806E-2
5,509227E-2
-3,607499E-3
-7,499196E-3
-6,201963E-3
1,257123E-3
-1,074228E-2
3,595809E-2
3,174208E-2
-1,301243E-2
1,163498E-2
2,006699E-2
1,390514E-2
8,067593E-3
3,174208E-2
1,974268E-2
-2,987645E-2
1,163498E-2
4,049840E-2
-1,203951E-2
-6,201963E-3
-1,074228E-2
1,487806E-2
1,228360E-2
6,482151E-2
3,563378E-2
-5,679403E-2
-7,823504E-3
-5,229039E-3
5,473128E-3
-1,985958E-3
8,067593E-3
-4,965925E-2
-5,355095E-2
2,590454E-2
-1,171520E-2
-8,147812E-3
1,682391E-2
3,757963E-2
1,098637E-2
1,779684E-2
7,325352E-2
3,202971E-3
1,649960E-2
3,984979E-2
5,152488E-2
4,374148E-2
4,795749E-2
4,503872E-2
-2,760630E-2
-1,884998E-2
2,558023E-2
2,841986E-4
-1,013034E-3
-1,755275E-2
7,094669E-3
-1,337342E-3
4,893041E-2
5,347073E-2
-1,106658E-2
1,358083E-2
4,471441E-2
2,590454E-2
1,812114E-2
3,920117E-2
7,418977E-3
-4,025431E-2
2,136422E-2
5,509227E-2
3,401224E-2
2,687746E-2
2,914762E-2
3,725532E-2
1,257123E-3
6,482151E-2
6,709167E-2
1,390514E-2
4,341718E-2
2,103992E-2
2,752608E-2
2,201284E-2
1,941838E-2
-2,922784E-2
-2,857922E-2
4,309287E-2
2,266146E-2
3,202971E-3
1,001344E-2
1,422945E-2
7,418977E-3
1,163498E-2
7,292921E-2
1,325652E-2
2,525592E-2
7,098336E-2
6,547013E-2
3,466086E-2
1,909407E-2
2,558023E-2
-2,857922E-2
-1,301243E-2
2,687746E-2
-1,203951E-2
-2,857922E-2
-1,366105E-2
-1,625551E-2
-3,311954E-2
3,012054E-2
5,833535E-2
-2,634574E-3
9,364825E-3
2,168853E-2
2,168853E-2
1,747253E-2
2,363438E-2
1,325652E-2
-3,668692E-2
8,391901E-3
3,660671E-2
-8,147812E-3
-2,533614E-2
-2,339029E-2
-1,593121E-2
-1,268813E-2
3,401224E-2
4,175896E-3
-3,830846E-2
-1,528259E-2
-1,985958E-3
-8,472120E-3
-8,796428E-3
3,757963E-2
1,974268E-2
-2,436322E-2
2,687746E-2
7,743285E-3
9,689133E-3
1,812114E-2
2,558023E-2
1,649960E-2
3,336362E-2
7,552368E-2
1,682391E-2
-1,398536E-2
1,714822E-2
2,266146E-2
2,460731E-2
6,121744E-3
1,358083E-2
-4,576755E-2
-4,382170E-2
1,905739E-3
-1,528259E-2
-1,625551E-2
3,851588E-3
2,525592E-2
1,260791E-2
4,439010E-2
6,806459E-2
6,770361E-3
1,358083E-2
3,693101E-2
2,428300E-2
1,325652E-2
2,266146E-2
2,554355E-3
-7,203651E-2
-3,960570E-2
-1,755275E-2
-2,955215E-2
4,824512E-3
-2,634574E-3
-3,283190E-3
-2,634574E-3
5,638950E-2
4,860611E-2
-3,644176E-4
5,574088E-2
7,617229E-2
7,746953E-2
5,444365E-2
6,741597E-2
4,147133E-2
-7,499196E-3
6,644305E-2
3,466086E-2
2,201284E-2
6,770361E-3
2,006699E-2
1,195929E-2
7,094669E-3
6,287566E-2
1,390514E-2
1,905739E-3
2,331007E-2
1,293221E-2
1,422945E-2
2,298577E-2
1,812114E-2
-4,868632E-2
-1,593121E-2
5,574088E-2
3,239070E-2
1,649960E-2
3,202971E-3
5,444365E-2
-6,526271E-3
2,947193E-2
4,341718E-2
-1,495828E-2
2,752608E-2
3,887686E-2
2,103992E-2
-2,047152E-2
-1,722844E-2
-3,409246E-2
-7,300943E-2
-3,571400E-2
-1,495828E-2
-5,452387E-2
-4,836202E-2
-2,922784E-2
-2,533614E-2
-2,598476E-2
5,249780E-2
4,990334E-2
-5,877655E-3
2,558023E-2
4,666026E-2
4,893041E-2
3,984979E-2
5,314642E-2
2,233715E-2
-2,634574E-3
6,125412E-2
5,865966E-2
4,503872E-2
4,049840E-2
2,947193E-2
2,006699E-2
2,266146E-2
7,292921E-2
2,428300E-2
9,040517E-3
4,666026E-2
3,141778E-2
2,622885E-2
9,689133E-3
1,909407E-2
-1,139089E-2
-1,625551E-2
2,914762E-2
-2,634574E-3
-6,887257E-4
1,257123E-3
1,257123E-3
-9,445044E-3
2,525592E-2
4,471441E-2
-3,798416E-2
-4,706478E-2
-5,877655E-3
-3,474108E-2
-1,884998E-2
-1,852567E-2
-4,447032E-2
-9,830546E-2
-2,987645E-2
9,364825E-3
-3,993001E-2
-2,339029E-2
-1,009366E-2
3,757963E-2
2,298577E-2
7,941537E-2
8,622584E-2
3,076916E-2
6,417289E-2
6,060550E-2
8,233415E-2
5,865966E-2
7,325352E-2
2,233715E-2
-2,014721E-2
6,028120E-2
2,039130E-2
4,175896E-3
-1,337342E-3
-2,014721E-2
-2,241737E-2
-1,690413E-2
4,730887E-2
1,905739E-3
-2,403891E-2
2,554355E-3
1,747253E-2
2,331007E-2
1,909407E-2
3,303932E-2
-3,668692E-2
-1,463397E-2
3,757963E-2
1,747253E-2
2,071561E-2
9,689133E-3
3,109347E-2
1,520237E-2
3,628240E-2
5,152488E-2
-1,009366E-2
1,163498E-2
4,439010E-2
2,979624E-2
4,824512E-3
1,714822E-2
-1,661650E-3
-5,290233E-2
-7,499196E-3
2,460731E-2
1,293221E-2
-7,823504E-3
7,094669E-3
3,466086E-2
4,763318E-2
8,557723E-2
6,319997E-2
-2,634574E-3
2,395869E-2
7,909107E-2
5,801104E-2
4,860611E-2
4,795749E-2
3,044485E-2
2,136422E-2
4,860611E-2
1,779684E-2
-2,634574E-3
1,257123E-3
7,094669E-3
-1,013034E-3
4,175896E-3
5,120057E-2
1,909407E-2
-2,310266E-3
3,271501E-2
2,395869E-2
1,909407E-2
2,201284E-2
2,687746E-2
-2,274168E-2
-2,630907E-2
2,493161E-2
-1,013034E-3
-1,852567E-2
-2,112014E-2
-1,787705E-2
-3,668692E-2
9,689133E-3
4,439010E-2
-1,463397E-2
-1,203951E-2
1,033775E-2
1,163498E-2
2,525592E-2
1,844545E-2
3,628240E-2
-4,187585E-2
-6,850580E-3
3,141778E-2
4,500204E-3
1,714822E-2
3,790394E-2
3,498517E-2
1,974268E-2
6,482151E-2
5,574088E-2
6,085067E-4
2,006699E-2
1,422945E-2
1,455375E-2
9,689133E-3
2,558023E-2
-1,333674E-2
-3,117369E-2
1,163498E-2
1,325652E-2
-7,823504E-3
-8,472120E-3
1,325652E-2
2,266146E-2
4,828180E-2
8,525292E-2
4,471441E-2
2,590454E-2
5,574088E-2
5,671381E-2
3,303932E-2
3,563378E-2
3,271501E-2
-6,850580E-3
-3,931807E-3
8,716209E-3
1,066206E-2
-5,877655E-3
5,148820E-3
4,824512E-3
-1,661650E-3
1,325652E-2
7,228060E-2
7,094669E-3
-4,580423E-3
3,628240E-2
2,525592E-2
3,887686E-2
3,628240E-2
2,622885E-2
-3,214661E-2
5,148820E-3
2,785039E-2
-6,850580E-3
1,293221E-2
1,617530E-2
2,882331E-2
1,257123E-3
2,168853E-2
1,325652E-2
-3,409246E-2
3,109347E-2
2,266146E-2
2,849900E-2
2,230047E-3
2,331007E-2
-4,580423E-3
-5,646972E-2
1,228360E-2
9,328148E-4
5,473128E-3
2,878663E-3
4,175896E-3
1,649960E-2
1,390514E-2
6,903752E-2
2,979624E-2
1,714822E-2
5,087626E-2
4,244425E-2
3,206639E-2
9,364825E-3
1,714822E-2
-3,214661E-2
-1,366105E-2
3,855255E-2
-1,430967E-2
-1,203951E-2
-1,722844E-2
-5,877655E-3
-3,020076E-2
-9,769352E-3
3,109347E-2
-4,580423E-3
2,554355E-3
1,909407E-2
4,500204E-3
-3,644176E-4
1,163498E-2
3,239070E-2
-4,317309E-2
1,581431E-3
4,114702E-2
8,067593E-3
3,206639E-2
-1,106658E-2
-3,607499E-3
-3,311954E-2
3,855255E-2
4,666026E-2
-1,139089E-2
1,779684E-2
4,500204E-3
2,331007E-2
1,581431E-3
2,525592E-2
2,103992E-2
4,175896E-3
4,828180E-2
3,012054E-2
2,914762E-2
3,887686E-2
6,287566E-2
5,411934E-2
5,801104E-2
1,124948E-1
7,001044E-2
2,979624E-2
4,860611E-2
2,785039E-2
2,622885E-2
2,298577E-2
3,920117E-2
-2,371460E-2
-3,636262E-2
5,473128E-3
-1,013034E-3
-1,884998E-2
-1,430967E-2
9,040517E-3
7,094669E-3
4,730887E-2
7,811814E-2
3,498517E-2
4,568733E-2
7,065906E-2
6,255135E-2
5,444365E-2
6,255135E-2
5,833535E-2
1,098637E-2
1,974268E-2
3,498517E-2
2,363438E-2
5,703812E-2
9,044185E-2
7,292921E-2
3,076916E-2
6,903752E-2
9,109047E-2
2,395869E-2
3,952548E-2
5,963258E-2
6,968613E-2
5,152488E-2
3,563378E-2
1,812114E-2
-4,609186E-2
1,714822E-2
1,422945E-2
-1,106658E-2
1,001344E-2
-3,931807E-3
-6,526271E-3
-3,020076E-2
2,785039E-2
-1,593121E-2
-2,987645E-2
2,331007E-2
2,590454E-2
1,649960E-2
8,067593E-3
4,698456E-2
-1,074228E-2
-2,922784E-2
1,876976E-2
-7,499196E-3
9,328148E-4
-7,499196E-3
-7,499196E-3
-2,793061E-2
9,040517E-3
6,255135E-2
1,001344E-2
5,148820E-3
3,725532E-2
3,725532E-2
6,121744E-3
-4,010948E-5
3,202971E-3
-5,030786E-2
6,085067E-4
3,693101E-2
1,293221E-2
1,909407E-2
2,493161E-2
2,841986E-4
-5,128079E-2
-5,877655E-3
3,433655E-2
2,071561E-2
4,666026E-2
5,509227E-2
1,909407E-2
7,094669E-3
1,876976E-2
-2,634574E-3
-4,965925E-2
1,422945E-2
2,849900E-2
-4,580423E-3
1,001344E-2
2,622885E-2
3,887686E-2
1,358083E-2
6,125412E-2
2,914762E-2
-2,793061E-2
1,552668E-2
1,714822E-2
8,716209E-3
-7,499196E-3
9,328148E-4
-7,174888E-3
-3,182230E-2
1,682391E-2
-8,796428E-3
-2,209306E-2
-2,209306E-2
-1,755275E-2
-2,112014E-2
-1,852567E-2
5,379503E-2
-2,176875E-2
-2,371460E-2
8,716209E-3
-1,560690E-2
-1,852567E-2
-1,236382E-2
4,175896E-3
-6,036142E-2
-3,830846E-2
-6,887257E-4
-2,598476E-2
-1,657982E-2
-6,526271E-3
2,363438E-2
2,006699E-2
8,817169E-2
8,395569E-2
3,202971E-3
2,817469E-2
3,725532E-2
5,379503E-2
4,082271E-2
2,979624E-2
3,076916E-2
-3,052507E-2
8,067593E-3
-5,877655E-3
-4,836202E-2
-3,506538E-2
-1,009366E-2
-3,931807E-3
-3,668692E-2
3,887686E-2
1,325652E-2
-4,122724E-2
-4,904731E-3
-2,310266E-3
8,067593E-3
1,844545E-2
5,671381E-2
-1,430967E-2
-1,495828E-2
4,147133E-2
1,909407E-2
-3,644176E-4
2,785039E-2
1,617530E-2
8,067593E-3
2,914762E-2
5,930827E-2
-5,553347E-3
-1,366105E-2
2,460731E-2
4,276856E-2
3,530947E-2
8,716209E-3
1,714822E-2
-2,241737E-2
-2,987645E-2
8,067593E-3
-3,895708E-2
-2,176875E-2
-2,306598E-2
-2,955215E-2
-5,841557E-2
-2,825491E-2
-2,176875E-2
-1,077104E-1
-8,371160E-2
-6,652327E-2
-1,015485E-1
-1,336550E-1
-7,300943E-2
2,006699E-2
1,617896E-1
4,432891E-1
6,573324E-1
8,162434E-1
9,832621E-1
1,122066E+0
1,244654E+0
1,323137E+0
1,457725E+0
1,484318E+0
1,518046E+0
1,597502E+0
1,566044E+0
1,478481E+0
1,349730E+0
1,195684E+0
9,300755E-1
7,014383E-1
4,838276E-1
1,990851E-1
-7,787405E-2
-3,204565E-1
-5,416346E-1
-7,495161E-1
-8,708073E-1
-9,145889E-1
-1,035556E+0
-1,112093E+0
-1,112093E+0
-1,103985E+0
-1,068311E+0
-1,052744E+0
-1,024205E+0
-1,050474E+0
-9,713428E-1
-8,604295E-1
-8,403224E-1
-7,874602E-1
-7,602183E-1
-7,002213E-1
-6,856274E-1
-5,996858E-1
-5,357971E-1
-5,672550E-1
-5,036906E-1
-4,560173E-1
-4,407748E-1
-4,141815E-1
-3,532116E-1
-3,149433E-1
-3,347261E-1
-2,773235E-1
-2,179751E-1
-2,092188E-1
-1,758151E-1
-1,563566E-1
-1,255473E-1
-1,064132E-1
6,770361E-3
3,141778E-2
-4,090293E-2
8,716209E-3
1,941838E-2
3,271501E-2
3,822825E-2
6,741597E-2
3,239070E-2
3,952548E-2
6,319997E-2
4,795749E-2
7,743285E-3
3,109347E-2
4,244425E-2
3,595809E-2
5,411934E-2
1,134677E-1
5,833535E-2
4,244425E-2
7,001044E-2
5,768673E-2
8,168553E-2
9,854955E-2
1,105490E-1
2,849900E-2
5,865966E-2
1,186567E-1
8,979323E-2
9,465786E-2
8,849600E-2
9,076616E-2
6,417289E-2
1,222240E-1
1,416825E-1
6,806459E-2
7,390214E-2
9,206339E-2
8,168553E-2
7,260490E-2
7,746953E-2
6,125412E-2
1,001344E-2
4,633595E-2
6,190274E-2
3,725532E-2
6,287566E-2
6,482151E-2
4,082271E-2
4,503872E-2
9,336062E-2
9,595509E-2
5,509227E-2
7,325352E-2
7,779383E-2
8,071261E-2
6,384859E-2
8,038830E-2
3,433655E-2
-1,625551E-2
5,476796E-2
4,374148E-2
5,314642E-2
4,244425E-2
2,363438E-2
2,655315E-2
3,433655E-2
7,228060E-2
2,558023E-2
1,617530E-2
7,682091E-2
6,514582E-2
4,374148E-2
3,466086E-2
8,914462E-2
1,257123E-3
1,293221E-2
5,444365E-2
1,487806E-2
3,693101E-2
3,660671E-2
3,725532E-2
-2,371460E-2
2,849900E-2
6,028120E-2
1,001344E-2
2,525592E-2
5,314642E-2
3,206639E-2
3,174208E-2
2,460731E-2
1,714822E-2
-2,533614E-2
4,017409E-2
5,833535E-2
1,812114E-2
3,433655E-2
1,001344E-2
1,358083E-2
1,552668E-2
9,757663E-2
1,063329E-1
1,974268E-2
4,374148E-2
3,725532E-2
1,228360E-2
6,085067E-4
3,368793E-2
3,527280E-3
-2,793061E-2
1,876976E-2
3,851588E-3
5,797436E-3
9,364825E-3
6,121744E-3
-6,526271E-3
3,757963E-2
1,086031E-1
5,898396E-2
1,844545E-2
4,925472E-2
4,114702E-2
5,671381E-2
4,082271E-2
5,120057E-2
4,500204E-3
9,328148E-4
5,801104E-2
1,617530E-2
1,581431E-3
6,446052E-3
1,941838E-2
1,257123E-3
4,082271E-2
7,065906E-2
3,202971E-3
2,363438E-2
1,487806E-2
-1,074228E-2
9,689133E-3
3,336362E-2
2,266146E-2
-3,993001E-2
-1,657982E-2
5,148820E-3
-1,430967E-2
2,266146E-2
9,328148E-4
9,328148E-4
-6,850580E-3
5,898396E-2
5,768673E-2
-1,722844E-2
1,066206E-2
3,530947E-2
4,374148E-2
3,141778E-2
4,406579E-2
1,098637E-2
-1,041797E-2
6,482151E-2
4,082271E-2
2,428300E-2
3,952548E-2
5,282211E-2
3,725532E-2
4,147133E-2
9,206339E-2
5,476796E-2
4,179564E-2
5,736242E-2
5,574088E-2
6,028120E-2
3,887686E-2
5,087626E-2
-2,176875E-2
-3,701123E-2
5,411934E-2
5,148820E-3
2,752608E-2
7,418977E-3
1,581431E-3
-1,106658E-2
3,466086E-2
5,411934E-2
1,552668E-2
6,446052E-3
6,514582E-2
5,055195E-2
3,757963E-2
3,433655E-2
3,822825E-2
-5,553347E-3
4,211994E-2
6,449720E-2
2,752608E-2
5,087626E-2
4,503872E-2
3,336362E-2
9,328148E-4
5,249780E-2
6,547013E-2
9,689133E-3
2,558023E-2
3,303932E-2
2,136422E-2
2,558023E-2
2,395869E-2
-8,796428E-3
-4,155155E-2
3,920117E-2
5,736242E-2
2,752608E-2
4,795749E-2
2,525592E-2
5,898396E-2
5,995689E-2
1,283859E-1
9,109047E-2
6,092981E-2
7,844245E-2
7,422644E-2
5,703812E-2
4,017409E-2
6,417289E-2
1,098637E-2
1,747253E-2
5,282211E-2
2,006699E-2
1,844545E-2
1,649960E-2
1,844545E-2
-1,430967E-2
3,984979E-2
1,180080E-1
6,547013E-2
5,995689E-2
1,011440E-1
8,363138E-2
7,714522E-2
7,649660E-2
7,292921E-2
3,044485E-2
5,022765E-2
8,071261E-2
4,276856E-2
3,887686E-2
3,239070E-2
4,244425E-2
3,141778E-2
7,779383E-2
8,525292E-2
7,743285E-3
4,503872E-2
5,347073E-2
4,601164E-2
5,476796E-2
7,811814E-2
5,476796E-2
-4,010948E-5
5,184919E-2
4,795749E-2
5,347073E-2
8,655015E-2
5,574088E-2
5,995689E-2
5,379503E-2
1,160622E-1
9,400924E-2
3,368793E-2
6,774028E-2
5,801104E-2
7,228060E-2
4,503872E-2
6,936182E-2
1,941838E-2
2,363438E-2
8,719877E-2
5,703812E-2
3,952548E-2
4,179564E-2
7,811814E-2
5,217349E-2
6,644305E-2
1,150893E-1
4,698456E-2
4,374148E-2
5,995689E-2
5,703812E-2
4,601164E-2
3,498517E-2
2,849900E-2
-3,830846E-2
-4,868632E-2
9,364825E-3
-1,884998E-2
-1,041797E-2
-1,917429E-2
-1,333674E-2
-3,441677E-2
2,428300E-2
9,689133E-3
-5,322664E-2
-1,661650E-3
2,233715E-2
1,358083E-2
-1,690413E-2
-1,106658E-2
-2,857922E-2
-7,884698E-2
-1,366105E-2
-4,256115E-3
-4,544324E-2
-4,155155E-2
-5,322664E-2
-5,549679E-2
-9,084638E-2
-3,247092E-2
-5,387525E-2
-9,733254E-2
-7,300943E-2
-8,727899E-2
-8,727899E-2
-1,034944E-1
-8,500883E-2
-1,472760E-1
-1,638157E-1
-9,765685E-2
-1,200341E-1
-9,992700E-2
-1,304120E-1
-1,378711E-1
-1,420871E-1
-1,252230E-1
-8,890053E-2
-1,339794E-1
-1,459788E-1
-1,330064E-1
-1,274932E-1
-1,557080E-1
-1,573295E-1
-1,534378E-1
-2,111647E-1
-1,955979E-1
-1,767880E-1
-1,897603E-1
-1,832742E-1
-1,790582E-1
-1,777609E-1
-1,904090E-1
-1,242501E-1
-7,203651E-2
-9,798115E-2
-1,116021E-1
-1,034944E-1
-1,213313E-1
-1,210070E-1
-9,571100E-2
-1,021972E-1
-1,313849E-1
-7,527959E-2
-5,841557E-2
-8,436021E-2
-9,571100E-2
-9,117068E-2
-6,003711E-2
-5,744264E-2
1,617530E-2
-1,625551E-2
-5,549679E-2
2,878663E-3
-8,796428E-3
-4,010948E-5
1,098637E-2
5,574088E-2
2,071561E-2
6,121744E-3
5,314642E-2
2,720177E-2
3,628240E-2
4,049840E-2
5,347073E-2
4,860611E-2
7,584799E-2
1,283859E-1
6,028120E-2
6,190274E-2
5,347073E-2
6,352428E-2
6,449720E-2
7,130767E-2
5,379503E-2
8,716209E-3
4,860611E-2
8,168553E-2
4,341718E-2
3,660671E-2
6,319997E-2
1,040628E-1
8,622584E-2
1,215754E-1
1,329262E-1
6,547013E-2
9,206339E-2
1,063329E-1
1,053600E-1
9,498216E-2
1,215754E-1
9,984678E-2
5,444365E-2
6,384859E-2
7,487506E-2
5,995689E-2
7,552368E-2
6,417289E-2
6,482151E-2
6,482151E-2
1,504388E-1
8,979323E-2
5,379503E-2
7,973968E-2
8,265846E-2
8,395569E-2
6,222705E-2
6,968613E-2
3,855255E-2
2,914762E-2
9,336062E-2
7,390214E-2
6,741597E-2
6,709167E-2
5,801104E-2
5,347073E-2
5,249780E-2
8,233415E-2
5,282211E-2
4,211994E-2
7,098336E-2
6,871321E-2
5,347073E-2
4,536302E-2
5,120057E-2
-1,333674E-2
1,131067E-2
6,092981E-2
3,401224E-2
4,503872E-2
3,433655E-2
2,006699E-2
2,525592E-2
7,519937E-2
9,336062E-2
2,493161E-2
3,433655E-2
5,087626E-2
4,341718E-2
2,817469E-2
8,716209E-3
-1,463397E-2
-6,490173E-2
3,851588E-3
3,851588E-3
-2,955215E-2
-3,283190E-3
-2,533614E-2
-3,283190E-3
-6,850580E-3
7,130767E-2
5,801104E-2
2,817469E-2
5,444365E-2
4,893041E-2
4,276856E-2
5,736242E-2
8,071261E-2
2,266146E-2
5,797436E-3
6,157843E-2
4,406579E-2
2,590454E-2
1,358083E-2
-2,958882E-3
-1,528259E-2
2,331007E-2
6,157843E-2
1,066206E-2
-8,147812E-3
3,368793E-2
1,779684E-2
7,743285E-3
3,141778E-2
2,817469E-2
-1,106658E-2
-9,445044E-3
4,633595E-2
9,689133E-3
3,984979E-2
2,849900E-2
3,271501E-2
1,358083E-2
4,471441E-2
6,547013E-2
6,085067E-4
1,293221E-2
1,325652E-2
-6,887257E-4
7,743285E-3
3,206639E-2
7,094669E-3
-5,290233E-2
2,841986E-4
1,682391E-2
-8,796428E-3
2,878663E-3
-1,661650E-3
2,687746E-2
3,851588E-3
7,228060E-2
5,249780E-2
9,364825E-3
5,801104E-2
5,541658E-2
4,406579E-2
3,984979E-2
4,406579E-2
-4,580423E-3
-1,820136E-2
2,849900E-2
1,033775E-2
1,325652E-2
1,195929E-2
9,328148E-4
-3,607499E-3
1,098637E-2
7,811814E-2
1,909407E-2
-8,147812E-3
3,076916E-2
3,368793E-2
5,963258E-2
3,628240E-2
3,174208E-2
-2,695768E-2
-2,144444E-2
2,525592E-2
2,979624E-2
8,716209E-3
1,585099E-2
3,984979E-2
4,500204E-3
2,558023E-2
4,244425E-2
7,743285E-3
1,195929E-2
3,725532E-2
2,266146E-2
6,770361E-3
5,473128E-3
-3,283190E-3
-6,425311E-2
-1,268813E-2
6,770361E-3
1,257123E-3
2,331007E-2
1,649960E-2
3,851588E-3
-8,472120E-3
5,671381E-2
3,109347E-2
-1,268813E-2
3,401224E-2
2,136422E-2
3,012054E-2
3,202971E-3
1,033775E-2
-2,566045E-2
-4,641617E-2
2,168853E-2
-6,201963E-3
-2,274168E-2
-2,306598E-2
2,039130E-2
2,103992E-2
5,148820E-3
4,925472E-2
1,390514E-2
3,628240E-2
4,406579E-2
4,114702E-2
4,374148E-2
3,822825E-2
4,244425E-2
-3,283190E-3
2,071561E-2
5,833535E-2
1,714822E-2
2,841986E-4
-1,106658E-2
-1,852567E-2
-6,526271E-3
3,239070E-2
6,157843E-2
-1,074228E-2
-4,256115E-3
2,331007E-2
1,779684E-2
-5,553347E-3
4,500204E-3
6,770361E-3
-1,787705E-2
3,206639E-2
3,174208E-2
-7,174888E-3
1,649960E-2
8,716209E-3
2,168853E-2
1,714822E-2
4,990334E-2
6,092981E-2
9,328148E-4
3,433655E-2
2,233715E-2
6,121744E-3
1,552668E-2
4,276856E-2
4,824512E-3
-4,674048E-2
1,390514E-2
8,067593E-3
-4,580423E-3
7,743285E-3
8,067593E-3
2,233715E-2
2,947193E-2
6,903752E-2
6,222705E-2
2,071561E-2
5,898396E-2
3,693101E-2
3,498517E-2
2,168853E-2
3,271501E-2
-1,268813E-2
-5,229039E-3
3,239070E-2
-8,147812E-3
1,293221E-2
1,228360E-2
2,558023E-2
-1,301243E-2
5,148820E-3
6,190274E-2
-1,013034E-3
4,175896E-3
2,687746E-2
1,066206E-2
1,098637E-2
2,785039E-2
1,487806E-2
-4,641617E-2
6,085067E-4
3,563378E-2
2,878663E-3
1,098637E-2
1,941838E-2
3,044485E-2
1,325652E-2
6,319997E-2
2,947193E-2
-2,209306E-2
1,617530E-2
2,849900E-2
7,418977E-3
-3,283190E-3
7,418977E-3
-1,528259E-2
-5,160510E-2
-2,634574E-3
1,455375E-2
-4,904731E-3
7,094669E-3
-7,174888E-3
-1,074228E-2
-6,201963E-3
6,774028E-2
2,785039E-2
-1,755275E-2
5,509227E-2
3,109347E-2
4,374148E-2
4,082271E-2
4,341718E-2
-3,960570E-2
-4,122724E-2
3,206639E-2
-8,796428E-3
-1,009366E-2
-1,657982E-2
-5,877655E-3
-2,728199E-2
1,585099E-2
5,411934E-2
3,527280E-3
3,174208E-2
3,401224E-2
2,395869E-2
1,390514E-2
1,714822E-2
2,979624E-2
-4,479463E-2
2,363438E-2
5,833535E-2
1,909407E-2
2,914762E-2
1,455375E-2
-4,256115E-3
-2,339029E-2
6,287566E-2
4,309287E-2
-5,229039E-3
1,682391E-2
2,558023E-2
3,952548E-2
1,974268E-2
4,309287E-2
9,040517E-3
-1,333674E-2
4,666026E-2
4,179564E-2
1,974268E-2
3,401224E-2
2,298577E-2
1,812114E-2
2,493161E-2
7,033475E-2
4,179564E-2
-8,472120E-3
3,141778E-2
1,257123E-3
-1,366105E-2
-3,607499E-3
1,293221E-2
-4,057862E-2
-7,106358E-2
1,163498E-2
-4,187585E-2
-2,241737E-2
-2,047152E-2
-2,310266E-3
-6,887257E-4
4,309287E-2
7,746953E-2
1,876976E-2
4,017409E-2
6,709167E-2
4,244425E-2
2,363438E-2
2,752608E-2
2,071561E-2
-3,603831E-2
8,391901E-3
1,293221E-2
-2,112014E-2
-6,850580E-3
-7,499196E-3
2,006699E-2
-7,174888E-3
4,601164E-2
4,925472E-2
2,230047E-3
1,066206E-2
1,844545E-2
1,325652E-2
2,947193E-2
4,211994E-2
1,033775E-2
-2,566045E-2
3,757963E-2
3,693101E-2
9,040517E-3
2,201284E-2
1,682391E-2
1,422945E-2
1,293221E-2
7,909107E-2
2,460731E-2
-6,850580E-3
3,822825E-2
2,493161E-2
1,779684E-2
2,841986E-4
1,974268E-2
-7,499196E-3
-3,701123E-2
9,364825E-3
-1,917429E-2
-7,823504E-3
8,067593E-3
1,422945E-2
-1,657982E-2
2,103992E-2
6,547013E-2
-8,472120E-3
1,747253E-2
6,287566E-2
3,239070E-2
3,368793E-2
3,239070E-2
9,689133E-3
-4,998356E-2
-1,690413E-2
3,174208E-2
5,148820E-3
-2,339029E-2
-7,823504E-3
3,202971E-3
-8,472120E-3
2,849900E-2
4,017409E-2
-9,120736E-3
5,022765E-2
6,936182E-2
3,660671E-2
2,947193E-2
3,076916E-2
1,131067E-2
-3,668692E-2
3,141778E-2
3,012054E-2
-5,877655E-3
-3,644176E-4
-2,403891E-2
-5,873987E-2
-3,636262E-2
5,152488E-2
1,001344E-2
-3,409246E-2
-9,445044E-3
-1,495828E-2
3,887686E-2
8,067593E-3
3,174208E-2
-1,203951E-2
-1,013034E-3
7,098336E-2
3,044485E-2
4,439010E-2
7,325352E-2
1,050357E-1
4,860611E-2
6,936182E-2
9,952248E-2
4,730887E-2
4,698456E-2
8,363138E-2
6,579443E-2
2,525592E-2
2,785039E-2
3,239070E-2
-2,728199E-2
-2,663337E-2
9,364825E-3
-2,533614E-2
-2,310266E-3
-2,634574E-3
-4,904731E-3
-7,499196E-3
3,239070E-2
7,714522E-2
-1,041797E-2
2,201284E-2
4,017409E-2
3,660671E-2
1,098637E-2
2,979624E-2
-4,010948E-5
-3,571400E-2
2,168853E-2
-7,499196E-3
-3,474108E-2
-2,306598E-2
-1,787705E-2
-1,041797E-2
-1,463397E-2
3,822825E-2
2,136422E-2
7,418977E-3
-1,013034E-3
1,001344E-2
-2,176875E-2
7,743285E-3
2,103992E-2
-2,760630E-2
-4,836202E-2
-1,074228E-2
-2,014721E-2
-2,144444E-2
-4,904731E-3
1,001344E-2
1,293221E-2
2,168853E-2
6,547013E-2
6,085067E-4
-2,634574E-3
4,114702E-2
3,141778E-2
3,563378E-2
1,520237E-2
2,395869E-2
-2,241737E-2
1,163498E-2
4,601164E-2
-2,890353E-2
1,909407E-2
3,563378E-2
7,033475E-2
4,824512E-3
6,287566E-2
7,195629E-2
3,527280E-3
4,244425E-2
6,579443E-2
4,341718E-2
2,947193E-2
3,595809E-2
-9,769352E-3
-5,517249E-2
1,487806E-2
2,201284E-2
-4,256115E-3
-9,120736E-3
-1,430967E-2
-2,241737E-2
-5,553347E-3
3,920117E-2
5,797436E-3
-3,798416E-2
3,790394E-2
3,141778E-2
2,363438E-2
2,006699E-2
2,331007E-2
-1,625551E-2
-2,987645E-2
4,795749E-2
4,082271E-2
2,947193E-2
2,590454E-2
2,428300E-2
1,905739E-3
2,849900E-2
9,660370E-2
3,206639E-2
1,714822E-2
3,563378E-2
2,590454E-2
3,757963E-2
1,585099E-2
2,622885E-2
-2,857922E-2
9,364825E-3
7,357783E-2
3,076916E-2
4,309287E-2
1,714822E-2
3,303932E-2
6,121744E-3
7,033475E-2
6,968613E-2
1,098637E-2
4,471441E-2
4,471441E-2
4,341718E-2
-4,580423E-3
2,298577E-2
9,328148E-4
-5,744264E-2
-1,398536E-2
7,094669E-3
-2,014721E-2
-2,634574E-3
-2,144444E-2
-1,852567E-2
-1,657982E-2
5,055195E-2
4,698456E-2
-1,301243E-2
2,687746E-2
3,660671E-2
2,849900E-2
3,368793E-2
4,925472E-2
6,121744E-3
-1,787705E-2
6,579443E-2
3,855255E-2
2,882331E-2
6,384859E-2
7,973968E-2
5,314642E-2
4,957903E-2
8,168553E-2
3,076916E-2
3,109347E-2
5,541658E-2
5,152488E-2
4,698456E-2
4,860611E-2
4,633595E-2
-3,538969E-2
-1,787705E-2
-4,904731E-3
-2,079583E-2
-9,445044E-3
-7,174888E-3
1,260791E-2
8,391901E-3
4,017409E-2
5,606519E-2
8,067593E-3
1,905739E-3
4,179564E-2
4,211994E-2
3,822825E-2
2,979624E-2
1,195929E-2
-3,117369E-2
3,012054E-2
3,466086E-2
8,067593E-3
8,067593E-3
4,244425E-2
4,179564E-2
1,422945E-2
8,882031E-2
8,849600E-2
2,914762E-2
5,865966E-2
4,860611E-2
4,698456E-2
3,368793E-2
5,314642E-2
-3,283190E-3
-3,993001E-2
1,520237E-2
-2,958882E-3
-7,499196E-3
-3,149799E-2
-2,760630E-2
-2,695768E-2
1,098637E-2
3,336362E-2
-2,306598E-2
-3,409246E-2
3,012054E-2
2,558023E-2
1,585099E-2
1,617530E-2
3,530947E-2
-1,398536E-2
1,131067E-2
5,865966E-2
1,195929E-2
-1,009366E-2
1,325652E-2
2,266146E-2
-2,436322E-2
1,714822E-2
4,503872E-2
-8,147812E-3
1,098637E-2
1,001344E-2
1,257123E-3
-5,877655E-3
1,552668E-2
4,500204E-3
-4,544324E-2
-8,147812E-3
2,622885E-2
-1,463397E-2
-4,904731E-3
3,202971E-3
-4,010948E-5
-7,174888E-3
3,012054E-2
3,303932E-2
-2,987645E-2
1,293221E-2
5,797436E-3
-9,120736E-3
-4,382170E-2
-2,501183E-2
-4,706478E-2
-7,722544E-2
-1,593121E-2
-3,636262E-2
-4,479463E-2
-6,684758E-2
-7,884698E-2
-5,549679E-2
-1,917429E-2
5,541658E-2
1,195929E-2
-6,850580E-3
1,163498E-2
7,418977E-3
1,033775E-2
9,040517E-3
2,460731E-2
-4,609186E-2
-2,047152E-2
3,822825E-2
1,325652E-2
-9,120736E-3
-6,526271E-3
9,328148E-4
-5,553347E-3
3,466086E-2
4,536302E-2
-1,787705E-2
-1,106658E-2
2,331007E-2
1,195929E-2
2,230047E-3
2,720177E-2
2,363438E-2
-3,928139E-2
-7,823504E-3
1,876976E-2
-9,445044E-3
2,493161E-2
7,418977E-3
2,622885E-2
2,039130E-2
7,130767E-2
5,963258E-2
-1,301243E-2
1,325652E-2
2,525592E-2
2,558023E-2
1,844545E-2
1,649960E-2
-3,607499E-3
-3,376815E-2
2,558023E-2
-9,120736E-3
-1,657982E-2
-1,661650E-3
9,364825E-3
-3,931807E-3
-2,176875E-2
3,952548E-2
-2,306598E-2
-6,457742E-2
-4,414601E-2
-5,063217E-2
-7,138789E-2
-1,067375E-1
-1,164667E-1
-1,615455E-1
-8,209006E-2
1,543305E-1
3,443751E-1
5,551754E-1
7,406796E-1
9,391562E-1
1,071474E+0
1,236547E+0
1,351676E+0
1,364973E+0
1,455130E+0
1,554044E+0
1,590367E+0
1,559233E+0
1,510587E+0
1,401620E+0
1,201521E+0
1,016017E+0
8,055412E-1
5,152855E-1
2,655682E-1
6,085067E-4
-2,328933E-1
-4,946099E-1
-6,272520E-1
-7,890817E-1
-9,765318E-1
-1,023881E+0
-1,089391E+0
-1,122470E+0
-1,129605E+0
-1,104309E+0
-1,106579E+0
-1,093283E+0
-9,739373E-1
-9,168591E-1
-9,051840E-1
-8,503759E-1
-7,997839E-1
-7,699475E-1
-7,287604E-1
-6,233603E-1
-6,285492E-1
-6,006587E-1
-5,163386E-1
-4,832592E-1
-4,534228E-1
-4,482339E-1
-3,934258E-1
-4,093169E-1
-3,616436E-1
-2,692158E-1
-2,546220E-1
-2,270558E-1
-2,027327E-1
-1,706262E-1
-1,771123E-1
-1,197098E-1
-6,522604E-2
-8,598175E-2
-8,111713E-2
-3,830846E-2
-2,695768E-2
-1,690413E-2
-9,769352E-3
-8,147812E-3
-4,317309E-2
1,487806E-2
6,709167E-2
2,720177E-2
2,590454E-2
1,520237E-2
3,239070E-2
3,498517E-2
9,368493E-2
9,530647E-2
3,466086E-2
8,557723E-2
8,655015E-2
1,079545E-1
6,709167E-2
1,008197E-1
7,584799E-2
2,168853E-2
8,687446E-2
7,941537E-2
6,871321E-2
8,103691E-2
7,909107E-2
7,909107E-2
1,001711E-1
1,335748E-1
1,105490E-1
7,033475E-2
8,946893E-2
8,817169E-2
8,882031E-2
1,008197E-1
1,011440E-1
3,822825E-2
3,563378E-2
1,050357E-1
5,736242E-2
5,898396E-2
5,087626E-2
8,817169E-2
8,395569E-2
8,849600E-2
1,329262E-1
6,806459E-2
6,547013E-2
1,089274E-1
9,984678E-2
8,817169E-2
9,498216E-2
8,882031E-2
1,905739E-3
2,071561E-2
4,828180E-2
2,428300E-2
3,433655E-2
1,358083E-2
9,040517E-3
-1,009366E-2
4,536302E-2
5,509227E-2
-2,501183E-2
2,233715E-2
2,201284E-2
5,638950E-2
2,590454E-2
4,179564E-2
1,844545E-2
-1,013034E-3
4,601164E-2
3,498517E-2
3,822825E-2
2,331007E-2
3,044485E-2
3,628240E-2
2,752608E-2
5,638950E-2
3,757963E-2
6,085067E-4
4,082271E-2
4,568733E-2
4,211994E-2
3,660671E-2
5,898396E-2
-1,013034E-3
-4,580423E-3
7,552368E-2
8,882031E-2
5,898396E-2
5,022765E-2
6,871321E-2
5,509227E-2
8,752308E-2
1,196296E-1
5,022765E-2
5,087626E-2
7,357783E-2
5,249780E-2
4,503872E-2
2,493161E-2
2,655315E-2
-3,830846E-2
6,770361E-3
2,233715E-2
-1,074228E-2
-2,144444E-2
-6,850580E-3
8,391901E-3
-8,147812E-3
4,730887E-2
5,995689E-2
1,163498E-2
3,239070E-2
4,309287E-2
3,239070E-2
2,266146E-2
3,239070E-2
1,422945E-2
4,175896E-3
1,941838E-2
8,067593E-3
-1,982290E-2
-7,174888E-3
-1,657982E-2
-5,229039E-3
2,554355E-3
5,184919E-2
1,033775E-2
-3,895708E-2
1,844545E-2
2,136422E-2
1,779684E-2
4,824512E-3
3,303932E-2
-4,010948E-5
-7,823504E-3
5,184919E-2
1,358083E-2
1,747253E-2
-5,229039E-3
2,590454E-2
3,595809E-2
7,746953E-2
1,154136E-1
4,633595E-2
2,103992E-2
2,590454E-2
3,174208E-2
3,141778E-2
4,568733E-2
3,822825E-2
-3,441677E-2
-9,769352E-3
5,152488E-2
3,527280E-3
5,148820E-3
-3,644176E-4
2,493161E-2
2,363438E-2
5,768673E-2
6,806459E-2
8,391901E-3
4,471441E-2
6,644305E-2
5,736242E-2
7,487506E-2
6,806459E-2
3,530947E-2
-2,958882E-3
3,206639E-2
1,325652E-2
-5,229039E-3
2,071561E-2
1,812114E-2
1,617530E-2
8,716209E-3
5,898396E-2
1,552668E-2
-9,445044E-3
2,720177E-2
6,125412E-2
6,871321E-2
5,574088E-2
5,898396E-2
5,148820E-3
-1,236382E-2
3,920117E-2
8,716209E-3
4,925472E-2
3,239070E-2
4,017409E-2
5,797436E-3
1,163498E-2
3,660671E-2
7,094669E-3
1,552668E-2
4,309287E-2
2,655315E-2
1,876976E-2
6,770361E-3
-1,985958E-3
-3,830846E-2
-8,147812E-3
4,666026E-2
4,276856E-2
5,411934E-2
4,439010E-2
5,152488E-2
8,067593E-3
4,017409E-2
7,584799E-2
1,714822E-2
4,730887E-2
3,725532E-2
3,887686E-2
4,276856E-2
2,006699E-2
-6,887257E-4
-3,117369E-2
3,206639E-2
2,752608E-2
9,328148E-4
-2,339029E-2
-9,445044E-3
7,418977E-3
4,439010E-2
8,525292E-2
8,233415E-2
5,055195E-2
8,557723E-2
6,903752E-2
7,260490E-2
6,644305E-2
8,882031E-2
5,055195E-2
3,303932E-2
9,271201E-2
7,844245E-2
9,530647E-2
6,936182E-2
7,292921E-2
2,979624E-2
7,941537E-2
1,261157E-1
7,098336E-2
6,774028E-2
9,952248E-2
7,519937E-2
6,806459E-2
7,422644E-2
8,363138E-2
4,763318E-2
7,552368E-2
9,952248E-2
3,822825E-2
7,033475E-2
7,779383E-2
1,118462E-1
6,968613E-2
1,241699E-1
1,189810E-1
4,503872E-2
8,622584E-2
8,395569E-2
7,422644E-2
7,519937E-2
9,336062E-2
4,925472E-2
-1,366105E-2
4,082271E-2
6,514582E-2
3,855255E-2
5,574088E-2
4,666026E-2
6,157843E-2
5,703812E-2
9,530647E-2
6,611874E-2
1,714822E-2
7,649660E-2
6,968613E-2
6,319997E-2
4,666026E-2
6,741597E-2
-1,009366E-2
-2,630907E-2
3,109347E-2
-1,787705E-2
-3,279523E-2
-2,112014E-2
-1,301243E-2
-5,257802E-2
-3,117369E-2
2,298577E-2
-1,917429E-2
-5,387525E-2
-1,041797E-2
-1,236382E-2
2,554355E-3
-1,337342E-3
-1,985958E-3
-6,003711E-2
-2,663337E-2
-2,634574E-3
-3,636262E-2
-3,117369E-2
-2,112014E-2
-4,155155E-2
-6,360450E-2
-2,890353E-2
-3,247092E-2
-1,054402E-1
-9,149499E-2
-7,203651E-2
-9,473807E-2
-1,125750E-1
-9,084638E-2
-1,119264E-1
-1,709505E-1
-1,248987E-1
-9,960269E-2
-1,197098E-1
-1,135479E-1
-1,177639E-1
-1,213313E-1
-1,258717E-1
-6,814481E-2
-9,700823E-2
-1,365738E-1
-9,506238E-2
-1,171153E-1
-1,330064E-1
-1,437086E-1
-1,472760E-1
-2,066244E-1
-2,082459E-1
-1,456544E-1
-1,599240E-1
-1,790582E-1
-1,897603E-1
-1,728963E-1
-1,771123E-1
-1,595997E-1
-1,161424E-1
-1,508434E-1
-1,411141E-1
-1,096562E-1
-1,041430E-1
-8,695468E-2
-1,038187E-1
-9,117068E-2
-1,356009E-1
-1,223043E-1
-5,387525E-2
-8,727899E-2
-6,814481E-2
-4,965925E-2
-1,690413E-2
-7,073927E-2
-1,074228E-2
8,067593E-3
-3,863277E-2
-2,209306E-2
2,525592E-2
3,174208E-2
1,487806E-2
1,260791E-2
3,202971E-3
-1,106658E-2
5,249780E-2
4,211994E-2
1,552668E-2
2,363438E-2
2,266146E-2
2,720177E-2
3,498517E-2
1,037385E-1
8,136122E-2
3,239070E-2
7,811814E-2
5,379503E-2
3,952548E-2
5,768673E-2
1,076302E-1
3,628240E-2
-9,769352E-3
6,352428E-2
5,184919E-2
4,276856E-2
4,601164E-2
3,174208E-2
2,622885E-2
7,973968E-2
1,134677E-1
6,287566E-2
5,217349E-2
9,206339E-2
9,238770E-2
1,076302E-1
9,952248E-2
1,244942E-1
7,163198E-2
6,611874E-2
8,233415E-2
4,309287E-2
6,255135E-2
7,292921E-2
7,325352E-2
5,930827E-2
9,725232E-2
1,147650E-1
4,795749E-2
5,476796E-2
6,449720E-2
6,611874E-2
6,482151E-2
8,330707E-2
6,125412E-2
-1,690413E-2
6,384859E-2
6,579443E-2
5,995689E-2
5,930827E-2
6,028120E-2
4,374148E-2
3,239070E-2
8,168553E-2
6,384859E-2
-4,256115E-3
3,757963E-2
4,601164E-2
2,914762E-2
1,195929E-2
3,757963E-2
6,446052E-3
-2,468752E-2
3,790394E-2
1,974268E-2
2,266146E-2
5,055195E-2
4,147133E-2
3,887686E-2
4,179564E-2
1,066573E-1
5,379503E-2
4,341718E-2
8,525292E-2
8,460430E-2
6,611874E-2
5,930827E-2
6,838890E-2
-3,607499E-3
1,844545E-2
5,347073E-2
1,455375E-2
8,716209E-3
5,148820E-3
1,585099E-2
1,293221E-2
3,822825E-2
5,249780E-2
-3,607499E-3
3,790394E-2
9,725232E-2
4,795749E-2
3,660671E-2
3,498517E-2
2,460731E-2
-3,798416E-2
2,103992E-2
6,060550E-2
2,590454E-2
2,655315E-2
3,202971E-3
-1,171520E-2
-8,472120E-3
6,449720E-2
6,125412E-2
-1,171520E-2
2,720177E-2
3,433655E-2
5,768673E-2
2,752608E-2
3,271501E-2
-1,268813E-2
-2,598476E-2
3,628240E-2
1,747253E-2
1,905739E-3
1,293221E-2
1,909407E-2
-1,985958E-3
1,163498E-2
7,260490E-2
1,390514E-2
-1,560690E-2
4,568733E-2
2,331007E-2
1,779684E-2
1,131067E-2
2,687746E-2
-3,311954E-2
-2,047152E-2
3,693101E-2
1,325652E-2
1,779684E-2
1,098637E-2
2,071561E-2
5,473128E-3
7,941537E-2
1,021169E-1
3,563378E-2
3,855255E-2
5,476796E-2
3,271501E-2
3,466086E-2
4,666026E-2
4,957903E-2
-2,144444E-2
1,941838E-2
5,087626E-2
-1,203951E-2
1,455375E-2
1,195929E-2
1,195929E-2
-1,139089E-2
3,498517E-2
3,952548E-2
-1,366105E-2
1,163498E-2
1,257123E-3
7,094669E-3
1,617530E-2
5,509227E-2
1,974268E-2
-4,382170E-2
4,536302E-2
2,882331E-2
7,418977E-3
1,358083E-2
2,914762E-2
1,455375E-2
2,687746E-2
7,163198E-2
1,941838E-2
-9,120736E-3
1,682391E-2
7,418977E-3
-5,877655E-3
-1,820136E-2
6,770361E-3
-4,220016E-2
-3,895708E-2
1,293221E-2
-2,047152E-2
-2,310266E-3
5,249780E-2
2,071561E-2
9,364825E-3
4,309287E-2
9,206339E-2
3,044485E-2
2,006699E-2
4,601164E-2
1,585099E-2
2,006699E-2
1,422945E-2
1,974268E-2
-6,619896E-2
-6,887257E-4
2,882331E-2
-7,499196E-3
3,851588E-3
-1,366105E-2
2,230047E-3
-5,553347E-3
4,179564E-2
4,893041E-2
-3,607499E-3
5,671381E-2
6,547013E-2
4,828180E-2
1,617530E-2
5,184919E-2
1,195929E-2
-3,052507E-2
2,849900E-2
1,585099E-2
-9,120736E-3
-1,852567E-2
1,422945E-2
-2,566045E-2
-9,769352E-3
4,439010E-2
1,228360E-2
-5,128079E-2
-1,009366E-2
-1,139089E-2
-3,607499E-3
-6,850580E-3
-4,256115E-3
-5,030786E-2
-4,122724E-2
2,525592E-2
-8,147812E-3
-3,607499E-3
-1,820136E-2
-3,052507E-2
1,163498E-2
3,336362E-2
7,487506E-2
6,085067E-4
9,040517E-3
3,920117E-2
2,266146E-2
2,554355E-3
1,390514E-2
8,391901E-3
-3,376815E-2
1,905739E-3
3,790394E-2
2,817469E-2
6,060550E-2
4,211994E-2
4,536302E-2
1,747253E-2
8,525292E-2
8,363138E-2
2,554355E-3
1,876976E-2
5,963258E-2
5,055195E-2
5,833535E-2
6,417289E-2
4,211994E-2
-1,009366E-2
3,174208E-2
3,336362E-2
-8,147812E-3
-7,174888E-3
-4,256115E-3
-1,041797E-2
-2,176875E-2
5,638950E-2
2,720177E-2
-6,887257E-4
2,817469E-2
2,168853E-2
3,076916E-2
2,331007E-2
6,514582E-2
-2,630907E-2
-3,279523E-2
3,141778E-2
-3,644176E-4
7,094669E-3
4,175896E-3
2,428300E-2
2,841986E-4
5,509227E-2
7,844245E-2
8,067593E-3
1,581431E-3
1,747253E-2
3,401224E-2
3,141778E-2
2,590454E-2
3,174208E-2
-1,560690E-2
6,770361E-3
3,076916E-2
3,527280E-3
2,006699E-2
4,439010E-2
3,887686E-2
2,071561E-2
5,833535E-2
5,671381E-2
-3,644176E-4
3,920117E-2
4,633595E-2
7,418977E-3
1,260791E-2
1,260791E-2
-2,695768E-2
-1,012242E-1
-1,884998E-2
-1,430967E-2
-4,447032E-2
-2,209306E-2
-4,382170E-2
-2,306598E-2
-3,409246E-2
2,554355E-3
-2,339029E-2
-4,706478E-2
1,422945E-2
3,109347E-2
2,363438E-2
1,905739E-3
3,141778E-2
-1,463397E-2
-1,268813E-2
5,087626E-2
2,168853E-2
8,067593E-3
-2,310266E-3
2,558023E-2
-1,398536E-2
9,328148E-4
5,217349E-2
8,391901E-3
1,520237E-2
2,395869E-2
2,525592E-2
-1,106658E-2
8,716209E-3
-6,850580E-3
-5,906418E-2
-3,607499E-3
5,444365E-2
9,328148E-4
3,851588E-3
1,260791E-2
3,466086E-2
2,752608E-2
6,384859E-2
8,200984E-2
1,941838E-2
4,503872E-2
6,287566E-2
4,795749E-2
2,525592E-2
2,428300E-2
6,121744E-3
-2,306598E-2
2,363438E-2
1,812114E-2
-7,499196E-3
1,552668E-2
9,040517E-3
1,325652E-2
-1,203951E-2
7,065906E-2
2,817469E-2
-3,765985E-2
-3,607499E-3
1,422945E-2
3,527280E-3
-1,985958E-3
1,909407E-2
-2,436322E-2
-3,149799E-2
3,401224E-2
3,012054E-2
-1,106658E-2
-1,009366E-2
1,581431E-3
7,094669E-3
1,779684E-2
7,001044E-2
1,163498E-2
-1,366105E-2
4,114702E-2
1,747253E-2
2,201284E-2
3,012054E-2
6,028120E-2
-2,371460E-2
-8,147812E-3
4,860611E-2
1,131067E-2
7,743285E-3
1,163498E-2
2,525592E-2
-5,229039E-3
5,768673E-2
7,519937E-2
-6,887257E-4
7,743285E-3
1,422945E-2
1,585099E-2
6,121744E-3
3,920117E-2
-9,769352E-3
-4,576755E-2
-7,823504E-3
-1,985958E-3
-2,922784E-2
-4,904731E-3
1,585099E-2
1,585099E-2
1,581431E-3
4,795749E-2
2,947193E-2
-1,690413E-2
2,233715E-2
2,103992E-2
2,395869E-2
1,098637E-2
3,174208E-2
-2,760630E-2
-5,614541E-2
2,878663E-3
-2,176875E-2
-9,769352E-3
-4,904731E-3
-1,820136E-2
-2,695768E-2
3,851588E-3
3,790394E-2
9,328148E-4
-1,625551E-2
3,076916E-2
2,525592E-2
3,109347E-2
3,044485E-2
5,444365E-2
-1,236382E-2
1,390514E-2
8,784739E-2
2,493161E-2
3,984979E-2
3,044485E-2
3,693101E-2
1,257123E-3
4,730887E-2
7,098336E-2
2,785039E-2
3,855255E-2
4,601164E-2
4,601164E-2
2,622885E-2
5,801104E-2
1,779684E-2
-3,701123E-2
-2,634574E-3
4,568733E-2
1,779684E-2
1,552668E-2
1,974268E-2
4,049840E-2
2,103992E-2
7,844245E-2
5,476796E-2
2,554355E-3
3,109347E-2
2,071561E-2
1,649960E-2
-1,917429E-2
2,331007E-2
-2,825491E-2
-3,344384E-2
-4,010948E-5
-2,436322E-2
-2,436322E-2
-1,917429E-2
-7,174888E-3
-1,268813E-2
1,228360E-2
7,779383E-2
3,271501E-2
-7,499196E-3
2,914762E-2
3,822825E-2
2,947193E-2
2,979624E-2
4,276856E-2
-1,366105E-2
3,851588E-3
6,774028E-2
3,563378E-2
-1,463397E-2
-4,317309E-2
3,527280E-3
8,716209E-3
5,022765E-2
6,352428E-2
-1,366105E-2
1,098637E-2
4,730887E-2
4,082271E-2
1,682391E-2
3,822825E-2
3,920117E-2
-2,241737E-2
2,103992E-2
4,017409E-2
3,141778E-2
4,211994E-2
4,341718E-2
4,211994E-2
1,487806E-2
7,422644E-2
6,222705E-2
-7,823504E-3
3,851588E-3
1,033775E-2
9,040517E-3
6,770361E-3
7,743285E-3
-4,836202E-2
-6,295588E-2
1,974268E-2
5,797436E-3
-1,657982E-2
-1,982290E-2
1,260791E-2
1,617530E-2
2,558023E-2
8,298276E-2
3,141778E-2
2,493161E-2
6,092981E-2
5,476796E-2
5,963258E-2
3,336362E-2
2,136422E-2
-1,820136E-2
-1,820136E-2
1,747253E-2
-1,625551E-2
-3,931807E-3
-3,701123E-2
-4,674048E-2
-4,738909E-2
9,364825E-3
2,428300E-2
-4,511893E-2
-1,593121E-2
1,941838E-2
3,660671E-2
2,233715E-2
2,428300E-2
1,812114E-2
-2,501183E-2
2,914762E-2
2,558023E-2
-1,917429E-2
1,163498E-2
2,525592E-2
3,141778E-2
3,527280E-3
4,309287E-2
2,006699E-2
-1,398536E-2
1,033775E-2
-1,337342E-3
5,797436E-3
-2,958882E-3
1,909407E-2
-3,149799E-2
-4,349739E-2
2,849900E-2
3,109347E-2
1,617530E-2
2,039130E-2
3,530947E-2
4,568733E-2
5,865966E-2
9,530647E-2
4,795749E-2
2,590454E-2
4,828180E-2
2,687746E-2
3,466086E-2
1,487806E-2
3,628240E-2
-3,960570E-2
-2,922784E-2
9,689133E-3
-3,117369E-2
-2,634574E-3
9,364825E-3
8,067593E-3
-1,982290E-2
1,195929E-2
4,957903E-2
5,797436E-3
7,094669E-3
3,076916E-2
2,363438E-2
2,103992E-2
2,525592E-2
2,979624E-2
-2,403891E-2
1,260791E-2
1,390514E-2
-1,560690E-2
-1,041797E-2
-2,241737E-2
1,905739E-3
-1,009366E-2
5,282211E-2
2,006699E-2
-2,047152E-2
2,233715E-2
3,174208E-2
7,418977E-3
-3,283190E-3
2,233715E-2
-6,887257E-4
-2,209306E-2
3,401224E-2
2,331007E-2
1,066206E-2
7,743285E-3
2,136422E-2
1,747253E-2
1,812114E-2
6,644305E-2
3,887686E-2
9,040517E-3
3,952548E-2
3,109347E-2
1,325652E-2
2,168853E-2
2,363438E-2
-3,765985E-2
-3,214661E-2
1,033775E-2
-1,430967E-2
-1,106658E-2
2,201284E-2
2,882331E-2
1,714822E-2
3,693101E-2
6,676736E-2
5,148820E-3
4,536302E-2
9,400924E-2
8,849600E-2
7,098336E-2
4,568733E-2
6,482151E-2
2,525592E-2
4,568733E-2
5,152488E-2
4,049840E-2
7,941537E-2
7,325352E-2
6,255135E-2
2,071561E-2
6,903752E-2
6,092981E-2
-6,887257E-4
2,493161E-2
3,174208E-2
5,055195E-2
3,141778E-2
3,757963E-2
-2,634574E-3
-3,182230E-2
3,822825E-2
3,012054E-2
2,878663E-3
1,422945E-2
1,617530E-2
3,202971E-3
6,121744E-3
3,757963E-2
3,851588E-3
-1,139089E-2
2,525592E-2
2,266146E-2
2,914762E-2
4,601164E-2
3,595809E-2
-2,728199E-2
-3,344384E-2
2,849900E-2
1,844545E-2
3,498517E-2
2,298577E-2
2,947193E-2
3,851588E-3
4,147133E-2
7,065906E-2
2,103992E-2
2,622885E-2
4,341718E-2
2,655315E-2
1,844545E-2
7,743285E-3
-8,796428E-3
-5,063217E-2
7,418977E-3
8,067593E-3
-2,890353E-2
-1,755275E-2
-1,398536E-2
-1,722844E-2
-3,441677E-2
8,067593E-3
1,974268E-2
-7,823504E-3
1,682391E-2
2,493161E-2
-1,985958E-3
-1,398536E-2
1,001344E-2
-2,176875E-2
-4,901063E-2
2,428300E-2
5,797436E-3
-5,229039E-3
-1,333674E-2
-3,765985E-2
-3,376815E-2
-1,236382E-2
6,547013E-2
2,817469E-2
-1,268813E-2
-1,333674E-2
-8,147812E-3
-2,144444E-2
-7,823504E-3
9,689133E-3
-2,241737E-2
-2,274168E-2
1,195929E-2
-1,917429E-2
-7,499196E-3
2,878663E-3
-7,823504E-3
-2,274168E-2
5,473128E-3
5,379503E-2
5,148820E-3
3,202971E-3
1,001344E-2
-1,301243E-2
3,851588E-3
2,331007E-2
3,498517E-2
-4,382170E-2
9,689133E-3
2,460731E-2
-1,139089E-2
1,974268E-2
1,001344E-2
3,012054E-2
2,331007E-2
7,682091E-2
5,833535E-2
1,293221E-2
5,509227E-2
5,347073E-2
4,406579E-2
3,433655E-2
5,055195E-2
3,174208E-2
1,195929E-2
4,763318E-2
2,525592E-2
-1,985958E-3
6,085067E-4
-4,580423E-3
-8,472120E-3
5,797436E-3
6,222705E-2
2,655315E-2
-2,079583E-2
2,817469E-2
2,006699E-2
5,606519E-2
3,239070E-2
3,433655E-2
-2,634574E-3
-6,850580E-3
4,503872E-2
4,500204E-3
1,779684E-2
3,660671E-2
3,368793E-2
1,131067E-2
3,498517E-2
5,379503E-2
-2,209306E-2
-1,301243E-2
3,628240E-2
-2,310266E-3
2,006699E-2
9,328148E-4
8,391901E-3
-4,706478E-2
-2,695768E-2
2,878663E-3
-9,769352E-3
-8,796428E-3
2,230047E-3
-1,625551E-2
-3,765985E-2
-2,634574E-3
-1,430967E-2
-8,792760E-2
-6,944204E-2
-8,371160E-2
-1,223043E-1
-1,677074E-1
-1,550594E-1
-5,290233E-2
9,303631E-2
3,651308E-1
5,746339E-1
7,225184E-1
8,927801E-1
1,045529E+0
1,179793E+0
1,272221E+0
1,405511E+0
1,473940E+0
1,509938E+0
1,557936E+0
1,555017E+0
1,492102E+0
1,363351E+0
1,218061E+0
9,498583E-1
7,299774E-1
5,327981E-1
2,645953E-1
-1,171520E-2
-2,546220E-1
-4,848807E-1
-6,797899E-1
-7,900546E-1
-8,552405E-1
-1,002152E+0
-1,067014E+0
-1,063771E+0
-1,056636E+0
-1,058906E+0
-1,030691E+0
-9,979361E-1
-9,940444E-1
-9,210751E-1
-8,795636E-1
-8,477815E-1
-7,890817E-1
-7,453001E-1
-7,031400E-1
-6,648717E-1
-5,834704E-1
-5,374186E-1
-5,575257E-1
-4,952586E-1
-4,608819E-1
-4,378560E-1
-3,927772E-1
-3,584006E-1
-3,282399E-1
-3,528873E-1
-2,594866E-1
-2,296502E-1
-2,338662E-1
-2,108404E-1
-1,816526E-1
-1,167910E-1
-1,128993E-1
-2,695768E-2
-7,106358E-2
-1,012242E-1
-3,571400E-2
-3,214661E-2
-9,769352E-3
-6,887257E-4
4,114702E-2
-1,852567E-2
-5,229039E-3
6,060550E-2
2,071561E-2
2,914762E-2
4,017409E-2
6,644305E-2
4,374148E-2
5,801104E-2
1,108733E-1
5,963258E-2
5,833535E-2
9,206339E-2
9,887386E-2
1,047114E-1
1,124948E-1
9,336062E-2
2,493161E-2
8,363138E-2
1,060086E-1
7,746953E-2
7,909107E-2
9,011754E-2
9,563078E-2
7,001044E-2
1,212511E-1
7,844245E-2
4,147133E-2
6,384859E-2
8,525292E-2
8,460430E-2
7,422644E-2
7,682091E-2
5,768673E-2
-2,958882E-3
3,855255E-2
6,579443E-2
5,152488E-2
1,027656E-1
8,330707E-2
6,287566E-2
5,476796E-2
8,525292E-2
5,801104E-2
2,395869E-2
6,482151E-2
6,838890E-2
8,103691E-2
6,676736E-2
6,968613E-2
6,770361E-3
8,067593E-3
6,449720E-2
4,925472E-2
2,363438E-2
-3,644176E-4
3,887686E-2
4,147133E-2
4,374148E-2
8,363138E-2
5,120057E-2
5,120057E-2
7,876676E-2
7,033475E-2
4,925472E-2
3,368793E-2
5,120057E-2
-3,283190E-3
2,039130E-2
5,509227E-2
1,779684E-2
3,595809E-2
4,179564E-2
1,390514E-2
6,770361E-3
6,871321E-2
7,844245E-2
1,001344E-2
3,563378E-2
4,017409E-2
5,022765E-2
3,206639E-2
3,433655E-2
-1,625551E-2
-2,890353E-2
2,493161E-2
3,530947E-2
-4,010948E-5
3,725532E-2
5,574088E-2
3,530947E-2
3,725532E-2
7,876676E-2
7,130767E-2
1,325652E-2
4,795749E-2
4,990334E-2
3,401224E-2
2,493161E-2
5,152488E-2
6,770361E-3
-4,090293E-2
1,941838E-2
-1,139089E-2
-2,339029E-2
-2,209306E-2
-4,256115E-3
-5,553347E-3
2,882331E-2
1,076302E-1
2,687746E-2
4,500204E-3
3,920117E-2
3,012054E-2
3,141778E-2
4,276856E-2
4,893041E-2
-3,149799E-2
4,175896E-3
3,174208E-2
-1,106658E-2
5,473128E-3
1,974268E-2
2,201284E-2
-9,120736E-3
2,720177E-2
4,439010E-2
-7,823504E-3
-2,634574E-3
1,682391E-2
3,202971E-3
3,076916E-2
5,444365E-2
2,168853E-2
-3,149799E-2
1,325652E-2
3,498517E-2
1,228360E-2
4,147133E-2
4,309287E-2
4,601164E-2
1,714822E-2
6,157843E-2
3,920117E-2
-4,220016E-2
3,109347E-2
2,849900E-2
2,817469E-2
3,202971E-3
2,493161E-2
-4,904731E-3
-2,501183E-2
2,266146E-2
7,094669E-3
2,493161E-2
4,179564E-2
4,503872E-2
1,585099E-2
5,801104E-2
1,063329E-1
5,476796E-2
4,925472E-2
8,168553E-2
6,741597E-2
6,547013E-2
4,828180E-2
5,022765E-2
-2,079583E-2
1,581431E-3
5,379503E-2
3,368793E-2
1,098637E-2
1,358083E-2
1,974268E-2
2,266146E-2
5,768673E-2
6,125412E-2
4,824512E-3
5,898396E-2
6,579443E-2
3,498517E-2
5,476796E-2
6,968613E-2
6,449720E-2
-3,283190E-3
4,049840E-2
5,801104E-2
3,109347E-2
3,693101E-2
6,936182E-2
2,914762E-2
1,812114E-2
8,492861E-2
6,838890E-2
6,770361E-3
4,633595E-2
4,179564E-2
4,179564E-2
2,785039E-2
4,471441E-2
-2,339029E-2
-3,214661E-2
4,244425E-2
2,590454E-2
8,067593E-3
1,909407E-2
1,649960E-2
1,001344E-2
3,271501E-2
8,103691E-2
4,925472E-2
2,558023E-2
5,671381E-2
3,368793E-2
2,136422E-2
2,201284E-2
5,282211E-2
3,851588E-3
1,001344E-2
5,833535E-2
1,520237E-2
2,006699E-2
8,716209E-3
2,039130E-2
3,527280E-3
6,936182E-2
1,069816E-1
2,947193E-2
2,849900E-2
4,179564E-2
6,449720E-2
4,406579E-2
6,547013E-2
6,806459E-2
2,006699E-2
6,384859E-2
5,898396E-2
2,622885E-2
4,374148E-2
6,028120E-2
6,125412E-2
3,530947E-2
8,006399E-2
6,806459E-2
2,331007E-2
6,579443E-2
5,995689E-2
3,822825E-2
6,092981E-2
9,563078E-2
6,968613E-2
2,168853E-2
9,271201E-2
6,936182E-2
6,028120E-2
9,271201E-2
8,103691E-2
9,400924E-2
9,076616E-2
1,433041E-1
8,395569E-2
4,925472E-2
9,109047E-2
7,649660E-2
6,709167E-2
5,087626E-2
6,968613E-2
8,391901E-3
4,439010E-2
8,103691E-2
3,725532E-2
4,633595E-2
6,644305E-2
7,909107E-2
4,828180E-2
9,076616E-2
1,225484E-1
6,449720E-2
8,622584E-2
9,400924E-2
7,260490E-2
5,379503E-2
5,703812E-2
4,374148E-2
-3,636262E-2
3,202971E-3
2,785039E-2
1,257123E-3
6,085067E-4
-1,787705E-2
-1,463397E-2
-4,220016E-2
2,201284E-2
-4,010948E-5
-4,576755E-2
1,358083E-2
-1,203951E-2
-1,755275E-2
-3,798416E-2
-6,850580E-3
-5,095648E-2
-8,533314E-2
-3,538969E-2
-4,544324E-2
-5,971280E-2
-6,068572E-2
-5,679403E-2
-9,084638E-2
-1,083590E-1
-6,003711E-2
-9,181930E-2
-1,161424E-1
-9,862977E-2
-1,073861E-1
-1,261960E-1
-1,119264E-1
-1,034944E-1
-1,589511E-1
-1,589511E-1
-9,862977E-2
-1,187369E-1
-1,398169E-1
-1,180883E-1
-1,343037E-1
-1,385197E-1
-1,012242E-1
-6,457742E-2
-1,012242E-1
-1,099806E-1
-9,117068E-2
-1,148452E-1
-1,472760E-1
-1,537621E-1
-1,356009E-1
-1,955979E-1
-1,618698E-1
-1,501948E-1
-2,050028E-1
-2,020841E-1
-2,215425E-1
-1,955979E-1
-1,975437E-1
-1,226286E-1
-1,164667E-1
-1,797068E-1
-1,469517E-1
-1,326821E-1
-1,307363E-1
-1,310606E-1
-9,344084E-2
-8,533314E-2
-1,411141E-1
-5,711833E-2
-6,360450E-2
-4,998356E-2
-3,895708E-2
-3,474108E-2
-2,630907E-2
-4,965925E-2
3,044485E-2
-1,884998E-2
-1,820136E-2
3,012054E-2
2,493161E-2
2,622885E-2
3,303932E-2
7,552368E-2
2,039130E-2
3,239070E-2
8,038830E-2
4,568733E-2
5,930827E-2
6,806459E-2
8,622584E-2
8,038830E-2
1,115219E-1
1,361693E-1
7,033475E-2
5,411934E-2
9,433355E-2
9,498216E-2
8,590154E-2
8,038830E-2
6,319997E-2
3,044485E-2
6,287566E-2
9,173908E-2
4,374148E-2
5,833535E-2
7,098336E-2
8,979323E-2
6,676736E-2
1,264400E-1
1,300074E-1
4,341718E-2
8,298276E-2
9,854955E-2
1,060086E-1
7,682091E-2
9,109047E-2
6,157843E-2
4,500204E-3
7,065906E-2
4,601164E-2
4,990334E-2
3,822825E-2
4,957903E-2
3,920117E-2
6,060550E-2
1,154136E-1
7,260490E-2
2,136422E-2
7,033475E-2
8,233415E-2
7,001044E-2
5,736242E-2
8,200984E-2
4,114702E-2
1,617530E-2
6,871321E-2
3,498517E-2
2,882331E-2
4,601164E-2
5,184919E-2
2,331007E-2
4,017409E-2
1,099003E-1
2,103992E-2
4,082271E-2
5,671381E-2
4,795749E-2
3,466086E-2
3,693101E-2
2,363438E-2
-3,506538E-2
1,033775E-2
4,990334E-2
3,401224E-2
2,525592E-2
3,466086E-2
3,952548E-2
2,395869E-2
8,136122E-2
7,422644E-2
4,341718E-2
4,763318E-2
5,898396E-2
4,860611E-2
2,720177E-2
1,844545E-2
2,554355E-3
-3,214661E-2
2,136422E-2
2,331007E-2
-1,268813E-2
9,040517E-3
-6,526271E-3
2,841986E-4
-1,985958E-3
6,287566E-2
4,179564E-2
1,163498E-2
5,184919E-2
4,406579E-2
5,638950E-2
4,017409E-2
6,936182E-2
5,148820E-3
-5,553347E-3
4,536302E-2
-4,904731E-3
1,260791E-2
-1,301243E-2
1,001344E-2
-7,174888E-3
2,914762E-2
4,893041E-2
-6,201963E-3
4,175896E-3
2,363438E-2
1,714822E-2
3,202971E-3
1,682391E-2
3,530947E-2
-2,209306E-2
1,131067E-2
4,374148E-2
1,455375E-2
1,098637E-2
-3,644176E-4
1,066206E-2
1,001344E-2
5,963258E-2
6,352428E-2
-7,499196E-3
-5,229039E-3
3,012054E-2
3,527280E-3
5,148820E-3
-5,553347E-3
-2,339029E-2
-5,873987E-2
1,066206E-2
1,066206E-2
-3,020076E-2
-1,009366E-2
5,797436E-3
2,103992E-2
1,257123E-3
8,395569E-2
7,876676E-2
3,466086E-2
6,838890E-2
5,314642E-2
6,644305E-2
6,384859E-2
6,871321E-2
9,328148E-4
-1,852567E-2
3,336362E-2
3,076916E-2
4,114702E-2
2,331007E-2
3,109347E-2
1,163498E-2
5,995689E-2
7,390214E-2
1,422945E-2
1,293221E-2
4,601164E-2
3,141778E-2
3,271501E-2
2,168853E-2
2,914762E-2
-1,139089E-2
6,085067E-4
6,125412E-2
3,012054E-2
2,687746E-2
1,520237E-2
2,817469E-2
-3,283190E-3
3,368793E-2
8,298276E-2
-8,147812E-3
1,812114E-2
7,743285E-3
1,257123E-3
-1,139089E-2
9,364825E-3
-1,820136E-2
-7,138789E-2
-1,593121E-2
6,770361E-3
-1,301243E-2
-2,310266E-3
2,230047E-3
-6,526271E-3
6,770361E-3
6,676736E-2
3,693101E-2
-3,283190E-3
4,698456E-2
5,574088E-2
5,898396E-2
2,554355E-3
1,876976E-2
-1,690413E-2
-2,825491E-2
4,017409E-2
6,085067E-4
-1,009366E-2
5,148820E-3
1,552668E-2
-8,472120E-3
8,067593E-3
6,611874E-2
4,179564E-2
2,882331E-2
4,179564E-2
3,855255E-2
5,087626E-2
4,925472E-2
8,168553E-2
-4,904731E-3
1,779684E-2
6,092981E-2
1,228360E-2
1,422945E-2
-1,661650E-3
2,230047E-3
-2,274168E-2
2,817469E-2
2,947193E-2
-2,793061E-2
-8,796428E-3
3,109347E-2
9,689133E-3
-3,931807E-3
6,770361E-3
4,175896E-3
-3,247092E-2
1,487806E-2
2,201284E-2
-5,971280E-2
-3,538969E-2
6,085067E-4
4,503872E-2
2,525592E-2
7,876676E-2
2,979624E-2
-2,566045E-2
3,303932E-2
9,040517E-3
1,552668E-2
8,716209E-3
3,336362E-2
-3,441677E-2
-3,571400E-2
3,952548E-2
1,552668E-2
6,121744E-3
6,770361E-3
2,103992E-2
1,779684E-2
3,401224E-2
7,325352E-2
3,433655E-2
1,974268E-2
5,282211E-2
5,379503E-2
2,331007E-2
1,228360E-2
5,148820E-3
-3,214661E-2
-2,274168E-2
2,720177E-2
-1,337342E-3
-1,106658E-2
2,878663E-3
1,257123E-3
-1,236382E-2
3,952548E-2
7,552368E-2
-1,333674E-2
1,163498E-2
2,947193E-2
4,276856E-2
3,141778E-2
3,303932E-2
1,617530E-2
-1,852567E-2
2,039130E-2
2,947193E-2
6,770361E-3
5,473128E-3
6,121744E-3
4,175896E-3
-1,528259E-2
3,109347E-2
1,195929E-2
-4,382170E-2
1,325652E-2
2,298577E-2
4,500204E-3
-1,722844E-2
-3,283190E-3
-5,744264E-2
-6,165865E-2
1,520237E-2
-5,229039E-3
-1,203951E-2
-5,229039E-3
9,040517E-3
1,747253E-2
3,757963E-2
9,271201E-2
3,044485E-2
1,844545E-2
5,347073E-2
4,309287E-2
3,952548E-2
2,071561E-2
2,558023E-2
-2,209306E-2
2,841986E-4
5,963258E-2
1,552668E-2
2,201284E-2
2,168853E-2
2,039130E-2
2,841986E-4
4,925472E-2
7,065906E-2
3,725532E-2
4,374148E-2
5,768673E-2
4,795749E-2
6,255135E-2
5,120057E-2
5,282211E-2
-1,074228E-2
2,817469E-2
2,785039E-2
-1,236382E-2
-5,877655E-3
-1,690413E-2
-2,958882E-3
-1,593121E-2
4,795749E-2
4,211994E-2
7,743285E-3
9,364825E-3
7,094669E-3
1,455375E-2
-2,310266E-3
2,882331E-2
1,163498E-2
-3,020076E-2
4,244425E-2
3,433655E-2
9,040517E-3
2,882331E-2
4,017409E-2
2,168853E-2
1,844545E-2
5,930827E-2
2,428300E-2
1,581431E-3
3,012054E-2
2,460731E-2
2,947193E-2
1,747253E-2
4,049840E-2
-2,566045E-2
-2,306598E-2
2,882331E-2
-2,634574E-3
-1,661650E-3
2,230047E-3
2,687746E-2
1,422945E-2
4,601164E-2
7,195629E-2
4,500204E-3
1,358083E-2
1,844545E-2
9,364825E-3
3,202971E-3
2,233715E-2
9,689133E-3
-4,187585E-2
-8,472120E-3
-1,985958E-3
-2,241737E-2
-3,344384E-2
-3,701123E-2
-3,283190E-3
-2,922784E-2
2,590454E-2
2,914762E-2
-4,122724E-2
2,878663E-3
-1,013034E-3
1,228360E-2
1,293221E-2
9,689133E-3
-2,306598E-2
-3,733554E-2
1,941838E-2
1,682391E-2
6,446052E-3
1,228360E-2
7,743285E-3
4,500204E-3
1,714822E-2
5,930827E-2
1,552668E-2
-1,949860E-2
5,347073E-2
2,136422E-2
2,266146E-2
1,257123E-3
1,682391E-2
-4,317309E-2
-2,630907E-2
1,390514E-2
-1,398536E-2
2,230047E-3
2,878663E-3
1,422945E-2
-1,661650E-3
3,725532E-2
5,995689E-2
-1,041797E-2
3,693101E-2
4,795749E-2
4,309287E-2
1,649960E-2
2,233715E-2
4,175896E-3
-3,117369E-2
1,520237E-2
6,085067E-4
-1,366105E-2
4,175896E-3
2,493161E-2
8,716209E-3
-7,499196E-3
4,309287E-2
3,141778E-2
1,617530E-2
4,276856E-2
3,855255E-2
2,298577E-2
-4,010948E-5
2,817469E-2
1,195929E-2
-2,241737E-2
3,433655E-2
1,812114E-2
-1,661650E-3
1,844545E-2
3,851588E-3
-3,607499E-3
9,364825E-3
7,260490E-2
1,974268E-2
-8,796428E-3
5,249780E-2
2,687746E-2
3,109347E-2
9,364825E-3
3,920117E-2
-1,236382E-2
2,878663E-3
5,930827E-2
1,779684E-2
2,655315E-2
3,368793E-2
1,520237E-2
7,743285E-3
6,255135E-2
7,617229E-2
1,714822E-2
2,817469E-2
-7,174888E-3
1,098637E-2
4,175896E-3
3,336362E-2
2,849900E-2
-3,311954E-2
-1,139089E-2
2,914762E-2
-1,268813E-2
-4,010948E-5
7,094669E-3
3,012054E-2
3,660671E-2
7,844245E-2
6,125412E-2
7,418977E-3
6,255135E-2
3,433655E-2
2,914762E-2
1,520237E-2
3,498517E-2
-1,593121E-2
-3,603831E-2
3,141778E-2
-1,106658E-2
-4,868632E-2
-2,533614E-2
-2,533614E-2
-4,025431E-2
-3,214661E-2
2,914762E-2
-1,398536E-2
-2,533614E-2
4,114702E-2
1,552668E-2
2,914762E-2
2,266146E-2
2,882331E-2
-3,182230E-2
-8,796428E-3
4,082271E-2
2,395869E-2
2,006699E-2
2,590454E-2
2,460731E-2
1,617530E-2
3,855255E-2
6,028120E-2
-1,398536E-2
-6,201963E-3
2,266146E-2
1,131067E-2
-6,887257E-4
-1,495828E-2
-1,268813E-2
-7,787405E-2
-2,468752E-2
2,878663E-3
-1,171520E-2
9,689133E-3
2,006699E-2
1,033775E-2
-1,661650E-3
5,379503E-2
6,449720E-2
1,812114E-2
6,028120E-2
5,379503E-2
4,017409E-2
4,017409E-2
5,314642E-2
-3,931807E-3
-5,128079E-2
-3,636262E-2
4,824512E-3
-1,820136E-2
-1,593121E-2
-1,593121E-2
-1,203951E-2
-1,722844E-2
3,498517E-2
2,525592E-2
-3,644176E-4
6,222705E-2
3,206639E-2
3,109347E-2
3,336362E-2
6,871321E-2
2,103992E-2
1,520237E-2
6,838890E-2
2,168853E-2
2,493161E-2
2,817469E-2
2,168853E-2
2,554355E-3
4,439010E-2
7,876676E-2
8,391901E-3
1,163498E-2
2,687746E-2
2,428300E-2
3,851588E-3
5,148820E-3
4,824512E-3
-3,020076E-2
2,006699E-2
3,239070E-2
1,747253E-2
2,136422E-2
2,558023E-2
3,044485E-2
2,817469E-2
8,298276E-2
7,163198E-2
3,202971E-3
4,957903E-2
4,730887E-2
2,136422E-2
8,716209E-3
3,044485E-2
3,757963E-2
-4,803771E-2
3,202971E-3
-6,887257E-4
-2,047152E-2
-4,010948E-5
3,851588E-3
-1,661650E-3
3,202971E-3
6,222705E-2
1,422945E-2
-1,528259E-2
4,211994E-2
2,882331E-2
1,941838E-2
8,391901E-3
1,909407E-2
-4,706478E-2
-4,057862E-2
1,066206E-2
-2,241737E-2
-1,139089E-2
-3,283190E-3
-1,398536E-2
-1,852567E-2
-1,041797E-2
4,893041E-2
2,841986E-4
4,500204E-3
2,752608E-2
2,071561E-2
1,682391E-2
2,493161E-2
2,071561E-2
-2,922784E-2
9,328148E-4
3,498517E-2
1,163498E-2
1,487806E-2
1,358083E-2
2,622885E-2
3,202971E-3
4,276856E-2
3,433655E-2
-4,349739E-2
2,428300E-2
2,493161E-2
1,876976E-2
-6,201963E-3
2,878663E-3
-3,928139E-2
-6,360450E-2
1,257123E-3
1,163498E-2
-9,769352E-3
1,228360E-2
3,851588E-3
-4,256115E-3
-3,607499E-3
7,455075E-2
4,536302E-2
-1,236382E-2
6,644305E-2
6,060550E-2
9,725232E-2
5,736242E-2
7,487506E-2
-4,010948E-5
-1,236382E-2
5,282211E-2
5,217349E-2
4,730887E-2
5,444365E-2
5,249780E-2
4,795749E-2
9,109047E-2
1,390881E-1
8,687446E-2
9,141477E-2
1,231970E-1
9,887386E-2
8,590154E-2
7,001044E-2
6,449720E-2
8,716209E-3
1,066206E-2
6,579443E-2
1,163498E-2
1,163498E-2
2,230047E-3
-6,201963E-3
-5,030786E-2
2,266146E-2
2,428300E-2
-3,830846E-2
-1,301243E-2
-1,430967E-2
-8,472120E-3
-1,625551E-2
8,716209E-3
-3,283190E-3
-3,409246E-2
4,276856E-2
3,271501E-2
-8,147812E-3
-2,634574E-3
1,747253E-2
1,358083E-2
1,066206E-2
6,741597E-2
2,849900E-2
2,554355E-3
2,979624E-2
3,174208E-2
-1,013034E-3
-2,339029E-2
1,131067E-2
-3,636262E-2
-4,025431E-2
1,390514E-2
-1,917429E-2
-3,644176E-4
1,033775E-2
9,328148E-4
-2,339029E-2
2,136422E-2
7,455075E-2
5,797436E-3
-5,877655E-3
3,725532E-2
3,044485E-2
3,433655E-2
2,103992E-2
3,855255E-2
-3,538969E-2
-2,958882E-3
4,893041E-2
-2,079583E-2
-1,722844E-2
-2,306598E-2
-5,877655E-3
-1,917429E-2
2,331007E-2
4,049840E-2
-2,047152E-2
1,974268E-2
-2,310266E-3
-4,904731E-3
-5,553347E-3
2,914762E-2
-9,445044E-3
-6,457742E-2
-1,787705E-2
-2,310266E-3
-3,149799E-2
-1,203951E-2
-2,958882E-3
9,040517E-3
-2,958882E-3
5,574088E-2
3,595809E-2
-3,701123E-2
6,121744E-3
1,779684E-2
1,066206E-2
-6,850580E-3
2,395869E-2
-2,176875E-2
-2,987645E-2
2,785039E-2
-1,236382E-2
-1,528259E-2
6,121744E-3
2,006699E-2
1,195929E-2
2,201284E-2
7,714522E-2
2,363438E-2
1,422945E-2
4,893041E-2
3,887686E-2
3,174208E-2
5,148820E-3
2,882331E-2
-5,257802E-2
-3,214661E-2
2,720177E-2
3,202971E-3
1,257123E-3
-6,201963E-3
9,689133E-3
-1,593121E-2
1,033775E-2
4,471441E-2
-1,301243E-2
2,201284E-2
5,249780E-2
4,536302E-2
2,849900E-2
3,012054E-2
3,012054E-2
-3,182230E-2
1,617530E-2
1,520237E-2
9,328148E-4
3,401224E-2
1,358083E-2
1,585099E-2
-2,922784E-2
2,947193E-2
3,433655E-2
-1,722844E-2
2,363438E-2
1,293221E-2
8,391901E-3
-1,985958E-3
1,779684E-2
-2,047152E-2
-2,825491E-2
6,255135E-2
2,914762E-2
1,974268E-2
1,747253E-2
2,136422E-2
-1,074228E-2
-8,472120E-3
5,055195E-2
-1,884998E-2
-4,122724E-2
-1,820136E-2
-5,128079E-2
-7,917128E-2
-1,171153E-1
-1,206827E-1
-1,657615E-1
-9,700823E-2
1,108733E-1
2,723787E-1
4,864220E-1
6,894389E-1
8,658625E-1
1,004342E+0
1,201197E+0
1,339677E+0
1,359784E+0
1,454157E+0
1,532964E+0
1,566368E+0
1,553396E+0
1,527451E+0
1,414592E+0
1,207359E+0
1,075366E+0
8,538631E-1
5,558240E-1
3,122686E-1
5,282211E-2
-1,891117E-1
-4,252080E-1
-5,880107E-1
-7,637857E-1
-9,625865E-1
-9,891798E-1
-1,074148E+0
-1,111444E+0
-1,085175E+0
-1,049501E+0
-1,071554E+0
-1,063771E+0
-9,719914E-1
-9,473440E-1
-9,087514E-1
-8,500516E-1
-7,988109E-1
-7,605426E-1
-7,109234E-1
-6,194686E-1
-6,483320E-1
-6,522237E-1
-5,539583E-1
-5,179601E-1
-4,952586E-1
-4,706112E-1
-4,216406E-1
-4,456394E-1
-3,729944E-1
-2,786208E-1
-3,039168E-1
-2,585137E-1
-2,085702E-1
-1,521406E-1
-1,677074E-1
-1,116021E-1
-6,392880E-2
-1,093319E-1
-6,782050E-2
-1,430967E-2
-2,209306E-2
-1,366105E-2
1,390514E-2
9,040517E-3
-4,576755E-2
-7,174888E-3
-4,010948E-5
-3,931807E-3
3,206639E-2
2,590454E-2
6,384859E-2
3,466086E-2
1,030899E-1
8,525292E-2
3,303932E-2
7,292921E-2
1,043871E-1
1,043871E-1
1,063329E-1
1,170351E-1
8,655015E-2
4,795749E-2
1,011440E-1
9,692801E-2
7,130767E-2
7,292921E-2
5,898396E-2
6,741597E-2
5,120057E-2
1,183323E-1
6,709167E-2
4,698456E-2
8,006399E-2
6,774028E-2
6,968613E-2
6,417289E-2
6,482151E-2
-1,985958E-3
2,071561E-2
9,303631E-2
6,352428E-2
5,476796E-2
4,017409E-2
7,065906E-2
5,736242E-2
1,082788E-1
1,264400E-1
5,574088E-2
7,779383E-2
6,319997E-2
8,525292E-2
5,703812E-2
5,963258E-2
6,482151E-2
1,358083E-2
4,990334E-2
6,547013E-2
4,244425E-2
4,147133E-2
4,893041E-2
3,725532E-2
2,168853E-2
1,115219E-1
8,946893E-2
3,336362E-2
5,444365E-2
4,860611E-2
4,666026E-2
4,860611E-2
7,325352E-2
3,206639E-2
-1,009366E-2
5,184919E-2
4,990334E-2
-4,904731E-3
-3,020076E-2
-6,201963E-3
1,581431E-3
1,747253E-2
5,898396E-2
2,298577E-2
1,257123E-3
3,530947E-2
2,298577E-2
1,779684E-2
1,974268E-2
5,898396E-2
1,358083E-2
1,422945E-2
6,936182E-2
7,876676E-2
7,584799E-2
6,741597E-2
6,190274E-2
4,730887E-2
8,946893E-2
1,118462E-1
5,898396E-2
3,757963E-2
4,601164E-2
2,266146E-2
2,201284E-2
1,682391E-2
-1,301243E-2
-5,030786E-2
-1,560690E-2
9,364825E-3
-2,403891E-2
-1,884998E-2
-3,644176E-4
2,006699E-2
8,391901E-3
5,898396E-2
5,022765E-2
4,175896E-3
3,563378E-2
6,028120E-2
6,676736E-2
5,898396E-2
6,676736E-2
2,006699E-2
-3,311954E-2
1,066206E-2
1,905739E-3
-1,301243E-2
-5,229039E-3
-3,084938E-2
-1,236382E-2
1,257123E-3
5,055195E-2
-5,877655E-3
-6,133434E-2
2,136422E-2
3,984979E-2
4,990334E-2
3,498517E-2
5,509227E-2
-9,769352E-3
-6,201963E-3
6,709167E-2
1,131067E-2
3,628240E-2
2,298577E-2
4,017409E-2
1,876976E-2
4,082271E-2
7,260490E-2
1,066206E-2
3,239070E-2
4,633595E-2
2,622885E-2
1,033775E-2
5,541658E-2
2,817469E-2
-2,371460E-2
1,714822E-2
6,449720E-2
5,768673E-2
3,887686E-2
3,303932E-2
2,266146E-2
1,228360E-2
5,963258E-2
7,455075E-2
2,525592E-2
5,022765E-2
4,017409E-2
2,590454E-2
1,228360E-2
1,649960E-2
3,202971E-3
-3,668692E-2
3,595809E-2
2,039130E-2
-4,010948E-5
6,446052E-3
1,941838E-2
1,001344E-2
1,195929E-2
8,460430E-2
5,249780E-2
4,147133E-2
7,292921E-2
6,871321E-2
6,871321E-2
4,211994E-2
4,957903E-2
1,033775E-2
1,325652E-2
6,319997E-2
3,984979E-2
2,006699E-2
1,455375E-2
2,363438E-2
2,493161E-2
7,487506E-2
9,238770E-2
1,552668E-2
2,071561E-2
5,411934E-2
3,141778E-2
2,752608E-2
2,785039E-2
3,433655E-2
-1,722844E-2
1,390514E-2
4,017409E-2
-1,268813E-2
2,331007E-2
1,001344E-2
2,525592E-2
2,103992E-2
8,395569E-2
6,579443E-2
1,325652E-2
4,114702E-2
5,184919E-2
6,384859E-2
5,541658E-2
7,487506E-2
1,552668E-2
-8,472120E-3
4,309287E-2
4,082271E-2
1,358083E-2
3,498517E-2
3,790394E-2
4,439010E-2
4,017409E-2
1,076302E-1
7,195629E-2
3,271501E-2
7,260490E-2
4,568733E-2
6,384859E-2
5,379503E-2
6,319997E-2
5,473128E-3
-1,495828E-2
3,498517E-2
4,175896E-3
1,001344E-2
2,266146E-2
3,336362E-2
1,455375E-2
4,244425E-2
6,871321E-2
8,391901E-3
1,033775E-2
3,595809E-2
8,265846E-2
6,936182E-2
8,655015E-2
7,552368E-2
2,914762E-2
6,255135E-2
8,330707E-2
5,347073E-2
7,876676E-2
8,752308E-2
9,627940E-2
7,584799E-2
8,265846E-2
9,433355E-2
3,952548E-2
8,655015E-2
9,563078E-2
7,519937E-2
6,417289E-2
7,941537E-2
5,249780E-2
2,071561E-2
9,595509E-2
9,433355E-2
9,433355E-2
8,687446E-2
8,557723E-2
7,779383E-2
7,584799E-2
1,222240E-1
8,784739E-2
4,893041E-2
8,946893E-2
9,952248E-2
6,709167E-2
5,379503E-2
3,595809E-2
-1,495828E-2
-2,176875E-2
2,752608E-2
-1,657982E-2
-2,209306E-2
1,581431E-3
4,500204E-3
-1,949860E-2
-5,553347E-3
5,444365E-2
7,418977E-3
2,554355E-3
1,779684E-2
7,743285E-3
-3,607499E-3
-1,657982E-2
-1,657982E-2
-9,798115E-2
-3,960570E-2
-2,241737E-2
-4,738909E-2
-5,160510E-2
-6,457742E-2
-6,717189E-2
-8,760330E-2
-2,310266E-3
-2,144444E-2
-9,376515E-2
-7,625251E-2
-5,614541E-2
-7,300943E-2
-8,727899E-2
-8,176575E-2
-1,015485E-1
-1,469517E-1
-1,057645E-1
-9,765685E-2
-1,151695E-1
-1,274932E-1
-1,287904E-1
-1,323578E-1
-1,229529E-1
-7,268512E-2
-9,635961E-2
-1,381954E-1
-1,223043E-1
-1,534378E-1
-1,424114E-1
-1,414384E-1
-1,304120E-1
-1,933277E-1
-2,195967E-1
-1,628428E-1
-2,322447E-1
-2,397038E-1
-2,101918E-1
-1,819770E-1
-1,868416E-1
-1,644643E-1
-1,174396E-1
-1,722477E-1
-1,621942E-1
-1,492218E-1
-1,339794E-1
-1,294390E-1
-1,177639E-1
-9,635961E-2
-1,420871E-1
-1,148452E-1
-9,181930E-2
-1,064132E-1
-6,944204E-2
-5,484818E-2
-5,257802E-2
-7,106358E-2
-6,201963E-3
5,148820E-3
-4,414601E-2
-2,274168E-2
3,851588E-3
2,947193E-2
3,109347E-2
3,725532E-2
2,201284E-2
-4,256115E-3
5,865966E-2
5,930827E-2
3,660671E-2
6,125412E-2
4,601164E-2
4,114702E-2
4,860611E-2
9,400924E-2
6,514582E-2
2,395869E-2
9,044185E-2
6,871321E-2
5,087626E-2
3,952548E-2
8,428000E-2
2,039130E-2
2,201284E-2
8,946893E-2
5,411934E-2
9,141477E-2
8,817169E-2
9,854955E-2
9,044185E-2
1,056843E-1
1,578979E-1
1,144406E-1
1,053600E-1
1,348721E-1
8,979323E-2
1,001711E-1
7,909107E-2
8,492861E-2
1,390514E-2
6,903752E-2
8,784739E-2
4,925472E-2
7,001044E-2
4,795749E-2
6,352428E-2
3,141778E-2
7,584799E-2
1,027656E-1
5,541658E-2
8,849600E-2
9,465786E-2
7,714522E-2
6,190274E-2
6,709167E-2
5,930827E-2
4,309287E-2
6,741597E-2
7,260490E-2
5,314642E-2
3,693101E-2
2,266146E-2
2,460731E-2
9,040517E-3
9,271201E-2
7,260490E-2
1,585099E-2
5,476796E-2
5,152488E-2
4,601164E-2
2,006699E-2
4,439010E-2
6,121744E-3
9,689133E-3
5,768673E-2
2,720177E-2
2,233715E-2
2,849900E-2
5,314642E-2
3,141778E-2
5,574088E-2
9,530647E-2
3,401224E-2
3,174208E-2
6,287566E-2
2,201284E-2
1,779684E-2
3,984979E-2
4,893041E-2
-1,203951E-2
-7,174888E-3
5,055195E-2
8,716209E-3
2,230047E-3
1,905739E-3
1,779684E-2
2,460731E-2
6,579443E-2
6,611874E-2
-1,301243E-2
3,303932E-2
5,055195E-2
4,017409E-2
3,174208E-2
3,303932E-2
2,914762E-2
-1,625551E-2
3,076916E-2
3,527280E-3
-3,247092E-2
-1,690413E-2
-1,661650E-3
2,720177E-2
-1,398536E-2
5,574088E-2
4,147133E-2
-1,625551E-2
2,136422E-2
2,168853E-2
5,152488E-2
3,303932E-2
5,833535E-2
6,446052E-3
-2,634574E-3
6,579443E-2
4,957903E-2
3,628240E-2
5,022765E-2
3,563378E-2
1,682391E-2
2,914762E-2
5,671381E-2
-7,174888E-3
-7,174888E-3
3,368793E-2
3,239070E-2
2,103992E-2
1,617530E-2
1,581431E-3
-3,701123E-2
-2,339029E-2
2,266146E-2
-5,877655E-3
9,689133E-3
1,585099E-2
1,649960E-2
3,368793E-2
6,060550E-2
7,973968E-2
1,325652E-2
2,558023E-2
3,628240E-2
2,233715E-2
7,743285E-3
6,121744E-3
-2,306598E-2
-6,976635E-2
5,148820E-3
2,136422E-2
-1,203951E-2
-2,403891E-2
-2,634574E-3
2,103992E-2
2,817469E-2
5,995689E-2
4,536302E-2
1,844545E-2
7,260490E-2
5,379503E-2
4,925472E-2
4,276856E-2
5,055195E-2
8,391901E-3
-1,106658E-2
6,449720E-2
4,500204E-3
3,527280E-3
-8,147812E-3
-1,463397E-2
-1,528259E-2
-2,501183E-2
4,276856E-2
-6,887257E-4
-2,663337E-2
1,779684E-2
3,851588E-3
-2,634574E-3
-1,722844E-2
-1,528259E-2
-5,646972E-2
-3,283190E-3
2,558023E-2
-3,084938E-2
5,473128E-3
1,390514E-2
1,422945E-2
-2,958882E-3
6,709167E-2
1,017926E-1
3,822825E-2
5,411934E-2
5,022765E-2
1,552668E-2
2,979624E-2
5,638950E-2
4,763318E-2
-1,982290E-2
1,909407E-2
1,779684E-2
-5,553347E-3
-9,445044E-3
-5,553347E-3
6,085067E-4
6,446052E-3
7,260490E-2
3,141778E-2
-1,722844E-2
2,558023E-2
1,293221E-2
1,228360E-2
-4,010948E-5
2,622885E-2
-1,690413E-2
-3,117369E-2
1,487806E-2
1,714822E-2
-1,722844E-2
1,228360E-2
2,071561E-2
9,689133E-3
3,527280E-3
4,666026E-2
2,230047E-3
-1,041797E-2
4,082271E-2
3,920117E-2
4,341718E-2
3,693101E-2
5,152488E-2
-1,236382E-2
3,527280E-3
6,060550E-2
1,033775E-2
2,525592E-2
3,466086E-2
5,606519E-2
1,876976E-2
7,519937E-2
8,687446E-2
-1,917429E-2
2,785039E-2
2,947193E-2
3,239070E-2
2,554355E-3
1,585099E-2
9,364825E-3
-3,733554E-2
4,500204E-3
2,071561E-2
-2,501183E-2
1,228360E-2
1,422945E-2
7,743285E-3
-4,256115E-3
4,211994E-2
3,433655E-2
-5,229039E-3
3,368793E-2
1,293221E-2
8,391901E-3
5,148820E-3
3,174208E-2
-2,566045E-2
-5,938849E-2
3,757963E-2
1,098637E-2
-5,553347E-3
1,358083E-2
1,487806E-2
1,293221E-2
2,687746E-2
6,968613E-2
3,887686E-2
3,920117E-2
7,811814E-2
4,957903E-2
2,266146E-2
3,076916E-2
4,082271E-2
-9,769352E-3
4,824512E-3
4,568733E-2
-4,580423E-3
1,581431E-3
-1,661650E-3
-2,306598E-2
-4,317309E-2
-6,887257E-4
4,471441E-2
-6,526271E-3
-6,526271E-3
1,812114E-2
5,473128E-3
-6,526271E-3
-5,229039E-3
-1,560690E-2
-5,484818E-2
3,271501E-2
5,055195E-2
-4,904731E-3
-5,229039E-3
1,066206E-2
2,752608E-2
-1,337342E-3
6,417289E-2
6,028120E-2
-6,526271E-3
5,055195E-2
4,795749E-2
8,716209E-3
5,473128E-3
1,747253E-2
-2,958882E-3
-4,641617E-2
1,358083E-2
-5,229039E-3
-3,931807E-3
-1,236382E-2
-8,147812E-3
-2,695768E-2
1,163498E-2
8,136122E-2
1,876976E-2
-1,041797E-2
3,239070E-2
2,590454E-2
2,720177E-2
3,628240E-2
4,211994E-2
-1,657982E-2
-2,209306E-2
3,012054E-2
2,841986E-4
-1,495828E-2
-6,850580E-3
-1,949860E-2
-1,949860E-2
7,743285E-3
4,957903E-2
-1,203951E-2
-5,229039E-3
1,098637E-2
-3,644176E-4
2,817469E-2
3,790394E-2
3,887686E-2
-3,084938E-2
2,878663E-3
3,563378E-2
1,260791E-2
2,493161E-2
2,655315E-2
2,298577E-2
-1,013034E-3
6,157843E-2
3,271501E-2
-4,674048E-2
-2,958882E-3
1,422945E-2
2,363438E-2
2,841986E-4
1,098637E-2
-3,052507E-2
-5,776695E-2
-3,644176E-4
1,905739E-3
-2,468752E-2
9,364825E-3
2,201284E-2
1,779684E-2
2,720177E-2
6,611874E-2
3,725532E-2
1,812114E-2
6,190274E-2
4,017409E-2
3,466086E-2
2,071561E-2
3,563378E-2
-3,020076E-2
-3,733554E-2
2,882331E-2
-8,147812E-3
-5,553347E-3
-1,013034E-3
3,527280E-3
-2,760630E-2
2,655315E-2
4,341718E-2
-2,079583E-2
2,168853E-2
6,903752E-2
5,217349E-2
3,790394E-2
3,855255E-2
3,239070E-2
-2,728199E-2
6,085067E-4
5,087626E-2
1,455375E-2
4,179564E-2
2,331007E-2
1,682391E-2
-1,690413E-2
4,179564E-2
4,309287E-2
-2,079583E-2
-1,337342E-3
1,033775E-2
1,905739E-3
2,230047E-3
1,390514E-2
-2,468752E-2
-5,841557E-2
2,006699E-2
5,148820E-3
-2,728199E-2
-4,904731E-3
-4,580423E-3
-5,877655E-3
9,689133E-3
8,460430E-2
4,568733E-2
7,418977E-3
5,574088E-2
4,276856E-2
3,206639E-2
2,558023E-2
1,714822E-2
1,257123E-3
1,581431E-3
4,666026E-2
6,121744E-3
3,851588E-3
-1,013034E-3
1,581431E-3
-2,663337E-2
1,909407E-2
7,811814E-2
6,770361E-3
9,364825E-3
3,595809E-2
3,206639E-2
-9,120736E-3
1,520237E-2
6,770361E-3
-1,430967E-2
1,844545E-2
5,314642E-2
4,633595E-2
2,622885E-2
2,201284E-2
6,770361E-3
-3,931807E-3
3,952548E-2
3,498517E-2
-1,722844E-2
3,271501E-2
3,920117E-2
1,325652E-2
6,446052E-3
3,174208E-2
2,230047E-3
-4,803771E-2
3,109347E-2
1,260791E-2
-8,796428E-3
-2,958882E-3
1,649960E-2
1,844545E-2
2,785039E-2
8,460430E-2
1,228360E-2
-1,593121E-2
1,293221E-2
1,585099E-2
2,363438E-2
-2,958882E-3
-1,041797E-2
-4,965925E-2
-4,252447E-2
2,590454E-2
-4,010948E-5
-1,982290E-2
1,033775E-2
1,487806E-2
4,175896E-3
2,006699E-2
6,255135E-2
1,358083E-2
2,298577E-2
5,184919E-2
4,114702E-2
5,930827E-2
3,498517E-2
5,282211E-2
-4,511893E-2
-2,955215E-2
1,487806E-2
-1,661650E-3
1,098637E-2
-5,553347E-3
-4,580423E-3
-1,236382E-2
4,957903E-2
3,498517E-2
-6,887257E-4
3,206639E-2
7,130767E-2
5,509227E-2
2,298577E-2
3,303932E-2
3,174208E-2
-2,144444E-2
3,109347E-2
3,433655E-2
1,876976E-2
8,716209E-3
1,257123E-3
-1,074228E-2
-2,695768E-2
2,622885E-2
4,500204E-3
-1,593121E-2
1,455375E-2
6,085067E-4
3,202971E-3
-8,147812E-3
1,422945E-2
-3,474108E-2
-3,701123E-2
6,352428E-2
1,779684E-2
3,527280E-3
9,364825E-3
2,460731E-2
2,071561E-2
4,698456E-2
7,746953E-2
2,395869E-2
2,882331E-2
6,092981E-2
5,347073E-2
2,039130E-2
7,743285E-3
1,617530E-2
-2,468752E-2
1,552668E-2
4,666026E-2
-3,644176E-4
2,103992E-2
-1,013034E-3
-4,010948E-5
-1,495828E-2
4,439010E-2
7,617229E-2
-3,644176E-4
2,622885E-2
3,174208E-2
4,147133E-2
2,428300E-2
4,730887E-2
3,206639E-2
9,040517E-3
5,606519E-2
4,439010E-2
8,391901E-3
-1,106658E-2
-6,201963E-3
5,148820E-3
6,121744E-3
4,017409E-2
1,941838E-2
-3,279523E-2
-1,013034E-3
2,554355E-3
-4,256115E-3
-1,041797E-2
2,590454E-2
-2,144444E-2
-3,993001E-2
1,844545E-2
-2,634574E-3
1,257123E-3
-3,644176E-4
2,331007E-2
1,163498E-2
5,411934E-2
8,557723E-2
3,368793E-2
-1,013034E-3
1,617530E-2
2,849900E-2
2,914762E-2
2,136422E-2
-1,268813E-2
-6,101003E-2
-2,501183E-2
2,817469E-2
1,581431E-3
-6,850580E-3
2,363438E-2
3,725532E-2
2,428300E-2
8,719877E-2
1,163865E-1
5,314642E-2
7,552368E-2
7,909107E-2
8,687446E-2
9,173908E-2
9,400924E-2
6,838890E-2
1,747253E-2
8,590154E-2
8,492861E-2
5,379503E-2
5,833535E-2
4,471441E-2
3,368793E-2
2,785039E-2
1,063329E-1
4,698456E-2
2,103992E-2
3,984979E-2
3,498517E-2
1,974268E-2
7,418977E-3
1,358083E-2
-3,409246E-2
-4,771340E-2
1,649960E-2
8,716209E-3
6,121744E-3
1,812114E-2
2,230047E-3
-5,229039E-3
-3,283190E-3
1,974268E-2
-6,526271E-3
-8,147812E-3
3,044485E-2
3,368793E-2
1,844545E-2
3,239070E-2
2,882331E-2
-4,771340E-2
-2,274168E-2
3,855255E-2
-3,283190E-3
-1,398536E-2
-2,501183E-2
-1,528259E-2
-2,436322E-2
2,266146E-2
4,698456E-2
-6,526271E-3
8,067593E-3
2,720177E-2
2,914762E-2
2,554355E-3
-6,201963E-3
-1,949860E-2
-3,863277E-2
3,498517E-2
1,001344E-2
-1,755275E-2
2,841986E-4
1,905739E-3
-6,526271E-3
-1,657982E-2
4,049840E-2
4,860611E-2
-1,982290E-2
2,331007E-2
3,012054E-2
1,714822E-2
3,498517E-2
6,287566E-2
-5,553347E-3
-1,593121E-2
4,374148E-2
8,391901E-3
-1,013034E-3
-4,155155E-2
-2,047152E-2
-1,755275E-2
1,131067E-2
5,282211E-2
1,195929E-2
-2,144444E-2
1,131067E-2
-1,593121E-2
-3,474108E-2
-1,722844E-2
3,336362E-2
-3,733554E-2
-2,630907E-2
6,121744E-3
-4,057862E-2
-3,538969E-2
-1,593121E-2
1,779684E-2
3,202971E-3
5,282211E-2
6,449720E-2
9,364825E-3
1,131067E-2
2,168853E-2
8,716209E-3
1,585099E-2
1,585099E-2
1,905739E-3
-4,317309E-2
1,195929E-2
7,163198E-2
3,239070E-2
1,033775E-2
6,770361E-3
5,347073E-2
3,141778E-2
1,108733E-1
7,001044E-2
1,066206E-2
4,568733E-2
4,860611E-2
6,125412E-2
5,184919E-2
4,990334E-2
-3,644176E-4
-2,955215E-2
1,358083E-2
1,001344E-2
-1,139089E-2
-2,958882E-3
-1,690413E-2
-2,501183E-2
-7,174888E-3
5,671381E-2
-6,887257E-4
-3,607499E-3
2,849900E-2
3,466086E-2
3,303932E-2
1,066206E-2
1,390514E-2
-4,349739E-2
-2,955215E-2
2,878663E-3
-8,147812E-3
-8,796428E-3
2,006699E-2
-1,013034E-3
-1,560690E-2
-2,634574E-3
9,040517E-3
-4,965925E-2
-9,120736E-3
1,257123E-3
-1,236382E-2
-1,398536E-2
1,905739E-3
-2,958882E-3
-5,841557E-2
3,202971E-3
3,012054E-2
1,455375E-2
3,851588E-3
-6,887257E-4
6,085067E-4
-1,301243E-2
3,466086E-2
-2,663337E-2
-7,009066E-2
-7,852267E-2
-5,841557E-2
-5,744264E-2
-9,992700E-2
-1,411141E-1
-1,913819E-1
-1,703019E-1
2,785039E-2
2,033011E-1
3,939942E-1
6,203613E-1
7,909474E-1
9,595876E-1
1,104553E+0
1,269626E+0
1,353298E+0
1,413943E+0
1,508317E+0
1,549504E+0
1,596853E+0
1,535235E+0
1,483994E+0
1,296544E+0
1,141200E+0
9,676953E-1
6,904118E-1
4,364786E-1
1,556278E-1
-9,862977E-2
-3,389421E-1
-5,007718E-1
-6,687634E-1
-8,746990E-1
-9,596677E-1
-1,002152E+0
-1,074797E+0
-1,113065E+0
-1,072527E+0
-1,067338E+0
-1,067662E+0
-9,891798E-1
-9,418308E-1
-9,132917E-1
-8,604295E-1
-8,228097E-1
-7,832441E-1
-7,342736E-1
-6,583855E-1
-6,217387E-1
-6,350354E-1
-5,649848E-1
-5,513639E-1
-5,218518E-1
-4,959072E-1
-4,323428E-1
-4,326671E-1
-4,323428E-1
-3,249968E-1
-3,146190E-1
-2,993765E-1
-2,672700E-1
-2,218668E-1
-1,793825E-1
-1,459788E-1
-7,625251E-2
-1,103049E-1
-7,722544E-2
-3,701123E-2
-1,755275E-2
-1,074228E-2
-4,010948E-5
1,001344E-2
-3,636262E-2
-1,528259E-2
2,493161E-2
-3,607499E-3
6,121744E-3
3,401224E-2
3,952548E-2
2,882331E-2
5,476796E-2
1,050357E-1
3,822825E-2
5,963258E-2
8,946893E-2
1,027656E-1
1,118462E-1
1,011440E-1
1,147650E-1
7,033475E-2
1,134677E-1
1,254671E-1
1,024412E-1
1,099003E-1
1,115219E-1
1,144406E-1
1,027656E-1
1,410339E-1
1,105490E-1
6,676736E-2
1,131434E-1
1,001711E-1
8,038830E-2
7,876676E-2
9,303631E-2
5,411934E-2
1,098637E-2
6,936182E-2
8,492861E-2
6,157843E-2
7,584799E-2
6,482151E-2
5,801104E-2
5,638950E-2
1,202782E-1
8,492861E-2
5,411934E-2
9,368493E-2
6,968613E-2
6,611874E-2
4,503872E-2
6,709167E-2
5,797436E-3
1,455375E-2
6,352428E-2
2,655315E-2
3,076916E-2
3,433655E-2
4,828180E-2
1,422945E-2
6,774028E-2
8,525292E-2
5,606519E-2
7,163198E-2
8,687446E-2
6,449720E-2
5,768673E-2
5,898396E-2
5,509227E-2
5,148820E-3
5,411934E-2
7,844245E-2
3,887686E-2
2,752608E-2
2,554355E-3
1,257123E-3
4,824512E-3
5,703812E-2
5,120057E-2
-2,825491E-2
5,473128E-3
1,293221E-2
1,779684E-2
-6,887257E-4
7,743285E-3
-1,333674E-2
-1,755275E-2
5,671381E-2
1,293221E-2
-8,147812E-3
-6,887257E-4
8,391901E-3
2,136422E-2
3,757963E-2
8,752308E-2
5,444365E-2
-2,634574E-3
2,168853E-2
2,233715E-2
1,293221E-2
1,358083E-2
2,201284E-2
-3,733554E-2
-2,987645E-2
2,979624E-2
-2,634574E-3
-3,441677E-2
-2,533614E-2
-1,139089E-2
1,585099E-2
5,087626E-2
8,752308E-2
2,590454E-2
2,493161E-2
6,547013E-2
6,417289E-2
6,611874E-2
6,352428E-2
4,276856E-2
-2,306598E-2
1,520237E-2
-1,625551E-2
-4,803771E-2
-9,445044E-3
-1,139089E-2
1,422945E-2
-1,982290E-2
4,666026E-2
3,466086E-2
-2,274168E-2
6,770361E-3
2,168853E-2
2,428300E-2
4,049840E-2
5,184919E-2
6,446052E-3
-6,201963E-3
5,314642E-2
5,865966E-2
3,433655E-2
4,471441E-2
5,379503E-2
6,157843E-2
4,860611E-2
8,979323E-2
4,406579E-2
1,714822E-2
7,519937E-2
4,276856E-2
4,211994E-2
2,687746E-2
5,476796E-2
2,039130E-2
1,552668E-2
6,644305E-2
2,395869E-2
3,303932E-2
3,368793E-2
4,666026E-2
6,121744E-3
4,406579E-2
8,752308E-2
2,298577E-2
3,466086E-2
5,022765E-2
3,530947E-2
1,714822E-2
3,368793E-2
4,500204E-3
-2,955215E-2
1,581431E-3
5,541658E-2
2,230047E-3
6,770361E-3
1,455375E-2
3,660671E-2
1,358083E-2
6,222705E-2
6,222705E-2
1,358083E-2
6,611874E-2
6,190274E-2
6,384859E-2
5,476796E-2
6,222705E-2
3,336362E-2
-1,203951E-2
6,287566E-2
3,920117E-2
1,033775E-2
1,747253E-2
9,040517E-3
-1,301243E-2
1,812114E-2
8,882031E-2
2,428300E-2
-6,887257E-4
1,941838E-2
2,428300E-2
2,201284E-2
2,233715E-2
4,471441E-2
4,824512E-3
3,336362E-2
9,368493E-2
6,028120E-2
5,379503E-2
5,541658E-2
3,466086E-2
3,984979E-2
6,741597E-2
1,079545E-1
5,282211E-2
4,082271E-2
7,617229E-2
4,860611E-2
6,222705E-2
3,303932E-2
3,660671E-2
-2,857922E-2
-4,904731E-3
3,498517E-2
-1,661650E-3
-4,010948E-5
-1,041797E-2
1,585099E-2
2,233715E-2
8,719877E-2
7,422644E-2
2,006699E-2
6,255135E-2
8,849600E-2
7,325352E-2
6,092981E-2
7,876676E-2
6,644305E-2
1,033775E-2
7,098336E-2
4,666026E-2
2,882331E-2
5,509227E-2
3,109347E-2
4,503872E-2
1,649960E-2
7,941537E-2
6,806459E-2
3,239070E-2
6,871321E-2
5,606519E-2
7,098336E-2
8,687446E-2
1,030899E-1
4,017409E-2
4,114702E-2
8,168553E-2
6,028120E-2
6,352428E-2
6,449720E-2
7,973968E-2
6,838890E-2
9,595509E-2
1,264400E-1
2,979624E-2
4,211994E-2
9,887386E-2
7,811814E-2
5,184919E-2
7,649660E-2
6,125412E-2
1,325652E-2
4,147133E-2
6,936182E-2
3,984979E-2
6,644305E-2
5,606519E-2
5,217349E-2
3,952548E-2
8,655015E-2
1,017926E-1
3,855255E-2
7,163198E-2
7,455075E-2
5,736242E-2
5,217349E-2
6,190274E-2
1,325652E-2
-1,203951E-2
2,914762E-2
3,920117E-2
9,328148E-4
2,136422E-2
-1,337342E-3
1,163498E-2
1,257123E-3
4,309287E-2
-1,337342E-3
-3,247092E-2
1,293221E-2
-2,958882E-3
-1,495828E-2
-2,047152E-2
-9,120736E-3
-7,657682E-2
-9,279222E-2
-3,506538E-2
-4,382170E-2
-8,209006E-2
-7,463097E-2
-7,398236E-2
-1,051159E-1
-7,949559E-2
-1,755275E-2
-8,468452E-2
-1,028458E-1
-8,079283E-2
-8,954914E-2
-9,019776E-2
-9,830546E-2
-9,506238E-2
-1,634914E-1
-1,135479E-1
-8,144144E-2
-1,232772E-1
-1,248987E-1
-1,145209E-1
-1,093319E-1
-1,210070E-1
-7,236081E-2
-5,744264E-2
-1,258717E-1
-1,109535E-1
-1,051159E-1
-1,365738E-1
-1,570052E-1
-1,576538E-1
-1,625185E-1
-2,195967E-1
-1,638157E-1
-1,732206E-1
-1,900847E-1
-1,975437E-1
-1,952736E-1
-1,826256E-1
-1,440329E-1
-7,203651E-2
-9,862977E-2
-1,414384E-1
-1,067375E-1
-9,117068E-2
-9,668392E-2
-8,111713E-2
-8,046852E-2
-1,141966E-1
-1,002513E-1
-5,419956E-2
-9,830546E-2
-9,181930E-2
-8,954914E-2
-7,625251E-2
-9,117068E-2
-7,884698E-2
-1,430967E-2
-3,636262E-2
-4,836202E-2
-1,106658E-2
-2,436322E-2
-2,310266E-3
3,660671E-2
8,265846E-2
-4,010948E-5
4,828180E-2
8,168553E-2
3,466086E-2
2,752608E-2
3,628240E-2
6,838890E-2
6,384859E-2
1,011440E-1
1,128191E-1
3,044485E-2
5,411934E-2
7,811814E-2
8,590154E-2
6,190274E-2
7,098336E-2
5,022765E-2
5,148820E-3
5,476796E-2
7,001044E-2
5,898396E-2
7,519937E-2
8,006399E-2
7,357783E-2
6,774028E-2
1,429798E-1
1,021169E-1
3,628240E-2
9,336062E-2
1,008197E-1
9,433355E-2
6,547013E-2
6,838890E-2
1,617530E-2
1,001344E-2
8,687446E-2
6,157843E-2
5,022765E-2
9,364825E-3
4,471441E-2
2,103992E-2
4,666026E-2
9,238770E-2
3,401224E-2
1,941838E-2
7,973968E-2
6,741597E-2
6,092981E-2
4,925472E-2
7,130767E-2
2,039130E-2
3,952548E-2
8,298276E-2
4,082271E-2
4,406579E-2
5,898396E-2
6,806459E-2
2,785039E-2
7,844245E-2
8,849600E-2
3,530947E-2
5,768673E-2
5,671381E-2
4,763318E-2
3,693101E-2
2,752608E-2
7,418977E-3
-3,506538E-2
2,493161E-2
7,001044E-2
8,067593E-3
2,136422E-2
2,655315E-2
3,855255E-2
3,109347E-2
9,465786E-2
7,455075E-2
2,979624E-2
5,574088E-2
5,087626E-2
3,790394E-2
3,202971E-3
2,493161E-2
-2,857922E-2
-3,993001E-2
1,228360E-2
-1,268813E-2
-2,890353E-2
-1,106658E-2
-2,241737E-2
-2,987645E-2
-3,607499E-3
7,001044E-2
1,876976E-2
9,689133E-3
4,568733E-2
4,276856E-2
4,536302E-2
4,763318E-2
9,238770E-2
5,473128E-3
2,493161E-2
6,352428E-2
1,325652E-2
1,131067E-2
1,098637E-2
2,687746E-2
1,163498E-2
4,276856E-2
4,730887E-2
-6,850580E-3
1,585099E-2
3,109347E-2
3,530947E-2
3,206639E-2
5,703812E-2
4,601164E-2
-9,120736E-3
3,303932E-2
6,028120E-2
2,395869E-2
4,730887E-2
3,563378E-2
3,984979E-2
4,244425E-2
1,004954E-1
8,071261E-2
5,473128E-3
2,525592E-2
5,509227E-2
4,828180E-2
3,401224E-2
4,893041E-2
-6,850580E-3
-2,728199E-2
3,076916E-2
8,067593E-3
5,148820E-3
3,466086E-2
4,860611E-2
3,498517E-2
4,114702E-2
9,109047E-2
2,622885E-2
9,040517E-3
4,990334E-2
2,720177E-2
3,822825E-2
3,368793E-2
2,395869E-2
-5,225371E-2
-2,566045E-2
1,844545E-2
-3,247092E-2
4,500204E-3
-9,445044E-3
4,175896E-3
-3,117369E-2
2,331007E-2
2,590454E-2
-2,047152E-2
2,841986E-4
3,822825E-2
3,012054E-2
2,266146E-2
2,298577E-2
1,422945E-2
-3,765985E-2
4,175896E-3
2,460731E-2
3,851588E-3
2,266146E-2
7,418977E-3
2,525592E-2
-1,495828E-2
6,060550E-2
3,336362E-2
6,121744E-3
3,044485E-2
1,520237E-2
1,257123E-3
7,094669E-3
1,552668E-2
-3,117369E-2
-6,036142E-2
2,071561E-2
2,849900E-2
-1,013034E-3
3,076916E-2
2,493161E-2
1,228360E-2
1,909407E-2
7,228060E-2
2,071561E-2
2,493161E-2
6,222705E-2
4,601164E-2
3,498517E-2
1,358083E-2
4,049840E-2
-1,949860E-2
-7,499196E-3
3,336362E-2
-3,607499E-3
2,841986E-4
-2,958882E-3
-1,139089E-2
-3,149799E-2
2,687746E-2
6,028120E-2
1,260791E-2
2,266146E-2
4,666026E-2
3,530947E-2
2,849900E-2
2,785039E-2
1,682391E-2
-3,960570E-2
-3,283190E-3
1,455375E-2
-1,787705E-2
-1,236382E-2
-2,339029E-2
-7,823504E-3
-1,301243E-2
3,368793E-2
1,098637E-2
-3,149799E-2
1,066206E-2
1,714822E-2
3,595809E-2
7,418977E-3
5,379503E-2
1,390514E-2
-1,268813E-2
4,536302E-2
6,222705E-2
5,638950E-2
4,049840E-2
3,141778E-2
5,473128E-3
2,590454E-2
8,233415E-2
3,693101E-2
2,230047E-3
1,552668E-2
1,228360E-2
1,131067E-2
-2,958882E-3
1,257123E-3
-6,198296E-2
-5,614541E-2
1,905739E-3
-2,176875E-2
-1,203951E-2
5,473128E-3
3,174208E-2
5,473128E-3
3,887686E-2
7,584799E-2
2,331007E-2
4,374148E-2
6,644305E-2
5,736242E-2
5,509227E-2
5,217349E-2
3,239070E-2
-2,047152E-2
6,121744E-3
1,585099E-2
-8,147812E-3
1,585099E-2
-1,985958E-3
-6,526271E-3
-4,252447E-2
3,498517E-2
2,266146E-2
-4,901063E-2
1,001344E-2
3,530947E-2
3,336362E-2
4,500204E-3
1,033775E-2
-3,344384E-2
-6,003711E-2
1,228360E-2
1,293221E-2
9,328148E-4
-3,644176E-4
-6,201963E-3
-1,690413E-2
-2,079583E-2
4,666026E-2
-8,796428E-3
-2,760630E-2
1,812114E-2
-1,041797E-2
-6,887257E-4
-2,958882E-3
1,257123E-3
-4,803771E-2
-1,787705E-2
3,952548E-2
2,590454E-2
3,012054E-2
3,109347E-2
3,984979E-2
2,460731E-2
6,190274E-2
1,079545E-1
4,341718E-2
6,644305E-2
7,876676E-2
5,282211E-2
6,125412E-2
4,406579E-2
3,271501E-2
-1,203951E-2
1,293221E-2
2,136422E-2
-2,079583E-2
-2,144444E-2
-2,047152E-2
-3,931807E-3
9,689133E-3
4,017409E-2
4,763318E-2
-1,009366E-2
3,109347E-2
2,979624E-2
3,563378E-2
2,525592E-2
1,455375E-2
1,747253E-2
-2,728199E-2
4,049840E-2
4,471441E-2
3,368793E-2
2,554355E-3
1,422945E-2
7,743285E-3
2,136422E-2
5,476796E-2
6,446052E-3
-1,982290E-2
2,460731E-2
1,585099E-2
1,098637E-2
-1,236382E-2
1,941838E-2
-8,472120E-3
-1,722844E-2
1,131067E-2
-1,333674E-2
-1,171520E-2
-5,229039E-3
8,391901E-3
-9,445044E-3
3,628240E-2
8,038830E-2
1,228360E-2
-2,310266E-3
1,585099E-2
1,552668E-2
5,797436E-3
1,682391E-2
5,148820E-3
-5,387525E-2
-6,850580E-3
3,239070E-2
-8,147812E-3
-3,931807E-3
5,148820E-3
2,493161E-2
2,841986E-4
4,601164E-2
5,509227E-2
2,554355E-3
3,174208E-2
4,503872E-2
4,536302E-2
3,822825E-2
4,179564E-2
-1,013034E-3
-2,144444E-2
3,920117E-2
2,230047E-3
-8,472120E-3
1,358083E-2
-2,634574E-3
-1,333674E-2
1,905739E-3
6,774028E-2
1,585099E-2
-2,890353E-2
1,358083E-2
2,363438E-2
2,785039E-2
1,520237E-2
1,520237E-2
-3,603831E-2
-8,796428E-3
4,179564E-2
5,797436E-3
2,168853E-2
1,325652E-2
4,698456E-2
7,418977E-3
2,817469E-2
2,914762E-2
3,202971E-3
7,743285E-3
4,666026E-2
1,909407E-2
1,941838E-2
2,817469E-2
2,687746E-2
-4,771340E-2
-7,499196E-3
1,585099E-2
1,905739E-3
2,331007E-2
1,941838E-2
1,876976E-2
-5,229039E-3
4,341718E-2
4,893041E-2
-1,009366E-2
3,239070E-2
4,406579E-2
4,049840E-2
2,914762E-2
2,071561E-2
4,824512E-3
-3,993001E-2
1,714822E-2
7,418977E-3
-1,593121E-2
-3,931807E-3
7,743285E-3
-1,203951E-2
-1,463397E-2
5,314642E-2
8,716209E-3
6,121744E-3
3,984979E-2
1,876976E-2
2,882331E-2
3,076916E-2
4,860611E-2
-1,985958E-3
1,098637E-2
5,736242E-2
2,525592E-2
2,201284E-2
1,552668E-2
2,266146E-2
8,067593E-3
5,120057E-2
5,541658E-2
9,328148E-4
1,033775E-2
3,757963E-2
2,006699E-2
1,098637E-2
4,175896E-3
1,260791E-2
-4,904731E-3
-4,256115E-3
4,082271E-2
-3,644176E-4
1,033775E-2
-6,850580E-3
9,040517E-3
-3,607499E-3
4,666026E-2
4,147133E-2
-2,857922E-2
7,094669E-3
-7,823504E-3
-8,796428E-3
-5,229039E-3
2,525592E-2
-2,857922E-2
-5,257802E-2
1,714822E-2
-2,176875E-2
-5,776695E-2
-1,074228E-2
-3,931807E-3
2,525592E-2
3,595809E-2
8,460430E-2
6,222705E-2
4,114702E-2
5,995689E-2
4,439010E-2
3,725532E-2
2,590454E-2
4,049840E-2
-3,607499E-3
6,446052E-3
5,898396E-2
3,660671E-2
4,500204E-3
1,293221E-2
-6,201963E-3
-1,657982E-2
1,001344E-2
5,476796E-2
-1,495828E-2
-1,139089E-2
9,689133E-3
2,752608E-2
2,882331E-2
1,487806E-2
2,230047E-3
-6,879343E-2
-5,225371E-2
3,851588E-3
-2,630907E-2
-1,337342E-3
-1,203951E-2
-6,887257E-4
-1,268813E-2
2,266146E-2
7,418977E-3
-1,949860E-2
1,876976E-2
3,628240E-2
2,493161E-2
1,260791E-2
3,206639E-2
-3,644176E-4
-4,933494E-2
1,131067E-2
1,257123E-3
1,520237E-2
2,136422E-2
1,552668E-2
5,797436E-3
1,617530E-2
5,638950E-2
2,947193E-2
1,358083E-2
3,271501E-2
3,530947E-2
1,941838E-2
1,581431E-3
-4,580423E-3
-4,349739E-2
-3,052507E-2
3,012054E-2
-8,147812E-3
-1,657982E-2
-9,769352E-3
-4,010948E-5
7,743285E-3
-2,634574E-3
4,017409E-2
1,581431E-3
1,422945E-2
4,536302E-2
2,298577E-2
3,271501E-2
2,136422E-2
3,498517E-2
-2,209306E-2
2,460731E-2
6,709167E-2
3,984979E-2
2,979624E-2
4,500204E-3
3,527280E-3
-4,010948E-5
5,411934E-2
5,022765E-2
-1,917429E-2
-1,661650E-3
2,395869E-2
2,006699E-2
1,455375E-2
2,201284E-2
6,121744E-3
-1,949860E-2
3,498517E-2
5,833535E-2
-3,644176E-4
7,418977E-3
2,039130E-2
2,558023E-2
2,428300E-2
9,336062E-2
4,244425E-2
-1,985958E-3
3,595809E-2
1,001344E-2
1,260791E-2
5,797436E-3
2,817469E-2
-2,728199E-2
-2,987645E-2
2,687746E-2
9,689133E-3
2,233715E-2
8,716209E-3
2,331007E-2
1,714822E-2
6,125412E-2
8,784739E-2
2,882331E-2
3,822825E-2
5,120057E-2
4,795749E-2
3,920117E-2
4,795749E-2
4,633595E-2
-2,144444E-2
2,554355E-3
1,812114E-2
-3,052507E-2
4,175896E-3
1,974268E-2
2,947193E-2
5,148820E-3
2,558023E-2
7,584799E-2
5,148820E-3
4,374148E-2
7,617229E-2
8,460430E-2
8,136122E-2
1,027656E-1
9,206339E-2
3,952548E-2
1,017926E-1
8,233415E-2
3,595809E-2
3,530947E-2
4,601164E-2
3,855255E-2
3,563378E-2
6,709167E-2
1,581431E-3
-3,765985E-2
5,797436E-3
3,109347E-2
-1,333674E-2
-1,787705E-2
-8,147812E-3
-3,830846E-2
-5,484818E-2
8,391901E-3
-1,787705E-2
-1,917429E-2
1,520237E-2
2,841986E-4
-1,337342E-3
3,239070E-2
8,719877E-2
3,757963E-2
2,720177E-2
6,741597E-2
5,152488E-2
4,795749E-2
4,114702E-2
1,195929E-2
-5,809126E-2
-3,182230E-2
2,655315E-2
-1,560690E-2
-1,820136E-2
-3,701123E-2
-1,625551E-2
-3,895708E-2
1,033775E-2
3,530947E-2
-1,074228E-2
2,071561E-2
2,720177E-2
4,824512E-3
6,121744E-3
2,460731E-2
7,418977E-3
-3,441677E-2
1,066206E-2
2,395869E-2
9,040517E-3
3,206639E-2
8,391901E-3
-1,430967E-2
-1,268813E-2
4,601164E-2
2,655315E-2
-2,955215E-2
7,094669E-3
-4,010948E-5
8,716209E-3
2,878663E-3
1,195929E-2
-2,112014E-2
-2,728199E-2
2,785039E-2
-2,310266E-3
-2,958882E-3
-3,283190E-3
-1,171520E-2
-1,495828E-2
6,446052E-3
6,579443E-2
9,040517E-3
6,770361E-3
2,947193E-2
-1,560690E-2
-2,403891E-2
-1,041797E-2
1,552668E-2
-5,582110E-2
-4,868632E-2
3,202971E-3
-3,117369E-2
-3,863277E-2
-3,506538E-2
1,257123E-3
-2,436322E-2
5,703812E-2
5,703812E-2
-9,445044E-3
4,341718E-2
4,114702E-2
3,336362E-2
2,882331E-2
6,644305E-2
3,076916E-2
-1,333674E-2
3,725532E-2
2,979624E-2
-1,949860E-2
6,121744E-3
1,390514E-2
1,001344E-2
-1,333674E-2
3,368793E-2
2,233715E-2
-9,445044E-3
1,617530E-2
1,195929E-2
2,493161E-2
2,622885E-2
3,206639E-2
-1,301243E-2
-5,322664E-2
-1,430967E-2
-2,890353E-2
-1,884998E-2
1,714822E-2
-3,283190E-3
-1,917429E-2
-1,625551E-2
4,179564E-2
-3,960570E-2
-3,441677E-2
6,085067E-4
2,136422E-2
1,422945E-2
-1,985958E-3
1,422945E-2
-3,993001E-2
-1,820136E-2
2,882331E-2
-6,526271E-3
1,228360E-2
1,422945E-2
-3,644176E-4
-1,852567E-2
3,401224E-2
2,266146E-2
-1,139089E-2
9,689133E-3
3,693101E-2
3,336362E-2
2,168853E-2
2,655315E-2
-1,366105E-2
-5,873987E-2
-2,014721E-2
1,195929E-2
-3,409246E-2
-5,128079E-2
-7,268512E-2
-6,749619E-2
-7,527959E-2
-4,252447E-2
-8,111713E-2
-1,576538E-1
-1,090076E-1
-6,879343E-2
5,152488E-2
2,425423E-1
4,734497E-1
6,343065E-1
7,993794E-1
1,040989E+0
1,153524E+0
1,270275E+0
1,360432E+0
1,436321E+0
1,475238E+0
1,535883E+0
1,611447E+0
1,534262E+0
1,443131E+0
1,338055E+0
1,157416E+0
9,333186E-1
6,845743E-1
4,222090E-1
9,854955E-2
-9,927839E-2
-2,886743E-1
-5,481208E-1
-7,352465E-1
-8,717803E-1
-9,561004E-1
-1,038150E+0
-1,037826E+0
-1,025502E+0
-1,089391E+0
-1,060852E+0
-1,005719E+0
-9,872339E-1
-9,664782E-1
-8,944818E-1
-8,675642E-1
-8,844283E-1
-8,001082E-1
-7,404355E-1
-7,339493E-1
-6,797899E-1
-6,561154E-1
-6,139553E-1
-5,841190E-1
-4,553687E-1
-4,258566E-1
-4,560173E-1
-3,710486E-1
-3,489956E-1
-3,026196E-1
-2,718103E-1
-2,384066E-1
-2,500817E-1
-2,384066E-1
-1,501948E-1
-1,612212E-1
-1,278175E-1
-1,229529E-1
-8,338729E-2
-8,371160E-2
-5,063217E-2
4,500204E-3
-3,441677E-2
-2,825491E-2
-1,013034E-3
2,622885E-2
2,558023E-2
6,644305E-2
8,460430E-2
2,687746E-2
3,336362E-2
9,336062E-2
5,801104E-2
6,028120E-2
6,968613E-2
7,811814E-2
5,995689E-2
9,530647E-2
1,303317E-1
4,601164E-2
6,222705E-2
9,822524E-2
8,719877E-2
6,384859E-2
7,390214E-2
6,482151E-2
1,812114E-2
7,260490E-2
8,946893E-2
5,509227E-2
8,784739E-2
7,649660E-2
6,547013E-2
6,871321E-2
1,228727E-1
1,076302E-1
5,801104E-2
1,021169E-1
1,037385E-1
1,017926E-1
8,136122E-2
1,089274E-1
5,703812E-2
1,066206E-2
8,946893E-2
6,968613E-2
6,514582E-2
5,898396E-2
6,384859E-2
5,865966E-2
7,649660E-2
1,154136E-1
5,509227E-2
4,049840E-2
8,460430E-2
7,195629E-2
4,439010E-2
4,082271E-2
5,120057E-2
5,797436E-3
1,325652E-2
6,709167E-2
4,049840E-2
3,563378E-2
4,341718E-2
3,757963E-2
3,527280E-3
3,498517E-2
7,909107E-2
1,941838E-2
3,368793E-2
5,801104E-2
5,120057E-2
4,568733E-2
4,309287E-2
4,406579E-2
-3,020076E-2
2,914762E-2
4,730887E-2
1,812114E-2
1,812114E-2
4,374148E-2
5,963258E-2
5,249780E-2
9,498216E-2
7,390214E-2
2,590454E-2
6,611874E-2
5,930827E-2
2,590454E-2
9,040517E-3
3,303932E-2
-4,010948E-5
-3,895708E-2
1,098637E-2
-1,268813E-2
-3,765985E-2
-1,787705E-2
-2,890353E-2
-1,657982E-2
-3,931807E-3
6,871321E-2
2,914762E-2
6,770361E-3
6,352428E-2
4,503872E-2
5,379503E-2
4,828180E-2
5,411934E-2
-4,904731E-3
4,824512E-3
5,606519E-2
3,202971E-3
-1,236382E-2
-3,020076E-2
2,554355E-3
-1,787705E-2
4,175896E-3
3,887686E-2
-4,317309E-2
-1,337342E-3
2,395869E-2
9,364825E-3
1,390514E-2
3,530947E-2
4,406579E-2
-8,147812E-3
2,590454E-2
5,736242E-2
2,720177E-2
6,319997E-2
4,698456E-2
5,995689E-2
3,855255E-2
1,004954E-1
7,973968E-2
9,040517E-3
2,849900E-2
4,017409E-2
4,114702E-2
2,266146E-2
2,201284E-2
-1,852567E-2
-4,349739E-2
9,040517E-3
3,527280E-3
-1,917429E-2
-2,958882E-3
2,006699E-2
2,525592E-2
2,039130E-2
7,519937E-2
3,466086E-2
1,001344E-2
4,439010E-2
5,995689E-2
6,936182E-2
2,395869E-2
4,179564E-2
-2,112014E-2
-2,955215E-2
4,244425E-2
1,714822E-2
2,168853E-2
1,098637E-2
1,098637E-2
-9,445044E-3
3,563378E-2
6,449720E-2
-3,283190E-3
9,364825E-3
4,147133E-2
4,179564E-2
3,433655E-2
4,503872E-2
4,957903E-2
9,328148E-4
1,520237E-2
6,190274E-2
2,428300E-2
4,893041E-2
4,568733E-2
5,671381E-2
1,163498E-2
5,671381E-2
8,784739E-2
2,622885E-2
6,287566E-2
4,276856E-2
2,363438E-2
8,716209E-3
4,082271E-2
7,418977E-3
-2,793061E-2
5,379503E-2
3,239070E-2
3,336362E-2
3,368793E-2
5,606519E-2
5,087626E-2
4,990334E-2
9,271201E-2
6,157843E-2
3,239070E-2
6,968613E-2
6,709167E-2
4,698456E-2
2,006699E-2
5,930827E-2
-1,625551E-2
-8,147812E-3
4,568733E-2
-1,337342E-3
4,824512E-3
-3,644176E-4
1,552668E-2
4,824512E-3
3,757963E-2
1,011440E-1
3,822825E-2
4,049840E-2
5,930827E-2
6,547013E-2
5,995689E-2
7,584799E-2
6,968613E-2
-1,106658E-2
3,141778E-2
4,795749E-2
1,487806E-2
6,770361E-3
-1,366105E-2
3,239070E-2
1,066206E-2
7,390214E-2
6,903752E-2
9,040517E-3
5,022765E-2
4,244425E-2
5,347073E-2
5,055195E-2
9,141477E-2
6,871321E-2
3,401224E-2
7,065906E-2
6,806459E-2
6,611874E-2
7,292921E-2
8,590154E-2
8,136122E-2
7,455075E-2
1,397367E-1
8,038830E-2
3,984979E-2
5,541658E-2
7,033475E-2
8,363138E-2
7,357783E-2
8,882031E-2
2,655315E-2
2,525592E-2
9,206339E-2
6,449720E-2
5,671381E-2
3,401224E-2
8,525292E-2
5,995689E-2
8,071261E-2
1,235213E-1
6,676736E-2
6,482151E-2
8,298276E-2
8,946893E-2
8,395569E-2
7,130767E-2
7,098336E-2
9,364825E-3
3,109347E-2
6,709167E-2
1,941838E-2
3,401224E-2
1,779684E-2
1,422945E-2
-4,010948E-5
5,963258E-2
5,055195E-2
-3,279523E-2
1,617530E-2
4,503872E-2
4,893041E-2
2,039130E-2
3,433655E-2
4,175896E-3
-4,414601E-2
1,033775E-2
-5,877655E-3
-2,241737E-2
-2,987645E-2
-8,796428E-3
-1,949860E-2
-2,209306E-2
1,747253E-2
-4,256115E-3
-5,484818E-2
-2,695768E-2
-3,311954E-2
-4,057862E-2
-4,155155E-2
-2,857922E-2
-1,031701E-1
-1,132236E-1
-2,274168E-2
-2,630907E-2
-3,538969E-2
-4,284878E-2
-4,738909E-2
-5,582110E-2
-3,928139E-2
-1,013034E-3
-6,295588E-2
-6,846912E-2
-6,036142E-2
-7,722544E-2
-6,522604E-2
-1,057645E-1
-1,005756E-1
-1,758151E-1
-1,336550E-1
-1,193855E-1
-1,612212E-1
-1,592754E-1
-1,683560E-1
-1,667345E-1
-1,832742E-1
-1,190612E-1
-9,830546E-2
-1,563566E-1
-1,450058E-1
-1,466274E-1
-1,476003E-1
-1,592754E-1
-1,356009E-1
-1,728963E-1
-2,150564E-1
-1,835985E-1
-1,651129E-1
-1,829499E-1
-1,897603E-1
-1,855443E-1
-1,514920E-1
-1,586268E-1
-9,376515E-2
-1,193855E-1
-1,540865E-1
-8,046852E-2
-8,371160E-2
-8,630606E-2
-9,084638E-2
-4,382170E-2
-7,884698E-2
-8,111713E-2
-9,769352E-3
-3,311954E-2
-1,139089E-2
6,085067E-4
2,395869E-2
1,487806E-2
5,120057E-2
1,008197E-1
4,017409E-2
3,303932E-2
4,860611E-2
5,995689E-2
5,833535E-2
4,698456E-2
4,244425E-2
2,230047E-3
4,990334E-2
1,154136E-1
6,547013E-2
3,757963E-2
2,590454E-2
5,509227E-2
4,017409E-2
9,173908E-2
9,206339E-2
3,368793E-2
7,779383E-2
8,136122E-2
8,655015E-2
8,233415E-2
9,530647E-2
8,298276E-2
3,757963E-2
5,411934E-2
5,120057E-2
4,082271E-2
6,092981E-2
6,028120E-2
5,801104E-2
5,476796E-2
1,001711E-1
6,092981E-2
2,428300E-2
7,098336E-2
8,979323E-2
1,011440E-1
7,552368E-2
8,622584E-2
3,076916E-2
2,914762E-2
8,590154E-2
4,633595E-2
5,703812E-2
8,038830E-2
6,936182E-2
6,092981E-2
7,260490E-2
9,206339E-2
4,763318E-2
4,374148E-2
7,098336E-2
4,503872E-2
4,666026E-2
3,174208E-2
5,249780E-2
-2,922784E-2
1,455375E-2
4,763318E-2
3,466086E-2
2,914762E-2
1,325652E-2
3,012054E-2
2,039130E-2
6,579443E-2
5,347073E-2
3,368793E-2
4,471441E-2
5,411934E-2
2,817469E-2
4,341718E-2
2,752608E-2
1,358083E-2
-2,274168E-2
4,341718E-2
3,563378E-2
1,779684E-2
3,109347E-2
2,655315E-2
2,363438E-2
2,136422E-2
8,946893E-2
4,925472E-2
2,298577E-2
5,671381E-2
6,255135E-2
4,957903E-2
4,082271E-2
4,568733E-2
-1,430967E-2
-3,283190E-3
4,341718E-2
2,363438E-2
8,716209E-3
-1,139089E-2
-6,850580E-3
-5,229039E-3
8,067593E-3
6,644305E-2
3,851588E-3
-1,268813E-2
4,017409E-2
1,520237E-2
3,141778E-2
1,358083E-2
3,076916E-2
2,841986E-4
3,271501E-2
7,746953E-2
2,849900E-2
3,530947E-2
1,649960E-2
4,990334E-2
1,909407E-2
6,806459E-2
8,784739E-2
2,233715E-2
4,374148E-2
3,141778E-2
1,974268E-2
1,812114E-2
3,757963E-2
9,364825E-3
-4,479463E-2
-4,580423E-3
6,085067E-4
-3,344384E-2
-2,793061E-2
-2,728199E-2
-5,877655E-3
1,066206E-2
6,449720E-2
1,649960E-2
-2,014721E-2
4,730887E-2
4,763318E-2
5,152488E-2
4,568733E-2
6,287566E-2
1,163498E-2
1,581431E-3
4,114702E-2
1,390514E-2
3,851588E-3
5,797436E-3
1,552668E-2
-8,472120E-3
2,039130E-2
5,768673E-2
-5,229039E-3
-2,047152E-2
1,228360E-2
2,493161E-2
4,147133E-2
1,617530E-2
2,266146E-2
-2,663337E-2
-1,430967E-2
3,984979E-2
1,422945E-2
3,206639E-2
2,201284E-2
3,012054E-2
4,175896E-3
3,466086E-2
2,914762E-2
-2,403891E-2
8,391901E-3
1,941838E-2
-9,769352E-3
-9,445044E-3
-1,661650E-3
-1,820136E-2
-5,484818E-2
8,716209E-3
1,358083E-2
-4,580423E-3
2,071561E-2
5,120057E-2
2,817469E-2
3,401224E-2
5,833535E-2
6,255135E-2
1,033775E-2
5,184919E-2
5,606519E-2
6,417289E-2
3,012054E-2
2,428300E-2
-2,728199E-2
-3,409246E-2
2,590454E-2
-6,850580E-3
-1,982290E-2
-3,052507E-2
-1,661650E-3
-1,106658E-2
3,527280E-3
4,082271E-2
2,363438E-2
2,525592E-2
5,509227E-2
3,952548E-2
4,568733E-2
4,730887E-2
4,017409E-2
-1,593121E-2
-7,823504E-3
4,082271E-2
4,824512E-3
1,617530E-2
-1,301243E-2
-5,877655E-3
-1,463397E-2
3,466086E-2
6,579443E-2
-6,201963E-3
1,649960E-2
2,849900E-2
3,012054E-2
4,374148E-2
2,785039E-2
2,201284E-2
-1,917429E-2
3,628240E-2
2,525592E-2
1,163498E-2
2,266146E-2
2,914762E-2
2,298577E-2
1,487806E-2
7,584799E-2
4,179564E-2
1,260791E-2
3,984979E-2
8,391901E-3
1,163498E-2
9,689133E-3
3,887686E-2
-1,787705E-2
-4,252447E-2
1,260791E-2
-1,985958E-3
-2,306598E-2
-2,468752E-2
-1,301243E-2
-2,371460E-2
3,206639E-2
6,676736E-2
-3,283190E-3
-4,256115E-3
3,044485E-2
2,039130E-2
1,812114E-2
1,520237E-2
1,358083E-2
-2,566045E-2
-8,147812E-3
5,148820E-3
-5,063217E-2
-2,144444E-2
-4,256115E-3
-1,661650E-3
-3,960570E-2
1,905739E-3
2,103992E-2
-3,344384E-2
-1,041797E-2
8,716209E-3
1,905739E-3
2,298577E-2
2,979624E-2
2,103992E-2
2,554355E-3
7,325352E-2
1,030899E-1
4,471441E-2
5,801104E-2
6,255135E-2
5,282211E-2
4,471441E-2
1,053600E-1
5,671381E-2
3,527280E-3
3,141778E-2
5,606519E-2
3,044485E-2
-1,333674E-2
1,422945E-2
-2,890353E-2
-7,495528E-2
-1,268813E-2
-3,149799E-2
-3,020076E-2
1,293221E-2
3,563378E-2
-8,796428E-3
1,195929E-2
6,676736E-2
2,103992E-2
6,770361E-3
3,952548E-2
3,725532E-2
3,466086E-2
3,401224E-2
1,422945E-2
-5,452387E-2
-2,176875E-2
4,990334E-2
4,824512E-3
-1,009366E-2
-2,958882E-3
1,257123E-3
1,812114E-2
4,341718E-2
7,130767E-2
9,364825E-3
3,595809E-2
5,865966E-2
4,633595E-2
5,055195E-2
4,763318E-2
2,947193E-2
-3,247092E-2
2,395869E-2
3,887686E-2
-6,201963E-3
6,446052E-3
-8,147812E-3
-1,661650E-3
-8,796428E-3
5,995689E-2
5,574088E-2
-2,634574E-3
3,076916E-2
3,141778E-2
5,898396E-2
1,552668E-2
3,368793E-2
-1,171520E-2
-1,755275E-2
8,136122E-2
2,071561E-2
5,473128E-3
-4,010948E-5
-5,553347E-3
-6,850580E-3
1,585099E-2
7,584799E-2
9,689133E-3
-3,931807E-3
2,103992E-2
-8,147812E-3
-2,630907E-2
-7,499196E-3
8,067593E-3
-4,576755E-2
-3,311954E-2
1,812114E-2
2,230047E-3
1,257123E-3
-1,074228E-2
-8,796428E-3
-1,106658E-2
4,471441E-2
6,319997E-2
-5,229039E-3
1,844545E-2
4,795749E-2
3,530947E-2
9,689133E-3
4,244425E-2
7,094669E-3
-3,376815E-2
7,743285E-3
1,909407E-2
-1,917429E-2
-1,171520E-2
-1,139089E-2
-2,014721E-2
-8,147812E-3
1,812114E-2
8,391901E-3
-4,771340E-2
-1,074228E-2
-1,852567E-2
-3,644176E-4
2,103992E-2
3,174208E-2
-1,985958E-3
-2,793061E-2
4,114702E-2
3,141778E-2
2,841986E-4
-5,229039E-3
-3,283190E-3
2,230047E-3
2,947193E-2
1,034142E-1
1,779684E-2
-1,917429E-2
3,887686E-2
2,947193E-2
1,682391E-2
-2,634574E-3
2,006699E-2
-2,468752E-2
-1,917429E-2
5,314642E-2
3,527280E-3
2,558023E-2
3,076916E-2
3,141778E-2
-1,985958E-3
5,055195E-2
6,741597E-2
-1,009366E-2
1,779684E-2
3,628240E-2
3,498517E-2
3,109347E-2
1,844545E-2
-2,310266E-3
-7,981990E-2
-2,630907E-2
7,418977E-3
-2,014721E-2
-1,755275E-2
-2,209306E-2
-4,904731E-3
-1,301243E-2
4,925472E-2
3,595809E-2
-2,241737E-2
3,109347E-2
3,368793E-2
3,530947E-2
1,422945E-2
4,114702E-2
7,094669E-3
-2,533614E-2
4,406579E-2
1,195929E-2
-2,958882E-3
-1,013034E-3
-1,985958E-3
-1,301243E-2
3,202971E-3
5,963258E-2
1,098637E-2
-2,047152E-2
1,033775E-2
1,844545E-2
1,909407E-2
8,716209E-3
2,363438E-2
-4,609186E-2
-1,884998E-2
3,368793E-2
9,040517E-3
1,033775E-2
7,094669E-3
5,833535E-2
2,655315E-2
6,774028E-2
8,168553E-2
2,006699E-2
6,482151E-2
7,065906E-2
5,249780E-2
3,855255E-2
5,249780E-2
3,141778E-2
-9,445044E-3
2,687746E-2
2,914762E-2
-5,877655E-3
4,500204E-3
9,328148E-4
1,974268E-2
1,455375E-2
8,038830E-2
5,995689E-2
-1,236382E-2
3,466086E-2
7,519937E-2
4,114702E-2
2,493161E-2
3,336362E-2
-3,283190E-3
-3,409246E-2
3,174208E-2
1,779684E-2
-3,117369E-2
-1,657982E-2
-2,306598E-2
-4,580423E-3
-1,366105E-2
3,790394E-2
-1,560690E-2
-3,993001E-2
1,779684E-2
7,094669E-3
3,141778E-2
2,882331E-2
4,730887E-2
-3,607499E-3
-7,174888E-3
4,698456E-2
2,525592E-2
2,979624E-2
3,466086E-2
5,379503E-2
2,720177E-2
6,060550E-2
7,973968E-2
-2,728199E-2
1,581431E-3
2,590454E-2
3,271501E-2
2,363438E-2
1,747253E-2
1,552668E-2
-3,538969E-2
-2,371460E-2
-1,463397E-2
-2,533614E-2
-6,526271E-3
1,098637E-2
4,824512E-3
-5,229039E-3
6,092981E-2
5,574088E-2
-3,607499E-3
2,428300E-2
3,174208E-2
2,363438E-2
1,682391E-2
3,239070E-2
1,581431E-3
-4,220016E-2
3,012054E-2
3,660671E-2
9,364825E-3
6,121744E-3
-2,310266E-3
-9,769352E-3
1,552668E-2
7,649660E-2
4,601164E-2
2,230047E-3
5,833535E-2
3,109347E-2
2,558023E-2
2,039130E-2
4,114702E-2
-8,472120E-3
-1,657982E-2
5,930827E-2
1,844545E-2
1,714822E-2
2,071561E-2
2,039130E-2
-2,079583E-2
8,716209E-3
5,184919E-2
-4,580423E-3
1,905739E-3
1,649960E-2
1,358083E-2
2,006699E-2
1,714822E-2
1,552668E-2
-6,490173E-2
-4,256115E-3
3,303932E-2
-2,634574E-3
9,364825E-3
3,851588E-3
1,228360E-2
-2,634574E-3
3,822825E-2
5,217349E-2
2,554355E-3
1,714822E-2
2,201284E-2
4,500204E-3
-1,268813E-2
1,876976E-2
-8,796428E-3
-3,798416E-2
2,878663E-3
-1,661650E-3
-1,787705E-2
-5,553347E-3
-1,203951E-2
-4,256115E-3
-1,985958E-3
8,946893E-2
7,487506E-2
2,979624E-2
6,903752E-2
4,211994E-2
4,244425E-2
3,141778E-2
5,671381E-2
1,520237E-2
1,974268E-2
8,330707E-2
2,785039E-2
2,947193E-2
5,865966E-2
8,557723E-2
6,028120E-2
7,065906E-2
1,037385E-1
4,763318E-2
6,028120E-2
6,871321E-2
4,568733E-2
3,368793E-2
5,930827E-2
5,638950E-2
-1,203951E-2
1,747253E-2
2,201284E-2
5,797436E-3
1,617530E-2
1,195929E-2
2,331007E-2
3,851588E-3
5,217349E-2
5,087626E-2
-5,229039E-3
2,878663E-3
2,817469E-2
2,525592E-2
2,363438E-2
2,655315E-2
2,841986E-4
-3,052507E-2
2,168853E-2
4,500204E-3
-2,533614E-2
-9,120736E-3
1,390514E-2
5,797436E-3
1,905739E-3
5,865966E-2
1,812114E-2
-2,209306E-2
3,239070E-2
9,364825E-3
3,466086E-2
1,941838E-2
3,595809E-2
-1,528259E-2
-4,511893E-2
1,876976E-2
-3,283190E-3
-3,607499E-3
9,364825E-3
3,202971E-3
-1,917429E-2
2,136422E-2
3,595809E-2
-2,403891E-2
-1,074228E-2
2,558023E-2
3,466086E-2
1,974268E-2
1,844545E-2
2,363438E-2
-3,506538E-2
-2,987645E-2
2,168853E-2
-3,311954E-2
-1,074228E-2
-7,499196E-3
5,473128E-3
-3,052507E-2
1,649960E-2
1,358083E-2
-3,376815E-2
6,446052E-3
2,554355E-3
-1,722844E-2
-4,868632E-2
-5,229039E-3
-3,765985E-2
-6,457742E-2
-1,236382E-2
2,841986E-4
-3,149799E-2
-1,917429E-2
-3,644176E-4
-2,634574E-3
1,358083E-2
5,411934E-2
2,979624E-2
-3,931807E-3
4,503872E-2
3,595809E-2
2,785039E-2
6,085067E-4
3,595809E-2
-1,171520E-2
-1,203951E-2
5,801104E-2
-6,526271E-3
-1,337342E-3
-7,174888E-3
-4,010948E-5
-2,468752E-2
3,202971E-3
7,033475E-2
-1,013034E-3
8,391901E-3
4,244425E-2
4,049840E-2
3,433655E-2
5,152488E-2
4,049840E-2
-1,852567E-2
1,228360E-2
4,860611E-2
1,228360E-2
3,527280E-3
-2,634574E-3
1,228360E-2
3,851588E-3
4,471441E-2
3,206639E-2
-1,690413E-2
-4,010948E-5
3,076916E-2
4,824512E-3
5,473128E-3
3,044485E-2
3,109347E-2
-1,236382E-2
2,168853E-2
4,439010E-2
1,293221E-2
2,136422E-2
2,136422E-2
2,493161E-2
9,328148E-4
6,287566E-2
2,817469E-2
-2,857922E-2
-2,958882E-3
-6,850580E-3
2,230047E-3
-3,931807E-3
8,716209E-3
-4,317309E-2
-3,409246E-2
5,473128E-3
-7,174888E-3
9,040517E-3
6,121744E-3
3,466086E-2
2,201284E-2
3,433655E-2
7,001044E-2
6,121744E-3
-2,634574E-3
1,163498E-2
1,422945E-2
-8,472120E-3
-2,468752E-2
-3,344384E-2
-1,248987E-1
-1,265203E-1
-1,083590E-1
-1,861930E-1
-2,234884E-1
-1,518163E-1
-1,722844E-2
1,737890E-1
4,559371E-1
6,592783E-1
7,598138E-1
9,576417E-1
1,127255E+0
1,254059E+0
1,317299E+0
1,408106E+0
1,481075E+0
1,500858E+0
1,549504E+0
1,542045E+0
1,457401E+0
1,344541E+0
1,176874E+0
9,511556E-1
6,926820E-1
4,864220E-1
1,974635E-1
-8,436021E-2
-2,805666E-1
-5,053121E-1
-6,788169E-1
-8,552405E-1
-9,324259E-1
-1,074473E+0
-1,123443E+0
-1,074148E+0
-1,058906E+0
-1,067662E+0
-1,031664E+0
-9,869096E-1
-9,531816E-1
-8,802123E-1
-7,929734E-1
-8,007568E-1
-7,735149E-1
-7,034644E-1
-6,587098E-1
-6,240089E-1
-6,236846E-1
-5,867134E-1
-6,103879E-1
-5,205546E-1
-4,501797E-1
-4,569902E-1
-4,177489E-1
-3,862910E-1
-3,532116E-1
-3,259697E-1
-2,478115E-1
-1,920305E-1
-2,192724E-1
-1,813283E-1
-1,498704E-1
-1,177639E-1
-1,239258E-1
-7,463097E-2
-6,944204E-2
-9,895408E-2
-3,474108E-2
-1,722844E-2
-2,728199E-2
-2,663337E-2
-2,274168E-2
-1,139089E-2
6,085067E-4
6,319997E-2
3,790394E-2
-2,958882E-3
4,017409E-2
5,314642E-2
6,871321E-2
4,503872E-2
7,325352E-2
4,990334E-2
4,666026E-2
1,079545E-1
8,622584E-2
8,200984E-2
9,141477E-2
8,655015E-2
8,006399E-2
1,027656E-1
1,449256E-1
6,255135E-2
7,325352E-2
8,200984E-2
8,622584E-2
6,547013E-2
8,525292E-2
5,444365E-2
-1,009366E-2
6,770361E-3
6,579443E-2
2,622885E-2
3,790394E-2
4,601164E-2
8,849600E-2
7,001044E-2
1,050357E-1
1,319533E-1
4,536302E-2
8,914462E-2
1,001711E-1
9,498216E-2
8,687446E-2
1,063329E-1
7,811814E-2
7,094669E-3
5,022765E-2
3,757963E-2
3,725532E-2
5,703812E-2
6,806459E-2
6,157843E-2
4,309287E-2
1,047114E-1
6,871321E-2
2,298577E-2
6,384859E-2
6,741597E-2
5,995689E-2
5,865966E-2
6,417289E-2
2,525592E-2
9,364825E-3
6,125412E-2
3,984979E-2
4,114702E-2
6,903752E-2
5,509227E-2
3,530947E-2
3,336362E-2
7,811814E-2
1,455375E-2
2,687746E-2
5,768673E-2
3,206639E-2
3,109347E-2
4,082271E-2
5,120057E-2
-1,236382E-2
6,446052E-3
4,503872E-2
2,979624E-2
3,952548E-2
2,103992E-2
1,714822E-2
-1,661650E-3
6,157843E-2
5,184919E-2
1,066206E-2
3,401224E-2
4,471441E-2
3,855255E-2
3,433655E-2
2,590454E-2
-8,472120E-3
-4,965925E-2
1,649960E-2
1,876976E-2
-9,445044E-3
9,040517E-3
1,520237E-2
1,228360E-2
-6,887257E-4
4,179564E-2
2,590454E-2
1,066206E-2
3,725532E-2
3,822825E-2
4,601164E-2
3,693101E-2
5,120057E-2
4,500204E-3
-1,657982E-2
4,763318E-2
2,298577E-2
6,446052E-3
9,689133E-3
-5,553347E-3
-6,201963E-3
2,428300E-2
7,163198E-2
2,230047E-3
-9,769352E-3
4,374148E-2
1,974268E-2
1,617530E-2
2,298577E-2
4,017409E-2
-2,634574E-3
1,876976E-2
4,406579E-2
2,817469E-2
5,379503E-2
2,331007E-2
4,082271E-2
3,952548E-2
8,719877E-2
9,887386E-2
3,563378E-2
5,055195E-2
3,855255E-2
2,558023E-2
3,303932E-2
4,179564E-2
7,743285E-3
-5,160510E-2
6,446052E-3
5,473128E-3
-9,769352E-3
-8,472120E-3
8,391901E-3
2,071561E-2
2,006699E-2
6,611874E-2
3,952548E-2
-1,985958E-3
3,855255E-2
4,179564E-2
2,914762E-2
1,520237E-2
3,887686E-2
-7,174888E-3
-1,106658E-2
6,903752E-2
3,206639E-2
1,747253E-2
1,812114E-2
4,211994E-2
1,581431E-3
1,585099E-2
6,222705E-2
1,876976E-2
-1,722844E-2
3,271501E-2
3,920117E-2
5,995689E-2
3,174208E-2
2,752608E-2
-3,441677E-2
-1,593121E-2
2,168853E-2
-1,787705E-2
1,422945E-2
2,841986E-4
2,914762E-2
-1,985958E-3
4,568733E-2
5,217349E-2
-4,904731E-3
2,331007E-2
4,341718E-2
4,568733E-2
1,325652E-2
2,558023E-2
9,689133E-3
-4,349739E-2
2,230047E-3
3,530947E-2
2,006699E-2
3,271501E-2
1,909407E-2
2,428300E-2
3,595809E-2
9,627940E-2
9,173908E-2
4,179564E-2
8,298276E-2
8,136122E-2
9,141477E-2
8,136122E-2
7,098336E-2
2,590454E-2
-9,445044E-3
7,390214E-2
5,120057E-2
4,893041E-2
3,984979E-2
4,568733E-2
2,233715E-2
3,076916E-2
9,238770E-2
4,666026E-2
5,347073E-2
8,914462E-2
7,001044E-2
8,622584E-2
8,006399E-2
8,200984E-2
2,395869E-2
2,622885E-2
8,330707E-2
5,217349E-2
6,774028E-2
5,379503E-2
4,633595E-2
5,148820E-3
5,152488E-2
6,838890E-2
1,293221E-2
4,828180E-2
7,292921E-2
6,125412E-2
2,979624E-2
5,638950E-2
4,633595E-2
1,131067E-2
7,584799E-2
9,271201E-2
4,503872E-2
4,374148E-2
6,871321E-2
6,774028E-2
5,184919E-2
1,212511E-1
1,066573E-1
7,195629E-2
9,595509E-2
7,617229E-2
6,806459E-2
6,157843E-2
1,004954E-1
5,638950E-2
2,687746E-2
9,530647E-2
6,806459E-2
5,801104E-2
6,676736E-2
7,584799E-2
8,395569E-2
1,147650E-1
1,455742E-1
9,076616E-2
6,449720E-2
1,037385E-1
9,595509E-2
8,525292E-2
8,590154E-2
8,655015E-2
2,331007E-2
1,033775E-2
5,574088E-2
1,257123E-3
-6,526271E-3
-1,268813E-2
1,682391E-2
-6,201963E-3
2,395869E-2
5,703812E-2
-2,209306E-2
-1,755275E-2
-9,769352E-3
-1,917429E-2
-2,014721E-2
-2,339029E-2
-3,636262E-2
-8,727899E-2
-3,084938E-2
-2,014721E-2
-6,068572E-2
-8,500883E-2
-6,749619E-2
-7,203651E-2
-6,133434E-2
-3,376815E-2
-5,809126E-2
-1,271689E-1
-7,300943E-2
-7,398236E-2
-7,495528E-2
-9,473807E-2
-8,727899E-2
-1,203584E-1
-1,579782E-1
-9,798115E-2
-1,125750E-1
-1,041430E-1
-1,064132E-1
-1,038187E-1
-1,206827E-1
-9,927839E-2
-4,187585E-2
-9,765685E-2
-1,073861E-1
-8,500883E-2
-8,825191E-2
-9,700823E-2
-1,103049E-1
-1,242501E-1
-1,715991E-1
-1,492218E-1
-1,064132E-1
-1,518163E-1
-1,673831E-1
-1,667345E-1
-1,595997E-1
-2,040299E-1
-1,719234E-1
-1,161424E-1
-1,699776E-1
-1,265203E-1
-1,190612E-1
-1,476003E-1
-1,518163E-1
-1,378711E-1
-1,294390E-1
-1,677074E-1
-1,021972E-1
-6,846912E-2
-1,060889E-1
-7,041497E-2
-8,241437E-2
-9,862977E-2
-1,012242E-1
-2,987645E-2
-1,657982E-2
-7,236081E-2
-3,798416E-2
-2,598476E-2
-1,366105E-2
-8,472120E-3
3,012054E-2
-4,904731E-3
-3,247092E-2
5,314642E-2
3,790394E-2
1,941838E-2
5,411934E-2
6,449720E-2
6,384859E-2
7,973968E-2
1,326019E-1
8,233415E-2
6,287566E-2
9,530647E-2
6,871321E-2
5,184919E-2
6,190274E-2
8,719877E-2
2,655315E-2
1,455375E-2
7,682091E-2
1,649960E-2
1,909407E-2
3,336362E-2
5,217349E-2
3,498517E-2
9,238770E-2
1,293588E-1
6,125412E-2
7,552368E-2
9,433355E-2
9,206339E-2
8,460430E-2
9,984678E-2
8,298276E-2
2,720177E-2
6,903752E-2
7,844245E-2
3,401224E-2
6,611874E-2
6,222705E-2
7,130767E-2
4,341718E-2
9,627940E-2
9,368493E-2
4,049840E-2
9,530647E-2
7,292921E-2
6,611874E-2
6,547013E-2
9,271201E-2
2,817469E-2
-2,634574E-3
3,855255E-2
3,563378E-2
2,460731E-2
2,947193E-2
2,817469E-2
2,979624E-2
2,233715E-2
8,946893E-2
2,849900E-2
-3,798416E-2
3,790394E-2
4,049840E-2
6,871321E-2
4,244425E-2
6,611874E-2
2,331007E-2
5,152488E-2
7,779383E-2
3,693101E-2
3,368793E-2
4,536302E-2
4,601164E-2
2,168853E-2
7,325352E-2
1,001711E-1
5,314642E-2
5,930827E-2
7,357783E-2
4,147133E-2
4,568733E-2
2,979624E-2
1,487806E-2
-4,576755E-2
-3,644176E-4
2,363438E-2
-2,958882E-3
-5,229039E-3
-5,553347E-3
9,364825E-3
-1,041797E-2
4,244425E-2
1,131067E-2
-1,268813E-2
5,314642E-2
4,406579E-2
3,433655E-2
2,947193E-2
3,466086E-2
3,851588E-3
5,148820E-3
6,157843E-2
5,995689E-2
2,103992E-2
2,655315E-2
3,660671E-2
1,358083E-2
1,325652E-2
1,050357E-1
4,633595E-2
6,121744E-3
4,633595E-2
3,174208E-2
3,239070E-2
2,363438E-2
2,785039E-2
-1,884998E-2
-1,560690E-2
6,968613E-2
2,006699E-2
1,779684E-2
3,466086E-2
3,855255E-2
1,033775E-2
4,795749E-2
7,065906E-2
9,689133E-3
1,358083E-2
6,060550E-2
1,779684E-2
-1,985958E-3
2,841986E-4
9,689133E-3
-5,257802E-2
-1,366105E-2
1,779684E-2
-3,283190E-3
2,841986E-4
-2,310266E-3
1,228360E-2
1,228360E-2
9,790094E-2
9,076616E-2
2,395869E-2
6,060550E-2
8,557723E-2
8,882031E-2
6,319997E-2
7,163198E-2
2,979624E-2
7,094669E-3
5,444365E-2
2,655315E-2
-2,533614E-2
-8,796428E-3
9,328148E-4
3,851588E-3
-4,904731E-3
4,374148E-2
-8,147812E-3
-3,344384E-2
-3,644176E-4
1,033775E-2
6,121744E-3
1,941838E-2
5,476796E-2
-2,663337E-2
-4,447032E-2
3,530947E-2
-4,256115E-3
5,797436E-3
1,358083E-2
3,109347E-2
7,743285E-3
3,303932E-2
5,736242E-2
-1,106658E-2
-2,695768E-2
-3,283190E-3
-3,644176E-4
1,581431E-3
3,527280E-3
-4,580423E-3
-4,641617E-2
-8,472120E-3
9,328148E-4
-3,863277E-2
-1,430967E-2
1,581431E-3
2,230047E-3
-1,041797E-2
5,152488E-2
6,417289E-2
-6,887257E-4
5,509227E-2
3,595809E-2
3,984979E-2
3,952548E-2
5,087626E-2
-6,887257E-4
-3,117369E-2
2,849900E-2
3,563378E-2
1,293221E-2
-6,526271E-3
-1,041797E-2
-1,268813E-2
2,006699E-2
6,255135E-2
2,006699E-2
-2,241737E-2
2,817469E-2
1,682391E-2
1,649960E-2
9,364825E-3
3,044485E-2
-2,468752E-2
-2,306598E-2
4,341718E-2
2,395869E-2
1,941838E-2
3,202971E-3
2,395869E-2
-5,229039E-3
1,682391E-2
5,865966E-2
-4,904731E-3
-8,796428E-3
4,824512E-3
-6,526271E-3
-1,337342E-3
1,455375E-2
-7,499196E-3
-5,484818E-2
-2,533614E-2
2,817469E-2
-1,366105E-2
2,230047E-3
9,364825E-3
1,812114E-2
9,689133E-3
7,876676E-2
6,741597E-2
-1,337342E-3
4,503872E-2
5,282211E-2
4,763318E-2
2,039130E-2
3,952548E-2
1,257123E-3
-1,884998E-2
2,071561E-2
-1,171520E-2
2,841986E-4
-4,256115E-3
2,554355E-3
-7,174888E-3
1,487806E-2
1,011440E-1
5,574088E-2
1,812114E-2
5,217349E-2
5,120057E-2
5,411934E-2
4,374148E-2
3,109347E-2
1,905739E-3
-5,877655E-3
5,022765E-2
1,358083E-2
-1,139089E-2
-9,769352E-3
1,905739E-3
2,071561E-2
2,914762E-2
6,287566E-2
-6,201963E-3
4,824512E-3
1,033775E-2
1,098637E-2
3,527280E-3
2,558023E-2
5,801104E-2
-5,553347E-3
5,797436E-3
3,498517E-2
4,824512E-3
-4,010948E-5
5,473128E-3
1,422945E-2
-3,607499E-3
3,368793E-2
4,147133E-2
-2,014721E-2
-1,593121E-2
2,136422E-2
2,103992E-2
3,202971E-3
1,747253E-2
2,554355E-3
-3,701123E-2
3,109347E-2
1,131067E-2
-9,769352E-3
6,085067E-4
2,979624E-2
2,882331E-2
2,233715E-2
7,422644E-2
3,174208E-2
-1,528259E-2
3,433655E-2
5,347073E-2
3,076916E-2
1,390514E-2
3,076916E-2
-4,122724E-2
-8,695468E-2
-2,501183E-2
-3,765985E-2
-1,139089E-2
-8,472120E-3
-3,931807E-3
-7,823504E-3
1,455375E-2
3,822825E-2
-2,144444E-2
-1,430967E-2
7,130767E-2
5,249780E-2
4,211994E-2
1,228360E-2
2,363438E-2
-3,052507E-2
1,033775E-2
4,211994E-2
3,527280E-3
3,076916E-2
1,844545E-2
3,433655E-2
-1,013034E-3
3,920117E-2
3,401224E-2
-2,890353E-2
5,148820E-3
1,455375E-2
8,391901E-3
1,585099E-2
2,655315E-2
-1,722844E-2
-4,803771E-2
1,779684E-2
3,012054E-2
2,039130E-2
9,040517E-3
2,655315E-2
3,530947E-2
4,763318E-2
7,390214E-2
6,190274E-2
1,747253E-2
5,638950E-2
4,211994E-2
4,049840E-2
5,148820E-3
1,228360E-2
-3,765985E-2
-4,479463E-2
5,797436E-3
-3,117369E-2
-4,609186E-2
-3,182230E-2
-2,176875E-2
-4,057862E-2
-2,310266E-3
8,557723E-2
1,228360E-2
5,473128E-3
3,141778E-2
2,525592E-2
9,040517E-3
1,974268E-2
3,239070E-2
-3,279523E-2
1,876976E-2
5,120057E-2
2,233715E-2
9,328148E-4
6,121744E-3
3,202971E-3
6,121744E-3
5,606519E-2
4,763318E-2
6,121744E-3
2,655315E-2
3,206639E-2
2,460731E-2
2,622885E-2
4,893041E-2
3,498517E-2
-1,690413E-2
3,109347E-2
3,887686E-2
3,202971E-3
3,693101E-2
2,914762E-2
4,568733E-2
1,974268E-2
7,584799E-2
3,076916E-2
-9,120736E-3
1,552668E-2
1,552668E-2
1,585099E-2
6,085067E-4
2,493161E-2
-3,117369E-2
-3,117369E-2
2,558023E-2
-2,144444E-2
-2,339029E-2
4,824512E-3
2,233715E-2
3,012054E-2
4,666026E-2
6,514582E-2
1,714822E-2
-4,256115E-3
3,368793E-2
4,439010E-2
3,984979E-2
4,244425E-2
4,763318E-2
-1,268813E-2
-4,904731E-3
4,406579E-2
-6,526271E-3
-6,887257E-4
-6,201963E-3
-6,201963E-3
-1,690413E-2
4,017409E-2
5,703812E-2
-1,366105E-2
1,033775E-2
4,439010E-2
5,022765E-2
3,660671E-2
1,585099E-2
1,909407E-2
-2,079583E-2
3,790394E-2
4,471441E-2
2,525592E-2
3,109347E-2
2,071561E-2
3,920117E-2
1,325652E-2
6,157843E-2
2,785039E-2
-1,236382E-2
1,974268E-2
1,487806E-2
1,422945E-2
1,098637E-2
2,655315E-2
-4,447032E-2
-4,803771E-2
2,785039E-2
3,466086E-2
4,049840E-2
2,103992E-2
2,655315E-2
2,882331E-2
5,963258E-2
8,817169E-2
2,914762E-2
2,233715E-2
6,384859E-2
4,795749E-2
4,503872E-2
1,617530E-2
-1,203951E-2
-4,674048E-2
-3,214661E-2
2,841986E-4
-3,733554E-2
-2,890353E-2
-2,403891E-2
-2,339029E-2
-4,998356E-2
7,094669E-3
3,693101E-2
-1,528259E-2
2,298577E-2
3,433655E-2
3,271501E-2
1,617530E-2
3,660671E-2
3,076916E-2
-5,290233E-2
1,195929E-2
1,941838E-2
-5,229039E-3
3,527280E-3
6,121744E-3
-3,607499E-3
-1,985958E-3
7,649660E-2
2,071561E-2
-2,501183E-2
1,876976E-2
3,044485E-2
1,033775E-2
2,841986E-4
3,368793E-2
1,422945E-2
-3,931807E-3
3,725532E-2
2,266146E-2
1,325652E-2
1,714822E-2
2,039130E-2
5,148820E-3
2,785039E-2
7,195629E-2
1,098637E-2
-7,499196E-3
7,094669E-3
-1,661650E-3
2,878663E-3
5,148820E-3
7,743285E-3
-6,360450E-2
-3,149799E-2
2,331007E-2
-1,593121E-2
-3,283190E-3
3,851588E-3
1,844545E-2
2,817469E-2
4,666026E-2
5,801104E-2
4,824512E-3
4,893041E-2
5,314642E-2
3,271501E-2
2,914762E-2
3,984979E-2
2,201284E-2
-3,020076E-2
2,720177E-2
2,817469E-2
8,391901E-3
1,033775E-2
1,552668E-2
8,391901E-3
2,230047E-3
5,801104E-2
3,239070E-2
-1,917429E-2
-1,366105E-2
1,909407E-2
3,336362E-2
4,925472E-2
3,174208E-2
-1,041797E-2
-3,376815E-2
2,558023E-2
-2,634574E-3
-6,850580E-3
5,797436E-3
-5,877655E-3
-6,850580E-3
8,391901E-3
4,147133E-2
4,500204E-3
2,554355E-3
2,103992E-2
-1,820136E-2
-2,310266E-3
-8,796428E-3
9,689133E-3
-4,576755E-2
-1,528259E-2
3,109347E-2
1,358083E-2
2,233715E-2
1,941838E-2
2,558023E-2
1,844545E-2
3,530947E-2
9,822524E-2
3,693101E-2
7,487506E-2
9,303631E-2
1,034142E-1
1,102246E-1
1,040628E-1
5,768673E-2
2,233715E-2
7,292921E-2
7,487506E-2
4,601164E-2
5,184919E-2
4,439010E-2
4,666026E-2
2,979624E-2
5,963258E-2
6,709167E-2
8,067593E-3
4,439010E-2
1,941838E-2
2,947193E-2
1,649960E-2
2,979624E-2
-2,371460E-2
-4,576755E-2
1,325652E-2
-9,120736E-3
-4,580423E-3
-1,430967E-2
-2,209306E-2
-3,020076E-2
9,328148E-4
6,255135E-2
-8,147812E-3
-1,820136E-2
-6,887257E-4
1,455375E-2
-3,607499E-3
9,328148E-4
1,422945E-2
1,257123E-3
2,841986E-4
2,979624E-2
-5,229039E-3
1,905739E-3
6,770361E-3
8,716209E-3
3,202971E-3
4,957903E-2
5,703812E-2
-6,526271E-3
2,882331E-2
3,368793E-2
1,257123E-3
1,844545E-2
3,076916E-2
3,044485E-2
-2,825491E-2
2,493161E-2
4,633595E-2
1,001344E-2
2,841986E-4
2,071561E-2
3,368793E-2
2,590454E-2
7,779383E-2
3,952548E-2
6,770361E-3
4,017409E-2
2,493161E-2
2,266146E-2
1,581431E-3
2,428300E-2
-1,236382E-2
-4,220016E-2
9,689133E-3
-2,955215E-2
-3,506538E-2
-1,398536E-2
1,422945E-2
-4,414601E-2
-2,241737E-2
1,812114E-2
-4,382170E-2
-6,717189E-2
-1,593121E-2
2,841986E-4
7,418977E-3
9,328148E-4
3,202971E-3
-6,652327E-2
-4,284878E-2
1,455375E-2
-1,755275E-2
2,230047E-3
2,233715E-2
1,649960E-2
-4,904731E-3
5,638950E-2
5,217349E-2
-1,982290E-2
4,824512E-3
2,849900E-2
1,033775E-2
-4,010948E-5
1,293221E-2
6,446052E-3
-6,652327E-2
1,905739E-3
6,121744E-3
-3,931807E-3
-6,201963E-3
-5,553347E-3
-7,823504E-3
6,121744E-3
6,514582E-2
5,087626E-2
1,581431E-3
5,347073E-2
5,930827E-2
2,947193E-2
1,422945E-2
2,785039E-2
-3,701123E-2
-5,452387E-2
2,590454E-2
-3,931807E-3
-2,306598E-2
-3,279523E-2
-1,430967E-2
-2,793061E-2
-1,625551E-2
4,666026E-2
9,364825E-3
6,446052E-3
4,893041E-2
5,022765E-2
3,076916E-2
4,211994E-2
4,439010E-2
-1,139089E-2
3,527280E-3
5,379503E-2
1,390514E-2
1,520237E-2
1,876976E-2
-5,553347E-3
-2,306598E-2
2,201284E-2
5,249780E-2
-2,793061E-2
-3,607499E-3
1,941838E-2
7,418977E-3
6,446052E-3
1,581431E-3
-1,398536E-2
-4,674048E-2
2,460731E-2
2,947193E-2
-1,982290E-2
-1,139089E-2
-3,765985E-2
-3,247092E-2
-6,360450E-2
2,554355E-3
-1,560690E-2
-9,376515E-2
-1,060889E-1
-1,570052E-1
-1,476003E-1
-5,192940E-2
1,595195E-1
3,278354E-1
4,854491E-1
7,432741E-1
9,067254E-1
1,041313E+0
1,161307E+0
1,277085E+0
1,311462E+0
1,465508E+0
1,587448E+0
1,561828E+0
1,539451E+0
1,521614E+0
1,424645E+0
1,259573E+0
1,084771E+0
8,412151E-1
5,285821E-1
2,597307E-1
4,471441E-2
-2,166779E-1
-4,615305E-1
-6,515751E-1
-7,932977E-1
-9,421551E-1
-9,875582E-1
-1,020638E+0
-1,107552E+0
-1,095229E+0
-1,067662E+0
-1,043988E+0
-9,901527E-1
-9,541545E-1
-9,298314E-1
-9,097243E-1
-7,748121E-1
-7,190311E-1
-7,329764E-1
-7,057345E-1
-6,645474E-1
-6,152526E-1
-5,873621E-1
-4,978530E-1
-5,173115E-1
-5,176358E-1
-4,579631E-1
-3,966689E-1
-3,830480E-1
-3,687784E-1
-3,347261E-1
-3,308344E-1
-3,460768E-1
-2,688915E-1
-2,283530E-1
-2,182995E-1
-1,683560E-1
-1,664102E-1
-1,709505E-1
-1,077104E-1
-2,695768E-2
-4,511893E-2
-4,220016E-2
1,779684E-2
2,071561E-2
2,979624E-2
2,493161E-2
4,860611E-2
-2,079583E-2
2,878663E-3
7,779383E-2
4,763318E-2
3,855255E-2
4,503872E-2
5,347073E-2
4,471441E-2
1,115219E-1
1,147650E-1
6,741597E-2
7,941537E-2
1,105490E-1
9,660370E-2
9,173908E-2
1,144406E-1
1,108733E-1
5,282211E-2
1,244942E-1
1,559521E-1
1,170351E-1
1,137920E-1
8,168553E-2
8,233415E-2
6,287566E-2
1,394124E-1
1,283859E-1
7,098336E-2
9,822524E-2
9,141477E-2
1,063329E-1
7,552368E-2
1,089274E-1
5,606519E-2
5,444365E-2
1,244942E-1
8,590154E-2
9,206339E-2
7,552368E-2
7,779383E-2
6,287566E-2
5,930827E-2
1,108733E-1
7,260490E-2
3,984979E-2
6,644305E-2
5,444365E-2
1,747253E-2
2,039130E-2
3,822825E-2
-2,014721E-2
-2,306598E-2
1,260791E-2
1,131067E-2
1,779684E-2
-3,644176E-4
2,331007E-2
2,395869E-2
8,719877E-2
1,225484E-1
5,022765E-2
5,574088E-2
8,200984E-2
6,871321E-2
6,384859E-2
8,363138E-2
5,930827E-2
1,552668E-2
4,957903E-2
5,184919E-2
1,066206E-2
-1,398536E-2
8,391901E-3
-1,013034E-3
-2,079583E-2
4,374148E-2
4,341718E-2
-1,013034E-3
7,094669E-3
2,168853E-2
4,824512E-3
3,174208E-2
5,541658E-2
1,747253E-2
-2,112014E-2
3,595809E-2
3,303932E-2
1,325652E-2
2,201284E-2
3,044485E-2
1,163498E-2
2,266146E-2
8,363138E-2
1,487806E-2
-1,787705E-2
3,725532E-2
3,109347E-2
1,066206E-2
1,358083E-2
2,039130E-2
-3,733554E-2
-2,566045E-2
2,006699E-2
-1,722844E-2
9,689133E-3
3,206639E-2
3,141778E-2
-3,644176E-4
4,017409E-2
6,774028E-2
8,067593E-3
3,660671E-2
6,157843E-2
5,314642E-2
5,152488E-2
4,309287E-2
1,779684E-2
-4,057862E-2
4,500204E-3
3,336362E-2
3,527280E-3
-9,769352E-3
-1,722844E-2
7,743285E-3
1,909407E-2
5,152488E-2
3,693101E-2
-3,409246E-2
3,920117E-2
5,314642E-2
3,952548E-2
2,136422E-2
4,763318E-2
2,395869E-2
-1,268813E-2
4,893041E-2
3,530947E-2
1,779684E-2
3,855255E-2
4,828180E-2
9,689133E-3
1,257123E-3
6,968613E-2
4,795749E-2
1,228360E-2
4,211994E-2
3,206639E-2
3,530947E-2
2,655315E-2
3,012054E-2
-3,149799E-2
-1,106658E-2
4,893041E-2
3,044485E-2
2,817469E-2
3,303932E-2
4,147133E-2
3,628240E-2
5,574088E-2
9,563078E-2
3,530947E-2
2,947193E-2
7,519937E-2
4,633595E-2
1,779684E-2
3,563378E-2
2,460731E-2
-3,506538E-2
1,581431E-3
2,071561E-2
-7,499196E-3
1,001344E-2
8,067593E-3
-2,958882E-3
5,148820E-3
7,325352E-2
1,076302E-1
2,168853E-2
5,671381E-2
6,352428E-2
6,774028E-2
6,644305E-2
7,422644E-2
4,309287E-2
6,121744E-3
5,055195E-2
3,920117E-2
1,257123E-3
1,325652E-2
2,395869E-2
2,947193E-2
2,882331E-2
8,719877E-2
3,530947E-2
4,175896E-3
5,120057E-2
3,530947E-2
3,109347E-2
3,595809E-2
7,487506E-2
1,260791E-2
2,395869E-2
7,001044E-2
3,466086E-2
7,743285E-3
1,552668E-2
2,849900E-2
1,455375E-2
4,179564E-2
6,125412E-2
7,094669E-3
-1,009366E-2
3,141778E-2
2,785039E-2
3,887686E-2
2,331007E-2
2,039130E-2
-2,825491E-2
-1,301243E-2
2,201284E-2
1,585099E-2
3,433655E-2
3,336362E-2
6,417289E-2
3,660671E-2
9,465786E-2
9,271201E-2
4,082271E-2
8,298276E-2
7,487506E-2
7,001044E-2
6,157843E-2
9,173908E-2
7,909107E-2
5,541658E-2
8,914462E-2
7,001044E-2
4,957903E-2
5,801104E-2
6,028120E-2
6,903752E-2
8,298276E-2
1,270887E-1
1,137920E-1
4,925472E-2
1,141163E-1
1,095760E-1
9,336062E-2
6,903752E-2
9,076616E-2
4,341718E-2
2,460731E-2
1,021169E-1
7,228060E-2
7,455075E-2
8,428000E-2
1,066573E-1
7,714522E-2
9,757663E-2
1,410339E-1
7,941537E-2
9,887386E-2
8,946893E-2
8,233415E-2
7,746953E-2
7,973968E-2
7,260490E-2
1,228360E-2
6,157843E-2
9,400924E-2
3,855255E-2
4,147133E-2
4,666026E-2
4,536302E-2
1,779684E-2
8,557723E-2
9,563078E-2
1,552668E-2
5,541658E-2
5,379503E-2
4,990334E-2
8,716209E-3
9,364825E-3
-2,436322E-2
-7,657682E-2
-1,625551E-2
-4,674048E-2
-6,133434E-2
-6,068572E-2
-6,295588E-2
-6,003711E-2
-4,738909E-2
-2,958882E-3
-2,144444E-2
-7,138789E-2
-4,317309E-2
-3,409246E-2
-4,252447E-2
-5,387525E-2
-3,571400E-2
-8,144144E-2
-9,700823E-2
-1,528259E-2
-6,101003E-2
-9,895408E-2
-1,099806E-1
-1,077104E-1
-1,187369E-1
-9,473807E-2
-5,938849E-2
-1,161424E-1
-1,154938E-1
-8,630606E-2
-1,044673E-1
-1,213313E-1
-1,028458E-1
-9,019776E-2
-1,560323E-1
-1,248987E-1
-9,700823E-2
-1,245744E-1
-1,161424E-1
-1,313849E-1
-1,287904E-1
-1,557080E-1
-9,862977E-2
-9,473807E-2
-1,732206E-1
-1,625185E-1
-1,534378E-1
-1,570052E-1
-1,566809E-1
-1,420871E-1
-1,865173E-1
-2,302989E-1
-1,621942E-1
-1,696532E-1
-1,709505E-1
-1,823013E-1
-1,356009E-1
-1,307363E-1
-1,401412E-1
-7,852267E-2
-7,722544E-2
-1,151695E-1
-8,987345E-2
-7,236081E-2
-6,749619E-2
-4,674048E-2
-3,020076E-2
-7,398236E-2
-8,598175E-2
-3,474108E-2
-3,344384E-2
-2,144444E-2
-1,041797E-2
-6,887257E-4
-4,904731E-3
3,790394E-2
7,617229E-2
7,094669E-3
1,649960E-2
6,449720E-2
6,352428E-2
6,028120E-2
7,455075E-2
7,844245E-2
2,006699E-2
3,239070E-2
8,363138E-2
6,319997E-2
6,774028E-2
7,292921E-2
9,141477E-2
4,698456E-2
9,790094E-2
1,319533E-1
5,087626E-2
9,044185E-2
8,038830E-2
6,871321E-2
6,028120E-2
7,746953E-2
3,239070E-2
-9,445044E-3
6,319997E-2
8,038830E-2
5,444365E-2
6,806459E-2
8,719877E-2
7,941537E-2
7,779383E-2
1,241699E-1
9,271201E-2
9,206339E-2
1,196296E-1
9,206339E-2
8,330707E-2
5,703812E-2
7,584799E-2
4,082271E-2
2,363438E-2
6,774028E-2
9,040517E-3
2,720177E-2
4,406579E-2
1,033775E-2
2,298577E-2
3,855255E-2
1,144406E-1
7,001044E-2
6,644305E-2
8,492861E-2
8,330707E-2
7,649660E-2
7,876676E-2
8,298276E-2
1,617530E-2
5,217349E-2
7,228060E-2
4,341718E-2
4,276856E-2
1,293221E-2
1,876976E-2
6,770361E-3
5,638950E-2
5,574088E-2
-5,553347E-3
2,071561E-2
4,147133E-2
2,460731E-2
7,094669E-3
5,768673E-2
3,141778E-2
5,148820E-3
5,411934E-2
4,957903E-2
2,558023E-2
3,563378E-2
2,622885E-2
3,336362E-2
3,855255E-2
7,682091E-2
5,865966E-2
5,473128E-3
3,239070E-2
2,266146E-2
2,817469E-2
3,239070E-2
4,439010E-2
-1,333674E-2
-2,079583E-2
4,666026E-2
3,851588E-3
3,202971E-3
-6,887257E-4
3,433655E-2
3,920117E-2
5,898396E-2
9,044185E-2
3,271501E-2
5,347073E-2
5,736242E-2
4,374148E-2
2,201284E-2
1,552668E-2
7,418977E-3
-4,317309E-2
-1,949860E-2
1,257123E-3
-2,955215E-2
-1,625551E-2
-1,917429E-2
-1,787705E-2
-2,890353E-2
3,174208E-2
3,984979E-2
-2,760630E-2
3,202971E-3
5,703812E-2
4,374148E-2
4,374148E-2
4,082271E-2
-2,310266E-3
-6,101003E-2
1,001344E-2
3,530947E-2
7,743285E-3
3,271501E-2
2,460731E-2
3,336362E-2
1,390514E-2
6,352428E-2
2,071561E-2
-1,430967E-2
6,676736E-2
5,444365E-2
5,476796E-2
3,174208E-2
4,568733E-2
-9,120736E-3
-1,236382E-2
4,828180E-2
3,174208E-2
3,401224E-2
1,422945E-2
2,103992E-2
2,039130E-2
4,406579E-2
8,817169E-2
-3,607499E-3
3,563378E-2
5,476796E-2
4,601164E-2
2,687746E-2
1,876976E-2
8,067593E-3
-3,668692E-2
1,358083E-2
1,714822E-2
-1,690413E-2
-6,201963E-3
-2,310266E-3
-1,430967E-2
-2,339029E-2
2,168853E-2
4,698456E-2
2,878663E-3
1,941838E-2
3,595809E-2
3,530947E-2
4,244425E-2
4,049840E-2
3,303932E-2
-4,580423E-3
5,022765E-2
7,098336E-2
1,552668E-2
9,364825E-3
-3,668692E-2
-1,690413E-2
-2,176875E-2
4,439010E-2
1,905739E-3
-7,009066E-2
-6,201963E-3
-1,852567E-2
-7,499196E-3
-4,580423E-3
3,206639E-2
-1,009366E-2
-3,149799E-2
2,785039E-2
-5,553347E-3
1,325652E-2
7,094669E-3
2,071561E-2
1,714822E-2
4,211994E-2
8,395569E-2
2,395869E-2
1,163498E-2
2,168853E-2
2,103992E-2
1,585099E-2
3,239070E-2
3,368793E-2
-2,598476E-2
-1,985958E-3
3,952548E-2
2,554355E-3
-6,887257E-4
-3,607499E-3
2,882331E-2
2,947193E-2
5,022765E-2
6,417289E-2
5,148820E-3
2,590454E-2
4,017409E-2
2,103992E-2
1,682391E-2
3,206639E-2
1,033775E-2
-2,793061E-2
1,163498E-2
-1,013034E-3
-1,139089E-2
3,076916E-2
1,358083E-2
2,266146E-2
6,121744E-3
7,519937E-2
4,017409E-2
-1,528259E-2
3,141778E-2
3,628240E-2
4,860611E-2
3,174208E-2
3,141778E-2
-2,047152E-2
-2,079583E-2
3,790394E-2
1,779684E-2
4,824512E-3
9,328148E-4
-5,877655E-3
-9,120736E-3
3,527280E-3
3,368793E-2
-8,472120E-3
-1,013034E-3
7,065906E-2
1,779684E-2
1,293221E-2
7,743285E-3
2,039130E-2
-5,419956E-2
-2,598476E-2
9,040517E-3
-1,009366E-2
7,743285E-3
-1,560690E-2
6,770361E-3
-4,580423E-3
7,422644E-2
6,741597E-2
-1,013034E-3
2,428300E-2
3,660671E-2
2,817469E-2
4,730887E-2
4,925472E-2
1,131067E-2
-3,052507E-2
2,266146E-2
3,498517E-2
2,841986E-4
1,455375E-2
1,260791E-2
2,006699E-2
-4,256115E-3
5,184919E-2
3,790394E-2
2,071561E-2
5,476796E-2
3,851588E-3
2,103992E-2
1,909407E-2
5,314642E-2
1,844545E-2
6,446052E-3
5,411934E-2
2,006699E-2
6,121744E-3
-6,526271E-3
-1,949860E-2
-2,987645E-2
3,527280E-3
4,795749E-2
-3,607499E-3
-1,013034E-3
3,141778E-2
2,622885E-2
1,520237E-2
-1,661650E-3
1,617530E-2
2,230047E-3
1,066206E-2
4,893041E-2
1,228360E-2
1,747253E-2
1,487806E-2
3,076916E-2
1,682391E-2
5,801104E-2
5,963258E-2
-1,139089E-2
2,817469E-2
1,358083E-2
1,001344E-2
-3,931807E-3
6,121744E-3
-2,047152E-2
-8,144144E-2
-3,376815E-2
-1,074228E-2
-3,182230E-2
-1,268813E-2
-9,445044E-3
-1,337342E-3
1,747253E-2
5,671381E-2
3,984979E-2
-1,041797E-2
2,655315E-2
1,001344E-2
2,914762E-2
1,260791E-2
3,076916E-2
-1,949860E-2
-3,668692E-2
1,779684E-2
-2,566045E-2
-6,887257E-4
1,905739E-3
7,743285E-3
-2,598476E-2
2,230047E-3
4,536302E-2
1,747253E-2
1,520237E-2
4,244425E-2
6,676736E-2
7,876676E-2
7,941537E-2
8,363138E-2
1,098637E-2
4,114702E-2
7,065906E-2
2,428300E-2
3,790394E-2
4,439010E-2
5,152488E-2
3,887686E-2
3,984979E-2
5,638950E-2
-1,301243E-2
1,909407E-2
3,141778E-2
8,716209E-3
3,527280E-3
2,201284E-2
1,974268E-2
-3,376815E-2
2,136422E-2
1,844545E-2
-2,310266E-3
6,770361E-3
1,520237E-2
5,148820E-3
-1,013034E-3
6,644305E-2
4,795749E-2
-2,857922E-2
2,849900E-2
5,055195E-2
1,909407E-2
1,260791E-2
-6,526271E-3
-4,155155E-2
-5,225371E-2
1,325652E-2
-5,229039E-3
-3,798416E-2
-8,472120E-3
-6,201963E-3
-5,877655E-3
-3,931807E-3
5,379503E-2
1,066206E-2
1,649960E-2
3,790394E-2
1,163498E-2
9,040517E-3
1,747253E-2
2,525592E-2
-6,360450E-2
-9,445044E-3
3,530947E-2
8,067593E-3
-3,644176E-4
7,743285E-3
-4,904731E-3
-3,376815E-2
2,039130E-2
4,990334E-2
-2,533614E-2
3,202971E-3
1,876976E-2
5,473128E-3
-7,499196E-3
-5,553347E-3
-6,201963E-3
-2,533614E-2
2,558023E-2
3,174208E-2
7,418977E-3
3,433655E-2
1,909407E-2
1,779684E-2
-1,985958E-3
6,319997E-2
4,957903E-2
1,325652E-2
5,898396E-2
1,617530E-2
2,395869E-2
-6,201963E-3
1,066206E-2
-2,793061E-2
-4,836202E-2
1,682391E-2
-3,283190E-3
-1,625551E-2
-1,268813E-2
-3,644176E-4
-6,526271E-3
3,855255E-2
5,671381E-2
2,979624E-2
2,266146E-2
5,606519E-2
5,606519E-2
5,865966E-2
4,179564E-2
4,795749E-2
-1,690413E-2
2,230047E-3
4,439010E-2
-6,201963E-3
-1,337342E-3
1,581431E-3
2,841986E-4
-1,982290E-2
4,633595E-2
4,017409E-2
-5,553347E-3
1,033775E-2
2,136422E-2
3,336362E-2
3,271501E-2
6,092981E-2
1,585099E-2
-1,722844E-2
2,622885E-2
4,860611E-2
2,428300E-2
3,336362E-2
2,817469E-2
3,076916E-2
3,368793E-2
8,136122E-2
5,379503E-2
-1,495828E-2
2,979624E-2
3,271501E-2
3,530947E-2
7,418977E-3
2,103992E-2
-1,463397E-2
-5,290233E-2
2,266146E-2
-3,644176E-4
8,716209E-3
2,720177E-2
1,974268E-2
-3,283190E-3
9,040517E-3
6,060550E-2
2,558023E-2
1,487806E-2
4,471441E-2
3,757963E-2
1,876976E-2
2,525592E-2
2,006699E-2
-5,517249E-2
-2,468752E-2
3,498517E-2
-1,985958E-3
6,085067E-4
-4,904731E-3
-1,013034E-3
-1,333674E-2
-8,472120E-3
3,887686E-2
-2,922784E-2
1,358083E-2
4,309287E-2
1,520237E-2
9,040517E-3
1,714822E-2
9,364825E-3
-4,317309E-2
1,487806E-2
2,168853E-2
-7,499196E-3
9,328148E-4
-4,256115E-3
2,554355E-3
-1,657982E-2
6,190274E-2
4,536302E-2
-1,106658E-2
1,585099E-2
3,920117E-2
2,493161E-2
1,325652E-2
2,168853E-2
-1,203951E-2
-1,106658E-2
6,547013E-2
3,757963E-2
1,682391E-2
2,395869E-2
1,131067E-2
2,558023E-2
3,466086E-2
8,395569E-2
3,109347E-2
1,905739E-3
4,406579E-2
2,460731E-2
2,136422E-2
1,325652E-2
2,071561E-2
-3,895708E-2
-3,474108E-2
7,743285E-3
-2,728199E-2
-1,690413E-2
-3,020076E-2
-2,079583E-2
-3,279523E-2
3,887686E-2
6,222705E-2
-3,607499E-3
2,428300E-2
3,757963E-2
2,687746E-2
2,266146E-2
2,622885E-2
3,498517E-2
-2,695768E-2
4,175896E-3
2,655315E-2
-8,472120E-3
-5,877655E-3
-3,644176E-4
-4,010948E-5
-1,268813E-2
4,957903E-2
2,558023E-2
-1,463397E-2
1,487806E-2
2,039130E-2
1,390514E-2
2,136422E-2
4,082271E-2
1,581431E-3
-3,960570E-2
1,779684E-2
1,066206E-2
1,747253E-2
9,040517E-3
2,878663E-3
-9,120736E-3
9,689133E-3
5,444365E-2
1,257123E-3
-2,857922E-2
2,590454E-2
1,260791E-2
7,418977E-3
-6,850580E-3
1,390514E-2
-2,468752E-2
3,498517E-2
8,557723E-2
2,298577E-2
1,876976E-2
3,757963E-2
4,244425E-2
3,336362E-2
6,709167E-2
8,979323E-2
3,660671E-2
5,055195E-2
6,968613E-2
5,638950E-2
2,622885E-2
4,439010E-2
3,303932E-2
-6,068572E-2
-8,472120E-3
3,174208E-2
-4,904731E-3
6,446052E-3
-9,769352E-3
-1,171520E-2
-2,533614E-2
4,439010E-2
2,882331E-2
-2,112014E-2
3,174208E-2
3,790394E-2
2,979624E-2
2,655315E-2
4,763318E-2
6,770361E-3
-2,014721E-2
3,368793E-2
2,622885E-2
1,358083E-2
2,136422E-2
2,168853E-2
-6,526271E-3
9,328148E-4
7,065906E-2
3,044485E-2
-2,634574E-3
2,363438E-2
2,622885E-2
1,325652E-2
-8,147812E-3
-1,985958E-3
-4,674048E-2
-1,949860E-2
4,341718E-2
1,358083E-2
1,905739E-3
9,364825E-3
2,525592E-2
5,473128E-3
3,822825E-2
7,001044E-2
2,878663E-3
1,260791E-2
4,017409E-2
6,121744E-3
-4,256115E-3
-2,144444E-2
-4,904731E-3
-7,073927E-2
-2,695768E-2
-7,823504E-3
-2,955215E-2
-1,690413E-2
-1,593121E-2
-1,657982E-2
-1,949860E-2
7,552368E-2
6,579443E-2
5,473128E-3
4,439010E-2
4,990334E-2
4,633595E-2
2,817469E-2
5,314642E-2
5,148820E-3
-1,690413E-2
2,785039E-2
1,876976E-2
-2,079583E-2
-9,120736E-3
-4,580423E-3
-8,796428E-3
-4,256115E-3
4,601164E-2
3,527280E-3
-3,931807E-3
4,568733E-2
2,460731E-2
4,276856E-2
3,628240E-2
5,865966E-2
-7,174888E-3
1,163498E-2
9,238770E-2
4,730887E-2
6,287566E-2
7,876676E-2
9,336062E-2
6,838890E-2
1,021169E-1
1,358450E-1
3,595809E-2
4,049840E-2
5,638950E-2
4,828180E-2
3,790394E-2
4,017409E-2
3,725532E-2
-2,468752E-2
1,714822E-2
4,763318E-2
1,293221E-2
-1,013034E-3
1,909407E-2
2,298577E-2
9,040517E-3
5,736242E-2
5,963258E-2
6,446052E-3
3,660671E-2
3,757963E-2
4,179564E-2
2,071561E-2
6,871321E-2
1,228360E-2
-3,376815E-2
1,747253E-2
-6,201963E-3
-2,241737E-2
-1,917429E-2
-1,268813E-2
-2,955215E-2
-1,852567E-2
2,395869E-2
-1,203951E-2
-3,149799E-2
2,914762E-2
3,693101E-2
2,230047E-3
-7,823504E-3
2,071561E-2
-4,576755E-2
-2,176875E-2
4,633595E-2
7,418977E-3
1,033775E-2
1,293221E-2
1,649960E-2
-1,755275E-2
3,527280E-3
4,309287E-2
-7,823504E-3
7,743285E-3
3,336362E-2
2,395869E-2
2,720177E-2
1,585099E-2
-9,445044E-3
-6,944204E-2
3,202971E-3
4,860611E-2
2,655315E-2
7,743285E-3
9,328148E-4
-2,958882E-3
-8,472120E-3
3,952548E-2
4,730887E-2
-1,074228E-2
2,331007E-2
1,909407E-2
7,418977E-3
-2,306598E-2
-5,553347E-3
-1,593121E-2
-7,300943E-2
-1,625551E-2
-2,760630E-2
-3,603831E-2
-2,825491E-2
-2,857922E-2
-3,052507E-2
-1,236382E-2
5,574088E-2
1,909407E-2
5,148820E-3
5,184919E-2
6,449720E-2
3,822825E-2
1,941838E-2
3,401224E-2
-1,106658E-2
-1,013034E-3
5,184919E-2
2,363438E-2
-5,553347E-3
-1,430967E-2
9,364825E-3
2,720177E-2
3,076916E-2
6,060550E-2
-1,690413E-2
2,230047E-3
1,195929E-2
3,202971E-3
6,446052E-3
2,687746E-2
3,984979E-2
-3,084938E-2
6,085067E-4
1,552668E-2
-9,769352E-3
9,328148E-4
-5,229039E-3
8,391901E-3
-5,229039E-3
4,795749E-2
4,374148E-2
-1,657982E-2
-2,533614E-2
9,328148E-4
-7,499196E-3
-4,010948E-5
9,364825E-3
-1,139089E-2
-3,830846E-2
3,271501E-2
1,325652E-2
-1,593121E-2
-1,755275E-2
1,682391E-2
2,071561E-2
2,841986E-4
7,033475E-2
4,244425E-2
1,293221E-2
4,082271E-2
3,725532E-2
3,984979E-2
2,590454E-2
5,411934E-2
-8,796428E-3
-4,998356E-2
-1,495828E-2
-8,147812E-3
-2,695768E-2
-3,214661E-2
-6,555034E-2
-1,025215E-1
-7,041497E-2
-4,122724E-2
-1,116021E-1
-1,116021E-1
-9,927839E-2
-1,086833E-1
-1,466274E-1
-6,555034E-2
1,115219E-1
3,051338E-1
5,532295E-1
7,624082E-1
8,914829E-1
1,048772E+0
1,177847E+0
1,291355E+0
1,362703E+0
1,465833E+0
1,536856E+0
1,540099E+0
1,572206E+0
1,525181E+0
1,418484E+0
1,259897E+0
1,083798E+0
8,078114E-1
5,191772E-1
3,252409E-1
9,271201E-2
-1,621942E-1
-4,038037E-1
-5,915781E-1
-7,485432E-1
-8,844283E-1
-9,217237E-1
-1,036204E+0
-1,101715E+0
-1,091337E+0
-1,058582E+0
-1,042042E+0
-1,013827E+0
-9,885312E-1
-9,762075E-1
-9,246425E-1
-8,432411E-1
-8,484301E-1
-8,001082E-1
-7,462730E-1
-6,966539E-1
-6,739523E-1
-6,142796E-1
-5,215275E-1
-5,280137E-1
-4,699625E-1
-4,187219E-1
-3,804535E-1
-3,710486E-1
-3,292128E-1
-3,240239E-1
-3,327802E-1
-2,562435E-1
-2,157050E-1
-1,985167E-1
-1,913819E-1
-1,767880E-1
-1,388440E-1
-1,258717E-1
-4,220016E-2
-2,955215E-2
-7,106358E-2
-5,553347E-3
1,131067E-2
1,228360E-2
3,202971E-3
3,012054E-2
4,341718E-2
1,812114E-2
7,325352E-2
7,001044E-2
6,871321E-2
7,163198E-2
7,746953E-2
7,065906E-2
6,774028E-2
1,332505E-1
8,395569E-2
5,087626E-2
6,125412E-2
6,319997E-2
7,649660E-2
7,649660E-2
7,487506E-2
2,331007E-2
2,201284E-2
1,017926E-1
6,903752E-2
4,763318E-2
5,574088E-2
7,325352E-2
8,038830E-2
9,563078E-2
1,371422E-1
9,433355E-2
1,050357E-1
1,290345E-1
1,154136E-1
1,193053E-1
1,209268E-1
1,270887E-1
6,774028E-2
9,368493E-2
1,076302E-1
6,676736E-2
7,584799E-2
6,806459E-2
6,676736E-2
1,163498E-2
9,465786E-2
7,746953E-2
1,358083E-2
3,887686E-2
4,503872E-2
5,249780E-2
3,628240E-2
4,795749E-2
3,368793E-2
-1,106658E-2
4,633595E-2
4,082271E-2
3,466086E-2
4,568733E-2
5,314642E-2
4,017409E-2
3,822825E-2
8,525292E-2
6,190274E-2
9,689133E-3
7,033475E-2
6,222705E-2
4,114702E-2
3,012054E-2
5,022765E-2
-2,890353E-2
-3,960570E-2
4,536302E-2
2,914762E-2
3,498517E-2
3,628240E-2
3,887686E-2
3,822825E-2
5,120057E-2
9,109047E-2
2,979624E-2
4,730887E-2
7,941537E-2
7,001044E-2
5,217349E-2
5,638950E-2
2,266146E-2
-2,306598E-2
-9,120736E-3
3,530947E-2
-1,722844E-2
1,033775E-2
3,851588E-3
1,195929E-2
-1,787705E-2
3,433655E-2
6,449720E-2
2,558023E-2
5,865966E-2
5,638950E-2
5,736242E-2
3,855255E-2
7,195629E-2
3,141778E-2
5,797436E-3
6,384859E-2
4,666026E-2
1,876976E-2
1,747253E-2
-1,106658E-2
1,293221E-2
1,617530E-2
9,530647E-2
4,536302E-2
-7,823504E-3
3,109347E-2
3,660671E-2
2,622885E-2
9,689133E-3
3,920117E-2
2,841986E-4
7,743285E-3
5,801104E-2
2,233715E-2
3,271501E-2
2,266146E-2
3,757963E-2
3,109347E-2
5,509227E-2
8,395569E-2
1,747253E-2
1,455375E-2
3,433655E-2
-1,366105E-2
1,098637E-2
6,446052E-3
7,418977E-3
-5,517249E-2
-2,144444E-2
2,103992E-2
-2,566045E-2
-2,403891E-2
-2,274168E-2
-3,931807E-3
-1,430967E-2
4,471441E-2
1,195929E-2
-1,495828E-2
2,298577E-2
3,433655E-2
3,563378E-2
3,822825E-2
3,790394E-2
5,797436E-3
-2,176875E-2
1,812114E-2
1,585099E-2
-3,931807E-3
1,228360E-2
3,336362E-2
2,752608E-2
2,298577E-2
7,844245E-2
4,114702E-2
-1,337342E-3
3,725532E-2
2,039130E-2
5,217349E-2
5,476796E-2
5,995689E-2
1,098637E-2
1,228360E-2
7,098336E-2
4,309287E-2
4,114702E-2
4,795749E-2
4,633595E-2
1,325652E-2
5,476796E-2
6,903752E-2
1,001344E-2
2,233715E-2
5,347073E-2
3,984979E-2
2,363438E-2
2,103992E-2
-7,499196E-3
-1,025215E-1
-7,333374E-2
1,552668E-2
-5,877655E-3
9,689133E-3
1,649960E-2
-1,013034E-3
-3,931807E-3
6,709167E-2
8,265846E-2
4,017409E-2
6,676736E-2
7,260490E-2
8,363138E-2
7,779383E-2
8,265846E-2
5,120057E-2
5,797436E-3
6,547013E-2
6,514582E-2
3,044485E-2
4,601164E-2
2,914762E-2
2,590454E-2
1,682391E-2
6,871321E-2
3,595809E-2
1,422945E-2
4,893041E-2
5,898396E-2
6,092981E-2
3,433655E-2
6,871321E-2
1,033775E-2
1,779684E-2
6,709167E-2
4,147133E-2
2,590454E-2
3,271501E-2
1,714822E-2
3,076916E-2
4,990334E-2
9,757663E-2
3,693101E-2
2,590454E-2
5,282211E-2
5,347073E-2
5,703812E-2
5,963258E-2
5,963258E-2
1,098637E-2
7,909107E-2
7,779383E-2
5,249780E-2
5,865966E-2
5,606519E-2
5,022765E-2
3,271501E-2
9,011754E-2
1,056843E-1
4,244425E-2
5,963258E-2
5,152488E-2
3,336362E-2
6,287566E-2
6,579443E-2
3,076916E-2
-4,155155E-2
3,757963E-2
4,211994E-2
4,536302E-2
3,725532E-2
5,574088E-2
6,579443E-2
8,363138E-2
1,180080E-1
8,849600E-2
7,292921E-2
1,154136E-1
1,073059E-1
8,817169E-2
8,914462E-2
9,465786E-2
3,725532E-2
4,439010E-2
7,844245E-2
3,271501E-2
3,433655E-2
5,703812E-2
4,828180E-2
2,331007E-2
2,655315E-2
6,319997E-2
2,554355E-3
2,039130E-2
4,503872E-2
2,785039E-2
5,184919E-2
3,984979E-2
4,374148E-2
-2,793061E-2
1,844545E-2
5,282211E-2
2,785039E-2
3,855255E-2
3,239070E-2
2,752608E-2
1,649960E-2
6,417289E-2
2,720177E-2
-3,279523E-2
-3,644176E-4
2,331007E-2
1,033775E-2
-4,580423E-3
-1,787705E-2
-3,344384E-2
-9,344084E-2
-4,965925E-2
-6,133434E-2
-7,527959E-2
-5,646972E-2
-6,490173E-2
-8,338729E-2
-8,987345E-2
-4,187585E-2
-8,436021E-2
-1,119264E-1
-7,171220E-2
-8,533314E-2
-7,852267E-2
-8,890053E-2
-9,895408E-2
-1,732206E-1
-1,835985E-1
-1,093319E-1
-1,294390E-1
-1,391683E-1
-1,472760E-1
-1,595997E-1
-1,488975E-1
-1,060889E-1
-9,084638E-2
-1,463031E-1
-1,242501E-1
-8,598175E-2
-1,099806E-1
-1,132236E-1
-1,180883E-1
-1,161424E-1
-1,897603E-1
-1,394926E-1
-1,112778E-1
-1,488975E-1
-1,680317E-1
-1,433843E-1
-1,660859E-1
-1,784096E-1
-1,226286E-1
-1,064132E-1
-1,787339E-1
-1,476003E-1
-1,281418E-1
-1,128993E-1
-1,184126E-1
-8,954914E-2
-1,141966E-1
-1,343037E-1
-5,873987E-2
-6,425311E-2
-7,365805E-2
-6,068572E-2
-5,160510E-2
-2,630907E-2
-2,241737E-2
3,822825E-2
1,455375E-2
-2,533614E-2
1,779684E-2
1,390514E-2
3,202971E-3
1,747253E-2
5,638950E-2
3,725532E-2
3,202971E-3
6,222705E-2
2,363438E-2
3,984979E-2
4,341718E-2
5,379503E-2
4,309287E-2
9,660370E-2
1,426555E-1
7,001044E-2
5,930827E-2
1,004954E-1
1,001711E-1
8,265846E-2
8,298276E-2
5,801104E-2
1,747253E-2
5,120057E-2
8,622584E-2
3,239070E-2
4,860611E-2
4,406579E-2
6,449720E-2
4,730887E-2
1,079545E-1
1,238456E-1
5,411934E-2
7,163198E-2
5,898396E-2
5,379503E-2
6,319997E-2
8,914462E-2
5,736242E-2
1,974268E-2
7,422644E-2
6,968613E-2
7,487506E-2
4,925472E-2
5,703812E-2
3,693101E-2
4,536302E-2
9,757663E-2
5,055195E-2
7,743285E-3
5,930827E-2
5,963258E-2
5,476796E-2
3,466086E-2
5,444365E-2
8,391901E-3
2,230047E-3
6,222705E-2
3,790394E-2
4,114702E-2
7,909107E-2
1,076302E-1
5,444365E-2
6,547013E-2
1,225484E-1
6,903752E-2
6,579443E-2
1,017926E-1
9,076616E-2
8,103691E-2
5,995689E-2
5,963258E-2
-1,884998E-2
-2,958882E-3
4,795749E-2
2,168853E-2
-2,310266E-3
-2,630907E-2
-6,887257E-4
-9,769352E-3
3,368793E-2
5,282211E-2
6,770361E-3
5,833535E-2
7,909107E-2
5,411934E-2
5,249780E-2
9,660370E-2
4,957903E-2
9,328148E-4
5,411934E-2
6,579443E-2
3,660671E-2
4,406579E-2
3,076916E-2
5,797436E-3
-9,445044E-3
5,768673E-2
3,498517E-2
4,824512E-3
2,882331E-2
2,103992E-2
4,957903E-2
2,590454E-2
4,147133E-2
-1,009366E-2
-2,958882E-3
7,001044E-2
4,666026E-2
3,984979E-2
5,995689E-2
5,833535E-2
3,466086E-2
2,168853E-2
9,563078E-2
4,698456E-2
2,655315E-2
4,990334E-2
4,925472E-2
1,649960E-2
2,039130E-2
3,920117E-2
-2,501183E-2
-5,229039E-3
3,563378E-2
-4,256115E-3
9,689133E-3
1,195929E-2
9,040517E-3
-2,310266E-3
6,611874E-2
7,682091E-2
2,841986E-4
1,487806E-2
3,303932E-2
2,006699E-2
8,391901E-3
2,525592E-2
-2,310266E-3
-6,230726E-2
-2,695768E-2
-7,499196E-3
-5,387525E-2
-4,511893E-2
-2,371460E-2
-1,009366E-2
-1,820136E-2
3,887686E-2
8,067593E-3
-2,144444E-2
3,368793E-2
3,527280E-3
1,066206E-2
2,298577E-2
4,730887E-2
-9,769352E-3
-3,506538E-2
2,655315E-2
4,824512E-3
2,554355E-3
7,094669E-3
3,174208E-2
1,747253E-2
2,590454E-2
7,649660E-2
1,714822E-2
-2,958882E-3
2,914762E-2
2,298577E-2
2,233715E-2
1,293221E-2
1,812114E-2
-3,733554E-2
-1,398536E-2
9,040517E-3
-3,084938E-2
-1,985958E-3
2,136422E-2
4,893041E-2
-1,337342E-3
5,865966E-2
7,292921E-2
8,716209E-3
3,984979E-2
4,601164E-2
4,211994E-2
3,206639E-2
4,633595E-2
2,493161E-2
-2,955215E-2
2,554355E-3
2,039130E-2
4,500204E-3
-1,013034E-3
-6,887257E-4
-4,010948E-5
-1,041797E-2
4,730887E-2
1,909407E-2
-4,609186E-2
3,725532E-2
4,439010E-2
5,444365E-2
3,725532E-2
6,871321E-2
8,391901E-3
-2,047152E-2
3,952548E-2
2,622885E-2
2,233715E-2
6,121744E-3
5,473128E-3
-3,247092E-2
-1,301243E-2
4,374148E-2
-8,147812E-3
-9,120736E-3
-2,144444E-2
3,202971E-3
2,878663E-3
3,527280E-3
1,941838E-2
-1,560690E-2
-3,931807E-3
5,833535E-2
3,530947E-2
2,136422E-2
3,271501E-2
4,017409E-2
1,876976E-2
6,806459E-2
7,357783E-2
1,293221E-2
3,693101E-2
4,049840E-2
3,530947E-2
2,230047E-3
1,941838E-2
1,552668E-2
-3,668692E-2
5,148820E-3
5,797436E-3
-2,760630E-2
-9,120736E-3
-1,593121E-2
-1,333674E-2
-1,661650E-3
5,379503E-2
3,563378E-2
-1,625551E-2
2,460731E-2
1,876976E-2
1,909407E-2
1,098637E-2
1,585099E-2
-2,047152E-2
-2,436322E-2
4,763318E-2
1,325652E-2
-6,201963E-3
-2,371460E-2
5,797436E-3
6,121744E-3
2,493161E-2
7,455075E-2
1,552668E-2
4,500204E-3
4,568733E-2
3,271501E-2
1,520237E-2
2,914762E-2
6,709167E-2
-2,598476E-2
-1,366105E-2
3,725532E-2
7,743285E-3
2,979624E-2
1,714822E-2
2,882331E-2
2,493161E-2
6,676736E-2
7,065906E-2
2,554355E-3
1,909407E-2
3,303932E-2
2,979624E-2
2,331007E-2
1,941838E-2
-1,982290E-2
-8,241437E-2
-1,074228E-2
-7,174888E-3
-3,149799E-2
-1,009366E-2
7,743285E-3
1,552668E-2
-7,174888E-3
5,541658E-2
3,822825E-2
-2,663337E-2
4,114702E-2
4,925472E-2
8,622584E-2
5,801104E-2
6,968613E-2
1,257123E-3
2,363438E-2
5,184919E-2
2,785039E-2
1,585099E-2
1,487806E-2
4,175896E-3
-8,472120E-3
1,001344E-2
6,644305E-2
8,716209E-3
-1,560690E-2
4,374148E-2
1,585099E-2
1,520237E-2
8,067593E-3
2,493161E-2
-3,441677E-2
-3,931807E-3
4,049840E-2
3,527280E-3
1,293221E-2
8,391901E-3
2,071561E-2
-1,982290E-2
1,098637E-2
3,174208E-2
-1,722844E-2
4,824512E-3
4,175896E-3
-3,283190E-3
1,581431E-3
5,797436E-3
-9,769352E-3
-2,371460E-2
-6,887257E-4
4,471441E-2
-3,283190E-3
1,422945E-2
4,175896E-3
2,720177E-2
1,552668E-2
8,784739E-2
6,547013E-2
4,175896E-3
4,666026E-2
4,309287E-2
5,411934E-2
4,175896E-3
1,909407E-2
-1,657982E-2
-4,576755E-2
-2,958882E-3
-1,690413E-2
-1,820136E-2
-7,823504E-3
-1,301243E-2
-2,371460E-2
1,257123E-3
5,736242E-2
2,752608E-2
5,473128E-3
3,855255E-2
2,947193E-2
3,563378E-2
2,687746E-2
3,368793E-2
-1,301243E-2
7,094669E-3
5,541658E-2
1,260791E-2
9,328148E-4
-1,625551E-2
8,067593E-3
9,364825E-3
4,763318E-2
6,287566E-2
-1,755275E-2
1,974268E-2
3,109347E-2
1,876976E-2
9,689133E-3
3,757963E-2
2,493161E-2
-2,987645E-2
1,455375E-2
2,720177E-2
-1,884998E-2
-3,441677E-2
-1,398536E-2
1,033775E-2
1,422945E-2
7,098336E-2
4,763318E-2
-1,463397E-2
-4,256115E-3
-5,553347E-3
1,358083E-2
4,500204E-3
1,714822E-2
-2,728199E-2
-6,782050E-2
8,391901E-3
-3,084938E-2
-2,857922E-2
-1,106658E-2
2,071561E-2
1,001344E-2
1,260791E-2
4,990334E-2
2,395869E-2
1,581431E-3
4,763318E-2
5,120057E-2
5,768673E-2
5,606519E-2
6,060550E-2
-5,553347E-3
8,391901E-3
3,984979E-2
-6,887257E-4
5,473128E-3
1,131067E-2
1,228360E-2
-2,310266E-3
6,644305E-2
7,422644E-2
-3,607499E-3
1,325652E-2
4,698456E-2
5,574088E-2
5,930827E-2
5,671381E-2
4,503872E-2
-7,499196E-3
4,276856E-2
6,125412E-2
2,428300E-2
2,201284E-2
2,298577E-2
2,201284E-2
-3,931807E-3
3,693101E-2
1,455375E-2
-1,074228E-2
1,260791E-2
-3,283190E-3
-7,823504E-3
-1,301243E-2
6,770361E-3
-3,344384E-2
-6,425311E-2
3,527280E-3
3,851588E-3
-6,201963E-3
2,554355E-3
7,418977E-3
2,493161E-2
1,585099E-2
7,292921E-2
6,770361E-3
1,905739E-3
2,979624E-2
3,336362E-2
2,817469E-2
1,001344E-2
1,876976E-2
-3,279523E-2
-1,820136E-2
2,493161E-2
-8,796428E-3
-1,657982E-2
-4,904731E-3
6,085067E-4
-2,112014E-2
2,817469E-2
6,611874E-2
1,844545E-2
1,001344E-2
3,952548E-2
2,525592E-2
1,909407E-2
1,358083E-2
1,779684E-2
-3,474108E-2
2,039130E-2
4,536302E-2
-3,283190E-3
-3,644176E-4
-8,796428E-3
1,257123E-3
-2,634574E-3
6,222705E-2
5,411934E-2
7,743285E-3
3,466086E-2
3,660671E-2
2,849900E-2
3,202971E-3
3,044485E-2
1,358083E-2
-6,526271E-3
5,411934E-2
4,439010E-2
2,039130E-2
2,395869E-2
3,044485E-2
1,909407E-2
3,855255E-2
7,422644E-2
2,687746E-2
-1,625551E-2
-4,010948E-5
-1,301243E-2
-8,796428E-3
-1,171520E-2
2,878663E-3
-6,263157E-2
-4,544324E-2
5,473128E-3
-3,993001E-2
-2,857922E-2
-3,636262E-2
-2,955215E-2
-1,560690E-2
1,325652E-2
4,568733E-2
9,689133E-3
3,595809E-2
5,963258E-2
5,444365E-2
5,087626E-2
6,514582E-2
5,347073E-2
-5,229039E-3
3,271501E-2
3,368793E-2
1,487806E-2
2,525592E-2
1,001344E-2
-2,890353E-2
-1,301243E-2
3,920117E-2
4,795749E-2
-1,657982E-2
3,076916E-2
3,271501E-2
3,271501E-2
2,298577E-2
4,471441E-2
-8,472120E-3
-5,517249E-2
2,266146E-2
2,525592E-2
3,206639E-2
1,779684E-2
4,925472E-2
2,298577E-2
2,687746E-2
3,984979E-2
-6,850580E-3
-3,441677E-2
1,876976E-2
1,649960E-2
1,098637E-2
-1,106658E-2
2,817469E-2
-1,171520E-2
-9,769352E-3
2,039130E-2
-8,147812E-3
9,364825E-3
-1,528259E-2
2,006699E-2
1,098637E-2
4,893041E-2
9,011754E-2
1,552668E-2
2,849900E-2
4,017409E-2
4,309287E-2
1,163498E-2
2,331007E-2
-2,958882E-3
-4,349739E-2
-7,823504E-3
1,390514E-2
-1,560690E-2
-1,074228E-2
8,391901E-3
2,363438E-2
-8,147812E-3
3,952548E-2
6,611874E-2
2,882331E-2
6,319997E-2
4,536302E-2
4,276856E-2
2,331007E-2
4,374148E-2
8,716209E-3
-4,025431E-2
2,720177E-2
-4,580423E-3
-7,823504E-3
9,689133E-3
1,581431E-3
-1,560690E-2
6,770361E-3
7,649660E-2
3,822825E-2
-1,268813E-2
2,493161E-2
2,525592E-2
2,233715E-2
4,500204E-3
2,590454E-2
-6,850580E-3
2,136422E-2
4,341718E-2
-2,310266E-3
1,905739E-3
1,552668E-2
1,066206E-2
1,195929E-2
8,363138E-2
7,325352E-2
2,230047E-3
2,460731E-2
3,271501E-2
1,909407E-2
1,131067E-2
2,493161E-2
2,298577E-2
-3,830846E-2
8,067593E-3
3,757963E-2
-1,661650E-3
1,812114E-2
2,006699E-2
1,422945E-2
2,622885E-2
8,038830E-2
4,406579E-2
-8,796428E-3
3,303932E-2
4,828180E-2
5,606519E-2
5,509227E-2
4,503872E-2
-6,887257E-4
-2,987645E-2
3,498517E-2
9,328148E-4
-9,769352E-3
2,841986E-4
6,085067E-4
-2,339029E-2
-2,371460E-2
2,785039E-2
-1,366105E-2
-3,247092E-2
1,909407E-2
1,066206E-2
2,979624E-2
3,368793E-2
4,049840E-2
-3,506538E-2
-1,528259E-2
4,601164E-2
2,201284E-2
1,358083E-2
-3,283190E-3
3,466086E-2
2,233715E-2
5,671381E-2
6,190274E-2
1,581431E-3
8,391901E-3
3,303932E-2
2,882331E-2
2,395869E-2
2,590454E-2
1,033775E-2
-6,295588E-2
-1,268813E-2
1,909407E-2
3,202971E-3
1,649960E-2
1,098637E-2
1,552668E-2
1,163498E-2
7,844245E-2
8,330707E-2
3,466086E-2
7,973968E-2
6,287566E-2
5,379503E-2
5,184919E-2
7,001044E-2
2,233715E-2
1,812114E-2
9,141477E-2
8,687446E-2
3,984979E-2
3,693101E-2
3,368793E-2
3,563378E-2
3,174208E-2
9,206339E-2
4,082271E-2
3,757963E-2
7,195629E-2
4,211994E-2
4,276856E-2
3,855255E-2
2,752608E-2
-2,112014E-2
-5,229039E-3
4,503872E-2
3,109347E-2
3,887686E-2
1,682391E-2
1,585099E-2
-1,013034E-3
4,017409E-2
7,487506E-2
-1,041797E-2
9,328148E-4
5,282211E-2
4,439010E-2
2,655315E-2
3,433655E-2
1,649960E-2
-3,149799E-2
2,230047E-3
2,136422E-2
-2,403891E-2
-1,398536E-2
-1,560690E-2
-5,877655E-3
-1,820136E-2
4,957903E-2
4,049840E-2
-1,528259E-2
3,368793E-2
3,239070E-2
-1,074228E-2
-2,310266E-3
2,006699E-2
-1,787705E-2
-5,679403E-2
-1,009366E-2
-2,339029E-2
-3,603831E-2
-5,841557E-2
-4,609186E-2
-3,020076E-2
-8,796428E-3
4,406579E-2
-2,144444E-2
-4,544324E-2
-2,634574E-3
-4,256115E-3
6,121744E-3
3,527280E-3
1,844545E-2
-2,598476E-2
-3,765985E-2
1,520237E-2
-2,857922E-2
-3,376815E-2
-3,283190E-3
-2,634574E-3
-3,020076E-2
1,131067E-2
3,206639E-2
-1,560690E-2
-1,009366E-2
1,293221E-2
-2,306598E-2
5,473128E-3
1,909407E-2
4,439010E-2
-4,609186E-2
7,418977E-3
3,887686E-2
4,824512E-3
1,747253E-2
3,855255E-2
4,957903E-2
2,817469E-2
7,098336E-2
4,244425E-2
-2,371460E-2
1,487806E-2
6,190274E-2
4,017409E-2
2,655315E-2
1,876976E-2
-4,580423E-3
-4,803771E-2
1,066206E-2
-4,580423E-3
-2,958882E-3
1,422945E-2
4,500204E-3
1,001344E-2
2,428300E-2
8,849600E-2
3,530947E-2
1,358083E-2
3,693101E-2
4,795749E-2
3,109347E-2
2,947193E-2
1,358083E-2
-8,046852E-2
-6,684758E-2
1,195929E-2
2,554355E-3
-3,344384E-2
-3,830846E-2
-3,538969E-2
-3,376815E-2
-1,657982E-2
2,266146E-2
-3,409246E-2
7,743285E-3
4,503872E-2
3,012054E-2
1,779684E-2
3,595809E-2
4,730887E-2
-2,634574E-3
4,147133E-2
4,471441E-2
2,331007E-2
1,747253E-2
3,174208E-2
2,720177E-2
7,094669E-3
6,028120E-2
7,584799E-2
1,033775E-2
3,336362E-2
2,428300E-2
6,121744E-3
1,260791E-2
1,390514E-2
-4,122724E-2
-7,365805E-2
-6,201963E-3
-2,955215E-2
-8,079283E-2
-7,981990E-2
-9,538669E-2
-1,219800E-1
-1,479246E-1
-7,949559E-2
-5,938849E-2
9,206339E-2
3,213492E-1
5,321495E-1
7,124648E-1
8,944017E-1
1,050718E+0
1,128552E+0
1,209953E+0
1,350055E+0
1,389620E+0
1,461292E+0
1,486913E+0
1,514803E+0
1,443131E+0
1,402917E+0
1,276761E+0
1,007585E+0
7,828397E-1
5,804714E-1
3,135658E-1
6,352428E-2
-1,728963E-1
-4,154788E-1
-6,619529E-1
-7,809740E-1
-8,620510E-1
-1,001179E+0
-1,053717E+0
-1,058906E+0
-1,065392E+0
-1,103012E+0
-1,019340E+0
-9,917742E-1
-9,943687E-1
-9,100486E-1
-8,766449E-1
-8,367550E-1
-7,868115E-1
-7,232471E-1
-7,258416E-1
-7,287604E-1
-6,304950E-1
-6,074692E-1
-5,912538E-1
-5,286623E-1
-4,758001E-1
-4,404505E-1
-3,966689E-1
-2,945119E-1
-3,217537E-1
-3,405636E-1
-2,604595E-1
-2,348392E-1
-2,014354E-1
-2,069487E-1
-1,715991E-1
-2,085702E-1
-1,466274E-1
-9,700823E-2
-9,603531E-2
-7,917128E-2
-3,344384E-2
-2,630907E-2
-2,955215E-2
2,006699E-2
7,001044E-2
2,428300E-2
3,141778E-2
7,487506E-2
6,060550E-2
7,195629E-2
6,871321E-2
7,163198E-2
-8,147812E-3
3,239070E-2
7,909107E-2
5,314642E-2
4,439010E-2
4,568733E-2
6,255135E-2
6,319997E-2
1,150893E-1
1,079545E-1
6,482151E-2
1,170351E-1
1,488173E-1
1,303317E-1
1,351964E-1
1,478444E-1
1,160622E-1
7,941537E-2
1,368179E-1
1,144406E-1
9,206339E-2
9,173908E-2
8,687446E-2
6,222705E-2
4,536302E-2
1,086031E-1
6,774028E-2
4,276856E-2
6,514582E-2
6,384859E-2
5,703812E-2
5,833535E-2
5,574088E-2
9,328148E-4
1,876976E-2
9,854955E-2
6,092981E-2
2,817469E-2
4,698456E-2
4,276856E-2
2,947193E-2
6,287566E-2
1,189810E-1
5,347073E-2
4,439010E-2
4,730887E-2
2,785039E-2
3,851588E-3
2,720177E-2
4,082271E-2
5,148820E-3
3,239070E-2
6,060550E-2
4,471441E-2
3,368793E-2
2,460731E-2
3,498517E-2
1,325652E-2
8,622584E-2
9,887386E-2
3,466086E-2
6,806459E-2
8,395569E-2
6,709167E-2
4,925472E-2
5,963258E-2
3,303932E-2
-2,014721E-2
5,249780E-2
1,714822E-2
-9,769352E-3
-1,366105E-2
1,974268E-2
2,849900E-2
4,017409E-2
7,844245E-2
3,887686E-2
8,391901E-3
4,439010E-2
5,797436E-3
2,266146E-2
4,049840E-2
7,422644E-2
1,325652E-2
1,163498E-2
8,233415E-2
2,298577E-2
1,974268E-2
2,785039E-2
2,006699E-2
-1,337342E-3
4,925472E-2
8,882031E-2
2,878663E-3
-5,553347E-3
3,012054E-2
1,552668E-2
6,446052E-3
-9,445044E-3
-6,850580E-3
-7,009066E-2
-1,041797E-2
1,747253E-2
-1,722844E-2
-1,722844E-2
-4,010948E-5
1,812114E-2
1,098637E-2
6,709167E-2
7,649660E-2
2,687746E-2
5,379503E-2
6,028120E-2
6,287566E-2
5,152488E-2
7,098336E-2
3,206639E-2
-3,506538E-2
2,233715E-2
1,779684E-2
1,581431E-3
-1,013034E-3
8,391901E-3
-8,796428E-3
1,257123E-3
3,887686E-2
-2,634574E-3
-3,895708E-2
4,147133E-2
5,898396E-2
4,763318E-2
1,812114E-2
4,211994E-2
-1,430967E-2
-1,560690E-2
5,217349E-2
2,039130E-2
2,331007E-2
1,909407E-2
1,552668E-2
-1,593121E-2
8,716209E-3
5,865966E-2
6,121744E-3
2,878663E-3
3,141778E-2
2,687746E-2
3,206639E-2
3,757963E-2
5,444365E-2
-9,120736E-3
2,622885E-2
8,168553E-2
5,379503E-2
4,601164E-2
5,282211E-2
6,903752E-2
6,092981E-2
9,919817E-2
1,017926E-1
3,563378E-2
6,287566E-2
6,838890E-2
4,893041E-2
1,325652E-2
3,303932E-2
2,230047E-3
-3,311954E-2
1,098637E-2
-4,580423E-3
-2,209306E-2
-1,009366E-2
-1,301243E-2
-1,268813E-2
-2,310266E-3
8,200984E-2
4,633595E-2
-4,580423E-3
2,785039E-2
2,687746E-2
2,720177E-2
2,493161E-2
6,060550E-2
1,455375E-2
1,617530E-2
5,574088E-2
2,817469E-2
1,649960E-2
1,520237E-2
3,368793E-2
2,525592E-2
5,347073E-2
7,617229E-2
9,364825E-3
2,039130E-2
4,147133E-2
5,184919E-2
2,687746E-2
4,860611E-2
5,865966E-2
-1,203951E-2
8,716209E-3
4,017409E-2
1,455375E-2
2,785039E-2
1,682391E-2
4,730887E-2
1,812114E-2
7,228060E-2
8,006399E-2
6,770361E-3
2,395869E-2
4,017409E-2
5,249780E-2
5,022765E-2
5,217349E-2
2,752608E-2
-2,209306E-2
5,120057E-2
2,785039E-2
2,230047E-3
2,071561E-2
4,471441E-2
5,249780E-2
4,179564E-2
1,092517E-1
6,579443E-2
2,785039E-2
7,519937E-2
7,584799E-2
8,038830E-2
6,514582E-2
7,649660E-2
2,136422E-2
6,121744E-3
6,644305E-2
4,406579E-2
6,417289E-2
5,055195E-2
5,476796E-2
8,391901E-3
7,714522E-2
1,056843E-1
5,509227E-2
5,574088E-2
1,037385E-1
1,115219E-1
1,021169E-1
8,492861E-2
9,919817E-2
4,730887E-2
7,292921E-2
1,196296E-1
5,184919E-2
9,433355E-2
9,206339E-2
1,063329E-1
5,736242E-2
8,946893E-2
9,919817E-2
4,503872E-2
7,844245E-2
7,973968E-2
7,325352E-2
8,817169E-2
8,979323E-2
4,893041E-2
-9,445044E-3
5,087626E-2
8,298276E-2
5,703812E-2
5,411934E-2
3,271501E-2
4,795749E-2
2,882331E-2
7,746953E-2
3,628240E-2
1,487806E-2
4,211994E-2
4,114702E-2
2,882331E-2
-1,041797E-2
-7,499196E-3
-6,490173E-2
-5,192940E-2
-1,884998E-2
-4,447032E-2
-4,057862E-2
-3,052507E-2
-2,793061E-2
-5,257802E-2
-2,468752E-2
2,590454E-2
-2,695768E-2
-3,765985E-2
-1,106658E-2
-1,722844E-2
-3,214661E-2
-2,793061E-2
-4,090293E-2
-1,051159E-1
-8,241437E-2
-4,544324E-2
-7,981990E-2
-9,181930E-2
-1,274932E-1
-1,106292E-1
-1,223043E-1
-5,873987E-2
-7,041497E-2
-1,605726E-1
-1,232772E-1
-1,021972E-1
-1,294390E-1
-1,453301E-1
-1,291147E-1
-1,385197E-1
-1,823013E-1
-1,495461E-1
-1,343037E-1
-1,255473E-1
-1,304120E-1
-1,274932E-1
-1,242501E-1
-1,291147E-1
-7,430666E-2
-1,041430E-1
-1,518163E-1
-1,184126E-1
-1,268446E-1
-1,320335E-1
-1,294390E-1
-1,239258E-1
-1,839228E-1
-1,819770E-1
-1,141966E-1
-1,446815E-1
-1,673831E-1
-1,634914E-1
-1,372224E-1
-1,255473E-1
-1,090076E-1
-5,452387E-2
-1,038187E-1
-8,144144E-2
-4,836202E-2
-3,376815E-2
-3,603831E-2
-2,695768E-2
-2,857922E-2
-8,468452E-2
-6,230726E-2
-4,256115E-3
-4,706478E-2
-3,571400E-2
-6,133434E-2
-3,117369E-2
-4,706478E-2
3,401224E-2
5,574088E-2
-1,690413E-2
4,824512E-3
2,849900E-2
5,541658E-2
5,606519E-2
5,801104E-2
5,671381E-2
6,092981E-2
1,157379E-1
1,008197E-1
6,028120E-2
8,784739E-2
7,714522E-2
8,492861E-2
7,649660E-2
1,066573E-1
5,801104E-2
4,860611E-2
9,725232E-2
8,395569E-2
8,038830E-2
6,579443E-2
8,395569E-2
2,687746E-2
3,984979E-2
8,784739E-2
7,746953E-2
5,930827E-2
8,330707E-2
7,065906E-2
6,384859E-2
9,109047E-2
1,446013E-1
6,547013E-2
5,963258E-2
9,336062E-2
8,849600E-2
9,206339E-2
4,893041E-2
3,693101E-2
-3,182230E-2
8,067593E-3
4,828180E-2
1,195929E-2
3,466086E-2
2,720177E-2
4,698456E-2
2,363438E-2
8,914462E-2
8,687446E-2
6,125412E-2
8,428000E-2
7,811814E-2
7,357783E-2
5,736242E-2
8,687446E-2
4,795749E-2
-4,010948E-5
6,060550E-2
6,644305E-2
5,347073E-2
4,439010E-2
9,040517E-3
1,682391E-2
1,487806E-2
8,006399E-2
4,179564E-2
-9,769352E-3
3,174208E-2
4,601164E-2
4,017409E-2
4,175896E-3
3,757963E-2
1,487806E-2
3,012054E-2
7,130767E-2
3,920117E-2
3,466086E-2
3,466086E-2
3,693101E-2
2,233715E-2
4,568733E-2
8,590154E-2
4,147133E-2
3,239070E-2
5,184919E-2
2,687746E-2
3,012054E-2
3,044485E-2
1,682391E-2
-3,441677E-2
-1,236382E-2
1,358083E-2
-1,820136E-2
-1,366105E-2
-1,171520E-2
1,487806E-2
1,358083E-2
6,936182E-2
6,838890E-2
-1,106658E-2
6,446052E-3
3,563378E-2
3,109347E-2
2,558023E-2
5,379503E-2
2,395869E-2
-1,690413E-2
2,525592E-2
1,714822E-2
-6,526271E-3
-7,499196E-3
7,418977E-3
1,390514E-2
7,094669E-3
6,255135E-2
3,952548E-2
-1,593121E-2
2,979624E-2
2,071561E-2
4,439010E-2
4,957903E-2
5,347073E-2
-1,917429E-2
-3,931807E-3
4,828180E-2
4,893041E-2
2,006699E-2
2,849900E-2
2,785039E-2
8,716209E-3
2,558023E-2
6,482151E-2
-2,634574E-3
-7,174888E-3
2,849900E-2
2,071561E-2
1,422945E-2
1,228360E-2
3,012054E-2
-4,576755E-2
-1,985958E-3
1,422945E-2
9,328148E-4
1,455375E-2
2,363438E-2
3,336362E-2
1,909407E-2
6,806459E-2
7,941537E-2
2,266146E-2
5,379503E-2
5,282211E-2
3,984979E-2
2,882331E-2
2,979624E-2
-7,499196E-3
-5,128079E-2
3,044485E-2
3,239070E-2
6,121744E-3
1,358083E-2
1,422945E-2
-1,013034E-3
1,001344E-2
6,709167E-2
4,925472E-2
2,395869E-2
6,611874E-2
4,568733E-2
4,082271E-2
3,109347E-2
4,795749E-2
-1,661650E-3
-2,339029E-2
4,860611E-2
-1,337342E-3
-1,787705E-2
-3,247092E-2
-4,252447E-2
-4,706478E-2
-1,495828E-2
2,331007E-2
-1,074228E-2
-1,398536E-2
2,266146E-2
2,039130E-2
1,260791E-2
2,233715E-2
3,595809E-2
-3,506538E-2
8,067593E-3
4,763318E-2
-6,850580E-3
1,131067E-2
9,689133E-3
1,098637E-2
1,520237E-2
6,547013E-2
6,514582E-2
-7,823504E-3
5,473128E-3
-3,607499E-3
-5,553347E-3
-6,201963E-3
1,844545E-2
-3,931807E-3
-4,706478E-2
1,293221E-2
7,418977E-3
-1,398536E-2
-1,528259E-2
-1,787705E-2
-1,074228E-2
8,716209E-3
6,482151E-2
4,147133E-2
-8,472120E-3
3,563378E-2
3,498517E-2
1,876976E-2
1,974268E-2
5,930827E-2
-1,203951E-2
-3,798416E-2
4,824512E-3
-2,014721E-2
-8,147812E-3
-2,634574E-3
1,390514E-2
-1,041797E-2
-1,337342E-3
4,309287E-2
-1,430967E-2
-2,209306E-2
1,581431E-3
7,094669E-3
2,590454E-2
4,179564E-2
2,752608E-2
-3,765985E-2
1,228360E-2
4,017409E-2
1,455375E-2
2,849900E-2
2,201284E-2
3,303932E-2
1,163498E-2
5,574088E-2
5,736242E-2
-2,598476E-2
3,202971E-3
1,747253E-2
1,552668E-2
-4,010948E-5
1,325652E-2
-2,014721E-2
-9,344084E-2
-3,506538E-2
3,076916E-2
-6,887257E-4
1,844545E-2
2,168853E-2
3,044485E-2
2,006699E-2
8,590154E-2
6,352428E-2
3,530947E-2
7,779383E-2
7,487506E-2
5,574088E-2
6,547013E-2
7,195629E-2
3,725532E-2
1,455375E-2
7,228060E-2
3,693101E-2
8,391901E-3
-2,468752E-2
2,039130E-2
6,446052E-3
3,693101E-2
6,774028E-2
1,131067E-2
2,071561E-2
3,336362E-2
1,422945E-2
8,391901E-3
9,364825E-3
4,341718E-2
-4,738909E-2
-1,722844E-2
8,716209E-3
-1,820136E-2
-1,009366E-2
4,175896E-3
-5,553347E-3
-1,787705E-2
2,622885E-2
3,887686E-2
-2,468752E-2
-6,850580E-3
6,085067E-4
8,067593E-3
6,446052E-3
1,876976E-2
7,418977E-3
-2,857922E-2
2,817469E-2
2,882331E-2
-4,580423E-3
6,770361E-3
3,527280E-3
7,094669E-3
-6,887257E-4
5,217349E-2
4,893041E-2
1,844545E-2
4,049840E-2
3,076916E-2
1,779684E-2
1,358083E-2
4,503872E-2
-6,201963E-3
-3,182230E-2
2,233715E-2
-1,985958E-3
-7,174888E-3
-3,283190E-3
-4,256115E-3
-1,625551E-2
3,822825E-2
7,844245E-2
6,446052E-3
-3,283190E-3
4,503872E-2
3,920117E-2
3,368793E-2
2,752608E-2
4,990334E-2
-2,339029E-2
-1,337342E-3
4,568733E-2
-1,366105E-2
5,797436E-3
4,824512E-3
2,201284E-2
1,001344E-2
3,725532E-2
2,525592E-2
-1,366105E-2
1,358083E-2
2,168853E-2
1,228360E-2
2,103992E-2
2,655315E-2
-2,436322E-2
-4,576755E-2
1,617530E-2
2,168853E-2
-2,634574E-3
1,812114E-2
1,390514E-2
1,844545E-2
1,617530E-2
7,001044E-2
3,530947E-2
-2,371460E-2
1,617530E-2
1,909407E-2
1,228360E-2
-1,009366E-2
1,358083E-2
-2,306598E-2
-5,192940E-2
6,770361E-3
-1,333674E-2
-1,301243E-2
1,941838E-2
1,941838E-2
8,067593E-3
2,201284E-2
6,352428E-2
2,331007E-2
3,725532E-2
5,022765E-2
4,374148E-2
5,249780E-2
4,925472E-2
4,374148E-2
-4,382170E-2
-3,931807E-3
4,244425E-2
1,714822E-2
1,876976E-2
-2,958882E-3
1,844545E-2
5,148820E-3
4,763318E-2
7,390214E-2
-7,499196E-3
4,049840E-2
7,228060E-2
5,411934E-2
3,563378E-2
3,757963E-2
2,266146E-2
-4,220016E-2
1,974268E-2
2,395869E-2
-2,310266E-3
-1,171520E-2
-7,499196E-3
-2,760630E-2
-4,252447E-2
2,136422E-2
3,851588E-3
-5,679403E-2
-7,174888E-3
-6,850580E-3
6,085067E-4
-8,796428E-3
3,851588E-3
-3,895708E-2
-4,057862E-2
5,022765E-2
2,331007E-2
-2,958882E-3
1,905739E-3
1,585099E-2
-6,201963E-3
1,909407E-2
8,330707E-2
1,812114E-2
1,779684E-2
4,957903E-2
3,076916E-2
1,520237E-2
-1,013034E-3
1,844545E-2
-3,798416E-2
-1,268813E-2
3,368793E-2
4,500204E-3
1,455375E-2
1,909407E-2
2,817469E-2
7,094669E-3
7,682091E-2
9,530647E-2
2,395869E-2
4,828180E-2
5,703812E-2
3,984979E-2
6,446052E-3
4,568733E-2
3,498517E-2
-2,825491E-2
2,655315E-2
2,752608E-2
-1,755275E-2
-1,074228E-2
-1,236382E-2
1,358083E-2
1,812114E-2
4,763318E-2
3,401224E-2
-7,499196E-3
1,974268E-2
1,260791E-2
1,257123E-3
1,325652E-2
5,606519E-2
1,098637E-2
-1,985958E-3
5,865966E-2
1,974268E-2
3,076916E-2
5,282211E-2
4,309287E-2
2,590454E-2
6,190274E-2
9,627940E-2
2,428300E-2
-3,668692E-2
3,303932E-2
2,168853E-2
3,595809E-2
2,428300E-2
2,979624E-2
-5,744264E-2
-3,506538E-2
-9,120736E-3
-4,511893E-2
-3,441677E-2
-1,820136E-2
1,066206E-2
-4,252447E-2
1,455375E-2
3,498517E-2
-2,566045E-2
1,098637E-2
4,374148E-2
4,730887E-2
3,984979E-2
4,244425E-2
2,460731E-2
-3,247092E-2
2,878663E-3
1,228360E-2
-6,201963E-3
2,071561E-2
-3,644176E-4
1,066206E-2
1,905739E-3
7,487506E-2
4,795749E-2
-5,877655E-3
5,476796E-2
6,449720E-2
3,368793E-2
2,590454E-2
2,201284E-2
-3,701123E-2
-3,247092E-2
5,022765E-2
1,066206E-2
1,228360E-2
3,202971E-3
1,195929E-2
-1,787705E-2
-1,917429E-2
2,103992E-2
-1,949860E-2
-1,852567E-2
1,909407E-2
7,743285E-3
2,230047E-3
1,358083E-2
1,033775E-2
-3,084938E-2
-4,580423E-3
3,563378E-2
6,446052E-3
-1,074228E-2
8,067593E-3
3,141778E-2
9,364825E-3
5,606519E-2
7,844245E-2
9,364825E-3
3,563378E-2
7,001044E-2
3,563378E-2
1,909407E-2
1,617530E-2
1,682391E-2
-2,014721E-2
1,941838E-2
1,098637E-2
-8,472120E-3
1,066206E-2
6,121744E-3
9,689133E-3
-1,661650E-3
8,200984E-2
6,838890E-2
1,747253E-2
3,336362E-2
3,563378E-2
4,601164E-2
3,855255E-2
5,865966E-2
7,418977E-3
-1,690413E-2
1,974268E-2
1,682391E-2
-1,074228E-2
1,422945E-2
5,148820E-3
6,121744E-3
3,368793E-2
4,860611E-2
-2,079583E-2
-3,311954E-2
3,202971E-3
-6,201963E-3
-3,607499E-3
9,328148E-4
3,757963E-2
-4,057862E-2
-3,247092E-2
2,363438E-2
-1,985958E-3
-9,769352E-3
-6,887257E-4
2,103992E-2
6,770361E-3
5,736242E-2
6,838890E-2
2,841986E-4
7,094669E-3
1,844545E-2
2,979624E-2
2,298577E-2
3,822825E-2
1,260791E-2
-3,830846E-2
8,067593E-3
1,714822E-2
-1,171520E-2
1,293221E-2
2,460731E-2
4,341718E-2
3,174208E-2
7,065906E-2
7,033475E-2
1,066206E-2
6,417289E-2
6,903752E-2
7,033475E-2
4,601164E-2
5,865966E-2
7,418977E-3
-4,155155E-2
1,033775E-2
-7,823504E-3
-1,366105E-2
-2,306598E-2
-2,339029E-2
-4,447032E-2
-4,220016E-2
1,812114E-2
-3,214661E-2
-4,868632E-2
2,230047E-3
2,914762E-2
1,455375E-2
1,714822E-2
2,460731E-2
-3,441677E-2
-6,887257E-4
6,125412E-2
4,374148E-2
4,601164E-2
3,595809E-2
3,466086E-2
1,649960E-2
3,693101E-2
8,200984E-2
3,174208E-2
7,098336E-2
7,292921E-2
6,936182E-2
9,238770E-2
1,008197E-1
6,774028E-2
-2,634574E-3
4,406579E-2
6,871321E-2
5,249780E-2
4,957903E-2
2,428300E-2
4,276856E-2
2,201284E-2
1,008197E-1
7,811814E-2
1,714822E-2
3,790394E-2
3,887686E-2
3,076916E-2
1,581431E-3
5,797436E-3
-2,371460E-2
-2,728199E-2
3,433655E-2
6,121744E-3
-4,256115E-3
7,418977E-3
6,446052E-3
-2,468752E-2
4,175896E-3
6,352428E-2
4,568733E-2
-2,958882E-3
2,331007E-2
-1,661650E-3
-2,958882E-3
-1,203951E-2
2,878663E-3
-3,344384E-2
-2,144444E-2
2,590454E-2
-1,985958E-3
-5,553347E-3
-4,414601E-2
-4,904731E-3
-9,445044E-3
3,887686E-2
4,698456E-2
-2,468752E-2
1,033775E-2
2,882331E-2
1,844545E-2
-1,884998E-2
1,455375E-2
2,849900E-2
-2,663337E-2
2,558023E-2
4,536302E-2
1,905739E-3
1,098637E-2
-9,769352E-3
1,812114E-2
1,228360E-2
8,298276E-2
4,730887E-2
9,328148E-4
9,689133E-3
1,585099E-2
1,941838E-2
1,257123E-3
6,770361E-3
-4,576755E-2
-6,133434E-2
1,422945E-2
-2,468752E-2
-3,214661E-2
-3,149799E-2
-2,857922E-2
-1,560690E-2
-2,310266E-3
5,055195E-2
1,131067E-2
1,455375E-2
2,460731E-2
2,039130E-2
9,040517E-3
1,228360E-2
1,714822E-2
-3,376815E-2
-2,501183E-2
-1,495828E-2
-2,598476E-2
-2,306598E-2
-1,560690E-2
-3,571400E-2
-2,403891E-2
1,876976E-2
4,957903E-2
-1,430967E-2
-5,553347E-3
3,303932E-2
5,833535E-2
4,730887E-2
3,336362E-2
3,855255E-2
-7,823504E-3
6,449720E-2
6,871321E-2
4,990334E-2
4,082271E-2
2,103992E-2
1,487806E-2
1,325652E-2
4,795749E-2
4,017409E-2
-1,009366E-2
1,649960E-2
1,747253E-2
5,148820E-3
-3,931807E-3
2,136422E-2
-3,311954E-2
-5,128079E-2
1,001344E-2
3,336362E-2
1,876976E-2
9,040517E-3
-1,985958E-3
2,841986E-4
4,175896E-3
7,001044E-2
3,012054E-2
1,487806E-2
3,239070E-2
3,239070E-2
2,168853E-2
7,743285E-3
-4,010948E-5
-4,382170E-2
-1,236382E-2
3,527280E-3
-1,528259E-2
-9,769352E-3
-8,472120E-3
8,716209E-3
-9,769352E-3
1,974268E-2
4,795749E-2
2,878663E-3
1,293221E-2
2,493161E-2
6,446052E-3
-1,139089E-2
-4,904731E-3
-7,823504E-3
-9,019776E-2
-6,749619E-2
-6,587465E-2
-9,700823E-2
-1,213313E-1
-1,625185E-1
-1,680317E-1
-1,485732E-1
2,363438E-2
1,828697E-1
3,349702E-1
6,009028E-1
7,718132E-1
9,261839E-1
1,068879E+0
1,213521E+0
1,280328E+0
1,340001E+0
1,459995E+0
1,503452E+0
1,527775E+0
1,530370E+0
1,453509E+0
1,353946E+0
1,219358E+0
1,043259E+0
7,458685E-1
5,003673E-1
2,613522E-1
-2,958882E-3
-2,406767E-1
-4,712598E-1
-6,418458E-1
-8,474571E-1
-9,596677E-1
-1,006368E+0
-1,090040E+0
-1,108525E+0
-1,097823E+0
-1,065716E+0
-1,036853E+0
-9,583705E-1
-9,074541E-1
-9,142646E-1
-8,581593E-1
-8,267014E-1
-7,550293E-1
-7,375167E-1
-6,843302E-1
-6,564397E-1
-6,778440E-1
-6,042261E-1
-5,549313E-1
-5,721196E-1
-5,001232E-1
-4,608819E-1
-4,015335E-1
-4,021821E-1
-3,029439E-1
-2,912688E-1
-3,061869E-1
-2,422983E-1
-1,823013E-1
-1,362495E-1
-1,210070E-1
-7,852267E-2
-1,047916E-1
-1,219800E-1
-5,063217E-2
-4,349739E-2
-5,095648E-2
-3,603831E-2
-3,701123E-2
-1,337342E-3
1,905739E-3
5,217349E-2
5,473128E-3
1,260791E-2
5,314642E-2
3,141778E-2
2,103992E-2
3,109347E-2
5,217349E-2
3,527280E-3
1,649960E-2
5,606519E-2
6,352428E-2
6,806459E-2
7,292921E-2
7,909107E-2
7,909107E-2
1,099003E-1
1,274130E-1
7,682091E-2
9,109047E-2
1,215754E-1
1,047114E-1
1,063329E-1
9,725232E-2
6,709167E-2
2,298577E-2
8,590154E-2
1,053600E-1
7,876676E-2
7,617229E-2
6,222705E-2
7,617229E-2
7,001044E-2
1,248185E-1
1,063329E-1
8,395569E-2
1,066573E-1
1,099003E-1
1,008197E-1
8,687446E-2
8,849600E-2
4,957903E-2
3,174208E-2
9,952248E-2
7,941537E-2
6,157843E-2
5,833535E-2
5,184919E-2
3,466086E-2
5,379503E-2
1,196296E-1
5,898396E-2
2,363438E-2
6,514582E-2
4,211994E-2
3,920117E-2
3,174208E-2
4,990334E-2
2,230047E-3
1,001344E-2
5,509227E-2
2,720177E-2
9,689133E-3
-1,013034E-3
1,649960E-2
9,689133E-3
6,838890E-2
9,238770E-2
2,752608E-2
3,855255E-2
3,628240E-2
2,687746E-2
1,779684E-2
4,049840E-2
3,401224E-2
-4,187585E-2
-1,495828E-2
3,628240E-2
5,473128E-3
2,841986E-4
1,682391E-2
1,066206E-2
1,552668E-2
7,552368E-2
4,503872E-2
6,121744E-3
4,309287E-2
4,211994E-2
4,503872E-2
3,984979E-2
5,606519E-2
1,812114E-2
-1,333674E-2
4,893041E-2
-3,607499E-3
-3,863277E-2
-2,958882E-3
1,844545E-2
8,391901E-3
2,006699E-2
5,671381E-2
2,554355E-3
-1,495828E-2
-6,887257E-4
2,266146E-2
7,065906E-2
3,660671E-2
3,368793E-2
-2,533614E-2
-1,139089E-2
4,666026E-2
1,228360E-2
1,617530E-2
1,909407E-2
2,233715E-2
1,228360E-2
4,309287E-2
4,439010E-2
-2,079583E-2
-1,013034E-3
3,044485E-2
2,817469E-2
7,094669E-3
1,779684E-2
2,655315E-2
9,689133E-3
3,660671E-2
4,633595E-2
1,066206E-2
4,568733E-2
2,752608E-2
4,276856E-2
3,206639E-2
1,014683E-1
9,044185E-2
3,174208E-2
6,644305E-2
3,822825E-2
5,120057E-2
2,785039E-2
3,595809E-2
-1,917429E-2
-4,544324E-2
4,147133E-2
3,141778E-2
-4,904731E-3
-1,690413E-2
5,473128E-3
1,358083E-2
1,422945E-2
6,774028E-2
3,012054E-2
3,790394E-2
7,876676E-2
6,190274E-2
4,860611E-2
3,855255E-2
5,249780E-2
1,257123E-3
1,066206E-2
6,449720E-2
2,168853E-2
2,947193E-2
1,358083E-2
2,882331E-2
2,841986E-4
4,925472E-2
7,163198E-2
1,325652E-2
1,487806E-2
4,471441E-2
3,693101E-2
5,638950E-2
2,655315E-2
1,714822E-2
-4,414601E-2
4,439010E-2
2,849900E-2
8,716209E-3
2,331007E-2
3,076916E-2
3,012054E-2
1,905739E-3
6,255135E-2
6,092981E-2
5,797436E-3
5,055195E-2
3,303932E-2
2,103992E-2
1,747253E-2
3,790394E-2
1,714822E-2
-1,495828E-2
4,763318E-2
1,098637E-2
2,554355E-3
-1,430967E-2
9,040517E-3
-4,580423E-3
2,331007E-2
7,909107E-2
3,141778E-2
2,233715E-2
7,228060E-2
5,022765E-2
4,795749E-2
4,179564E-2
3,109347E-2
9,328148E-4
-6,201963E-3
4,601164E-2
1,581431E-3
3,851588E-3
1,390514E-2
3,952548E-2
2,168853E-2
5,411934E-2
7,422644E-2
8,716209E-3
2,039130E-2
1,520237E-2
5,087626E-2
6,741597E-2
9,822524E-2
8,103691E-2
3,466086E-2
7,487506E-2
9,109047E-2
5,184919E-2
6,384859E-2
6,547013E-2
6,579443E-2
5,217349E-2
1,092517E-1
6,352428E-2
1,358083E-2
5,638950E-2
6,255135E-2
6,028120E-2
1,487806E-2
3,239070E-2
1,974268E-2
9,328148E-4
5,898396E-2
3,466086E-2
2,752608E-2
7,876676E-2
6,611874E-2
6,514582E-2
6,741597E-2
1,215754E-1
6,611874E-2
5,736242E-2
9,433355E-2
8,265846E-2
7,649660E-2
6,482151E-2
8,330707E-2
1,098637E-2
4,406579E-2
8,719877E-2
5,184919E-2
5,347073E-2
6,709167E-2
5,120057E-2
4,439010E-2
7,649660E-2
9,433355E-2
4,536302E-2
7,455075E-2
8,914462E-2
7,552368E-2
7,649660E-2
8,330707E-2
6,514582E-2
8,716209E-3
5,541658E-2
7,714522E-2
4,341718E-2
5,898396E-2
4,568733E-2
2,201284E-2
1,098637E-2
6,190274E-2
7,714522E-2
1,033775E-2
5,249780E-2
4,439010E-2
3,044485E-2
1,905739E-3
9,040517E-3
-6,165865E-2
-6,036142E-2
1,260791E-2
-2,047152E-2
-3,830846E-2
-3,474108E-2
-4,122724E-2
-4,609186E-2
-5,711833E-2
2,230047E-3
-2,403891E-2
-5,192940E-2
-1,755275E-2
-3,830846E-2
-7,203651E-2
-7,657682E-2
-4,414601E-2
-9,927839E-2
-1,028458E-1
-8,371160E-2
-1,021972E-1
-1,002513E-1
-1,096562E-1
-1,135479E-1
-1,284661E-1
-7,009066E-2
-4,090293E-2
-1,248987E-1
-1,080347E-1
-7,527959E-2
-9,149499E-2
-8,954914E-2
-8,825191E-2
-1,012242E-1
-1,634914E-1
-1,054402E-1
-1,148452E-1
-1,531135E-1
-1,644643E-1
-1,683560E-1
-1,592754E-1
-1,764637E-1
-1,300877E-1
-1,336550E-1
-1,732206E-1
-1,482489E-1
-1,479246E-1
-1,356009E-1
-1,356009E-1
-1,099806E-1
-1,440329E-1
-2,075973E-1
-1,073861E-1
-1,236015E-1
-1,248987E-1
-1,116021E-1
-9,992700E-2
-1,112778E-1
-9,765685E-2
-3,506538E-2
-9,473807E-2
-1,203584E-1
-7,430666E-2
-7,203651E-2
-9,571100E-2
-8,273867E-2
-5,257802E-2
-7,787405E-2
-6,068572E-2
-4,904731E-3
-2,890353E-2
-1,852567E-2
5,148820E-3
1,909407E-2
-4,904731E-3
3,693101E-2
8,719877E-2
4,374148E-2
7,617229E-2
1,001711E-1
8,363138E-2
6,936182E-2
6,774028E-2
6,676736E-2
-3,052507E-2
4,244425E-2
8,460430E-2
5,347073E-2
5,055195E-2
5,022765E-2
4,568733E-2
4,957903E-2
8,914462E-2
9,044185E-2
2,428300E-2
8,038830E-2
8,460430E-2
9,660370E-2
8,817169E-2
1,423311E-1
1,241699E-1
7,260490E-2
1,293588E-1
8,655015E-2
8,298276E-2
9,400924E-2
8,687446E-2
7,844245E-2
7,260490E-2
1,296831E-1
8,590154E-2
5,217349E-2
8,103691E-2
5,898396E-2
4,536302E-2
4,082271E-2
3,012054E-2
-3,084938E-2
-8,147812E-3
5,671381E-2
2,266146E-2
2,103992E-2
3,012054E-2
3,498517E-2
1,617530E-2
4,503872E-2
8,590154E-2
2,720177E-2
3,790394E-2
7,584799E-2
3,466086E-2
2,914762E-2
4,082271E-2
6,125412E-2
-8,472120E-3
3,790394E-2
4,666026E-2
2,878663E-3
1,066206E-2
8,716209E-3
8,391901E-3
-3,644176E-4
8,622584E-2
9,303631E-2
2,298577E-2
6,060550E-2
9,627940E-2
4,925472E-2
5,217349E-2
4,309287E-2
2,785039E-2
-1,366105E-2
5,865966E-2
5,055195E-2
2,395869E-2
9,328148E-4
1,260791E-2
1,195929E-2
2,071561E-2
5,606519E-2
1,293221E-2
-2,958882E-3
2,849900E-2
2,785039E-2
3,174208E-2
6,514582E-2
7,876676E-2
1,909407E-2
6,770361E-3
7,098336E-2
3,174208E-2
3,984979E-2
3,303932E-2
6,417289E-2
3,303932E-2
6,449720E-2
9,757663E-2
1,487806E-2
3,076916E-2
4,147133E-2
5,087626E-2
1,779684E-2
2,687746E-2
1,098637E-2
-3,993001E-2
1,682391E-2
4,017409E-2
-7,499196E-3
1,260791E-2
2,785039E-2
4,309287E-2
1,844545E-2
7,357783E-2
7,098336E-2
-3,283190E-3
5,055195E-2
5,444365E-2
5,801104E-2
4,666026E-2
4,763318E-2
2,878663E-3
-3,538969E-2
2,266146E-2
2,428300E-2
1,455375E-2
6,121744E-3
-4,010948E-5
2,841986E-4
2,622885E-2
8,849600E-2
4,211994E-2
1,974268E-2
6,741597E-2
8,103691E-2
4,990334E-2
3,757963E-2
5,898396E-2
2,230047E-3
1,585099E-2
7,065906E-2
3,660671E-2
3,401224E-2
1,779684E-2
3,660671E-2
-3,644176E-4
7,094669E-3
4,536302E-2
-1,917429E-2
-1,203951E-2
5,797436E-3
-1,528259E-2
-2,598476E-2
-1,820136E-2
-2,339029E-2
-9,798115E-2
-4,609186E-2
-3,931807E-3
-1,787705E-2
-8,472120E-3
-2,241737E-2
-4,904731E-3
-2,501183E-2
3,660671E-2
4,147133E-2
-1,787705E-2
2,136422E-2
4,828180E-2
2,590454E-2
5,797436E-3
2,103992E-2
-9,120736E-3
-3,993001E-2
1,779684E-2
-1,041797E-2
-1,333674E-2
2,841986E-4
-5,229039E-3
-1,852567E-2
-1,593121E-2
6,871321E-2
4,536302E-2
8,716209E-3
3,336362E-2
5,509227E-2
4,082271E-2
4,374148E-2
5,638950E-2
-3,644176E-4
-4,010948E-5
6,352428E-2
2,720177E-2
9,689133E-3
-1,106658E-2
1,552668E-2
-7,823504E-3
2,947193E-2
4,179564E-2
-3,376815E-2
-2,468752E-2
2,006699E-2
4,175896E-3
1,228360E-2
1,033775E-2
1,585099E-2
-2,955215E-2
9,689133E-3
5,120057E-2
1,131067E-2
1,195929E-2
9,689133E-3
3,368793E-2
1,585099E-2
8,265846E-2
7,357783E-2
1,422945E-2
2,363438E-2
1,909407E-2
-1,820136E-2
4,824512E-3
1,131067E-2
-1,787705E-2
-4,933494E-2
9,689133E-3
-1,463397E-2
-2,241737E-2
-2,566045E-2
9,364825E-3
-2,634574E-3
-3,283190E-3
5,476796E-2
-2,958882E-3
-2,501183E-2
1,617530E-2
3,725532E-2
2,266146E-2
1,066206E-2
2,331007E-2
-1,982290E-2
-3,311954E-2
8,716209E-3
-4,256115E-3
-2,695768E-2
7,743285E-3
-1,337342E-3
-1,074228E-2
3,595809E-2
7,292921E-2
1,649960E-2
3,206639E-2
5,087626E-2
6,547013E-2
4,471441E-2
3,012054E-2
4,374148E-2
-3,931807E-3
1,714822E-2
5,411934E-2
6,770361E-3
2,006699E-2
2,752608E-2
2,071561E-2
-7,823504E-3
2,882331E-2
2,395869E-2
-9,769352E-3
1,909407E-2
1,358083E-2
1,293221E-2
3,851588E-3
2,878663E-3
-4,122724E-2
-6,619896E-2
7,418977E-3
2,233715E-2
2,558023E-2
2,395869E-2
-4,904731E-3
1,581431E-3
3,851588E-3
5,120057E-2
3,563378E-2
1,325652E-2
4,179564E-2
5,411934E-2
7,746953E-2
3,920117E-2
4,276856E-2
-7,174888E-3
-7,174888E-3
4,763318E-2
-3,283190E-3
-5,553347E-3
-2,634574E-3
2,230047E-3
-2,112014E-2
1,195929E-2
5,963258E-2
2,687746E-2
2,785039E-2
4,309287E-2
4,049840E-2
2,266146E-2
3,109347E-2
1,682391E-2
-3,928139E-2
5,797436E-3
5,087626E-2
1,905739E-3
6,446052E-3
-4,738909E-2
-1,333674E-2
-2,598476E-2
4,536302E-2
4,147133E-2
-1,009366E-2
6,446052E-3
1,260791E-2
-8,147812E-3
-1,463397E-2
1,195929E-2
8,391901E-3
-1,820136E-2
3,466086E-2
1,941838E-2
2,230047E-3
1,617530E-2
1,001344E-2
2,525592E-2
2,460731E-2
7,811814E-2
3,401224E-2
4,175896E-3
2,233715E-2
2,006699E-2
2,947193E-2
3,498517E-2
2,785039E-2
-1,917429E-2
-2,533614E-2
4,795749E-2
1,131067E-2
1,195929E-2
1,033775E-2
3,628240E-2
2,914762E-2
5,833535E-2
8,946893E-2
2,363438E-2
4,049840E-2
3,044485E-2
4,633595E-2
3,401224E-2
6,287566E-2
3,433655E-2
-1,657982E-2
-1,139089E-2
-3,931807E-3
-3,863277E-2
-1,398536E-2
-1,106658E-2
-1,985958E-3
-3,084938E-2
3,628240E-2
4,439010E-2
-7,499196E-3
1,779684E-2
1,325652E-2
3,401224E-2
2,849900E-2
2,720177E-2
-7,499196E-3
-4,479463E-2
2,233715E-2
2,331007E-2
-6,850580E-3
1,228360E-2
2,554355E-3
-1,106658E-2
-8,147812E-3
4,147133E-2
5,797436E-3
-1,884998E-2
2,752608E-2
1,974268E-2
1,581431E-3
9,040517E-3
4,666026E-2
-1,820136E-2
-3,538969E-2
4,244425E-2
4,114702E-2
2,460731E-2
2,395869E-2
1,325652E-2
3,527280E-3
4,244425E-2
6,514582E-2
2,878663E-3
2,363438E-2
4,666026E-2
3,952548E-2
3,498517E-2
8,067593E-3
-1,985958E-3
-4,090293E-2
-6,201963E-3
2,136422E-2
-3,084938E-2
-3,765985E-2
-2,306598E-2
-7,823504E-3
-3,311954E-2
2,914762E-2
2,947193E-2
-6,887257E-4
2,622885E-2
3,336362E-2
6,121744E-3
1,552668E-2
3,401224E-2
2,590454E-2
-2,339029E-2
5,736242E-2
4,730887E-2
2,785039E-2
2,363438E-2
1,163498E-2
2,841986E-4
8,391901E-3
7,098336E-2
2,006699E-2
-1,337342E-3
3,044485E-2
3,174208E-2
2,006699E-2
9,040517E-3
3,920117E-2
-1,013034E-3
1,001344E-2
5,768673E-2
1,131067E-2
-9,769352E-3
1,390514E-2
1,520237E-2
1,520237E-2
4,276856E-2
8,752308E-2
1,520237E-2
3,202971E-3
1,066206E-2
-3,644176E-4
1,131067E-2
8,716209E-3
-8,472120E-3
-8,922484E-2
-3,765985E-2
-8,147812E-3
-4,868632E-2
-3,247092E-2
-3,214661E-2
-1,560690E-2
-3,644176E-4
6,028120E-2
5,217349E-2
-7,823504E-3
2,817469E-2
3,076916E-2
2,849900E-2
3,433655E-2
4,795749E-2
1,682391E-2
-1,301243E-2
2,655315E-2
2,554355E-3
-7,499196E-3
2,558023E-2
2,136422E-2
1,195929E-2
1,905739E-3
6,352428E-2
2,817469E-2
-1,333674E-2
3,206639E-2
1,455375E-2
6,579443E-2
4,309287E-2
5,768673E-2
-5,229039E-3
5,148820E-3
4,471441E-2
1,455375E-2
2,817469E-2
2,979624E-2
3,271501E-2
8,391901E-3
4,276856E-2
6,644305E-2
-9,769352E-3
1,293221E-2
5,379503E-2
1,520237E-2
-5,877655E-3
1,260791E-2
1,682391E-2
-3,765985E-2
-1,203951E-2
1,585099E-2
-1,301243E-2
1,131067E-2
1,257123E-3
-4,904731E-3
-7,174888E-3
5,671381E-2
5,898396E-2
9,364825E-3
2,395869E-2
5,148820E-3
4,374148E-2
2,785039E-2
2,752608E-2
-2,310266E-3
-3,149799E-2
3,595809E-2
4,893041E-2
-6,887257E-4
-1,009366E-2
1,228360E-2
5,473128E-3
3,851588E-3
6,092981E-2
2,168853E-2
1,358083E-2
5,120057E-2
3,303932E-2
4,503872E-2
3,012054E-2
4,276856E-2
-2,403891E-2
-2,403891E-2
2,979624E-2
-8,472120E-3
-1,139089E-2
5,473128E-3
-1,949860E-2
-5,679403E-2
-6,850580E-3
3,466086E-2
-2,987645E-2
-2,144444E-2
5,797436E-3
3,202971E-3
-3,607499E-3
-4,256115E-3
1,293221E-2
-2,274168E-2
1,812114E-2
4,439010E-2
2,460731E-2
3,239070E-2
4,276856E-2
2,298577E-2
2,785039E-2
7,195629E-2
6,125412E-2
-1,985958E-3
2,785039E-2
2,590454E-2
1,714822E-2
1,260791E-2
3,303932E-2
-1,009366E-2
-8,241437E-2
-9,769352E-3
-9,120736E-3
-1,236382E-2
-1,337342E-3
2,841986E-4
1,325652E-2
4,147133E-2
7,098336E-2
1,779684E-2
2,841986E-4
4,439010E-2
4,341718E-2
4,309287E-2
3,174208E-2
4,309287E-2
-1,301243E-2
-1,009366E-2
4,503872E-2
-1,106658E-2
-1,041797E-2
-7,823504E-3
-3,931807E-3
-3,409246E-2
3,851588E-3
3,498517E-2
-9,120736E-3
5,473128E-3
4,536302E-2
4,341718E-2
5,282211E-2
4,536302E-2
3,466086E-2
-3,993001E-2
1,098637E-2
3,887686E-2
1,001344E-2
2,331007E-2
1,487806E-2
3,952548E-2
1,617530E-2
7,519937E-2
3,757963E-2
-2,112014E-2
5,797436E-3
4,049840E-2
3,271501E-2
3,595809E-2
3,757963E-2
1,163498E-2
-2,533614E-2
2,136422E-2
1,909407E-2
-4,904731E-3
1,325652E-2
4,500204E-3
1,390514E-2
7,418977E-3
7,292921E-2
4,017409E-2
-3,644176E-4
5,509227E-2
3,855255E-2
6,157843E-2
2,298577E-2
3,141778E-2
-3,117369E-2
-1,203951E-2
5,541658E-2
4,568733E-2
4,309287E-2
4,828180E-2
5,995689E-2
3,368793E-2
5,671381E-2
8,687446E-2
1,325652E-2
3,239070E-2
7,195629E-2
5,930827E-2
5,120057E-2
3,595809E-2
1,974268E-2
-3,830846E-2
-3,376815E-2
3,530947E-2
-2,047152E-2
-4,580423E-3
-9,445044E-3
-1,366105E-2
-5,030786E-2
1,228360E-2
9,040517E-3
-4,187585E-2
1,131067E-2
9,040517E-3
1,195929E-2
-2,310266E-3
-2,634574E-3
-3,084938E-2
-5,225371E-2
1,812114E-2
2,558023E-2
2,841986E-4
9,364825E-3
2,006699E-2
8,716209E-3
2,687746E-2
9,303631E-2
5,217349E-2
1,293221E-2
6,060550E-2
3,920117E-2
1,617530E-2
-8,472120E-3
2,882331E-2
-2,274168E-2
-2,987645E-2
2,168853E-2
-1,366105E-2
-1,106658E-2
-1,657982E-2
-1,528259E-2
-1,884998E-2
4,244425E-2
6,190274E-2
1,487806E-2
2,266146E-2
7,714522E-2
5,930827E-2
5,541658E-2
4,795749E-2
5,120057E-2
-1,366105E-2
8,391901E-3
3,141778E-2
-3,668692E-2
-2,436322E-2
-2,339029E-2
-1,236382E-2
-2,306598E-2
1,195929E-2
-3,283190E-3
-4,155155E-2
-8,796428E-3
-1,337342E-3
1,257123E-3
4,824512E-3
4,179564E-2
-7,174888E-3
-5,095648E-2
2,590454E-2
-6,887257E-4
-1,268813E-2
-4,580423E-3
1,001344E-2
-1,013034E-3
1,098637E-2
3,466086E-2
-4,904731E-3
-7,463097E-2
-8,147812E-3
3,527280E-3
1,257123E-3
-1,755275E-2
-6,850580E-3
-7,690113E-2
-5,290233E-2
2,103992E-2
-1,366105E-2
-1,366105E-2
-2,958882E-3
1,195929E-2
-1,495828E-2
6,121744E-3
6,028120E-2
5,797436E-3
2,201284E-2
5,087626E-2
7,130767E-2
3,693101E-2
4,633595E-2
4,406579E-2
2,230047E-3
1,455375E-2
4,828180E-2
5,797436E-3
-1,661650E-3
-3,607499E-3
6,446052E-3
-4,010948E-5
5,865966E-2
7,941537E-2
-1,398536E-2
3,012054E-2
3,303932E-2
1,390514E-2
-3,283190E-3
1,131067E-2
-3,052507E-2
-8,890053E-2
-8,796428E-3
-1,268813E-2
-1,982290E-2
-1,982290E-2
-3,283190E-3
-2,339029E-2
-3,214661E-2
4,406579E-2
2,136422E-2
-3,644176E-4
3,271501E-2
1,876976E-2
-1,203951E-2
-7,174888E-3
4,500204E-3
-3,506538E-2
-2,209306E-2
4,763318E-2
2,230047E-3
-2,663337E-2
-1,074228E-2
-2,047152E-2
-3,117369E-2
-2,857922E-2
4,500204E-3
-6,522604E-2
-7,073927E-2
-7,430666E-2
-1,132236E-1
-1,557080E-1
-7,430666E-2
1,037385E-1
2,506501E-1
4,903137E-1
7,063029E-1
8,454311E-1
1,008558E+0
1,136336E+0
1,232006E+0
1,301408E+0
1,455130E+0
1,530046E+0
1,502804E+0
1,538153E+0
1,508966E+0
1,428213E+0
1,265086E+0
1,081852E+0
8,314859E-1
5,522566E-1
3,518342E-1
8,557723E-2
-1,829499E-1
-4,135329E-1
-6,006587E-1
-7,566509E-1
-9,006437E-1
-9,327502E-1
-1,036853E+0
-1,093607E+0
-1,063122E+0
-1,045609E+0
-1,022908E+0
-9,927472E-1
-9,032381E-1
-9,220480E-1
-9,116701E-1
-8,007568E-1
-7,670287E-1
-7,401112E-1
-6,969782E-1
-6,486563E-1
-6,457375E-1
-5,902808E-1
-5,153657E-1
-5,503909E-1
-5,202303E-1
-4,625034E-1
-4,216406E-1
-3,801292E-1
-3,522387E-1
-3,185107E-1
-3,470498E-1
-2,896472E-1
-2,066244E-1
-2,315961E-1
-1,835985E-1
-1,501948E-1
-1,151695E-1
-1,242501E-1
-5,646972E-2
-2,857922E-2
-6,555034E-2
-1,495828E-2
-6,850580E-3
5,473128E-3
-2,634574E-3
3,206639E-2
1,585099E-2
-2,112014E-2
3,433655E-2
3,595809E-2
4,730887E-2
3,271501E-2
3,822825E-2
4,795749E-2
6,774028E-2
1,173594E-1
8,719877E-2
5,768673E-2
9,109047E-2
1,167108E-1
1,017926E-1
9,887386E-2
1,206025E-1
7,552368E-2
6,222705E-2
9,660370E-2
8,460430E-2
8,038830E-2
7,065906E-2
7,909107E-2
6,611874E-2
7,163198E-2
1,043871E-1
6,741597E-2
5,509227E-2
8,103691E-2
7,001044E-2
6,903752E-2
6,547013E-2
4,795749E-2
-1,985958E-3
1,098637E-2
8,655015E-2
5,606519E-2
6,092981E-2
6,222705E-2
9,076616E-2
6,903752E-2
1,196296E-1
1,514118E-1
6,482151E-2
1,056843E-1
1,034142E-1
1,011440E-1
7,455075E-2
9,173908E-2
6,579443E-2
2,136422E-2
5,865966E-2
4,763318E-2
4,244425E-2
3,952548E-2
2,168853E-2
1,487806E-2
2,687746E-2
1,147650E-1
7,649660E-2
3,433655E-2
6,449720E-2
6,644305E-2
7,746953E-2
6,644305E-2
8,719877E-2
5,314642E-2
3,174208E-2
8,363138E-2
3,952548E-2
2,817469E-2
1,195929E-2
3,530947E-2
2,039130E-2
4,568733E-2
6,709167E-2
-6,526271E-3
-1,106658E-2
2,395869E-2
2,687746E-2
3,044485E-2
2,687746E-2
3,984979E-2
-2,274168E-2
4,175896E-3
5,638950E-2
1,163498E-2
1,779684E-2
7,094669E-3
3,076916E-2
1,228360E-2
6,903752E-2
7,228060E-2
2,230047E-3
7,094669E-3
1,131067E-2
2,136422E-2
2,878663E-3
4,175896E-3
-2,371460E-2
-5,809126E-2
4,824512E-3
-1,074228E-2
-2,306598E-2
-4,904731E-3
1,585099E-2
2,201284E-2
5,797436E-3
4,828180E-2
2,428300E-2
1,390514E-2
5,898396E-2
4,990334E-2
4,082271E-2
2,979624E-2
5,638950E-2
2,554355E-3
-1,139089E-2
2,071561E-2
-7,499196E-3
9,328148E-4
-2,634574E-3
9,040517E-3
4,500204E-3
4,439010E-2
8,622584E-2
2,947193E-2
1,001344E-2
6,060550E-2
5,671381E-2
5,347073E-2
4,503872E-2
4,698456E-2
-3,960570E-2
6,121744E-3
6,579443E-2
2,525592E-2
3,822825E-2
2,817469E-2
4,795749E-2
4,175896E-3
4,568733E-2
6,352428E-2
1,033775E-2
4,730887E-2
3,303932E-2
4,309287E-2
3,790394E-2
9,400924E-2
7,876676E-2
1,455375E-2
4,049840E-2
5,379503E-2
7,001044E-2
4,309287E-2
3,790394E-2
4,439010E-2
3,920117E-2
8,103691E-2
4,795749E-2
-1,013034E-3
3,595809E-2
2,947193E-2
1,747253E-2
-1,203951E-2
-3,931807E-3
-4,479463E-2
-4,317309E-2
1,812114E-2
-1,041797E-2
-1,949860E-2
-4,010948E-5
-1,333674E-2
-2,112014E-2
1,747253E-2
7,390214E-2
3,239070E-2
2,849900E-2
4,698456E-2
1,876976E-2
4,341718E-2
3,984979E-2
6,028120E-2
1,649960E-2
3,952548E-2
5,541658E-2
1,487806E-2
1,066206E-2
-8,472120E-3
1,552668E-2
1,163498E-2
6,222705E-2
5,314642E-2
-3,928139E-2
6,446052E-3
1,098637E-2
-6,887257E-4
8,716209E-3
1,941838E-2
1,974268E-2
-3,931807E-3
3,206639E-2
3,498517E-2
2,331007E-2
3,628240E-2
4,990334E-2
4,828180E-2
3,984979E-2
1,212511E-1
1,021169E-1
3,401224E-2
6,028120E-2
5,055195E-2
6,255135E-2
6,060550E-2
5,736242E-2
1,905739E-3
1,195929E-2
9,011754E-2
3,466086E-2
2,395869E-2
2,785039E-2
5,833535E-2
6,190274E-2
7,552368E-2
1,008197E-1
4,828180E-2
5,865966E-2
7,228060E-2
6,676736E-2
9,498216E-2
7,617229E-2
7,325352E-2
-1,985958E-3
1,844545E-2
4,666026E-2
1,228360E-2
2,752608E-2
3,693101E-2
6,028120E-2
3,628240E-2
9,011754E-2
8,914462E-2
2,914762E-2
7,487506E-2
9,011754E-2
1,209268E-1
1,108733E-1
1,043871E-1
7,682091E-2
3,401224E-2
8,136122E-2
7,033475E-2
7,682091E-2
6,741597E-2
7,001044E-2
8,298276E-2
7,357783E-2
9,887386E-2
8,136122E-2
3,530947E-2
6,449720E-2
7,617229E-2
7,228060E-2
6,157843E-2
9,238770E-2
2,590454E-2
2,168853E-2
8,298276E-2
6,806459E-2
7,455075E-2
4,990334E-2
4,828180E-2
4,698456E-2
5,898396E-2
8,460430E-2
5,671381E-2
5,995689E-2
8,330707E-2
5,963258E-2
4,406579E-2
1,779684E-2
7,743285E-3
-4,414601E-2
2,460731E-2
3,044485E-2
-2,403891E-2
-3,603831E-2
-3,571400E-2
-3,603831E-2
-5,387525E-2
-1,820136E-2
1,098637E-2
-3,506538E-2
-5,877655E-3
-2,760630E-2
-2,468752E-2
-2,598476E-2
-1,041797E-2
-4,414601E-2
-6,976635E-2
-2,922784E-2
-2,793061E-2
-4,771340E-2
-7,300943E-2
-9,635961E-2
-6,165865E-2
-7,333374E-2
-3,247092E-2
-6,165865E-2
-1,141966E-1
-7,495528E-2
-7,560390E-2
-1,145209E-1
-1,518163E-1
-1,116021E-1
-1,476003E-1
-1,407898E-1
-9,214361E-2
-1,385197E-1
-1,206827E-1
-1,453301E-1
-1,323578E-1
-1,488975E-1
-1,323578E-1
-7,852267E-2
-1,291147E-1
-1,485732E-1
-1,557080E-1
-1,557080E-1
-1,485732E-1
-1,453301E-1
-1,450058E-1
-2,192724E-1
-1,972194E-1
-1,521406E-1
-1,810040E-1
-1,800311E-1
-1,829499E-1
-1,570052E-1
-1,602483E-1
-1,077104E-1
-9,862977E-2
-1,579782E-1
-1,187369E-1
-9,181930E-2
-8,954914E-2
-9,246792E-2
-7,625251E-2
-7,722544E-2
-1,096562E-1
-6,360450E-2
-7,106358E-2
-6,425311E-2
-6,101003E-2
-4,057862E-2
-4,349739E-2
-5,030786E-2
1,520237E-2
1,581431E-3
-2,403891E-2
3,790394E-2
2,622885E-2
4,763318E-2
3,757963E-2
5,606519E-2
1,163498E-2
1,455375E-2
9,433355E-2
4,471441E-2
5,379503E-2
7,163198E-2
8,590154E-2
5,995689E-2
1,037385E-1
1,183323E-1
5,120057E-2
5,865966E-2
1,001711E-1
9,919817E-2
9,271201E-2
8,395569E-2
9,887386E-2
3,498517E-2
4,049840E-2
9,173908E-2
7,941537E-2
1,082788E-1
8,330707E-2
7,746953E-2
8,817169E-2
1,235213E-1
1,309804E-1
4,536302E-2
9,919817E-2
8,817169E-2
9,368493E-2
8,006399E-2
6,255135E-2
1,001344E-2
-1,820136E-2
6,741597E-2
7,260490E-2
4,730887E-2
4,957903E-2
3,401224E-2
3,336362E-2
2,493161E-2
8,849600E-2
5,963258E-2
5,282211E-2
6,092981E-2
7,033475E-2
7,195629E-2
8,784739E-2
9,887386E-2
5,638950E-2
2,785039E-2
8,395569E-2
4,893041E-2
4,698456E-2
5,282211E-2
1,682391E-2
1,905739E-3
3,044485E-2
9,336062E-2
2,136422E-2
1,422945E-2
4,601164E-2
5,087626E-2
2,428300E-2
2,103992E-2
2,979624E-2
-2,144444E-2
1,552668E-2
3,887686E-2
-1,333674E-2
1,812114E-2
4,276856E-2
2,849900E-2
1,163498E-2
5,249780E-2
7,033475E-2
1,585099E-2
4,276856E-2
3,725532E-2
1,001344E-2
8,716209E-3
4,309287E-2
1,260791E-2
-3,636262E-2
1,455375E-2
9,040517E-3
6,770361E-3
7,418977E-3
8,391901E-3
1,876976E-2
3,693101E-2
8,298276E-2
5,768673E-2
1,552668E-2
5,930827E-2
5,184919E-2
2,817469E-2
5,314642E-2
7,001044E-2
1,585099E-2
1,131067E-2
6,547013E-2
8,067593E-3
3,851588E-3
2,230047E-3
2,233715E-2
-1,013034E-3
1,228360E-2
5,833535E-2
1,779684E-2
1,487806E-2
3,174208E-2
2,363438E-2
3,206639E-2
4,114702E-2
3,757963E-2
-1,787705E-2
1,649960E-2
5,963258E-2
2,590454E-2
3,563378E-2
2,752608E-2
5,184919E-2
-4,904731E-3
3,368793E-2
4,276856E-2
-2,533614E-2
1,422945E-2
3,336362E-2
2,039130E-2
1,585099E-2
1,812114E-2
-3,931807E-3
-5,063217E-2
-7,174888E-3
8,716209E-3
-4,256115E-3
2,947193E-2
8,067593E-3
2,622885E-2
2,395869E-2
8,946893E-2
4,763318E-2
1,228360E-2
6,255135E-2
5,411934E-2
5,930827E-2
2,266146E-2
3,628240E-2
-3,863277E-2
-4,738909E-2
2,136422E-2
1,033775E-2
-1,657982E-2
-4,580423E-3
-3,607499E-3
-2,634574E-3
5,797436E-3
3,466086E-2
-1,593121E-2
1,001344E-2
4,374148E-2
-8,472120E-3
1,163498E-2
9,328148E-4
1,941838E-2
-3,668692E-2
-7,174888E-3
2,266146E-2
-6,850580E-3
3,527280E-3
4,824512E-3
-1,755275E-2
-3,765985E-2
2,622885E-2
1,812114E-2
-1,884998E-2
2,230047E-3
3,076916E-2
3,206639E-2
8,391901E-3
1,325652E-2
-6,850580E-3
-4,511893E-2
2,785039E-2
2,039130E-2
-2,144444E-2
-1,106658E-2
-1,171520E-2
3,851588E-3
7,418977E-3
7,973968E-2
4,341718E-2
5,148820E-3
5,476796E-2
3,757963E-2
-1,337342E-3
-2,310266E-3
3,822825E-2
-5,553347E-3
-1,625551E-2
4,568733E-2
3,044485E-2
1,033775E-2
-1,337342E-3
5,148820E-3
1,455375E-2
5,120057E-2
9,173908E-2
3,790394E-2
3,660671E-2
7,163198E-2
7,163198E-2
6,936182E-2
7,779383E-2
8,330707E-2
2,428300E-2
1,358083E-2
6,319997E-2
1,257123E-3
3,303932E-2
9,040517E-3
2,460731E-2
-6,526271E-3
2,590454E-2
3,887686E-2
-4,414601E-2
-1,139089E-2
2,554355E-3
-9,769352E-3
1,257123E-3
3,206639E-2
-1,528259E-2
-4,414601E-2
2,882331E-2
2,493161E-2
8,716209E-3
2,493161E-2
1,617530E-2
7,094669E-3
2,841986E-4
6,547013E-2
1,909407E-2
-3,182230E-2
1,974268E-2
2,233715E-2
2,363438E-2
-4,010948E-5
2,752608E-2
-3,571400E-2
-3,344384E-2
4,824512E-3
-1,139089E-2
-1,398536E-2
1,163498E-2
1,812114E-2
1,581431E-3
2,622885E-2
8,330707E-2
1,390514E-2
1,585099E-2
5,411934E-2
5,087626E-2
4,601164E-2
2,849900E-2
2,849900E-2
-6,295588E-2
-3,928139E-2
8,716209E-3
-6,526271E-3
-1,430967E-2
-8,147812E-3
4,175896E-3
-1,495828E-2
3,206639E-2
3,466086E-2
-1,690413E-2
1,390514E-2
5,087626E-2
3,401224E-2
3,887686E-2
2,752608E-2
2,233715E-2
-2,955215E-2
1,617530E-2
1,682391E-2
-9,445044E-3
6,121744E-3
8,716209E-3
-1,301243E-2
-3,084938E-2
3,952548E-2
2,039130E-2
-1,009366E-2
1,747253E-2
1,390514E-2
2,849900E-2
1,228360E-2
3,239070E-2
-2,436322E-2
-1,755275E-2
3,822825E-2
2,785039E-2
1,390514E-2
2,785039E-2
3,044485E-2
2,298577E-2
4,503872E-2
8,492861E-2
1,228360E-2
1,325652E-2
3,044485E-2
2,168853E-2
-3,644176E-4
7,418977E-3
2,233715E-2
-3,052507E-2
-8,472120E-3
1,487806E-2
-1,463397E-2
-6,526271E-3
-4,580423E-3
-2,079583E-2
-1,722844E-2
4,114702E-2
7,519937E-2
1,617530E-2
5,217349E-2
5,898396E-2
5,898396E-2
3,336362E-2
5,249780E-2
1,779684E-2
-2,728199E-2
3,141778E-2
2,817469E-2
-2,209306E-2
-3,117369E-2
6,085067E-4
8,716209E-3
-1,139089E-2
3,530947E-2
5,473128E-3
-2,144444E-2
1,974268E-2
1,617530E-2
2,428300E-2
2,233715E-2
6,482151E-2
2,554355E-3
-9,120736E-3
5,379503E-2
3,984979E-2
1,585099E-2
2,395869E-2
4,730887E-2
3,401224E-2
4,893041E-2
7,811814E-2
-2,634574E-3
-1,171520E-2
2,298577E-2
2,622885E-2
3,401224E-2
2,298577E-2
2,428300E-2
-3,409246E-2
-1,661650E-3
1,682391E-2
-1,430967E-2
-3,283190E-3
9,040517E-3
3,303932E-2
3,527280E-3
4,828180E-2
5,184919E-2
-1,985958E-3
1,325652E-2
3,109347E-2
6,121744E-3
2,720177E-2
2,103992E-2
6,085067E-4
-6,328019E-2
-4,580423E-3
-3,644176E-4
-6,201963E-3
-1,398536E-2
-9,445044E-3
-2,634574E-3
-1,013034E-3
6,125412E-2
3,012054E-2
-8,796428E-3
4,568733E-2
6,514582E-2
4,309287E-2
3,693101E-2
4,990334E-2
-2,310266E-3
-3,344384E-2
4,114702E-2
2,752608E-2
9,040517E-3
4,175896E-3
3,109347E-2
-6,201963E-3
3,851588E-3
6,352428E-2
6,770361E-3
1,260791E-2
5,797436E-3
2,103992E-2
1,131067E-2
3,141778E-2
3,109347E-2
-2,371460E-2
-4,010948E-5
5,476796E-2
6,770361E-3
1,617530E-2
1,195929E-2
2,363438E-2
1,228360E-2
4,633595E-2
5,249780E-2
-1,985958E-3
2,136422E-2
2,493161E-2
2,266146E-2
-1,657982E-2
-3,931807E-3
1,066206E-2
-5,971280E-2
-9,445044E-3
-3,279523E-2
-5,582110E-2
-2,663337E-2
-2,566045E-2
-3,084938E-2
-1,139089E-2
5,768673E-2
4,828180E-2
1,293221E-2
3,044485E-2
2,168853E-2
4,893041E-2
3,952548E-2
7,552368E-2
3,530947E-2
1,325652E-2
7,065906E-2
4,082271E-2
-7,499196E-3
-1,301243E-2
-1,657982E-2
-2,403891E-2
3,202971E-3
4,049840E-2
-1,430967E-2
-3,279523E-2
2,006699E-2
5,148820E-3
-2,436322E-2
-8,796428E-3
2,720177E-2
-2,566045E-2
-6,887257E-4
2,331007E-2
-1,301243E-2
1,195929E-2
2,331007E-2
3,141778E-2
1,033775E-2
6,157843E-2
6,352428E-2
-8,472120E-3
-1,366105E-2
9,689133E-3
1,066206E-2
1,779684E-2
2,103992E-2
-2,663337E-2
-6,198296E-2
6,085067E-4
-3,283190E-3
-2,468752E-2
-1,074228E-2
2,266146E-2
2,039130E-2
-1,013034E-3
7,746953E-2
5,022765E-2
5,148820E-3
5,249780E-2
5,736242E-2
5,768673E-2
3,628240E-2
4,147133E-2
-6,850580E-3
-3,960570E-2
7,418977E-3
-3,283190E-3
-8,472120E-3
-2,241737E-2
3,202971E-3
-6,526271E-3
1,844545E-2
7,941537E-2
1,066206E-2
2,558023E-2
3,920117E-2
5,476796E-2
4,601164E-2
3,563378E-2
5,120057E-2
2,687746E-2
3,822825E-2
6,514582E-2
2,006699E-2
3,628240E-2
4,500204E-3
3,433655E-2
-5,553347E-3
5,671381E-2
6,287566E-2
-4,904731E-3
1,455375E-2
1,812114E-2
3,076916E-2
3,202971E-3
4,500204E-3
-2,760630E-2
-7,625251E-2
-2,144444E-2
2,363438E-2
6,121744E-3
-1,337342E-3
-1,463397E-2
-1,013034E-3
3,851588E-3
5,509227E-2
9,040517E-3
-5,877655E-3
3,498517E-2
3,174208E-2
2,622885E-2
5,473128E-3
1,422945E-2
-2,857922E-2
-2,501183E-2
3,336362E-2
-1,985958E-3
-1,106658E-2
9,689133E-3
-2,634574E-3
-2,241737E-2
9,040517E-3
6,222705E-2
2,558023E-2
1,747253E-2
4,536302E-2
2,558023E-2
3,855255E-2
3,660671E-2
7,584799E-2
-5,553347E-3
2,006699E-2
4,179564E-2
6,085067E-4
-1,041797E-2
-2,047152E-2
-1,333674E-2
-1,398536E-2
4,601164E-2
4,017409E-2
-2,825491E-2
6,085067E-4
5,541658E-2
1,033775E-2
7,743285E-3
7,094669E-3
2,103992E-2
-3,084938E-2
2,979624E-2
4,341718E-2
2,687746E-2
2,622885E-2
2,493161E-2
2,849900E-2
2,103992E-2
7,390214E-2
5,476796E-2
7,743285E-3
1,585099E-2
8,716209E-3
1,163498E-2
2,878663E-3
2,039130E-2
-3,765985E-2
-5,679403E-2
1,649960E-2
-8,472120E-3
-2,209306E-2
5,797436E-3
1,844545E-2
2,233715E-2
2,201284E-2
6,741597E-2
1,844545E-2
1,325652E-2
4,309287E-2
3,790394E-2
3,336362E-2
3,141778E-2
5,120057E-2
-1,690413E-2
-1,333674E-2
-8,796428E-3
-3,474108E-2
-2,857922E-2
-2,209306E-2
-1,301243E-2
-2,176875E-2
2,979624E-2
4,633595E-2
-2,144444E-2
2,331007E-2
3,433655E-2
2,039130E-2
2,947193E-2
4,276856E-2
1,422945E-2
-3,084938E-2
1,552668E-2
2,849900E-2
1,001344E-2
9,328148E-4
1,257123E-3
1,844545E-2
8,067593E-3
5,087626E-2
1,649960E-2
-1,852567E-2
4,244425E-2
4,179564E-2
3,920117E-2
4,244425E-2
7,455075E-2
1,844545E-2
-4,904731E-3
5,184919E-2
6,255135E-2
7,779383E-2
6,838890E-2
7,098336E-2
7,390214E-2
9,627940E-2
1,452499E-1
7,130767E-2
4,957903E-2
8,946893E-2
6,936182E-2
6,936182E-2
5,574088E-2
2,363438E-2
-3,409246E-2
1,260791E-2
3,563378E-2
-1,820136E-2
-2,922784E-2
-1,593121E-2
-1,949860E-2
-5,128079E-2
8,067593E-3
3,303932E-2
-1,236382E-2
-3,607499E-3
6,121744E-3
4,824512E-3
2,230047E-3
1,066206E-2
3,527280E-3
-3,895708E-2
1,876976E-2
2,785039E-2
1,257123E-3
-1,074228E-2
-3,571400E-2
-1,852567E-2
2,878663E-3
5,736242E-2
2,071561E-2
-2,501183E-2
2,428300E-2
2,428300E-2
1,390514E-2
-1,661650E-3
1,844545E-2
-3,931807E-3
-6,526271E-3
6,384859E-2
2,687746E-2
1,033775E-2
8,391901E-3
1,617530E-2
-8,796428E-3
3,595809E-2
8,687446E-2
3,206639E-2
2,266146E-2
2,266146E-2
-5,229039E-3
1,325652E-2
8,067593E-3
1,228360E-2
-3,474108E-2
-3,928139E-2
4,211994E-2
-5,877655E-3
2,493161E-2
-4,904731E-3
9,689133E-3
7,094669E-3
6,028120E-2
6,384859E-2
1,714822E-2
4,568733E-2
4,341718E-2
3,012054E-2
1,909407E-2
2,622885E-2
1,390514E-2
-4,998356E-2
-1,661650E-3
-1,301243E-2
-1,917429E-2
-1,236382E-2
-6,850580E-3
-2,176875E-2
-3,052507E-2
2,363438E-2
6,121744E-3
-2,760630E-2
4,500204E-3
1,033775E-2
2,331007E-2
1,390514E-2
2,006699E-2
-3,182230E-2
-4,382170E-2
2,720177E-2
-9,120736E-3
-1,398536E-2
-2,310266E-3
-3,607499E-3
-2,310266E-3
-9,445044E-3
1,909407E-2
-4,057862E-2
-2,890353E-2
1,876976E-2
1,876976E-2
1,228360E-2
2,168853E-2
1,033775E-2
-8,209006E-2
-5,776695E-2
1,195929E-2
-1,985958E-3
2,428300E-2
1,001344E-2
2,039130E-2
9,328148E-4
4,439010E-2
5,995689E-2
6,085067E-4
1,552668E-2
1,812114E-2
3,984979E-2
4,244425E-2
7,001044E-2
3,725532E-2
-3,668692E-2
5,148820E-3
1,617530E-2
-7,499196E-3
-1,982290E-2
1,293221E-2
6,446052E-3
-1,560690E-2
3,109347E-2
8,067593E-3
1,581431E-3
4,082271E-2
8,067593E-3
1,131067E-2
-2,310266E-3
1,422945E-2
-1,917429E-2
-2,014721E-2
3,563378E-2
1,585099E-2
9,040517E-3
-2,634574E-3
-2,403891E-2
-2,112014E-2
-3,607499E-3
3,984979E-2
-5,906418E-2
-8,468452E-2
-6,944204E-2
-6,295588E-2
-9,668392E-2
-1,278175E-1
-1,433843E-1
-1,810040E-1
-1,258717E-1
2,947193E-2
2,107602E-1
4,128041E-1
6,167939E-1
8,068385E-1
9,599119E-1
1,158064E+0
1,288436E+0
1,310813E+0
1,421727E+0
1,480426E+0
1,532316E+0
1,520965E+0
1,534262E+0
1,436645E+0
1,279680E+0
1,144768E+0
9,417506E-1
6,589540E-1
4,050207E-1
1,504388E-1
-7,852267E-2
-2,909445E-1
-4,355859E-1
-6,590341E-1
-8,354577E-1
-9,045354E-1
-9,885312E-1
-1,044636E+0
-1,065392E+0
-1,042042E+0
-1,060203E+0
-1,051447E+0
-9,492899E-1
-9,551274E-1
-9,139403E-1
-8,601052E-1
-8,134048E-1
-7,916762E-1
-7,537321E-1
-6,590341E-1
-6,651960E-1
-6,191443E-1
-5,640119E-1
-5,179601E-1
-4,871509E-1
-4,505040E-1
-4,174246E-1
-4,456394E-1
-3,759132E-1
-3,178620E-1
-3,191593E-1
-2,721346E-1
-2,374336E-1
-1,972194E-1
-1,793825E-1
-1,284661E-1
-1,223043E-1
-1,608969E-1
-1,128993E-1
-1,060889E-1
-6,782050E-2
-6,263157E-2
2,841986E-4
-2,566045E-2
-5,906418E-2
8,391901E-3
2,558023E-2
9,689133E-3
6,190274E-2
5,963258E-2
7,292921E-2
6,125412E-2
1,283859E-1
9,076616E-2
6,547013E-2
1,222240E-1
1,137920E-1
1,137920E-1
1,244942E-1
1,137920E-1
4,211994E-2
4,211994E-2
1,115219E-1
8,719877E-2
5,411934E-2
4,049840E-2
6,190274E-2
6,190274E-2
7,195629E-2
1,306561E-1
6,028120E-2
6,092981E-2
6,709167E-2
6,838890E-2
7,973968E-2
9,822524E-2
9,757663E-2
2,525592E-2
5,736242E-2
1,063329E-1
8,038830E-2
6,222705E-2
5,347073E-2
5,768673E-2
2,720177E-2
9,336062E-2
1,082788E-1
3,109347E-2
3,368793E-2
5,736242E-2
4,633595E-2
5,022765E-2
4,763318E-2
3,368793E-2
-4,010948E-5
6,417289E-2
6,514582E-2
3,563378E-2
6,190274E-2
5,249780E-2
6,222705E-2
4,179564E-2
1,170351E-1
7,455075E-2
3,952548E-2
7,617229E-2
6,579443E-2
4,795749E-2
4,179564E-2
5,022765E-2
2,554355E-3
-1,755275E-2
4,179564E-2
1,649960E-2
9,689133E-3
8,391901E-3
2,558023E-2
2,785039E-2
7,065906E-2
1,167108E-1
4,601164E-2
4,957903E-2
8,136122E-2
1,021169E-1
7,941537E-2
7,260490E-2
7,228060E-2
2,622885E-2
3,660671E-2
6,871321E-2
1,098637E-2
2,233715E-2
2,655315E-2
2,785039E-2
-1,337342E-3
5,249780E-2
5,476796E-2
-6,887257E-4
2,201284E-2
1,455375E-2
2,168853E-2
2,914762E-2
7,617229E-2
2,849900E-2
-1,884998E-2
2,882331E-2
2,655315E-2
-8,796428E-3
2,136422E-2
2,039130E-2
3,174208E-2
2,006699E-2
7,098336E-2
3,433655E-2
-2,663337E-2
2,752608E-2
3,530947E-2
4,828180E-2
4,500204E-3
4,211994E-2
-4,010948E-5
-1,333674E-2
3,887686E-2
1,066206E-2
2,071561E-2
2,493161E-2
9,689133E-3
1,649960E-2
3,790394E-2
8,817169E-2
4,179564E-2
3,076916E-2
8,784739E-2
5,898396E-2
4,017409E-2
3,368793E-2
2,947193E-2
-4,414601E-2
-2,634574E-3
5,184919E-2
1,455375E-2
1,358083E-2
1,455375E-2
1,358083E-2
-1,139089E-2
1,812114E-2
4,114702E-2
-1,139089E-2
4,147133E-2
5,801104E-2
3,466086E-2
1,941838E-2
4,824512E-3
-4,674048E-2
-8,500883E-2
1,358083E-2
2,687746E-2
3,851588E-3
8,391901E-3
7,094669E-3
2,230047E-3
-9,445044E-3
3,952548E-2
3,822825E-2
2,878663E-3
5,347073E-2
5,541658E-2
4,276856E-2
4,439010E-2
5,411934E-2
2,554355E-3
6,770361E-3
9,044185E-2
4,439010E-2
2,622885E-2
-3,283190E-3
3,336362E-2
2,882331E-2
7,098336E-2
1,050357E-1
5,411934E-2
3,693101E-2
7,098336E-2
5,509227E-2
4,536302E-2
5,282211E-2
6,092981E-2
2,878663E-3
7,094669E-3
4,017409E-2
4,824512E-3
3,433655E-2
2,849900E-2
3,660671E-2
3,527280E-3
7,909107E-2
8,006399E-2
1,390514E-2
4,179564E-2
5,087626E-2
6,222705E-2
3,952548E-2
4,439010E-2
3,530947E-2
3,527280E-3
4,211994E-2
4,406579E-2
-1,884998E-2
-1,787705E-2
-9,769352E-3
1,163498E-2
8,067593E-3
2,785039E-2
2,720177E-2
-1,333674E-2
3,530947E-2
1,260791E-2
2,428300E-2
2,363438E-2
4,601164E-2
-3,607499E-3
-5,553347E-3
5,314642E-2
2,947193E-2
2,331007E-2
3,076916E-2
4,568733E-2
2,979624E-2
8,687446E-2
1,014683E-1
2,266146E-2
-9,120736E-3
5,347073E-2
4,374148E-2
7,033475E-2
5,801104E-2
6,482151E-2
8,716209E-3
2,720177E-2
6,092981E-2
3,530947E-2
4,309287E-2
6,352428E-2
7,519937E-2
4,114702E-2
8,038830E-2
1,066573E-1
4,893041E-2
7,098336E-2
7,422644E-2
8,914462E-2
8,784739E-2
9,238770E-2
6,417289E-2
2,841986E-4
3,660671E-2
7,844245E-2
6,547013E-2
8,038830E-2
6,936182E-2
8,233415E-2
8,914462E-2
1,494659E-1
1,089274E-1
7,033475E-2
1,248185E-1
1,283859E-1
1,338991E-1
1,257914E-1
1,095760E-1
5,022765E-2
4,471441E-2
1,111976E-1
6,482151E-2
4,666026E-2
5,379503E-2
5,444365E-2
3,368793E-2
3,401224E-2
8,752308E-2
4,601164E-2
2,266146E-2
2,071561E-2
1,747253E-2
2,103992E-2
8,716209E-3
2,103992E-2
-5,030786E-2
-2,144444E-2
4,276856E-2
8,067593E-3
-1,661650E-3
-8,147812E-3
3,202971E-3
-1,203951E-2
2,979624E-2
5,379503E-2
-7,499196E-3
5,148820E-3
2,817469E-2
1,066206E-2
-2,176875E-2
-7,823504E-3
-3,571400E-2
-9,279222E-2
-6,165865E-2
-6,360450E-2
-9,246792E-2
-7,690113E-2
-8,727899E-2
-8,241437E-2
-9,895408E-2
-1,982290E-2
-5,452387E-2
-9,765685E-2
-6,522604E-2
-4,933494E-2
-6,619896E-2
-6,295588E-2
-5,614541E-2
-8,500883E-2
-9,992700E-2
-4,122724E-2
-6,782050E-2
-9,506238E-2
-1,300877E-1
-1,041430E-1
-1,047916E-1
-7,657682E-2
-4,901063E-2
-1,291147E-1
-1,307363E-1
-1,012242E-1
-1,132236E-1
-1,313849E-1
-1,135479E-1
-1,080347E-1
-1,576538E-1
-1,518163E-1
-1,031701E-1
-1,492218E-1
-1,437086E-1
-1,537621E-1
-1,297633E-1
-1,608969E-1
-1,213313E-1
-9,441377E-2
-1,641400E-1
-1,398169E-1
-1,242501E-1
-1,177639E-1
-1,180883E-1
-1,141966E-1
-1,349523E-1
-1,631671E-1
-1,119264E-1
-1,154938E-1
-1,138723E-1
-9,798115E-2
-6,133434E-2
-6,165865E-2
-6,036142E-2
-9,120736E-3
-3,052507E-2
-4,933494E-2
-1,398536E-2
-1,430967E-2
-6,887257E-4
-3,931807E-3
7,094669E-3
-2,890353E-2
-5,387525E-2
1,747253E-2
8,391901E-3
1,001344E-2
3,174208E-2
2,785039E-2
2,201284E-2
5,541658E-2
1,108733E-1
4,341718E-2
3,660671E-2
7,292921E-2
1,021169E-1
7,909107E-2
6,903752E-2
5,898396E-2
1,455375E-2
3,887686E-2
1,069816E-1
6,287566E-2
5,865966E-2
4,957903E-2
7,552368E-2
6,644305E-2
8,395569E-2
1,102246E-1
6,547013E-2
9,692801E-2
1,043871E-1
9,336062E-2
7,065906E-2
9,822524E-2
8,525292E-2
1,390514E-2
7,163198E-2
9,725232E-2
6,871321E-2
7,098336E-2
6,611874E-2
6,482151E-2
7,001044E-2
1,137920E-1
1,001711E-1
6,417289E-2
1,102246E-1
8,946893E-2
9,011754E-2
4,795749E-2
6,125412E-2
3,498517E-2
2,752608E-2
8,265846E-2
7,195629E-2
4,049840E-2
4,406579E-2
1,941838E-2
1,909407E-2
2,785039E-2
1,004954E-1
6,319997E-2
5,671381E-2
6,319997E-2
5,995689E-2
5,671381E-2
5,541658E-2
5,671381E-2
-7,174888E-3
2,103992E-2
3,595809E-2
4,175896E-3
4,175896E-3
3,527280E-3
4,175896E-3
-6,201963E-3
2,785039E-2
3,466086E-2
-3,603831E-2
8,716209E-3
2,168853E-2
1,260791E-2
1,974268E-2
5,152488E-2
3,693101E-2
-1,106658E-2
5,055195E-2
4,795749E-2
3,790394E-2
4,406579E-2
4,374148E-2
3,498517E-2
3,433655E-2
9,498216E-2
6,709167E-2
1,195929E-2
2,622885E-2
1,552668E-2
2,882331E-2
2,006699E-2
1,812114E-2
-3,506538E-2
-7,073927E-2
1,649960E-2
-8,472120E-3
-2,014721E-2
-1,301243E-2
2,622885E-2
1,487806E-2
3,628240E-2
7,519937E-2
1,033775E-2
2,201284E-2
5,184919E-2
5,736242E-2
4,374148E-2
4,341718E-2
4,925472E-2
-6,201963E-3
5,473128E-3
2,979624E-2
4,824512E-3
9,689133E-3
2,558023E-2
2,882331E-2
9,328148E-4
5,282211E-2
6,255135E-2
-7,174888E-3
2,590454E-2
6,255135E-2
5,314642E-2
4,698456E-2
5,638950E-2
2,590454E-2
-1,171520E-2
3,044485E-2
4,633595E-2
1,325652E-2
1,293221E-2
1,585099E-2
1,390514E-2
1,260791E-2
5,476796E-2
2,395869E-2
-8,796428E-3
3,887686E-2
1,228360E-2
3,466086E-2
1,325652E-2
3,239070E-2
-1,755275E-2
-4,674048E-2
9,328148E-4
-5,877655E-3
1,585099E-2
1,001344E-2
8,391901E-3
-3,931807E-3
2,460731E-2
7,422644E-2
2,914762E-2
2,039130E-2
4,957903E-2
4,114702E-2
3,984979E-2
2,136422E-2
2,817469E-2
-3,020076E-2
-1,985958E-3
2,817469E-2
-1,755275E-2
-1,171520E-2
2,841986E-4
3,202971E-3
-1,690413E-2
2,071561E-2
5,574088E-2
5,148820E-3
2,558023E-2
1,293221E-2
2,201284E-2
-4,256115E-3
1,844545E-2
-2,310266E-3
-4,252447E-2
2,395869E-2
2,493161E-2
9,328148E-4
-2,079583E-2
-1,463397E-2
-1,755275E-2
-1,203951E-2
2,817469E-2
1,455375E-2
-4,252447E-2
6,121744E-3
1,098637E-2
2,006699E-2
1,001344E-2
3,595809E-2
2,554355E-3
-2,634574E-3
5,022765E-2
1,941838E-2
3,920117E-2
1,033775E-2
4,211994E-2
4,309287E-2
6,676736E-2
9,757663E-2
4,503872E-2
3,303932E-2
5,217349E-2
2,687746E-2
2,914762E-2
2,460731E-2
4,500204E-3
-6,036142E-2
-3,571400E-2
1,581431E-3
-3,149799E-2
-9,445044E-3
-1,171520E-2
1,195929E-2
-9,769352E-3
2,752608E-2
4,309287E-2
-7,174888E-3
2,590454E-2
1,001344E-2
3,563378E-2
2,460731E-2
4,503872E-2
2,720177E-2
-1,560690E-2
1,974268E-2
1,228360E-2
5,473128E-3
1,293221E-2
2,785039E-2
2,006699E-2
6,121744E-3
4,990334E-2
4,244425E-2
-1,657982E-2
4,341718E-2
4,730887E-2
6,255135E-2
5,411934E-2
6,060550E-2
5,473128E-3
-6,526271E-3
5,476796E-2
3,725532E-2
2,752608E-2
2,395869E-2
3,628240E-2
1,260791E-2
2,558023E-2
6,838890E-2
2,878663E-3
6,770361E-3
4,601164E-2
1,682391E-2
1,520237E-2
7,094669E-3
3,822825E-2
-1,661650E-3
-1,013034E-3
2,136422E-2
-1,366105E-2
1,228360E-2
1,257123E-3
-2,310266E-3
-3,733554E-2
4,341718E-2
2,849900E-2
-1,593121E-2
2,817469E-2
3,206639E-2
3,076916E-2
8,391901E-3
6,085067E-4
-4,317309E-2
-9,473807E-2
-2,403891E-2
-4,256115E-3
-5,095648E-2
-3,668692E-2
-2,825491E-2
-1,917429E-2
-1,430967E-2
2,233715E-2
-6,526271E-3
-3,644176E-4
3,206639E-2
2,428300E-2
2,103992E-2
-1,013034E-3
4,374148E-2
-1,139089E-2
-2,176875E-2
5,411934E-2
3,368793E-2
1,293221E-2
1,001344E-2
-1,884998E-2
-2,209306E-2
1,293221E-2
7,033475E-2
1,257123E-3
-4,738909E-2
1,195929E-2
3,076916E-2
3,693101E-2
7,094669E-3
2,493161E-2
-2,890353E-2
9,364825E-3
5,217349E-2
2,395869E-2
4,341718E-2
3,141778E-2
3,984979E-2
7,743285E-3
5,930827E-2
8,849600E-2
3,368793E-2
4,633595E-2
4,698456E-2
2,493161E-2
1,195929E-2
1,909407E-2
-7,823504E-3
-5,646972E-2
-1,430967E-2
1,581431E-3
-2,436322E-2
-3,311954E-2
-1,755275E-2
1,581431E-3
1,552668E-2
7,163198E-2
3,984979E-2
-1,560690E-2
3,822825E-2
3,433655E-2
4,082271E-2
1,581431E-3
4,374148E-2
-6,201963E-3
-9,120736E-3
4,536302E-2
-2,857922E-2
4,500204E-3
9,040517E-3
5,184919E-2
1,195929E-2
2,655315E-2
7,001044E-2
2,071561E-2
1,066206E-2
4,763318E-2
3,757963E-2
5,152488E-2
4,893041E-2
2,266146E-2
-4,187585E-2
-1,301243E-2
1,941838E-2
3,851588E-3
8,391901E-3
1,033775E-2
2,233715E-2
-1,333674E-2
2,298577E-2
2,493161E-2
-2,630907E-2
1,422945E-2
3,044485E-2
4,698456E-2
2,201284E-2
2,817469E-2
-3,931807E-3
-3,538969E-2
-1,495828E-2
6,446052E-3
-3,644176E-4
3,109347E-2
1,552668E-2
8,067593E-3
2,841986E-4
7,065906E-2
3,725532E-2
-8,472120E-3
3,920117E-2
1,905739E-3
1,033775E-2
1,552668E-2
5,152488E-2
-3,344384E-2
-5,063217E-2
8,391901E-3
-9,120736E-3
-2,663337E-2
-2,047152E-2
-3,607499E-3
-7,499196E-3
1,390514E-2
5,638950E-2
-8,796428E-3
-6,887257E-4
4,147133E-2
5,087626E-2
3,855255E-2
4,179564E-2
5,703812E-2
-6,887257E-4
2,168853E-2
6,806459E-2
9,040517E-3
1,876976E-2
1,455375E-2
-9,769352E-3
-1,593121E-2
5,411934E-2
7,552368E-2
-1,009366E-2
1,422945E-2
2,752608E-2
4,633595E-2
2,622885E-2
2,395869E-2
6,446052E-3
-2,533614E-2
5,055195E-2
5,087626E-2
1,131067E-2
1,066206E-2
2,947193E-2
2,331007E-2
2,039130E-2
8,363138E-2
4,049840E-2
-1,041797E-2
2,331007E-2
1,909407E-2
-5,877655E-3
-6,850580E-3
3,303932E-2
-1,528259E-2
-5,355095E-2
6,121744E-3
-1,917429E-2
-1,366105E-2
-1,755275E-2
-9,769352E-3
-1,337342E-3
1,325652E-2
8,655015E-2
2,687746E-2
2,071561E-2
4,568733E-2
4,925472E-2
3,174208E-2
3,822825E-2
4,309287E-2
-2,274168E-2
6,446052E-3
4,828180E-2
-6,850580E-3
-2,079583E-2
-1,171520E-2
1,163498E-2
1,487806E-2
3,141778E-2
4,406579E-2
-1,139089E-2
9,364825E-3
2,298577E-2
2,687746E-2
2,493161E-2
4,017409E-2
1,195929E-2
-4,382170E-2
2,947193E-2
2,558023E-2
2,554355E-3
1,001344E-2
1,455375E-2
1,941838E-2
5,473128E-3
6,028120E-2
2,168853E-2
-3,247092E-2
3,851588E-3
2,590454E-2
1,909407E-2
3,076916E-2
1,422945E-2
-3,603831E-2
-5,452387E-2
2,841986E-4
-2,630907E-2
-1,139089E-2
3,527280E-3
1,974268E-2
2,878663E-3
2,785039E-2
8,006399E-2
6,770361E-3
4,500204E-3
4,211994E-2
3,595809E-2
5,606519E-2
4,730887E-2
3,693101E-2
-6,230726E-2
-2,728199E-2
3,303932E-2
-7,499196E-3
-1,722844E-2
-1,430967E-2
-1,041797E-2
-3,376815E-2
-5,229039E-3
2,103992E-2
-3,636262E-2
9,040517E-3
5,801104E-2
4,957903E-2
2,395869E-2
8,298276E-2
8,136122E-2
7,094669E-3
4,309287E-2
5,476796E-2
1,422945E-2
3,693101E-2
5,509227E-2
2,655315E-2
-3,644176E-4
5,184919E-2
2,136422E-2
-1,495828E-2
1,325652E-2
-1,171520E-2
-4,580423E-3
-9,445044E-3
-8,472120E-3
-7,657682E-2
-5,841557E-2
2,752608E-2
1,257123E-3
-1,139089E-2
-8,147812E-3
1,358083E-2
9,040517E-3
2,720177E-2
6,741597E-2
2,914762E-2
2,006699E-2
4,114702E-2
6,446052E-3
3,527280E-3
5,797436E-3
3,498517E-2
-1,625551E-2
-4,256115E-3
3,174208E-2
-6,850580E-3
2,554355E-3
6,770361E-3
1,455375E-2
1,358083E-2
8,979323E-2
1,053600E-1
2,460731E-2
2,720177E-2
5,314642E-2
5,347073E-2
2,590454E-2
3,822825E-2
1,779684E-2
-3,701123E-2
1,260791E-2
2,493161E-2
-5,484818E-2
-5,160510E-2
-1,560690E-2
-1,661650E-3
-2,634574E-3
7,163198E-2
3,466086E-2
4,500204E-3
4,666026E-2
3,466086E-2
5,768673E-2
7,714522E-2
9,984678E-2
4,893041E-2
4,925472E-2
1,257914E-1
8,038830E-2
5,249780E-2
5,055195E-2
5,833535E-2
6,125412E-2
7,163198E-2
9,660370E-2
1,455375E-2
-1,074228E-2
2,525592E-2
1,941838E-2
1,617530E-2
1,195929E-2
1,876976E-2
-5,257802E-2
-1,236382E-2
2,039130E-2
-3,279523E-2
8,067593E-3
1,455375E-2
4,503872E-2
2,841986E-4
7,163198E-2
9,271201E-2
2,590454E-2
4,114702E-2
6,968613E-2
5,314642E-2
4,049840E-2
4,828180E-2
1,747253E-2
-4,349739E-2
-1,661650E-3
3,141778E-2
-1,009366E-2
-7,499196E-3
-4,738909E-2
-2,695768E-2
-3,538969E-2
2,590454E-2
7,094669E-3
-2,955215E-2
2,039130E-2
2,655315E-2
2,266146E-2
1,325652E-2
3,109347E-2
-2,958882E-3
-3,283190E-3
1,779684E-2
1,487806E-2
8,716209E-3
1,649960E-2
1,163498E-2
-1,917429E-2
-1,755275E-2
3,563378E-2
-3,607499E-3
-1,917429E-2
1,325652E-2
-6,850580E-3
-1,657982E-2
-3,798416E-2
-1,852567E-2
-6,619896E-2
-3,311954E-2
3,206639E-2
4,175896E-3
-9,769352E-3
-1,171520E-2
1,257123E-3
-1,009366E-2
5,411934E-2
5,509227E-2
1,649960E-2
2,655315E-2
4,374148E-2
4,439010E-2
8,391901E-3
1,257123E-3
-1,657982E-2
-5,841557E-2
-3,117369E-2
-2,501183E-2
-3,863277E-2
-1,949860E-2
-2,922784E-2
-4,447032E-2
-5,095648E-2
3,595809E-2
2,136422E-2
-2,793061E-2
6,121744E-3
1,033775E-2
3,595809E-2
2,493161E-2
5,022765E-2
-4,256115E-3
-3,247092E-2
2,428300E-2
7,094669E-3
-4,904731E-3
-1,301243E-2
7,418977E-3
2,006699E-2
2,752608E-2
5,152488E-2
1,941838E-2
1,163498E-2
3,109347E-2
1,812114E-2
2,331007E-2
2,071561E-2
4,179564E-2
-2,501183E-2
9,328148E-4
4,633595E-2
2,841986E-4
-4,010948E-5
-1,203951E-2
1,455375E-2
2,841986E-4
1,293221E-2
3,433655E-2
-1,203951E-2
-1,852567E-2
-8,472120E-3
1,358083E-2
1,682391E-2
2,493161E-2
-4,580423E-3
-5,841557E-2
5,148820E-3
7,094669E-3
-1,495828E-2
-1,139089E-2
1,098637E-2
-4,256115E-3
2,841986E-4
4,114702E-2
3,952548E-2
-1,074228E-2
3,984979E-2
3,530947E-2
3,595809E-2
2,720177E-2
5,314642E-2
-2,958882E-3
-1,949860E-2
2,428300E-2
-1,171520E-2
1,714822E-2
5,148820E-3
2,882331E-2
-1,398536E-2
5,797436E-3
2,168853E-2
-5,225371E-2
-7,398236E-2
-2,793061E-2
-4,414601E-2
-6,328019E-2
-1,064132E-1
-1,252230E-1
-1,654372E-1
-4,025431E-2
1,896801E-1
3,531314E-1
5,655532E-1
7,273830E-1
9,222922E-1
1,040665E+0
1,201521E+0
1,321515E+0
1,358162E+0
1,456752E+0
1,509938E+0
1,533937E+0
1,509614E+0
1,448320E+0
1,296868E+0
1,127255E+0
9,819648E-1
7,805695E-1
5,143125E-1
2,474070E-1
-4,904731E-3
-2,426226E-1
-4,800161E-1
-6,055233E-1
-7,845414E-1
-9,346960E-1
-9,629108E-1
-1,032637E+0
-1,061176E+0
-1,086148E+0
-1,056960E+0
-1,067014E+0
-1,035556E+0
-9,398849E-1
-9,278856E-1
-8,935089E-1
-8,474571E-1
-7,829198E-1
-7,780552E-1
-7,112478E-1
-6,288735E-1
-6,094150E-1
-5,802273E-1
-5,101767E-1
-4,783945E-1
-4,372074E-1
-4,076954E-1
-3,759132E-1
-3,772104E-1
-3,269427E-1
-2,695401E-1
-2,857555E-1
-2,601352E-1
-2,458656E-1
-1,994896E-1
-1,926791E-1
-1,151695E-1
-9,214361E-2
-1,466274E-1
-1,171153E-1
-5,906418E-2
-6,749619E-2
-5,711833E-2
-3,052507E-2
-3,644176E-4
-4,187585E-2
2,136422E-2
3,725532E-2
3,725532E-2
3,822825E-2
4,568733E-2
4,763318E-2
5,249780E-2
1,212511E-1
9,595509E-2
5,282211E-2
8,817169E-2
8,233415E-2
9,984678E-2
7,941537E-2
1,008197E-1
6,028120E-2
3,174208E-2
8,460430E-2
5,444365E-2
5,055195E-2
6,741597E-2
8,655015E-2
7,682091E-2
8,136122E-2
1,167108E-1
7,033475E-2
8,363138E-2
9,822524E-2
1,092517E-1
1,063329E-1
1,037385E-1
1,108733E-1
5,509227E-2
5,638950E-2
7,552368E-2
2,785039E-2
5,574088E-2
5,898396E-2
5,347073E-2
4,374148E-2
8,979323E-2
1,066573E-1
3,076916E-2
5,574088E-2
7,228060E-2
8,136122E-2
5,703812E-2
4,568733E-2
2,233715E-2
-1,495828E-2
5,833535E-2
4,503872E-2
4,601164E-2
4,276856E-2
3,984979E-2
5,638950E-2
6,319997E-2
8,200984E-2
5,930827E-2
3,466086E-2
7,130767E-2
6,352428E-2
3,855255E-2
3,628240E-2
5,444365E-2
-1,013034E-3
-1,236382E-2
6,968613E-2
3,433655E-2
3,822825E-2
1,520237E-2
2,655315E-2
1,098637E-2
3,595809E-2
8,946893E-2
3,952548E-2
3,822825E-2
7,163198E-2
6,838890E-2
4,893041E-2
6,806459E-2
3,076916E-2
-2,339029E-2
1,581431E-3
4,601164E-2
-2,958882E-3
2,168853E-2
2,395869E-2
4,049840E-2
-1,337342E-3
4,893041E-2
8,200984E-2
2,525592E-2
6,157843E-2
6,157843E-2
4,276856E-2
3,401224E-2
5,347073E-2
3,044485E-2
1,422945E-2
6,449720E-2
4,633595E-2
1,390514E-2
7,094669E-3
-1,560690E-2
-6,850580E-3
1,257123E-3
5,930827E-2
2,687746E-2
-2,695768E-2
2,622885E-2
2,006699E-2
1,941838E-2
3,527280E-3
1,812114E-2
-6,201963E-3
-7,823504E-3
2,395869E-2
5,797436E-3
1,649960E-2
2,039130E-2
1,682391E-2
-1,337342E-3
2,201284E-2
7,390214E-2
1,747253E-2
-2,310266E-3
2,878663E-3
-2,306598E-2
-1,333674E-2
1,585099E-2
4,114702E-2
-4,738909E-2
-3,311954E-2
1,098637E-2
-2,728199E-2
-1,820136E-2
-1,852567E-2
1,098637E-2
1,163498E-2
5,898396E-2
7,909107E-2
3,660671E-2
6,287566E-2
5,768673E-2
6,319997E-2
5,930827E-2
7,098336E-2
5,379503E-2
-1,661650E-3
3,855255E-2
3,368793E-2
2,103992E-2
2,622885E-2
3,725532E-2
2,331007E-2
2,331007E-2
7,941537E-2
6,482151E-2
6,770361E-3
5,379503E-2
4,893041E-2
7,260490E-2
5,184919E-2
5,509227E-2
-3,644176E-4
-2,634574E-3
5,898396E-2
1,649960E-2
1,520237E-2
1,195929E-2
1,552668E-2
9,040517E-3
2,525592E-2
4,536302E-2
8,716209E-3
1,358083E-2
4,633595E-2
3,498517E-2
2,233715E-2
2,201284E-2
2,817469E-2
-1,884998E-2
7,418977E-3
6,449720E-2
3,401224E-2
6,125412E-2
4,568733E-2
4,730887E-2
2,979624E-2
8,849600E-2
1,111976E-1
4,990334E-2
7,292921E-2
8,103691E-2
7,552368E-2
5,282211E-2
6,319997E-2
1,974268E-2
-2,533614E-2
3,725532E-2
2,331007E-2
-1,203951E-2
4,824512E-3
5,148820E-3
-5,229039E-3
-2,890353E-2
3,595809E-2
4,374148E-2
-1,661650E-3
4,276856E-2
2,525592E-2
1,974268E-2
1,358083E-2
4,763318E-2
-1,985958E-3
4,824512E-3
6,449720E-2
3,855255E-2
3,628240E-2
1,682391E-2
3,595809E-2
1,747253E-2
5,379503E-2
7,779383E-2
2,266146E-2
7,094669E-3
6,417289E-2
6,255135E-2
5,509227E-2
4,082271E-2
6,028120E-2
2,785039E-2
5,152488E-2
7,195629E-2
3,368793E-2
5,314642E-2
4,698456E-2
5,801104E-2
3,790394E-2
1,053600E-1
1,056843E-1
3,757963E-2
6,190274E-2
6,741597E-2
5,249780E-2
5,638950E-2
6,417289E-2
4,536302E-2
5,797436E-3
5,995689E-2
6,774028E-2
5,703812E-2
7,390214E-2
6,287566E-2
8,200984E-2
1,066573E-1
1,582222E-1
1,180080E-1
7,909107E-2
1,222240E-1
1,257914E-1
1,433041E-1
1,199539E-1
1,384394E-1
8,038830E-2
4,828180E-2
9,498216E-2
3,693101E-2
2,882331E-2
4,309287E-2
4,925472E-2
1,617530E-2
3,303932E-2
8,168553E-2
2,655315E-2
2,233715E-2
3,498517E-2
2,428300E-2
2,849900E-2
1,131067E-2
-4,904731E-3
-6,198296E-2
-3,668692E-2
-1,463397E-2
-3,441677E-2
-3,279523E-2
-2,241737E-2
-2,922784E-2
-3,765985E-2
1,455375E-2
-2,634574E-3
-7,592820E-2
-1,268813E-2
6,770361E-3
1,552668E-2
2,841986E-4
5,797436E-3
-2,890353E-2
-8,565745E-2
-3,441677E-2
-2,468752E-2
-4,090293E-2
-1,787705E-2
-4,252447E-2
-5,225371E-2
-5,744264E-2
-4,904731E-3
-4,544324E-2
-8,857622E-2
-5,614541E-2
-8,403591E-2
-7,819836E-2
-1,080347E-1
-1,012242E-1
-1,816526E-1
-1,933277E-1
-1,193855E-1
-1,469517E-1
-1,686803E-1
-1,647886E-1
-1,599240E-1
-1,644643E-1
-1,605726E-1
-1,258717E-1
-1,975437E-1
-1,534378E-1
-1,343037E-1
-1,317092E-1
-1,479246E-1
-1,368981E-1
-1,365738E-1
-1,819770E-1
-1,550594E-1
-1,177639E-1
-1,579782E-1
-1,407898E-1
-1,417627E-1
-1,505191E-1
-1,758151E-1
-1,167910E-1
-8,760330E-2
-1,563566E-1
-1,278175E-1
-1,028458E-1
-1,096562E-1
-1,041430E-1
-7,917128E-2
-9,376515E-2
-1,177639E-1
-4,349739E-2
-4,641617E-2
-5,614541E-2
-2,728199E-2
-1,560690E-2
-6,850580E-3
-1,985958E-3
5,541658E-2
2,979624E-2
-3,644176E-4
5,541658E-2
4,828180E-2
3,757963E-2
3,660671E-2
5,606519E-2
1,390514E-2
-3,931807E-3
5,606519E-2
5,314642E-2
4,763318E-2
4,114702E-2
5,379503E-2
6,903752E-2
9,919817E-2
1,510875E-1
8,784739E-2
8,655015E-2
1,147650E-1
1,095760E-1
1,095760E-1
1,086031E-1
1,040628E-1
5,379503E-2
7,844245E-2
1,099003E-1
7,325352E-2
7,682091E-2
4,828180E-2
7,584799E-2
5,476796E-2
1,069816E-1
1,176837E-1
5,314642E-2
7,487506E-2
8,492861E-2
8,038830E-2
9,238770E-2
1,053600E-1
7,519937E-2
2,525592E-2
8,395569E-2
5,801104E-2
3,044485E-2
4,860611E-2
5,379503E-2
4,925472E-2
4,698456E-2
1,017926E-1
6,060550E-2
-4,904731E-3
5,801104E-2
4,795749E-2
6,482151E-2
3,012054E-2
4,601164E-2
-5,877655E-3
-1,852567E-2
2,006699E-2
1,001344E-2
2,201284E-2
4,568733E-2
3,887686E-2
2,849900E-2
4,503872E-2
8,687446E-2
2,687746E-2
3,303932E-2
6,871321E-2
7,260490E-2
5,833535E-2
5,703812E-2
7,941537E-2
3,239070E-2
4,439010E-2
7,746953E-2
3,076916E-2
4,341718E-2
3,887686E-2
4,666026E-2
2,558023E-2
5,963258E-2
5,995689E-2
5,797436E-3
5,963258E-2
8,168553E-2
6,514582E-2
2,428300E-2
4,017409E-2
1,358083E-2
-3,474108E-2
2,878663E-3
3,109347E-2
1,422945E-2
3,595809E-2
3,660671E-2
1,779684E-2
-6,201963E-3
3,952548E-2
2,428300E-2
-4,904731E-3
3,206639E-2
2,428300E-2
1,682391E-2
1,905739E-3
2,103992E-2
-3,409246E-2
-7,174888E-3
5,184919E-2
1,033775E-2
-9,120736E-3
1,131067E-2
9,364825E-3
1,974268E-2
4,893041E-2
9,530647E-2
2,687746E-2
2,233715E-2
5,055195E-2
6,968613E-2
5,797436E-3
8,716209E-3
1,909407E-2
-3,733554E-2
-2,598476E-2
1,422945E-2
-1,982290E-2
-3,283190E-3
-2,634574E-3
4,175896E-3
-1,690413E-2
5,671381E-2
5,801104E-2
-1,398536E-2
1,325652E-2
2,720177E-2
2,622885E-2
3,336362E-2
6,579443E-2
3,141778E-2
-1,528259E-2
3,855255E-2
2,687746E-2
-3,283190E-3
-5,553347E-3
-1,430967E-2
3,851588E-3
-1,041797E-2
4,633595E-2
3,271501E-2
-3,283190E-3
4,341718E-2
3,076916E-2
2,460731E-2
3,660671E-2
5,930827E-2
-4,904731E-3
-1,366105E-2
3,239070E-2
1,487806E-2
2,687746E-2
3,851588E-3
1,228360E-2
-2,310266E-3
2,785039E-2
7,228060E-2
-3,931807E-3
-1,982290E-2
1,941838E-2
1,649960E-2
2,849900E-2
9,364825E-3
1,131067E-2
-4,284878E-2
-6,850580E-3
1,779684E-2
-6,201963E-3
2,841986E-4
2,266146E-2
1,844545E-2
-4,580423E-3
4,990334E-2
8,525292E-2
-1,337342E-3
2,103992E-2
2,460731E-2
2,266146E-2
1,844545E-2
4,309287E-2
1,260791E-2
-6,749619E-2
1,257123E-3
1,390514E-2
-3,644176E-4
-4,010948E-5
-3,607499E-3
-9,120736E-3
-9,769352E-3
5,120057E-2
2,687746E-2
-2,566045E-2
3,887686E-2
4,893041E-2
2,752608E-2
1,260791E-2
4,828180E-2
1,422945E-2
-1,985958E-3
5,282211E-2
3,498517E-2
2,363438E-2
3,336362E-2
4,147133E-2
-3,607499E-3
2,006699E-2
8,557723E-2
2,266146E-2
1,520237E-2
3,336362E-2
1,714822E-2
2,720177E-2
1,812114E-2
4,175896E-3
-5,873987E-2
-1,333674E-2
5,314642E-2
1,905739E-3
5,148820E-3
1,098637E-2
7,743285E-3
9,328148E-4
5,314642E-2
6,968613E-2
5,473128E-3
2,168853E-2
2,882331E-2
3,530947E-2
1,257123E-3
1,844545E-2
-3,283190E-3
-3,765985E-2
5,473128E-3
-3,644176E-4
-2,566045E-2
-1,463397E-2
-1,722844E-2
-7,174888E-3
-1,013034E-3
7,455075E-2
6,709167E-2
-4,580423E-3
4,406579E-2
3,725532E-2
6,222705E-2
2,233715E-2
4,730887E-2
-1,755275E-2
-3,603831E-2
1,293221E-2
-1,268813E-2
-3,506538E-2
-3,701123E-2
-3,571400E-2
-4,090293E-2
-2,922784E-2
1,390514E-2
-2,598476E-2
-2,047152E-2
1,617530E-2
8,067593E-3
7,743285E-3
3,206639E-2
4,828180E-2
-1,009366E-2
2,752608E-2
5,865966E-2
2,525592E-2
2,298577E-2
2,622885E-2
3,076916E-2
2,720177E-2
6,028120E-2
7,455075E-2
-8,472120E-3
9,689133E-3
2,136422E-2
2,882331E-2
3,044485E-2
6,676736E-2
6,770361E-3
-3,960570E-2
1,876976E-2
7,743285E-3
-2,176875E-2
4,500204E-3
3,174208E-2
4,017409E-2
5,148820E-3
5,055195E-2
2,331007E-2
-2,663337E-2
2,428300E-2
8,716209E-3
1,455375E-2
1,455375E-2
3,206639E-2
-2,403891E-2
-4,414601E-2
-4,904731E-3
-1,236382E-2
6,085067E-4
1,228360E-2
8,391901E-3
-1,013034E-3
3,271501E-2
1,034142E-1
1,552668E-2
2,460731E-2
5,801104E-2
3,887686E-2
3,660671E-2
3,174208E-2
1,293221E-2
-4,609186E-2
-7,823504E-3
5,930827E-2
4,824512E-3
-7,499196E-3
-1,301243E-2
2,554355E-3
-2,468752E-2
1,585099E-2
3,466086E-2
-1,593121E-2
1,974268E-2
7,418977E-3
1,390514E-2
7,743285E-3
6,676736E-2
4,763318E-2
-1,852567E-2
2,914762E-2
5,768673E-2
3,693101E-2
1,649960E-2
1,001344E-2
5,217349E-2
4,341718E-2
9,725232E-2
7,584799E-2
2,590454E-2
5,314642E-2
4,795749E-2
4,633595E-2
-3,931807E-3
1,195929E-2
-4,252447E-2
-3,895708E-2
1,487806E-2
-1,625551E-2
-2,339029E-2
-4,256115E-3
-2,047152E-2
-3,376815E-2
-2,958882E-3
5,671381E-2
2,363438E-2
6,770361E-3
1,909407E-2
2,298577E-2
1,131067E-2
2,168853E-2
2,979624E-2
-3,279523E-2
-9,769352E-3
2,460731E-2
-9,120736E-3
-2,760630E-2
-1,171520E-2
-2,436322E-2
-2,371460E-2
6,085067E-4
2,720177E-2
-4,933494E-2
-6,887257E-4
1,941838E-2
1,066206E-2
-2,958882E-3
2,525592E-2
3,202971E-3
-1,722844E-2
2,363438E-2
4,049840E-2
1,941838E-2
2,590454E-2
2,493161E-2
2,460731E-2
1,812114E-2
7,390214E-2
4,795749E-2
3,851588E-3
2,752608E-2
2,039130E-2
8,067593E-3
1,747253E-2
1,390514E-2
-3,603831E-2
-4,122724E-2
2,006699E-2
-3,149799E-2
-3,441677E-2
-2,955215E-2
9,364825E-3
-1,661650E-3
1,325652E-2
4,601164E-2
-2,468752E-2
-1,268813E-2
1,585099E-2
4,633595E-2
4,017409E-2
5,703812E-2
3,952548E-2
-1,009366E-2
-8,147812E-3
7,094669E-3
-1,041797E-2
1,098637E-2
9,364825E-3
2,201284E-2
-1,560690E-2
2,882331E-2
5,379503E-2
-9,769352E-3
2,201284E-2
3,757963E-2
4,309287E-2
2,071561E-2
3,725532E-2
-1,661650E-3
-2,566045E-2
2,655315E-2
3,336362E-2
1,001344E-2
1,585099E-2
4,175896E-3
1,682391E-2
1,228360E-2
6,287566E-2
1,260791E-2
-2,958882E-3
4,211994E-2
2,136422E-2
1,552668E-2
1,682391E-2
3,303932E-2
-9,445044E-3
-4,122724E-2
2,266146E-2
2,720177E-2
1,422945E-2
8,391901E-3
8,391901E-3
-7,499196E-3
2,428300E-2
6,806459E-2
5,473128E-3
1,358083E-2
3,595809E-2
3,239070E-2
1,552668E-2
-2,310266E-3
-2,958882E-3
-4,868632E-2
-8,472120E-3
2,136422E-2
-1,690413E-2
-1,139089E-2
-3,644176E-4
-3,931807E-3
-1,657982E-2
4,568733E-2
5,217349E-2
2,554355E-3
3,984979E-2
3,563378E-2
3,855255E-2
1,390514E-2
3,693101E-2
1,260791E-2
-3,214661E-2
1,714822E-2
2,331007E-2
-3,931807E-3
3,851588E-3
-2,339029E-2
-1,139089E-2
-1,463397E-2
3,855255E-2
1,131067E-2
-2,598476E-2
1,552668E-2
-6,850580E-3
1,422945E-2
-2,634574E-3
5,120057E-2
-7,499196E-3
-5,229039E-3
5,087626E-2
1,941838E-2
9,689133E-3
1,779684E-2
2,168853E-2
1,325652E-2
3,757963E-2
7,325352E-2
7,743285E-3
1,131067E-2
5,801104E-2
3,206639E-2
2,785039E-2
6,770361E-3
7,743285E-3
-6,457742E-2
-1,852567E-2
2,168853E-2
-8,147812E-3
-2,958882E-3
-2,112014E-2
2,554355E-3
6,770361E-3
5,314642E-2
5,671381E-2
-1,337342E-3
-3,931807E-3
2,168853E-2
2,136422E-2
4,925472E-2
5,022765E-2
1,714822E-2
-3,636262E-2
-7,174888E-3
-1,884998E-2
-1,398536E-2
9,364825E-3
-2,958882E-3
-8,472120E-3
-4,580423E-3
4,698456E-2
1,552668E-2
6,121744E-3
3,271501E-2
3,141778E-2
3,527280E-3
2,590454E-2
3,012054E-2
-2,598476E-2
-2,955215E-2
3,239070E-2
7,094669E-3
2,168853E-2
2,395869E-2
2,752608E-2
1,617530E-2
3,887686E-2
5,444365E-2
-2,695768E-2
-6,201963E-3
3,433655E-2
3,239070E-2
1,390514E-2
2,168853E-2
2,395869E-2
-4,836202E-2
-2,825491E-2
1,876976E-2
1,581431E-3
1,033775E-2
7,743285E-3
1,422945E-2
7,418977E-3
6,514582E-2
6,255135E-2
1,001344E-2
6,157843E-2
7,033475E-2
6,157843E-2
5,736242E-2
6,121744E-3
-4,025431E-2
-3,993001E-2
3,303932E-2
1,649960E-2
-1,430967E-2
-2,079583E-2
-1,722844E-2
-1,528259E-2
-2,890353E-2
4,601164E-2
9,689133E-3
-1,661650E-3
4,179564E-2
3,466086E-2
2,817469E-2
2,071561E-2
3,595809E-2
-1,366105E-2
6,085067E-4
5,249780E-2
4,824512E-3
1,455375E-2
1,747253E-2
4,500204E-3
-2,014721E-2
1,812114E-2
5,379503E-2
-8,472120E-3
-4,187585E-2
6,121744E-3
6,770361E-3
1,455375E-2
1,131067E-2
2,720177E-2
-1,495828E-2
1,422945E-2
4,601164E-2
2,006699E-2
3,725532E-2
4,471441E-2
4,698456E-2
2,525592E-2
8,006399E-2
7,876676E-2
4,925472E-2
6,222705E-2
5,249780E-2
2,882331E-2
1,909407E-2
3,433655E-2
2,720177E-2
-1,722844E-2
3,952548E-2
4,471441E-2
4,763318E-2
5,314642E-2
5,509227E-2
4,341718E-2
5,184919E-2
1,034142E-1
4,568733E-2
3,595809E-2
6,611874E-2
7,065906E-2
6,838890E-2
4,536302E-2
4,374148E-2
-1,139089E-2
-2,339029E-2
2,136422E-2
-4,122724E-2
-3,830846E-2
-2,728199E-2
-2,274168E-2
-4,025431E-2
-7,499196E-3
4,601164E-2
-1,985958E-3
1,325652E-2
2,655315E-2
2,168853E-2
2,493161E-2
5,152488E-2
4,049840E-2
-1,560690E-2
2,039130E-2
4,860611E-2
1,585099E-2
2,071561E-2
2,554355E-3
1,325652E-2
5,148820E-3
4,730887E-2
3,368793E-2
-2,176875E-2
-1,236382E-2
2,230047E-3
2,006699E-2
4,500204E-3
1,649960E-2
1,257123E-3
-5,030786E-2
4,500204E-3
-4,580423E-3
-1,661650E-3
-1,722844E-2
-1,203951E-2
-2,014721E-2
-4,580423E-3
6,838890E-2
4,957903E-2
-2,310266E-3
3,563378E-2
2,525592E-2
2,395869E-2
1,581431E-3
-4,904731E-3
-5,971280E-2
-5,192940E-2
1,257123E-3
-1,625551E-2
-3,376815E-2
-5,517249E-2
-4,349739E-2
-5,938849E-2
-2,890353E-2
1,909407E-2
-2,112014E-2
8,067593E-3
1,520237E-2
-2,634574E-3
-9,769352E-3
-1,268813E-2
-5,877655E-3
-5,322664E-2
-3,409246E-2
1,617530E-2
-1,528259E-2
1,581431E-3
-2,403891E-2
-2,760630E-2
-4,965925E-2
2,103992E-2
3,174208E-2
-4,317309E-2
-3,607499E-3
2,785039E-2
1,844545E-2
6,121744E-3
-8,472120E-3
-2,760630E-2
-4,965925E-2
3,336362E-2
2,914762E-2
2,006699E-2
2,914762E-2
2,947193E-2
1,195929E-2
1,779684E-2
8,330707E-2
3,757963E-2
1,195929E-2
5,898396E-2
8,716209E-3
-2,310266E-3
6,085067E-4
3,920117E-2
-1,041797E-2
-3,344384E-2
1,455375E-2
-1,398536E-2
-1,593121E-2
-2,987645E-2
-9,120736E-3
-2,339029E-2
3,855255E-2
7,390214E-2
8,067593E-3
2,493161E-2
5,184919E-2
3,433655E-2
3,757963E-2
3,757963E-2
3,693101E-2
-2,014721E-2
1,066206E-2
4,698456E-2
-2,079583E-2
6,770361E-3
-2,634574E-3
3,076916E-2
1,098637E-2
5,995689E-2
5,963258E-2
1,260791E-2
1,098637E-2
1,325652E-2
2,039130E-2
3,693101E-2
5,638950E-2
9,040517E-3
-2,825491E-2
3,012054E-2
1,163498E-2
-2,436322E-2
-1,337342E-3
-2,403891E-2
-2,144444E-2
-7,268512E-2
-1,722844E-2
-8,954914E-2
-1,239258E-1
-7,592820E-2
-7,592820E-2
-1,151695E-1
-1,576538E-1
-1,274932E-1
-9,117068E-2
7,001044E-2
3,557259E-1
5,259876E-1
7,293288E-1
9,044552E-1
1,052340E+0
1,126606E+0
1,286814E+0
1,403565E+0
1,424645E+0
1,494372E+0
1,569936E+0
1,558260E+0
1,503452E+0
1,397728E+0
1,238168E+0
9,443451E-1
7,481387E-1
5,347440E-1
2,600550E-1
1,228360E-2
-2,309475E-1
-4,320185E-1
-6,295221E-1
-7,485432E-1
-8,727532E-1
-1,033286E+0
-1,048528E+0
-1,038799E+0
-1,061825E+0
-1,051447E+0
-1,001503E+0
-9,992333E-1
-9,917742E-1
-8,944818E-1
-8,691858E-1
-8,425925E-1
-7,945949E-1
-7,414084E-1
-7,105991E-1
-6,856274E-1
-5,850919E-1
-5,886593E-1
-5,873621E-1
-5,150414E-1
-4,994746E-1
-4,625034E-1
-4,394776E-1
-3,882369E-1
-4,034794E-1
-3,408879E-1
-2,461900E-1
-2,614324E-1
-2,348392E-1
-2,046785E-1
-1,553837E-1
-1,466274E-1
-1,051159E-1
-2,598476E-2
-7,819836E-2
-4,868632E-2
1,257123E-3
-2,310266E-3
-9,445044E-3
9,364825E-3
1,779684E-2
-3,214661E-2
9,689133E-3
4,698456E-2
1,585099E-2
4,633595E-2
3,433655E-2
6,514582E-2
4,503872E-2
1,274130E-1
1,575736E-1
7,260490E-2
1,118462E-1
9,271201E-2
1,027656E-1
9,725232E-2
1,257914E-1
9,692801E-2
4,925472E-2
9,660370E-2
9,044185E-2
4,017409E-2
4,147133E-2
4,049840E-2
5,282211E-2
6,611874E-2
1,128191E-1
7,228060E-2
4,730887E-2
9,790094E-2
7,844245E-2
8,557723E-2
8,849600E-2
1,154136E-1
6,352428E-2
3,984979E-2
1,043871E-1
7,941537E-2
7,390214E-2
7,487506E-2
7,941537E-2
3,984979E-2
5,671381E-2
1,079545E-1
4,082271E-2
4,568733E-2
5,282211E-2
5,347073E-2
5,865966E-2
4,666026E-2
4,666026E-2
-1,009366E-2
3,466086E-2
4,763318E-2
1,941838E-2
3,855255E-2
5,865966E-2
5,347073E-2
3,693101E-2
9,336062E-2
9,336062E-2
4,406579E-2
6,579443E-2
4,860611E-2
6,222705E-2
3,595809E-2
5,055195E-2
2,298577E-2
-3,214661E-2
4,439010E-2
2,947193E-2
9,040517E-3
5,797436E-3
-1,236382E-2
-8,796428E-3
1,033775E-2
7,260490E-2
1,649960E-2
-2,922784E-2
5,184919E-2
4,828180E-2
4,211994E-2
2,622885E-2
5,184919E-2
-4,256115E-3
4,500204E-3
5,898396E-2
1,131067E-2
3,498517E-2
2,233715E-2
3,239070E-2
8,391901E-3
3,887686E-2
8,590154E-2
3,725532E-2
3,952548E-2
7,357783E-2
4,049840E-2
4,698456E-2
4,471441E-2
3,271501E-2
-3,636262E-2
2,201284E-2
7,130767E-2
5,184919E-2
3,725532E-2
3,076916E-2
1,649960E-2
2,298577E-2
5,995689E-2
8,103691E-2
2,103992E-2
4,276856E-2
5,930827E-2
4,763318E-2
1,098637E-2
4,049840E-2
4,500204E-3
-3,701123E-2
1,747253E-2
6,770361E-3
-1,884998E-2
-1,625551E-2
-2,047152E-2
-1,560690E-2
-8,147812E-3
6,741597E-2
4,828180E-2
8,391901E-3
4,730887E-2
4,276856E-2
4,276856E-2
2,882331E-2
4,049840E-2
1,098637E-2
-6,887257E-4
3,920117E-2
1,260791E-2
-1,333674E-2
-4,256115E-3
1,001344E-2
-1,495828E-2
1,422945E-2
6,092981E-2
-7,823504E-3
4,500204E-3
2,136422E-2
6,085067E-4
9,040517E-3
2,882331E-2
4,633595E-2
-7,499196E-3
2,622885E-2
6,449720E-2
1,876976E-2
2,103992E-2
3,660671E-2
3,920117E-2
9,328148E-4
5,703812E-2
4,633595E-2
-2,955215E-2
-1,013034E-3
6,446052E-3
-1,268813E-2
-4,580423E-3
-1,013034E-3
-1,787705E-2
-5,128079E-2
1,260791E-2
-9,445044E-3
-3,149799E-2
-1,625551E-2
2,687746E-2
1,552668E-2
2,266146E-2
9,336062E-2
5,995689E-2
2,428300E-2
6,255135E-2
6,287566E-2
7,455075E-2
6,319997E-2
7,455075E-2
1,682391E-2
-1,366105E-2
4,990334E-2
3,660671E-2
6,125412E-2
3,628240E-2
4,633595E-2
2,266146E-2
6,125412E-2
9,044185E-2
3,757963E-2
4,471441E-2
6,676736E-2
6,514582E-2
5,411934E-2
4,082271E-2
7,519937E-2
7,584799E-2
6,060550E-2
7,130767E-2
2,266146E-2
3,595809E-2
2,655315E-2
3,628240E-2
1,520237E-2
6,968613E-2
7,714522E-2
2,687746E-2
4,536302E-2
3,628240E-2
3,693101E-2
3,530947E-2
4,893041E-2
-2,728199E-2
-5,549679E-2
2,554355E-3
3,271501E-2
2,363438E-2
4,536302E-2
2,817469E-2
2,817469E-2
2,785039E-2
7,941537E-2
4,536302E-2
2,947193E-2
6,222705E-2
5,865966E-2
4,601164E-2
1,585099E-2
6,741597E-2
-1,106658E-2
1,098637E-2
5,801104E-2
2,233715E-2
2,266146E-2
3,303932E-2
3,433655E-2
1,812114E-2
5,379503E-2
1,105490E-1
6,936182E-2
7,519937E-2
1,160622E-1
1,089274E-1
1,017926E-1
1,176837E-1
1,027656E-1
7,779383E-2
9,076616E-2
1,124948E-1
7,811814E-2
9,530647E-2
6,936182E-2
7,617229E-2
5,574088E-2
1,079545E-1
1,024412E-1
4,276856E-2
7,325352E-2
8,298276E-2
8,006399E-2
8,460430E-2
1,001711E-1
8,946893E-2
4,730887E-2
9,206339E-2
7,163198E-2
3,855255E-2
3,952548E-2
4,828180E-2
5,930827E-2
6,125412E-2
9,692801E-2
5,055195E-2
3,109347E-2
4,439010E-2
2,395869E-2
1,520237E-2
9,364825E-3
1,487806E-2
-4,349739E-2
-5,257802E-2
2,266146E-2
-4,256115E-3
2,230047E-3
-1,236382E-2
1,974268E-2
-6,526271E-3
4,114702E-2
4,795749E-2
-1,495828E-2
-1,852567E-2
2,460731E-2
4,500204E-3
1,581431E-3
-4,580423E-3
-1,203951E-2
-7,819836E-2
-5,484818E-2
-4,414601E-2
-6,846912E-2
-6,652327E-2
-5,095648E-2
-8,046852E-2
-8,792760E-2
-2,760630E-2
-4,447032E-2
-1,239258E-1
-7,300943E-2
-7,138789E-2
-5,192940E-2
-7,949559E-2
-7,690113E-2
-1,229529E-1
-1,621942E-1
-9,635961E-2
-1,047916E-1
-1,184126E-1
-1,294390E-1
-1,349523E-1
-1,511677E-1
-1,472760E-1
-1,070618E-1
-1,492218E-1
-1,784096E-1
-1,346280E-1
-1,664102E-1
-1,459788E-1
-1,621942E-1
-1,213313E-1
-1,923548E-1
-1,848957E-1
-1,356009E-1
-1,521406E-1
-1,612212E-1
-1,443572E-1
-1,368981E-1
-1,362495E-1
-9,571100E-2
-5,063217E-2
-1,141966E-1
-9,181930E-2
-6,555034E-2
-6,490173E-2
-7,430666E-2
-7,560390E-2
-7,754974E-2
-1,297633E-1
-7,852267E-2
-4,965925E-2
-7,171220E-2
-6,133434E-2
-5,582110E-2
-5,938849E-2
-7,268512E-2
-1,852567E-2
1,195929E-2
-2,079583E-2
1,260791E-2
2,006699E-2
2,525592E-2
1,649960E-2
4,957903E-2
2,071561E-2
-8,796428E-3
4,925472E-2
3,174208E-2
1,876976E-2
2,785039E-2
1,682391E-2
2,428300E-2
4,795749E-2
9,498216E-2
7,941537E-2
4,795749E-2
8,233415E-2
9,076616E-2
7,811814E-2
7,130767E-2
9,400924E-2
6,222705E-2
7,584799E-2
1,218997E-1
8,719877E-2
9,076616E-2
9,303631E-2
9,952248E-2
7,519937E-2
9,952248E-2
1,403853E-1
6,774028E-2
6,547013E-2
1,008197E-1
6,644305E-2
6,741597E-2
5,703812E-2
6,287566E-2
-6,526271E-3
4,179564E-2
6,384859E-2
3,044485E-2
3,012054E-2
4,925472E-2
4,730887E-2
5,541658E-2
9,011754E-2
1,069816E-1
4,536302E-2
7,844245E-2
7,065906E-2
7,422644E-2
7,001044E-2
8,233415E-2
4,601164E-2
1,358083E-2
2,752608E-2
1,293221E-2
3,202971E-3
3,530947E-2
2,752608E-2
1,876976E-2
8,391901E-3
6,190274E-2
1,747253E-2
-1,236382E-2
3,368793E-2
4,017409E-2
6,449720E-2
5,152488E-2
4,633595E-2
-1,301243E-2
1,325652E-2
5,249780E-2
2,493161E-2
1,257123E-3
3,109347E-2
3,433655E-2
3,433655E-2
7,682091E-2
1,076302E-1
2,558023E-2
4,633595E-2
7,195629E-2
6,060550E-2
4,374148E-2
5,217349E-2
3,174208E-2
-6,328019E-2
1,487806E-2
5,411934E-2
3,952548E-2
3,855255E-2
4,536302E-2
3,076916E-2
1,228360E-2
6,060550E-2
5,963258E-2
6,770361E-3
5,411934E-2
6,449720E-2
8,038830E-2
7,065906E-2
8,914462E-2
5,638950E-2
-5,877655E-3
5,606519E-2
3,336362E-2
8,067593E-3
-3,644176E-4
2,071561E-2
1,779684E-2
2,882331E-2
6,611874E-2
2,266146E-2
1,585099E-2
3,757963E-2
2,849900E-2
1,844545E-2
1,714822E-2
2,720177E-2
-2,144444E-2
-2,371460E-2
5,541658E-2
-1,074228E-2
-1,985958E-3
-1,625551E-2
-2,793061E-2
-2,566045E-2
2,006699E-2
5,282211E-2
-3,441677E-2
-2,176875E-2
3,527280E-3
6,770361E-3
-1,661650E-3
1,552668E-2
2,363438E-2
-2,663337E-2
1,033775E-2
2,817469E-2
7,743285E-3
4,860611E-2
3,855255E-2
5,347073E-2
4,471441E-2
8,687446E-2
8,719877E-2
2,006699E-2
5,444365E-2
4,406579E-2
3,012054E-2
1,779684E-2
4,925472E-2
-5,877655E-3
-3,993001E-2
2,849900E-2
6,121744E-3
-1,560690E-2
-8,796428E-3
6,085067E-4
1,844545E-2
2,752608E-2
7,552368E-2
2,525592E-2
1,033775E-2
6,319997E-2
4,698456E-2
3,174208E-2
4,276856E-2
5,055195E-2
-1,366105E-2
-2,634574E-3
4,017409E-2
-3,931807E-3
-2,634574E-3
-1,787705E-2
1,358083E-2
-1,884998E-2
1,682391E-2
6,384859E-2
1,325652E-2
1,325652E-2
3,271501E-2
2,395869E-2
3,433655E-2
3,887686E-2
2,817469E-2
-4,901063E-2
1,585099E-2
2,720177E-2
-9,445044E-3
8,067593E-3
9,689133E-3
1,520237E-2
8,391901E-3
4,633595E-2
1,974268E-2
-4,771340E-2
2,071561E-2
2,785039E-2
2,493161E-2
1,390514E-2
4,601164E-2
2,785039E-2
-2,598476E-2
2,233715E-2
2,039130E-2
2,006699E-2
3,498517E-2
3,822825E-2
1,552668E-2
2,817469E-2
7,357783E-2
5,249780E-2
7,418977E-3
5,638950E-2
3,693101E-2
3,401224E-2
2,363438E-2
1,422945E-2
-4,836202E-2
1,163498E-2
3,822825E-2
-1,337342E-3
-2,598476E-2
-3,344384E-2
-2,955215E-2
-2,890353E-2
1,422945E-2
5,801104E-2
-4,904731E-3
2,136422E-2
3,368793E-2
3,012054E-2
1,974268E-2
1,422945E-2
6,770361E-3
-5,225371E-2
1,033775E-2
3,303932E-2
2,882331E-2
1,325652E-2
1,714822E-2
-1,787705E-2
-2,890353E-2
3,433655E-2
3,141778E-2
-2,209306E-2
1,520237E-2
9,364825E-3
2,136422E-2
5,473128E-3
2,785039E-2
2,841986E-4
-2,890353E-2
4,374148E-2
1,131067E-2
1,905739E-3
1,876976E-2
2,622885E-2
2,266146E-2
2,298577E-2
7,682091E-2
4,439010E-2
1,617530E-2
3,984979E-2
1,682391E-2
1,228360E-2
1,257123E-3
2,655315E-2
-3,538969E-2
-3,798416E-2
3,239070E-2
-1,203951E-2
-2,079583E-2
-1,203951E-2
-9,120736E-3
2,230047E-3
6,774028E-2
8,363138E-2
2,039130E-2
4,341718E-2
6,384859E-2
7,357783E-2
5,865966E-2
6,871321E-2
4,795749E-2
-1,560690E-2
3,271501E-2
5,703812E-2
-1,820136E-2
2,878663E-3
-1,333674E-2
-1,985958E-3
-1,755275E-2
2,071561E-2
1,974268E-2
-2,241737E-2
6,446052E-3
9,364825E-3
1,585099E-2
2,071561E-2
4,049840E-2
-1,301243E-2
-4,057862E-2
2,525592E-2
1,649960E-2
1,033775E-2
-4,580423E-3
1,905739E-3
3,303932E-2
2,525592E-2
7,584799E-2
9,364825E-3
-3,765985E-2
2,849900E-2
2,493161E-2
1,293221E-2
1,617530E-2
3,757963E-2
-2,176875E-2
-7,823504E-3
3,044485E-2
-3,283190E-3
1,909407E-2
2,103992E-2
2,363438E-2
-7,823504E-3
3,303932E-2
6,903752E-2
5,148820E-3
2,525592E-2
5,217349E-2
4,244425E-2
2,493161E-2
3,433655E-2
6,446052E-3
-3,474108E-2
1,682391E-2
3,368793E-2
1,581431E-3
3,851588E-3
-1,203951E-2
1,390514E-2
-9,120736E-3
5,022765E-2
4,763318E-2
-1,820136E-2
5,930827E-2
5,282211E-2
3,887686E-2
1,325652E-2
-1,106658E-2
-4,349739E-2
-4,252447E-2
2,849900E-2
2,201284E-2
-2,310266E-3
-4,904731E-3
-3,283190E-3
-2,209306E-2
-1,495828E-2
5,736242E-2
3,141778E-2
-1,985958E-3
2,979624E-2
2,493161E-2
3,530947E-2
2,817469E-2
2,395869E-2
-3,636262E-2
-1,917429E-2
5,703812E-2
1,195929E-2
5,148820E-3
1,098637E-2
1,844545E-2
-8,472120E-3
4,309287E-2
7,357783E-2
6,446052E-3
2,979624E-2
2,979624E-2
3,109347E-2
8,067593E-3
2,103992E-2
1,844545E-2
-3,117369E-2
-5,877655E-3
8,716209E-3
-1,884998E-2
2,841986E-4
1,747253E-2
1,812114E-2
2,841986E-4
7,682091E-2
6,579443E-2
1,552668E-2
4,763318E-2
4,893041E-2
6,482151E-2
5,411934E-2
7,260490E-2
5,152488E-2
-3,607499E-3
4,698456E-2
6,770361E-3
-2,306598E-2
-6,850580E-3
7,094669E-3
1,260791E-2
1,844545E-2
5,314642E-2
-8,147812E-3
-1,852567E-2
1,293221E-2
2,554355E-3
2,363438E-2
4,666026E-2
7,195629E-2
-9,120736E-3
7,094669E-3
4,990334E-2
1,260791E-2
1,974268E-2
2,558023E-2
2,168853E-2
6,121744E-3
4,503872E-2
6,871321E-2
2,878663E-3
-7,823504E-3
2,849900E-2
2,817469E-2
2,493161E-2
2,687746E-2
1,228360E-2
-6,457742E-2
-2,310266E-3
1,876976E-2
-1,041797E-2
7,743285E-3
1,228360E-2
1,422945E-2
-1,139089E-2
4,179564E-2
3,855255E-2
-3,931807E-3
1,974268E-2
3,239070E-2
3,076916E-2
2,979624E-2
2,720177E-2
5,797436E-3
-6,003711E-2
6,446052E-3
-6,887257E-4
1,585099E-2
-2,634574E-3
-6,887257E-4
-4,256115E-3
-4,256115E-3
4,049840E-2
-2,958882E-3
-2,014721E-2
2,525592E-2
4,114702E-2
3,109347E-2
2,558023E-2
3,693101E-2
-1,106658E-2
1,033775E-2
5,120057E-2
2,363438E-2
3,660671E-2
2,298577E-2
4,114702E-2
7,743285E-3
3,498517E-2
7,260490E-2
-6,887257E-4
1,390514E-2
3,433655E-2
3,336362E-2
7,418977E-3
1,033775E-2
-8,796428E-3
-4,641617E-2
-1,560690E-2
2,720177E-2
-1,755275E-2
-2,176875E-2
-1,203951E-2
7,418977E-3
-5,553347E-3
8,006399E-2
6,287566E-2
1,163498E-2
4,795749E-2
3,984979E-2
2,266146E-2
-2,634574E-3
1,909407E-2
5,797436E-3
-2,501183E-2
2,720177E-2
1,617530E-2
-1,985958E-3
5,473128E-3
-1,661650E-3
-1,236382E-2
-1,009366E-2
9,368493E-2
5,898396E-2
4,536302E-2
7,714522E-2
8,460430E-2
6,838890E-2
4,666026E-2
4,990334E-2
3,851588E-3
1,260791E-2
6,157843E-2
2,752608E-2
-6,887257E-4
-1,463397E-2
-7,823504E-3
-4,010948E-5
1,163498E-2
2,849900E-2
-3,701123E-2
-1,301243E-2
-4,904731E-3
-5,877655E-3
-4,904731E-3
7,094669E-3
2,428300E-2
-5,225371E-2
-6,850580E-3
1,520237E-2
-9,769352E-3
-1,013034E-3
-4,256115E-3
9,040517E-3
-4,580423E-3
5,152488E-2
3,725532E-2
-2,825491E-2
-1,139089E-2
7,418977E-3
1,131067E-2
1,390514E-2
1,812114E-2
-1,333674E-2
-4,836202E-2
1,779684E-2
-8,796428E-3
-1,333674E-2
5,797436E-3
3,271501E-2
2,720177E-2
2,622885E-2
7,714522E-2
4,147133E-2
1,585099E-2
4,893041E-2
5,541658E-2
5,411934E-2
4,017409E-2
3,790394E-2
-6,850580E-3
-1,560690E-2
3,530947E-2
4,824512E-3
1,228360E-2
-4,580423E-3
1,905739E-3
-2,403891E-2
1,682391E-2
4,049840E-2
-2,241737E-2
-1,139089E-2
1,163498E-2
1,293221E-2
6,770361E-3
2,849900E-2
2,525592E-2
-2,598476E-2
6,770361E-3
1,812114E-2
-1,528259E-2
2,428300E-2
2,882331E-2
3,336362E-2
-1,106658E-2
5,444365E-2
7,292921E-2
2,554355E-3
4,990334E-2
3,530947E-2
1,974268E-2
1,520237E-2
3,855255E-2
-1,074228E-2
-3,603831E-2
1,649960E-2
2,947193E-2
1,909407E-2
1,581431E-3
1,455375E-2
2,230047E-3
1,812114E-2
7,195629E-2
2,298577E-2
1,617530E-2
4,147133E-2
3,628240E-2
3,109347E-2
2,039130E-2
1,033775E-2
-3,311954E-2
-1,625551E-2
3,952548E-2
-9,445044E-3
-7,499196E-3
-6,850580E-3
1,747253E-2
-1,009366E-2
4,211994E-2
8,363138E-2
2,363438E-2
5,087626E-2
4,666026E-2
4,795749E-2
2,039130E-2
5,444365E-2
2,752608E-2
-2,857922E-2
1,293221E-2
4,114702E-2
-1,074228E-2
-1,755275E-2
-2,144444E-2
-5,553347E-3
-4,256115E-3
5,476796E-2
2,687746E-2
-1,755275E-2
4,666026E-2
4,341718E-2
5,995689E-2
2,168853E-2
5,703812E-2
3,109347E-2
-9,769352E-3
4,276856E-2
3,076916E-2
2,785039E-2
2,298577E-2
2,882331E-2
1,033775E-2
3,109347E-2
7,811814E-2
3,239070E-2
3,202971E-3
1,552668E-2
4,175896E-3
1,098637E-2
1,390514E-2
4,114702E-2
-4,904731E-3
-1,106658E-2
7,228060E-2
1,163498E-2
2,331007E-2
3,174208E-2
5,768673E-2
5,476796E-2
9,465786E-2
1,510875E-1
8,460430E-2
1,128191E-1
1,092517E-1
8,590154E-2
7,746953E-2
8,719877E-2
6,903752E-2
2,687746E-2
3,239070E-2
3,012054E-2
1,581431E-3
1,617530E-2
-1,463397E-2
-2,209306E-2
-2,630907E-2
3,368793E-2
1,487806E-2
-3,863277E-2
-5,553347E-3
-1,333674E-2
2,103992E-2
-5,229039E-3
1,974268E-2
-1,949860E-2
-3,441677E-2
3,693101E-2
1,974268E-2
2,233715E-2
2,525592E-2
2,168853E-2
3,660671E-2
3,012054E-2
6,417289E-2
4,824512E-3
-5,553347E-3
2,493161E-2
2,071561E-2
5,473128E-3
5,797436E-3
2,493161E-2
-6,036142E-2
-2,501183E-2
2,039130E-2
2,230047E-3
2,298577E-2
4,175896E-3
4,175896E-3
-1,013034E-3
4,536302E-2
5,703812E-2
-8,147812E-3
1,779684E-2
3,984979E-2
3,822825E-2
1,163498E-2
-4,580423E-3
-2,014721E-2
-6,652327E-2
-1,009366E-2
-1,337342E-3
-3,830846E-2
-2,501183E-2
-1,528259E-2
-1,560690E-2
-3,733554E-2
4,017409E-2
4,925472E-2
4,500204E-3
3,984979E-2
9,328148E-4
2,979624E-2
1,358083E-2
3,887686E-2
3,202971E-3
-6,850580E-3
3,336362E-2
2,230047E-3
-1,366105E-2
-2,728199E-2
-3,344384E-2
-3,214661E-2
-1,625551E-2
1,131067E-2
-3,052507E-2
-5,776695E-2
-3,644176E-4
-5,877655E-3
-9,445044E-3
-2,112014E-2
-9,445044E-3
-4,349739E-2
-2,890353E-2
2,006699E-2
-1,268813E-2
-4,010948E-5
1,033775E-2
3,206639E-2
1,390514E-2
7,584799E-2
7,941537E-2
1,876976E-2
4,763318E-2
4,179564E-2
4,049840E-2
3,887686E-2
5,606519E-2
3,563378E-2
-1,430967E-2
2,428300E-2
5,638950E-2
9,689133E-3
2,947193E-2
1,001344E-2
3,174208E-2
3,271501E-2
7,811814E-2
4,471441E-2
3,202971E-3
4,276856E-2
2,233715E-2
3,693101E-2
2,363438E-2
6,352428E-2
-7,823504E-3
-3,603831E-2
4,500204E-3
-2,176875E-2
-3,733554E-2
-9,120736E-3
-6,201963E-3
-2,663337E-2
-1,625551E-2
3,466086E-2
-4,904731E-3
-4,187585E-2
7,418977E-3
8,067593E-3
3,466086E-2
2,363438E-2
3,693101E-2
-3,084938E-2
-1,171520E-2
3,174208E-2
8,391901E-3
3,822825E-2
1,585099E-2
1,585099E-2
-1,985958E-3
3,401224E-2
2,363438E-2
-4,544324E-2
-3,636262E-2
-2,793061E-2
-3,993001E-2
-9,117068E-2
-8,209006E-2
-8,954914E-2
-1,271689E-1
-1,476003E-1
-1,453301E-1
-1,200341E-1
2,687746E-2
1,990851E-1
4,189660E-1
6,141994E-1
8,629438E-1
1,017639E+0
1,114283E+0
1,274491E+0
1,350379E+0
1,416862E+0
1,477508E+0
1,539775E+0
1,506371E+0
1,473940E+0
1,472319E+0
1,331569E+0
1,127255E+0
9,122386E-1
6,920334E-1
4,393974E-1
1,857884E-1
4,175896E-3
-2,669457E-1
-4,592604E-1
-6,243332E-1
-7,783795E-1
-8,948061E-1
-9,742616E-1
-1,016097E+0
-1,091661E+0
-1,077716E+0
-1,034907E+0
-1,042366E+0
-9,878825E-1
-9,395606E-1
-9,363176E-1
-9,081028E-1
-8,205396E-1
-7,478946E-1
-7,913518E-1
-7,284361E-1
-6,788169E-1
-6,395757E-1
-6,061719E-1
-5,617417E-1
-5,367700E-1
-5,244463E-1
-4,128843E-1
-3,853181E-1
-3,794806E-1
-3,496442E-1
-2,974306E-1
-2,594866E-1
-2,400281E-1
-1,456544E-1
-1,284661E-1
-1,680317E-1
-1,151695E-1
-1,294390E-1
-1,073861E-1
-7,917128E-2
-3,636262E-2
-6,198296E-2
-8,760330E-2
-2,987645E-2
-3,603831E-2
-1,074228E-2
-2,760630E-2
7,094669E-3
1,617530E-2
5,379503E-2
8,622584E-2
3,855255E-2
4,374148E-2
9,141477E-2
8,460430E-2
9,109047E-2
8,687446E-2
1,008197E-1
4,309287E-2
6,547013E-2
1,183323E-1
5,995689E-2
7,682091E-2
9,011754E-2
1,086031E-1
9,271201E-2
1,351964E-1
1,397367E-1
8,428000E-2
8,460430E-2
1,047114E-1
1,021169E-1
1,137920E-1
1,209268E-1
9,822524E-2
1,066206E-2
9,076616E-2
9,400924E-2
6,287566E-2
5,671381E-2
5,574088E-2
6,482151E-2
6,028120E-2
1,264400E-1
8,979323E-2
5,249780E-2
8,752308E-2
8,849600E-2
6,125412E-2
5,022765E-2
7,098336E-2
4,244425E-2
1,098637E-2
6,157843E-2
4,471441E-2
5,314642E-2
5,930827E-2
4,828180E-2
2,493161E-2
4,730887E-2
9,919817E-2
5,411934E-2
3,530947E-2
6,514582E-2
6,417289E-2
5,087626E-2
5,703812E-2
5,865966E-2
-3,117369E-2
-8,472120E-3
5,606519E-2
-2,958882E-3
2,554355E-3
8,716209E-3
2,266146E-2
2,039130E-2
5,444365E-2
7,746953E-2
4,114702E-2
9,368493E-2
8,428000E-2
6,871321E-2
5,184919E-2
8,265846E-2
7,033475E-2
1,617530E-2
6,482151E-2
6,936182E-2
4,147133E-2
4,082271E-2
1,617530E-2
5,473128E-3
-7,823504E-3
5,833535E-2
4,763318E-2
-2,209306E-2
1,844545E-2
1,163498E-2
1,974268E-2
-1,041797E-2
1,422945E-2
-5,257802E-2
-2,112014E-2
2,493161E-2
-6,201963E-3
-2,634574E-3
9,364825E-3
1,487806E-2
8,391901E-3
1,941838E-2
6,968613E-2
2,590454E-2
1,163498E-2
6,060550E-2
4,824512E-3
5,148820E-3
9,364825E-3
3,757963E-2
-2,566045E-2
1,195929E-2
4,633595E-2
6,770361E-3
1,747253E-2
1,390514E-2
3,595809E-2
1,974268E-2
8,979323E-2
9,790094E-2
2,687746E-2
4,276856E-2
6,417289E-2
7,909107E-2
7,714522E-2
8,200984E-2
5,833535E-2
2,136422E-2
6,514582E-2
5,606519E-2
-1,301243E-2
4,500204E-3
3,527280E-3
2,233715E-2
1,260791E-2
7,876676E-2
3,466086E-2
-5,553347E-3
2,979624E-2
1,682391E-2
1,649960E-2
1,682391E-2
3,466086E-2
-4,836202E-2
-4,090293E-2
3,336362E-2
1,649960E-2
9,364825E-3
2,168853E-2
3,530947E-2
2,298577E-2
4,601164E-2
8,590154E-2
2,460731E-2
2,230047E-3
3,790394E-2
5,152488E-2
4,698456E-2
2,136422E-2
2,752608E-2
-3,701123E-2
-2,468752E-2
2,752608E-2
2,878663E-3
1,487806E-2
2,428300E-2
1,617530E-2
-1,009366E-2
5,379503E-2
7,811814E-2
1,195929E-2
3,174208E-2
4,179564E-2
5,671381E-2
5,152488E-2
5,476796E-2
-2,310266E-3
-8,273867E-2
-3,644176E-4
3,368793E-2
-1,985958E-3
2,841986E-4
-1,013034E-3
8,716209E-3
6,770361E-3
5,963258E-2
4,082271E-2
-5,229039E-3
4,503872E-2
8,622584E-2
8,719877E-2
7,811814E-2
1,364936E-1
8,752308E-2
4,439010E-2
9,887386E-2
6,352428E-2
4,017409E-2
5,930827E-2
5,476796E-2
2,136422E-2
3,141778E-2
8,557723E-2
3,693101E-2
1,455375E-2
5,379503E-2
2,525592E-2
2,103992E-2
1,487806E-2
2,460731E-2
-3,117369E-2
9,689133E-3
6,352428E-2
2,979624E-2
2,947193E-2
4,309287E-2
4,860611E-2
5,347073E-2
9,173908E-2
1,092517E-1
3,920117E-2
5,541658E-2
7,292921E-2
5,411934E-2
2,817469E-2
5,184919E-2
3,206639E-2
-1,236382E-2
3,076916E-2
2,622885E-2
1,812114E-2
2,006699E-2
1,260791E-2
1,552668E-2
1,163498E-2
8,946893E-2
7,130767E-2
4,211994E-2
6,547013E-2
7,098336E-2
6,676736E-2
6,514582E-2
7,228060E-2
4,147133E-2
2,817469E-2
8,298276E-2
6,741597E-2
4,276856E-2
5,736242E-2
7,130767E-2
6,903752E-2
8,330707E-2
1,426555E-1
8,655015E-2
8,071261E-2
1,111976E-1
9,303631E-2
1,066573E-1
1,170351E-1
1,209268E-1
3,401224E-2
6,871321E-2
9,368493E-2
6,936182E-2
5,801104E-2
6,903752E-2
7,065906E-2
4,990334E-2
1,021169E-1
1,089274E-1
2,103992E-2
3,887686E-2
8,557723E-2
8,395569E-2
6,352428E-2
6,449720E-2
4,017409E-2
-1,398536E-2
2,882331E-2
4,633595E-2
1,585099E-2
3,012054E-2
3,239070E-2
1,649960E-2
1,581431E-3
6,125412E-2
3,109347E-2
-7,499196E-3
2,817469E-2
2,493161E-2
2,655315E-2
9,328148E-4
3,851588E-3
-5,614541E-2
-1,119264E-1
-4,641617E-2
-6,133434E-2
-6,230726E-2
-7,009066E-2
-6,490173E-2
-9,019776E-2
-6,944204E-2
-1,852567E-2
-7,690113E-2
-1,012242E-1
-5,030786E-2
-4,317309E-2
-4,641617E-2
-6,036142E-2
-4,382170E-2
-9,992700E-2
-8,306298E-2
-4,803771E-2
-8,500883E-2
-6,684758E-2
-8,792760E-2
-9,214361E-2
-1,401412E-1
-1,122507E-1
-8,565745E-2
-1,388440E-1
-1,190612E-1
-1,226286E-1
-1,313849E-1
-1,430600E-1
-1,193855E-1
-1,446815E-1
-1,855443E-1
-1,385197E-1
-1,284661E-1
-1,715991E-1
-1,696532E-1
-1,644643E-1
-1,466274E-1
-1,430600E-1
-8,500883E-2
-1,271689E-1
-1,699776E-1
-1,213313E-1
-1,245744E-1
-1,313849E-1
-1,686803E-1
-1,287904E-1
-1,745179E-1
-1,641400E-1
-9,603531E-2
-1,077104E-1
-1,077104E-1
-9,149499E-2
-9,149499E-2
-8,695468E-2
-4,641617E-2
2,914762E-2
-9,769352E-3
-4,609186E-2
2,841986E-4
3,202971E-3
2,006699E-2
7,743285E-3
3,012054E-2
-3,895708E-2
-9,120736E-3
3,044485E-2
-4,256115E-3
-6,887257E-4
-2,310266E-3
2,979624E-2
4,049840E-2
8,038830E-2
8,298276E-2
3,076916E-2
6,352428E-2
8,298276E-2
5,087626E-2
7,228060E-2
9,400924E-2
9,076616E-2
3,174208E-2
8,428000E-2
8,168553E-2
5,541658E-2
6,871321E-2
7,292921E-2
8,168553E-2
6,190274E-2
1,296831E-1
9,822524E-2
6,741597E-2
1,014683E-1
1,011440E-1
1,027656E-1
1,043871E-1
1,011440E-1
6,157843E-2
4,957903E-2
9,725232E-2
5,833535E-2
4,211994E-2
5,087626E-2
6,871321E-2
5,736242E-2
6,384859E-2
1,069816E-1
5,184919E-2
3,693101E-2
7,260490E-2
4,860611E-2
4,957903E-2
6,028120E-2
6,838890E-2
1,098637E-2
-1,013034E-3
4,503872E-2
2,752608E-2
2,655315E-2
2,006699E-2
2,914762E-2
1,033775E-2
6,903752E-2
7,065906E-2
1,001344E-2
4,439010E-2
6,838890E-2
8,200984E-2
6,806459E-2
8,298276E-2
6,579443E-2
2,266146E-2
7,130767E-2
7,357783E-2
4,179564E-2
4,179564E-2
4,633595E-2
3,012054E-2
2,841986E-4
3,952548E-2
3,855255E-2
-1,333674E-2
2,428300E-2
1,909407E-2
1,714822E-2
-4,580423E-3
-2,987645E-2
-6,814481E-2
-5,192940E-2
1,682391E-2
-3,607499E-3
1,941838E-2
1,682391E-2
2,947193E-2
3,433655E-2
4,666026E-2
8,914462E-2
2,071561E-2
3,012054E-2
5,898396E-2
7,617229E-2
6,060550E-2
4,471441E-2
3,628240E-2
-1,722844E-2
2,266146E-2
5,347073E-2
7,094669E-3
2,039130E-2
3,109347E-2
3,109347E-2
1,649960E-2
6,936182E-2
1,303317E-1
5,898396E-2
7,973968E-2
6,676736E-2
6,741597E-2
4,179564E-2
6,806459E-2
4,860611E-2
-4,904731E-3
3,336362E-2
3,790394E-2
1,617530E-2
3,202971E-3
1,812114E-2
5,148820E-3
-4,010948E-5
3,660671E-2
1,163498E-2
-3,409246E-2
2,979624E-2
3,239070E-2
2,525592E-2
1,905739E-3
2,363438E-2
-1,041797E-2
-2,339029E-2
4,471441E-2
1,390514E-2
1,905739E-3
-3,182230E-2
-4,010948E-5
-1,661650E-3
3,109347E-2
5,995689E-2
2,298577E-2
6,085067E-4
1,844545E-2
1,390514E-2
2,006699E-2
2,460731E-2
1,779684E-2
-3,020076E-2
-7,499196E-3
3,336362E-2
-9,769352E-3
1,163498E-2
1,001344E-2
4,406579E-2
3,368793E-2
7,779383E-2
1,118462E-1
2,817469E-2
4,990334E-2
4,568733E-2
4,406579E-2
4,957903E-2
6,547013E-2
2,720177E-2
-4,904731E-3
1,682391E-2
1,682391E-2
3,851588E-3
9,689133E-3
-1,236382E-2
-1,985958E-3
-4,904731E-3
7,779383E-2
2,882331E-2
-1,982290E-2
3,202971E-3
3,303932E-2
4,114702E-2
4,698456E-2
5,638950E-2
1,422945E-2
-2,634574E-3
4,828180E-2
3,174208E-2
2,266146E-2
1,585099E-2
5,087626E-2
2,266146E-2
2,363438E-2
4,893041E-2
-1,301243E-2
-1,755275E-2
3,660671E-2
2,882331E-2
-6,526271E-3
-1,236382E-2
9,040517E-3
-5,873987E-2
-3,344384E-2
8,067593E-3
-6,201963E-3
-1,463397E-2
-2,630907E-2
-1,139089E-2
-2,598476E-2
2,914762E-2
5,671381E-2
1,195929E-2
2,817469E-2
3,271501E-2
3,076916E-2
-5,229039E-3
4,500204E-3
-2,241737E-2
-3,344384E-2
8,716209E-3
2,882331E-2
-1,203951E-2
-6,850580E-3
-8,472120E-3
-4,904731E-3
-1,074228E-2
6,547013E-2
4,893041E-2
2,882331E-2
4,795749E-2
2,493161E-2
2,590454E-2
2,266146E-2
4,730887E-2
-1,301243E-2
-1,106658E-2
3,887686E-2
3,202971E-3
-9,445044E-3
-8,472120E-3
-2,209306E-2
-1,755275E-2
3,851588E-3
4,406579E-2
-1,333674E-2
-7,174888E-3
2,558023E-2
3,239070E-2
8,391901E-3
4,500204E-3
2,849900E-2
-1,074228E-2
2,266146E-2
3,498517E-2
3,527280E-3
2,882331E-2
3,368793E-2
3,855255E-2
1,974268E-2
6,709167E-2
7,130767E-2
1,066206E-2
3,563378E-2
5,541658E-2
3,368793E-2
3,530947E-2
3,628240E-2
5,473128E-3
-5,549679E-2
9,328148E-4
6,446052E-3
-2,987645E-2
-1,013034E-3
-6,201963E-3
8,067593E-3
1,001344E-2
7,033475E-2
3,693101E-2
6,770361E-3
4,244425E-2
4,893041E-2
2,882331E-2
5,217349E-2
6,709167E-2
-9,769352E-3
2,554355E-3
4,536302E-2
8,067593E-3
7,418977E-3
1,909407E-2
2,493161E-2
2,841986E-4
3,336362E-2
6,352428E-2
1,260791E-2
-1,398536E-2
9,364825E-3
2,103992E-2
3,855255E-2
1,293221E-2
7,418977E-3
-3,538969E-2
7,418977E-3
4,666026E-2
9,040517E-3
-2,634574E-3
-6,887257E-4
1,033775E-2
-1,301243E-2
1,649960E-2
2,460731E-2
-3,506538E-2
2,554355E-3
2,752608E-2
3,851588E-3
-1,333674E-2
9,328148E-4
-3,117369E-2
-6,555034E-2
-1,013034E-3
1,747253E-2
2,201284E-2
1,195929E-2
2,071561E-2
3,368793E-2
1,585099E-2
8,655015E-2
5,833535E-2
2,039130E-2
7,195629E-2
4,860611E-2
3,401224E-2
4,244425E-2
1,585099E-2
-5,744264E-2
-3,733554E-2
2,590454E-2
-9,769352E-3
-2,339029E-2
-2,339029E-2
-5,553347E-3
-1,366105E-2
1,195929E-2
4,828180E-2
1,098637E-2
6,838890E-2
6,547013E-2
5,022765E-2
5,995689E-2
5,411934E-2
5,541658E-2
3,851588E-3
1,974268E-2
6,709167E-2
3,563378E-2
2,266146E-2
1,487806E-2
-3,644176E-4
-9,120736E-3
4,406579E-2
4,568733E-2
-1,171520E-2
2,071561E-2
1,455375E-2
2,395869E-2
6,121744E-3
3,109347E-2
9,689133E-3
-2,310266E-3
5,087626E-2
3,141778E-2
9,689133E-3
1,844545E-2
2,168853E-2
1,941838E-2
2,039130E-2
7,292921E-2
3,303932E-2
-2,634574E-3
2,817469E-2
-6,887257E-4
-7,499196E-3
-1,430967E-2
3,109347E-2
-3,409246E-2
-4,706478E-2
2,525592E-2
6,085067E-4
-1,463397E-2
-6,201963E-3
-3,020076E-2
-2,922784E-2
3,466086E-2
7,033475E-2
1,390514E-2
9,689133E-3
4,503872E-2
4,244425E-2
3,790394E-2
4,341718E-2
4,860611E-2
-9,769352E-3
2,233715E-2
2,395869E-2
-2,371460E-2
-5,553347E-3
9,364825E-3
2,071561E-2
-1,661650E-3
3,887686E-2
5,184919E-2
-2,566045E-2
1,293221E-2
2,817469E-2
3,141778E-2
2,785039E-2
5,282211E-2
8,716209E-3
-2,987645E-2
3,984979E-2
3,920117E-2
1,455375E-2
3,206639E-2
2,785039E-2
3,044485E-2
2,947193E-2
7,682091E-2
4,341718E-2
-2,566045E-2
2,914762E-2
1,941838E-2
4,175896E-3
-2,436322E-2
8,067593E-3
-3,960570E-2
-5,809126E-2
-1,106658E-2
-4,706478E-2
-1,495828E-2
-3,931807E-3
8,067593E-3
-5,229039E-3
3,952548E-2
6,514582E-2
2,233715E-2
2,655315E-2
7,228060E-2
5,606519E-2
6,352428E-2
4,114702E-2
2,979624E-2
-5,711833E-2
-3,931807E-3
4,633595E-2
-8,796428E-3
-2,339029E-2
-3,441677E-2
-1,755275E-2
-3,474108E-2
2,460731E-2
1,682391E-2
-4,025431E-2
2,525592E-2
3,693101E-2
2,136422E-2
1,714822E-2
3,401224E-2
-1,301243E-2
-4,252447E-2
2,363438E-2
3,628240E-2
1,876976E-2
2,493161E-2
-5,553347E-3
-2,144444E-2
-1,106658E-2
5,152488E-2
3,303932E-2
-6,526271E-3
2,363438E-2
8,067593E-3
7,418977E-3
6,446052E-3
4,049840E-2
-1,690413E-2
-4,256115E-3
6,384859E-2
1,844545E-2
2,687746E-2
3,174208E-2
1,682391E-2
1,033775E-2
3,076916E-2
8,006399E-2
2,103992E-2
3,109347E-2
5,282211E-2
2,363438E-2
3,851588E-3
7,418977E-3
2,071561E-2
-1,528259E-2
-7,823504E-3
2,266146E-2
-2,825491E-2
-2,922784E-2
-3,409246E-2
-8,147812E-3
-3,931807E-3
5,736242E-2
6,384859E-2
-2,958882E-3
3,952548E-2
4,536302E-2
5,898396E-2
5,574088E-2
7,649660E-2
5,671381E-2
-1,013034E-3
5,768673E-2
4,957903E-2
-3,931807E-3
1,909407E-2
3,952548E-2
1,552668E-2
5,797436E-3
6,579443E-2
1,747253E-2
-1,171520E-2
1,581431E-3
-1,398536E-2
-2,079583E-2
1,257123E-3
1,358083E-2
-4,220016E-2
-4,511893E-2
2,979624E-2
-1,106658E-2
-1,041797E-2
9,328148E-4
1,714822E-2
1,649960E-2
4,698456E-2
8,719877E-2
-6,887257E-4
1,098637E-2
4,633595E-2
7,941537E-2
4,276856E-2
4,147133E-2
2,266146E-2
-4,803771E-2
-1,333674E-2
3,174208E-2
-6,850580E-3
2,039130E-2
1,585099E-2
1,649960E-2
-7,499196E-3
5,249780E-2
8,525292E-2
-7,823504E-3
2,622885E-2
3,271501E-2
2,914762E-2
1,163498E-2
3,498517E-2
1,941838E-2
-1,625551E-2
1,293221E-2
-3,607499E-3
-9,769352E-3
-2,501183E-2
-2,371460E-2
-1,009366E-2
-6,850580E-3
3,368793E-2
1,390514E-2
-3,644176E-4
7,033475E-2
5,703812E-2
4,893041E-2
3,271501E-2
5,022765E-2
-2,958882E-3
6,121744E-3
7,292921E-2
3,822825E-2
2,006699E-2
-1,013034E-3
2,590454E-2
-1,982290E-2
7,094669E-3
5,249780E-2
-3,607499E-3
-1,171520E-2
9,040517E-3
2,554355E-3
1,293221E-2
1,455375E-2
-1,560690E-2
-5,322664E-2
-1,074228E-2
3,174208E-2
-1,625551E-2
-1,593121E-2
3,851588E-3
1,293221E-2
-2,890353E-2
3,725532E-2
6,157843E-2
-1,106658E-2
3,563378E-2
4,309287E-2
2,395869E-2
-3,607499E-3
1,682391E-2
-6,850580E-3
-3,344384E-2
9,689133E-3
2,460731E-2
-1,690413E-2
2,841986E-4
2,878663E-3
-4,010948E-5
6,770361E-3
7,552368E-2
3,109347E-2
3,527280E-3
3,336362E-2
2,428300E-2
1,747253E-2
1,228360E-2
3,433655E-2
-6,850580E-3
-2,958882E-3
4,763318E-2
6,770361E-3
2,230047E-3
1,001344E-2
1,812114E-2
1,390514E-2
2,914762E-2
5,963258E-2
1,422945E-2
1,325652E-2
2,622885E-2
3,303932E-2
2,233715E-2
3,757963E-2
3,790394E-2
-3,603831E-2
2,554355E-3
2,914762E-2
-9,769352E-3
1,905739E-3
1,747253E-2
2,363438E-2
7,094669E-3
7,001044E-2
7,941537E-2
2,230047E-3
2,298577E-2
4,147133E-2
4,633595E-2
1,649960E-2
3,239070E-2
1,682391E-2
-2,598476E-2
4,147133E-2
4,666026E-2
3,790394E-2
6,060550E-2
7,455075E-2
6,676736E-2
4,990334E-2
1,144406E-1
7,584799E-2
5,184919E-2
7,098336E-2
8,006399E-2
6,449720E-2
6,092981E-2
6,741597E-2
4,500204E-3
-2,825491E-2
1,876976E-2
-1,398536E-2
-1,398536E-2
-2,533614E-2
-2,371460E-2
-3,247092E-2
-2,339029E-2
3,563378E-2
-2,209306E-2
-1,657982E-2
4,406579E-2
4,828180E-2
2,752608E-2
1,876976E-2
1,487806E-2
-3,214661E-2
-2,310266E-3
2,006699E-2
-1,203951E-2
-2,014721E-2
-1,106658E-2
1,257123E-3
-2,339029E-2
2,331007E-2
3,660671E-2
-2,468752E-2
7,418977E-3
8,716209E-3
1,260791E-2
2,817469E-2
4,795749E-2
8,067593E-3
-1,787705E-2
4,406579E-2
4,828180E-2
1,552668E-2
4,175896E-3
2,979624E-2
1,455375E-2
2,298577E-2
6,968613E-2
2,493161E-2
-1,430967E-2
1,974268E-2
2,230047E-3
-7,823504E-3
-2,176875E-2
5,148820E-3
-4,771340E-2
-5,906418E-2
-3,607499E-3
-4,706478E-2
-4,738909E-2
-3,506538E-2
-2,987645E-2
-5,030786E-2
3,527280E-3
4,893041E-2
-1,657982E-2
-3,376815E-2
8,391901E-3
5,148820E-3
5,473128E-3
-4,580423E-3
6,446052E-3
-5,679403E-2
-1,268813E-2
4,211994E-2
-1,268813E-2
-2,728199E-2
-5,971280E-2
-2,955215E-2
-2,987645E-2
1,422945E-2
-9,445044E-3
-5,841557E-2
2,230047E-3
6,770361E-3
7,094669E-3
-8,147812E-3
2,817469E-2
2,428300E-2
-3,020076E-2
2,168853E-2
3,109347E-2
1,487806E-2
2,752608E-2
3,855255E-2
3,952548E-2
3,271501E-2
1,167108E-1
7,357783E-2
2,460731E-2
4,309287E-2
3,725532E-2
3,498517E-2
4,471441E-2
4,147133E-2
-2,144444E-2
-1,755275E-2
3,530947E-2
-1,268813E-2
-1,236382E-2
2,493161E-2
2,395869E-2
1,455375E-2
2,266146E-2
6,903752E-2
8,716209E-3
1,422945E-2
4,536302E-2
3,757963E-2
1,066206E-2
1,585099E-2
2,849900E-2
-3,117369E-2
-1,722844E-2
-1,661650E-3
-4,122724E-2
-4,155155E-2
-3,701123E-2
-2,436322E-2
-2,209306E-2
3,693101E-2
3,401224E-2
-4,284878E-2
-1,917429E-2
3,757963E-2
2,460731E-2
9,364825E-3
1,325652E-2
-4,544324E-2
-9,830546E-2
-2,310266E-3
-6,887257E-4
-2,955215E-2
-4,998356E-2
-6,749619E-2
-7,787405E-2
-1,047916E-1
-5,484818E-2
-7,430666E-2
-1,206827E-1
-1,005756E-1
-1,343037E-1
-9,279222E-2
1,487806E-2
2,707572E-1
4,089124E-1
5,837145E-1
8,266213E-1
9,748301E-1
1,122715E+0
1,206062E+0
1,325731E+0
1,377945E+0
1,482048E+0
1,571881E+0
1,536856E+0
1,521614E+0
1,477183E+0
1,353298E+0
1,173955E+0
9,440208E-1
6,774395E-1
3,952915E-1
1,870857E-1
-4,738909E-2
-3,048897E-1
-5,117983E-1
-6,882219E-1
-8,601052E-1
-9,797748E-1
-1,004747E+0
-1,025178E+0
-1,089391E+0
-1,046258E+0
-1,031664E+0
-9,956659E-1
-9,638837E-1
-9,074541E-1
-9,136160E-1
-8,873470E-1
-7,978380E-1
-7,686503E-1
-7,401112E-1
-7,329764E-1
-6,775197E-1
-6,551425E-1
-6,064962E-1
-5,049878E-1
-5,127712E-1
-5,020690E-1
-4,372074E-1
-4,407748E-1
-3,775347E-1
-3,457525E-1
-2,611081E-1
-2,799180E-1
-2,455413E-1
-1,852200E-1
-1,894360E-1
-1,677074E-1
-1,417627E-1
-1,002513E-1
-1,103049E-1
-5,873987E-2
-6,887257E-4
-4,965925E-2
-2,857922E-2
-6,526271E-3
9,328148E-4
1,066206E-2
2,590454E-2
2,233715E-2
-2,630907E-2
-6,887257E-4
5,574088E-2
2,878663E-3
3,109347E-2
4,309287E-2
8,168553E-2
7,941537E-2
1,316290E-1
1,121705E-1
7,714522E-2
1,047114E-1
1,170351E-1
1,121705E-1
9,498216E-2
9,854955E-2
6,676736E-2
6,125412E-2
8,557723E-2
7,519937E-2
5,541658E-2
7,487506E-2
5,314642E-2
6,028120E-2
7,065906E-2
1,293588E-1
8,168553E-2
5,509227E-2
9,854955E-2
1,063329E-1
1,160622E-1
1,047114E-1
9,303631E-2
3,368793E-2
3,984979E-2
8,038830E-2
4,536302E-2
6,547013E-2
6,060550E-2
5,671381E-2
3,336362E-2
4,990334E-2
6,125412E-2
7,094669E-3
2,460731E-2
5,509227E-2
1,941838E-2
2,298577E-2
4,374148E-2
6,514582E-2
-5,229039E-3
3,725532E-2
4,925472E-2
3,336362E-2
2,752608E-2
3,887686E-2
3,141778E-2
3,563378E-2
9,660370E-2
1,014683E-1
4,698456E-2
7,228060E-2
7,033475E-2
6,482151E-2
5,379503E-2
5,022765E-2
8,391901E-3
-1,106658E-2
5,476796E-2
4,471441E-2
-8,796428E-3
2,201284E-2
2,849900E-2
3,141778E-2
2,331007E-2
8,071261E-2
4,925472E-2
1,812114E-2
6,287566E-2
4,374148E-2
5,120057E-2
5,379503E-2
7,682091E-2
3,433655E-2
1,876976E-2
6,157843E-2
4,601164E-2
2,622885E-2
1,195929E-2
-2,241737E-2
-5,877655E-3
4,082271E-2
9,887386E-2
1,098637E-2
2,785039E-2
2,428300E-2
2,752608E-2
7,094669E-3
1,909407E-2
1,585099E-2
-5,877655E-3
1,163498E-2
3,822825E-2
1,649960E-2
2,558023E-2
1,876976E-2
1,747253E-2
-3,607499E-3
6,936182E-2
6,838890E-2
3,202971E-3
2,525592E-2
2,590454E-2
2,136422E-2
2,071561E-2
3,920117E-2
-9,445044E-3
-4,706478E-2
2,554355E-3
-2,403891E-2
-3,247092E-2
1,001344E-2
-4,010948E-5
-1,985958E-3
1,228360E-2
6,611874E-2
5,473128E-3
-8,472120E-3
1,682391E-2
2,395869E-2
2,914762E-2
3,368793E-2
3,822825E-2
-1,268813E-2
-1,366105E-2
3,239070E-2
-1,755275E-2
-2,598476E-2
-7,499196E-3
1,581431E-3
-1,820136E-2
1,487806E-2
6,125412E-2
-2,047152E-2
6,085067E-4
1,098637E-2
2,428300E-2
3,239070E-2
4,179564E-2
2,590454E-2
-2,403891E-2
1,325652E-2
4,406579E-2
2,914762E-2
4,276856E-2
6,092981E-2
3,239070E-2
2,395869E-2
5,865966E-2
4,795749E-2
-1,985958E-3
5,087626E-2
6,287566E-2
4,990334E-2
4,147133E-2
4,601164E-2
1,033775E-2
-4,576755E-2
2,428300E-2
-4,580423E-3
1,747253E-2
4,763318E-2
2,168853E-2
4,500204E-3
1,520237E-2
6,449720E-2
4,175896E-3
5,148820E-3
4,990334E-2
5,509227E-2
4,049840E-2
4,439010E-2
-3,283190E-3
-6,230726E-2
-7,499196E-3
4,211994E-2
2,687746E-2
1,131067E-2
7,743285E-3
7,743285E-3
3,851588E-3
2,039130E-2
5,379503E-2
1,098637E-2
3,952548E-2
5,865966E-2
4,763318E-2
8,395569E-2
7,260490E-2
5,865966E-2
-1,625551E-2
2,622885E-2
5,898396E-2
4,828180E-2
7,418977E-3
8,391901E-3
1,131067E-2
-2,958882E-3
6,871321E-2
7,001044E-2
-9,120736E-3
5,797436E-3
3,433655E-2
3,401224E-2
3,433655E-2
4,828180E-2
2,687746E-2
9,689133E-3
7,033475E-2
5,249780E-2
3,401224E-2
3,693101E-2
5,444365E-2
5,055195E-2
7,455075E-2
1,296831E-1
6,871321E-2
3,466086E-2
7,228060E-2
3,239070E-2
4,568733E-2
3,757963E-2
3,952548E-2
-3,644176E-4
-1,985958E-3
5,347073E-2
5,022765E-2
3,271501E-2
3,076916E-2
6,060550E-2
3,595809E-2
8,492861E-2
1,338991E-1
5,995689E-2
7,909107E-2
1,092517E-1
9,725232E-2
9,433355E-2
9,271201E-2
7,390214E-2
1,260791E-2
5,087626E-2
6,838890E-2
3,368793E-2
2,817469E-2
2,622885E-2
1,228360E-2
9,689133E-3
7,487506E-2
7,682091E-2
2,914762E-2
6,028120E-2
4,211994E-2
6,611874E-2
7,098336E-2
8,168553E-2
3,141778E-2
1,131067E-2
7,325352E-2
3,887686E-2
3,628240E-2
4,503872E-2
8,817169E-2
5,411934E-2
6,060550E-2
7,811814E-2
2,460731E-2
-8,472120E-3
4,633595E-2
5,574088E-2
5,476796E-2
3,466086E-2
5,120057E-2
-1,139089E-2
-2,501183E-2
4,795749E-2
-7,174888E-3
9,364825E-3
-1,917429E-2
-2,958882E-3
-3,182230E-2
1,876976E-2
4,211994E-2
-1,203951E-2
-1,787705E-2
5,148820E-3
-8,796428E-3
-2,274168E-2
-2,371460E-2
-4,641617E-2
-1,164667E-1
-6,425311E-2
-5,387525E-2
-8,371160E-2
-9,279222E-2
-9,927839E-2
-9,895408E-2
-1,112778E-1
-5,160510E-2
-6,555034E-2
-1,083590E-1
-5,128079E-2
-4,349739E-2
-9,117068E-2
-9,084638E-2
-9,635961E-2
-1,164667E-1
-1,401412E-1
-6,684758E-2
-9,344084E-2
-1,151695E-1
-1,372224E-1
-1,372224E-1
-1,631671E-1
-1,521406E-1
-9,019776E-2
-1,385197E-1
-1,897603E-1
-1,524649E-1
-1,952736E-1
-1,586268E-1
-1,651129E-1
-1,615455E-1
-2,030570E-1
-1,667345E-1
-1,145209E-1
-1,472760E-1
-1,553837E-1
-1,411141E-1
-1,229529E-1
-1,378711E-1
-9,733254E-2
-7,527959E-2
-1,469517E-1
-1,132236E-1
-9,603531E-2
-1,180883E-1
-1,252230E-1
-1,096562E-1
-1,047916E-1
-1,466274E-1
-8,922484E-2
-3,020076E-2
-6,911773E-2
-5,873987E-2
-4,414601E-2
-1,787705E-2
-7,823504E-3
8,363138E-2
8,233415E-2
3,303932E-2
8,492861E-2
1,089274E-1
1,183323E-1
8,622584E-2
1,154136E-1
8,784739E-2
4,374148E-2
9,919817E-2
6,806459E-2
3,530947E-2
4,114702E-2
4,860611E-2
5,963258E-2
4,536302E-2
1,089274E-1
5,184919E-2
3,466086E-2
5,606519E-2
5,995689E-2
6,092981E-2
8,428000E-2
1,209268E-1
5,152488E-2
3,628240E-2
8,428000E-2
5,606519E-2
4,179564E-2
4,633595E-2
4,406579E-2
4,406579E-2
7,779383E-2
1,157379E-1
3,076916E-2
4,309287E-2
5,930827E-2
5,411934E-2
4,471441E-2
3,757963E-2
1,812114E-2
-4,771340E-2
5,473128E-3
1,358083E-2
1,974268E-2
2,947193E-2
6,157843E-2
4,082271E-2
2,882331E-2
8,687446E-2
6,644305E-2
2,752608E-2
6,968613E-2
7,195629E-2
9,206339E-2
6,547013E-2
9,076616E-2
4,211994E-2
7,418977E-3
9,336062E-2
4,211994E-2
3,141778E-2
-1,171520E-2
2,071561E-2
9,040517E-3
3,757963E-2
9,141477E-2
5,898396E-2
2,331007E-2
8,136122E-2
6,838890E-2
4,276856E-2
4,276856E-2
6,157843E-2
4,175896E-3
-4,580423E-3
7,519937E-2
3,109347E-2
4,406579E-2
1,974268E-2
2,655315E-2
-3,506538E-2
1,487806E-2
4,536302E-2
-2,310266E-3
2,841986E-4
1,001344E-2
-9,120736E-3
-4,580423E-3
8,716209E-3
-3,644176E-4
-5,160510E-2
2,168853E-2
5,995689E-2
2,266146E-2
1,779684E-2
2,006699E-2
2,071561E-2
1,001344E-2
7,519937E-2
7,163198E-2
1,228360E-2
4,309287E-2
3,887686E-2
3,851588E-3
-7,499196E-3
1,422945E-2
-8,472120E-3
-4,576755E-2
5,148820E-3
-1,722844E-2
-2,663337E-2
-2,955215E-2
-1,560690E-2
-3,607499E-3
1,358083E-2
8,946893E-2
3,401224E-2
1,257123E-3
5,930827E-2
5,379503E-2
4,763318E-2
3,563378E-2
5,930827E-2
4,824512E-3
-1,041797E-2
5,120057E-2
2,039130E-2
-2,310266E-3
-1,722844E-2
4,500204E-3
-4,580423E-3
2,266146E-2
5,411934E-2
-6,526271E-3
1,520237E-2
2,622885E-2
1,163498E-2
-7,823504E-3
1,001344E-2
1,520237E-2
-5,030786E-2
-1,268813E-2
2,525592E-2
-3,931807E-3
8,391901E-3
-1,657982E-2
-3,765985E-2
-3,798416E-2
3,012054E-2
3,109347E-2
-2,274168E-2
1,552668E-2
3,012054E-2
2,363438E-2
4,175896E-3
1,195929E-2
-1,657982E-2
-4,155155E-2
2,266146E-2
3,202971E-3
1,905739E-3
1,682391E-2
3,984979E-2
4,341718E-2
4,503872E-2
8,946893E-2
1,325652E-2
7,418977E-3
3,044485E-2
2,817469E-2
3,822825E-2
3,628240E-2
5,671381E-2
-1,593121E-2
-5,322664E-2
-3,931807E-3
-2,857922E-2
-1,203951E-2
-2,598476E-2
3,527280E-3
-1,268813E-2
3,174208E-2
5,022765E-2
-9,445044E-3
1,682391E-2
5,898396E-2
6,644305E-2
4,179564E-2
5,444365E-2
6,157843E-2
1,617530E-2
3,952548E-2
5,833535E-2
4,175896E-3
2,460731E-2
9,364825E-3
4,824512E-3
-3,052507E-2
3,174208E-2
2,493161E-2
-1,528259E-2
9,364825E-3
-8,796428E-3
-3,279523E-2
-1,430967E-2
1,001344E-2
-3,052507E-2
-5,192940E-2
2,752608E-2
4,211994E-2
-1,236382E-2
4,175896E-3
9,689133E-3
-7,174888E-3
-2,958882E-3
6,611874E-2
2,655315E-2
1,293221E-2
5,509227E-2
5,055195E-2
2,622885E-2
5,797436E-3
2,720177E-2
-2,501183E-2
-1,495828E-2
2,493161E-2
-1,625551E-2
-9,445044E-3
-1,106658E-2
9,328148E-4
-1,982290E-2
4,244425E-2
7,844245E-2
7,743285E-3
1,714822E-2
3,984979E-2
3,660671E-2
2,687746E-2
1,033775E-2
5,473128E-3
-1,820136E-2
4,500204E-3
2,785039E-2
-4,904731E-3
-2,598476E-2
-2,241737E-2
-1,203951E-2
-2,987645E-2
4,860611E-2
4,341718E-2
-2,468752E-2
2,979624E-2
2,558023E-2
6,446052E-3
-3,283190E-3
2,460731E-2
-5,553347E-3
-2,922784E-2
1,941838E-2
1,585099E-2
1,422945E-2
1,649960E-2
2,039130E-2
1,422945E-2
2,428300E-2
8,849600E-2
4,439010E-2
1,358083E-2
3,855255E-2
3,757963E-2
3,628240E-2
2,622885E-2
3,790394E-2
-2,663337E-2
-2,695768E-2
3,174208E-2
-8,147812E-3
-8,796428E-3
-1,755275E-2
1,195929E-2
-2,634574E-3
3,628240E-2
5,801104E-2
-7,499196E-3
6,446052E-3
3,952548E-2
4,957903E-2
3,076916E-2
5,347073E-2
4,147133E-2
-1,949860E-2
2,878663E-3
1,131067E-2
-1,041797E-2
7,418977E-3
-1,398536E-2
-1,657982E-2
-1,236382E-2
3,368793E-2
2,493161E-2
-4,252447E-2
-1,593121E-2
3,202971E-3
6,770361E-3
-1,661650E-3
1,163498E-2
2,168853E-2
-5,553347E-3
4,147133E-2
9,328148E-4
2,878663E-3
-4,010948E-5
9,689133E-3
6,085067E-4
-4,010948E-5
2,979624E-2
2,841986E-4
-1,463397E-2
2,136422E-2
-3,931807E-3
-1,013034E-3
-1,722844E-2
-6,887257E-4
-6,522604E-2
-5,679403E-2
1,844545E-2
3,851588E-3
6,121744E-3
-1,985958E-3
2,136422E-2
1,098637E-2
5,411934E-2
8,363138E-2
1,905739E-3
2,493161E-2
5,184919E-2
7,682091E-2
4,309287E-2
1,293221E-2
-1,236382E-2
-6,036142E-2
-6,850580E-3
2,168853E-2
-2,958882E-3
9,040517E-3
2,230047E-3
1,033775E-2
-2,663337E-2
5,379503E-2
6,319997E-2
1,779684E-2
4,601164E-2
4,406579E-2
4,147133E-2
3,595809E-2
5,347073E-2
1,649960E-2
-1,009366E-2
3,044485E-2
-1,106658E-2
-2,176875E-2
-3,020076E-2
-3,214661E-2
-1,398536E-2
-5,553347E-3
6,287566E-2
6,446052E-3
-9,769352E-3
1,909407E-2
1,163498E-2
6,121744E-3
9,689133E-3
1,585099E-2
-2,598476E-2
-3,863277E-2
4,500204E-3
-1,755275E-2
-2,112014E-2
-2,306598E-2
-1,398536E-2
-8,147812E-3
3,628240E-2
7,098336E-2
-5,553347E-3
1,260791E-2
1,228360E-2
1,649960E-2
9,364825E-3
3,206639E-2
1,066206E-2
-3,863277E-2
7,418977E-3
3,239070E-2
-1,625551E-2
-2,728199E-2
-3,506538E-2
-2,634574E-3
-1,398536E-2
2,979624E-2
4,500204E-3
-3,441677E-2
1,260791E-2
1,974268E-2
2,979624E-2
2,558023E-2
4,406579E-2
2,878663E-3
-1,755275E-2
3,303932E-2
8,391901E-3
7,743285E-3
8,716209E-3
1,195929E-2
-1,074228E-2
6,121744E-3
7,357783E-2
2,655315E-2
1,358083E-2
5,476796E-2
3,303932E-2
6,190274E-2
3,530947E-2
4,990334E-2
-3,283190E-3
1,909407E-2
5,963258E-2
2,655315E-2
3,012054E-2
3,563378E-2
4,406579E-2
4,698456E-2
5,249780E-2
5,574088E-2
-8,796428E-3
5,148820E-3
1,812114E-2
1,390514E-2
-4,256115E-3
1,163498E-2
4,500204E-3
-7,073927E-2
-1,301243E-2
1,195929E-2
7,418977E-3
3,466086E-2
-1,661650E-3
-1,657982E-2
6,085067E-4
7,065906E-2
5,865966E-2
8,716209E-3
4,374148E-2
4,341718E-2
2,655315E-2
6,770361E-3
-4,904731E-3
-4,803771E-2
-6,587465E-2
1,098637E-2
-1,787705E-2
-9,769352E-3
-2,241737E-2
-2,014721E-2
-3,311954E-2
-2,793061E-2
2,558023E-2
1,581431E-3
-1,106658E-2
-6,887257E-4
1,195929E-2
1,260791E-2
1,941838E-2
2,655315E-2
-3,084938E-2
-1,430967E-2
2,071561E-2
-1,755275E-2
-3,644176E-4
-1,268813E-2
7,094669E-3
-1,495828E-2
4,341718E-2
6,417289E-2
2,841986E-4
8,391901E-3
3,368793E-2
3,368793E-2
3,757963E-2
4,568733E-2
2,947193E-2
-4,256115E-3
4,147133E-2
5,865966E-2
2,460731E-2
3,498517E-2
1,163498E-2
3,822825E-2
2,558023E-2
1,079545E-1
8,071261E-2
3,109347E-2
4,633595E-2
2,947193E-2
1,293221E-2
1,747253E-2
3,401224E-2
-3,311954E-2
-6,003711E-2
-1,236382E-2
-1,139089E-2
-4,090293E-2
-3,928139E-2
-2,695768E-2
-8,147812E-3
9,328148E-4
4,276856E-2
-6,887257E-4
2,878663E-3
4,341718E-2
4,500204E-3
5,347073E-2
4,503872E-2
5,703812E-2
5,473128E-3
3,044485E-2
4,990334E-2
-2,958882E-3
3,527280E-3
8,067593E-3
1,066206E-2
-1,041797E-2
3,141778E-2
4,730887E-2
-3,020076E-2
3,851588E-3
1,876976E-2
2,201284E-2
4,082271E-2
3,433655E-2
1,422945E-2
-2,144444E-2
3,174208E-2
3,660671E-2
3,202971E-3
2,590454E-2
3,368793E-2
2,201284E-2
6,770361E-3
6,417289E-2
3,563378E-2
-9,769352E-3
3,855255E-2
3,920117E-2
2,558023E-2
-1,013034E-3
2,878663E-3
-6,101003E-2
-1,025215E-1
-4,256115E-3
-8,796428E-3
-2,014721E-2
-5,229039E-3
-8,147812E-3
-1,593121E-2
8,391901E-3
4,179564E-2
1,257123E-3
-7,499196E-3
2,882331E-2
5,120057E-2
6,222705E-2
3,466086E-2
7,909107E-2
1,001344E-2
1,422945E-2
6,352428E-2
3,433655E-2
1,228360E-2
2,720177E-2
3,271501E-2
5,473128E-3
5,509227E-2
7,325352E-2
2,298577E-2
4,633595E-2
5,282211E-2
4,439010E-2
1,358083E-2
2,720177E-2
1,066206E-2
-3,733554E-2
1,617530E-2
4,471441E-2
2,878663E-3
1,487806E-2
-1,690413E-2
-8,147812E-3
-1,139089E-2
7,357783E-2
4,893041E-2
-4,580423E-3
2,979624E-2
5,347073E-2
4,276856E-2
2,039130E-2
2,395869E-2
-1,495828E-2
-3,931807E-3
6,028120E-2
4,082271E-2
1,974268E-2
6,121744E-3
-1,041797E-2
2,039130E-2
3,303932E-2
9,563078E-2
6,547013E-2
7,098336E-2
1,011440E-1
6,319997E-2
4,179564E-2
4,211994E-2
4,795749E-2
-4,256115E-3
8,067593E-3
3,595809E-2
1,195929E-2
1,098637E-2
1,033775E-2
1,098637E-2
3,851588E-3
3,498517E-2
5,509227E-2
-1,593121E-2
3,368793E-2
5,282211E-2
3,952548E-2
3,530947E-2
3,984979E-2
1,552668E-2
-1,657982E-2
1,941838E-2
2,298577E-2
-1,949860E-2
-1,139089E-2
-2,634574E-3
-6,887257E-4
-1,366105E-2
4,568733E-2
2,525592E-2
-4,349739E-2
-1,333674E-2
-2,241737E-2
-1,917429E-2
-3,644176E-4
1,941838E-2
-1,171520E-2
-3,409246E-2
2,039130E-2
1,390514E-2
1,617530E-2
-4,010948E-5
1,358083E-2
4,175896E-3
1,714822E-2
6,482151E-2
-6,526271E-3
-2,274168E-2
1,487806E-2
2,168853E-2
2,590454E-2
1,098637E-2
1,812114E-2
-3,052507E-2
-3,084938E-2
1,941838E-2
-1,722844E-2
1,358083E-2
-8,472120E-3
-1,337342E-3
-6,526271E-3
5,930827E-2
7,098336E-2
1,260791E-2
3,498517E-2
3,855255E-2
3,790394E-2
3,757963E-2
2,817469E-2
4,500204E-3
-5,938849E-2
7,094669E-3
3,044485E-2
-1,301243E-2
-1,495828E-2
-2,958882E-3
-2,274168E-2
-4,706478E-2
2,428300E-2
1,358083E-2
-2,922784E-2
2,525592E-2
1,909407E-2
1,001344E-2
-4,010948E-5
1,325652E-2
-2,955215E-2
-5,452387E-2
7,418977E-3
-2,695768E-2
-2,760630E-2
-6,201963E-3
-1,625551E-2
-3,701123E-2
-3,247092E-2
1,909407E-2
-2,274168E-2
-2,209306E-2
1,358083E-2
3,984979E-2
2,979624E-2
1,714822E-2
4,175896E-3
-5,938849E-2
-2,079583E-2
4,211994E-2
2,841986E-4
1,779684E-2
2,136422E-2
4,211994E-2
2,752608E-2
7,033475E-2
1,066573E-1
2,039130E-2
4,179564E-2
4,503872E-2
3,628240E-2
1,066206E-2
5,217349E-2
3,920117E-2
-5,229039E-3
1,649960E-2
9,364825E-3
-7,823504E-3
3,202971E-3
-1,560690E-2
-1,203951E-2
3,851588E-3
6,319997E-2
5,606519E-2
-1,463397E-2
3,076916E-2
4,017409E-2
4,309287E-2
3,271501E-2
5,314642E-2
-1,074228E-2
-2,144444E-2
3,012054E-2
2,554355E-3
-1,755275E-2
-1,398536E-2
1,905739E-3
-1,430967E-2
6,770361E-3
4,471441E-2
1,257123E-3
-2,793061E-2
8,716209E-3
-2,047152E-2
6,121744E-3
2,266146E-2
1,714822E-2
-6,490173E-2
-7,300943E-2
-2,663337E-2
-6,911773E-2
-8,403591E-2
-1,200341E-1
-1,294390E-1
-1,722477E-1
[truncated: 7,869,789 more chars]
