# Supplementary material for: Etomidate as an anesthetic in Colossoma macropomum: Behavioral and electrophysiological data complement each other as a tool to assess anesthetic safety
Source: PLoS One. 2024 Aug 6;19(8):e0305093. doi: 10.1371/journal.pone.0305093 (PMC11302908; doi:10.1371/journal.pone.0305093)
Supplement: S1 File — (ZIP) [file pone.0305093.s001.zip › Voltage_1.25.txt]

channel names:
01/01/2004 02:15:30 etomidato - Voltage 1 - Dev1_ai1
start times:
01/01/2004 02:15:40,455171
dt:
0,001000
data:
6,644305E-2
6,676736E-2
6,060550E-2
6,741597E-2
8,006399E-2
7,909107E-2
8,006399E-2
9,011754E-2
9,141477E-2
8,622584E-2
9,336062E-2
9,952248E-2
9,400924E-2
9,465786E-2
1,004954E-1
9,952248E-2
8,590154E-2
8,817169E-2
9,206339E-2
8,233415E-2
7,844245E-2
7,844245E-2
7,195629E-2
5,898396E-2
5,833535E-2
5,963258E-2
4,730887E-2
4,179564E-2
4,374148E-2
3,563378E-2
2,233715E-2
1,876976E-2
2,363438E-2
1,487806E-2
9,040517E-3
1,163498E-2
4,500204E-3
-8,147812E-3
-1,009366E-2
-9,445044E-3
-2,014721E-2
-2,371460E-2
-2,274168E-2
-2,598476E-2
-3,895708E-2
-4,090293E-2
-3,701123E-2
-4,706478E-2
-4,901063E-2
-4,544324E-2
-4,868632E-2
-5,906418E-2
-5,809126E-2
-5,484818E-2
-6,036142E-2
-6,165865E-2
-5,646972E-2
-5,614541E-2
-6,522604E-2
-6,295588E-2
-5,841557E-2
-6,263157E-2
-6,068572E-2
-5,290233E-2
-5,322664E-2
-6,230726E-2
-5,873987E-2
-5,063217E-2
-5,517249E-2
-5,452387E-2
-4,706478E-2
-4,414601E-2
-5,192940E-2
-4,641617E-2
-3,993001E-2
-4,447032E-2
-4,187585E-2
-3,474108E-2
-3,441677E-2
-4,090293E-2
-3,636262E-2
-2,922784E-2
-3,538969E-2
-3,311954E-2
-2,533614E-2
-2,663337E-2
-3,474108E-2
-2,890353E-2
-2,014721E-2
-2,663337E-2
-2,468752E-2
-1,657982E-2
-1,787705E-2
-2,598476E-2
-2,144444E-2
-1,430967E-2
-1,820136E-2
-1,787705E-2
-7,499196E-3
-1,041797E-2
-1,852567E-2
-1,398536E-2
-8,796428E-3
-1,139089E-2
-1,171520E-2
-4,904731E-3
-5,877655E-3
-1,593121E-2
-1,106658E-2
-6,201963E-3
-1,430967E-2
-1,139089E-2
-4,580423E-3
-7,823504E-3
-1,593121E-2
-1,041797E-2
-6,526271E-3
-1,301243E-2
-1,203951E-2
-6,526271E-3
-7,499196E-3
-1,398536E-2
-1,139089E-2
-6,850580E-3
-1,430967E-2
-1,203951E-2
-4,904731E-3
-9,445044E-3
-1,625551E-2
-1,106658E-2
-8,147812E-3
-1,463397E-2
-1,236382E-2
-5,877655E-3
-1,139089E-2
-1,593121E-2
-9,769352E-3
-8,796428E-3
-1,495828E-2
-1,366105E-2
-3,931807E-3
-1,041797E-2
-1,430967E-2
-9,120736E-3
-8,472120E-3
-1,203951E-2
-7,499196E-3
2,841986E-4
-6,201963E-3
-1,203951E-2
-8,472120E-3
-4,256115E-3
-8,796428E-3
-6,850580E-3
3,527280E-3
-1,985958E-3
-7,499196E-3
-3,607499E-3
-1,985958E-3
-5,877655E-3
-3,283190E-3
5,473128E-3
6,085067E-4
-4,904731E-3
-1,985958E-3
6,085067E-4
-4,904731E-3
-4,256115E-3
5,473128E-3
1,905739E-3
-4,580423E-3
-3,644176E-4
1,581431E-3
-3,283190E-3
-1,337342E-3
4,824512E-3
1,257123E-3
-4,580423E-3
-4,010948E-5
2,554355E-3
-1,337342E-3
2,841986E-4
7,418977E-3
3,202971E-3
-3,607499E-3
1,581431E-3
4,824512E-3
2,841986E-4
4,824512E-3
1,228360E-2
4,500204E-3
6,085067E-4
3,851588E-3
5,797436E-3
2,554355E-3
2,554355E-3
1,163498E-2
8,067593E-3
1,905739E-3
5,797436E-3
7,743285E-3
3,202971E-3
5,473128E-3
1,325652E-2
8,391901E-3
4,500204E-3
8,716209E-3
1,066206E-2
5,797436E-3
8,067593E-3
1,682391E-2
1,195929E-2
5,148820E-3
8,716209E-3
1,066206E-2
8,716209E-3
8,391901E-3
1,812114E-2
9,040517E-3
3,202971E-3
9,689133E-3
8,391901E-3
6,121744E-3
8,067593E-3
1,422945E-2
8,067593E-3
1,905739E-3
7,094669E-3
4,500204E-3
2,841986E-4
4,824512E-3
1,293221E-2
6,121744E-3
2,230047E-3
5,473128E-3
2,554355E-3
-1,985958E-3
3,851588E-3
8,391901E-3
3,527280E-3
6,085067E-4
3,527280E-3
-1,337342E-3
-3,931807E-3
1,905739E-3
5,797436E-3
2,841986E-4
-1,985958E-3
2,230047E-3
-2,310266E-3
-3,283190E-3
-3,644176E-4
4,500204E-3
-2,958882E-3
-2,958882E-3
6,085067E-4
-5,229039E-3
-5,553347E-3
-2,310266E-3
3,851588E-3
-5,229039E-3
-6,850580E-3
-2,634574E-3
-6,850580E-3
-8,796428E-3
-4,256115E-3
6,085067E-4
-6,850580E-3
-7,174888E-3
-3,931807E-3
-8,472120E-3
-1,139089E-2
-8,472120E-3
-1,337342E-3
-8,147812E-3
-1,139089E-2
-5,553347E-3
-1,268813E-2
-1,495828E-2
-1,009366E-2
-3,283190E-3
-1,171520E-2
-1,463397E-2
-9,445044E-3
-1,366105E-2
-1,398536E-2
-1,268813E-2
-6,201963E-3
-1,203951E-2
-1,560690E-2
-1,268813E-2
-1,528259E-2
-1,722844E-2
-1,203951E-2
-8,472120E-3
-1,755275E-2
-1,787705E-2
-1,333674E-2
-1,917429E-2
-1,949860E-2
-1,430967E-2
-1,106658E-2
-1,690413E-2
-1,787705E-2
-1,333674E-2
-1,820136E-2
-2,112014E-2
-1,657982E-2
-1,171520E-2
-1,949860E-2
-1,949860E-2
-1,495828E-2
-2,079583E-2
-2,241737E-2
-1,560690E-2
-1,236382E-2
-1,949860E-2
-2,079583E-2
-1,625551E-2
-2,144444E-2
-2,274168E-2
-1,982290E-2
-1,398536E-2
-2,112014E-2
-2,112014E-2
-1,625551E-2
-2,274168E-2
-2,241737E-2
-1,593121E-2
-1,366105E-2
-1,949860E-2
-1,917429E-2
-1,820136E-2
-2,209306E-2
-2,274168E-2
-1,787705E-2
-1,398536E-2
-2,047152E-2
-1,917429E-2
-1,495828E-2
-2,144444E-2
-2,306598E-2
-1,787705E-2
-1,074228E-2
-1,787705E-2
-1,884998E-2
-1,495828E-2
-1,884998E-2
-2,112014E-2
-1,690413E-2
-7,174888E-3
-1,528259E-2
-1,755275E-2
-1,139089E-2
-1,560690E-2
-1,949860E-2
-1,366105E-2
-6,201963E-3
-1,366105E-2
-1,430967E-2
-1,009366E-2
-1,366105E-2
-1,366105E-2
-1,009366E-2
-3,283190E-3
-9,769352E-3
-1,236382E-2
-7,174888E-3
-1,106658E-2
-1,106658E-2
-5,553347E-3
-1,013034E-3
-8,472120E-3
-8,796428E-3
-2,958882E-3
-7,174888E-3
-9,445044E-3
-4,904731E-3
1,905739E-3
-1,337342E-3
-5,229039E-3
-1,661650E-3
-3,607499E-3
-4,580423E-3
2,841986E-4
5,148820E-3
-1,661650E-3
-1,337342E-3
2,554355E-3
-1,337342E-3
-1,013034E-3
5,473128E-3
8,067593E-3
3,527280E-3
2,230047E-3
8,067593E-3
3,202971E-3
1,905739E-3
7,094669E-3
1,260791E-2
6,770361E-3
4,824512E-3
1,098637E-2
7,094669E-3
5,797436E-3
1,163498E-2
1,552668E-2
1,033775E-2
1,163498E-2
1,293221E-2
8,391901E-3
7,743285E-3
1,487806E-2
1,876976E-2
1,325652E-2
1,422945E-2
1,779684E-2
1,033775E-2
1,195929E-2
1,812114E-2
2,103992E-2
1,617530E-2
1,714822E-2
1,876976E-2
1,390514E-2
1,617530E-2
2,006699E-2
2,266146E-2
1,812114E-2
1,909407E-2
2,363438E-2
1,649960E-2
1,779684E-2
2,395869E-2
2,493161E-2
2,071561E-2
2,493161E-2
2,622885E-2
1,747253E-2
1,876976E-2
2,428300E-2
2,720177E-2
2,266146E-2
2,266146E-2
2,590454E-2
1,747253E-2
1,876976E-2
2,720177E-2
2,882331E-2
2,201284E-2
2,363438E-2
2,882331E-2
2,103992E-2
2,168853E-2
2,882331E-2
3,076916E-2
2,687746E-2
2,655315E-2
3,044485E-2
2,428300E-2
2,428300E-2
3,012054E-2
3,239070E-2
2,590454E-2
2,752608E-2
3,141778E-2
2,590454E-2
2,493161E-2
3,076916E-2
3,303932E-2
2,752608E-2
2,785039E-2
3,239070E-2
2,363438E-2
2,298577E-2
3,109347E-2
3,336362E-2
2,720177E-2
2,817469E-2
3,239070E-2
2,266146E-2
2,460731E-2
2,979624E-2
3,141778E-2
2,622885E-2
2,849900E-2
2,914762E-2
2,136422E-2
2,233715E-2
2,849900E-2
3,141778E-2
2,655315E-2
2,558023E-2
2,785039E-2
2,103992E-2
1,974268E-2
2,525592E-2
2,817469E-2
2,363438E-2
2,331007E-2
2,752608E-2
2,071561E-2
2,006699E-2
2,363438E-2
2,720177E-2
2,266146E-2
2,136422E-2
2,622885E-2
2,136422E-2
2,006699E-2
2,687746E-2
2,947193E-2
2,298577E-2
2,298577E-2
2,655315E-2
1,974268E-2
1,974268E-2
2,558023E-2
2,849900E-2
2,233715E-2
2,298577E-2
2,687746E-2
1,941838E-2
1,909407E-2
2,460731E-2
2,785039E-2
2,331007E-2
2,395869E-2
2,752608E-2
1,941838E-2
2,168853E-2
2,655315E-2
2,849900E-2
2,428300E-2
2,493161E-2
2,947193E-2
2,136422E-2
2,071561E-2
2,687746E-2
2,914762E-2
2,298577E-2
2,460731E-2
2,817469E-2
1,649960E-2
1,876976E-2
2,493161E-2
2,428300E-2
2,039130E-2
2,103992E-2
2,395869E-2
1,487806E-2
1,520237E-2
1,974268E-2
2,103992E-2
1,552668E-2
1,649960E-2
2,168853E-2
1,131067E-2
1,293221E-2
1,941838E-2
1,909407E-2
1,617530E-2
1,747253E-2
1,941838E-2
1,001344E-2
1,001344E-2
1,747253E-2
1,812114E-2
1,422945E-2
1,617530E-2
2,006699E-2
1,163498E-2
1,195929E-2
1,714822E-2
1,779684E-2
1,390514E-2
1,617530E-2
1,779684E-2
8,391901E-3
1,228360E-2
1,649960E-2
1,779684E-2
1,390514E-2
1,585099E-2
2,039130E-2
1,163498E-2
1,228360E-2
1,876976E-2
1,747253E-2
1,390514E-2
1,876976E-2
2,298577E-2
1,260791E-2
1,682391E-2
2,298577E-2
1,941838E-2
1,552668E-2
1,909407E-2
2,298577E-2
1,228360E-2
1,455375E-2
2,233715E-2
1,941838E-2
1,422945E-2
1,812114E-2
2,039130E-2
9,364825E-3
1,228360E-2
2,039130E-2
1,682391E-2
1,520237E-2
1,876976E-2
2,071561E-2
1,195929E-2
1,390514E-2
2,071561E-2
1,844545E-2
1,617530E-2
2,103992E-2
2,201284E-2
1,325652E-2
1,585099E-2
2,493161E-2
1,941838E-2
1,649960E-2
2,395869E-2
2,428300E-2
1,325652E-2
1,617530E-2
2,266146E-2
1,844545E-2
1,747253E-2
2,103992E-2
2,071561E-2
1,001344E-2
1,455375E-2
2,233715E-2
1,649960E-2
1,552668E-2
2,298577E-2
2,006699E-2
1,098637E-2
1,585099E-2
2,039130E-2
1,520237E-2
1,552668E-2
2,428300E-2
2,233715E-2
1,228360E-2
1,520237E-2
2,103992E-2
1,390514E-2
1,455375E-2
2,363438E-2
2,006699E-2
1,033775E-2
1,325652E-2
1,876976E-2
1,422945E-2
1,455375E-2
1,941838E-2
1,747253E-2
1,066206E-2
1,390514E-2
1,779684E-2
1,228360E-2
1,260791E-2
2,266146E-2
1,844545E-2
1,098637E-2
1,552668E-2
1,779684E-2
1,228360E-2
1,293221E-2
2,168853E-2
1,812114E-2
1,098637E-2
1,552668E-2
1,779684E-2
1,228360E-2
1,390514E-2
2,298577E-2
1,876976E-2
1,098637E-2
1,585099E-2
1,876976E-2
1,195929E-2
1,293221E-2
2,363438E-2
1,876976E-2
1,293221E-2
1,585099E-2
2,006699E-2
1,455375E-2
1,487806E-2
2,331007E-2
1,876976E-2
1,325652E-2
1,844545E-2
2,071561E-2
1,455375E-2
1,455375E-2
2,428300E-2
1,876976E-2
1,520237E-2
1,779684E-2
2,039130E-2
1,649960E-2
1,844545E-2
2,590454E-2
2,071561E-2
1,487806E-2
1,909407E-2
2,006699E-2
1,649960E-2
1,812114E-2
2,622885E-2
2,071561E-2
1,487806E-2
1,974268E-2
2,201284E-2
1,552668E-2
1,552668E-2
2,428300E-2
2,201284E-2
1,293221E-2
1,779684E-2
2,039130E-2
1,390514E-2
1,552668E-2
2,363438E-2
1,941838E-2
1,390514E-2
1,747253E-2
1,747253E-2
1,358083E-2
1,585099E-2
2,525592E-2
1,974268E-2
1,293221E-2
1,779684E-2
2,266146E-2
1,714822E-2
1,682391E-2
2,558023E-2
2,006699E-2
1,422945E-2
1,876976E-2
2,168853E-2
1,520237E-2
2,006699E-2
2,687746E-2
2,201284E-2
1,585099E-2
1,941838E-2
2,103992E-2
1,520237E-2
1,844545E-2
2,752608E-2
2,201284E-2
1,682391E-2
2,006699E-2
2,103992E-2
1,487806E-2
1,617530E-2
2,493161E-2
2,039130E-2
1,520237E-2
1,909407E-2
2,201284E-2
1,844545E-2
1,682391E-2
2,622885E-2
2,136422E-2
1,390514E-2
1,682391E-2
1,941838E-2
1,455375E-2
1,714822E-2
2,590454E-2
1,941838E-2
1,390514E-2
1,747253E-2
1,812114E-2
1,422945E-2
1,682391E-2
2,590454E-2
2,006699E-2
1,325652E-2
1,747253E-2
1,974268E-2
1,455375E-2
1,520237E-2
2,493161E-2
2,103992E-2
1,422945E-2
1,844545E-2
1,974268E-2
1,455375E-2
1,649960E-2
2,395869E-2
1,941838E-2
1,422945E-2
1,844545E-2
1,941838E-2
1,455375E-2
1,779684E-2
2,622885E-2
1,909407E-2
1,422945E-2
1,876976E-2
1,974268E-2
1,390514E-2
1,941838E-2
2,655315E-2
2,039130E-2
1,617530E-2
2,039130E-2
2,103992E-2
1,682391E-2
1,876976E-2
2,752608E-2
2,006699E-2
1,552668E-2
2,006699E-2
2,201284E-2
1,649960E-2
1,779684E-2
2,428300E-2
1,682391E-2
1,682391E-2
1,974268E-2
1,779684E-2
1,422945E-2
1,812114E-2
2,720177E-2
1,876976E-2
1,455375E-2
1,941838E-2
1,844545E-2
1,455375E-2
1,682391E-2
2,558023E-2
2,006699E-2
1,649960E-2
2,071561E-2
1,909407E-2
1,585099E-2
1,812114E-2
2,655315E-2
2,103992E-2
1,552668E-2
1,974268E-2
1,909407E-2
1,293221E-2
1,747253E-2
2,655315E-2
2,136422E-2
1,422945E-2
1,779684E-2
1,844545E-2
1,585099E-2
1,941838E-2
2,622885E-2
2,363438E-2
1,649960E-2
1,941838E-2
2,233715E-2
1,617530E-2
1,909407E-2
2,785039E-2
2,168853E-2
1,714822E-2
2,201284E-2
2,071561E-2
1,649960E-2
2,039130E-2
2,752608E-2
2,266146E-2
1,714822E-2
1,974268E-2
2,136422E-2
1,585099E-2
1,974268E-2
2,622885E-2
2,071561E-2
1,714822E-2
2,071561E-2
1,941838E-2
1,552668E-2
1,844545E-2
2,655315E-2
2,298577E-2
1,714822E-2
2,039130E-2
2,201284E-2
1,487806E-2
1,812114E-2
2,525592E-2
2,266146E-2
1,617530E-2
1,974268E-2
2,039130E-2
1,617530E-2
1,779684E-2
2,558023E-2
2,233715E-2
1,552668E-2
1,747253E-2
2,071561E-2
1,714822E-2
1,747253E-2
2,428300E-2
1,876976E-2
1,649960E-2
1,876976E-2
1,682391E-2
1,520237E-2
2,298577E-2
3,303932E-2
2,979624E-2
2,785039E-2
3,401224E-2
3,952548E-2
4,211994E-2
5,736242E-2
7,292921E-2
6,514582E-2
6,222705E-2
7,325352E-2
7,260490E-2
5,476796E-2
4,536302E-2
4,147133E-2
2,882331E-2
1,876976E-2
2,039130E-2
2,331007E-2
1,390514E-2
8,391901E-3
9,364825E-3
-6,526271E-3
-2,047152E-2
-2,339029E-2
-2,566045E-2
-3,441677E-2
-3,052507E-2
-1,949860E-2
-1,560690E-2
-1,755275E-2
-1,139089E-2
-3,283190E-3
-7,174888E-3
-3,283190E-3
6,121744E-3
2,878663E-3
-2,634574E-3
1,257123E-3
1,905739E-3
-3,607499E-3
-6,887257E-4
1,098637E-2
8,391901E-3
6,121744E-3
1,260791E-2
1,876976E-2
1,617530E-2
2,039130E-2
3,044485E-2
2,655315E-2
2,168853E-2
2,655315E-2
3,076916E-2
2,395869E-2
2,655315E-2
3,466086E-2
3,012054E-2
2,395869E-2
2,720177E-2
3,206639E-2
2,622885E-2
2,817469E-2
3,790394E-2
3,563378E-2
2,720177E-2
3,076916E-2
3,530947E-2
3,044485E-2
3,303932E-2
3,887686E-2
3,466086E-2
2,914762E-2
3,271501E-2
3,855255E-2
3,368793E-2
3,466086E-2
4,017409E-2
3,790394E-2
2,914762E-2
3,401224E-2
4,017409E-2
3,239070E-2
3,012054E-2
3,563378E-2
3,044485E-2
1,844545E-2
1,974268E-2
2,006699E-2
1,228360E-2
9,689133E-3
1,714822E-2
1,195929E-2
9,328148E-4
2,878663E-3
5,473128E-3
-1,985958E-3
-3,644176E-4
5,148820E-3
1,581431E-3
-4,580423E-3
2,841986E-4
7,743285E-3
2,878663E-3
6,770361E-3
1,649960E-2
1,552668E-2
9,689133E-3
1,358083E-2
1,974268E-2
1,390514E-2
1,649960E-2
2,136422E-2
1,844545E-2
1,066206E-2
1,552668E-2
2,136422E-2
1,487806E-2
1,617530E-2
2,266146E-2
2,071561E-2
1,195929E-2
1,455375E-2
1,974268E-2
1,455375E-2
1,585099E-2
2,201284E-2
1,876976E-2
9,689133E-3
1,325652E-2
1,974268E-2
1,325652E-2
1,325652E-2
2,006699E-2
1,617530E-2
4,824512E-3
4,175896E-3
7,094669E-3
-4,580423E-3
-9,445044E-3
-1,203951E-2
-3,020076E-2
-5,355095E-2
-7,625251E-2
-1,038187E-1
-1,336550E-1
-1,495461E-1
-1,550594E-1
-1,670588E-1
-1,761394E-1
-1,738692E-1
-1,829499E-1
-2,111647E-1
-2,195967E-1
-1,797068E-1
-8,403591E-2
5,184919E-2
2,457854E-1
5,169070E-1
8,749432E-1
1,254384E+0
1,538478E+0
1,694470E+0
1,785276E+0
1,897162E+0
2,050236E+0
2,153042E+0
2,154339E+0
2,020724E+0
1,791438E+0
1,541396E+0
1,270275E+0
9,394805E-1
5,347440E-1
8,849600E-2
-3,726701E-1
-8,399981E-1
-1,254788E+0
-1,582664E+0
-1,846002E+0
-2,063288E+0
-2,212146E+0
-2,279926E+0
-2,288358E+0
-2,221875E+0
-2,080152E+0
-1,892053E+0
-1,675416E+0
-1,435752E+0
-1,187981E+0
-9,606407E-1
-7,582724E-1
-5,721196E-1
-4,174246E-1
-3,048897E-1
-2,105161E-1
-1,339794E-1
-8,890053E-2
-5,841557E-2
-2,371460E-2
3,527280E-3
2,136422E-2
4,730887E-2
7,779383E-2
9,790094E-2
1,147650E-1
1,390881E-1
1,653570E-1
1,776807E-1
1,935718E-1
2,136789E-1
2,201651E-1
2,188679E-1
2,266513E-1
2,334617E-1
2,263269E-1
2,260026E-1
2,315159E-1
2,263269E-1
2,156248E-1
2,133546E-1
2,153005E-1
2,075171E-1
2,026525E-1
2,062198E-1
1,990851E-1
1,870857E-1
1,890315E-1
1,906531E-1
1,822210E-1
1,776807E-1
1,802752E-1
1,741133E-1
1,617896E-1
1,608167E-1
1,634112E-1
1,520604E-1
1,494659E-1
1,520604E-1
1,501145E-1
1,364936E-1
1,368179E-1
1,390881E-1
1,277373E-1
1,280616E-1
1,326019E-1
1,261157E-1
1,154136E-1
1,150893E-1
1,170351E-1
1,086031E-1
1,076302E-1
1,134677E-1
1,063329E-1
9,692801E-2
9,790094E-2
1,030899E-1
9,498216E-2
9,433355E-2
9,887386E-2
9,109047E-2
8,363138E-2
8,946893E-2
9,206339E-2
8,428000E-2
8,168553E-2
8,979323E-2
8,460430E-2
7,746953E-2
8,006399E-2
8,200984E-2
7,487506E-2
7,649660E-2
8,363138E-2
7,519937E-2
7,163198E-2
7,617229E-2
7,422644E-2
6,871321E-2
6,838890E-2
7,552368E-2
6,903752E-2
6,482151E-2
6,968613E-2
6,871321E-2
6,060550E-2
6,352428E-2
7,001044E-2
6,255135E-2
5,671381E-2
5,930827E-2
6,125412E-2
5,509227E-2
5,444365E-2
6,255135E-2
5,606519E-2
4,925472E-2
5,152488E-2
5,249780E-2
4,795749E-2
5,087626E-2
5,736242E-2
5,055195E-2
4,633595E-2
5,022765E-2
4,860611E-2
4,406579E-2
4,795749E-2
5,379503E-2
4,893041E-2
4,730887E-2
4,925472E-2
4,990334E-2
4,503872E-2
4,990334E-2
5,833535E-2
5,184919E-2
4,828180E-2
5,282211E-2
5,282211E-2
4,860611E-2
5,184919E-2
6,028120E-2
5,509227E-2
5,055195E-2
5,379503E-2
5,574088E-2
5,217349E-2
5,509227E-2
6,287566E-2
5,671381E-2
5,282211E-2
5,768673E-2
5,898396E-2
5,509227E-2
5,801104E-2
6,611874E-2
5,930827E-2
5,703812E-2
6,190274E-2
5,833535E-2
5,606519E-2
5,833535E-2
6,774028E-2
6,157843E-2
5,703812E-2
6,287566E-2
6,157843E-2
5,768673E-2
6,028120E-2
6,774028E-2
6,157843E-2
5,768673E-2
6,255135E-2
5,865966E-2
5,541658E-2
5,865966E-2
6,774028E-2
6,222705E-2
5,898396E-2
6,190274E-2
6,028120E-2
5,444365E-2
5,930827E-2
6,806459E-2
5,930827E-2
5,638950E-2
5,930827E-2
5,671381E-2
5,314642E-2
5,509227E-2
6,287566E-2
5,768673E-2
5,152488E-2
5,671381E-2
5,444365E-2
5,022765E-2
5,087626E-2
5,703812E-2
4,990334E-2
4,633595E-2
5,055195E-2
4,828180E-2
4,439010E-2
4,503872E-2
5,217349E-2
4,568733E-2
4,082271E-2
4,601164E-2
4,374148E-2
4,017409E-2
4,341718E-2
5,022765E-2
4,276856E-2
3,920117E-2
4,309287E-2
4,049840E-2
3,433655E-2
3,855255E-2
4,568733E-2
4,147133E-2
3,660671E-2
3,887686E-2
3,984979E-2
3,271501E-2
3,466086E-2
4,179564E-2
3,628240E-2
3,206639E-2
3,595809E-2
3,498517E-2
3,012054E-2
3,239070E-2
4,017409E-2
3,498517E-2
2,849900E-2
3,012054E-2
3,271501E-2
2,914762E-2
2,882331E-2
3,757963E-2
3,109347E-2
2,558023E-2
3,012054E-2
3,044485E-2
2,622885E-2
2,882331E-2
3,595809E-2
3,109347E-2
2,655315E-2
2,914762E-2
2,947193E-2
2,493161E-2
2,720177E-2
3,725532E-2
3,012054E-2
2,395869E-2
2,914762E-2
2,979624E-2
2,525592E-2
2,752608E-2
3,530947E-2
2,979624E-2
2,331007E-2
2,687746E-2
2,817469E-2
2,331007E-2
2,590454E-2
3,466086E-2
2,785039E-2
2,233715E-2
2,622885E-2
2,590454E-2
2,103992E-2
2,363438E-2
3,109347E-2
2,395869E-2
1,909407E-2
2,201284E-2
2,071561E-2
1,747253E-2
1,909407E-2
2,493161E-2
2,103992E-2
1,325652E-2
1,844545E-2
1,876976E-2
1,390514E-2
1,617530E-2
2,331007E-2
1,585099E-2
1,098637E-2
1,520237E-2
1,422945E-2
9,364825E-3
1,098637E-2
1,812114E-2
1,228360E-2
4,824512E-3
7,418977E-3
8,716209E-3
2,878663E-3
3,851588E-3
1,390514E-2
4,500204E-3
-4,010948E-5
3,851588E-3
-3,644176E-4
-4,580423E-3
-3,607499E-3
4,500204E-3
-6,887257E-4
-6,850580E-3
-3,607499E-3
-6,526271E-3
-9,769352E-3
-8,796428E-3
-1,661650E-3
-9,120736E-3
-1,463397E-2
-1,074228E-2
-1,463397E-2
-2,144444E-2
-1,755275E-2
-1,106658E-2
-1,787705E-2
-2,339029E-2
-2,209306E-2
-2,274168E-2
-2,695768E-2
-2,436322E-2
-1,884998E-2
-2,533614E-2
-2,760630E-2
-2,403891E-2
-2,533614E-2
-2,630907E-2
-2,306598E-2
-1,398536E-2
-1,982290E-2
-2,176875E-2
-1,398536E-2
-1,366105E-2
-1,171520E-2
-5,229039E-3
4,824512E-3
1,905739E-3
2,554355E-3
1,098637E-2
1,066206E-2
1,228360E-2
2,071561E-2
3,012054E-2
2,655315E-2
2,849900E-2
3,693101E-2
3,401224E-2
3,433655E-2
3,822825E-2
4,633595E-2
3,984979E-2
3,855255E-2
4,244425E-2
3,693101E-2
3,498517E-2
3,887686E-2
4,406579E-2
3,433655E-2
3,303932E-2
3,530947E-2
2,460731E-2
2,298577E-2
2,752608E-2
2,882331E-2
2,201284E-2
1,812114E-2
1,974268E-2
1,228360E-2
1,001344E-2
1,358083E-2
1,617530E-2
7,418977E-3
5,473128E-3
6,770361E-3
-3,644176E-4
-2,958882E-3
1,905739E-3
5,148820E-3
-3,607499E-3
-4,580423E-3
-2,634574E-3
-9,120736E-3
-1,236382E-2
-9,120736E-3
-4,256115E-3
-1,398536E-2
-1,333674E-2
-7,499196E-3
-1,852567E-2
-1,949860E-2
-1,203951E-2
-8,472120E-3
-1,657982E-2
-1,787705E-2
-1,495828E-2
-2,047152E-2
-1,949860E-2
-1,560690E-2
-9,445044E-3
-1,625551E-2
-1,560690E-2
-1,398536E-2
-1,917429E-2
-1,917429E-2
-1,495828E-2
-9,445044E-3
-1,625551E-2
-1,690413E-2
-1,366105E-2
-1,755275E-2
-1,852567E-2
-1,398536E-2
-9,120736E-3
-1,657982E-2
-1,722844E-2
-1,203951E-2
-1,852567E-2
-1,820136E-2
-1,236382E-2
-1,041797E-2
-1,495828E-2
-1,430967E-2
-1,041797E-2
-1,625551E-2
-1,657982E-2
-1,009366E-2
-9,769352E-3
-1,171520E-2
-1,041797E-2
-6,850580E-3
-1,560690E-2
-1,593121E-2
-8,472120E-3
-7,823504E-3
-1,268813E-2
-9,445044E-3
-6,526271E-3
-1,625551E-2
-1,560690E-2
-9,769352E-3
-7,174888E-3
-1,268813E-2
-1,139089E-2
-8,796428E-3
-1,657982E-2
-1,463397E-2
-9,445044E-3
-8,472120E-3
-1,268813E-2
-1,009366E-2
-4,580423E-3
-1,366105E-2
-1,236382E-2
-8,796428E-3
-6,850580E-3
-8,147812E-3
-5,877655E-3
-2,958882E-3
-1,236382E-2
-1,009366E-2
-2,634574E-3
-2,958882E-3
-7,823504E-3
-3,931807E-3
2,841986E-4
-1,041797E-2
-8,472120E-3
-1,985958E-3
-6,887257E-4
-4,256115E-3
-6,887257E-4
1,257123E-3
-7,823504E-3
-6,526271E-3
-4,010948E-5
9,328148E-4
-6,201963E-3
-3,283190E-3
9,328148E-4
-7,823504E-3
-7,499196E-3
-1,985958E-3
-1,013034E-3
-5,553347E-3
-5,229039E-3
-3,931807E-3
-1,268813E-2
-1,106658E-2
-4,256115E-3
-4,256115E-3
-1,074228E-2
-8,147812E-3
-5,553347E-3
-1,528259E-2
-1,430967E-2
-7,174888E-3
-6,526271E-3
-1,106658E-2
-9,769352E-3
-8,472120E-3
-1,820136E-2
-1,398536E-2
-8,147812E-3
-9,769352E-3
-1,528259E-2
-1,203951E-2
-9,445044E-3
-2,014721E-2
-1,755275E-2
-1,171520E-2
-1,333674E-2
-1,690413E-2
-1,430967E-2
-1,463397E-2
-2,598476E-2
-2,371460E-2
-1,690413E-2
-1,982290E-2
-2,241737E-2
-1,949860E-2
-1,755275E-2
-2,825491E-2
-2,630907E-2
-1,917429E-2
-2,112014E-2
-2,209306E-2
-1,690413E-2
-1,625551E-2
-2,403891E-2
-2,112014E-2
-1,301243E-2
-1,398536E-2
-1,528259E-2
-1,041797E-2
-6,850580E-3
-1,593121E-2
-1,495828E-2
-7,174888E-3
-9,445044E-3
-1,366105E-2
-8,796428E-3
-1,106658E-2
-2,306598E-2
-1,787705E-2
-1,268813E-2
-1,657982E-2
-2,241737E-2
-1,884998E-2
-1,917429E-2
-3,117369E-2
-3,052507E-2
-2,501183E-2
-2,728199E-2
-3,149799E-2
-2,793061E-2
-2,566045E-2
-3,636262E-2
-3,603831E-2
-3,020076E-2
-3,441677E-2
-3,538969E-2
-3,214661E-2
-3,117369E-2
-4,122724E-2
-3,960570E-2
-3,247092E-2
-3,474108E-2
-3,701123E-2
-3,441677E-2
-3,247092E-2
-4,349739E-2
-4,057862E-2
-3,311954E-2
-3,603831E-2
-3,636262E-2
-3,214661E-2
-3,084938E-2
-3,960570E-2
-3,668692E-2
-2,955215E-2
-3,117369E-2
-3,279523E-2
-2,955215E-2
-2,598476E-2
-3,441677E-2
-3,214661E-2
-2,501183E-2
-2,533614E-2
-2,728199E-2
-2,144444E-2
-2,176875E-2
-3,052507E-2
-2,793061E-2
-2,047152E-2
-2,047152E-2
-2,176875E-2
-1,949860E-2
-1,625551E-2
-2,501183E-2
-2,274168E-2
-1,625551E-2
-1,690413E-2
-1,884998E-2
-1,528259E-2
-1,366105E-2
-2,176875E-2
-1,949860E-2
-1,301243E-2
-1,236382E-2
-1,495828E-2
-1,009366E-2
-7,823504E-3
-1,917429E-2
-1,593121E-2
-6,850580E-3
-9,120736E-3
-1,009366E-2
-6,526271E-3
-4,256115E-3
-1,398536E-2
-9,120736E-3
-1,013034E-3
-6,201963E-3
-5,553347E-3
-3,644176E-4
9,328148E-4
-9,120736E-3
-8,796428E-3
1,581431E-3
-2,310266E-3
-4,256115E-3
2,554355E-3
4,175896E-3
-4,904731E-3
-2,958882E-3
3,851588E-3
9,328148E-4
1,905739E-3
5,797436E-3
5,148820E-3
-3,931807E-3
-3,644176E-4
6,770361E-3
3,851588E-3
3,202971E-3
1,098637E-2
9,689133E-3
-1,013034E-3
3,527280E-3
1,163498E-2
5,797436E-3
4,824512E-3
1,001344E-2
1,228360E-2
3,527280E-3
7,094669E-3
1,260791E-2
7,094669E-3
5,473128E-3
1,325652E-2
1,422945E-2
5,473128E-3
7,743285E-3
1,552668E-2
8,716209E-3
9,040517E-3
1,552668E-2
1,422945E-2
5,473128E-3
9,040517E-3
1,520237E-2
1,195929E-2
1,260791E-2
1,682391E-2
1,585099E-2
7,418977E-3
1,131067E-2
1,812114E-2
1,228360E-2
1,033775E-2
1,649960E-2
1,520237E-2
6,121744E-3
1,066206E-2
1,779684E-2
1,358083E-2
1,228360E-2
1,779684E-2
1,779684E-2
8,067593E-3
1,098637E-2
1,844545E-2
1,520237E-2
1,163498E-2
1,649960E-2
1,909407E-2
9,364825E-3
1,422945E-2
2,071561E-2
1,682391E-2
1,422945E-2
1,714822E-2
2,103992E-2
9,689133E-3
1,195929E-2
1,876976E-2
1,649960E-2
1,260791E-2
1,585099E-2
2,136422E-2
1,066206E-2
1,228360E-2
1,682391E-2
1,390514E-2
1,163498E-2
1,390514E-2
1,649960E-2
6,121744E-3
9,040517E-3
1,747253E-2
1,455375E-2
1,260791E-2
1,455375E-2
1,520237E-2
3,851588E-3
7,743285E-3
1,390514E-2
9,364825E-3
8,067593E-3
1,131067E-2
1,390514E-2
5,148820E-3
5,148820E-3
1,260791E-2
1,033775E-2
6,446052E-3
1,131067E-2
1,358083E-2
3,527280E-3
4,175896E-3
1,098637E-2
9,364825E-3
7,418977E-3
1,195929E-2
1,195929E-2
3,851588E-3
6,121744E-3
1,098637E-2
1,195929E-2
6,770361E-3
1,001344E-2
1,358083E-2
3,527280E-3
6,121744E-3
1,358083E-2
1,195929E-2
9,364825E-3
1,033775E-2
9,364825E-3
1,581431E-3
6,121744E-3
1,131067E-2
1,325652E-2
9,364825E-3
9,364825E-3
1,422945E-2
3,527280E-3
4,824512E-3
1,228360E-2
1,325652E-2
8,067593E-3
6,121744E-3
1,131067E-2
3,527280E-3
5,473128E-3
1,131067E-2
1,358083E-2
1,001344E-2
9,364825E-3
1,260791E-2
5,797436E-3
5,797436E-3
1,422945E-2
1,390514E-2
9,364825E-3
1,293221E-2
1,552668E-2
6,446052E-3
8,067593E-3
1,390514E-2
1,455375E-2
1,066206E-2
1,390514E-2
1,617530E-2
8,716209E-3
9,689133E-3
1,520237E-2
1,617530E-2
1,293221E-2
1,487806E-2
1,909407E-2
8,391901E-3
1,163498E-2
1,974268E-2
1,909407E-2
1,455375E-2
1,585099E-2
2,071561E-2
1,293221E-2
1,390514E-2
1,974268E-2
2,136422E-2
1,682391E-2
1,844545E-2
2,071561E-2
1,066206E-2
1,455375E-2
2,071561E-2
2,266146E-2
1,909407E-2
1,974268E-2
2,168853E-2
1,195929E-2
1,520237E-2
2,168853E-2
2,168853E-2
1,844545E-2
1,779684E-2
2,103992E-2
1,066206E-2
1,228360E-2
2,039130E-2
2,136422E-2
1,714822E-2
1,876976E-2
1,941838E-2
1,228360E-2
1,293221E-2
1,779684E-2
1,974268E-2
1,617530E-2
1,844545E-2
1,941838E-2
1,195929E-2
1,260791E-2
2,103992E-2
2,233715E-2
1,552668E-2
1,844545E-2
2,136422E-2
1,260791E-2
1,293221E-2
1,779684E-2
2,039130E-2
1,617530E-2
1,714822E-2
2,006699E-2
1,131067E-2
1,260791E-2
2,006699E-2
2,201284E-2
1,520237E-2
1,649960E-2
2,071561E-2
1,033775E-2
1,325652E-2
2,039130E-2
2,039130E-2
1,714822E-2
1,844545E-2
2,006699E-2
1,098637E-2
1,325652E-2
1,974268E-2
2,039130E-2
1,552668E-2
1,844545E-2
2,201284E-2
1,228360E-2
1,260791E-2
1,876976E-2
2,006699E-2
1,520237E-2
1,682391E-2
2,103992E-2
1,358083E-2
1,293221E-2
2,039130E-2
2,039130E-2
1,649960E-2
1,812114E-2
2,103992E-2
1,390514E-2
1,260791E-2
1,974268E-2
2,071561E-2
1,585099E-2
1,714822E-2
1,941838E-2
1,260791E-2
1,520237E-2
1,974268E-2
1,844545E-2
1,552668E-2
1,714822E-2
2,039130E-2
1,195929E-2
1,358083E-2
2,136422E-2
2,103992E-2
1,617530E-2
1,747253E-2
2,039130E-2
1,228360E-2
1,487806E-2
1,812114E-2
2,136422E-2
1,682391E-2
1,876976E-2
2,103992E-2
1,325652E-2
1,422945E-2
2,136422E-2
2,266146E-2
1,682391E-2
1,844545E-2
2,201284E-2
1,163498E-2
1,325652E-2
2,039130E-2
2,006699E-2
1,747253E-2
1,714822E-2
2,201284E-2
1,358083E-2
1,293221E-2
2,071561E-2
2,201284E-2
1,844545E-2
1,617530E-2
2,168853E-2
1,260791E-2
1,358083E-2
1,941838E-2
1,941838E-2
1,585099E-2
1,812114E-2
2,006699E-2
1,131067E-2
1,422945E-2
1,974268E-2
1,909407E-2
1,520237E-2
1,682391E-2
2,168853E-2
1,195929E-2
1,293221E-2
1,941838E-2
2,136422E-2
1,585099E-2
1,779684E-2
2,071561E-2
1,131067E-2
1,455375E-2
2,103992E-2
2,071561E-2
1,747253E-2
2,006699E-2
2,136422E-2
1,131067E-2
1,358083E-2
2,201284E-2
2,071561E-2
1,714822E-2
1,876976E-2
2,039130E-2
1,033775E-2
1,293221E-2
2,006699E-2
1,941838E-2
1,844545E-2
2,071561E-2
2,266146E-2
1,131067E-2
1,260791E-2
2,071561E-2
1,779684E-2
1,812114E-2
2,136422E-2
2,201284E-2
1,066206E-2
1,552668E-2
2,233715E-2
1,779684E-2
1,747253E-2
2,168853E-2
2,266146E-2
1,293221E-2
1,682391E-2
2,266146E-2
2,103992E-2
1,747253E-2
2,168853E-2
2,363438E-2
1,325652E-2
1,682391E-2
2,233715E-2
2,331007E-2
2,103992E-2
2,298577E-2
2,460731E-2
1,422945E-2
1,585099E-2
2,266146E-2
2,363438E-2
2,006699E-2
2,168853E-2
2,428300E-2
1,325652E-2
1,552668E-2
2,266146E-2
2,071561E-2
1,812114E-2
2,168853E-2
2,136422E-2
1,260791E-2
1,585099E-2
2,363438E-2
2,201284E-2
1,812114E-2
2,233715E-2
2,331007E-2
1,390514E-2
1,552668E-2
2,266146E-2
2,168853E-2
1,941838E-2
2,331007E-2
2,460731E-2
1,260791E-2
1,585099E-2
2,331007E-2
2,136422E-2
2,006699E-2
2,460731E-2
2,460731E-2
1,552668E-2
1,714822E-2
2,363438E-2
2,201284E-2
1,812114E-2
2,266146E-2
2,395869E-2
1,390514E-2
1,844545E-2
2,395869E-2
2,071561E-2
1,876976E-2
2,331007E-2
2,558023E-2
1,682391E-2
1,682391E-2
2,298577E-2
2,103992E-2
1,876976E-2
2,395869E-2
2,460731E-2
1,552668E-2
2,039130E-2
2,849900E-2
2,298577E-2
2,103992E-2
2,622885E-2
2,752608E-2
1,682391E-2
1,876976E-2
2,655315E-2
2,428300E-2
2,233715E-2
2,687746E-2
2,687746E-2
1,779684E-2
2,006699E-2
2,720177E-2
2,168853E-2
2,071561E-2
2,558023E-2
2,460731E-2
1,649960E-2
1,876976E-2
2,493161E-2
2,331007E-2
2,071561E-2
2,558023E-2
2,655315E-2
1,585099E-2
1,974268E-2
2,720177E-2
2,168853E-2
2,006699E-2
2,558023E-2
2,655315E-2
1,520237E-2
1,941838E-2
2,817469E-2
2,363438E-2
2,201284E-2
2,558023E-2
2,460731E-2
1,552668E-2
1,876976E-2
2,622885E-2
2,168853E-2
1,974268E-2
2,720177E-2
2,525592E-2
1,455375E-2
1,844545E-2
2,363438E-2
1,779684E-2
1,876976E-2
2,493161E-2
2,460731E-2
1,422945E-2
1,714822E-2
2,395869E-2
2,039130E-2
1,876976E-2
2,558023E-2
2,525592E-2
1,455375E-2
1,941838E-2
2,655315E-2
1,941838E-2
1,941838E-2
2,525592E-2
2,363438E-2
1,682391E-2
1,941838E-2
2,493161E-2
1,779684E-2
1,747253E-2
2,720177E-2
2,266146E-2
1,649960E-2
2,039130E-2
2,298577E-2
1,649960E-2
1,779684E-2
2,655315E-2
2,201284E-2
1,585099E-2
2,039130E-2
2,168853E-2
1,649960E-2
1,682391E-2
2,655315E-2
2,363438E-2
1,747253E-2
2,039130E-2
2,136422E-2
1,812114E-2
1,974268E-2
2,849900E-2
2,298577E-2
1,422945E-2
2,006699E-2
2,590454E-2
2,006699E-2
2,006699E-2
2,785039E-2
2,493161E-2
1,682391E-2
2,168853E-2
2,363438E-2
1,649960E-2
1,747253E-2
2,590454E-2
2,331007E-2
1,390514E-2
1,844545E-2
2,460731E-2
1,682391E-2
1,779684E-2
2,525592E-2
2,136422E-2
1,325652E-2
1,617530E-2
2,136422E-2
1,455375E-2
1,747253E-2
2,493161E-2
2,233715E-2
1,358083E-2
1,585099E-2
2,039130E-2
1,325652E-2
1,552668E-2
2,363438E-2
2,039130E-2
1,422945E-2
1,552668E-2
1,779684E-2
1,487806E-2
1,585099E-2
2,298577E-2
2,071561E-2
1,358083E-2
1,812114E-2
1,941838E-2
1,520237E-2
1,617530E-2
2,331007E-2
1,909407E-2
1,520237E-2
1,844545E-2
2,071561E-2
1,585099E-2
1,747253E-2
2,558023E-2
2,006699E-2
1,552668E-2
1,747253E-2
1,876976E-2
1,649960E-2
1,779684E-2
2,590454E-2
2,039130E-2
1,552668E-2
2,071561E-2
1,649960E-2
1,358083E-2
1,779684E-2
2,493161E-2
1,876976E-2
1,487806E-2
1,876976E-2
1,779684E-2
1,487806E-2
1,682391E-2
2,428300E-2
1,779684E-2
1,520237E-2
2,006699E-2
1,974268E-2
1,552668E-2
1,876976E-2
2,687746E-2
2,136422E-2
1,682391E-2
2,136422E-2
1,876976E-2
1,585099E-2
2,071561E-2
2,785039E-2
2,071561E-2
1,747253E-2
2,201284E-2
1,714822E-2
1,390514E-2
1,812114E-2
2,622885E-2
1,909407E-2
1,714822E-2
2,071561E-2
1,455375E-2
1,293221E-2
1,812114E-2
2,428300E-2
1,812114E-2
1,552668E-2
2,039130E-2
1,520237E-2
1,260791E-2
2,006699E-2
2,493161E-2
1,812114E-2
1,552668E-2
2,071561E-2
1,487806E-2
1,487806E-2
2,103992E-2
2,785039E-2
2,168853E-2
1,876976E-2
2,233715E-2
1,779684E-2
1,293221E-2
2,039130E-2
2,558023E-2
2,006699E-2
1,779684E-2
2,298577E-2
1,941838E-2
1,909407E-2
2,331007E-2
2,655315E-2
2,136422E-2
2,201284E-2
2,428300E-2
1,974268E-2
1,779684E-2
2,266146E-2
3,109347E-2
2,428300E-2
2,331007E-2
2,785039E-2
2,331007E-2
2,136422E-2
2,558023E-2
3,012054E-2
2,428300E-2
2,266146E-2
2,720177E-2
2,363438E-2
2,201284E-2
2,590454E-2
3,271501E-2
2,558023E-2
2,168853E-2
2,558023E-2
2,168853E-2
1,974268E-2
2,395869E-2
3,044485E-2
2,590454E-2
2,363438E-2
2,785039E-2
1,909407E-2
1,844545E-2
2,298577E-2
2,947193E-2
2,298577E-2
2,201284E-2
2,720177E-2
2,039130E-2
2,103992E-2
3,239070E-2
3,757963E-2
3,206639E-2
2,979624E-2
3,368793E-2
3,109347E-2
3,920117E-2
5,671381E-2
7,098336E-2
6,903752E-2
7,065906E-2
8,525292E-2
8,914462E-2
8,200984E-2
7,098336E-2
5,671381E-2
3,757963E-2
3,790394E-2
4,990334E-2
4,309287E-2
3,693101E-2
3,141778E-2
2,395869E-2
9,689133E-3
2,230047E-3
1,905739E-3
-1,301243E-2
-2,014721E-2
-1,820136E-2
-1,528259E-2
-2,079583E-2
-1,625551E-2
-8,796428E-3
-1,333674E-2
-8,472120E-3
2,841986E-4
2,230047E-3
-3,607499E-3
-6,201963E-3
-1,013034E-3
-7,823504E-3
-7,174888E-3
-1,985958E-3
3,202971E-3
-6,887257E-4
1,257123E-3
8,067593E-3
1,905739E-3
7,743285E-3
1,909407E-2
2,428300E-2
2,428300E-2
2,882331E-2
3,530947E-2
2,849900E-2
2,947193E-2
3,628240E-2
3,887686E-2
3,336362E-2
3,660671E-2
4,017409E-2
3,076916E-2
2,947193E-2
3,628240E-2
4,147133E-2
3,725532E-2
3,757963E-2
4,211994E-2
3,595809E-2
3,206639E-2
3,822825E-2
4,439010E-2
3,790394E-2
4,017409E-2
4,439010E-2
3,563378E-2
3,822825E-2
4,568733E-2
4,828180E-2
4,082271E-2
4,276856E-2
4,828180E-2
4,049840E-2
3,984979E-2
4,341718E-2
4,828180E-2
4,374148E-2
4,568733E-2
4,795749E-2
3,563378E-2
3,401224E-2
3,725532E-2
3,466086E-2
2,558023E-2
2,266146E-2
2,395869E-2
1,358083E-2
1,358083E-2
1,682391E-2
1,520237E-2
8,391901E-3
9,040517E-3
1,066206E-2
-3,644176E-4
1,257123E-3
9,689133E-3
9,040517E-3
8,067593E-3
1,390514E-2
1,682391E-2
9,364825E-3
1,487806E-2
2,233715E-2
2,266146E-2
2,039130E-2
2,331007E-2
2,752608E-2
1,617530E-2
1,844545E-2
2,817469E-2
2,428300E-2
2,071561E-2
2,655315E-2
2,720177E-2
1,682391E-2
2,039130E-2
2,720177E-2
2,363438E-2
2,168853E-2
2,785039E-2
2,752608E-2
1,844545E-2
2,201284E-2
2,914762E-2
2,460731E-2
1,876976E-2
2,006699E-2
2,071561E-2
8,067593E-3
1,001344E-2
1,325652E-2
1,905739E-3
-7,499196E-3
-1,690413E-2
-3,279523E-2
-6,619896E-2
-9,603531E-2
-1,167910E-1
-1,362495E-1
-1,508434E-1
-1,544108E-1
-1,547351E-1
-1,618698E-1
-1,722477E-1
-1,900847E-1
-2,053271E-1
-1,842471E-1
-9,181930E-2
4,503872E-2
2,123817E-1
4,598288E-1
8,126760E-1
1,200224E+0
1,508317E+0
1,693821E+0
1,800843E+0
1,889703E+0
2,031750E+0
2,156609E+0
2,170230E+0
2,050885E+0
1,845597E+0
1,608528E+0
1,332218E+0
1,010180E+0
6,245773E-1
1,786537E-1
-2,938632E-1
-7,560023E-1
-1,175657E+0
-1,530126E+0
-1,804815E+0
-2,021777E+0
-2,189768E+0
-2,282845E+0
-2,292250E+0
-2,229010E+0
-2,109988E+0
-1,927403E+0
-1,706225E+0
-1,472399E+0
-1,232411E+0
-9,950173E-1
-7,800011E-1
-6,051990E-1
-4,466124E-1
-3,149433E-1
-2,225155E-1
-1,531135E-1
-9,635961E-2
-5,452387E-2
-3,311954E-2
-6,850580E-3
2,363438E-2
4,536302E-2
6,579443E-2
9,076616E-2
1,160622E-1
1,296831E-1
1,543305E-1
1,809238E-1
1,913017E-1
2,039497E-1
2,175706E-1
2,227596E-1
2,172463E-1
2,240568E-1
2,298943E-1
2,243811E-1
2,195165E-1
2,237325E-1
2,204894E-1
2,058955E-1
2,049226E-1
2,088143E-1
2,013552E-1
1,958420E-1
1,974635E-1
1,951934E-1
1,828697E-1
1,805995E-1
1,818967E-1
1,741133E-1
1,673029E-1
1,673029E-1
1,643841E-1
1,491416E-1
1,449256E-1
1,484930E-1
1,426555E-1
1,345478E-1
1,329262E-1
1,300074E-1
1,173594E-1
1,160622E-1
1,186567E-1
1,131434E-1
1,069816E-1
1,079545E-1
1,089274E-1
9,627940E-2
9,400924E-2
9,757663E-2
9,336062E-2
8,914462E-2
9,206339E-2
9,044185E-2
7,487506E-2
7,779383E-2
8,428000E-2
7,876676E-2
7,487506E-2
7,682091E-2
7,844245E-2
6,547013E-2
6,547013E-2
7,195629E-2
6,547013E-2
6,190274E-2
6,709167E-2
6,611874E-2
5,444365E-2
5,606519E-2
6,157843E-2
5,865966E-2
5,379503E-2
5,638950E-2
5,606519E-2
4,439010E-2
4,568733E-2
5,152488E-2
4,925472E-2
4,374148E-2
4,666026E-2
4,666026E-2
3,530947E-2
3,822825E-2
4,147133E-2
3,790394E-2
3,595809E-2
3,855255E-2
3,757963E-2
2,655315E-2
2,785039E-2
3,303932E-2
3,044485E-2
2,590454E-2
2,817469E-2
2,914762E-2
1,552668E-2
1,941838E-2
2,460731E-2
1,941838E-2
1,747253E-2
2,103992E-2
2,071561E-2
1,066206E-2
1,228360E-2
1,747253E-2
1,131067E-2
8,716209E-3
1,520237E-2
1,487806E-2
3,527280E-3
7,743285E-3
1,422945E-2
5,473128E-3
4,824512E-3
1,033775E-2
8,391901E-3
1,581431E-3
4,824512E-3
1,066206E-2
3,851588E-3
2,878663E-3
9,689133E-3
9,040517E-3
-6,887257E-4
3,527280E-3
1,131067E-2
4,500204E-3
4,500204E-3
1,358083E-2
1,098637E-2
4,500204E-3
7,743285E-3
1,325652E-2
9,364825E-3
9,040517E-3
1,649960E-2
1,552668E-2
6,121744E-3
1,066206E-2
1,779684E-2
1,520237E-2
1,390514E-2
2,201284E-2
2,136422E-2
1,001344E-2
1,585099E-2
2,266146E-2
1,941838E-2
2,006699E-2
2,428300E-2
2,558023E-2
1,520237E-2
1,909407E-2
2,687746E-2
2,363438E-2
2,266146E-2
2,785039E-2
2,882331E-2
1,779684E-2
2,266146E-2
3,076916E-2
2,428300E-2
2,493161E-2
3,141778E-2
3,239070E-2
2,395869E-2
2,655315E-2
3,368793E-2
2,882331E-2
2,785039E-2
3,466086E-2
3,433655E-2
2,460731E-2
2,849900E-2
3,725532E-2
3,141778E-2
3,303932E-2
3,693101E-2
3,498517E-2
2,687746E-2
3,044485E-2
3,757963E-2
3,368793E-2
3,141778E-2
3,563378E-2
3,466086E-2
2,558023E-2
3,141778E-2
3,660671E-2
3,303932E-2
3,109347E-2
3,660671E-2
3,401224E-2
2,558023E-2
2,914762E-2
3,239070E-2
2,817469E-2
2,785039E-2
3,368793E-2
3,174208E-2
2,363438E-2
2,622885E-2
3,336362E-2
2,622885E-2
2,720177E-2
3,174208E-2
3,076916E-2
2,168853E-2
2,428300E-2
3,076916E-2
2,558023E-2
2,460731E-2
2,947193E-2
2,882331E-2
1,876976E-2
2,103992E-2
2,752608E-2
2,298577E-2
2,103992E-2
2,687746E-2
2,687746E-2
1,520237E-2
1,941838E-2
2,590454E-2
1,909407E-2
1,876976E-2
2,428300E-2
2,331007E-2
1,325652E-2
1,552668E-2
2,039130E-2
1,520237E-2
1,552668E-2
2,039130E-2
2,071561E-2
9,689133E-3
1,163498E-2
1,779684E-2
1,131067E-2
9,040517E-3
1,325652E-2
1,487806E-2
5,148820E-3
7,094669E-3
1,163498E-2
7,418977E-3
5,148820E-3
8,067593E-3
1,001344E-2
-6,887257E-4
6,085067E-4
6,121744E-3
3,202971E-3
1,905739E-3
2,230047E-3
4,500204E-3
-4,904731E-3
-2,634574E-3
2,878663E-3
-3,644176E-4
-4,256115E-3
-2,958882E-3
-1,013034E-3
-1,171520E-2
-1,009366E-2
-3,931807E-3
-6,526271E-3
-9,769352E-3
-9,120736E-3
-6,850580E-3
-1,690413E-2
-1,690413E-2
-1,074228E-2
-1,366105E-2
-1,560690E-2
-1,268813E-2
-1,074228E-2
-2,306598E-2
-2,079583E-2
-1,398536E-2
-1,917429E-2
-2,079583E-2
-1,787705E-2
-1,690413E-2
-2,728199E-2
-2,566045E-2
-2,079583E-2
-2,274168E-2
-2,501183E-2
-2,274168E-2
-2,209306E-2
-3,409246E-2
-3,247092E-2
-2,566045E-2
-3,084938E-2
-3,149799E-2
-2,728199E-2
-2,760630E-2
-3,993001E-2
-3,636262E-2
-3,020076E-2
-3,506538E-2
-3,733554E-2
-3,344384E-2
-3,247092E-2
-4,349739E-2
-4,122724E-2
-3,441677E-2
-3,895708E-2
-3,928139E-2
-3,279523E-2
-3,182230E-2
-4,057862E-2
-3,538969E-2
-2,728199E-2
-3,020076E-2
-2,890353E-2
-2,306598E-2
-1,657982E-2
-2,306598E-2
-1,593121E-2
-5,229039E-3
-5,553347E-3
-3,931807E-3
4,824512E-3
1,098637E-2
4,824512E-3
1,260791E-2
2,395869E-2
2,428300E-2
2,590454E-2
3,271501E-2
3,595809E-2
3,076916E-2
3,368793E-2
4,439010E-2
4,503872E-2
4,017409E-2
4,471441E-2
4,795749E-2
3,725532E-2
4,017409E-2
4,698456E-2
4,309287E-2
3,855255E-2
3,952548E-2
4,179564E-2
2,849900E-2
3,076916E-2
3,466086E-2
3,109347E-2
2,622885E-2
3,044485E-2
3,109347E-2
1,649960E-2
1,682391E-2
2,331007E-2
1,747253E-2
1,422945E-2
1,649960E-2
1,520237E-2
4,824512E-3
7,094669E-3
1,228360E-2
8,067593E-3
5,797436E-3
6,121744E-3
7,743285E-3
-4,256115E-3
-2,634574E-3
4,500204E-3
-3,644176E-4
-3,607499E-3
1,581431E-3
1,905739E-3
-8,472120E-3
-7,823504E-3
-4,010948E-5
-2,958882E-3
-6,201963E-3
-2,958882E-3
2,841986E-4
-8,472120E-3
-8,472120E-3
-2,310266E-3
-6,201963E-3
-6,850580E-3
-1,013034E-3
-2,310266E-3
-1,074228E-2
-6,201963E-3
-4,010948E-5
-3,931807E-3
-5,553347E-3
-1,985958E-3
-6,887257E-4
-9,769352E-3
-6,201963E-3
1,257123E-3
-2,310266E-3
-1,985958E-3
3,527280E-3
1,581431E-3
-8,147812E-3
-2,958882E-3
3,851588E-3
-3,644176E-4
-4,010948E-5
6,121744E-3
7,418977E-3
-3,283190E-3
2,841986E-4
8,716209E-3
5,797436E-3
3,527280E-3
7,743285E-3
9,040517E-3
2,841986E-4
3,202971E-3
1,066206E-2
6,770361E-3
5,148820E-3
1,001344E-2
1,390514E-2
6,770361E-3
5,148820E-3
1,131067E-2
9,689133E-3
8,067593E-3
1,520237E-2
1,455375E-2
4,824512E-3
9,689133E-3
1,617530E-2
1,358083E-2
1,131067E-2
1,585099E-2
1,617530E-2
6,770361E-3
1,066206E-2
1,714822E-2
1,714822E-2
1,390514E-2
1,779684E-2
2,039130E-2
1,033775E-2
1,390514E-2
2,136422E-2
1,844545E-2
1,552668E-2
2,039130E-2
2,363438E-2
1,487806E-2
1,747253E-2
2,298577E-2
2,103992E-2
1,747253E-2
2,168853E-2
2,493161E-2
1,325652E-2
1,649960E-2
2,298577E-2
2,136422E-2
1,844545E-2
2,006699E-2
2,266146E-2
1,520237E-2
1,682391E-2
2,363438E-2
2,201284E-2
1,941838E-2
2,006699E-2
2,395869E-2
1,552668E-2
1,520237E-2
2,103992E-2
2,233715E-2
1,779684E-2
1,941838E-2
2,168853E-2
1,163498E-2
1,325652E-2
1,844545E-2
1,779684E-2
1,098637E-2
1,390514E-2
1,747253E-2
8,067593E-3
7,743285E-3
1,455375E-2
1,585099E-2
9,364825E-3
1,033775E-2
1,293221E-2
4,175896E-3
4,824512E-3
8,391901E-3
1,163498E-2
6,121744E-3
7,418977E-3
9,040517E-3
2,841986E-4
9,328148E-4
6,770361E-3
8,067593E-3
2,841986E-4
1,905739E-3
4,824512E-3
-2,958882E-3
-3,931807E-3
2,230047E-3
5,473128E-3
-1,661650E-3
-3,607499E-3
-4,010948E-5
-7,499196E-3
-7,174888E-3
-1,013034E-3
2,554355E-3
-2,634574E-3
-2,634574E-3
-4,010948E-5
-7,174888E-3
-4,580423E-3
2,230047E-3
6,446052E-3
2,230047E-3
4,824512E-3
9,040517E-3
2,230047E-3
3,851588E-3
1,195929E-2
1,520237E-2
1,195929E-2
1,487806E-2
1,617530E-2
6,121744E-3
8,716209E-3
1,422945E-2
1,260791E-2
7,418977E-3
8,391901E-3
8,391901E-3
-1,337342E-3
-2,634574E-3
1,581431E-3
-1,337342E-3
-7,174888E-3
-7,174888E-3
-5,877655E-3
-1,690413E-2
-1,593121E-2
-1,106658E-2
-1,301243E-2
-1,657982E-2
-1,528259E-2
-1,333674E-2
-2,436322E-2
-2,339029E-2
-1,560690E-2
-1,690413E-2
-2,144444E-2
-1,949860E-2
-1,528259E-2
-2,533614E-2
-2,241737E-2
-1,430967E-2
-1,593121E-2
-1,982290E-2
-1,560690E-2
-1,398536E-2
-2,176875E-2
-1,852567E-2
-1,106658E-2
-1,106658E-2
-1,333674E-2
-9,769352E-3
-7,174888E-3
-1,463397E-2
-1,203951E-2
-4,256115E-3
-7,174888E-3
-8,147812E-3
-2,634574E-3
-6,887257E-4
-9,445044E-3
-4,904731E-3
1,257123E-3
-6,887257E-4
-4,010948E-5
5,148820E-3
8,067593E-3
-3,931807E-3
-4,010948E-5
9,040517E-3
4,824512E-3
3,527280E-3
1,195929E-2
1,228360E-2
1,905739E-3
5,797436E-3
1,358083E-2
1,033775E-2
9,040517E-3
1,455375E-2
1,455375E-2
7,418977E-3
9,689133E-3
1,682391E-2
1,098637E-2
1,033775E-2
1,649960E-2
1,487806E-2
6,121744E-3
1,163498E-2
1,747253E-2
1,195929E-2
1,260791E-2
1,779684E-2
1,649960E-2
5,797436E-3
8,391901E-3
1,747253E-2
1,195929E-2
1,066206E-2
1,714822E-2
1,779684E-2
9,364825E-3
1,163498E-2
1,844545E-2
1,520237E-2
1,293221E-2
1,649960E-2
1,844545E-2
9,364825E-3
9,689133E-3
1,682391E-2
1,422945E-2
1,260791E-2
1,844545E-2
1,812114E-2
8,391901E-3
1,066206E-2
1,779684E-2
1,260791E-2
9,689133E-3
1,682391E-2
1,585099E-2
5,148820E-3
9,364825E-3
1,617530E-2
1,358083E-2
1,098637E-2
1,390514E-2
1,487806E-2
4,500204E-3
8,391901E-3
1,552668E-2
1,163498E-2
1,033775E-2
1,649960E-2
1,649960E-2
6,121744E-3
1,066206E-2
1,585099E-2
1,260791E-2
1,098637E-2
1,617530E-2
1,649960E-2
9,040517E-3
1,066206E-2
1,714822E-2
1,293221E-2
1,260791E-2
1,617530E-2
1,909407E-2
8,716209E-3
9,364825E-3
1,617530E-2
1,390514E-2
1,131067E-2
1,552668E-2
1,747253E-2
6,770361E-3
9,040517E-3
1,617530E-2
1,098637E-2
1,098637E-2
1,552668E-2
1,422945E-2
6,446052E-3
9,040517E-3
1,747253E-2
1,358083E-2
1,066206E-2
1,585099E-2
1,649960E-2
6,770361E-3
1,066206E-2
1,682391E-2
1,228360E-2
1,098637E-2
1,909407E-2
1,747253E-2
7,743285E-3
1,228360E-2
1,779684E-2
1,260791E-2
1,163498E-2
1,617530E-2
1,747253E-2
6,121744E-3
1,131067E-2
1,844545E-2
1,260791E-2
1,066206E-2
1,520237E-2
1,422945E-2
6,446052E-3
8,716209E-3
1,487806E-2
1,033775E-2
1,033775E-2
1,520237E-2
1,520237E-2
5,797436E-3
7,743285E-3
1,585099E-2
1,131067E-2
9,364825E-3
1,422945E-2
1,293221E-2
5,473128E-3
9,040517E-3
1,422945E-2
6,446052E-3
8,391901E-3
1,455375E-2
1,455375E-2
3,851588E-3
7,094669E-3
1,390514E-2
8,067593E-3
8,391901E-3
1,520237E-2
1,390514E-2
4,824512E-3
8,391901E-3
1,325652E-2
9,040517E-3
9,040517E-3
1,520237E-2
1,260791E-2
5,148820E-3
8,391901E-3
1,422945E-2
1,001344E-2
1,033775E-2
1,552668E-2
1,682391E-2
7,418977E-3
1,001344E-2
1,649960E-2
9,689133E-3
1,260791E-2
1,779684E-2
1,585099E-2
7,418977E-3
1,260791E-2
1,941838E-2
1,358083E-2
1,325652E-2
1,876976E-2
1,747253E-2
7,743285E-3
1,325652E-2
1,974268E-2
1,358083E-2
1,358083E-2
1,974268E-2
1,812114E-2
8,716209E-3
1,163498E-2
1,844545E-2
1,422945E-2
1,195929E-2
1,909407E-2
1,909407E-2
9,364825E-3
1,195929E-2
1,812114E-2
1,422945E-2
1,358083E-2
2,136422E-2
1,941838E-2
1,001344E-2
1,617530E-2
2,071561E-2
1,585099E-2
1,552668E-2
2,103992E-2
2,039130E-2
1,131067E-2
1,617530E-2
2,201284E-2
1,520237E-2
1,487806E-2
2,103992E-2
1,941838E-2
9,364825E-3
1,422945E-2
1,844545E-2
1,390514E-2
1,390514E-2
1,747253E-2
1,779684E-2
8,391901E-3
1,066206E-2
1,682391E-2
1,260791E-2
1,163498E-2
1,812114E-2
1,747253E-2
4,824512E-3
1,098637E-2
1,617530E-2
1,325652E-2
1,293221E-2
1,714822E-2
1,649960E-2
7,418977E-3
9,040517E-3
1,682391E-2
1,228360E-2
1,228360E-2
1,812114E-2
1,779684E-2
7,418977E-3
9,689133E-3
1,747253E-2
1,260791E-2
1,098637E-2
1,714822E-2
1,617530E-2
6,446052E-3
1,098637E-2
1,812114E-2
1,358083E-2
1,228360E-2
1,941838E-2
1,844545E-2
8,716209E-3
1,390514E-2
1,844545E-2
1,195929E-2
1,325652E-2
1,909407E-2
1,909407E-2
1,066206E-2
1,260791E-2
2,136422E-2
1,585099E-2
1,358083E-2
2,006699E-2
1,974268E-2
1,033775E-2
1,293221E-2
1,876976E-2
1,487806E-2
1,585099E-2
2,136422E-2
2,103992E-2
1,163498E-2
1,260791E-2
1,974268E-2
1,455375E-2
1,617530E-2
2,071561E-2
2,006699E-2
9,689133E-3
1,293221E-2
2,039130E-2
1,390514E-2
1,487806E-2
2,136422E-2
2,103992E-2
1,066206E-2
1,358083E-2
2,071561E-2
1,585099E-2
1,747253E-2
2,363438E-2
2,103992E-2
1,131067E-2
1,585099E-2
2,233715E-2
1,747253E-2
1,844545E-2
2,331007E-2
2,168853E-2
1,195929E-2
1,682391E-2
2,201284E-2
1,812114E-2
1,617530E-2
2,039130E-2
2,006699E-2
1,163498E-2
1,487806E-2
2,233715E-2
1,844545E-2
1,649960E-2
2,168853E-2
2,201284E-2
1,325652E-2
1,747253E-2
2,266146E-2
1,617530E-2
1,714822E-2
2,136422E-2
2,201284E-2
1,325652E-2
1,812114E-2
2,525592E-2
2,006699E-2
1,812114E-2
2,298577E-2
2,363438E-2
1,260791E-2
1,812114E-2
2,590454E-2
2,039130E-2
1,909407E-2
2,525592E-2
2,460731E-2
1,552668E-2
1,747253E-2
2,590454E-2
2,136422E-2
1,941838E-2
2,590454E-2
2,428300E-2
1,455375E-2
1,941838E-2
2,655315E-2
2,039130E-2
1,844545E-2
2,363438E-2
2,525592E-2
1,520237E-2
1,617530E-2
2,363438E-2
1,909407E-2
1,779684E-2
2,136422E-2
2,233715E-2
1,325652E-2
1,585099E-2
2,493161E-2
1,812114E-2
1,617530E-2
2,233715E-2
2,136422E-2
1,260791E-2
1,552668E-2
2,233715E-2
1,876976E-2
1,779684E-2
2,233715E-2
2,363438E-2
1,422945E-2
1,649960E-2
2,298577E-2
1,649960E-2
1,747253E-2
2,298577E-2
2,266146E-2
1,358083E-2
1,682391E-2
2,266146E-2
1,909407E-2
1,747253E-2
2,071561E-2
2,233715E-2
1,358083E-2
1,455375E-2
2,168853E-2
2,006699E-2
1,812114E-2
2,233715E-2
2,363438E-2
1,358083E-2
1,585099E-2
2,298577E-2
1,909407E-2
1,714822E-2
2,201284E-2
2,136422E-2
1,325652E-2
1,682391E-2
2,331007E-2
1,714822E-2
1,617530E-2
2,331007E-2
2,331007E-2
1,163498E-2
1,520237E-2
2,201284E-2
1,520237E-2
1,487806E-2
2,006699E-2
2,201284E-2
1,228360E-2
1,520237E-2
1,974268E-2
1,617530E-2
1,585099E-2
2,039130E-2
1,909407E-2
9,689133E-3
1,422945E-2
2,136422E-2
1,649960E-2
1,714822E-2
2,363438E-2
2,233715E-2
1,293221E-2
1,747253E-2
2,201284E-2
1,747253E-2
1,779684E-2
2,331007E-2
2,331007E-2
1,487806E-2
1,876976E-2
2,493161E-2
1,779684E-2
1,682391E-2
2,298577E-2
2,201284E-2
1,487806E-2
1,812114E-2
2,103992E-2
1,714822E-2
1,747253E-2
2,460731E-2
2,266146E-2
1,422945E-2
1,779684E-2
2,395869E-2
1,909407E-2
1,617530E-2
2,460731E-2
2,168853E-2
1,260791E-2
1,682391E-2
2,266146E-2
1,747253E-2
1,844545E-2
2,363438E-2
2,039130E-2
1,358083E-2
1,682391E-2
2,168853E-2
1,779684E-2
1,747253E-2
2,460731E-2
2,233715E-2
1,455375E-2
1,909407E-2
2,331007E-2
1,844545E-2
1,909407E-2
2,622885E-2
2,460731E-2
1,552668E-2
1,974268E-2
2,558023E-2
2,006699E-2
2,039130E-2
2,785039E-2
2,687746E-2
1,682391E-2
2,039130E-2
2,590454E-2
1,941838E-2
2,201284E-2
2,849900E-2
2,395869E-2
1,682391E-2
1,974268E-2
2,558023E-2
1,941838E-2
2,039130E-2
2,720177E-2
2,331007E-2
1,585099E-2
2,071561E-2
2,622885E-2
1,812114E-2
2,006699E-2
2,785039E-2
2,460731E-2
1,779684E-2
2,201284E-2
2,655315E-2
2,331007E-2
2,168853E-2
2,947193E-2
2,590454E-2
1,876976E-2
2,266146E-2
2,947193E-2
2,201284E-2
2,201284E-2
3,141778E-2
2,752608E-2
2,006699E-2
2,395869E-2
2,752608E-2
2,233715E-2
2,266146E-2
2,947193E-2
2,752608E-2
1,844545E-2
2,298577E-2
2,785039E-2
2,201284E-2
2,266146E-2
2,882331E-2
2,493161E-2
1,844545E-2
2,266146E-2
2,849900E-2
2,298577E-2
2,395869E-2
2,979624E-2
2,720177E-2
1,941838E-2
2,201284E-2
2,849900E-2
2,331007E-2
2,428300E-2
3,141778E-2
2,752608E-2
1,876976E-2
2,395869E-2
2,914762E-2
2,071561E-2
2,266146E-2
3,141778E-2
2,622885E-2
1,909407E-2
2,298577E-2
2,655315E-2
1,974268E-2
2,136422E-2
2,979624E-2
2,622885E-2
2,136422E-2
2,493161E-2
2,687746E-2
2,071561E-2
2,266146E-2
3,109347E-2
2,525592E-2
2,103992E-2
2,460731E-2
2,590454E-2
2,168853E-2
2,266146E-2
3,368793E-2
2,849900E-2
1,909407E-2
2,233715E-2
2,590454E-2
2,331007E-2
2,493161E-2
3,368793E-2
2,849900E-2
2,331007E-2
2,590454E-2
2,687746E-2
2,233715E-2
2,460731E-2
3,206639E-2
2,687746E-2
2,168853E-2
2,655315E-2
2,785039E-2
2,136422E-2
2,395869E-2
3,336362E-2
2,590454E-2
2,168853E-2
2,428300E-2
2,493161E-2
1,974268E-2
2,395869E-2
3,141778E-2
2,785039E-2
2,331007E-2
2,590454E-2
2,785039E-2
2,136422E-2
2,298577E-2
2,979624E-2
2,525592E-2
2,266146E-2
2,622885E-2
2,525592E-2
2,103992E-2
2,266146E-2
3,141778E-2
2,687746E-2
2,136422E-2
2,622885E-2
2,558023E-2
2,006699E-2
2,460731E-2
3,498517E-2
2,655315E-2
2,201284E-2
2,655315E-2
2,882331E-2
2,233715E-2
2,622885E-2
3,271501E-2
2,849900E-2
2,201284E-2
2,817469E-2
2,914762E-2
2,233715E-2
2,395869E-2
3,303932E-2
2,785039E-2
2,168853E-2
2,558023E-2
2,720177E-2
2,136422E-2
2,493161E-2
3,206639E-2
2,720177E-2
2,168853E-2
2,428300E-2
2,882331E-2
2,298577E-2
2,363438E-2
3,109347E-2
2,817469E-2
2,201284E-2
2,687746E-2
3,109347E-2
2,493161E-2
2,622885E-2
3,303932E-2
2,720177E-2
2,428300E-2
2,655315E-2
2,752608E-2
2,363438E-2
2,460731E-2
3,401224E-2
2,622885E-2
1,974268E-2
2,331007E-2
2,558023E-2
2,298577E-2
2,720177E-2
3,530947E-2
2,947193E-2
2,558023E-2
2,947193E-2
2,979624E-2
2,525592E-2
2,752608E-2
3,660671E-2
3,109347E-2
2,655315E-2
3,012054E-2
3,239070E-2
2,622885E-2
2,817469E-2
3,628240E-2
2,947193E-2
2,687746E-2
2,882331E-2
2,817469E-2
2,395869E-2
2,752608E-2
3,498517E-2
2,947193E-2
2,525592E-2
2,914762E-2
2,687746E-2
2,395869E-2
2,914762E-2
3,660671E-2
3,012054E-2
2,493161E-2
2,687746E-2
2,460731E-2
2,168853E-2
2,298577E-2
3,109347E-2
2,493161E-2
2,363438E-2
2,817469E-2
2,525592E-2
2,103992E-2
2,395869E-2
3,206639E-2
2,493161E-2
2,363438E-2
2,849900E-2
2,493161E-2
2,168853E-2
2,558023E-2
3,206639E-2
2,752608E-2
2,428300E-2
2,752608E-2
2,298577E-2
2,006699E-2
2,493161E-2
3,920117E-2
3,498517E-2
3,141778E-2
3,790394E-2
4,147133E-2
4,503872E-2
5,022765E-2
5,671381E-2
4,828180E-2
5,541658E-2
8,330707E-2
9,530647E-2
8,622584E-2
7,584799E-2
7,033475E-2
5,736242E-2
4,601164E-2
4,633595E-2
4,568733E-2
4,698456E-2
5,411934E-2
5,509227E-2
3,206639E-2
1,098637E-2
1,581431E-3
-5,553347E-3
-1,333674E-2
-1,398536E-2
-7,499196E-3
-1,787705E-2
-2,630907E-2
-2,371460E-2
-2,501183E-2
-3,149799E-2
-2,793061E-2
-2,047152E-2
-2,598476E-2
-3,182230E-2
-2,728199E-2
-2,339029E-2
-2,630907E-2
-2,339029E-2
-1,074228E-2
-1,366105E-2
-1,917429E-2
-1,074228E-2
-4,256115E-3
-4,256115E-3
1,257123E-3
1,422945E-2
1,552668E-2
1,033775E-2
1,585099E-2
2,298577E-2
2,006699E-2
2,136422E-2
2,947193E-2
2,622885E-2
1,844545E-2
2,428300E-2
2,979624E-2
2,363438E-2
2,558023E-2
3,271501E-2
3,109347E-2
2,298577E-2
2,720177E-2
3,239070E-2
2,590454E-2
2,914762E-2
3,660671E-2
3,368793E-2
2,622885E-2
3,076916E-2
3,303932E-2
2,525592E-2
2,785039E-2
3,498517E-2
2,914762E-2
2,363438E-2
2,655315E-2
3,012054E-2
2,331007E-2
2,460731E-2
3,141778E-2
2,622885E-2
1,974268E-2
2,331007E-2
2,493161E-2
1,390514E-2
1,325652E-2
1,552668E-2
6,121744E-3
-1,337342E-3
6,085067E-4
-1,661650E-3
-1,139089E-2
-1,139089E-2
-3,931807E-3
-1,236382E-2
-2,176875E-2
-1,820136E-2
-1,625551E-2
-2,176875E-2
-2,079583E-2
-1,074228E-2
-1,398536E-2
-1,884998E-2
-1,398536E-2
-1,139089E-2
-1,463397E-2
-1,106658E-2
-1,985958E-3
-5,553347E-3
-1,171520E-2
-7,823504E-3
-4,904731E-3
-1,106658E-2
-8,147812E-3
-6,887257E-4
-7,499196E-3
-1,268813E-2
-9,120736E-3
-8,472120E-3
-1,398536E-2
-1,106658E-2
-3,644176E-4
-5,553347E-3
-1,301243E-2
-1,171520E-2
-5,553347E-3
-1,139089E-2
-9,120736E-3
-2,958882E-3
-9,769352E-3
-1,755275E-2
-1,657982E-2
-1,787705E-2
-2,825491E-2
-3,311954E-2
-3,441677E-2
-5,355095E-2
-7,754974E-2
-1,005756E-1
-1,268446E-1
-1,563566E-1
-1,738692E-1
-1,774366E-1
-1,891117E-1
-1,972194E-1
-1,946250E-1
-2,085702E-1
-2,348392E-1
-2,390552E-1
-1,933277E-1
-9,149499E-2
4,763318E-2
2,493528E-1
5,315009E-1
8,992663E-1
1,272221E+0
1,547234E+0
1,690902E+0
1,781709E+0
1,899757E+0
2,042128E+0
2,123530E+0
2,099531E+0
1,959105E+0
1,744089E+0
1,501831E+0
1,225845E+0
8,817536E-1
4,637205E-1
9,040517E-3
-4,540714E-1
-9,126431E-1
-1,312839E+0
-1,624499E+0
-1,881351E+0
-2,090206E+0
-2,226415E+0
-2,286736E+0
-2,283818E+0
-2,209551E+0
-2,062964E+0
-1,867730E+0
-1,650768E+0
-1,410780E+0
-1,162685E+0
-9,421551E-1
-7,449758E-1
-5,649848E-1
-4,167760E-1
-3,071599E-1
-2,192724E-1
-1,430600E-1
-1,018729E-1
-7,203651E-2
-3,765985E-2
-9,120736E-3
9,364825E-3
3,206639E-2
6,384859E-2
8,233415E-2
9,822524E-2
1,267644E-1
1,501145E-1
1,630869E-1
1,815724E-1
2,029768E-1
2,055712E-1
2,078414E-1
2,162734E-1
2,175706E-1
2,143275E-1
2,133546E-1
2,198408E-1
2,123817E-1
2,010309E-1
2,010309E-1
2,010309E-1
1,909774E-1
1,896801E-1
1,942204E-1
1,848155E-1
1,750863E-1
1,744376E-1
1,698973E-1
1,595195E-1
1,585466E-1
1,614653E-1
1,527090E-1
1,410339E-1
1,384394E-1
1,364936E-1
1,257914E-1
1,228727E-1
1,287102E-1
1,183323E-1
1,079545E-1
1,073059E-1
1,043871E-1
9,530647E-2
9,563078E-2
9,887386E-2
9,011754E-2
8,168553E-2
8,330707E-2
8,136122E-2
7,292921E-2
7,065906E-2
7,552368E-2
6,838890E-2
6,125412E-2
6,255135E-2
6,092981E-2
5,638950E-2
5,509227E-2
6,125412E-2
5,314642E-2
4,503872E-2
4,990334E-2
5,249780E-2
4,503872E-2
4,536302E-2
5,282211E-2
4,730887E-2
3,725532E-2
4,049840E-2
4,406579E-2
3,790394E-2
3,757963E-2
4,406579E-2
4,147133E-2
3,239070E-2
3,303932E-2
3,693101E-2
2,914762E-2
3,076916E-2
3,887686E-2
3,433655E-2
2,363438E-2
2,525592E-2
3,044485E-2
2,590454E-2
2,493161E-2
2,817469E-2
2,785039E-2
1,844545E-2
1,779684E-2
2,395869E-2
1,844545E-2
1,617530E-2
2,071561E-2
1,779684E-2
9,040517E-3
1,163498E-2
1,552668E-2
9,689133E-3
8,391901E-3
1,228360E-2
1,066206E-2
1,257123E-3
2,878663E-3
8,391901E-3
1,257123E-3
-1,013034E-3
6,446052E-3
4,500204E-3
-5,553347E-3
-1,661650E-3
1,905739E-3
-4,256115E-3
-4,580423E-3
2,841986E-4
2,841986E-4
-1,009366E-2
-7,823504E-3
-1,985958E-3
-5,553347E-3
-7,174888E-3
-1,661650E-3
-3,283190E-3
-1,139089E-2
-7,174888E-3
-1,337342E-3
-8,147812E-3
-7,823504E-3
-2,310266E-3
-1,985958E-3
-9,120736E-3
-6,526271E-3
2,878663E-3
-1,985958E-3
-3,607499E-3
9,328148E-4
3,527280E-3
-5,553347E-3
-6,887257E-4
8,067593E-3
2,554355E-3
3,202971E-3
1,001344E-2
9,689133E-3
6,085067E-4
6,770361E-3
1,390514E-2
1,066206E-2
1,066206E-2
1,617530E-2
1,779684E-2
8,716209E-3
1,195929E-2
2,071561E-2
1,812114E-2
1,714822E-2
2,266146E-2
2,331007E-2
1,487806E-2
1,747253E-2
2,622885E-2
2,363438E-2
2,168853E-2
2,687746E-2
2,785039E-2
1,844545E-2
2,395869E-2
3,239070E-2
2,817469E-2
2,460731E-2
2,785039E-2
3,239070E-2
2,298577E-2
2,655315E-2
3,466086E-2
3,174208E-2
3,012054E-2
3,336362E-2
3,693101E-2
2,590454E-2
3,174208E-2
3,887686E-2
3,433655E-2
3,563378E-2
4,147133E-2
4,179564E-2
3,012054E-2
3,466086E-2
4,049840E-2
3,628240E-2
3,595809E-2
4,082271E-2
4,179564E-2
3,109347E-2
3,563378E-2
4,309287E-2
3,855255E-2
3,660671E-2
4,211994E-2
4,276856E-2
3,141778E-2
3,530947E-2
4,211994E-2
3,855255E-2
3,757963E-2
4,114702E-2
4,309287E-2
3,271501E-2
3,530947E-2
4,276856E-2
3,822825E-2
3,563378E-2
4,179564E-2
4,244425E-2
3,012054E-2
3,368793E-2
3,984979E-2
3,855255E-2
3,660671E-2
3,855255E-2
3,952548E-2
2,817469E-2
3,271501E-2
3,952548E-2
3,790394E-2
3,628240E-2
3,984979E-2
4,017409E-2
2,849900E-2
3,303932E-2
4,017409E-2
3,660671E-2
3,271501E-2
3,855255E-2
3,920117E-2
2,947193E-2
3,174208E-2
3,790394E-2
3,303932E-2
3,239070E-2
3,725532E-2
3,822825E-2
2,882331E-2
3,141778E-2
3,790394E-2
3,239070E-2
3,271501E-2
3,790394E-2
3,660671E-2
2,655315E-2
3,076916E-2
3,628240E-2
3,239070E-2
3,141778E-2
3,628240E-2
3,498517E-2
2,558023E-2
2,687746E-2
3,401224E-2
2,752608E-2
2,687746E-2
3,336362E-2
3,239070E-2
1,909407E-2
2,331007E-2
3,012054E-2
2,687746E-2
2,395869E-2
2,785039E-2
2,655315E-2
1,844545E-2
2,233715E-2
2,687746E-2
2,395869E-2
2,201284E-2
2,655315E-2
2,655315E-2
1,325652E-2
1,714822E-2
2,428300E-2
2,039130E-2
1,747253E-2
2,039130E-2
2,103992E-2
9,364825E-3
1,163498E-2
1,909407E-2
1,552668E-2
1,098637E-2
1,325652E-2
1,487806E-2
3,527280E-3
3,851588E-3
1,163498E-2
6,770361E-3
4,824512E-3
8,391901E-3
7,743285E-3
-1,985958E-3
-1,337342E-3
5,148820E-3
-3,644176E-4
-1,985958E-3
2,230047E-3
1,581431E-3
-7,499196E-3
-6,201963E-3
1,257123E-3
-3,931807E-3
-5,877655E-3
1,257123E-3
6,085067E-4
-8,472120E-3
-4,256115E-3
2,878663E-3
2,554355E-3
1,905739E-3
6,770361E-3
1,131067E-2
5,797436E-3
1,001344E-2
1,941838E-2
1,941838E-2
2,006699E-2
2,882331E-2
3,368793E-2
2,687746E-2
3,336362E-2
4,374148E-2
4,503872E-2
4,666026E-2
5,184919E-2
5,476796E-2
4,730887E-2
5,249780E-2
6,190274E-2
5,963258E-2
5,768673E-2
6,222705E-2
6,352428E-2
5,444365E-2
5,801104E-2
6,417289E-2
5,833535E-2
5,476796E-2
5,574088E-2
5,541658E-2
4,341718E-2
4,601164E-2
4,957903E-2
4,406579E-2
4,017409E-2
4,244425E-2
4,276856E-2
3,044485E-2
2,947193E-2
3,368793E-2
2,687746E-2
2,331007E-2
2,622885E-2
2,428300E-2
1,422945E-2
1,552668E-2
1,941838E-2
1,520237E-2
1,260791E-2
1,455375E-2
1,260791E-2
1,581431E-3
4,824512E-3
1,163498E-2
6,121744E-3
3,202971E-3
7,743285E-3
6,121744E-3
-2,634574E-3
1,581431E-3
6,121744E-3
6,085067E-4
-3,644176E-4
5,148820E-3
4,824512E-3
-4,256115E-3
-2,310266E-3
4,500204E-3
-1,013034E-3
-1,013034E-3
3,527280E-3
2,878663E-3
-6,526271E-3
-3,607499E-3
2,230047E-3
-2,958882E-3
-1,661650E-3
4,175896E-3
4,824512E-3
-4,904731E-3
-3,607499E-3
3,527280E-3
-6,887257E-4
-1,985958E-3
4,500204E-3
4,175896E-3
-5,553347E-3
-2,310266E-3
3,527280E-3
-1,985958E-3
-3,644176E-4
6,770361E-3
3,851588E-3
-3,607499E-3
-1,661650E-3
4,175896E-3
-4,010948E-5
-1,337342E-3
5,797436E-3
5,148820E-3
-3,283190E-3
-3,644176E-4
5,797436E-3
1,257123E-3
2,230047E-3
9,040517E-3
6,121744E-3
-2,958882E-3
1,257123E-3
5,797436E-3
1,257123E-3
2,554355E-3
8,067593E-3
7,094669E-3
-1,337342E-3
9,328148E-4
7,094669E-3
1,905739E-3
3,202971E-3
1,098637E-2
8,391901E-3
-6,887257E-4
4,175896E-3
8,716209E-3
3,851588E-3
5,473128E-3
1,131067E-2
1,001344E-2
2,878663E-3
7,418977E-3
1,293221E-2
8,067593E-3
7,094669E-3
1,228360E-2
1,358083E-2
4,500204E-3
8,067593E-3
1,422945E-2
7,743285E-3
7,743285E-3
1,649960E-2
1,552668E-2
6,446052E-3
9,689133E-3
1,455375E-2
8,716209E-3
6,770361E-3
1,422945E-2
1,195929E-2
3,527280E-3
8,391901E-3
1,487806E-2
9,364825E-3
7,743285E-3
1,260791E-2
1,195929E-2
4,175896E-3
5,148820E-3
1,131067E-2
8,391901E-3
8,067593E-3
1,228360E-2
1,228360E-2
9,328148E-4
4,824512E-3
1,131067E-2
3,527280E-3
3,851588E-3
1,066206E-2
9,040517E-3
-1,013034E-3
3,851588E-3
9,364825E-3
2,554355E-3
-4,010948E-5
6,446052E-3
7,743285E-3
-3,931807E-3
-6,887257E-4
6,770361E-3
2,841986E-4
1,257123E-3
7,418977E-3
5,148820E-3
-3,607499E-3
-4,010948E-5
4,824512E-3
-2,634574E-3
-2,958882E-3
2,878663E-3
3,202971E-3
-4,256115E-3
-2,634574E-3
3,527280E-3
-2,958882E-3
-3,283190E-3
3,851588E-3
6,085067E-4
-7,499196E-3
-3,607499E-3
2,554355E-3
-2,958882E-3
-2,958882E-3
5,473128E-3
3,202971E-3
-3,931807E-3
-3,644176E-4
4,824512E-3
-1,337342E-3
-6,887257E-4
7,094669E-3
5,148820E-3
-2,310266E-3
2,554355E-3
9,689133E-3
5,473128E-3
7,094669E-3
1,617530E-2
1,585099E-2
9,364825E-3
1,487806E-2
2,493161E-2
2,331007E-2
2,460731E-2
3,368793E-2
3,530947E-2
2,849900E-2
3,595809E-2
4,276856E-2
3,693101E-2
4,114702E-2
4,893041E-2
4,471441E-2
3,693101E-2
3,887686E-2
4,244425E-2
3,693101E-2
3,498517E-2
3,920117E-2
3,401224E-2
2,428300E-2
2,460731E-2
2,655315E-2
1,682391E-2
1,422945E-2
2,071561E-2
1,422945E-2
2,878663E-3
2,554355E-3
6,121744E-3
-1,013034E-3
-4,904731E-3
1,905739E-3
-2,634574E-3
-1,560690E-2
-1,333674E-2
-1,074228E-2
-1,722844E-2
-1,463397E-2
-1,074228E-2
-1,625551E-2
-2,533614E-2
-2,501183E-2
-1,820136E-2
-2,371460E-2
-2,533614E-2
-1,820136E-2
-2,176875E-2
-3,020076E-2
-2,501183E-2
-2,014721E-2
-2,728199E-2
-2,630907E-2
-1,722844E-2
-2,112014E-2
-2,857922E-2
-2,371460E-2
-1,884998E-2
-2,371460E-2
-2,339029E-2
-1,690413E-2
-1,560690E-2
-2,403891E-2
-1,982290E-2
-1,366105E-2
-1,917429E-2
-1,917429E-2
-1,203951E-2
-1,074228E-2
-1,884998E-2
-1,495828E-2
-8,147812E-3
-1,333674E-2
-1,236382E-2
-5,229039E-3
-5,877655E-3
-1,301243E-2
-9,445044E-3
-1,661650E-3
-6,850580E-3
-7,823504E-3
1,905739E-3
-6,887257E-4
-9,120736E-3
-2,634574E-3
1,581431E-3
-2,958882E-3
-6,887257E-4
9,040517E-3
3,527280E-3
-2,958882E-3
9,328148E-4
5,148820E-3
6,085067E-4
3,527280E-3
1,163498E-2
8,716209E-3
9,328148E-4
5,797436E-3
1,066206E-2
6,446052E-3
7,743285E-3
1,358083E-2
1,131067E-2
4,175896E-3
8,716209E-3
1,455375E-2
8,716209E-3
8,391901E-3
1,520237E-2
1,455375E-2
5,797436E-3
9,040517E-3
1,293221E-2
7,743285E-3
1,033775E-2
1,714822E-2
1,422945E-2
8,716209E-3
1,066206E-2
1,455375E-2
9,040517E-3
9,364825E-3
1,844545E-2
1,585099E-2
8,716209E-3
1,260791E-2
1,682391E-2
1,131067E-2
1,293221E-2
1,909407E-2
1,390514E-2
8,391901E-3
1,358083E-2
1,552668E-2
1,033775E-2
1,195929E-2
2,071561E-2
1,552668E-2
9,040517E-3
1,358083E-2
1,812114E-2
1,098637E-2
1,131067E-2
1,974268E-2
1,487806E-2
8,716209E-3
1,228360E-2
1,714822E-2
1,033775E-2
1,163498E-2
1,812114E-2
1,617530E-2
6,770361E-3
1,195929E-2
1,552668E-2
1,098637E-2
1,163498E-2
1,844545E-2
1,585099E-2
5,473128E-3
1,098637E-2
1,844545E-2
1,131067E-2
1,066206E-2
1,844545E-2
1,552668E-2
8,391901E-3
1,195929E-2
1,682391E-2
1,098637E-2
1,228360E-2
1,974268E-2
1,682391E-2
8,067593E-3
1,325652E-2
1,812114E-2
1,001344E-2
1,293221E-2
2,168853E-2
1,779684E-2
1,066206E-2
1,455375E-2
1,909407E-2
1,358083E-2
1,455375E-2
1,974268E-2
1,617530E-2
9,364825E-3
1,455375E-2
1,909407E-2
1,163498E-2
1,293221E-2
2,071561E-2
1,812114E-2
1,066206E-2
1,195929E-2
1,812114E-2
1,455375E-2
1,390514E-2
2,039130E-2
1,941838E-2
9,364825E-3
1,358083E-2
1,876976E-2
1,293221E-2
1,487806E-2
2,233715E-2
2,136422E-2
1,098637E-2
1,422945E-2
1,909407E-2
1,487806E-2
1,552668E-2
1,974268E-2
1,974268E-2
8,716209E-3
1,195929E-2
2,039130E-2
1,520237E-2
1,487806E-2
2,006699E-2
1,747253E-2
8,391901E-3
1,098637E-2
1,714822E-2
1,228360E-2
1,455375E-2
1,844545E-2
2,039130E-2
7,418977E-3
1,195929E-2
1,876976E-2
1,390514E-2
1,228360E-2
1,714822E-2
1,909407E-2
9,364825E-3
1,325652E-2
1,941838E-2
1,487806E-2
1,390514E-2
1,747253E-2
1,876976E-2
9,040517E-3
1,293221E-2
2,039130E-2
1,649960E-2
1,293221E-2
1,909407E-2
2,103992E-2
9,689133E-3
1,422945E-2
1,941838E-2
1,487806E-2
1,422945E-2
1,941838E-2
1,974268E-2
9,040517E-3
1,228360E-2
2,039130E-2
1,649960E-2
1,487806E-2
1,876976E-2
2,136422E-2
7,743285E-3
1,131067E-2
1,974268E-2
1,552668E-2
1,552668E-2
1,812114E-2
1,876976E-2
1,001344E-2
1,422945E-2
2,039130E-2
1,714822E-2
1,422945E-2
1,812114E-2
1,876976E-2
9,364825E-3
1,293221E-2
2,071561E-2
1,682391E-2
1,520237E-2
1,909407E-2
2,103992E-2
9,040517E-3
1,260791E-2
2,071561E-2
1,682391E-2
1,487806E-2
1,812114E-2
2,039130E-2
1,163498E-2
1,260791E-2
2,168853E-2
2,006699E-2
1,747253E-2
2,136422E-2
2,331007E-2
1,390514E-2
1,585099E-2
2,103992E-2
2,039130E-2
1,747253E-2
2,201284E-2
2,266146E-2
1,422945E-2
1,714822E-2
2,460731E-2
2,428300E-2
1,812114E-2
2,071561E-2
2,233715E-2
1,131067E-2
1,487806E-2
2,298577E-2
2,103992E-2
1,909407E-2
2,039130E-2
2,168853E-2
1,260791E-2
1,487806E-2
2,168853E-2
1,974268E-2
1,617530E-2
1,909407E-2
2,071561E-2
1,131067E-2
1,455375E-2
2,266146E-2
2,136422E-2
1,714822E-2
2,039130E-2
2,103992E-2
1,195929E-2
1,552668E-2
2,136422E-2
2,039130E-2
1,876976E-2
2,006699E-2
2,201284E-2
1,293221E-2
1,422945E-2
2,428300E-2
1,909407E-2
1,682391E-2
2,136422E-2
2,201284E-2
1,098637E-2
1,358083E-2
1,941838E-2
1,844545E-2
1,617530E-2
1,941838E-2
2,298577E-2
1,260791E-2
1,325652E-2
2,103992E-2
1,844545E-2
1,422945E-2
1,909407E-2
2,136422E-2
1,131067E-2
1,520237E-2
2,428300E-2
1,876976E-2
1,714822E-2
2,201284E-2
2,460731E-2
1,390514E-2
1,552668E-2
2,428300E-2
1,974268E-2
1,876976E-2
2,363438E-2
2,331007E-2
1,358083E-2
1,747253E-2
2,558023E-2
1,974268E-2
2,006699E-2
2,428300E-2
2,331007E-2
1,325652E-2
1,520237E-2
2,298577E-2
2,103992E-2
1,909407E-2
2,363438E-2
2,493161E-2
1,552668E-2
1,714822E-2
2,428300E-2
2,039130E-2
1,844545E-2
2,298577E-2
2,558023E-2
1,617530E-2
1,876976E-2
2,395869E-2
2,331007E-2
2,168853E-2
2,428300E-2
2,687746E-2
1,779684E-2
1,909407E-2
2,590454E-2
2,298577E-2
2,201284E-2
2,590454E-2
2,914762E-2
1,844545E-2
2,168853E-2
2,752608E-2
2,752608E-2
2,363438E-2
2,460731E-2
2,785039E-2
1,909407E-2
2,103992E-2
2,752608E-2
2,785039E-2
2,622885E-2
2,914762E-2
3,109347E-2
2,071561E-2
2,266146E-2
2,979624E-2
2,947193E-2
2,558023E-2
2,752608E-2
2,849900E-2
2,006699E-2
2,266146E-2
2,979624E-2
2,914762E-2
2,622885E-2
2,785039E-2
2,882331E-2
1,909407E-2
2,168853E-2
2,914762E-2
2,914762E-2
2,428300E-2
2,525592E-2
3,012054E-2
2,168853E-2
2,266146E-2
2,752608E-2
3,174208E-2
2,558023E-2
2,525592E-2
2,914762E-2
2,136422E-2
2,006699E-2
2,687746E-2
3,044485E-2
2,460731E-2
2,590454E-2
3,109347E-2
2,201284E-2
2,201284E-2
2,720177E-2
2,914762E-2
2,493161E-2
2,493161E-2
2,849900E-2
2,428300E-2
2,298577E-2
2,882331E-2
3,239070E-2
2,687746E-2
2,687746E-2
3,012054E-2
2,266146E-2
2,266146E-2
2,817469E-2
2,785039E-2
2,395869E-2
2,655315E-2
2,849900E-2
2,039130E-2
2,233715E-2
2,979624E-2
3,141778E-2
2,525592E-2
2,460731E-2
2,914762E-2
2,071561E-2
1,941838E-2
2,817469E-2
3,206639E-2
2,687746E-2
2,752608E-2
3,044485E-2
2,168853E-2
2,298577E-2
2,817469E-2
2,882331E-2
2,687746E-2
2,914762E-2
3,174208E-2
2,103992E-2
2,331007E-2
3,076916E-2
3,109347E-2
2,655315E-2
2,720177E-2
3,174208E-2
2,136422E-2
2,395869E-2
3,174208E-2
3,174208E-2
2,590454E-2
2,752608E-2
3,239070E-2
2,395869E-2
2,428300E-2
3,141778E-2
3,303932E-2
3,012054E-2
3,141778E-2
3,466086E-2
2,493161E-2
2,687746E-2
3,563378E-2
3,628240E-2
3,076916E-2
3,271501E-2
3,693101E-2
2,785039E-2
2,882331E-2
3,401224E-2
3,725532E-2
3,206639E-2
3,174208E-2
3,595809E-2
2,785039E-2
2,882331E-2
3,466086E-2
3,595809E-2
3,012054E-2
3,109347E-2
3,563378E-2
2,720177E-2
2,752608E-2
3,303932E-2
3,563378E-2
3,109347E-2
3,044485E-2
3,466086E-2
2,720177E-2
2,655315E-2
3,303932E-2
3,790394E-2
3,044485E-2
2,947193E-2
3,303932E-2
2,525592E-2
2,590454E-2
3,109347E-2
3,498517E-2
2,882331E-2
2,882331E-2
3,401224E-2
2,493161E-2
2,655315E-2
3,044485E-2
3,271501E-2
2,752608E-2
2,785039E-2
3,206639E-2
2,395869E-2
2,525592E-2
3,076916E-2
3,466086E-2
2,817469E-2
2,752608E-2
2,947193E-2
2,136422E-2
2,363438E-2
3,141778E-2
3,271501E-2
2,752608E-2
2,947193E-2
3,141778E-2
2,136422E-2
2,363438E-2
3,109347E-2
3,174208E-2
2,493161E-2
2,720177E-2
3,271501E-2
2,428300E-2
2,558023E-2
3,076916E-2
3,076916E-2
2,752608E-2
3,044485E-2
3,174208E-2
2,201284E-2
2,233715E-2
2,849900E-2
3,271501E-2
2,590454E-2
3,076916E-2
3,303932E-2
2,363438E-2
2,687746E-2
3,141778E-2
3,206639E-2
2,720177E-2
2,947193E-2
3,239070E-2
2,460731E-2
2,525592E-2
3,012054E-2
2,947193E-2
2,590454E-2
2,914762E-2
3,239070E-2
2,201284E-2
2,168853E-2
2,590454E-2
2,687746E-2
2,201284E-2
2,460731E-2
2,395869E-2
1,747253E-2
1,844545E-2
2,622885E-2
2,428300E-2
1,974268E-2
2,103992E-2
2,136422E-2
1,455375E-2
1,617530E-2
2,039130E-2
2,136422E-2
1,682391E-2
1,974268E-2
2,201284E-2
1,293221E-2
1,520237E-2
2,103992E-2
2,006699E-2
1,325652E-2
1,682391E-2
2,071561E-2
1,358083E-2
1,293221E-2
1,941838E-2
2,103992E-2
1,455375E-2
1,649960E-2
1,779684E-2
8,391901E-3
1,066206E-2
1,649960E-2
1,747253E-2
1,228360E-2
1,487806E-2
1,487806E-2
4,500204E-3
7,094669E-3
1,422945E-2
1,682391E-2
1,001344E-2
9,040517E-3
1,390514E-2
5,473128E-3
4,175896E-3
1,066206E-2
1,390514E-2
9,040517E-3
7,743285E-3
1,163498E-2
4,824512E-3
4,500204E-3
1,033775E-2
1,066206E-2
4,175896E-3
4,824512E-3
6,770361E-3
-1,337342E-3
-1,985958E-3
5,148820E-3
4,175896E-3
2,841986E-4
1,257123E-3
2,230047E-3
-8,147812E-3
-6,850580E-3
-3,644176E-4
2,841986E-4
-5,877655E-3
-4,580423E-3
-2,958882E-3
-1,139089E-2
-1,106658E-2
-3,931807E-3
-2,634574E-3
-7,499196E-3
-9,120736E-3
-6,850580E-3
-1,463397E-2
-1,333674E-2
-8,472120E-3
-6,850580E-3
-1,074228E-2
-1,106658E-2
-8,147812E-3
-1,755275E-2
-1,852567E-2
-1,074228E-2
-3,931807E-3
-7,823504E-3
-7,499196E-3
-6,887257E-4
-5,553347E-3
1,905739E-3
1,228360E-2
1,714822E-2
1,098637E-2
5,797436E-3
1,844545E-2
3,822825E-2
5,736242E-2
6,222705E-2
5,444365E-2
3,466086E-2
2,687746E-2
2,460731E-2
1,390514E-2
1,552668E-2
2,655315E-2
3,433655E-2
2,395869E-2
1,098637E-2
-1,013034E-3
-2,241737E-2
-2,630907E-2
-2,598476E-2
-2,890353E-2
-3,863277E-2
-4,220016E-2
-3,960570E-2
-4,998356E-2
-5,128079E-2
-4,738909E-2
-4,609186E-2
-5,063217E-2
-4,998356E-2
-4,576755E-2
-5,549679E-2
-5,387525E-2
-4,349739E-2
-3,895708E-2
-4,317309E-2
-4,122724E-2
-3,214661E-2
-3,603831E-2
-3,117369E-2
-2,079583E-2
-1,333674E-2
-1,333674E-2
-8,147812E-3
-1,013034E-3
-4,256115E-3
6,085067E-4
1,001344E-2
1,358083E-2
1,098637E-2
1,390514E-2
1,747253E-2
1,033775E-2
1,390514E-2
1,974268E-2
2,136422E-2
1,747253E-2
2,006699E-2
2,363438E-2
1,649960E-2
1,876976E-2
2,622885E-2
2,720177E-2
2,395869E-2
2,687746E-2
2,817469E-2
2,039130E-2
2,201284E-2
2,849900E-2
3,109347E-2
2,720177E-2
2,785039E-2
3,239070E-2
2,493161E-2
2,525592E-2
3,206639E-2
3,466086E-2
2,849900E-2
2,979624E-2
3,206639E-2
2,558023E-2
2,817469E-2
3,336362E-2
3,368793E-2
2,331007E-2
2,071561E-2
2,201284E-2
1,033775E-2
8,067593E-3
1,293221E-2
1,260791E-2
3,527280E-3
4,500204E-3
5,148820E-3
-3,607499E-3
-6,850580E-3
-3,931807E-3
-3,644176E-4
-4,580423E-3
-3,607499E-3
2,841986E-4
-3,283190E-3
-2,958882E-3
4,824512E-3
1,131067E-2
7,743285E-3
8,067593E-3
1,358083E-2
9,040517E-3
7,418977E-3
1,325652E-2
1,682391E-2
1,163498E-2
1,033775E-2
1,358083E-2
8,391901E-3
7,094669E-3
1,098637E-2
1,487806E-2
8,067593E-3
6,770361E-3
8,067593E-3
1,257123E-3
-3,644176E-4
6,446052E-3
1,033775E-2
6,085067E-4
-1,985958E-3
6,085067E-4
-8,472120E-3
-1,301243E-2
-1,236382E-2
-1,203951E-2
-2,403891E-2
-3,636262E-2
-4,511893E-2
-6,782050E-2
-9,084638E-2
-1,167910E-1
-1,411141E-1
-1,654372E-1
-1,780853E-1
-1,852200E-1
-1,939764E-1
-1,920305E-1
-1,955979E-1
-2,144078E-1
-2,338662E-1
-2,186238E-1
-1,359252E-1
-1,041797E-2
1,595195E-1
4,030749E-1
7,429498E-1
1,124336E+0
1,444753E+0
1,641283E+0
1,740846E+0
1,836517E+0
1,969807E+0
2,083964E+0
2,097909E+0
1,990887E+0
1,807329E+0
1,581611E+0
1,321191E+0
1,004666E+0
6,213342E-1
1,731404E-1
-2,938632E-1
-7,530835E-1
-1,181170E+0
-1,526883E+0
-1,801247E+0
-2,022425E+0
-2,195282E+0
-2,292898E+0
-2,310411E+0
-2,263386E+0
-2,143068E+0
-1,965996E+0
-1,747736E+0
-1,522991E+0
-1,285922E+0
-1,051447E+0
-8,464842E-1
-6,600071E-1
-4,978530E-1
-3,665083E-1
-2,760263E-1
-2,030570E-1
-1,440329E-1
-1,090076E-1
-7,754974E-2
-4,738909E-2
-1,755275E-2
-1,337342E-3
2,039130E-2
4,925472E-2
6,514582E-2
8,849600E-2
1,167108E-1
1,410339E-1
1,510875E-1
1,640598E-1
1,767078E-1
1,799509E-1
1,835183E-1
1,893558E-1
1,971392E-1
1,903287E-1
1,857884E-1
1,877343E-1
1,802752E-1
1,744376E-1
1,763835E-1
1,818967E-1
1,689244E-1
1,617896E-1
1,611410E-1
1,559521E-1
1,501145E-1
1,514118E-1
1,553035E-1
1,452499E-1
1,374665E-1
1,381151E-1
1,332505E-1
1,261157E-1
1,248185E-1
1,300074E-1
1,180080E-1
1,128191E-1
1,137920E-1
1,092517E-1
1,034142E-1
1,030899E-1
1,073059E-1
9,692801E-2
9,076616E-2
9,271201E-2
9,011754E-2
8,363138E-2
8,395569E-2
8,946893E-2
8,136122E-2
7,487506E-2
7,909107E-2
7,617229E-2
7,033475E-2
7,292921E-2
7,973968E-2
7,260490E-2
6,741597E-2
7,033475E-2
7,065906E-2
6,514582E-2
6,611874E-2
7,228060E-2
6,806459E-2
6,157843E-2
6,514582E-2
6,709167E-2
6,028120E-2
6,287566E-2
7,065906E-2
6,384859E-2
5,671381E-2
6,060550E-2
6,352428E-2
5,898396E-2
6,028120E-2
6,806459E-2
6,352428E-2
5,801104E-2
6,060550E-2
6,092981E-2
5,606519E-2
6,028120E-2
6,806459E-2
5,833535E-2
5,476796E-2
5,865966E-2
5,801104E-2
5,379503E-2
5,411934E-2
6,157843E-2
5,411934E-2
4,828180E-2
5,184919E-2
5,055195E-2
4,503872E-2
4,763318E-2
5,314642E-2
4,633595E-2
4,179564E-2
4,503872E-2
4,374148E-2
3,855255E-2
4,114702E-2
4,698456E-2
4,082271E-2
3,368793E-2
3,725532E-2
3,952548E-2
3,174208E-2
3,368793E-2
4,309287E-2
3,595809E-2
3,044485E-2
3,303932E-2
3,433655E-2
2,849900E-2
3,012054E-2
3,693101E-2
3,141778E-2
2,720177E-2
3,044485E-2
2,947193E-2
2,655315E-2
3,012054E-2
3,790394E-2
3,271501E-2
2,785039E-2
3,174208E-2
3,206639E-2
2,720177E-2
3,076916E-2
3,952548E-2
3,433655E-2
2,947193E-2
3,563378E-2
3,822825E-2
3,303932E-2
3,336362E-2
4,147133E-2
3,660671E-2
3,206639E-2
3,530947E-2
3,725532E-2
3,433655E-2
3,530947E-2
4,568733E-2
3,952548E-2
3,206639E-2
3,693101E-2
3,952548E-2
3,563378E-2
3,660671E-2
4,471441E-2
4,049840E-2
3,595809E-2
3,952548E-2
4,082271E-2
3,725532E-2
3,530947E-2
4,698456E-2
4,179564E-2
3,595809E-2
4,082271E-2
4,179564E-2
3,563378E-2
3,757963E-2
4,568733E-2
4,114702E-2
3,855255E-2
3,984979E-2
4,147133E-2
3,887686E-2
3,822825E-2
4,763318E-2
4,244425E-2
3,660671E-2
3,952548E-2
4,309287E-2
3,693101E-2
3,757963E-2
4,763318E-2
4,114702E-2
3,303932E-2
3,920117E-2
3,952548E-2
3,660671E-2
3,822825E-2
4,536302E-2
3,984979E-2
3,336362E-2
3,660671E-2
3,952548E-2
3,401224E-2
3,433655E-2
4,471441E-2
3,855255E-2
3,174208E-2
3,595809E-2
3,855255E-2
3,141778E-2
3,271501E-2
4,244425E-2
3,628240E-2
2,849900E-2
3,303932E-2
3,530947E-2
3,076916E-2
3,109347E-2
3,920117E-2
3,433655E-2
2,655315E-2
3,141778E-2
3,498517E-2
2,914762E-2
3,012054E-2
3,628240E-2
3,271501E-2
2,752608E-2
3,044485E-2
3,336362E-2
2,752608E-2
3,012054E-2
3,595809E-2
3,239070E-2
2,720177E-2
2,979624E-2
3,206639E-2
2,525592E-2
2,752608E-2
3,498517E-2
2,817469E-2
2,525592E-2
2,752608E-2
2,752608E-2
2,266146E-2
2,655315E-2
3,336362E-2
2,752608E-2
2,201284E-2
2,687746E-2
3,076916E-2
2,331007E-2
2,363438E-2
3,368793E-2
2,817469E-2
2,071561E-2
2,558023E-2
2,882331E-2
2,363438E-2
2,493161E-2
3,271501E-2
2,720177E-2
2,201284E-2
2,525592E-2
2,817469E-2
2,233715E-2
2,266146E-2
2,979624E-2
2,428300E-2
1,714822E-2
2,168853E-2
2,331007E-2
1,649960E-2
1,844545E-2
2,655315E-2
2,201284E-2
1,552668E-2
1,909407E-2
1,909407E-2
1,422945E-2
1,390514E-2
2,071561E-2
1,714822E-2
1,001344E-2
1,325652E-2
1,779684E-2
9,689133E-3
1,098637E-2
2,006699E-2
1,260791E-2
7,743285E-3
1,131067E-2
1,066206E-2
5,797436E-3
8,391901E-3
1,617530E-2
1,131067E-2
4,824512E-3
8,067593E-3
7,094669E-3
1,905739E-3
1,905739E-3
9,040517E-3
4,824512E-3
-4,580423E-3
-6,887257E-4
1,257123E-3
-4,904731E-3
-3,607499E-3
1,905739E-3
-1,985958E-3
-7,499196E-3
-8,147812E-3
-5,877655E-3
-1,041797E-2
-7,174888E-3
2,841986E-4
-4,256115E-3
-1,009366E-2
-2,958882E-3
2,841986E-4
-3,607499E-3
-1,013034E-3
1,001344E-2
5,473128E-3
4,175896E-3
1,163498E-2
1,487806E-2
1,358083E-2
1,617530E-2
3,076916E-2
3,141778E-2
2,817469E-2
3,530947E-2
4,049840E-2
3,790394E-2
4,309287E-2
5,476796E-2
5,282211E-2
5,055195E-2
5,703812E-2
6,092981E-2
5,638950E-2
5,898396E-2
6,871321E-2
6,384859E-2
5,671381E-2
5,995689E-2
6,287566E-2
5,898396E-2
5,833535E-2
6,709167E-2
6,157843E-2
5,282211E-2
5,509227E-2
5,509227E-2
4,828180E-2
4,860611E-2
5,314642E-2
4,601164E-2
3,855255E-2
4,147133E-2
4,147133E-2
3,401224E-2
3,433655E-2
4,049840E-2
3,336362E-2
2,233715E-2
2,655315E-2
2,687746E-2
2,136422E-2
2,233715E-2
2,817469E-2
2,136422E-2
1,325652E-2
1,649960E-2
1,779684E-2
1,293221E-2
1,422945E-2
2,331007E-2
1,747253E-2
8,391901E-3
1,163498E-2
1,195929E-2
7,743285E-3
1,001344E-2
1,552668E-2
1,098637E-2
8,067593E-3
1,033775E-2
9,364825E-3
3,202971E-3
5,797436E-3
1,325652E-2
8,067593E-3
3,851588E-3
5,473128E-3
5,473128E-3
9,328148E-4
2,878663E-3
1,228360E-2
6,121744E-3
1,257123E-3
4,175896E-3
2,230047E-3
-1,661650E-3
2,878663E-3
1,033775E-2
3,851588E-3
-1,661650E-3
2,230047E-3
5,148820E-3
2,841986E-4
2,230047E-3
9,364825E-3
2,230047E-3
-3,931807E-3
1,905739E-3
3,202971E-3
-6,887257E-4
2,230047E-3
1,098637E-2
6,121744E-3
2,841986E-4
2,878663E-3
6,446052E-3
2,841986E-4
1,581431E-3
1,390514E-2
8,391901E-3
1,905739E-3
8,391901E-3
9,364825E-3
3,527280E-3
6,446052E-3
1,358083E-2
9,364825E-3
1,581431E-3
5,797436E-3
7,418977E-3
3,527280E-3
5,473128E-3
1,325652E-2
7,418977E-3
2,878663E-3
7,418977E-3
5,148820E-3
2,230047E-3
5,473128E-3
1,552668E-2
8,716209E-3
2,554355E-3
6,121744E-3
7,743285E-3
4,824512E-3
7,418977E-3
1,552668E-2
1,163498E-2
4,500204E-3
8,716209E-3
8,716209E-3
5,148820E-3
9,364825E-3
1,779684E-2
1,195929E-2
8,391901E-3
9,689133E-3
9,689133E-3
6,770361E-3
9,364825E-3
1,649960E-2
1,033775E-2
5,473128E-3
1,260791E-2
1,098637E-2
6,770361E-3
1,001344E-2
1,617530E-2
8,391901E-3
2,878663E-3
9,364825E-3
9,689133E-3
6,121744E-3
7,094669E-3
1,422945E-2
9,040517E-3
2,554355E-3
7,094669E-3
6,446052E-3
1,257123E-3
4,500204E-3
1,131067E-2
4,500204E-3
-3,644176E-4
3,202971E-3
3,527280E-3
-1,985958E-3
-4,010948E-5
7,418977E-3
1,905739E-3
-3,607499E-3
9,328148E-4
-3,644176E-4
-5,553347E-3
-2,634574E-3
5,473128E-3
-1,337342E-3
-5,877655E-3
-3,644176E-4
-2,310266E-3
-7,823504E-3
-2,310266E-3
5,148820E-3
-3,283190E-3
-6,526271E-3
-2,634574E-3
-3,283190E-3
-1,009366E-2
-6,850580E-3
9,328148E-4
-6,526271E-3
-8,472120E-3
-4,580423E-3
-8,796428E-3
-1,366105E-2
-9,769352E-3
-3,607499E-3
-9,445044E-3
-1,366105E-2
-1,074228E-2
-1,366105E-2
-1,657982E-2
-1,268813E-2
-6,850580E-3
-1,398536E-2
-1,787705E-2
-1,593121E-2
-1,625551E-2
-2,274168E-2
-1,657982E-2
-9,445044E-3
-1,560690E-2
-1,949860E-2
-1,820136E-2
-1,852567E-2
-2,047152E-2
-1,852567E-2
-1,236382E-2
-1,722844E-2
-2,209306E-2
-1,787705E-2
-1,657982E-2
-2,144444E-2
-1,787705E-2
-9,445044E-3
-1,755275E-2
-2,241737E-2
-1,820136E-2
-1,495828E-2
-1,917429E-2
-1,787705E-2
-8,796428E-3
-1,268813E-2
-1,722844E-2
-1,398536E-2
-9,445044E-3
-1,495828E-2
-1,333674E-2
-3,283190E-3
-8,472120E-3
-1,495828E-2
-9,120736E-3
-6,201963E-3
-9,769352E-3
-9,120736E-3
-3,644176E-4
-3,931807E-3
-7,823504E-3
-4,256115E-3
-2,634574E-3
-7,174888E-3
-5,553347E-3
3,527280E-3
6,085067E-4
-5,877655E-3
-6,887257E-4
6,085067E-4
-5,553347E-3
-1,985958E-3
5,797436E-3
1,905739E-3
-4,256115E-3
-3,644176E-4
3,527280E-3
-1,985958E-3
-1,013034E-3
7,743285E-3
4,175896E-3
-1,013034E-3
1,905739E-3
3,527280E-3
-3,644176E-4
2,878663E-3
1,163498E-2
6,770361E-3
1,257123E-3
5,797436E-3
7,094669E-3
2,230047E-3
4,824512E-3
1,293221E-2
1,001344E-2
2,230047E-3
6,121744E-3
8,716209E-3
4,175896E-3
6,770361E-3
1,617530E-2
1,001344E-2
3,851588E-3
9,364825E-3
1,195929E-2
6,770361E-3
6,121744E-3
1,487806E-2
1,195929E-2
3,527280E-3
8,716209E-3
1,163498E-2
5,148820E-3
7,094669E-3
1,585099E-2
1,195929E-2
2,878663E-3
8,067593E-3
1,293221E-2
8,391901E-3
1,066206E-2
1,617530E-2
1,358083E-2
6,770361E-3
1,195929E-2
1,649960E-2
9,689133E-3
1,163498E-2
2,039130E-2
2,006699E-2
9,689133E-3
1,325652E-2
1,747253E-2
1,195929E-2
1,325652E-2
2,039130E-2
1,682391E-2
1,001344E-2
1,487806E-2
1,974268E-2
1,228360E-2
1,195929E-2
2,071561E-2
1,909407E-2
1,066206E-2
1,422945E-2
1,779684E-2
1,260791E-2
1,455375E-2
2,363438E-2
1,844545E-2
9,689133E-3
1,390514E-2
1,844545E-2
1,260791E-2
1,390514E-2
2,331007E-2
1,876976E-2
1,163498E-2
1,487806E-2
1,876976E-2
1,325652E-2
1,455375E-2
2,395869E-2
1,617530E-2
1,195929E-2
1,812114E-2
2,201284E-2
1,455375E-2
1,617530E-2
2,493161E-2
2,233715E-2
1,455375E-2
1,747253E-2
2,233715E-2
1,520237E-2
1,585099E-2
2,298577E-2
1,941838E-2
1,260791E-2
1,812114E-2
2,103992E-2
1,455375E-2
1,455375E-2
2,233715E-2
2,103992E-2
1,098637E-2
1,228360E-2
1,941838E-2
1,228360E-2
1,228360E-2
1,974268E-2
1,714822E-2
8,716209E-3
1,390514E-2
1,941838E-2
1,163498E-2
1,195929E-2
1,941838E-2
1,714822E-2
1,033775E-2
1,195929E-2
1,747253E-2
1,228360E-2
1,228360E-2
2,136422E-2
1,649960E-2
9,364825E-3
1,358083E-2
1,682391E-2
1,131067E-2
1,260791E-2
2,136422E-2
1,747253E-2
1,163498E-2
1,422945E-2
1,747253E-2
1,293221E-2
1,422945E-2
2,201284E-2
1,844545E-2
8,716209E-3
1,520237E-2
2,039130E-2
1,487806E-2
1,585099E-2
2,460731E-2
2,006699E-2
1,195929E-2
1,585099E-2
2,103992E-2
1,585099E-2
1,747253E-2
2,525592E-2
2,233715E-2
1,390514E-2
1,649960E-2
2,363438E-2
1,747253E-2
1,876976E-2
2,655315E-2
2,168853E-2
1,422945E-2
1,812114E-2
2,136422E-2
1,487806E-2
1,520237E-2
2,298577E-2
1,876976E-2
1,325652E-2
1,909407E-2
2,428300E-2
1,649960E-2
1,520237E-2
2,331007E-2
2,103992E-2
1,163498E-2
1,649960E-2
2,266146E-2
1,714822E-2
1,941838E-2
2,752608E-2
2,168853E-2
1,422945E-2
2,006699E-2
2,298577E-2
1,844545E-2
1,682391E-2
2,395869E-2
2,201284E-2
1,422945E-2
1,812114E-2
2,201284E-2
1,649960E-2
1,649960E-2
2,590454E-2
2,428300E-2
1,585099E-2
1,909407E-2
2,428300E-2
1,876976E-2
1,779684E-2
2,493161E-2
2,525592E-2
1,714822E-2
2,039130E-2
2,914762E-2
2,460731E-2
2,395869E-2
2,979624E-2
2,525592E-2
1,941838E-2
2,201284E-2
2,752608E-2
2,266146E-2
2,395869E-2
2,947193E-2
2,655315E-2
2,136422E-2
2,395869E-2
2,914762E-2
2,266146E-2
2,168853E-2
3,076916E-2
2,752608E-2
1,779684E-2
2,136422E-2
2,817469E-2
2,168853E-2
2,298577E-2
2,979624E-2
2,655315E-2
1,876976E-2
2,103992E-2
2,558023E-2
1,941838E-2
1,649960E-2
2,331007E-2
2,558023E-2
1,649960E-2
1,844545E-2
2,558023E-2
2,039130E-2
2,071561E-2
2,752608E-2
2,558023E-2
1,649960E-2
2,039130E-2
2,460731E-2
2,168853E-2
2,168853E-2
2,558023E-2
2,785039E-2
1,682391E-2
2,103992E-2
2,979624E-2
2,266146E-2
2,363438E-2
2,817469E-2
2,914762E-2
2,039130E-2
2,233715E-2
2,979624E-2
2,363438E-2
2,363438E-2
2,914762E-2
2,882331E-2
2,168853E-2
2,558023E-2
3,303932E-2
2,785039E-2
2,428300E-2
2,947193E-2
3,174208E-2
2,103992E-2
2,460731E-2
3,076916E-2
2,590454E-2
2,460731E-2
3,076916E-2
3,012054E-2
2,136422E-2
2,460731E-2
3,109347E-2
2,720177E-2
2,363438E-2
2,914762E-2
3,141778E-2
2,168853E-2
2,298577E-2
3,206639E-2
2,752608E-2
2,752608E-2
3,239070E-2
3,206639E-2
2,233715E-2
2,655315E-2
3,271501E-2
2,979624E-2
2,752608E-2
3,271501E-2
3,401224E-2
2,395869E-2
2,590454E-2
3,336362E-2
3,109347E-2
2,785039E-2
3,206639E-2
3,271501E-2
2,168853E-2
2,331007E-2
2,914762E-2
2,720177E-2
2,590454E-2
3,109347E-2
3,174208E-2
2,298577E-2
2,493161E-2
3,076916E-2
2,525592E-2
2,363438E-2
3,109347E-2
3,174208E-2
2,331007E-2
2,590454E-2
3,498517E-2
2,914762E-2
2,817469E-2
3,628240E-2
3,498517E-2
2,428300E-2
2,817469E-2
3,303932E-2
2,849900E-2
2,720177E-2
3,303932E-2
3,174208E-2
2,428300E-2
2,817469E-2
3,336362E-2
2,849900E-2
2,655315E-2
3,109347E-2
3,044485E-2
2,136422E-2
2,590454E-2
3,206639E-2
2,785039E-2
2,655315E-2
3,368793E-2
3,530947E-2
2,493161E-2
2,752608E-2
3,563378E-2
2,914762E-2
2,752608E-2
3,563378E-2
3,466086E-2
2,428300E-2
2,947193E-2
3,628240E-2
3,109347E-2
3,044485E-2
3,433655E-2
3,141778E-2
2,331007E-2
2,687746E-2
3,563378E-2
3,076916E-2
2,947193E-2
3,595809E-2
3,433655E-2
2,622885E-2
2,914762E-2
3,498517E-2
2,817469E-2
2,882331E-2
3,563378E-2
3,239070E-2
2,493161E-2
2,914762E-2
3,368793E-2
2,785039E-2
2,882331E-2
3,433655E-2
3,433655E-2
2,493161E-2
2,882331E-2
3,498517E-2
2,785039E-2
2,687746E-2
3,401224E-2
3,239070E-2
2,460731E-2
2,785039E-2
3,595809E-2
2,590454E-2
2,622885E-2
3,109347E-2
3,271501E-2
2,266146E-2
2,687746E-2
3,239070E-2
2,752608E-2
2,525592E-2
2,947193E-2
3,044485E-2
2,201284E-2
2,558023E-2
2,979624E-2
2,331007E-2
2,363438E-2
2,947193E-2
2,817469E-2
2,006699E-2
2,168853E-2
3,012054E-2
2,493161E-2
2,395869E-2
3,012054E-2
2,979624E-2
1,876976E-2
2,266146E-2
2,687746E-2
2,233715E-2
2,363438E-2
3,076916E-2
2,979624E-2
2,233715E-2
2,590454E-2
3,303932E-2
2,525592E-2
2,331007E-2
3,141778E-2
3,076916E-2
2,136422E-2
2,395869E-2
3,044485E-2
2,298577E-2
2,298577E-2
3,239070E-2
2,979624E-2
1,876976E-2
2,298577E-2
2,785039E-2
2,266146E-2
2,006699E-2
2,525592E-2
2,558023E-2
1,520237E-2
1,714822E-2
2,233715E-2
1,909407E-2
1,617530E-2
2,136422E-2
2,071561E-2
9,040517E-3
1,066206E-2
1,617530E-2
1,033775E-2
9,364825E-3
1,487806E-2
1,293221E-2
3,202971E-3
5,797436E-3
1,131067E-2
5,473128E-3
4,500204E-3
8,716209E-3
7,094669E-3
-1,661650E-3
1,257123E-3
6,446052E-3
-4,010948E-5
-4,010948E-5
6,770361E-3
3,851588E-3
-4,580423E-3
-1,337342E-3
3,202971E-3
-3,931807E-3
-3,283190E-3
2,554355E-3
-6,887257E-4
-9,769352E-3
-7,174888E-3
-3,644176E-4
-7,499196E-3
-7,823504E-3
2,841986E-4
-5,877655E-3
-1,430967E-2
-1,041797E-2
-6,201963E-3
-1,139089E-2
-1,203951E-2
-4,904731E-3
-6,850580E-3
-1,787705E-2
-1,463397E-2
-8,796428E-3
-1,430967E-2
-1,495828E-2
-9,120736E-3
-8,796428E-3
-2,014721E-2
-1,625551E-2
-9,769352E-3
-1,463397E-2
-1,593121E-2
-1,106658E-2
-9,769352E-3
-1,982290E-2
-1,625551E-2
-1,074228E-2
-1,593121E-2
-1,657982E-2
-1,236382E-2
-1,268813E-2
-2,209306E-2
-2,079583E-2
-1,236382E-2
-1,593121E-2
-1,625551E-2
-1,171520E-2
-1,333674E-2
-2,209306E-2
-1,755275E-2
-1,366105E-2
-1,949860E-2
-1,982290E-2
-1,268813E-2
-1,268813E-2
-2,079583E-2
-1,787705E-2
-9,769352E-3
-1,657982E-2
-1,657982E-2
-1,268813E-2
-1,203951E-2
-2,014721E-2
-1,560690E-2
-7,823504E-3
-1,203951E-2
-1,074228E-2
-6,201963E-3
-7,174888E-3
-1,495828E-2
-1,106658E-2
-4,256115E-3
-7,174888E-3
-8,472120E-3
-2,634574E-3
-1,661650E-3
-1,139089E-2
-6,850580E-3
-3,644176E-4
-2,310266E-3
-2,310266E-3
2,841986E-4
1,905739E-3
-6,850580E-3
-3,607499E-3
4,175896E-3
-4,010948E-5
-2,634574E-3
2,878663E-3
4,824512E-3
-3,607499E-3
-4,010948E-5
7,743285E-3
-4,010948E-5
6,085067E-4
8,391901E-3
5,797436E-3
-3,644176E-4
1,581431E-3
8,716209E-3
2,878663E-3
4,824512E-3
1,325652E-2
9,689133E-3
2,554355E-3
5,473128E-3
1,131067E-2
4,824512E-3
6,121744E-3
1,422945E-2
1,195929E-2
3,202971E-3
7,094669E-3
1,325652E-2
7,094669E-3
6,770361E-3
1,520237E-2
1,163498E-2
5,797436E-3
9,040517E-3
1,228360E-2
8,067593E-3
7,743285E-3
1,617530E-2
1,260791E-2
5,797436E-3
1,001344E-2
1,260791E-2
7,743285E-3
8,716209E-3
1,617530E-2
1,131067E-2
2,554355E-3
8,067593E-3
1,228360E-2
8,067593E-3
7,743285E-3
1,390514E-2
1,195929E-2
2,878663E-3
5,473128E-3
1,098637E-2
3,202971E-3
4,175896E-3
1,163498E-2
8,391901E-3
1,257123E-3
4,175896E-3
8,716209E-3
1,581431E-3
1,905739E-3
9,040517E-3
5,473128E-3
-3,283190E-3
-6,887257E-4
4,500204E-3
-1,013034E-3
-2,958882E-3
5,797436E-3
2,554355E-3
-4,256115E-3
-6,887257E-4
2,878663E-3
-3,283190E-3
-3,931807E-3
4,175896E-3
2,230047E-3
-4,580423E-3
-1,661650E-3
4,175896E-3
3,202971E-3
4,824512E-3
1,520237E-2
1,779684E-2
1,422945E-2
1,747253E-2
2,039130E-2
1,325652E-2
2,460731E-2
5,736242E-2
6,709167E-2
5,411934E-2
4,276856E-2
3,433655E-2
2,266146E-2
1,909407E-2
2,136422E-2
1,876976E-2
1,520237E-2
2,266146E-2
2,039130E-2
-2,310266E-3
-1,690413E-2
-1,949860E-2
-3,084938E-2
-4,220016E-2
-4,349739E-2
-4,220016E-2
-5,160510E-2
-5,322664E-2
-4,803771E-2
-5,355095E-2
-6,101003E-2
-5,776695E-2
-5,290233E-2
-6,003711E-2
-5,906418E-2
-5,030786E-2
-5,355095E-2
-5,971280E-2
-5,290233E-2
-4,706478E-2
-5,030786E-2
-4,706478E-2
-3,636262E-2
-3,376815E-2
-3,798416E-2
-3,117369E-2
-2,112014E-2
-2,241737E-2
-1,722844E-2
-6,526271E-3
-7,499196E-3
-1,236382E-2
-5,553347E-3
1,257123E-3
-4,904731E-3
-2,310266E-3
5,797436E-3
3,851588E-3
-4,256115E-3
9,328148E-4
4,175896E-3
-1,661650E-3
-1,337342E-3
8,716209E-3
7,743285E-3
-3,644176E-4
4,175896E-3
1,001344E-2
3,202971E-3
5,148820E-3
1,390514E-2
1,066206E-2
5,148820E-3
8,391901E-3
1,163498E-2
6,446052E-3
8,067593E-3
1,585099E-2
1,455375E-2
8,391901E-3
1,163498E-2
1,714822E-2
9,040517E-3
1,001344E-2
1,876976E-2
1,358083E-2
7,743285E-3
1,033775E-2
1,131067E-2
5,148820E-3
4,175896E-3
7,418977E-3
1,581431E-3
-7,823504E-3
-6,526271E-3
-4,904731E-3
-1,203951E-2
-1,398536E-2
-6,850580E-3
-1,139089E-2
-2,079583E-2
-1,787705E-2
-1,430967E-2
-1,982290E-2
-1,657982E-2
-7,499196E-3
-8,147812E-3
-1,268813E-2
-9,445044E-3
-1,985958E-3
-4,256115E-3
-2,958882E-3
8,716209E-3
5,148820E-3
-2,958882E-3
4,175896E-3
7,743285E-3
3,202971E-3
3,202971E-3
9,689133E-3
6,121744E-3
1,257123E-3
6,446052E-3
1,066206E-2
2,230047E-3
2,878663E-3
1,260791E-2
8,391901E-3
1,905739E-3
7,094669E-3
1,066206E-2
2,554355E-3
2,554355E-3
7,743285E-3
2,554355E-3
-5,553347E-3
-6,201963E-3
-1,268813E-2
-2,598476E-2
-3,636262E-2
-4,187585E-2
-6,782050E-2
-1,060889E-1
-1,281418E-1
-1,424114E-1
-1,605726E-1
-1,673831E-1
-1,595997E-1
-1,608969E-1
-1,771123E-1
-1,949493E-1
-2,050028E-1
-1,955979E-1
-1,112778E-1
3,239070E-2
2,042740E-1
4,358300E-1
7,795966E-1
1,170712E+0
1,480102E+0
1,669174E+0
1,782033E+0
1,872191E+0
1,993158E+0
2,101801E+0
2,120286E+0
2,013589E+0
1,835868E+0
1,632527E+0
1,369837E+0
1,034503E+0
6,469546E-1
2,078414E-1
-2,656484E-1
-7,238958E-1
-1,135443E+0
-1,482452E+0
-1,762979E+0
-1,982535E+0
-2,142744E+0
-2,244901E+0
-2,264035E+0
-2,204686E+0
-2,091503E+0
-1,928052E+0
-1,713684E+0
-1,477263E+0
-1,248302E+0
-1,019016E+0
-8,017297E-1
-6,197929E-1
-4,699625E-1
-3,382935E-1
-2,351635E-1
-1,680317E-1
-1,122507E-1
-6,036142E-2
-3,214661E-2
-1,430967E-2
1,131067E-2
4,147133E-2
5,801104E-2
8,265846E-2
1,150893E-1
1,329262E-1
1,488173E-1
1,702216E-1
1,906531E-1
1,994094E-1
2,117331E-1
2,272999E-1
2,260026E-1
2,214623E-1
2,260026E-1
2,285971E-1
2,214623E-1
2,191922E-1
2,237325E-1
2,165977E-1
2,071928E-1
2,071928E-1
2,065441E-1
1,945448E-1
1,919503E-1
1,971392E-1
1,903287E-1
1,783293E-1
1,770321E-1
1,783293E-1
1,698973E-1
1,669786E-1
1,698973E-1
1,640598E-1
1,494659E-1
1,471958E-1
1,491416E-1
1,423311E-1
1,384394E-1
1,403853E-1
1,368179E-1
1,235213E-1
1,235213E-1
1,264400E-1
1,163865E-1
1,137920E-1
1,173594E-1
1,121705E-1
1,017926E-1
1,024412E-1
1,047114E-1
9,919817E-2
9,725232E-2
1,001711E-1
9,530647E-2
8,395569E-2
8,428000E-2
8,817169E-2
8,103691E-2
8,136122E-2
8,525292E-2
8,233415E-2
7,163198E-2
7,422644E-2
7,909107E-2
7,292921E-2
7,098336E-2
7,519937E-2
7,357783E-2
6,352428E-2
6,579443E-2
7,292921E-2
6,741597E-2
6,611874E-2
7,130767E-2
7,001044E-2
5,833535E-2
6,157843E-2
6,676736E-2
6,060550E-2
5,963258E-2
6,157843E-2
6,449720E-2
5,411934E-2
5,606519E-2
6,190274E-2
5,574088E-2
5,444365E-2
5,930827E-2
5,833535E-2
4,633595E-2
4,893041E-2
5,541658E-2
5,120057E-2
4,957903E-2
5,120057E-2
5,022765E-2
4,114702E-2
4,082271E-2
4,828180E-2
4,244425E-2
4,017409E-2
4,374148E-2
4,276856E-2
3,044485E-2
3,336362E-2
4,049840E-2
3,401224E-2
3,239070E-2
3,660671E-2
3,595809E-2
2,460731E-2
2,590454E-2
3,368793E-2
2,817469E-2
2,752608E-2
3,368793E-2
3,012054E-2
2,103992E-2
2,622885E-2
3,109347E-2
2,622885E-2
2,558023E-2
3,109347E-2
2,979624E-2
2,071561E-2
2,525592E-2
3,401224E-2
2,720177E-2
2,687746E-2
3,466086E-2
3,368793E-2
2,395869E-2
2,947193E-2
3,725532E-2
3,174208E-2
3,336362E-2
3,757963E-2
3,757963E-2
3,206639E-2
3,466086E-2
4,276856E-2
3,790394E-2
3,628240E-2
4,374148E-2
4,276856E-2
3,336362E-2
3,790394E-2
4,471441E-2
3,887686E-2
3,952548E-2
4,244425E-2
4,309287E-2
3,271501E-2
3,563378E-2
4,244425E-2
3,790394E-2
3,530947E-2
4,244425E-2
4,179564E-2
3,239070E-2
3,595809E-2
4,147133E-2
3,693101E-2
3,498517E-2
3,920117E-2
4,082271E-2
3,141778E-2
3,401224E-2
3,952548E-2
3,239070E-2
3,044485E-2
3,628240E-2
3,660671E-2
2,558023E-2
2,785039E-2
3,401224E-2
2,914762E-2
2,785039E-2
3,271501E-2
3,368793E-2
2,298577E-2
2,493161E-2
3,303932E-2
2,914762E-2
2,687746E-2
3,174208E-2
3,303932E-2
2,039130E-2
2,298577E-2
3,174208E-2
2,687746E-2
2,720177E-2
3,271501E-2
3,141778E-2
2,298577E-2
2,460731E-2
3,271501E-2
2,655315E-2
2,687746E-2
3,239070E-2
3,303932E-2
2,233715E-2
2,428300E-2
3,174208E-2
2,687746E-2
2,525592E-2
3,206639E-2
3,109347E-2
2,201284E-2
2,460731E-2
3,141778E-2
2,882331E-2
2,428300E-2
3,044485E-2
3,109347E-2
2,071561E-2
2,428300E-2
2,914762E-2
2,655315E-2
2,590454E-2
2,882331E-2
3,109347E-2
2,103992E-2
2,233715E-2
2,849900E-2
2,817469E-2
2,233715E-2
2,558023E-2
3,012054E-2
2,201284E-2
2,298577E-2
2,849900E-2
2,785039E-2
2,331007E-2
2,525592E-2
2,947193E-2
2,071561E-2
2,233715E-2
2,914762E-2
2,849900E-2
2,428300E-2
2,622885E-2
2,979624E-2
2,201284E-2
2,331007E-2
2,914762E-2
2,785039E-2
2,233715E-2
2,428300E-2
2,882331E-2
2,103992E-2
2,039130E-2
2,785039E-2
3,012054E-2
2,363438E-2
2,460731E-2
2,752608E-2
1,812114E-2
1,909407E-2
2,558023E-2
2,525592E-2
2,201284E-2
2,363438E-2
2,622885E-2
1,552668E-2
1,714822E-2
2,331007E-2
2,266146E-2
1,714822E-2
1,844545E-2
2,266146E-2
1,228360E-2
1,260791E-2
2,071561E-2
1,909407E-2
1,390514E-2
1,520237E-2
1,812114E-2
9,040517E-3
9,689133E-3
1,812114E-2
1,649960E-2
1,066206E-2
7,743285E-3
1,228360E-2
5,148820E-3
5,148820E-3
1,131067E-2
1,098637E-2
5,148820E-3
4,824512E-3
7,418977E-3
-1,985958E-3
-1,013034E-3
4,824512E-3
3,527280E-3
-1,013034E-3
6,085067E-4
3,851588E-3
-4,904731E-3
-6,526271E-3
9,328148E-4
2,230047E-3
-3,607499E-3
-1,985958E-3
2,841986E-4
-7,499196E-3
-4,904731E-3
1,905739E-3
6,121744E-3
2,230047E-3
4,175896E-3
8,391901E-3
3,527280E-3
4,824512E-3
1,585099E-2
2,103992E-2
1,876976E-2
2,233715E-2
2,914762E-2
2,460731E-2
3,141778E-2
4,049840E-2
4,374148E-2
4,309287E-2
4,893041E-2
5,379503E-2
4,763318E-2
5,022765E-2
6,190274E-2
6,449720E-2
6,222705E-2
6,417289E-2
6,838890E-2
5,930827E-2
5,995689E-2
6,806459E-2
6,482151E-2
6,352428E-2
6,547013E-2
6,514582E-2
5,314642E-2
5,379503E-2
5,898396E-2
5,444365E-2
4,990334E-2
5,152488E-2
5,152488E-2
4,049840E-2
3,952548E-2
4,276856E-2
3,952548E-2
3,401224E-2
3,822825E-2
3,693101E-2
2,493161E-2
2,493161E-2
2,979624E-2
2,687746E-2
2,266146E-2
2,428300E-2
2,590454E-2
1,422945E-2
1,585099E-2
2,266146E-2
1,682391E-2
1,260791E-2
1,649960E-2
1,682391E-2
5,797436E-3
8,067593E-3
1,487806E-2
1,098637E-2
8,391901E-3
1,033775E-2
1,293221E-2
2,554355E-3
2,554355E-3
1,066206E-2
7,743285E-3
3,851588E-3
7,094669E-3
9,364825E-3
-1,661650E-3
9,328148E-4
6,770361E-3
3,202971E-3
2,230047E-3
6,121744E-3
7,743285E-3
-1,985958E-3
2,841986E-4
7,094669E-3
1,581431E-3
1,257123E-3
6,446052E-3
6,446052E-3
-4,580423E-3
-3,644176E-4
7,094669E-3
3,851588E-3
1,905739E-3
3,851588E-3
5,797436E-3
-2,634574E-3
-6,887257E-4
6,121744E-3
4,175896E-3
1,581431E-3
4,824512E-3
7,418977E-3
-1,337342E-3
-3,644176E-4
7,418977E-3
3,851588E-3
2,878663E-3
6,770361E-3
9,040517E-3
2,841986E-4
1,581431E-3
8,716209E-3
6,121744E-3
2,554355E-3
8,716209E-3
1,033775E-2
1,581431E-3
5,148820E-3
1,228360E-2
9,689133E-3
9,040517E-3
1,390514E-2
1,293221E-2
4,824512E-3
7,418977E-3
1,358083E-2
1,163498E-2
1,131067E-2
1,649960E-2
1,714822E-2
5,148820E-3
8,391901E-3
1,585099E-2
1,293221E-2
1,325652E-2
1,779684E-2
1,617530E-2
6,446052E-3
8,716209E-3
1,649960E-2
1,422945E-2
1,228360E-2
1,617530E-2
1,844545E-2
7,418977E-3
1,033775E-2
1,714822E-2
1,293221E-2
1,260791E-2
1,649960E-2
1,779684E-2
8,067593E-3
1,001344E-2
1,649960E-2
1,390514E-2
1,293221E-2
1,649960E-2
1,649960E-2
8,067593E-3
9,364825E-3
1,682391E-2
1,228360E-2
1,001344E-2
1,714822E-2
1,844545E-2
6,121744E-3
1,001344E-2
1,358083E-2
1,422945E-2
9,364825E-3
1,260791E-2
1,422945E-2
4,175896E-3
6,121744E-3
1,422945E-2
1,163498E-2
8,067593E-3
1,033775E-2
1,260791E-2
1,581431E-3
3,202971E-3
1,001344E-2
6,121744E-3
3,202971E-3
7,743285E-3
1,001344E-2
-6,887257E-4
1,257123E-3
7,418977E-3
4,824512E-3
3,527280E-3
7,094669E-3
7,094669E-3
-2,958882E-3
-1,013034E-3
5,797436E-3
3,851588E-3
9,328148E-4
3,202971E-3
5,148820E-3
-5,229039E-3
-2,958882E-3
2,554355E-3
-6,887257E-4
-2,958882E-3
-3,644176E-4
-3,644176E-4
-1,041797E-2
-7,823504E-3
-3,644176E-4
-2,634574E-3
-7,823504E-3
-5,229039E-3
-4,580423E-3
-1,625551E-2
-1,301243E-2
-6,201963E-3
-8,472120E-3
-1,366105E-2
-1,009366E-2
-7,823504E-3
-1,917429E-2
-1,787705E-2
-1,236382E-2
-1,560690E-2
-1,625551E-2
-1,333674E-2
-9,769352E-3
-1,949860E-2
-1,690413E-2
-1,236382E-2
-1,657982E-2
-1,787705E-2
-1,301243E-2
-8,147812E-3
-1,852567E-2
-1,820136E-2
-1,106658E-2
-1,333674E-2
-1,495828E-2
-9,445044E-3
-8,796428E-3
-1,820136E-2
-1,430967E-2
-7,499196E-3
-1,139089E-2
-1,106658E-2
-6,201963E-3
-7,174888E-3
-1,528259E-2
-1,268813E-2
-3,931807E-3
-4,904731E-3
-8,147812E-3
-3,931807E-3
-1,985958E-3
-1,203951E-2
-8,472120E-3
-2,634574E-3
-4,256115E-3
-7,499196E-3
-2,634574E-3
1,581431E-3
-8,147812E-3
-5,877655E-3
9,328148E-4
-6,887257E-4
-4,580423E-3
1,257123E-3
3,202971E-3
-7,499196E-3
-2,958882E-3
3,527280E-3
-4,010948E-5
2,841986E-4
3,851588E-3
6,446052E-3
-3,283190E-3
-1,013034E-3
6,121744E-3
2,554355E-3
2,841986E-4
6,770361E-3
7,743285E-3
-2,310266E-3
2,554355E-3
7,743285E-3
3,202971E-3
4,175896E-3
9,364825E-3
7,094669E-3
-4,010948E-5
4,824512E-3
1,131067E-2
8,067593E-3
8,067593E-3
1,228360E-2
1,260791E-2
3,202971E-3
6,770361E-3
1,585099E-2
9,040517E-3
9,364825E-3
1,649960E-2
1,358083E-2
4,175896E-3
9,364825E-3
1,552668E-2
8,716209E-3
9,364825E-3
1,714822E-2
1,487806E-2
6,121744E-3
8,391901E-3
1,714822E-2
1,131067E-2
1,163498E-2
1,909407E-2
1,747253E-2
7,094669E-3
1,260791E-2
1,876976E-2
1,390514E-2
1,487806E-2
2,103992E-2
2,039130E-2
1,098637E-2
1,293221E-2
1,941838E-2
1,487806E-2
1,455375E-2
2,201284E-2
2,071561E-2
1,422945E-2
1,714822E-2
1,974268E-2
1,390514E-2
1,325652E-2
2,071561E-2
1,974268E-2
1,358083E-2
1,585099E-2
2,039130E-2
1,390514E-2
1,520237E-2
2,331007E-2
1,747253E-2
1,066206E-2
1,649960E-2
2,233715E-2
1,390514E-2
1,649960E-2
2,363438E-2
1,974268E-2
1,195929E-2
1,649960E-2
2,266146E-2
1,487806E-2
1,358083E-2
2,298577E-2
2,006699E-2
1,325652E-2
1,649960E-2
2,039130E-2
1,455375E-2
1,585099E-2
2,460731E-2
2,136422E-2
1,487806E-2
1,682391E-2
2,103992E-2
1,552668E-2
1,552668E-2
2,395869E-2
2,006699E-2
1,195929E-2
1,649960E-2
2,136422E-2
1,617530E-2
1,682391E-2
2,363438E-2
1,941838E-2
1,163498E-2
1,455375E-2
2,039130E-2
1,455375E-2
1,325652E-2
2,201284E-2
1,941838E-2
1,098637E-2
1,649960E-2
2,103992E-2
1,293221E-2
1,520237E-2
2,233715E-2
1,812114E-2
1,228360E-2
1,552668E-2
2,006699E-2
1,552668E-2
1,682391E-2
2,266146E-2
1,876976E-2
1,325652E-2
1,747253E-2
2,233715E-2
1,649960E-2
1,747253E-2
2,622885E-2
2,201284E-2
1,682391E-2
2,168853E-2
2,233715E-2
1,844545E-2
2,006699E-2
2,817469E-2
2,428300E-2
1,876976E-2
2,103992E-2
2,266146E-2
1,779684E-2
1,974268E-2
2,914762E-2
2,168853E-2
1,812114E-2
2,039130E-2
2,168853E-2
1,941838E-2
2,039130E-2
2,914762E-2
2,071561E-2
1,455375E-2
1,876976E-2
2,136422E-2
1,909407E-2
2,039130E-2
2,882331E-2
2,331007E-2
1,682391E-2
2,363438E-2
2,298577E-2
1,812114E-2
2,136422E-2
2,882331E-2
2,331007E-2
1,974268E-2
2,331007E-2
2,590454E-2
2,103992E-2
2,266146E-2
3,044485E-2
2,493161E-2
1,909407E-2
2,266146E-2
2,493161E-2
2,071561E-2
2,428300E-2
3,174208E-2
2,590454E-2
1,909407E-2
2,363438E-2
2,622885E-2
2,298577E-2
2,655315E-2
3,401224E-2
2,785039E-2
2,331007E-2
2,622885E-2
2,849900E-2
2,266146E-2
2,655315E-2
3,466086E-2
2,882331E-2
2,363438E-2
2,687746E-2
3,076916E-2
2,558023E-2
2,817469E-2
3,693101E-2
3,076916E-2
2,363438E-2
2,785039E-2
3,044485E-2
2,590454E-2
2,785039E-2
3,595809E-2
3,044485E-2
2,849900E-2
3,239070E-2
3,271501E-2
2,817469E-2
2,849900E-2
3,660671E-2
3,336362E-2
2,525592E-2
2,817469E-2
2,914762E-2
2,395869E-2
2,785039E-2
3,530947E-2
3,044485E-2
2,428300E-2
2,817469E-2
3,012054E-2
2,720177E-2
2,817469E-2
3,563378E-2
3,174208E-2
2,395869E-2
2,590454E-2
2,849900E-2
2,428300E-2
2,947193E-2
3,887686E-2
3,368793E-2
2,752608E-2
3,012054E-2
3,174208E-2
2,493161E-2
2,720177E-2
3,466086E-2
3,012054E-2
2,525592E-2
3,044485E-2
3,336362E-2
2,622885E-2
2,785039E-2
4,017409E-2
3,271501E-2
2,687746E-2
3,044485E-2
2,979624E-2
2,655315E-2
2,979624E-2
3,725532E-2
3,271501E-2
2,752608E-2
3,174208E-2
3,076916E-2
2,687746E-2
2,882331E-2
3,855255E-2
2,979624E-2
2,622885E-2
3,433655E-2
3,044485E-2
2,622885E-2
3,012054E-2
3,660671E-2
3,076916E-2
2,849900E-2
3,271501E-2
3,012054E-2
2,687746E-2
3,076916E-2
3,855255E-2
3,466086E-2
2,914762E-2
3,303932E-2
3,141778E-2
2,752608E-2
3,076916E-2
3,628240E-2
3,174208E-2
2,882331E-2
3,141778E-2
2,817469E-2
2,525592E-2
3,076916E-2
3,693101E-2
2,979624E-2
2,655315E-2
2,947193E-2
2,493161E-2
2,233715E-2
2,882331E-2
3,595809E-2
2,817469E-2
2,558023E-2
3,044485E-2
2,882331E-2
2,752608E-2
3,271501E-2
3,984979E-2
2,979624E-2
2,687746E-2
3,466086E-2
3,044485E-2
2,622885E-2
3,141778E-2
3,887686E-2
3,401224E-2
3,141778E-2
3,336362E-2
2,849900E-2
2,590454E-2
2,785039E-2
3,401224E-2
2,622885E-2
2,331007E-2
2,882331E-2
2,428300E-2
2,006699E-2
2,298577E-2
2,882331E-2
2,233715E-2
1,909407E-2
2,039130E-2
1,682391E-2
1,358083E-2
1,876976E-2
2,395869E-2
1,455375E-2
1,293221E-2
1,649960E-2
1,293221E-2
1,033775E-2
1,487806E-2
2,266146E-2
1,325652E-2
1,131067E-2
1,455375E-2
8,716209E-3
7,418977E-3
1,131067E-2
1,812114E-2
1,163498E-2
6,446052E-3
8,716209E-3
6,446052E-3
1,581431E-3
4,824512E-3
1,163498E-2
4,175896E-3
3,202971E-3
7,418977E-3
2,554355E-3
-2,958882E-3
-3,644176E-4
7,743285E-3
-4,010948E-5
-2,958882E-3
2,841986E-4
-1,985958E-3
-6,201963E-3
-3,283190E-3
6,121744E-3
-2,634574E-3
-7,174888E-3
-3,607499E-3
-5,553347E-3
-1,041797E-2
-8,472120E-3
2,841986E-4
-5,877655E-3
-9,445044E-3
-7,174888E-3
-9,445044E-3
-1,463397E-2
-9,769352E-3
-2,634574E-3
-8,472120E-3
-1,268813E-2
-9,120736E-3
-1,106658E-2
-1,528259E-2
-1,236382E-2
-6,850580E-3
-1,268813E-2
-1,657982E-2
-1,366105E-2
-1,366105E-2
-1,787705E-2
-1,430967E-2
-8,147812E-3
-1,398536E-2
-1,560690E-2
-1,366105E-2
-1,528259E-2
-1,949860E-2
-1,528259E-2
-9,445044E-3
-1,495828E-2
-1,787705E-2
-1,430967E-2
-1,528259E-2
-2,014721E-2
-1,528259E-2
-6,850580E-3
-1,528259E-2
-1,949860E-2
-1,495828E-2
-1,495828E-2
-2,079583E-2
-1,690413E-2
-7,823504E-3
-1,139089E-2
-1,625551E-2
-1,301243E-2
-1,009366E-2
-1,625551E-2
-1,495828E-2
-6,850580E-3
-1,139089E-2
-1,690413E-2
-1,203951E-2
-9,769352E-3
-1,560690E-2
-1,333674E-2
-3,931807E-3
-8,147812E-3
-1,528259E-2
-1,139089E-2
-7,823504E-3
-1,203951E-2
-1,171520E-2
-3,283190E-3
-3,931807E-3
-1,333674E-2
-6,850580E-3
-3,644176E-4
-6,850580E-3
-5,229039E-3
2,841986E-4
-1,985958E-3
-9,120736E-3
-5,553347E-3
9,328148E-4
-4,904731E-3
-3,931807E-3
3,851588E-3
1,257123E-3
-5,553347E-3
-1,661650E-3
3,851588E-3
-3,931807E-3
-2,310266E-3
6,121744E-3
3,202971E-3
-3,607499E-3
6,085067E-4
4,175896E-3
-1,985958E-3
-4,010948E-5
7,743285E-3
5,797436E-3
-1,661650E-3
9,328148E-4
4,175896E-3
-1,013034E-3
2,841986E-4
8,067593E-3
4,824512E-3
-2,634574E-3
2,230047E-3
6,770361E-3
2,554355E-3
2,230047E-3
8,391901E-3
7,418977E-3
-3,283190E-3
1,905739E-3
8,067593E-3
2,230047E-3
2,230047E-3
9,040517E-3
6,446052E-3
-2,634574E-3
9,328148E-4
6,446052E-3
2,841986E-4
1,257123E-3
8,067593E-3
7,418977E-3
-2,958882E-3
9,328148E-4
7,418977E-3
2,841986E-4
2,230047E-3
9,040517E-3
6,446052E-3
-2,634574E-3
9,328148E-4
8,067593E-3
2,230047E-3
2,841986E-4
6,121744E-3
6,121744E-3
-4,256115E-3
-1,661650E-3
5,148820E-3
-1,985958E-3
-2,310266E-3
2,230047E-3
1,581431E-3
-8,472120E-3
-4,904731E-3
1,257123E-3
-4,580423E-3
-5,553347E-3
-6,887257E-4
-1,661650E-3
-1,366105E-2
-9,769352E-3
-2,310266E-3
-8,472120E-3
-1,009366E-2
-4,256115E-3
-4,904731E-3
-1,463397E-2
-8,796428E-3
-4,580423E-3
-1,139089E-2
-1,203951E-2
-7,174888E-3
-5,553347E-3
-1,463397E-2
-1,139089E-2
-4,904731E-3
-8,796428E-3
-8,796428E-3
-4,580423E-3
-6,526271E-3
-1,657982E-2
-1,301243E-2
-4,904731E-3
-1,009366E-2
-1,106658E-2
-5,229039E-3
-5,229039E-3
-1,528259E-2
-1,236382E-2
-5,877655E-3
-1,009366E-2
-1,203951E-2
-5,877655E-3
-5,553347E-3
-1,625551E-2
-1,301243E-2
-4,256115E-3
-8,472120E-3
-1,041797E-2
-5,877655E-3
-5,553347E-3
-1,625551E-2
-1,301243E-2
-5,553347E-3
-6,526271E-3
-8,472120E-3
-5,553347E-3
-4,256115E-3
-1,398536E-2
-9,769352E-3
-4,904731E-3
-7,823504E-3
-9,445044E-3
-4,580423E-3
-4,904731E-3
-1,333674E-2
-9,769352E-3
-5,553347E-3
-6,526271E-3
-9,445044E-3
-6,201963E-3
-3,931807E-3
-1,657982E-2
-1,171520E-2
-4,580423E-3
-6,850580E-3
-7,823504E-3
-4,580423E-3
-2,310266E-3
-1,333674E-2
-1,041797E-2
-2,958882E-3
-2,310266E-3
-7,499196E-3
-3,607499E-3
6,085067E-4
-1,106658E-2
-8,472120E-3
-3,644176E-4
-1,985958E-3
-2,958882E-3
-6,887257E-4
1,581431E-3
-7,823504E-3
-6,850580E-3
1,257123E-3
-4,010948E-5
-2,958882E-3
2,841986E-4
4,824512E-3
-4,904731E-3
-3,283190E-3
4,175896E-3
1,257123E-3
-4,010948E-5
3,527280E-3
5,148820E-3
-1,661650E-3
3,202971E-3
1,260791E-2
1,844545E-2
1,649960E-2
2,266146E-2
2,979624E-2
2,168853E-2
2,590454E-2
3,012054E-2
3,401224E-2
5,444365E-2
7,649660E-2
8,136122E-2
6,157843E-2
5,152488E-2
4,893041E-2
4,244425E-2
3,368793E-2
3,401224E-2
3,920117E-2
3,595809E-2
3,628240E-2
3,141778E-2
1,325652E-2
-4,580423E-3
-8,472120E-3
-1,139089E-2
-2,598476E-2
-2,403891E-2
-2,144444E-2
-2,760630E-2
-3,117369E-2
-3,084938E-2
-2,825491E-2
-3,798416E-2
-3,506538E-2
-2,630907E-2
-2,728199E-2
-2,987645E-2
-2,793061E-2
-2,339029E-2
-3,214661E-2
-2,501183E-2
-1,430967E-2
-1,171520E-2
-1,041797E-2
-4,256115E-3
2,878663E-3
-1,337342E-3
2,554355E-3
1,487806E-2
2,039130E-2
2,039130E-2
2,558023E-2
3,239070E-2
2,428300E-2
3,044485E-2
3,790394E-2
4,049840E-2
3,595809E-2
3,693101E-2
4,017409E-2
3,239070E-2
3,433655E-2
4,147133E-2
4,633595E-2
4,017409E-2
3,920117E-2
4,503872E-2
3,757963E-2
4,049840E-2
4,536302E-2
4,698456E-2
4,244425E-2
4,406579E-2
4,730887E-2
3,790394E-2
4,114702E-2
4,957903E-2
4,957903E-2
4,439010E-2
4,666026E-2
4,925472E-2
4,049840E-2
4,244425E-2
4,860611E-2
4,568733E-2
4,374148E-2
4,828180E-2
5,120057E-2
4,179564E-2
4,049840E-2
4,439010E-2
3,822825E-2
3,303932E-2
3,303932E-2
3,109347E-2
2,006699E-2
1,844545E-2
2,233715E-2
1,974268E-2
1,325652E-2
1,714822E-2
1,747253E-2
6,121744E-3
6,446052E-3
1,228360E-2
1,066206E-2
9,364825E-3
1,552668E-2
1,779684E-2
1,131067E-2
1,585099E-2
2,395869E-2
2,460731E-2
2,136422E-2
2,687746E-2
2,979624E-2
2,039130E-2
2,331007E-2
2,914762E-2
2,622885E-2
2,331007E-2
2,785039E-2
2,785039E-2
1,876976E-2
2,039130E-2
2,622885E-2
2,752608E-2
2,266146E-2
2,590454E-2
2,590454E-2
1,390514E-2
1,649960E-2
2,298577E-2
2,071561E-2
1,585099E-2
1,520237E-2
1,260791E-2
9,328148E-4
1,581431E-3
2,841986E-4
-9,445044E-3
-2,728199E-2
-4,252447E-2
-6,133434E-2
-1,021972E-1
-1,268446E-1
-1,352766E-1
-1,511677E-1
-1,644643E-1
-1,602483E-1
-1,547351E-1
-1,754908E-1
-1,926791E-1
-1,998139E-1
-1,835985E-1
-1,002513E-1
3,725532E-2
2,172463E-1
4,520454E-1
7,932175E-1
1,188225E+0
1,500209E+0
1,677281E+0
1,779763E+0
1,873488E+0
1,984726E+0
2,079424E+0
2,086234E+0
1,978564E+0
1,803762E+0
1,596853E+0
1,337082E+0
9,952615E-1
5,996056E-1
1,604924E-1
-3,042411E-1
-7,637857E-1
-1,169495E+0
-1,499965E+0
-1,778221E+0
-1,993886E+0
-2,145662E+0
-2,236144E+0
-2,253981E+0
-2,192687E+0
-2,067828E+0
-1,903080E+0
-1,690982E+0
-1,456183E+0
-1,223330E+0
-1,001179E+0
-7,907032E-1
-6,051990E-1
-4,638007E-1
-3,392664E-1
-2,371093E-1
-1,686803E-1
-1,177639E-1
-7,365805E-2
-4,122724E-2
-2,371460E-2
1,905739E-3
3,433655E-2
5,509227E-2
7,487506E-2
1,011440E-1
1,257914E-1
1,361693E-1
1,559521E-1
1,796266E-1
1,929232E-1
1,987608E-1
2,081657E-1
2,175706E-1
2,114088E-1
2,133546E-1
2,175706E-1
2,156248E-1
2,097872E-1
2,065441E-1
2,065441E-1
1,935718E-1
1,909774E-1
1,935718E-1
1,909774E-1
1,831940E-1
1,841669E-1
1,835183E-1
1,698973E-1
1,673029E-1
1,695730E-1
1,653570E-1
1,575736E-1
1,572493E-1
1,569250E-1
1,442770E-1
1,416825E-1
1,439527E-1
1,384394E-1
1,316290E-1
1,316290E-1
1,326019E-1
1,206025E-1
1,193053E-1
1,228727E-1
1,157379E-1
1,102246E-1
1,121705E-1
1,108733E-1
9,952248E-2
1,001711E-1
1,040628E-1
1,004954E-1
9,433355E-2
9,595509E-2
9,563078E-2
8,265846E-2
8,460430E-2
9,238770E-2
8,849600E-2
8,298276E-2
8,557723E-2
8,655015E-2
7,487506E-2
7,844245E-2
8,460430E-2
8,071261E-2
7,422644E-2
7,682091E-2
7,714522E-2
6,611874E-2
6,741597E-2
7,682091E-2
7,519937E-2
6,903752E-2
6,903752E-2
7,163198E-2
6,028120E-2
6,255135E-2
6,741597E-2
6,741597E-2
6,287566E-2
6,352428E-2
6,547013E-2
5,411934E-2
5,671381E-2
6,287566E-2
6,060550E-2
5,574088E-2
5,898396E-2
5,995689E-2
4,860611E-2
5,022765E-2
5,638950E-2
5,347073E-2
5,055195E-2
5,282211E-2
5,282211E-2
4,179564E-2
4,244425E-2
5,022765E-2
4,568733E-2
4,049840E-2
4,439010E-2
4,536302E-2
3,660671E-2
3,693101E-2
4,211994E-2
3,822825E-2
3,401224E-2
3,822825E-2
3,822825E-2
2,558023E-2
2,785039E-2
3,368793E-2
3,239070E-2
2,817469E-2
3,109347E-2
3,303932E-2
2,136422E-2
2,298577E-2
2,882331E-2
2,590454E-2
2,201284E-2
2,655315E-2
2,785039E-2
1,649960E-2
1,974268E-2
2,558023E-2
2,266146E-2
2,071561E-2
2,525592E-2
2,752608E-2
1,552668E-2
1,617530E-2
2,298577E-2
2,395869E-2
2,006699E-2
2,428300E-2
2,590454E-2
1,422945E-2
1,812114E-2
2,687746E-2
2,363438E-2
1,974268E-2
2,331007E-2
2,720177E-2
1,844545E-2
2,039130E-2
2,687746E-2
2,298577E-2
2,331007E-2
2,882331E-2
2,785039E-2
1,714822E-2
2,266146E-2
3,012054E-2
2,363438E-2
2,298577E-2
2,882331E-2
2,785039E-2
1,909407E-2
2,331007E-2
3,109347E-2
2,752608E-2
2,395869E-2
2,947193E-2
3,141778E-2
2,233715E-2
2,590454E-2
3,336362E-2
2,914762E-2
2,882331E-2
3,336362E-2
3,433655E-2
2,752608E-2
2,947193E-2
3,498517E-2
3,109347E-2
3,109347E-2
3,433655E-2
3,595809E-2
2,622885E-2
3,109347E-2
3,822825E-2
3,336362E-2
3,141778E-2
3,595809E-2
3,822825E-2
2,785039E-2
3,271501E-2
3,790394E-2
3,433655E-2
3,239070E-2
3,595809E-2
4,017409E-2
3,044485E-2
3,141778E-2
3,855255E-2
3,401224E-2
3,303932E-2
3,790394E-2
3,822825E-2
2,914762E-2
3,012054E-2
3,920117E-2
3,368793E-2
3,206639E-2
3,693101E-2
3,757963E-2
2,655315E-2
2,849900E-2
3,660671E-2
3,206639E-2
3,044485E-2
3,660671E-2
3,628240E-2
2,493161E-2
2,914762E-2
3,530947E-2
3,076916E-2
2,979624E-2
3,401224E-2
3,206639E-2
2,363438E-2
2,590454E-2
3,466086E-2
2,882331E-2
2,720177E-2
3,271501E-2
3,336362E-2
2,201284E-2
2,395869E-2
3,109347E-2
2,558023E-2
2,622885E-2
3,044485E-2
2,882331E-2
1,974268E-2
2,298577E-2
2,817469E-2
2,233715E-2
2,266146E-2
2,785039E-2
2,687746E-2
1,617530E-2
1,974268E-2
2,590454E-2
2,039130E-2
2,006699E-2
2,622885E-2
2,622885E-2
1,649960E-2
1,941838E-2
2,622885E-2
2,266146E-2
1,909407E-2
2,493161E-2
2,363438E-2
1,455375E-2
1,844545E-2
2,493161E-2
2,006699E-2
1,876976E-2
2,201284E-2
2,201284E-2
1,260791E-2
1,390514E-2
2,039130E-2
1,487806E-2
1,390514E-2
2,039130E-2
1,812114E-2
7,418977E-3
1,066206E-2
1,779684E-2
1,293221E-2
1,131067E-2
1,552668E-2
1,617530E-2
4,824512E-3
6,446052E-3
1,390514E-2
1,033775E-2
7,418977E-3
1,033775E-2
1,260791E-2
1,581431E-3
3,202971E-3
8,067593E-3
2,554355E-3
-4,010948E-5
5,473128E-3
4,500204E-3
-4,580423E-3
-1,337342E-3
3,851588E-3
-2,310266E-3
-4,580423E-3
-1,013034E-3
-2,634574E-3
-1,171520E-2
-6,850580E-3
-1,337342E-3
-5,553347E-3
-7,823504E-3
-4,010948E-5
-1,661650E-3
-9,769352E-3
-5,553347E-3
2,841986E-4
-1,985958E-3
-2,634574E-3
4,824512E-3
8,391901E-3
-1,013034E-3
3,851588E-3
1,455375E-2
1,293221E-2
1,422945E-2
2,201284E-2
2,525592E-2
2,006699E-2
2,655315E-2
3,757963E-2
3,790394E-2
3,790394E-2
4,471441E-2
4,957903E-2
4,276856E-2
4,893041E-2
5,703812E-2
5,379503E-2
5,638950E-2
6,125412E-2
6,255135E-2
5,411934E-2
5,833535E-2
6,417289E-2
5,930827E-2
5,703812E-2
6,060550E-2
5,898396E-2
4,730887E-2
5,087626E-2
5,671381E-2
5,022765E-2
4,795749E-2
5,184919E-2
4,860611E-2
3,725532E-2
3,790394E-2
4,309287E-2
3,693101E-2
3,401224E-2
3,855255E-2
3,693101E-2
2,622885E-2
2,882331E-2
3,466086E-2
2,493161E-2
2,201284E-2
2,817469E-2
2,525592E-2
1,520237E-2
1,844545E-2
2,363438E-2
1,779684E-2
1,714822E-2
2,233715E-2
1,941838E-2
8,391901E-3
1,001344E-2
1,682391E-2
1,228360E-2
1,001344E-2
1,585099E-2
1,455375E-2
4,175896E-3
7,418977E-3
1,293221E-2
1,001344E-2
6,770361E-3
1,293221E-2
1,358083E-2
3,851588E-3
7,094669E-3
1,390514E-2
1,001344E-2
8,067593E-3
1,455375E-2
1,422945E-2
4,500204E-3
9,364825E-3
1,487806E-2
9,689133E-3
1,001344E-2
1,487806E-2
1,682391E-2
6,121744E-3
9,689133E-3
1,747253E-2
1,163498E-2
1,131067E-2
1,714822E-2
1,747253E-2
9,364825E-3
1,163498E-2
1,812114E-2
1,293221E-2
1,390514E-2
1,974268E-2
1,909407E-2
9,689133E-3
1,098637E-2
2,039130E-2
1,455375E-2
1,260791E-2
1,876976E-2
1,812114E-2
8,067593E-3
1,293221E-2
1,844545E-2
1,260791E-2
1,195929E-2
1,649960E-2
1,520237E-2
5,797436E-3
8,716209E-3
1,714822E-2
1,066206E-2
8,391901E-3
1,552668E-2
1,325652E-2
3,202971E-3
8,391901E-3
1,098637E-2
6,446052E-3
6,770361E-3
1,325652E-2
1,293221E-2
3,851588E-3
6,446052E-3
1,228360E-2
5,473128E-3
5,148820E-3
1,325652E-2
1,293221E-2
2,230047E-3
6,121744E-3
1,325652E-2
7,094669E-3
8,391901E-3
1,293221E-2
1,260791E-2
3,527280E-3
4,500204E-3
1,066206E-2
6,770361E-3
5,473128E-3
1,098637E-2
1,033775E-2
9,328148E-4
4,175896E-3
8,716209E-3
3,851588E-3
3,851588E-3
8,391901E-3
7,094669E-3
-2,310266E-3
6,085067E-4
6,770361E-3
3,202971E-3
2,230047E-3
9,040517E-3
7,418977E-3
-4,256115E-3
-4,010948E-5
5,473128E-3
-3,644176E-4
-1,985958E-3
4,500204E-3
5,148820E-3
-3,931807E-3
-1,985958E-3
5,473128E-3
2,841986E-4
-1,985958E-3
3,202971E-3
3,851588E-3
-5,877655E-3
-1,985958E-3
4,824512E-3
2,841986E-4
2,230047E-3
8,391901E-3
8,391901E-3
6,085067E-4
3,202971E-3
1,033775E-2
6,446052E-3
8,067593E-3
1,455375E-2
1,585099E-2
7,418977E-3
1,163498E-2
1,812114E-2
1,358083E-2
1,293221E-2
2,039130E-2
2,039130E-2
1,066206E-2
1,390514E-2
2,071561E-2
1,909407E-2
1,455375E-2
1,844545E-2
1,812114E-2
7,418977E-3
1,066206E-2
1,617530E-2
1,066206E-2
9,689133E-3
1,455375E-2
1,358083E-2
4,824512E-3
6,446052E-3
1,001344E-2
6,121744E-3
2,878663E-3
9,364825E-3
8,391901E-3
-4,256115E-3
-1,985958E-3
4,500204E-3
-1,985958E-3
-2,634574E-3
1,581431E-3
-3,644176E-4
-1,268813E-2
-1,009366E-2
-3,607499E-3
-8,796428E-3
-1,074228E-2
-6,526271E-3
-5,877655E-3
-1,722844E-2
-1,528259E-2
-7,499196E-3
-1,236382E-2
-1,301243E-2
-9,445044E-3
-8,147812E-3
-1,690413E-2
-1,463397E-2
-8,147812E-3
-9,445044E-3
-1,139089E-2
-6,526271E-3
-4,256115E-3
-1,430967E-2
-1,106658E-2
-4,580423E-3
-6,201963E-3
-8,472120E-3
-3,283190E-3
-1,337342E-3
-9,769352E-3
-5,877655E-3
6,085067E-4
-3,607499E-3
-4,580423E-3
1,581431E-3
3,202971E-3
-6,526271E-3
-3,607499E-3
2,878663E-3
9,328148E-4
-6,887257E-4
4,500204E-3
4,824512E-3
-3,607499E-3
-3,644176E-4
6,770361E-3
4,175896E-3
4,824512E-3
9,689133E-3
9,364825E-3
-1,013034E-3
2,878663E-3
1,195929E-2
9,689133E-3
7,094669E-3
1,228360E-2
1,520237E-2
5,148820E-3
7,743285E-3
1,585099E-2
1,098637E-2
9,364825E-3
1,422945E-2
1,552668E-2
7,418977E-3
9,364825E-3
1,487806E-2
1,228360E-2
1,098637E-2
1,617530E-2
1,909407E-2
8,716209E-3
1,033775E-2
1,779684E-2
1,487806E-2
1,390514E-2
1,649960E-2
2,006699E-2
1,163498E-2
1,293221E-2
1,974268E-2
1,974268E-2
1,649960E-2
1,974268E-2
2,168853E-2
1,455375E-2
1,682391E-2
2,233715E-2
2,168853E-2
1,747253E-2
2,071561E-2
2,558023E-2
1,585099E-2
1,779684E-2
2,655315E-2
2,558023E-2
2,039130E-2
2,363438E-2
2,655315E-2
1,649960E-2
1,876976E-2
2,590454E-2
2,752608E-2
2,298577E-2
2,493161E-2
2,687746E-2
1,747253E-2
1,974268E-2
2,525592E-2
2,720177E-2
2,201284E-2
2,331007E-2
2,720177E-2
1,617530E-2
2,136422E-2
2,817469E-2
2,590454E-2
2,136422E-2
2,363438E-2
2,687746E-2
1,812114E-2
1,779684E-2
2,493161E-2
2,525592E-2
2,233715E-2
2,266146E-2
2,785039E-2
1,876976E-2
1,844545E-2
2,622885E-2
2,752608E-2
2,201284E-2
2,493161E-2
2,655315E-2
1,909407E-2
2,103992E-2
2,622885E-2
2,655315E-2
2,201284E-2
2,460731E-2
2,914762E-2
2,006699E-2
2,071561E-2
2,752608E-2
2,849900E-2
2,168853E-2
2,493161E-2
2,979624E-2
2,006699E-2
2,168853E-2
2,622885E-2
2,882331E-2
2,460731E-2
2,622885E-2
2,687746E-2
1,909407E-2
2,071561E-2
2,655315E-2
2,849900E-2
2,331007E-2
2,655315E-2
2,785039E-2
1,844545E-2
2,103992E-2
2,558023E-2
2,655315E-2
2,395869E-2
2,331007E-2
2,849900E-2
1,876976E-2
1,941838E-2
2,849900E-2
2,817469E-2
2,363438E-2
2,395869E-2
2,785039E-2
2,006699E-2
2,201284E-2
2,687746E-2
2,687746E-2
2,395869E-2
2,622885E-2
3,012054E-2
2,201284E-2
2,298577E-2
2,882331E-2
3,076916E-2
2,655315E-2
2,752608E-2
2,914762E-2
2,136422E-2
2,395869E-2
2,947193E-2
3,174208E-2
2,525592E-2
2,849900E-2
3,109347E-2
2,103992E-2
2,168853E-2
2,752608E-2
3,044485E-2
2,428300E-2
2,720177E-2
2,914762E-2
2,103992E-2
2,395869E-2
3,174208E-2
3,336362E-2
2,622885E-2
2,525592E-2
3,012054E-2
2,071561E-2
2,201284E-2
2,914762E-2
2,947193E-2
2,525592E-2
2,622885E-2
2,849900E-2
1,909407E-2
2,395869E-2
2,882331E-2
2,849900E-2
2,460731E-2
2,395869E-2
2,720177E-2
1,844545E-2
1,974268E-2
2,655315E-2
2,752608E-2
2,428300E-2
2,720177E-2
2,752608E-2
1,747253E-2
2,201284E-2
2,849900E-2
2,687746E-2
2,493161E-2
2,655315E-2
2,849900E-2
2,006699E-2
1,909407E-2
2,655315E-2
2,558023E-2
2,363438E-2
2,493161E-2
2,914762E-2
1,876976E-2
2,136422E-2
2,849900E-2
2,752608E-2
2,103992E-2
2,201284E-2
2,590454E-2
1,844545E-2
2,136422E-2
2,655315E-2
2,558023E-2
2,039130E-2
2,493161E-2
2,525592E-2
1,682391E-2
1,747253E-2
2,331007E-2
2,590454E-2
2,039130E-2
2,039130E-2
2,428300E-2
1,779684E-2
1,747253E-2
2,201284E-2
2,331007E-2
2,103992E-2
2,298577E-2
2,558023E-2
1,876976E-2
2,006699E-2
2,525592E-2
2,590454E-2
2,006699E-2
2,168853E-2
2,687746E-2
1,876976E-2
1,812114E-2
2,558023E-2
2,590454E-2
1,941838E-2
2,103992E-2
2,558023E-2
1,617530E-2
1,617530E-2
1,909407E-2
2,071561E-2
1,617530E-2
1,844545E-2
2,168853E-2
1,131067E-2
1,260791E-2
2,006699E-2
1,812114E-2
1,422945E-2
1,520237E-2
1,779684E-2
8,067593E-3
1,033775E-2
1,487806E-2
1,390514E-2
1,033775E-2
1,390514E-2
1,617530E-2
4,175896E-3
5,148820E-3
1,131067E-2
9,689133E-3
5,148820E-3
1,001344E-2
1,260791E-2
6,085067E-4
3,202971E-3
8,716209E-3
7,094669E-3
2,230047E-3
3,851588E-3
6,770361E-3
-3,283190E-3
-1,337342E-3
5,148820E-3
-1,013034E-3
-2,634574E-3
2,554355E-3
3,851588E-3
-6,526271E-3
-2,958882E-3
1,905739E-3
-2,310266E-3
-4,580423E-3
-2,310266E-3
9,328148E-4
-6,850580E-3
-6,201963E-3
-4,010948E-5
-3,607499E-3
-5,229039E-3
-2,310266E-3
-1,337342E-3
-1,106658E-2
-8,147812E-3
-1,337342E-3
-3,283190E-3
-5,553347E-3
-2,310266E-3
-1,661650E-3
-1,074228E-2
-1,041797E-2
-2,634574E-3
-6,850580E-3
-8,796428E-3
-2,958882E-3
-2,958882E-3
-1,301243E-2
-9,769352E-3
-2,634574E-3
-7,499196E-3
-9,445044E-3
-6,201963E-3
-5,229039E-3
-1,560690E-2
-1,333674E-2
-6,201963E-3
-1,203951E-2
-1,301243E-2
-8,147812E-3
-7,823504E-3
-1,884998E-2
-1,528259E-2
-7,823504E-3
-1,236382E-2
-1,333674E-2
-1,203951E-2
-1,074228E-2
-1,917429E-2
-1,593121E-2
-9,120736E-3
-1,301243E-2
-1,528259E-2
-1,139089E-2
-1,009366E-2
-1,884998E-2
-1,787705E-2
-9,769352E-3
-1,463397E-2
-1,528259E-2
-1,009366E-2
-9,445044E-3
-1,820136E-2
-1,625551E-2
-9,445044E-3
-1,333674E-2
-1,495828E-2
-8,472120E-3
-9,769352E-3
-1,884998E-2
-1,301243E-2
-6,526271E-3
-1,236382E-2
-1,106658E-2
-5,229039E-3
-6,526271E-3
-1,657982E-2
-1,203951E-2
-4,256115E-3
-6,526271E-3
-7,499196E-3
-1,985958E-3
-3,607499E-3
-1,236382E-2
-8,472120E-3
-3,644176E-4
-5,553347E-3
-3,931807E-3
-4,010948E-5
1,257123E-3
-8,147812E-3
-4,904731E-3
9,328148E-4
-2,310266E-3
-3,283190E-3
2,230047E-3
4,500204E-3
-5,553347E-3
-2,958882E-3
3,527280E-3
6,085067E-4
2,841986E-4
6,121744E-3
4,824512E-3
-4,904731E-3
-1,661650E-3
5,797436E-3
2,230047E-3
1,257123E-3
5,797436E-3
5,473128E-3
-3,283190E-3
-6,887257E-4
7,743285E-3
5,148820E-3
2,841986E-4
6,121744E-3
7,094669E-3
-3,607499E-3
-3,283190E-3
5,148820E-3
2,878663E-3
-4,010948E-5
5,148820E-3
6,770361E-3
-4,256115E-3
-1,661650E-3
5,148820E-3
2,841986E-4
-6,887257E-4
2,554355E-3
2,878663E-3
-5,553347E-3
-2,310266E-3
4,824512E-3
1,257123E-3
9,328148E-4
3,202971E-3
3,851588E-3
-5,877655E-3
-2,958882E-3
4,500204E-3
9,328148E-4
2,841986E-4
4,175896E-3
4,824512E-3
-4,580423E-3
-1,661650E-3
5,148820E-3
9,328148E-4
-6,887257E-4
2,230047E-3
2,878663E-3
-7,499196E-3
-4,580423E-3
3,202971E-3
2,841986E-4
-3,607499E-3
1,581431E-3
2,841986E-4
-8,796428E-3
-4,904731E-3
-4,010948E-5
-2,634574E-3
-4,904731E-3
-2,634574E-3
2,841986E-4
-9,120736E-3
-7,823504E-3
-6,887257E-4
-5,877655E-3
-7,499196E-3
-3,931807E-3
-2,310266E-3
-1,301243E-2
-1,041797E-2
-4,904731E-3
-7,174888E-3
-8,796428E-3
-6,526271E-3
-5,553347E-3
-1,593121E-2
-1,430967E-2
-6,526271E-3
-7,823504E-3
-1,366105E-2
-1,009366E-2
-6,201963E-3
-1,657982E-2
-1,236382E-2
-6,526271E-3
-1,041797E-2
-1,236382E-2
-8,472120E-3
-4,580423E-3
-1,463397E-2
-1,268813E-2
-6,526271E-3
-9,445044E-3
-1,041797E-2
-6,850580E-3
-4,904731E-3
-1,528259E-2
-1,139089E-2
-5,553347E-3
-9,769352E-3
-1,106658E-2
-8,796428E-3
-6,850580E-3
-1,593121E-2
-1,366105E-2
-6,526271E-3
-9,445044E-3
-1,333674E-2
-8,472120E-3
-8,472120E-3
-1,755275E-2
-1,495828E-2
-8,472120E-3
-1,268813E-2
-1,366105E-2
-8,147812E-3
-7,823504E-3
-1,690413E-2
-1,430967E-2
-8,472120E-3
-1,139089E-2
-1,301243E-2
-7,174888E-3
-8,147812E-3
-1,755275E-2
-1,268813E-2
-4,580423E-3
-9,445044E-3
-9,445044E-3
-5,553347E-3
-4,904731E-3
-1,430967E-2
-1,106658E-2
-4,580423E-3
-7,174888E-3
-7,499196E-3
-2,958882E-3
-4,010948E-5
-1,268813E-2
-7,823504E-3
-3,644176E-4
-6,201963E-3
-6,201963E-3
-4,010948E-5
2,554355E-3
-8,472120E-3
-7,174888E-3
9,328148E-4
-3,644176E-4
-3,607499E-3
9,328148E-4
2,878663E-3
-8,472120E-3
-4,904731E-3
3,527280E-3
-1,013034E-3
-6,887257E-4
2,230047E-3
2,878663E-3
-4,580423E-3
-1,661650E-3
7,094669E-3
9,328148E-4
1,905739E-3
5,797436E-3
5,797436E-3
-2,634574E-3
1,257123E-3
9,040517E-3
3,527280E-3
2,230047E-3
8,391901E-3
9,689133E-3
2,841986E-4
6,121744E-3
1,066206E-2
6,446052E-3
5,797436E-3
1,260791E-2
1,325652E-2
6,121744E-3
1,001344E-2
1,585099E-2
1,098637E-2
1,098637E-2
1,909407E-2
1,812114E-2
9,040517E-3
1,390514E-2
2,136422E-2
1,909407E-2
2,201284E-2
3,076916E-2
3,466086E-2
2,849900E-2
3,563378E-2
4,763318E-2
4,309287E-2
4,374148E-2
5,055195E-2
6,157843E-2
7,811814E-2
9,336062E-2
9,498216E-2
7,552368E-2
6,482151E-2
6,482151E-2
5,703812E-2
4,601164E-2
4,795749E-2
5,898396E-2
5,606519E-2
5,152488E-2
4,406579E-2
2,493161E-2
3,851588E-3
1,905739E-3
3,202971E-3
-7,174888E-3
-9,769352E-3
-5,229039E-3
-1,041797E-2
-1,949860E-2
-1,982290E-2
-1,430967E-2
-1,982290E-2
-1,884998E-2
-1,139089E-2
-1,528259E-2
-2,306598E-2
-1,787705E-2
-1,268813E-2
-1,528259E-2
-1,041797E-2
-1,661650E-3
-3,607499E-3
-6,201963E-3
1,581431E-3
9,040517E-3
6,770361E-3
1,293221E-2
2,914762E-2
2,752608E-2
2,428300E-2
3,174208E-2
3,595809E-2
3,303932E-2
3,693101E-2
4,503872E-2
4,114702E-2
3,628240E-2
4,082271E-2
4,601164E-2
3,984979E-2
4,179564E-2
5,022765E-2
4,666026E-2
3,790394E-2
4,244425E-2
4,439010E-2
4,082271E-2
4,471441E-2
5,217349E-2
4,633595E-2
3,984979E-2
4,211994E-2
4,633595E-2
4,017409E-2
4,179564E-2
4,990334E-2
4,471441E-2
3,855255E-2
4,211994E-2
4,503872E-2
4,017409E-2
4,341718E-2
5,022765E-2
4,309287E-2
3,790394E-2
4,147133E-2
4,244425E-2
3,757963E-2
3,822825E-2
4,666026E-2
4,049840E-2
3,109347E-2
3,174208E-2
2,882331E-2
1,974268E-2
2,006699E-2
2,460731E-2
1,714822E-2
8,391901E-3
1,098637E-2
1,325652E-2
6,121744E-3
5,148820E-3
1,228360E-2
5,473128E-3
-3,644176E-4
3,851588E-3
8,391901E-3
5,148820E-3
9,040517E-3
1,941838E-2
1,585099E-2
1,195929E-2
1,682391E-2
2,103992E-2
1,649960E-2
1,779684E-2
2,655315E-2
2,363438E-2
1,617530E-2
1,974268E-2
2,266146E-2
1,617530E-2
1,714822E-2
2,558023E-2
2,071561E-2
1,390514E-2
1,682391E-2
2,168853E-2
1,422945E-2
1,520237E-2
2,428300E-2
1,617530E-2
9,364825E-3
1,131067E-2
7,743285E-3
2,554355E-3
6,085067E-4
2,230047E-3
-1,366105E-2
-2,793061E-2
-4,057862E-2
-6,165865E-2
-9,214361E-2
-1,193855E-1
-1,313849E-1
-1,508434E-1
-1,683560E-1
-1,680317E-1
-1,641400E-1
-1,706262E-1
-1,813283E-1
-1,933277E-1
-1,998139E-1
-1,440329E-1
-2,112014E-2
1,345478E-1
3,463209E-1
6,501976E-1
1,039043E+0
1,387026E+0
1,616312E+0
1,741170E+0
1,819653E+0
1,927323E+0
2,046993E+0
2,093693E+0
2,022345E+0
1,878028E+0
1,694146E+0
1,451887E+0
1,147362E+0
7,776507E-1
3,541043E-1
-1,109535E-1
-5,737411E-1
-1,005719E+0
-1,378674E+0
-1,672821E+0
-1,902756E+0
-2,079179E+0
-2,206308E+0
-2,253657E+0
-2,222848E+0
-2,135609E+0
-1,984481E+0
-1,785032E+0
-1,559962E+0
-1,336189E+0
-1,105606E+0
-8,837797E-1
-6,953567E-1
-5,319054E-1
-3,905071E-1
-2,763506E-1
-2,004625E-1
-1,378711E-1
-8,792760E-2
-5,841557E-2
-3,020076E-2
-6,887257E-4
2,785039E-2
4,471441E-2
6,579443E-2
9,433355E-2
1,111976E-1
1,322776E-1
1,559521E-1
1,796266E-1
1,883829E-1
2,003823E-1
2,117331E-1
2,117331E-1
2,146519E-1
2,208137E-1
2,256783E-1
2,169220E-1
2,136789E-1
2,146519E-1
2,075171E-1
2,023281E-1
2,013552E-1
2,036254E-1
1,925989E-1
1,896801E-1
1,883829E-1
1,799509E-1
1,760592E-1
1,786537E-1
1,763835E-1
1,679515E-1
1,624382E-1
1,604924E-1
1,507632E-1
1,455742E-1
1,494659E-1
1,501145E-1
1,397367E-1
1,368179E-1
1,371422E-1
1,251428E-1
1,222240E-1
1,251428E-1
1,251428E-1
1,167108E-1
1,147650E-1
1,167108E-1
1,073059E-1
1,037385E-1
1,056843E-1
1,053600E-1
9,822524E-2
9,660370E-2
9,952248E-2
8,817169E-2
8,719877E-2
9,141477E-2
9,141477E-2
8,363138E-2
8,006399E-2
8,330707E-2
7,682091E-2
7,519937E-2
7,649660E-2
7,811814E-2
7,163198E-2
7,195629E-2
7,487506E-2
6,449720E-2
6,417289E-2
6,903752E-2
7,228060E-2
6,709167E-2
6,384859E-2
6,644305E-2
5,833535E-2
5,671381E-2
6,222705E-2
6,676736E-2
5,833535E-2
5,865966E-2
6,157843E-2
5,314642E-2
5,152488E-2
5,703812E-2
6,060550E-2
5,347073E-2
5,120057E-2
5,444365E-2
4,730887E-2
4,795749E-2
5,087626E-2
5,184919E-2
4,536302E-2
4,633595E-2
5,087626E-2
4,147133E-2
4,082271E-2
4,633595E-2
4,536302E-2
4,049840E-2
3,984979E-2
4,179564E-2
3,303932E-2
3,271501E-2
3,725532E-2
3,855255E-2
3,303932E-2
3,336362E-2
3,628240E-2
2,622885E-2
2,785039E-2
3,336362E-2
3,466086E-2
2,947193E-2
3,109347E-2
3,206639E-2
2,395869E-2
2,558023E-2
3,109347E-2
3,368793E-2
2,622885E-2
2,687746E-2
3,109347E-2
2,363438E-2
2,168853E-2
2,785039E-2
2,947193E-2
2,395869E-2
2,622885E-2
2,720177E-2
2,039130E-2
2,103992E-2
2,720177E-2
3,109347E-2
2,331007E-2
2,460731E-2
2,720177E-2
2,039130E-2
2,266146E-2
2,817469E-2
3,076916E-2
2,590454E-2
2,655315E-2
2,979624E-2
2,136422E-2
2,298577E-2
2,720177E-2
3,141778E-2
2,622885E-2
2,525592E-2
2,882331E-2
2,168853E-2
2,071561E-2
2,914762E-2
3,109347E-2
2,493161E-2
2,622885E-2
2,882331E-2
2,071561E-2
2,168853E-2
2,752608E-2
3,109347E-2
2,493161E-2
2,460731E-2
2,849900E-2
2,266146E-2
2,168853E-2
2,979624E-2
3,044485E-2
2,428300E-2
2,655315E-2
3,109347E-2
2,298577E-2
2,331007E-2
2,849900E-2
3,174208E-2
2,817469E-2
3,012054E-2
3,336362E-2
2,395869E-2
2,622885E-2
3,303932E-2
3,239070E-2
2,785039E-2
3,206639E-2
3,401224E-2
2,558023E-2
2,914762E-2
3,595809E-2
3,757963E-2
3,141778E-2
3,174208E-2
3,466086E-2
2,752608E-2
2,752608E-2
3,563378E-2
3,920117E-2
3,303932E-2
3,433655E-2
3,757963E-2
2,947193E-2
3,141778E-2
3,628240E-2
3,952548E-2
3,401224E-2
3,401224E-2
3,725532E-2
3,012054E-2
3,076916E-2
3,660671E-2
4,147133E-2
3,466086E-2
3,466086E-2
3,887686E-2
3,206639E-2
3,141778E-2
3,563378E-2
3,984979E-2
3,466086E-2
3,498517E-2
3,693101E-2
3,336362E-2
3,271501E-2
3,725532E-2
4,114702E-2
3,401224E-2
3,109347E-2
3,530947E-2
3,109347E-2
2,979624E-2
3,368793E-2
4,082271E-2
3,595809E-2
3,401224E-2
3,822825E-2
3,368793E-2
2,947193E-2
3,498517E-2
4,211994E-2
3,433655E-2
3,174208E-2
3,660671E-2
3,109347E-2
3,109347E-2
3,530947E-2
3,984979E-2
3,336362E-2
2,947193E-2
3,368793E-2
2,914762E-2
2,720177E-2
3,076916E-2
4,049840E-2
3,336362E-2
2,914762E-2
3,368793E-2
2,687746E-2
2,493161E-2
3,044485E-2
3,628240E-2
3,012054E-2
2,622885E-2
3,012054E-2
2,558023E-2
2,201284E-2
2,428300E-2
3,174208E-2
2,687746E-2
2,103992E-2
2,233715E-2
1,974268E-2
1,779684E-2
2,233715E-2
2,622885E-2
1,974268E-2
1,649960E-2
2,039130E-2
1,682391E-2
1,293221E-2
1,617530E-2
2,201284E-2
1,455375E-2
1,066206E-2
1,455375E-2
9,364825E-3
6,446052E-3
1,195929E-2
1,682391E-2
7,743285E-3
5,797436E-3
7,743285E-3
3,527280E-3
-3,644176E-4
1,905739E-3
1,001344E-2
2,230047E-3
-2,958882E-3
9,328148E-4
-3,931807E-3
-6,526271E-3
-2,634574E-3
6,121744E-3
-2,310266E-3
-5,553347E-3
-1,013034E-3
-2,310266E-3
-4,904731E-3
-1,013034E-3
9,040517E-3
3,851588E-3
1,581431E-3
8,391901E-3
1,163498E-2
9,364825E-3
1,585099E-2
2,752608E-2
2,395869E-2
2,331007E-2
3,141778E-2
3,563378E-2
3,368793E-2
3,887686E-2
5,184919E-2
4,957903E-2
4,536302E-2
5,379503E-2
5,801104E-2
5,574088E-2
6,157843E-2
7,001044E-2
6,579443E-2
5,963258E-2
6,449720E-2
6,709167E-2
6,125412E-2
6,547013E-2
7,357783E-2
6,709167E-2
5,865966E-2
6,028120E-2
6,125412E-2
5,411934E-2
5,411934E-2
6,092981E-2
5,411934E-2
4,471441E-2
4,730887E-2
5,055195E-2
4,536302E-2
4,244425E-2
4,990334E-2
4,211994E-2
3,206639E-2
3,530947E-2
3,887686E-2
2,979624E-2
3,012054E-2
3,660671E-2
3,012054E-2
2,363438E-2
2,720177E-2
2,914762E-2
2,331007E-2
2,136422E-2
2,622885E-2
2,395869E-2
1,552668E-2
1,747253E-2
2,039130E-2
1,422945E-2
1,520237E-2
2,331007E-2
1,909407E-2
9,040517E-3
1,325652E-2
1,585099E-2
9,040517E-3
1,098637E-2
1,909407E-2
1,552668E-2
7,094669E-3
8,716209E-3
1,552668E-2
6,770361E-3
9,040517E-3
1,649960E-2
1,131067E-2
2,230047E-3
8,067593E-3
1,293221E-2
5,148820E-3
4,500204E-3
1,228360E-2
1,066206E-2
1,581431E-3
5,797436E-3
9,364825E-3
1,581431E-3
1,257123E-3
1,033775E-2
9,364825E-3
6,085067E-4
5,148820E-3
1,001344E-2
3,202971E-3
3,527280E-3
1,066206E-2
9,040517E-3
1,257123E-3
5,473128E-3
9,689133E-3
3,851588E-3
3,202971E-3
1,163498E-2
8,067593E-3
1,581431E-3
4,824512E-3
7,418977E-3
2,230047E-3
5,473128E-3
1,293221E-2
9,364825E-3
1,905739E-3
4,824512E-3
9,364825E-3
3,851588E-3
6,770361E-3
1,390514E-2
9,040517E-3
9,328148E-4
8,067593E-3
1,390514E-2
7,418977E-3
8,067593E-3
1,520237E-2
1,325652E-2
6,121744E-3
9,040517E-3
1,649960E-2
1,098637E-2
1,195929E-2
2,266146E-2
1,909407E-2
1,163498E-2
1,552668E-2
2,168853E-2
1,520237E-2
1,552668E-2
2,428300E-2
2,266146E-2
1,747253E-2
1,941838E-2
2,363438E-2
1,714822E-2
1,747253E-2
2,785039E-2
2,363438E-2
1,682391E-2
2,136422E-2
2,201284E-2
1,747253E-2
1,812114E-2
2,785039E-2
2,201284E-2
1,649960E-2
2,006699E-2
1,941838E-2
1,390514E-2
1,617530E-2
2,428300E-2
2,006699E-2
1,195929E-2
1,487806E-2
1,552668E-2
9,689133E-3
1,131067E-2
1,941838E-2
1,195929E-2
7,094669E-3
1,066206E-2
1,228360E-2
7,418977E-3
6,770361E-3
1,325652E-2
7,094669E-3
-4,010948E-5
4,824512E-3
6,121744E-3
2,841986E-4
1,905739E-3
9,689133E-3
2,554355E-3
-2,310266E-3
-3,644176E-4
-6,887257E-4
-7,174888E-3
-3,931807E-3
4,175896E-3
-3,644176E-4
-6,850580E-3
-5,877655E-3
-4,580423E-3
-7,823504E-3
-5,553347E-3
2,878663E-3
-3,607499E-3
-8,472120E-3
-2,958882E-3
-4,256115E-3
-7,174888E-3
-4,256115E-3
1,905739E-3
-1,013034E-3
-5,229039E-3
-1,337342E-3
-3,931807E-3
-7,174888E-3
-5,229039E-3
9,328148E-4
-5,553347E-3
-9,445044E-3
-4,904731E-3
-8,147812E-3
-1,333674E-2
-1,203951E-2
-7,823504E-3
-1,301243E-2
-1,787705E-2
-1,657982E-2
-1,884998E-2
-2,274168E-2
-1,884998E-2
-1,236382E-2
-2,144444E-2
-2,566045E-2
-2,176875E-2
-2,598476E-2
-3,117369E-2
-2,598476E-2
-1,917429E-2
-2,857922E-2
-3,117369E-2
-2,890353E-2
-3,020076E-2
-3,214661E-2
-2,955215E-2
-2,209306E-2
-2,825491E-2
-3,117369E-2
-2,533614E-2
-2,793061E-2
-3,214661E-2
-2,922784E-2
-1,949860E-2
-2,371460E-2
-2,695768E-2
-2,274168E-2
-2,339029E-2
-2,598476E-2
-2,403891E-2
-1,593121E-2
-2,079583E-2
-2,306598E-2
-1,755275E-2
-1,949860E-2
-2,403891E-2
-1,982290E-2
-1,009366E-2
-1,495828E-2
-1,820136E-2
-1,301243E-2
-1,268813E-2
-1,690413E-2
-1,301243E-2
-4,256115E-3
-1,009366E-2
-1,268813E-2
-5,229039E-3
-4,580423E-3
-9,445044E-3
-3,931807E-3
4,500204E-3
-1,013034E-3
-4,256115E-3
-3,644176E-4
9,328148E-4
-2,958882E-3
2,554355E-3
1,163498E-2
5,473128E-3
1,257123E-3
5,473128E-3
6,770361E-3
2,878663E-3
5,797436E-3
1,422945E-2
8,067593E-3
6,121744E-3
1,033775E-2
9,689133E-3
7,743285E-3
1,131067E-2
1,974268E-2
1,422945E-2
9,689133E-3
1,358083E-2
1,390514E-2
1,131067E-2
1,585099E-2
2,752608E-2
2,039130E-2
1,779684E-2
2,266146E-2
1,909407E-2
1,714822E-2
2,363438E-2
3,141778E-2
2,525592E-2
2,233715E-2
2,622885E-2
2,655315E-2
2,298577E-2
2,590454E-2
3,466086E-2
2,687746E-2
2,266146E-2
2,558023E-2
2,331007E-2
1,909407E-2
2,331007E-2
2,882331E-2
2,363438E-2
2,103992E-2
2,525592E-2
2,233715E-2
1,974268E-2
2,266146E-2
2,914762E-2
2,233715E-2
1,876976E-2
2,525592E-2
2,201284E-2
2,039130E-2
2,428300E-2
3,012054E-2
2,331007E-2
2,298577E-2
2,493161E-2
1,974268E-2
1,876976E-2
2,233715E-2
2,817469E-2
2,168853E-2
2,039130E-2
2,590454E-2
2,103992E-2
1,812114E-2
2,331007E-2
3,012054E-2
2,266146E-2
2,363438E-2
2,979624E-2
2,395869E-2
2,168853E-2
2,687746E-2
3,336362E-2
2,720177E-2
2,590454E-2
2,979624E-2
2,558023E-2
2,266146E-2
2,817469E-2
3,466086E-2
2,849900E-2
2,687746E-2
3,206639E-2
2,655315E-2
2,655315E-2
3,109347E-2
3,595809E-2
2,979624E-2
2,817469E-2
3,466086E-2
2,882331E-2
2,752608E-2
3,109347E-2
3,855255E-2
3,141778E-2
3,044485E-2
3,466086E-2
2,979624E-2
2,785039E-2
3,433655E-2
3,725532E-2
3,239070E-2
3,239070E-2
3,530947E-2
3,109347E-2
2,655315E-2
3,174208E-2
3,822825E-2
3,141778E-2
3,271501E-2
3,693101E-2
2,849900E-2
2,720177E-2
3,174208E-2
3,660671E-2
3,206639E-2
3,141778E-2
3,433655E-2
3,141778E-2
2,914762E-2
3,044485E-2
3,466086E-2
2,720177E-2
2,687746E-2
3,076916E-2
2,590454E-2
2,525592E-2
2,817469E-2
3,433655E-2
2,817469E-2
2,428300E-2
2,817469E-2
2,233715E-2
1,974268E-2
2,525592E-2
3,239070E-2
2,558023E-2
2,266146E-2
2,849900E-2
2,460731E-2
2,525592E-2
2,882331E-2
3,271501E-2
2,622885E-2
2,655315E-2
3,012054E-2
2,363438E-2
2,298577E-2
2,882331E-2
3,401224E-2
2,849900E-2
2,849900E-2
3,044485E-2
2,298577E-2
2,168853E-2
2,849900E-2
3,141778E-2
2,525592E-2
2,493161E-2
2,817469E-2
2,233715E-2
2,071561E-2
2,395869E-2
2,882331E-2
2,071561E-2
2,071561E-2
2,590454E-2
1,812114E-2
1,552668E-2
2,136422E-2
2,622885E-2
1,714822E-2
1,779684E-2
2,071561E-2
1,325652E-2
1,228360E-2
1,585099E-2
1,974268E-2
1,390514E-2
1,195929E-2
1,487806E-2
7,418977E-3
7,094669E-3
1,293221E-2
1,552668E-2
8,067593E-3
5,473128E-3
9,364825E-3
2,554355E-3
4,824512E-3
9,364825E-3
1,163498E-2
3,851588E-3
2,878663E-3
6,770361E-3
-6,887257E-4
-1,013034E-3
3,202971E-3
4,500204E-3
-1,337342E-3
2,230047E-3
3,527280E-3
-6,526271E-3
-4,580423E-3
6,085067E-4
2,841986E-4
-4,904731E-3
-4,256115E-3
2,841986E-4
-8,796428E-3
-7,174888E-3
-1,337342E-3
-6,887257E-4
-7,823504E-3
-5,553347E-3
-4,256115E-3
-1,333674E-2
-1,268813E-2
-5,877655E-3
-4,580423E-3
-1,041797E-2
-9,445044E-3
-7,174888E-3
-1,690413E-2
-1,495828E-2
-8,796428E-3
-7,174888E-3
-1,203951E-2
-1,203951E-2
-9,120736E-3
-1,755275E-2
-1,398536E-2
-1,009366E-2
-8,796428E-3
-1,430967E-2
-1,333674E-2
-9,769352E-3
-1,852567E-2
-1,787705E-2
-1,139089E-2
-1,139089E-2
-1,722844E-2
-1,463397E-2
-1,236382E-2
-2,112014E-2
-1,852567E-2
-1,301243E-2
-1,301243E-2
-1,787705E-2
-1,690413E-2
-1,041797E-2
-1,884998E-2
-1,949860E-2
-1,139089E-2
-1,203951E-2
-1,528259E-2
-1,106658E-2
-8,796428E-3
-1,982290E-2
-1,625551E-2
-1,041797E-2
-9,769352E-3
-1,463397E-2
-1,268813E-2
-1,074228E-2
-1,755275E-2
-1,593121E-2
-8,472120E-3
-7,499196E-3
-1,236382E-2
-9,120736E-3
-8,147812E-3
-1,852567E-2
-1,366105E-2
-6,850580E-3
-7,174888E-3
-9,120736E-3
-6,526271E-3
-5,229039E-3
-1,333674E-2
-1,139089E-2
-2,634574E-3
-4,256115E-3
-6,526271E-3
-3,607499E-3
-1,013034E-3
-1,009366E-2
-6,850580E-3
9,328148E-4
-1,985958E-3
-3,931807E-3
1,257123E-3
2,554355E-3
-7,823504E-3
-4,256115E-3
4,175896E-3
2,554355E-3
-6,887257E-4
2,554355E-3
5,473128E-3
-3,607499E-3
-1,013034E-3
5,797436E-3
2,554355E-3
6,085067E-4
3,202971E-3
5,797436E-3
-1,337342E-3
-3,644176E-4
6,121744E-3
6,121744E-3
2,230047E-3
5,797436E-3
7,094669E-3
-2,958882E-3
2,841986E-4
6,446052E-3
3,202971E-3
2,230047E-3
5,797436E-3
7,094669E-3
-1,661650E-3
9,328148E-4
5,148820E-3
2,230047E-3
-6,887257E-4
4,500204E-3
8,067593E-3
-3,931807E-3
-1,985958E-3
5,473128E-3
2,878663E-3
-4,010948E-5
4,175896E-3
6,446052E-3
-3,607499E-3
-1,661650E-3
4,175896E-3
2,878663E-3
-3,644176E-4
3,202971E-3
5,797436E-3
-4,580423E-3
-3,283190E-3
3,202971E-3
-3,644176E-4
-1,661650E-3
1,905739E-3
1,905739E-3
-7,823504E-3
-5,553347E-3
2,554355E-3
-1,013034E-3
-5,553347E-3
-4,010948E-5
1,905739E-3
-1,009366E-2
-6,526271E-3
9,328148E-4
-4,256115E-3
-3,607499E-3
1,581431E-3
-2,310266E-3
-1,041797E-2
-8,147812E-3
-1,337342E-3
-7,174888E-3
-6,850580E-3
-1,337342E-3
-1,985958E-3
-1,333674E-2
-1,074228E-2
-4,256115E-3
-9,120736E-3
-9,120736E-3
-4,256115E-3
-6,850580E-3
-1,690413E-2
-1,139089E-2
-5,553347E-3
-9,769352E-3
-1,139089E-2
-7,823504E-3
-8,472120E-3
-1,690413E-2
-1,366105E-2
-8,147812E-3
-1,398536E-2
-1,398536E-2
-7,823504E-3
-8,796428E-3
-1,690413E-2
-1,430967E-2
-6,850580E-3
-1,139089E-2
-1,301243E-2
-6,850580E-3
-7,174888E-3
-1,560690E-2
-1,430967E-2
-5,877655E-3
-1,301243E-2
-1,236382E-2
-7,174888E-3
-7,499196E-3
-1,625551E-2
-1,398536E-2
-7,499196E-3
-1,301243E-2
-1,203951E-2
-5,877655E-3
-6,850580E-3
-1,560690E-2
-1,236382E-2
-5,553347E-3
-1,268813E-2
-1,203951E-2
-1,985958E-3
-5,229039E-3
-1,236382E-2
-9,445044E-3
-4,256115E-3
-1,009366E-2
-8,796428E-3
-6,887257E-4
-2,634574E-3
-1,301243E-2
-8,147812E-3
-1,985958E-3
-1,009366E-2
-8,472120E-3
-2,310266E-3
-2,634574E-3
-9,120736E-3
-5,877655E-3
2,841986E-4
-6,526271E-3
-5,553347E-3
-3,644176E-4
-2,310266E-3
-9,769352E-3
-2,958882E-3
1,905739E-3
-2,958882E-3
-1,013034E-3
6,121744E-3
6,085067E-4
-6,201963E-3
-2,634574E-3
1,905739E-3
-2,958882E-3
-1,661650E-3
6,446052E-3
5,148820E-3
-1,337342E-3
2,230047E-3
6,121744E-3
2,841986E-4
3,527280E-3
1,163498E-2
7,418977E-3
1,905739E-3
4,824512E-3
6,446052E-3
6,121744E-3
8,067593E-3
1,552668E-2
1,098637E-2
7,094669E-3
1,163498E-2
1,228360E-2
8,067593E-3
1,131067E-2
1,909407E-2
1,455375E-2
1,001344E-2
1,422945E-2
1,325652E-2
1,066206E-2
1,293221E-2
2,168853E-2
1,714822E-2
1,163498E-2
1,682391E-2
1,617530E-2
1,163498E-2
1,552668E-2
2,460731E-2
1,714822E-2
1,293221E-2
1,812114E-2
2,006699E-2
1,455375E-2
1,747253E-2
2,493161E-2
2,168853E-2
1,455375E-2
2,006699E-2
2,331007E-2
1,812114E-2
1,974268E-2
2,849900E-2
2,266146E-2
1,812114E-2
2,136422E-2
2,168853E-2
1,812114E-2
2,331007E-2
3,044485E-2
2,395869E-2
1,844545E-2
2,233715E-2
2,233715E-2
1,844545E-2
2,136422E-2
3,141778E-2
2,590454E-2
2,168853E-2
2,363438E-2
2,363438E-2
1,941838E-2
2,201284E-2
3,076916E-2
2,525592E-2
2,071561E-2
2,363438E-2
2,590454E-2
1,941838E-2
2,266146E-2
3,206639E-2
2,428300E-2
1,941838E-2
2,460731E-2
2,558023E-2
2,168853E-2
2,168853E-2
2,979624E-2
2,687746E-2
2,006699E-2
2,460731E-2
2,493161E-2
2,039130E-2
2,168853E-2
3,141778E-2
2,622885E-2
2,136422E-2
2,428300E-2
2,525592E-2
2,493161E-2
2,622885E-2
3,303932E-2
2,590454E-2
2,168853E-2
2,687746E-2
2,720177E-2
2,136422E-2
2,428300E-2
3,303932E-2
2,785039E-2
2,039130E-2
2,493161E-2
2,785039E-2
2,201284E-2
2,331007E-2
3,109347E-2
2,687746E-2
1,974268E-2
2,266146E-2
2,558023E-2
2,006699E-2
2,136422E-2
2,979624E-2
2,493161E-2
1,812114E-2
2,298577E-2
2,363438E-2
2,006699E-2
2,103992E-2
2,785039E-2
2,428300E-2
1,812114E-2
2,298577E-2
2,590454E-2
2,071561E-2
2,006699E-2
2,817469E-2
2,428300E-2
1,812114E-2
2,201284E-2
2,558023E-2
2,201284E-2
2,266146E-2
3,141778E-2
2,622885E-2
1,941838E-2
2,622885E-2
3,368793E-2
3,109347E-2
3,401224E-2
4,666026E-2
4,633595E-2
4,114702E-2
4,633595E-2
4,828180E-2
4,568733E-2
6,352428E-2
9,433355E-2
9,595509E-2
8,071261E-2
6,806459E-2
6,222705E-2
5,055195E-2
4,536302E-2
5,087626E-2
4,763318E-2
4,698456E-2
5,152488E-2
4,341718E-2
2,136422E-2
8,391901E-3
7,418977E-3
-1,337342E-3
-1,106658E-2
-1,366105E-2
-1,398536E-2
-2,339029E-2
-2,274168E-2
-1,528259E-2
-2,144444E-2
-2,890353E-2
-2,533614E-2
-2,241737E-2
-2,760630E-2
-2,339029E-2
-1,463397E-2
-2,014721E-2
-2,598476E-2
-2,176875E-2
-1,463397E-2
-1,560690E-2
-1,171520E-2
-1,337342E-3
-2,310266E-3
-4,904731E-3
5,797436E-3
1,228360E-2
1,001344E-2
1,617530E-2
2,622885E-2
2,622885E-2
2,039130E-2
2,558023E-2
3,239070E-2
2,720177E-2
2,947193E-2
3,887686E-2
3,563378E-2
2,622885E-2
3,174208E-2
3,660671E-2
2,979624E-2
3,174208E-2
4,017409E-2
3,757963E-2
3,109347E-2
3,433655E-2
3,984979E-2
3,368793E-2
3,466086E-2
4,211994E-2
3,855255E-2
3,206639E-2
3,693101E-2
3,984979E-2
3,368793E-2
3,401224E-2
4,244425E-2
3,887686E-2
3,271501E-2
3,466086E-2
3,693101E-2
3,141778E-2
3,109347E-2
4,017409E-2
3,530947E-2
2,947193E-2
3,303932E-2
3,660671E-2
2,817469E-2
2,460731E-2
3,141778E-2
2,395869E-2
1,260791E-2
1,520237E-2
1,682391E-2
9,689133E-3
7,418977E-3
1,228360E-2
6,770361E-3
-1,337342E-3
1,905739E-3
2,878663E-3
-3,931807E-3
-3,931807E-3
6,121744E-3
3,851588E-3
-2,634574E-3
5,148820E-3
9,689133E-3
7,094669E-3
8,391901E-3
1,779684E-2
1,552668E-2
8,391901E-3
1,260791E-2
1,682391E-2
1,098637E-2
1,422945E-2
2,039130E-2
1,455375E-2
8,716209E-3
1,293221E-2
1,487806E-2
9,364825E-3
1,228360E-2
1,941838E-2
1,390514E-2
6,446052E-3
1,131067E-2
1,390514E-2
7,743285E-3
8,391901E-3
1,552668E-2
7,418977E-3
-1,661650E-3
-1,661650E-3
-4,580423E-3
-1,495828E-2
-2,371460E-2
-3,052507E-2
-5,225371E-2
-8,403591E-2
-1,096562E-1
-1,300877E-1
-1,521406E-1
-1,628428E-1
-1,618698E-1
-1,608969E-1
-1,638157E-1
-1,741936E-1
-1,943007E-1
-2,063001E-1
-1,673831E-1
-5,387525E-2
8,784739E-2
2,830809E-1
5,603643E-1
9,274811E-1
1,300435E+0
1,574476E+0
1,722685E+0
1,799546E+0
1,891649E+0
2,008400E+0
2,062884E+0
2,019102E+0
1,899433E+0
1,737927E+0
1,512533E+0
1,218710E+0
8,639167E-1
4,455592E-1
-1,203951E-2
-4,699625E-1
-9,025895E-1
-1,291111E+0
-1,600176E+0
-1,842759E+0
-2,034749E+0
-2,173877E+0
-2,234523E+0
-2,211821E+0
-2,135609E+0
-2,004264E+0
-1,813895E+0
-1,596285E+0
-1,372512E+0
-1,139659E+0
-9,139403E-1
-7,251930E-1
-5,594716E-1
-4,132086E-1
-3,000251E-1
-2,179751E-1
-1,527892E-1
-9,473807E-2
-6,360450E-2
-3,701123E-2
-7,174888E-3
1,422945E-2
3,433655E-2
6,092981E-2
9,206339E-2
1,095760E-1
1,280616E-1
1,527090E-1
1,708703E-1
1,815724E-1
1,981121E-1
2,149762E-1
2,149762E-1
2,143275E-1
2,198408E-1
2,198408E-1
2,156248E-1
2,165977E-1
2,211380E-1
2,117331E-1
2,033011E-1
2,033011E-1
1,981121E-1
1,896801E-1
1,913017E-1
1,951934E-1
1,857884E-1
1,760592E-1
1,750863E-1
1,692487E-1
1,643841E-1
1,627626E-1
1,666543E-1
1,559521E-1
1,465472E-1
1,465472E-1
1,423311E-1
1,348721E-1
1,358450E-1
1,377908E-1
1,274130E-1
1,209268E-1
1,202782E-1
1,170351E-1
1,108733E-1
1,108733E-1
1,183323E-1
1,099003E-1
1,017926E-1
1,043871E-1
1,004954E-1
9,368493E-2
9,595509E-2
1,017926E-1
9,400924E-2
9,011754E-2
8,979323E-2
8,590154E-2
8,168553E-2
8,298276E-2
8,784739E-2
7,973968E-2
7,422644E-2
7,844245E-2
7,682091E-2
7,065906E-2
7,228060E-2
7,811814E-2
7,130767E-2
6,741597E-2
6,968613E-2
6,741597E-2
6,319997E-2
6,417289E-2
7,357783E-2
6,482151E-2
6,190274E-2
6,547013E-2
6,190274E-2
5,671381E-2
6,028120E-2
6,644305E-2
5,865966E-2
5,541658E-2
5,865966E-2
5,574088E-2
5,087626E-2
5,379503E-2
5,963258E-2
5,184919E-2
4,795749E-2
5,249780E-2
4,925472E-2
4,471441E-2
4,503872E-2
5,444365E-2
4,536302E-2
4,147133E-2
4,406579E-2
4,179564E-2
3,693101E-2
3,822825E-2
4,568733E-2
3,855255E-2
3,466086E-2
3,920117E-2
3,628240E-2
3,109347E-2
3,141778E-2
3,822825E-2
3,076916E-2
2,428300E-2
2,979624E-2
2,947193E-2
2,525592E-2
2,849900E-2
3,530947E-2
2,947193E-2
2,233715E-2
2,655315E-2
2,720177E-2
2,428300E-2
2,590454E-2
3,303932E-2
2,817469E-2
2,395869E-2
2,914762E-2
2,752608E-2
2,298577E-2
2,817469E-2
3,530947E-2
2,687746E-2
2,331007E-2
2,817469E-2
2,590454E-2
2,395869E-2
2,785039E-2
3,433655E-2
2,752608E-2
2,363438E-2
2,752608E-2
2,622885E-2
2,168853E-2
2,720177E-2
3,660671E-2
2,882331E-2
2,493161E-2
2,817469E-2
2,785039E-2
2,298577E-2
2,460731E-2
3,498517E-2
2,882331E-2
2,266146E-2
2,655315E-2
2,720177E-2
2,201284E-2
2,558023E-2
3,401224E-2
2,752608E-2
2,136422E-2
2,558023E-2
2,720177E-2
2,201284E-2
2,558023E-2
3,336362E-2
2,849900E-2
2,363438E-2
2,622885E-2
2,525592E-2
2,168853E-2
2,428300E-2
3,303932E-2
2,817469E-2
2,298577E-2
2,882331E-2
2,687746E-2
2,103992E-2
2,395869E-2
3,076916E-2
2,785039E-2
2,298577E-2
2,655315E-2
2,882331E-2
2,266146E-2
2,655315E-2
3,368793E-2
2,752608E-2
2,298577E-2
2,590454E-2
2,817469E-2
2,428300E-2
2,687746E-2
3,401224E-2
2,687746E-2
2,266146E-2
2,590454E-2
2,752608E-2
2,460731E-2
2,428300E-2
3,368793E-2
2,622885E-2
2,136422E-2
2,979624E-2
2,947193E-2
2,331007E-2
2,622885E-2
3,498517E-2
2,947193E-2
2,395869E-2
2,785039E-2
2,849900E-2
2,395869E-2
2,687746E-2
3,498517E-2
2,882331E-2
2,331007E-2
2,817469E-2
2,947193E-2
2,266146E-2
2,622885E-2
3,401224E-2
2,687746E-2
2,266146E-2
2,752608E-2
2,687746E-2
2,331007E-2
2,687746E-2
3,174208E-2
2,785039E-2
2,168853E-2
2,655315E-2
2,785039E-2
2,006699E-2
2,331007E-2
3,206639E-2
2,785039E-2
2,201284E-2
2,331007E-2
2,460731E-2
1,941838E-2
2,233715E-2
3,044485E-2
2,460731E-2
2,168853E-2
2,298577E-2
2,298577E-2
1,876976E-2
2,168853E-2
3,174208E-2
2,331007E-2
2,006699E-2
2,395869E-2
2,201284E-2
1,682391E-2
1,941838E-2
2,720177E-2
2,201284E-2
1,714822E-2
2,103992E-2
1,974268E-2
1,487806E-2
1,649960E-2
2,363438E-2
1,779684E-2
1,390514E-2
1,844545E-2
1,812114E-2
1,390514E-2
1,649960E-2
2,525592E-2
1,909407E-2
1,390514E-2
1,682391E-2
1,585099E-2
1,195929E-2
1,487806E-2
2,201284E-2
1,617530E-2
1,325652E-2
1,747253E-2
1,422945E-2
9,364825E-3
1,358083E-2
1,844545E-2
1,228360E-2
6,121744E-3
9,364825E-3
1,033775E-2
5,473128E-3
7,094669E-3
1,390514E-2
5,797436E-3
1,257123E-3
6,770361E-3
4,175896E-3
-3,644176E-4
9,328148E-4
7,094669E-3
6,085067E-4
-1,013034E-3
3,851588E-3
1,581431E-3
-2,310266E-3
6,085067E-4
7,743285E-3
1,905739E-3
-3,644176E-4
4,824512E-3
5,148820E-3
3,202971E-3
7,743285E-3
1,844545E-2
1,520237E-2
1,293221E-2
1,844545E-2
2,039130E-2
1,974268E-2
2,460731E-2
3,595809E-2
3,530947E-2
3,239070E-2
3,984979E-2
4,471441E-2
4,309287E-2
4,698456E-2
5,671381E-2
5,509227E-2
5,249780E-2
5,865966E-2
6,028120E-2
5,606519E-2
6,028120E-2
6,806459E-2
6,287566E-2
5,736242E-2
6,092981E-2
5,898396E-2
5,476796E-2
5,574088E-2
6,190274E-2
5,411934E-2
4,925472E-2
5,022765E-2
4,860611E-2
4,114702E-2
4,309287E-2
4,666026E-2
3,725532E-2
3,076916E-2
3,401224E-2
3,401224E-2
2,590454E-2
2,622885E-2
3,141778E-2
2,266146E-2
1,909407E-2
2,201284E-2
2,039130E-2
1,455375E-2
1,422945E-2
2,071561E-2
1,325652E-2
6,446052E-3
1,033775E-2
1,195929E-2
7,418977E-3
9,364825E-3
1,585099E-2
8,391901E-3
2,878663E-3
7,094669E-3
7,094669E-3
3,527280E-3
9,040517E-3
1,552668E-2
9,689133E-3
3,851588E-3
7,418977E-3
1,066206E-2
4,175896E-3
6,770361E-3
1,552668E-2
9,689133E-3
4,175896E-3
7,094669E-3
9,040517E-3
4,824512E-3
6,770361E-3
1,455375E-2
9,689133E-3
4,824512E-3
5,148820E-3
9,040517E-3
1,257123E-3
7,094669E-3
1,520237E-2
1,066206E-2
5,473128E-3
9,364825E-3
1,195929E-2
6,121744E-3
1,033775E-2
2,039130E-2
1,358083E-2
7,094669E-3
1,195929E-2
1,325652E-2
7,418977E-3
9,040517E-3
2,071561E-2
1,358083E-2
8,716209E-3
1,520237E-2
1,455375E-2
7,418977E-3
1,098637E-2
1,974268E-2
1,617530E-2
9,364825E-3
1,520237E-2
1,779684E-2
1,163498E-2
1,293221E-2
2,395869E-2
1,747253E-2
1,001344E-2
1,422945E-2
1,812114E-2
1,358083E-2
1,617530E-2
2,395869E-2
1,941838E-2
1,390514E-2
1,844545E-2
2,136422E-2
1,455375E-2
1,617530E-2
2,233715E-2
2,233715E-2
1,649960E-2
2,201284E-2
2,525592E-2
2,006699E-2
2,103992E-2
2,979624E-2
2,687746E-2
1,974268E-2
2,428300E-2
2,882331E-2
2,558023E-2
2,622885E-2
3,530947E-2
3,109347E-2
2,493161E-2
2,947193E-2
3,239070E-2
2,817469E-2
3,141778E-2
3,887686E-2
3,239070E-2
2,655315E-2
3,012054E-2
3,239070E-2
2,882331E-2
3,012054E-2
3,952548E-2
3,498517E-2
2,882331E-2
3,239070E-2
3,239070E-2
2,687746E-2
2,947193E-2
3,725532E-2
3,206639E-2
2,655315E-2
3,206639E-2
3,303932E-2
2,979624E-2
2,882331E-2
3,563378E-2
3,012054E-2
2,298577E-2
2,720177E-2
2,947193E-2
2,331007E-2
2,558023E-2
3,336362E-2
2,687746E-2
2,168853E-2
2,525592E-2
2,298577E-2
1,844545E-2
2,006699E-2
2,655315E-2
2,136422E-2
1,714822E-2
2,039130E-2
1,876976E-2
1,358083E-2
1,617530E-2
2,882331E-2
2,039130E-2
1,649960E-2
1,844545E-2
1,455375E-2
1,033775E-2
1,293221E-2
2,201284E-2
1,649960E-2
1,293221E-2
1,682391E-2
1,552668E-2
1,260791E-2
1,455375E-2
2,136422E-2
1,455375E-2
8,716209E-3
1,163498E-2
9,040517E-3
3,202971E-3
5,148820E-3
1,163498E-2
3,202971E-3
-1,013034E-3
2,230047E-3
2,554355E-3
-3,607499E-3
-1,661650E-3
2,554355E-3
-3,607499E-3
-1,301243E-2
-8,147812E-3
-6,201963E-3
-1,171520E-2
-1,106658E-2
-3,931807E-3
-6,201963E-3
-1,366105E-2
-1,301243E-2
-8,796428E-3
-1,495828E-2
-1,625551E-2
-9,120736E-3
-1,430967E-2
-2,047152E-2
-1,657982E-2
-1,398536E-2
-1,917429E-2
-1,593121E-2
-8,796428E-3
-1,528259E-2
-1,917429E-2
-1,625551E-2
-1,366105E-2
-1,917429E-2
-1,690413E-2
-6,850580E-3
-1,236382E-2
-1,495828E-2
-9,769352E-3
-1,074228E-2
-1,301243E-2
-9,120736E-3
-1,661650E-3
-5,553347E-3
-9,769352E-3
-5,229039E-3
-5,229039E-3
-8,472120E-3
-4,904731E-3
6,770361E-3
9,328148E-4
-2,310266E-3
3,527280E-3
2,878663E-3
2,841986E-4
4,500204E-3
1,098637E-2
7,743285E-3
4,175896E-3
9,689133E-3
9,364825E-3
6,446052E-3
1,033775E-2
1,779684E-2
1,195929E-2
6,770361E-3
1,131067E-2
9,040517E-3
5,148820E-3
1,001344E-2
1,974268E-2
1,001344E-2
8,391901E-3
1,163498E-2
1,293221E-2
1,001344E-2
1,228360E-2
2,103992E-2
1,585099E-2
1,163498E-2
1,617530E-2
1,747253E-2
1,422945E-2
1,682391E-2
2,720177E-2
2,298577E-2
1,974268E-2
2,331007E-2
2,363438E-2
2,039130E-2
2,201284E-2
2,914762E-2
2,331007E-2
2,006699E-2
2,428300E-2
2,395869E-2
1,941838E-2
2,460731E-2
3,174208E-2
2,395869E-2
1,941838E-2
2,298577E-2
2,103992E-2
1,909407E-2
1,941838E-2
2,817469E-2
2,168853E-2
1,747253E-2
2,266146E-2
2,103992E-2
1,552668E-2
1,812114E-2
2,525592E-2
2,006699E-2
1,649960E-2
1,941838E-2
1,812114E-2
1,455375E-2
1,714822E-2
2,460731E-2
2,039130E-2
1,455375E-2
1,974268E-2
1,941838E-2
1,552668E-2
1,649960E-2
2,460731E-2
1,876976E-2
1,422945E-2
1,844545E-2
1,649960E-2
1,293221E-2
1,617530E-2
2,168853E-2
1,617530E-2
1,293221E-2
1,585099E-2
1,487806E-2
8,067593E-3
1,325652E-2
1,941838E-2
1,260791E-2
9,364825E-3
1,293221E-2
1,098637E-2
7,418977E-3
1,098637E-2
1,941838E-2
1,325652E-2
7,094669E-3
1,131067E-2
1,098637E-2
7,418977E-3
9,364825E-3
1,682391E-2
1,163498E-2
6,770361E-3
9,040517E-3
8,716209E-3
4,500204E-3
6,770361E-3
1,293221E-2
9,040517E-3
4,824512E-3
6,770361E-3
6,770361E-3
-4,010948E-5
2,554355E-3
1,390514E-2
4,824512E-3
-1,013034E-3
2,554355E-3
3,527280E-3
-2,634574E-3
-1,661650E-3
6,446052E-3
1,257123E-3
-4,904731E-3
-1,013034E-3
9,328148E-4
-4,904731E-3
-5,229039E-3
2,230047E-3
-2,958882E-3
-9,445044E-3
-5,877655E-3
-3,283190E-3
-9,120736E-3
-8,472120E-3
-4,010948E-5
-4,904731E-3
-1,171520E-2
-1,009366E-2
-6,526271E-3
-1,074228E-2
-9,769352E-3
-4,256115E-3
-8,472120E-3
-1,593121E-2
-1,106658E-2
-7,499196E-3
-1,268813E-2
-1,398536E-2
-6,201963E-3
-9,120736E-3
-1,722844E-2
-1,398536E-2
-9,769352E-3
-1,495828E-2
-1,560690E-2
-8,796428E-3
-1,074228E-2
-1,820136E-2
-1,366105E-2
-1,009366E-2
-1,722844E-2
-1,690413E-2
-9,120736E-3
-9,769352E-3
-1,820136E-2
-1,690413E-2
-1,074228E-2
-1,625551E-2
-1,625551E-2
-8,796428E-3
-9,769352E-3
-1,755275E-2
-1,366105E-2
-1,041797E-2
-1,593121E-2
-1,301243E-2
-4,580423E-3
-9,445044E-3
-1,690413E-2
-1,366105E-2
-9,445044E-3
-1,301243E-2
-1,366105E-2
-4,580423E-3
-8,147812E-3
-1,495828E-2
-1,009366E-2
-5,877655E-3
-1,268813E-2
-1,106658E-2
-2,634574E-3
-6,850580E-3
-1,398536E-2
-9,769352E-3
-4,904731E-3
-1,074228E-2
-9,769352E-3
-6,887257E-4
-2,958882E-3
-1,333674E-2
-7,499196E-3
-1,661650E-3
-8,147812E-3
-6,850580E-3
-6,887257E-4
-1,661650E-3
-7,174888E-3
-3,607499E-3
1,905739E-3
-4,580423E-3
-4,580423E-3
3,527280E-3
2,554355E-3
-6,850580E-3
-1,985958E-3
2,230047E-3
-3,931807E-3
-1,013034E-3
5,797436E-3
2,878663E-3
-4,256115E-3
-6,887257E-4
2,554355E-3
-3,283190E-3
-1,985958E-3
5,148820E-3
2,878663E-3
-4,904731E-3
-1,985958E-3
4,500204E-3
-2,310266E-3
-1,337342E-3
6,121744E-3
3,851588E-3
-4,256115E-3
-2,634574E-3
2,554355E-3
-3,283190E-3
-2,310266E-3
5,148820E-3
2,878663E-3
-4,256115E-3
-2,958882E-3
2,554355E-3
-3,931807E-3
-5,553347E-3
2,878663E-3
-1,013034E-3
-6,201963E-3
-3,644176E-4
1,581431E-3
-4,904731E-3
-4,256115E-3
3,527280E-3
6,085067E-4
-6,850580E-3
-3,607499E-3
1,257123E-3
-5,553347E-3
-5,229039E-3
6,085067E-4
-1,661650E-3
-7,499196E-3
-2,958882E-3
-6,887257E-4
-5,553347E-3
-6,201963E-3
-1,013034E-3
-1,985958E-3
-9,769352E-3
-7,174888E-3
-1,013034E-3
-6,201963E-3
-6,526271E-3
9,328148E-4
-2,634574E-3
-1,236382E-2
-7,174888E-3
-2,310266E-3
-9,445044E-3
-7,174888E-3
-6,887257E-4
-3,931807E-3
-1,203951E-2
-8,472120E-3
-3,607499E-3
-9,120736E-3
-9,769352E-3
-1,013034E-3
-4,580423E-3
-1,430967E-2
-8,472120E-3
-3,283190E-3
-8,796428E-3
-9,445044E-3
-1,661650E-3
-5,229039E-3
-1,366105E-2
-8,796428E-3
-3,283190E-3
-7,174888E-3
-9,120736E-3
-4,580423E-3
-6,850580E-3
-1,593121E-2
-1,074228E-2
-6,526271E-3
-1,171520E-2
-1,106658E-2
-5,877655E-3
-9,120736E-3
-1,884998E-2
-1,593121E-2
-1,074228E-2
-1,560690E-2
-1,430967E-2
-8,796428E-3
-1,009366E-2
-1,820136E-2
-1,495828E-2
-1,041797E-2
-1,820136E-2
-1,657982E-2
-6,850580E-3
-1,074228E-2
-1,820136E-2
-1,528259E-2
-1,009366E-2
-1,528259E-2
-1,463397E-2
-6,850580E-3
-1,009366E-2
-1,787705E-2
-1,528259E-2
-9,120736E-3
-1,528259E-2
-1,560690E-2
-6,526271E-3
-1,041797E-2
-1,917429E-2
-1,430967E-2
-9,769352E-3
-1,528259E-2
-1,690413E-2
-7,499196E-3
-9,120736E-3
-1,690413E-2
-1,009366E-2
-5,553347E-3
-9,769352E-3
-1,106658E-2
-2,634574E-3
-5,229039E-3
-1,301243E-2
-8,147812E-3
-4,256115E-3
-8,472120E-3
-6,526271E-3
1,257123E-3
-4,010948E-5
-1,041797E-2
-5,553347E-3
2,841986E-4
-6,850580E-3
-6,526271E-3
1,905739E-3
-2,634574E-3
-8,796428E-3
-4,904731E-3
-6,887257E-4
-4,580423E-3
-4,256115E-3
2,878663E-3
2,230047E-3
-5,229039E-3
-2,958882E-3
2,878663E-3
-4,256115E-3
-3,283190E-3
7,094669E-3
4,824512E-3
-2,634574E-3
1,905739E-3
5,473128E-3
-6,887257E-4
2,230047E-3
1,001344E-2
7,743285E-3
6,085067E-4
2,554355E-3
9,364825E-3
3,527280E-3
3,851588E-3
1,098637E-2
8,391901E-3
-4,010948E-5
7,418977E-3
1,163498E-2
5,797436E-3
6,446052E-3
1,325652E-2
8,716209E-3
3,527280E-3
1,131067E-2
1,552668E-2
1,001344E-2
1,033775E-2
1,844545E-2
1,682391E-2
8,391901E-3
1,325652E-2
1,909407E-2
1,228360E-2
1,358083E-2
2,039130E-2
1,812114E-2
1,066206E-2
1,585099E-2
1,941838E-2
1,552668E-2
1,552668E-2
2,266146E-2
2,071561E-2
1,228360E-2
1,682391E-2
2,298577E-2
1,552668E-2
1,714822E-2
2,590454E-2
2,298577E-2
1,455375E-2
1,844545E-2
2,233715E-2
1,779684E-2
2,039130E-2
2,785039E-2
2,525592E-2
1,714822E-2
2,136422E-2
2,525592E-2
1,941838E-2
2,071561E-2
2,914762E-2
2,168853E-2
1,747253E-2
2,266146E-2
2,687746E-2
2,363438E-2
2,201284E-2
3,271501E-2
2,785039E-2
1,909407E-2
2,363438E-2
2,817469E-2
2,233715E-2
2,363438E-2
3,239070E-2
2,655315E-2
2,071561E-2
2,525592E-2
2,720177E-2
2,395869E-2
2,428300E-2
3,174208E-2
2,785039E-2
2,168853E-2
2,590454E-2
2,752608E-2
2,266146E-2
2,460731E-2
3,239070E-2
3,044485E-2
2,233715E-2
2,752608E-2
3,012054E-2
2,363438E-2
2,428300E-2
3,141778E-2
3,076916E-2
2,201284E-2
2,428300E-2
3,076916E-2
2,428300E-2
2,428300E-2
3,206639E-2
2,752608E-2
1,941838E-2
2,298577E-2
2,849900E-2
2,201284E-2
2,395869E-2
2,849900E-2
2,817469E-2
1,909407E-2
2,428300E-2
2,979624E-2
2,331007E-2
2,298577E-2
3,076916E-2
2,882331E-2
1,909407E-2
2,266146E-2
2,914762E-2
2,428300E-2
2,363438E-2
2,817469E-2
2,687746E-2
1,812114E-2
2,201284E-2
2,849900E-2
2,266146E-2
2,168853E-2
2,979624E-2
2,849900E-2
2,039130E-2
2,168853E-2
2,655315E-2
2,233715E-2
2,201284E-2
2,752608E-2
2,687746E-2
1,941838E-2
2,233715E-2
2,720177E-2
2,103992E-2
2,168853E-2
2,817469E-2
2,590454E-2
1,714822E-2
2,298577E-2
2,785039E-2
2,071561E-2
2,136422E-2
2,785039E-2
2,849900E-2
1,779684E-2
2,006699E-2
2,558023E-2
2,136422E-2
1,974268E-2
2,525592E-2
2,363438E-2
1,455375E-2
1,941838E-2
2,493161E-2
1,876976E-2
1,876976E-2
2,266146E-2
2,233715E-2
1,293221E-2
1,617530E-2
2,331007E-2
1,876976E-2
1,682391E-2
2,071561E-2
2,201284E-2
1,260791E-2
1,714822E-2
2,395869E-2
2,071561E-2
1,617530E-2
1,941838E-2
2,168853E-2
1,228360E-2
1,747253E-2
2,460731E-2
2,233715E-2
1,844545E-2
2,136422E-2
2,298577E-2
1,260791E-2
1,487806E-2
2,298577E-2
2,071561E-2
1,779684E-2
2,168853E-2
2,331007E-2
1,293221E-2
1,520237E-2
2,395869E-2
2,136422E-2
1,812114E-2
2,039130E-2
2,233715E-2
1,033775E-2
1,325652E-2
2,233715E-2
2,103992E-2
1,682391E-2
2,039130E-2
2,136422E-2
1,293221E-2
1,585099E-2
2,136422E-2
2,071561E-2
1,585099E-2
1,844545E-2
2,331007E-2
1,520237E-2
1,520237E-2
2,266146E-2
2,136422E-2
1,812114E-2
2,071561E-2
2,331007E-2
1,455375E-2
1,552668E-2
2,136422E-2
2,168853E-2
1,682391E-2
2,201284E-2
2,428300E-2
1,325652E-2
1,552668E-2
2,103992E-2
2,201284E-2
1,747253E-2
2,071561E-2
2,233715E-2
1,033775E-2
1,358083E-2
2,006699E-2
2,168853E-2
1,812114E-2
1,974268E-2
2,363438E-2
1,228360E-2
1,422945E-2
2,006699E-2
2,168853E-2
1,649960E-2
2,006699E-2
2,363438E-2
1,520237E-2
1,682391E-2
2,266146E-2
2,298577E-2
1,844545E-2
2,103992E-2
2,460731E-2
1,422945E-2
1,682391E-2
2,395869E-2
2,558023E-2
2,071561E-2
2,071561E-2
2,363438E-2
1,358083E-2
1,844545E-2
2,558023E-2
2,168853E-2
2,103992E-2
2,428300E-2
2,622885E-2
1,617530E-2
1,682391E-2
2,428300E-2
2,266146E-2
1,876976E-2
2,298577E-2
2,558023E-2
1,293221E-2
1,682391E-2
2,428300E-2
2,201284E-2
1,812114E-2
2,006699E-2
2,363438E-2
1,520237E-2
1,649960E-2
2,363438E-2
2,136422E-2
1,714822E-2
2,136422E-2
2,460731E-2
1,487806E-2
1,779684E-2
2,493161E-2
2,136422E-2
2,039130E-2
2,201284E-2
2,395869E-2
1,487806E-2
1,876976E-2
2,590454E-2
2,298577E-2
2,071561E-2
2,395869E-2
2,558023E-2
1,487806E-2
1,812114E-2
2,460731E-2
2,136422E-2
2,039130E-2
2,428300E-2
2,266146E-2
1,487806E-2
1,909407E-2
2,525592E-2
2,136422E-2
1,876976E-2
2,395869E-2
2,590454E-2
1,585099E-2
1,682391E-2
2,363438E-2
2,233715E-2
1,876976E-2
2,395869E-2
2,590454E-2
1,585099E-2
1,682391E-2
2,233715E-2
2,298577E-2
2,201284E-2
2,331007E-2
2,590454E-2
1,520237E-2
1,974268E-2
2,493161E-2
2,168853E-2
2,006699E-2
2,460731E-2
2,428300E-2
1,325652E-2
1,617530E-2
2,201284E-2
1,974268E-2
1,747253E-2
2,136422E-2
2,395869E-2
1,293221E-2
1,260791E-2
2,006699E-2
1,941838E-2
1,714822E-2
2,039130E-2
2,201284E-2
1,195929E-2
1,487806E-2
2,071561E-2
1,909407E-2
1,649960E-2
1,682391E-2
2,201284E-2
1,325652E-2
1,358083E-2
1,974268E-2
2,006699E-2
1,552668E-2
1,714822E-2
1,941838E-2
1,098637E-2
1,325652E-2
1,941838E-2
2,006699E-2
1,552668E-2
1,747253E-2
2,103992E-2
1,098637E-2
1,163498E-2
1,876976E-2
2,006699E-2
1,585099E-2
1,812114E-2
2,071561E-2
1,098637E-2
1,325652E-2
1,682391E-2
2,233715E-2
1,682391E-2
1,747253E-2
2,136422E-2
1,131067E-2
1,260791E-2
1,974268E-2
2,136422E-2
1,487806E-2
1,812114E-2
2,201284E-2
1,163498E-2
1,390514E-2
2,006699E-2
1,812114E-2
1,682391E-2
1,844545E-2
2,006699E-2
1,001344E-2
1,293221E-2
1,941838E-2
2,039130E-2
1,682391E-2
1,844545E-2
1,941838E-2
9,040517E-3
1,260791E-2
2,006699E-2
1,812114E-2
1,520237E-2
1,714822E-2
2,136422E-2
1,293221E-2
1,390514E-2
2,039130E-2
2,103992E-2
1,649960E-2
1,941838E-2
2,428300E-2
1,390514E-2
1,552668E-2
2,395869E-2
2,233715E-2
1,876976E-2
2,103992E-2
2,201284E-2
1,487806E-2
1,714822E-2
2,201284E-2
2,266146E-2
1,909407E-2
2,006699E-2
2,136422E-2
1,293221E-2
1,552668E-2
2,266146E-2
2,363438E-2
1,714822E-2
1,909407E-2
2,298577E-2
1,325652E-2
1,552668E-2
2,233715E-2
2,266146E-2
1,909407E-2
1,909407E-2
2,331007E-2
1,358083E-2
1,390514E-2
2,266146E-2
2,201284E-2
1,876976E-2
2,006699E-2
2,363438E-2
1,325652E-2
1,682391E-2
2,266146E-2
2,039130E-2
1,876976E-2
2,136422E-2
2,331007E-2
1,422945E-2
1,585099E-2
2,395869E-2
2,298577E-2
1,909407E-2
2,136422E-2
2,493161E-2
1,487806E-2
1,552668E-2
2,201284E-2
2,103992E-2
1,844545E-2
2,233715E-2
2,395869E-2
1,358083E-2
1,455375E-2
2,233715E-2
2,331007E-2
1,876976E-2
2,006699E-2
2,168853E-2
1,422945E-2
1,520237E-2
2,168853E-2
2,233715E-2
1,876976E-2
2,298577E-2
2,331007E-2
1,422945E-2
1,747253E-2
2,168853E-2
2,266146E-2
1,941838E-2
1,909407E-2
2,331007E-2
1,455375E-2
1,487806E-2
1,974268E-2
2,201284E-2
1,779684E-2
1,520237E-2
1,876976E-2
1,422945E-2
1,325652E-2
1,779684E-2
2,136422E-2
1,714822E-2
1,487806E-2
1,974268E-2
1,422945E-2
1,422945E-2
1,909407E-2
2,201284E-2
1,520237E-2
1,649960E-2
2,071561E-2
1,228360E-2
1,358083E-2
1,974268E-2
2,201284E-2
1,585099E-2
1,617530E-2
2,103992E-2
1,455375E-2
1,195929E-2
1,812114E-2
2,266146E-2
2,201284E-2
2,687746E-2
3,174208E-2
2,590454E-2
2,785039E-2
4,082271E-2
5,541658E-2
6,092981E-2
6,611874E-2
6,968613E-2
6,611874E-2
7,098336E-2
6,936182E-2
6,255135E-2
4,471441E-2
3,239070E-2
2,817469E-2
1,974268E-2
1,876976E-2
2,266146E-2
2,363438E-2
1,033775E-2
-1,013034E-3
-8,147812E-3
-2,241737E-2
-2,987645E-2
-2,760630E-2
-2,403891E-2
-2,825491E-2
-2,630907E-2
-1,495828E-2
-1,430967E-2
-1,236382E-2
-3,283190E-3
5,148820E-3
1,581431E-3
-4,010948E-5
4,500204E-3
-1,661650E-3
-5,553347E-3
1,905739E-3
1,033775E-2
4,500204E-3
6,446052E-3
1,358083E-2
1,163498E-2
1,390514E-2
2,168853E-2
3,044485E-2
2,655315E-2
2,655315E-2
3,076916E-2
2,785039E-2
2,849900E-2
3,174208E-2
4,017409E-2
3,498517E-2
3,239070E-2
3,660671E-2
2,979624E-2
3,044485E-2
3,628240E-2
4,179564E-2
3,660671E-2
3,401224E-2
3,725532E-2
3,433655E-2
3,303932E-2
3,628240E-2
4,309287E-2
3,822825E-2
3,498517E-2
4,017409E-2
3,498517E-2
3,303932E-2
3,920117E-2
4,179564E-2
3,466086E-2
3,498517E-2
4,179564E-2
3,563378E-2
3,239070E-2
3,466086E-2
3,530947E-2
2,622885E-2
2,331007E-2
2,460731E-2
1,487806E-2
1,131067E-2
1,552668E-2
1,714822E-2
9,040517E-3
7,743285E-3
8,391901E-3
1,257123E-3
-6,887257E-4
6,121744E-3
7,743285E-3
5,148820E-3
6,770361E-3
1,001344E-2
7,094669E-3
9,040517E-3
1,682391E-2
2,039130E-2
1,649960E-2
1,812114E-2
2,363438E-2
1,682391E-2
1,909407E-2
2,395869E-2
2,525592E-2
2,006699E-2
2,136422E-2
2,395869E-2
1,747253E-2
1,552668E-2
2,233715E-2
2,460731E-2
1,941838E-2
1,844545E-2
2,363438E-2
1,487806E-2
1,552668E-2
2,103992E-2
2,266146E-2
1,812114E-2
1,779684E-2
1,941838E-2
1,358083E-2
1,228360E-2
1,682391E-2
1,974268E-2
1,195929E-2
9,040517E-3
1,195929E-2
-3,644176E-4
-3,283190E-3
-2,958882E-3
-1,236382E-2
-2,857922E-2
-4,641617E-2
-6,360450E-2
-1,044673E-1
-1,346280E-1
-1,456544E-1
-1,537621E-1
-1,670588E-1
-1,670588E-1
-1,628428E-1
-1,871659E-1
-2,092188E-1
-2,131105E-1
-1,810040E-1
-8,436021E-2
6,579443E-2
2,697842E-1
5,548511E-1
9,479125E-1
1,338379E+0
1,608852E+0
1,741495E+0
1,822247E+0
1,922134E+0
2,015859E+0
2,061911E+0
2,022021E+0
1,906892E+0
1,732090E+0
1,505074E+0
1,206386E+0
8,214323E-1
3,884810E-1
-6,911773E-2
-5,286623E-1
-9,655053E-1
-1,330352E+0
-1,623202E+0
-1,877784E+0
-2,069774E+0
-2,190741E+0
-2,240360E+0
-2,219929E+0
-2,122637E+0
-1,964374E+0
-1,774005E+0
-1,544395E+0
-1,304407E+0
-1,073176E+0
-8,607538E-1
-6,677905E-1
-5,017447E-1
-3,762375E-1
-2,724589E-1
-1,871659E-1
-1,265203E-1
-8,922484E-2
-5,484818E-2
-2,209306E-2
-6,526271E-3
1,747253E-2
4,601164E-2
7,260490E-2
8,914462E-2
1,144406E-1
1,397367E-1
1,523847E-1
1,721675E-1
1,938961E-1
2,081657E-1
2,081657E-1
2,143275E-1
2,227596E-1
2,156248E-1
2,156248E-1
2,217866E-1
2,224352E-1
2,133546E-1
2,097872E-1
2,084900E-1
1,968149E-1
1,977878E-1
1,984364E-1
1,961663E-1
1,870857E-1
1,844912E-1
1,851398E-1
1,728161E-1
1,705460E-1
1,721675E-1
1,711946E-1
1,627626E-1
1,601681E-1
1,595195E-1
1,462228E-1
1,458985E-1
1,452499E-1
1,420068E-1
1,358450E-1
1,329262E-1
1,329262E-1
1,206025E-1
1,180080E-1
1,225484E-1
1,209268E-1
1,121705E-1
1,105490E-1
1,092517E-1
9,692801E-2
9,725232E-2
9,952248E-2
1,014683E-1
9,400924E-2
9,498216E-2
9,530647E-2
8,557723E-2
8,395569E-2
8,817169E-2
8,979323E-2
8,330707E-2
8,200984E-2
8,428000E-2
7,487506E-2
7,422644E-2
8,006399E-2
8,200984E-2
7,325352E-2
7,163198E-2
7,487506E-2
6,936182E-2
6,676736E-2
7,195629E-2
7,617229E-2
6,774028E-2
6,676736E-2
6,806459E-2
6,255135E-2
6,255135E-2
6,741597E-2
7,130767E-2
6,417289E-2
6,482151E-2
6,644305E-2
5,736242E-2
5,703812E-2
6,255135E-2
6,644305E-2
5,865966E-2
5,768673E-2
6,028120E-2
5,314642E-2
5,314642E-2
5,703812E-2
5,703812E-2
5,022765E-2
5,087626E-2
5,347073E-2
4,666026E-2
4,666026E-2
5,087626E-2
4,990334E-2
4,439010E-2
4,536302E-2
4,860611E-2
3,563378E-2
3,822825E-2
4,439010E-2
4,568733E-2
3,984979E-2
4,147133E-2
4,179564E-2
3,271501E-2
3,433655E-2
4,179564E-2
4,276856E-2
3,725532E-2
3,757963E-2
4,049840E-2
3,206639E-2
3,239070E-2
4,017409E-2
4,082271E-2
3,725532E-2
3,855255E-2
4,114702E-2
3,271501E-2
3,433655E-2
4,049840E-2
4,276856E-2
3,757963E-2
3,855255E-2
4,082271E-2
3,239070E-2
3,368793E-2
3,952548E-2
4,503872E-2
3,790394E-2
3,757963E-2
3,984979E-2
3,141778E-2
3,433655E-2
4,114702E-2
4,082271E-2
3,595809E-2
3,790394E-2
4,049840E-2
3,239070E-2
3,336362E-2
4,114702E-2
4,147133E-2
3,530947E-2
3,563378E-2
3,822825E-2
3,076916E-2
3,174208E-2
3,952548E-2
4,017409E-2
3,401224E-2
3,530947E-2
3,757963E-2
3,109347E-2
3,109347E-2
3,595809E-2
3,887686E-2
3,433655E-2
3,693101E-2
4,244425E-2
3,271501E-2
3,044485E-2
3,757963E-2
4,017409E-2
3,303932E-2
3,530947E-2
3,952548E-2
3,303932E-2
3,563378E-2
4,147133E-2
4,439010E-2
3,757963E-2
3,693101E-2
4,276856E-2
3,595809E-2
3,660671E-2
4,179564E-2
4,439010E-2
4,082271E-2
4,114702E-2
4,601164E-2
3,887686E-2
3,984979E-2
4,568733E-2
4,860611E-2
4,471441E-2
4,309287E-2
4,698456E-2
4,017409E-2
3,984979E-2
4,698456E-2
5,120057E-2
4,730887E-2
4,601164E-2
5,152488E-2
4,374148E-2
4,406579E-2
5,120057E-2
5,055195E-2
4,503872E-2
4,503872E-2
4,990334E-2
4,471441E-2
4,406579E-2
4,957903E-2
5,444365E-2
4,763318E-2
4,730887E-2
5,217349E-2
4,471441E-2
4,536302E-2
5,087626E-2
5,411934E-2
4,925472E-2
5,022765E-2
5,444365E-2
4,990334E-2
4,990334E-2
5,379503E-2
5,606519E-2
5,184919E-2
5,184919E-2
5,476796E-2
4,730887E-2
4,666026E-2
5,282211E-2
5,509227E-2
4,957903E-2
5,152488E-2
5,249780E-2
4,341718E-2
4,439010E-2
4,828180E-2
5,087626E-2
4,568733E-2
4,666026E-2
4,860611E-2
3,952548E-2
4,017409E-2
4,536302E-2
4,730887E-2
4,114702E-2
4,276856E-2
4,471441E-2
3,660671E-2
3,563378E-2
4,017409E-2
4,309287E-2
3,822825E-2
3,920117E-2
4,179564E-2
3,271501E-2
3,303932E-2
3,952548E-2
4,114702E-2
3,271501E-2
3,433655E-2
3,563378E-2
2,882331E-2
2,882331E-2
3,271501E-2
3,498517E-2
2,817469E-2
2,849900E-2
3,303932E-2
2,460731E-2
2,233715E-2
2,655315E-2
3,303932E-2
2,331007E-2
2,590454E-2
2,752608E-2
1,909407E-2
1,876976E-2
2,363438E-2
2,752608E-2
2,168853E-2
1,974268E-2
2,363438E-2
1,617530E-2
1,487806E-2
1,747253E-2
2,331007E-2
1,714822E-2
1,358083E-2
1,747253E-2
1,195929E-2
1,066206E-2
1,422945E-2
1,649960E-2
9,364825E-3
8,391901E-3
1,098637E-2
6,446052E-3
3,202971E-3
7,094669E-3
1,325652E-2
7,418977E-3
4,500204E-3
5,148820E-3
2,841986E-4
-1,337342E-3
3,851588E-3
9,689133E-3
3,851588E-3
1,257123E-3
7,094669E-3
4,175896E-3
5,148820E-3
9,040517E-3
2,006699E-2
1,455375E-2
1,293221E-2
1,909407E-2
1,812114E-2
1,844545E-2
2,558023E-2
3,757963E-2
3,336362E-2
3,368793E-2
4,211994E-2
3,984979E-2
3,790394E-2
4,536302E-2
5,217349E-2
4,860611E-2
4,666026E-2
5,055195E-2
4,795749E-2
4,730887E-2
5,184919E-2
5,703812E-2
4,860611E-2
4,503872E-2
4,925472E-2
4,114702E-2
3,725532E-2
4,114702E-2
4,211994E-2
3,595809E-2
3,141778E-2
3,076916E-2
2,201284E-2
1,909407E-2
2,168853E-2
2,331007E-2
1,455375E-2
1,098637E-2
1,260791E-2
5,148820E-3
1,257123E-3
3,202971E-3
5,797436E-3
-1,661650E-3
-3,283190E-3
-1,985958E-3
-9,769352E-3
-1,301243E-2
-8,796428E-3
-5,553347E-3
-1,398536E-2
-1,820136E-2
-1,463397E-2
-2,047152E-2
-2,209306E-2
-1,755275E-2
-1,333674E-2
-2,274168E-2
-2,663337E-2
-2,241737E-2
-2,955215E-2
-3,020076E-2
-2,468752E-2
-2,047152E-2
-2,760630E-2
-3,020076E-2
-2,695768E-2
-3,182230E-2
-3,311954E-2
-3,020076E-2
-2,663337E-2
-3,409246E-2
-3,571400E-2
-2,987645E-2
-3,571400E-2
-3,928139E-2
-3,279523E-2
-2,760630E-2
-3,636262E-2
-3,765985E-2
-3,117369E-2
-3,506538E-2
-3,701123E-2
-3,344384E-2
-2,760630E-2
-3,344384E-2
-3,474108E-2
-3,052507E-2
-3,538969E-2
-3,636262E-2
-3,052507E-2
-2,468752E-2
-3,182230E-2
-3,344384E-2
-2,793061E-2
-3,344384E-2
-3,441677E-2
-2,793061E-2
-2,403891E-2
-3,084938E-2
-3,020076E-2
-2,630907E-2
-2,922784E-2
-3,149799E-2
-2,533614E-2
-1,787705E-2
-2,436322E-2
-2,598476E-2
-2,209306E-2
-2,533614E-2
-2,695768E-2
-2,176875E-2
-1,398536E-2
-2,047152E-2
-2,014721E-2
-1,755275E-2
-2,241737E-2
-2,144444E-2
-1,820136E-2
-1,009366E-2
-1,690413E-2
-1,820136E-2
-1,495828E-2
-1,625551E-2
-1,949860E-2
-1,203951E-2
-5,553347E-3
-1,203951E-2
-1,203951E-2
-4,904731E-3
-8,472120E-3
-1,041797E-2
-6,201963E-3
2,841986E-4
-5,553347E-3
-6,201963E-3
-1,661650E-3
-2,958882E-3
-5,877655E-3
-1,661650E-3
6,770361E-3
-6,887257E-4
-2,634574E-3
6,085067E-4
-6,887257E-4
-3,931807E-3
9,328148E-4
6,770361E-3
2,230047E-3
-1,013034E-3
2,554355E-3
2,878663E-3
-3,644176E-4
3,202971E-3
1,001344E-2
2,554355E-3
-2,310266E-3
2,554355E-3
2,878663E-3
9,328148E-4
2,878663E-3
9,689133E-3
1,257123E-3
-1,013034E-3
2,554355E-3
9,328148E-4
-1,661650E-3
-3,644176E-4
7,094669E-3
2,878663E-3
-2,310266E-3
1,257123E-3
-1,013034E-3
-4,904731E-3
-2,634574E-3
4,175896E-3
-3,607499E-3
-7,499196E-3
-2,310266E-3
-7,823504E-3
-9,769352E-3
-8,472120E-3
-1,013034E-3
-8,147812E-3
-1,463397E-2
-1,009366E-2
-8,796428E-3
-1,593121E-2
-1,430967E-2
-7,499196E-3
-1,463397E-2
-2,047152E-2
-1,722844E-2
-1,917429E-2
-2,371460E-2
-2,241737E-2
-1,625551E-2
-2,112014E-2
-2,760630E-2
-2,501183E-2
-2,630907E-2
-3,117369E-2
-2,987645E-2
-2,436322E-2
-2,857922E-2
-3,668692E-2
-3,474108E-2
-3,344384E-2
-3,895708E-2
-3,668692E-2
-2,987645E-2
-3,701123E-2
-4,252447E-2
-4,220016E-2
-3,960570E-2
-4,479463E-2
-4,511893E-2
-3,701123E-2
-4,284878E-2
-5,063217E-2
-4,836202E-2
-4,641617E-2
-5,192940E-2
-4,933494E-2
-4,155155E-2
-4,738909E-2
-5,322664E-2
-5,063217E-2
-5,063217E-2
-5,517249E-2
-5,355095E-2
-4,414601E-2
-4,998356E-2
-5,549679E-2
-5,225371E-2
-5,063217E-2
-5,646972E-2
-5,355095E-2
-4,414601E-2
-4,933494E-2
-5,387525E-2
-4,965925E-2
-4,965925E-2
-5,452387E-2
-5,192940E-2
-4,252447E-2
-4,641617E-2
-5,225371E-2
-4,901063E-2
-4,576755E-2
-5,160510E-2
-5,095648E-2
-4,090293E-2
-4,382170E-2
-4,868632E-2
-4,284878E-2
-4,252447E-2
-4,868632E-2
-4,511893E-2
-3,798416E-2
-4,349739E-2
-4,511893E-2
-3,895708E-2
-3,701123E-2
-4,252447E-2
-4,057862E-2
-3,182230E-2
-3,571400E-2
-4,090293E-2
-3,636262E-2
-3,214661E-2
-3,701123E-2
-3,409246E-2
-2,501183E-2
-2,922784E-2
-3,441677E-2
-3,052507E-2
-2,825491E-2
-3,279523E-2
-2,922784E-2
-1,949860E-2
-2,371460E-2
-3,052507E-2
-2,630907E-2
-2,144444E-2
-2,403891E-2
-2,241737E-2
-1,593121E-2
-1,852567E-2
-2,501183E-2
-1,949860E-2
-1,430967E-2
-1,884998E-2
-1,755275E-2
-7,499196E-3
-1,074228E-2
-1,820136E-2
-1,301243E-2
-8,472120E-3
-1,139089E-2
-1,074228E-2
-2,310266E-3
-5,229039E-3
-1,203951E-2
-8,147812E-3
-2,958882E-3
-9,120736E-3
-6,201963E-3
2,230047E-3
-2,958882E-3
-8,472120E-3
-3,931807E-3
1,581431E-3
-2,958882E-3
-1,013034E-3
8,716209E-3
5,473128E-3
-4,904731E-3
1,257123E-3
7,743285E-3
6,085067E-4
1,581431E-3
1,098637E-2
8,067593E-3
1,905739E-3
5,797436E-3
1,195929E-2
5,797436E-3
6,121744E-3
1,325652E-2
1,293221E-2
4,824512E-3
8,716209E-3
1,422945E-2
1,163498E-2
1,066206E-2
1,909407E-2
1,714822E-2
8,391901E-3
1,455375E-2
2,006699E-2
1,422945E-2
1,487806E-2
2,233715E-2
2,136422E-2
1,293221E-2
1,812114E-2
2,331007E-2
1,876976E-2
1,844545E-2
2,752608E-2
2,493161E-2
1,747253E-2
1,974268E-2
2,298577E-2
1,812114E-2
1,974268E-2
3,076916E-2
2,558023E-2
1,876976E-2
2,103992E-2
2,558023E-2
2,103992E-2
2,039130E-2
2,817469E-2
2,395869E-2
1,812114E-2
2,168853E-2
2,622885E-2
2,071561E-2
2,103992E-2
3,141778E-2
2,720177E-2
1,941838E-2
2,428300E-2
2,622885E-2
1,941838E-2
2,136422E-2
3,012054E-2
2,785039E-2
1,909407E-2
2,168853E-2
2,687746E-2
2,266146E-2
2,331007E-2
3,336362E-2
2,979624E-2
1,974268E-2
2,395869E-2
2,849900E-2
2,266146E-2
2,428300E-2
3,239070E-2
2,849900E-2
2,039130E-2
2,395869E-2
2,849900E-2
2,493161E-2
2,428300E-2
3,012054E-2
2,882331E-2
2,006699E-2
2,266146E-2
2,720177E-2
2,039130E-2
2,201284E-2
3,044485E-2
2,849900E-2
2,071561E-2
2,395869E-2
2,914762E-2
2,233715E-2
2,201284E-2
2,817469E-2
2,882331E-2
1,844545E-2
2,168853E-2
2,849900E-2
2,168853E-2
1,909407E-2
2,720177E-2
2,622885E-2
1,714822E-2
2,071561E-2
2,655315E-2
2,103992E-2
2,006699E-2
2,590454E-2
2,622885E-2
1,617530E-2
1,941838E-2
2,590454E-2
2,103992E-2
2,039130E-2
2,558023E-2
2,525592E-2
1,552668E-2
1,876976E-2
2,525592E-2
1,974268E-2
1,974268E-2
2,395869E-2
2,428300E-2
1,520237E-2
1,682391E-2
2,363438E-2
1,941838E-2
1,649960E-2
2,201284E-2
2,298577E-2
1,228360E-2
1,649960E-2
2,168853E-2
1,812114E-2
1,779684E-2
2,103992E-2
2,298577E-2
1,390514E-2
1,260791E-2
1,974268E-2
1,585099E-2
1,358083E-2
1,941838E-2
2,201284E-2
1,260791E-2
1,098637E-2
1,812114E-2
1,520237E-2
1,455375E-2
2,006699E-2
1,682391E-2
8,716209E-3
1,293221E-2
1,812114E-2
1,422945E-2
1,228360E-2
1,779684E-2
1,747253E-2
1,033775E-2
1,293221E-2
1,747253E-2
1,390514E-2
1,195929E-2
1,779684E-2
1,585099E-2
5,473128E-3
1,066206E-2
1,585099E-2
1,163498E-2
1,131067E-2
1,649960E-2
1,585099E-2
6,770361E-3
7,094669E-3
1,358083E-2
9,364825E-3
7,743285E-3
1,617530E-2
1,585099E-2
5,473128E-3
8,067593E-3
1,552668E-2
1,228360E-2
1,131067E-2
1,649960E-2
1,390514E-2
5,473128E-3
9,040517E-3
1,714822E-2
1,293221E-2
1,195929E-2
1,617530E-2
1,779684E-2
6,446052E-3
8,716209E-3
1,682391E-2
1,260791E-2
1,098637E-2
1,617530E-2
1,747253E-2
1,001344E-2
1,293221E-2
1,714822E-2
1,520237E-2
1,293221E-2
1,714822E-2
1,812114E-2
9,364825E-3
1,293221E-2
1,844545E-2
1,649960E-2
1,422945E-2
1,682391E-2
1,941838E-2
1,066206E-2
1,358083E-2
1,714822E-2
1,552668E-2
1,260791E-2
1,844545E-2
1,974268E-2
1,001344E-2
1,260791E-2
1,812114E-2
1,585099E-2
1,325652E-2
1,747253E-2
1,974268E-2
1,033775E-2
1,228360E-2
1,844545E-2
1,812114E-2
1,390514E-2
1,714822E-2
2,006699E-2
1,033775E-2
1,098637E-2
1,974268E-2
2,039130E-2
1,520237E-2
1,747253E-2
1,844545E-2
9,689133E-3
1,228360E-2
1,747253E-2
1,909407E-2
1,455375E-2
1,747253E-2
1,974268E-2
1,163498E-2
1,325652E-2
1,876976E-2
1,812114E-2
1,455375E-2
1,876976E-2
2,071561E-2
1,195929E-2
1,422945E-2
2,071561E-2
2,006699E-2
1,617530E-2
1,974268E-2
2,103992E-2
1,228360E-2
1,228360E-2
2,006699E-2
1,941838E-2
1,422945E-2
1,909407E-2
2,363438E-2
1,293221E-2
1,390514E-2
1,876976E-2
1,552668E-2
1,422945E-2
1,844545E-2
2,071561E-2
1,195929E-2
1,487806E-2
2,039130E-2
1,779684E-2
1,617530E-2
1,844545E-2
2,039130E-2
1,001344E-2
1,422945E-2
1,974268E-2
1,714822E-2
1,520237E-2
2,039130E-2
2,103992E-2
1,293221E-2
1,552668E-2
2,201284E-2
1,909407E-2
1,682391E-2
2,168853E-2
2,428300E-2
1,293221E-2
1,487806E-2
2,266146E-2
1,909407E-2
1,649960E-2
2,233715E-2
2,266146E-2
1,163498E-2
1,455375E-2
1,974268E-2
2,006699E-2
1,585099E-2
1,714822E-2
2,039130E-2
1,098637E-2
1,422945E-2
2,266146E-2
2,071561E-2
1,520237E-2
1,747253E-2
2,006699E-2
1,033775E-2
1,163498E-2
1,974268E-2
2,103992E-2
1,649960E-2
1,714822E-2
2,298577E-2
1,163498E-2
1,293221E-2
1,876976E-2
1,909407E-2
1,552668E-2
1,714822E-2
2,103992E-2
1,001344E-2
1,390514E-2
2,168853E-2
2,006699E-2
1,552668E-2
1,682391E-2
2,071561E-2
1,131067E-2
1,293221E-2
2,006699E-2
2,103992E-2
1,682391E-2
1,714822E-2
2,103992E-2
1,358083E-2
1,325652E-2
2,006699E-2
2,233715E-2
1,714822E-2
2,071561E-2
2,233715E-2
1,325652E-2
1,552668E-2
1,941838E-2
2,363438E-2
1,844545E-2
2,006699E-2
2,460731E-2
1,293221E-2
1,455375E-2
2,136422E-2
2,298577E-2
1,617530E-2
1,779684E-2
2,331007E-2
1,487806E-2
1,552668E-2
2,006699E-2
2,395869E-2
1,682391E-2
1,714822E-2
2,168853E-2
1,422945E-2
1,585099E-2
2,039130E-2
2,428300E-2
1,682391E-2
1,747253E-2
2,071561E-2
1,422945E-2
1,390514E-2
1,876976E-2
2,103992E-2
1,844545E-2
1,812114E-2
2,136422E-2
1,131067E-2
1,293221E-2
1,974268E-2
1,941838E-2
1,520237E-2
1,779684E-2
2,233715E-2
1,195929E-2
1,293221E-2
1,747253E-2
1,909407E-2
1,682391E-2
1,812114E-2
2,103992E-2
1,390514E-2
1,293221E-2
1,682391E-2
1,974268E-2
1,649960E-2
1,747253E-2
2,039130E-2
1,293221E-2
1,487806E-2
2,201284E-2
2,168853E-2
1,714822E-2
1,876976E-2
2,103992E-2
1,195929E-2
1,487806E-2
2,233715E-2
2,331007E-2
1,812114E-2
1,974268E-2
2,201284E-2
1,260791E-2
1,293221E-2
2,136422E-2
2,233715E-2
1,714822E-2
1,909407E-2
2,266146E-2
1,293221E-2
1,293221E-2
2,039130E-2
2,168853E-2
1,617530E-2
1,747253E-2
2,201284E-2
1,390514E-2
1,260791E-2
2,071561E-2
2,331007E-2
1,844545E-2
1,876976E-2
2,168853E-2
1,358083E-2
1,422945E-2
2,168853E-2
2,363438E-2
2,071561E-2
2,071561E-2
2,298577E-2
1,358083E-2
1,552668E-2
2,201284E-2
2,266146E-2
1,812114E-2
2,103992E-2
2,266146E-2
1,325652E-2
1,552668E-2
2,233715E-2
2,201284E-2
1,844545E-2
2,136422E-2
2,201284E-2
1,195929E-2
1,358083E-2
2,136422E-2
2,136422E-2
1,779684E-2
2,006699E-2
2,136422E-2
1,260791E-2
1,487806E-2
2,136422E-2
1,844545E-2
1,455375E-2
2,071561E-2
2,298577E-2
1,001344E-2
1,228360E-2
1,974268E-2
1,876976E-2
1,747253E-2
1,941838E-2
2,136422E-2
1,163498E-2
1,487806E-2
2,103992E-2
1,812114E-2
1,487806E-2
1,909407E-2
2,168853E-2
1,325652E-2
1,617530E-2
2,233715E-2
2,103992E-2
1,876976E-2
1,876976E-2
2,071561E-2
1,260791E-2
1,487806E-2
2,201284E-2
2,039130E-2
1,649960E-2
2,071561E-2
2,428300E-2
1,358083E-2
1,585099E-2
2,201284E-2
2,039130E-2
1,812114E-2
2,136422E-2
2,298577E-2
1,520237E-2
1,747253E-2
2,168853E-2
2,201284E-2
1,876976E-2
2,298577E-2
2,558023E-2
1,390514E-2
1,552668E-2
2,233715E-2
2,233715E-2
1,779684E-2
2,071561E-2
2,363438E-2
1,358083E-2
1,552668E-2
2,071561E-2
2,266146E-2
1,714822E-2
1,909407E-2
2,233715E-2
1,066206E-2
1,358083E-2
1,941838E-2
1,844545E-2
1,487806E-2
1,974268E-2
2,201284E-2
1,195929E-2
1,487806E-2
2,071561E-2
1,747253E-2
1,585099E-2
1,876976E-2
2,168853E-2
1,098637E-2
1,390514E-2
2,168853E-2
2,201284E-2
1,682391E-2
1,909407E-2
2,331007E-2
1,260791E-2
1,520237E-2
2,298577E-2
2,103992E-2
1,876976E-2
2,363438E-2
2,428300E-2
1,585099E-2
1,617530E-2
2,233715E-2
2,460731E-2
2,071561E-2
2,168853E-2
2,428300E-2
1,812114E-2
1,812114E-2
2,460731E-2
2,395869E-2
1,844545E-2
2,168853E-2
2,331007E-2
1,487806E-2
1,747253E-2
2,428300E-2
2,525592E-2
1,909407E-2
2,071561E-2
2,428300E-2
1,585099E-2
1,552668E-2
2,201284E-2
2,395869E-2
1,876976E-2
2,136422E-2
2,493161E-2
1,390514E-2
1,649960E-2
2,233715E-2
2,103992E-2
1,812114E-2
1,941838E-2
2,201284E-2
1,325652E-2
1,617530E-2
2,266146E-2
2,331007E-2
2,071561E-2
2,136422E-2
2,233715E-2
1,390514E-2
1,617530E-2
2,331007E-2
2,298577E-2
1,876976E-2
2,363438E-2
2,493161E-2
1,617530E-2
1,812114E-2
2,298577E-2
2,266146E-2
1,974268E-2
2,233715E-2
2,201284E-2
1,293221E-2
1,520237E-2
2,201284E-2
2,460731E-2
1,974268E-2
2,201284E-2
2,331007E-2
1,422945E-2
1,390514E-2
1,974268E-2
2,103992E-2
1,617530E-2
1,682391E-2
2,103992E-2
1,455375E-2
1,487806E-2
2,103992E-2
2,331007E-2
1,552668E-2
1,682391E-2
2,168853E-2
1,228360E-2
1,325652E-2
2,039130E-2
2,266146E-2
1,844545E-2
1,812114E-2
2,298577E-2
1,455375E-2
1,390514E-2
1,844545E-2
2,266146E-2
1,779684E-2
1,779684E-2
2,266146E-2
1,617530E-2
1,487806E-2
2,039130E-2
2,266146E-2
1,844545E-2
1,779684E-2
2,039130E-2
1,390514E-2
1,390514E-2
1,844545E-2
2,460731E-2
1,779684E-2
1,520237E-2
2,103992E-2
1,812114E-2
1,552668E-2
2,039130E-2
2,752608E-2
2,006699E-2
1,747253E-2
2,363438E-2
1,812114E-2
1,714822E-2
2,363438E-2
2,914762E-2
2,331007E-2
1,941838E-2
2,298577E-2
2,201284E-2
1,844545E-2
2,233715E-2
2,947193E-2
2,331007E-2
1,747253E-2
2,201284E-2
1,876976E-2
1,714822E-2
2,071561E-2
2,849900E-2
2,331007E-2
1,844545E-2
2,266146E-2
2,039130E-2
1,682391E-2
2,071561E-2
2,817469E-2
2,201284E-2
1,617530E-2
2,201284E-2
2,071561E-2
1,779684E-2
2,039130E-2
2,720177E-2
2,071561E-2
1,649960E-2
2,103992E-2
2,006699E-2
1,714822E-2
2,039130E-2
2,752608E-2
2,136422E-2
1,552668E-2
2,168853E-2
2,039130E-2
1,714822E-2
1,941838E-2
2,882331E-2
2,168853E-2
1,941838E-2
2,266146E-2
2,363438E-2
1,974268E-2
1,974268E-2
2,914762E-2
2,201284E-2
1,844545E-2
2,395869E-2
2,525592E-2
2,006699E-2
2,103992E-2
2,947193E-2
2,363438E-2
1,812114E-2
2,006699E-2
2,103992E-2
1,812114E-2
2,039130E-2
3,109347E-2
2,590454E-2
1,812114E-2
2,363438E-2
2,331007E-2
1,844545E-2
2,103992E-2
2,882331E-2
2,331007E-2
1,909407E-2
2,266146E-2
2,266146E-2
1,909407E-2
2,201284E-2
2,914762E-2
2,233715E-2
1,812114E-2
2,395869E-2
2,752608E-2
2,006699E-2
2,071561E-2
2,785039E-2
2,233715E-2
1,649960E-2
2,233715E-2
2,558023E-2
2,039130E-2
2,168853E-2
2,752608E-2
2,298577E-2
1,682391E-2
2,103992E-2
2,558023E-2
1,941838E-2
1,974268E-2
2,882331E-2
2,331007E-2
1,649960E-2
2,071561E-2
2,525592E-2
2,201284E-2
2,168853E-2
3,044485E-2
2,785039E-2
2,006699E-2
2,233715E-2
2,882331E-2
2,460731E-2
2,298577E-2
3,012054E-2
2,882331E-2
1,909407E-2
2,298577E-2
2,590454E-2
2,201284E-2
2,298577E-2
3,012054E-2
2,849900E-2
1,941838E-2
2,103992E-2
2,558023E-2
2,006699E-2
2,136422E-2
2,914762E-2
2,720177E-2
1,909407E-2
2,168853E-2
2,720177E-2
2,168853E-2
2,201284E-2
2,817469E-2
2,687746E-2
1,844545E-2
2,136422E-2
2,785039E-2
2,233715E-2
2,363438E-2
2,914762E-2
2,785039E-2
1,747253E-2
2,136422E-2
2,817469E-2
2,266146E-2
2,298577E-2
2,947193E-2
2,720177E-2
1,941838E-2
2,136422E-2
2,979624E-2
2,493161E-2
2,331007E-2
2,882331E-2
2,979624E-2
2,006699E-2
2,395869E-2
3,239070E-2
2,590454E-2
2,428300E-2
3,109347E-2
3,044485E-2
2,363438E-2
2,687746E-2
3,174208E-2
2,979624E-2
2,720177E-2
2,882331E-2
3,109347E-2
2,266146E-2
2,687746E-2
3,466086E-2
2,979624E-2
2,785039E-2
3,271501E-2
3,466086E-2
2,493161E-2
2,817469E-2
3,271501E-2
2,849900E-2
3,044485E-2
3,239070E-2
3,433655E-2
2,395869E-2
2,558023E-2
3,401224E-2
3,174208E-2
2,785039E-2
3,012054E-2
3,303932E-2
2,233715E-2
2,558023E-2
3,336362E-2
2,979624E-2
2,785039E-2
3,141778E-2
3,433655E-2
2,266146E-2
2,428300E-2
3,174208E-2
3,076916E-2
2,785039E-2
3,109347E-2
3,271501E-2
2,168853E-2
2,428300E-2
3,368793E-2
3,012054E-2
2,622885E-2
2,979624E-2
3,076916E-2
2,266146E-2
2,558023E-2
3,336362E-2
3,076916E-2
2,687746E-2
2,849900E-2
3,271501E-2
2,298577E-2
2,493161E-2
3,303932E-2
3,174208E-2
2,785039E-2
3,206639E-2
3,530947E-2
2,525592E-2
2,687746E-2
3,368793E-2
3,303932E-2
3,076916E-2
3,012054E-2
3,433655E-2
2,655315E-2
2,687746E-2
3,336362E-2
3,174208E-2
2,882331E-2
3,206639E-2
3,466086E-2
2,428300E-2
2,785039E-2
3,336362E-2
3,336362E-2
2,947193E-2
3,336362E-2
3,530947E-2
2,558023E-2
2,849900E-2
3,466086E-2
3,401224E-2
3,076916E-2
3,239070E-2
3,466086E-2
2,590454E-2
2,752608E-2
3,466086E-2
3,368793E-2
3,076916E-2
3,336362E-2
3,433655E-2
2,525592E-2
2,622885E-2
3,368793E-2
3,271501E-2
2,947193E-2
3,368793E-2
3,466086E-2
2,590454E-2
2,655315E-2
3,303932E-2
3,303932E-2
2,817469E-2
3,239070E-2
3,595809E-2
2,460731E-2
2,687746E-2
3,206639E-2
3,271501E-2
2,947193E-2
2,914762E-2
3,336362E-2
2,428300E-2
2,752608E-2
3,563378E-2
3,530947E-2
3,012054E-2
3,044485E-2
3,303932E-2
2,428300E-2
2,785039E-2
3,530947E-2
3,498517E-2
3,076916E-2
3,239070E-2
3,498517E-2
2,720177E-2
2,785039E-2
3,498517E-2
3,498517E-2
3,239070E-2
3,336362E-2
3,595809E-2
2,558023E-2
2,720177E-2
3,174208E-2
3,239070E-2
2,752608E-2
2,752608E-2
3,109347E-2
2,428300E-2
2,103992E-2
2,817469E-2
3,012054E-2
2,103992E-2
2,201284E-2
2,622885E-2
2,071561E-2
1,941838E-2
2,460731E-2
2,720177E-2
2,136422E-2
2,071561E-2
2,136422E-2
1,682391E-2
1,747253E-2
1,974268E-2
2,687746E-2
1,844545E-2
1,682391E-2
2,168853E-2
1,358083E-2
1,358083E-2
1,974268E-2
2,168853E-2
1,520237E-2
1,487806E-2
1,844545E-2
1,325652E-2
1,033775E-2
1,617530E-2
2,136422E-2
1,455375E-2
1,195929E-2
1,585099E-2
1,066206E-2
9,040517E-3
1,585099E-2
2,136422E-2
1,293221E-2
1,260791E-2
1,585099E-2
1,098637E-2
8,067593E-3
1,228360E-2
1,779684E-2
1,098637E-2
9,689133E-3
1,293221E-2
6,770361E-3
3,202971E-3
8,067593E-3
1,163498E-2
6,770361E-3
6,121744E-3
1,001344E-2
3,202971E-3
-6,887257E-4
4,175896E-3
8,716209E-3
1,581431E-3
6,085067E-4
3,202971E-3
-3,931807E-3
-4,904731E-3
-1,013034E-3
3,202971E-3
-1,985958E-3
-3,607499E-3
-3,644176E-4
-9,769352E-3
-9,445044E-3
-3,283190E-3
-1,013034E-3
-7,823504E-3
-9,769352E-3
-4,904731E-3
-1,139089E-2
-1,041797E-2
-8,472120E-3
-5,229039E-3
-1,171520E-2
-1,366105E-2
-9,445044E-3
-1,463397E-2
-1,593121E-2
-1,106658E-2
-7,499196E-3
-1,722844E-2
-1,528259E-2
-1,171520E-2
-1,852567E-2
-1,852567E-2
-1,398536E-2
-1,139089E-2
-1,722844E-2
-1,690413E-2
-1,366105E-2
-2,047152E-2
-2,144444E-2
-1,593121E-2
-1,041797E-2
-1,852567E-2
-1,852567E-2
-1,463397E-2
-2,014721E-2
-2,209306E-2
-1,722844E-2
-1,203951E-2
-1,755275E-2
-1,982290E-2
-1,593121E-2
-1,982290E-2
-2,241737E-2
-1,690413E-2
-8,147812E-3
-1,787705E-2
-2,047152E-2
-1,301243E-2
-1,949860E-2
-2,014721E-2
-1,430967E-2
-6,201963E-3
-1,366105E-2
-1,690413E-2
-1,203951E-2
-1,625551E-2
-1,852567E-2
-1,398536E-2
-4,904731E-3
-1,074228E-2
-1,528259E-2
-9,445044E-3
-1,333674E-2
-1,430967E-2
-8,796428E-3
-3,607499E-3
-9,769352E-3
-1,041797E-2
-5,229039E-3
-1,139089E-2
-1,203951E-2
-8,472120E-3
-3,644176E-4
-4,256115E-3
-5,553347E-3
-1,985958E-3
-6,526271E-3
-5,877655E-3
-1,985958E-3
9,328148E-4
-3,931807E-3
-3,931807E-3
1,257123E-3
-3,283190E-3
-4,256115E-3
2,554355E-3
8,716209E-3
1,257123E-3
-1,013034E-3
4,500204E-3
9,328148E-4
-2,958882E-3
2,878663E-3
1,001344E-2
4,500204E-3
5,148820E-3
8,067593E-3
2,554355E-3
1,581431E-3
5,148820E-3
1,260791E-2
7,418977E-3
5,473128E-3
8,716209E-3
5,473128E-3
3,527280E-3
9,689133E-3
1,585099E-2
7,743285E-3
4,500204E-3
8,391901E-3
4,824512E-3
4,824512E-3
9,364825E-3
1,487806E-2
8,391901E-3
6,121744E-3
1,131067E-2
8,391901E-3
5,148820E-3
8,716209E-3
1,520237E-2
7,094669E-3
7,743285E-3
1,228360E-2
7,094669E-3
5,148820E-3
1,066206E-2
1,552668E-2
8,716209E-3
7,743285E-3
1,163498E-2
7,743285E-3
4,824512E-3
9,364825E-3
1,649960E-2
1,001344E-2
5,473128E-3
9,364825E-3
6,770361E-3
5,797436E-3
9,364825E-3
1,585099E-2
8,391901E-3
6,446052E-3
9,040517E-3
5,473128E-3
3,527280E-3
6,770361E-3
1,260791E-2
5,148820E-3
1,257123E-3
9,364825E-3
5,148820E-3
2,841986E-4
4,824512E-3
1,033775E-2
2,878663E-3
6,085067E-4
2,554355E-3
-1,013034E-3
-3,931807E-3
6,085067E-4
7,418977E-3
2,554355E-3
-2,958882E-3
6,085067E-4
-6,887257E-4
-4,580423E-3
-1,013034E-3
5,148820E-3
-1,337342E-3
-3,931807E-3
2,841986E-4
-1,985958E-3
-4,904731E-3
-1,013034E-3
7,094669E-3
-6,887257E-4
-3,283190E-3
1,581431E-3
-1,013034E-3
-4,904731E-3
2,841986E-4
6,770361E-3
-1,337342E-3
-1,985958E-3
2,841986E-4
-1,985958E-3
-5,877655E-3
-3,283190E-3
3,527280E-3
-3,931807E-3
-7,174888E-3
-3,607499E-3
-4,904731E-3
-8,796428E-3
-3,931807E-3
1,905739E-3
-4,904731E-3
-7,499196E-3
-3,931807E-3
-6,850580E-3
-1,009366E-2
-5,553347E-3
1,905739E-3
-3,607499E-3
-6,526271E-3
-3,931807E-3
-3,931807E-3
-5,553347E-3
-2,310266E-3
3,527280E-3
-2,634574E-3
-6,201963E-3
-2,634574E-3
-3,283190E-3
-6,526271E-3
-2,310266E-3
4,500204E-3
-1,337342E-3
-5,553347E-3
-1,985958E-3
-1,985958E-3
-4,256115E-3
-1,661650E-3
7,094669E-3
2,841986E-4
-7,174888E-3
6,085067E-4
4,500204E-3
-3,607499E-3
-6,887257E-4
6,770361E-3
2,230047E-3
-2,958882E-3
6,085067E-4
4,175896E-3
-2,310266E-3
1,905739E-3
1,131067E-2
4,824512E-3
-1,013034E-3
1,905739E-3
4,824512E-3
-4,010948E-5
1,581431E-3
1,033775E-2
3,527280E-3
1,257123E-3
5,797436E-3
6,121744E-3
1,257123E-3
2,554355E-3
1,098637E-2
5,148820E-3
2,841986E-4
4,824512E-3
6,770361E-3
2,230047E-3
4,500204E-3
1,131067E-2
7,418977E-3
2,230047E-3
6,446052E-3
9,040517E-3
4,500204E-3
5,797436E-3
1,487806E-2
1,033775E-2
5,148820E-3
8,716209E-3
1,293221E-2
7,743285E-3
9,040517E-3
1,812114E-2
1,260791E-2
5,797436E-3
1,066206E-2
1,325652E-2
7,743285E-3
1,163498E-2
1,909407E-2
1,520237E-2
1,033775E-2
1,358083E-2
1,552668E-2
1,033775E-2
1,098637E-2
1,812114E-2
1,552668E-2
1,195929E-2
1,487806E-2
1,617530E-2
1,163498E-2
1,649960E-2
2,233715E-2
1,649960E-2
1,228360E-2
1,649960E-2
1,714822E-2
1,195929E-2
1,455375E-2
2,233715E-2
1,779684E-2
1,293221E-2
1,779684E-2
1,682391E-2
1,358083E-2
1,812114E-2
2,622885E-2
2,006699E-2
1,455375E-2
2,006699E-2
1,974268E-2
1,422945E-2
1,682391E-2
2,687746E-2
2,201284E-2
1,682391E-2
2,071561E-2
2,201284E-2
1,617530E-2
1,909407E-2
2,752608E-2
2,136422E-2
1,455375E-2
2,136422E-2
2,266146E-2
1,779684E-2
2,006699E-2
2,785039E-2
2,136422E-2
1,487806E-2
2,201284E-2
2,103992E-2
1,682391E-2
1,974268E-2
2,817469E-2
2,201284E-2
1,844545E-2
2,233715E-2
2,233715E-2
1,812114E-2
1,941838E-2
2,817469E-2
2,428300E-2
1,876976E-2
2,266146E-2
2,331007E-2
1,844545E-2
2,136422E-2
3,012054E-2
2,363438E-2
1,844545E-2
2,266146E-2
2,071561E-2
1,714822E-2
2,201284E-2
2,979624E-2
2,493161E-2
1,844545E-2
2,266146E-2
2,428300E-2
1,844545E-2
2,136422E-2
2,979624E-2
2,298577E-2
1,747253E-2
2,298577E-2
2,331007E-2
2,039130E-2
2,233715E-2
2,882331E-2
2,266146E-2
1,747253E-2
2,298577E-2
2,233715E-2
1,844545E-2
1,941838E-2
2,687746E-2
2,006699E-2
1,487806E-2
2,103992E-2
2,039130E-2
1,617530E-2
2,103992E-2
2,720177E-2
2,071561E-2
1,682391E-2
2,039130E-2
2,071561E-2
1,520237E-2
1,779684E-2
2,590454E-2
2,201284E-2
1,714822E-2
2,071561E-2
2,201284E-2
1,747253E-2
1,844545E-2
2,655315E-2
2,006699E-2
1,714822E-2
2,006699E-2
2,006699E-2
1,682391E-2
1,779684E-2
2,590454E-2
2,103992E-2
1,649960E-2
2,071561E-2
2,006699E-2
1,617530E-2
1,812114E-2
2,655315E-2
2,006699E-2
1,682391E-2
2,331007E-2
2,168853E-2
1,747253E-2
1,779684E-2
2,687746E-2
2,103992E-2
1,520237E-2
1,909407E-2
1,876976E-2
1,520237E-2
1,812114E-2
2,622885E-2
1,941838E-2
1,487806E-2
1,844545E-2
1,747253E-2
1,066206E-2
1,455375E-2
2,168853E-2
1,779684E-2
9,689133E-3
1,390514E-2
1,876976E-2
1,358083E-2
1,520237E-2
2,201284E-2
1,812114E-2
1,228360E-2
1,487806E-2
1,909407E-2
1,390514E-2
1,552668E-2
2,428300E-2
1,844545E-2
1,358083E-2
1,617530E-2
2,039130E-2
1,585099E-2
1,682391E-2
2,622885E-2
2,103992E-2
1,390514E-2
1,941838E-2
2,136422E-2
1,585099E-2
1,747253E-2
2,622885E-2
2,168853E-2
1,585099E-2
1,844545E-2
2,233715E-2
1,649960E-2
1,779684E-2
2,687746E-2
2,071561E-2
1,422945E-2
1,747253E-2
2,006699E-2
1,487806E-2
1,649960E-2
2,460731E-2
2,039130E-2
1,260791E-2
1,617530E-2
2,071561E-2
1,520237E-2
1,682391E-2
2,298577E-2
2,168853E-2
1,390514E-2
1,682391E-2
2,266146E-2
1,585099E-2
1,682391E-2
2,428300E-2
2,071561E-2
1,325652E-2
1,585099E-2
2,071561E-2
1,552668E-2
1,714822E-2
2,428300E-2
2,071561E-2
1,325652E-2
1,552668E-2
2,136422E-2
1,617530E-2
1,682391E-2
2,493161E-2
2,168853E-2
1,293221E-2
1,682391E-2
2,266146E-2
1,714822E-2
1,747253E-2
2,493161E-2
2,201284E-2
1,358083E-2
1,682391E-2
2,168853E-2
1,585099E-2
1,552668E-2
2,331007E-2
2,136422E-2
1,390514E-2
1,747253E-2
2,201284E-2
1,552668E-2
1,682391E-2
2,428300E-2
2,233715E-2
1,260791E-2
1,585099E-2
2,103992E-2
1,682391E-2
1,617530E-2
2,266146E-2
2,103992E-2
1,163498E-2
1,779684E-2
2,168853E-2
1,455375E-2
1,585099E-2
2,266146E-2
1,909407E-2
1,358083E-2
1,779684E-2
2,136422E-2
1,617530E-2
1,487806E-2
2,168853E-2
2,039130E-2
1,325652E-2
1,649960E-2
2,168853E-2
1,455375E-2
1,422945E-2
2,363438E-2
2,233715E-2
1,195929E-2
1,552668E-2
2,071561E-2
1,487806E-2
1,520237E-2
2,136422E-2
2,233715E-2
1,163498E-2
1,649960E-2
2,395869E-2
1,617530E-2
1,617530E-2
2,363438E-2
2,201284E-2
1,195929E-2
1,682391E-2
2,331007E-2
1,714822E-2
1,649960E-2
2,331007E-2
2,266146E-2
1,325652E-2
1,649960E-2
2,201284E-2
1,649960E-2
1,682391E-2
1,974268E-2
2,136422E-2
1,066206E-2
1,617530E-2
2,103992E-2
1,714822E-2
1,844545E-2
2,233715E-2
2,201284E-2
1,098637E-2
1,455375E-2
2,363438E-2
2,006699E-2
1,617530E-2
2,136422E-2
2,363438E-2
1,552668E-2
1,876976E-2
2,882331E-2
2,882331E-2
2,914762E-2
3,401224E-2
4,244425E-2
4,503872E-2
5,995689E-2
7,260490E-2
7,228060E-2
7,552368E-2
8,525292E-2
7,487506E-2
4,503872E-2
3,660671E-2
4,017409E-2
3,563378E-2
3,141778E-2
3,271501E-2
3,044485E-2
1,714822E-2
1,131067E-2
9,040517E-3
-2,310266E-3
-1,690413E-2
-2,371460E-2
-2,663337E-2
-4,025431E-2
-3,279523E-2
-2,209306E-2
-1,820136E-2
-1,495828E-2
-8,472120E-3
-5,553347E-3
-1,301243E-2
-7,499196E-3
-1,985958E-3
-4,904731E-3
-5,553347E-3
-2,310266E-3
2,554355E-3
-5,553347E-3
-2,634574E-3
8,391901E-3
1,001344E-2
1,098637E-2
1,844545E-2
2,233715E-2
1,552668E-2
2,233715E-2
2,947193E-2
2,914762E-2
2,914762E-2
3,174208E-2
3,628240E-2
2,947193E-2
3,303932E-2
3,952548E-2
3,855255E-2
3,433655E-2
3,757963E-2
4,179564E-2
3,401224E-2
3,628240E-2
4,309287E-2
4,601164E-2
4,439010E-2
4,471441E-2
4,698456E-2
3,725532E-2
3,757963E-2
4,503872E-2
4,666026E-2
3,855255E-2
3,693101E-2
3,466086E-2
2,103992E-2
1,941838E-2
2,233715E-2
2,266146E-2
1,617530E-2
1,487806E-2
1,520237E-2
4,824512E-3
3,527280E-3
9,040517E-3
1,066206E-2
5,473128E-3
3,851588E-3
7,094669E-3
6,085067E-4
4,500204E-3
1,325652E-2
1,682391E-2
1,455375E-2
1,617530E-2
2,168853E-2
1,520237E-2
1,552668E-2
2,136422E-2
2,428300E-2
1,876976E-2
2,071561E-2
2,298577E-2
1,455375E-2
1,617530E-2
2,233715E-2
2,428300E-2
1,909407E-2
1,909407E-2
2,363438E-2
1,682391E-2
1,455375E-2
2,006699E-2
2,428300E-2
1,812114E-2
1,649960E-2
2,136422E-2
1,455375E-2
1,260791E-2
1,714822E-2
2,266146E-2
1,520237E-2
1,649960E-2
1,779684E-2
9,364825E-3
9,689133E-3
1,195929E-2
1,455375E-2
4,175896E-3
1,257123E-3
2,554355E-3
-1,268813E-2
-2,176875E-2
-3,020076E-2
-4,674048E-2
-7,884698E-2
-1,135479E-1
-1,378711E-1
-1,599240E-1
-1,664102E-1
-1,651129E-1
-1,660859E-1
-1,848957E-1
-2,121376E-1
-2,302989E-1
-2,205696E-1
-1,398169E-1
6,446052E-3
2,042740E-1
4,916110E-1
9,044552E-1
1,316327E+0
1,596204E+0
1,747656E+0
1,834571E+0
1,921810E+0
1,997049E+0
2,028832E+0
1,989266E+0
1,879650E+0
1,717820E+0
1,490156E+0
1,182063E+0
7,890015E-1
3,446994E-1
-1,190612E-1
-5,844433E-1
-9,904770E-1
-1,330676E+0
-1,629040E+0
-1,892053E+0
-2,088584E+0
-2,209551E+0
-2,257224E+0
-2,215064E+0
-2,092476E+0
-1,915728E+0
-1,708495E+0
-1,470777E+0
-1,224952E+0
-1,001503E+0
-7,874602E-1
-5,961184E-1
-4,427207E-1
-3,272670E-1
-2,348392E-1
-1,638157E-1
-1,223043E-1
-8,436021E-2
-5,095648E-2
-2,241737E-2
-5,229039E-3
1,779684E-2
4,698456E-2
6,384859E-2
8,882031E-2
1,180080E-1
1,423311E-1
1,569250E-1
1,734647E-1
1,922746E-1
1,958420E-1
2,045983E-1
2,114088E-1
2,198408E-1
2,123817E-1
2,104358E-1
2,143275E-1
2,052469E-1
2,003823E-1
2,036254E-1
2,036254E-1
1,942204E-1
1,906531E-1
1,896801E-1
1,799509E-1
1,767078E-1
1,786537E-1
1,783293E-1
1,715189E-1
1,653570E-1
1,656813E-1
1,549792E-1
1,497902E-1
1,507632E-1
1,514118E-1
1,407096E-1
1,374665E-1
1,368179E-1
1,264400E-1
1,231970E-1
1,241699E-1
1,261157E-1
1,170351E-1
1,128191E-1
1,121705E-1
1,053600E-1
1,014683E-1
1,043871E-1
1,073059E-1
9,952248E-2
9,595509E-2
9,854955E-2
9,011754E-2
8,719877E-2
8,817169E-2
9,173908E-2
8,622584E-2
8,168553E-2
8,428000E-2
7,844245E-2
7,487506E-2
7,811814E-2
8,525292E-2
7,714522E-2
7,195629E-2
7,519937E-2
7,001044E-2
6,806459E-2
7,292921E-2
7,714522E-2
7,390214E-2
6,936182E-2
7,098336E-2
6,709167E-2
6,287566E-2
6,709167E-2
7,325352E-2
6,579443E-2
6,287566E-2
6,449720E-2
6,157843E-2
5,801104E-2
6,092981E-2
6,709167E-2
5,963258E-2
5,379503E-2
5,379503E-2
5,184919E-2
4,730887E-2
4,925472E-2
5,703812E-2
4,925472E-2
4,568733E-2
4,893041E-2
4,730887E-2
4,049840E-2
4,211994E-2
4,860611E-2
4,211994E-2
3,530947E-2
3,757963E-2
3,757963E-2
3,271501E-2
3,563378E-2
4,276856E-2
3,530947E-2
2,914762E-2
3,401224E-2
3,076916E-2
2,622885E-2
2,947193E-2
3,530947E-2
2,914762E-2
2,655315E-2
2,947193E-2
2,655315E-2
2,233715E-2
2,752608E-2
3,401224E-2
2,720177E-2
2,201284E-2
2,720177E-2
2,720177E-2
2,233715E-2
2,590454E-2
3,271501E-2
2,720177E-2
2,331007E-2
2,428300E-2
2,655315E-2
2,266146E-2
2,460731E-2
3,530947E-2
2,655315E-2
2,071561E-2
2,720177E-2
2,655315E-2
2,071561E-2
2,168853E-2
3,141778E-2
2,622885E-2
2,103992E-2
2,395869E-2
2,233715E-2
1,941838E-2
2,233715E-2
2,947193E-2
2,428300E-2
1,941838E-2
2,168853E-2
2,201284E-2
1,812114E-2
2,136422E-2
2,849900E-2
2,071561E-2
1,812114E-2
2,460731E-2
2,266146E-2
1,909407E-2
2,071561E-2
2,914762E-2
2,428300E-2
1,779684E-2
2,201284E-2
2,493161E-2
1,941838E-2
2,201284E-2
2,914762E-2
2,525592E-2
1,909407E-2
2,395869E-2
2,720177E-2
2,136422E-2
2,395869E-2
3,239070E-2
2,785039E-2
2,266146E-2
2,525592E-2
2,849900E-2
2,266146E-2
2,493161E-2
3,628240E-2
2,979624E-2
2,363438E-2
2,785039E-2
2,882331E-2
2,525592E-2
2,785039E-2
3,466086E-2
2,914762E-2
2,428300E-2
2,849900E-2
3,174208E-2
2,720177E-2
2,720177E-2
3,595809E-2
3,109347E-2
2,363438E-2
2,817469E-2
3,368793E-2
2,914762E-2
3,206639E-2
3,790394E-2
3,530947E-2
2,752608E-2
3,109347E-2
3,595809E-2
3,141778E-2
2,882331E-2
3,693101E-2
3,920117E-2
2,882331E-2
3,303932E-2
3,855255E-2
3,466086E-2
3,466086E-2
4,211994E-2
4,017409E-2
3,141778E-2
3,530947E-2
4,147133E-2
3,530947E-2
3,855255E-2
4,601164E-2
4,341718E-2
3,336362E-2
3,790394E-2
4,276856E-2
3,595809E-2
3,822825E-2
4,374148E-2
4,147133E-2
3,206639E-2
3,498517E-2
4,049840E-2
3,530947E-2
3,401224E-2
4,082271E-2
4,147133E-2
3,044485E-2
3,401224E-2
4,147133E-2
3,466086E-2
3,725532E-2
4,276856E-2
3,855255E-2
3,012054E-2
3,530947E-2
4,211994E-2
3,920117E-2
3,693101E-2
4,082271E-2
3,952548E-2
2,849900E-2
3,336362E-2
3,887686E-2
3,498517E-2
3,530947E-2
3,920117E-2
3,984979E-2
2,914762E-2
3,303932E-2
3,887686E-2
3,498517E-2
3,368793E-2
4,049840E-2
3,984979E-2
3,141778E-2
3,530947E-2
4,017409E-2
3,530947E-2
3,595809E-2
4,309287E-2
4,114702E-2
3,303932E-2
3,563378E-2
4,211994E-2
3,887686E-2
3,855255E-2
4,536302E-2
4,730887E-2
3,725532E-2
3,855255E-2
4,568733E-2
4,147133E-2
4,276856E-2
4,860611E-2
4,893041E-2
3,855255E-2
4,114702E-2
4,633595E-2
4,049840E-2
4,049840E-2
4,439010E-2
4,406579E-2
3,433655E-2
3,628240E-2
4,179564E-2
3,725532E-2
3,303932E-2
3,693101E-2
3,401224E-2
2,331007E-2
2,914762E-2
3,239070E-2
2,785039E-2
2,298577E-2
2,590454E-2
2,493161E-2
1,487806E-2
1,876976E-2
2,460731E-2
2,071561E-2
1,714822E-2
1,909407E-2
1,974268E-2
9,689133E-3
1,422945E-2
1,844545E-2
1,552668E-2
1,487806E-2
1,844545E-2
2,103992E-2
1,066206E-2
1,422945E-2
2,298577E-2
2,168853E-2
2,266146E-2
2,817469E-2
3,174208E-2
2,558023E-2
3,109347E-2
4,049840E-2
4,147133E-2
4,309287E-2
4,860611E-2
5,541658E-2
4,860611E-2
5,379503E-2
6,482151E-2
6,287566E-2
6,060550E-2
6,903752E-2
7,325352E-2
6,482151E-2
6,936182E-2
7,584799E-2
7,292921E-2
7,098336E-2
7,422644E-2
7,682091E-2
6,611874E-2
6,709167E-2
7,325352E-2
6,676736E-2
6,157843E-2
6,125412E-2
5,898396E-2
4,763318E-2
4,730887E-2
5,055195E-2
4,471441E-2
4,049840E-2
3,984979E-2
3,855255E-2
2,558023E-2
2,493161E-2
3,076916E-2
2,687746E-2
2,071561E-2
2,103992E-2
2,460731E-2
1,358083E-2
1,682391E-2
2,298577E-2
1,844545E-2
1,649960E-2
2,006699E-2
2,168853E-2
1,131067E-2
1,325652E-2
2,071561E-2
1,585099E-2
1,228360E-2
1,747253E-2
1,876976E-2
1,001344E-2
1,487806E-2
2,039130E-2
1,617530E-2
1,422945E-2
1,812114E-2
1,844545E-2
9,689133E-3
1,163498E-2
2,071561E-2
1,844545E-2
1,649960E-2
1,941838E-2
2,136422E-2
1,131067E-2
1,358083E-2
2,201284E-2
2,006699E-2
1,876976E-2
2,039130E-2
2,136422E-2
1,390514E-2
1,520237E-2
2,071561E-2
1,682391E-2
1,422945E-2
1,941838E-2
2,201284E-2
1,163498E-2
1,585099E-2
2,266146E-2
1,844545E-2
1,649960E-2
1,941838E-2
2,266146E-2
1,293221E-2
1,520237E-2
2,168853E-2
1,812114E-2
1,812114E-2
2,233715E-2
2,525592E-2
1,390514E-2
1,649960E-2
2,266146E-2
1,747253E-2
1,682391E-2
2,201284E-2
2,071561E-2
1,131067E-2
1,520237E-2
2,039130E-2
1,812114E-2
1,585099E-2
1,747253E-2
2,071561E-2
1,098637E-2
1,228360E-2
2,006699E-2
1,812114E-2
1,520237E-2
1,747253E-2
1,844545E-2
1,001344E-2
1,228360E-2
1,779684E-2
1,520237E-2
1,131067E-2
1,520237E-2
1,487806E-2
4,824512E-3
9,364825E-3
1,747253E-2
1,195929E-2
8,391901E-3
1,293221E-2
1,487806E-2
4,175896E-3
7,418977E-3
1,422945E-2
1,293221E-2
1,066206E-2
1,358083E-2
1,682391E-2
5,797436E-3
9,040517E-3
1,649960E-2
1,747253E-2
1,293221E-2
1,487806E-2
1,779684E-2
6,770361E-3
8,716209E-3
1,358083E-2
1,520237E-2
1,325652E-2
1,487806E-2
1,747253E-2
8,391901E-3
8,716209E-3
1,617530E-2
1,617530E-2
1,098637E-2
1,358083E-2
1,779684E-2
9,689133E-3
1,098637E-2
1,714822E-2
1,682391E-2
1,455375E-2
1,844545E-2
2,006699E-2
1,033775E-2
8,716209E-3
1,779684E-2
1,682391E-2
1,325652E-2
1,876976E-2
1,876976E-2
9,040517E-3
1,066206E-2
1,520237E-2
1,163498E-2
7,743285E-3
9,364825E-3
1,228360E-2
9,328148E-4
1,257123E-3
7,418977E-3
5,797436E-3
2,841986E-4
3,202971E-3
4,175896E-3
-9,120736E-3
-6,201963E-3
-2,310266E-3
-6,526271E-3
-6,850580E-3
-6,201963E-3
-4,904731E-3
-1,495828E-2
-1,495828E-2
-8,796428E-3
-1,106658E-2
-1,755275E-2
-1,495828E-2
-1,236382E-2
-2,371460E-2
-2,176875E-2
-1,690413E-2
-2,079583E-2
-2,241737E-2
-1,917429E-2
-1,982290E-2
-3,214661E-2
-2,955215E-2
-2,403891E-2
-2,598476E-2
-2,890353E-2
-2,663337E-2
-2,663337E-2
-3,636262E-2
-3,636262E-2
-2,793061E-2
-3,149799E-2
-3,506538E-2
-3,279523E-2
-3,279523E-2
-4,252447E-2
-4,025431E-2
-3,311954E-2
-3,571400E-2
-3,895708E-2
-3,538969E-2
-3,441677E-2
-4,544324E-2
-4,155155E-2
-3,538969E-2
-3,571400E-2
-3,928139E-2
-3,636262E-2
-3,506538E-2
-4,609186E-2
-3,960570E-2
-3,117369E-2
-3,409246E-2
-3,863277E-2
-3,571400E-2
-3,182230E-2
-4,155155E-2
-3,701123E-2
-3,182230E-2
-3,603831E-2
-3,571400E-2
-2,922784E-2
-2,825491E-2
-3,993001E-2
-3,441677E-2
-2,922784E-2
-3,247092E-2
-3,571400E-2
-3,214661E-2
-2,955215E-2
-4,025431E-2
-3,765985E-2
-3,052507E-2
-3,279523E-2
-3,506538E-2
-3,214661E-2
-3,117369E-2
-4,090293E-2
-3,830846E-2
-3,474108E-2
-3,668692E-2
-3,733554E-2
-3,214661E-2
-3,020076E-2
-4,057862E-2
-3,863277E-2
-3,311954E-2
-3,409246E-2
-3,701123E-2
-3,279523E-2
-3,182230E-2
-4,220016E-2
-3,863277E-2
-3,214661E-2
-3,214661E-2
-3,474108E-2
-3,247092E-2
-3,117369E-2
-4,155155E-2
-3,830846E-2
-3,182230E-2
-2,922784E-2
-3,376815E-2
-3,474108E-2
-2,987645E-2
-3,798416E-2
-3,441677E-2
-2,922784E-2
-2,793061E-2
-3,344384E-2
-3,149799E-2
-2,793061E-2
-3,603831E-2
-3,376815E-2
-2,663337E-2
-2,533614E-2
-2,987645E-2
-2,598476E-2
-2,306598E-2
-3,376815E-2
-2,922784E-2
-2,144444E-2
-2,144444E-2
-2,403891E-2
-1,982290E-2
-1,755275E-2
-2,663337E-2
-2,403891E-2
-1,593121E-2
-1,528259E-2
-1,917429E-2
-1,366105E-2
-1,203951E-2
-2,176875E-2
-1,625551E-2
-6,526271E-3
-8,796428E-3
-1,203951E-2
-7,823504E-3
-6,526271E-3
-1,366105E-2
-1,074228E-2
-5,229039E-3
-3,283190E-3
-5,553347E-3
-1,661650E-3
1,905739E-3
-7,174888E-3
-6,201963E-3
1,905739E-3
1,581431E-3
-1,985958E-3
1,581431E-3
5,797436E-3
-3,283190E-3
-4,010948E-5
7,418977E-3
8,391901E-3
3,851588E-3
5,148820E-3
9,040517E-3
2,878663E-3
4,500204E-3
1,066206E-2
1,293221E-2
8,391901E-3
9,364825E-3
1,422945E-2
5,148820E-3
7,418977E-3
1,390514E-2
1,552668E-2
1,293221E-2
1,358083E-2
1,844545E-2
8,716209E-3
9,689133E-3
1,682391E-2
1,812114E-2
1,228360E-2
1,585099E-2
2,071561E-2
1,131067E-2
1,358083E-2
2,136422E-2
2,266146E-2
1,617530E-2
1,747253E-2
2,006699E-2
1,195929E-2
1,293221E-2
1,714822E-2
2,168853E-2
1,422945E-2
1,455375E-2
1,844545E-2
9,040517E-3
1,001344E-2
1,585099E-2
1,747253E-2
1,390514E-2
1,422945E-2
1,520237E-2
7,743285E-3
9,040517E-3
1,422945E-2
1,649960E-2
1,033775E-2
1,098637E-2
1,487806E-2
4,500204E-3
8,067593E-3
1,260791E-2
1,163498E-2
8,067593E-3
1,066206E-2
1,195929E-2
2,554355E-3
3,527280E-3
9,040517E-3
1,260791E-2
4,824512E-3
3,851588E-3
8,391901E-3
6,085067E-4
2,841986E-4
4,175896E-3
7,418977E-3
2,554355E-3
1,905739E-3
3,202971E-3
-2,958882E-3
-4,256115E-3
-1,013034E-3
3,527280E-3
-2,958882E-3
-4,904731E-3
-1,013034E-3
-6,850580E-3
-6,850580E-3
-2,310266E-3
9,328148E-4
-5,553347E-3
-6,526271E-3
-3,283190E-3
-7,823504E-3
-1,171520E-2
-5,229039E-3
9,328148E-4
-5,553347E-3
-8,147812E-3
-5,229039E-3
-9,120736E-3
-1,171520E-2
-6,850580E-3
-1,985958E-3
-1,009366E-2
-1,106658E-2
-5,553347E-3
-1,106658E-2
-1,203951E-2
-1,009366E-2
-3,607499E-3
-1,041797E-2
-1,430967E-2
-8,472120E-3
-1,366105E-2
-1,755275E-2
-1,106658E-2
-6,201963E-3
-1,301243E-2
-1,463397E-2
-1,074228E-2
-1,398536E-2
-1,982290E-2
-1,366105E-2
-6,526271E-3
-1,301243E-2
-1,625551E-2
-1,366105E-2
-1,852567E-2
-2,112014E-2
-1,528259E-2
-9,769352E-3
-1,722844E-2
-1,690413E-2
-1,301243E-2
-1,852567E-2
-2,112014E-2
-1,787705E-2
-1,268813E-2
-1,722844E-2
-1,820136E-2
-1,528259E-2
-1,982290E-2
-2,274168E-2
-1,852567E-2
-9,769352E-3
-1,722844E-2
-1,949860E-2
-1,593121E-2
-2,079583E-2
-2,241737E-2
-1,722844E-2
-1,106658E-2
-1,593121E-2
-1,820136E-2
-1,528259E-2
-1,690413E-2
-1,982290E-2
-1,722844E-2
-7,499196E-3
-1,333674E-2
-1,917429E-2
-1,333674E-2
-1,463397E-2
-1,820136E-2
-1,333674E-2
-5,553347E-3
-1,106658E-2
-1,528259E-2
-1,203951E-2
-1,268813E-2
-1,625551E-2
-1,139089E-2
-3,283190E-3
-7,499196E-3
-1,333674E-2
-8,796428E-3
-8,147812E-3
-1,366105E-2
-9,769352E-3
-4,010948E-5
-5,877655E-3
-7,823504E-3
-4,580423E-3
-4,904731E-3
-1,009366E-2
-6,850580E-3
2,230047E-3
-2,958882E-3
-9,120736E-3
-4,904731E-3
-2,958882E-3
-7,823504E-3
-3,931807E-3
4,175896E-3
-1,661650E-3
-3,607499E-3
-6,887257E-4
1,257123E-3
-3,283190E-3
-3,644176E-4
9,040517E-3
4,175896E-3
6,085067E-4
5,473128E-3
8,391901E-3
9,328148E-4
5,148820E-3
1,649960E-2
1,131067E-2
4,824512E-3
9,689133E-3
9,689133E-3
4,175896E-3
8,067593E-3
1,779684E-2
1,520237E-2
6,770361E-3
1,293221E-2
1,455375E-2
9,040517E-3
1,163498E-2
2,168853E-2
1,747253E-2
1,066206E-2
1,649960E-2
1,974268E-2
1,487806E-2
1,682391E-2
2,493161E-2
2,233715E-2
1,358083E-2
1,552668E-2
2,266146E-2
1,714822E-2
1,876976E-2
2,655315E-2
2,395869E-2
1,617530E-2
2,103992E-2
2,233715E-2
1,714822E-2
2,103992E-2
2,914762E-2
2,331007E-2
1,747253E-2
2,233715E-2
2,525592E-2
1,909407E-2
2,168853E-2
3,141778E-2
2,428300E-2
1,909407E-2
2,298577E-2
2,558023E-2
1,844545E-2
2,136422E-2
2,817469E-2
2,493161E-2
1,779684E-2
2,201284E-2
2,687746E-2
2,168853E-2
2,233715E-2
2,947193E-2
2,525592E-2
1,909407E-2
2,201284E-2
2,460731E-2
1,876976E-2
2,136422E-2
2,882331E-2
2,428300E-2
1,747253E-2
2,071561E-2
2,558023E-2
2,136422E-2
2,039130E-2
2,785039E-2
2,493161E-2
1,779684E-2
2,071561E-2
2,622885E-2
1,909407E-2
2,039130E-2
2,558023E-2
2,525592E-2
1,520237E-2
1,747253E-2
2,298577E-2
1,876976E-2
1,779684E-2
2,525592E-2
2,331007E-2
1,325652E-2
1,779684E-2
2,233715E-2
1,455375E-2
1,649960E-2
2,266146E-2
2,136422E-2
1,066206E-2
1,617530E-2
2,363438E-2
1,682391E-2
1,714822E-2
2,266146E-2
2,039130E-2
1,098637E-2
1,520237E-2
2,136422E-2
1,455375E-2
1,487806E-2
2,233715E-2
1,974268E-2
1,260791E-2
1,552668E-2
2,136422E-2
1,585099E-2
1,358083E-2
2,168853E-2
1,876976E-2
9,364825E-3
1,585099E-2
2,071561E-2
1,195929E-2
1,293221E-2
2,071561E-2
1,649960E-2
9,689133E-3
1,228360E-2
1,812114E-2
1,195929E-2
1,228360E-2
1,876976E-2
1,974268E-2
8,716209E-3
1,325652E-2
2,039130E-2
1,228360E-2
1,390514E-2
2,071561E-2
1,909407E-2
1,033775E-2
1,455375E-2
1,844545E-2
1,293221E-2
1,325652E-2
1,941838E-2
1,876976E-2
9,689133E-3
1,228360E-2
1,812114E-2
1,325652E-2
1,422945E-2
1,909407E-2
1,747253E-2
8,067593E-3
1,163498E-2
2,039130E-2
1,455375E-2
1,195929E-2
1,682391E-2
1,812114E-2
1,001344E-2
1,195929E-2
1,941838E-2
1,487806E-2
1,293221E-2
2,039130E-2
1,844545E-2
8,716209E-3
1,228360E-2
1,779684E-2
1,293221E-2
1,422945E-2
1,974268E-2
2,006699E-2
1,033775E-2
1,325652E-2
1,876976E-2
1,455375E-2
1,455375E-2
1,974268E-2
1,876976E-2
1,033775E-2
1,260791E-2
2,006699E-2
1,552668E-2
1,617530E-2
2,006699E-2
2,071561E-2
1,098637E-2
1,195929E-2
2,006699E-2
1,585099E-2
1,585099E-2
2,006699E-2
2,039130E-2
1,001344E-2
1,422945E-2
2,266146E-2
1,909407E-2
1,876976E-2
2,039130E-2
2,039130E-2
1,163498E-2
1,358083E-2
2,136422E-2
1,844545E-2
1,682391E-2
2,201284E-2
1,941838E-2
9,689133E-3
1,390514E-2
2,006699E-2
1,941838E-2
1,552668E-2
1,812114E-2
1,941838E-2
1,098637E-2
1,422945E-2
2,136422E-2
1,909407E-2
1,552668E-2
1,941838E-2
2,201284E-2
1,422945E-2
1,714822E-2
2,168853E-2
2,071561E-2
1,779684E-2
2,039130E-2
2,168853E-2
1,455375E-2
1,455375E-2
2,136422E-2
2,201284E-2
1,552668E-2
1,779684E-2
2,168853E-2
1,260791E-2
1,649960E-2
2,233715E-2
2,006699E-2
1,682391E-2
1,649960E-2
2,006699E-2
1,195929E-2
1,422945E-2
2,071561E-2
2,168853E-2
1,747253E-2
1,941838E-2
2,428300E-2
1,325652E-2
1,390514E-2
2,039130E-2
2,266146E-2
1,682391E-2
1,779684E-2
2,201284E-2
1,422945E-2
1,358083E-2
2,071561E-2
2,331007E-2
1,844545E-2
1,812114E-2
2,136422E-2
1,422945E-2
1,520237E-2
2,103992E-2
2,460731E-2
1,844545E-2
1,909407E-2
2,103992E-2
1,390514E-2
1,422945E-2
2,071561E-2
2,395869E-2
1,552668E-2
1,617530E-2
2,071561E-2
1,422945E-2
1,325652E-2
1,844545E-2
2,233715E-2
1,779684E-2
1,941838E-2
2,233715E-2
1,163498E-2
1,066206E-2
1,747253E-2
2,103992E-2
1,682391E-2
1,747253E-2
2,039130E-2
1,293221E-2
1,487806E-2
2,103992E-2
2,136422E-2
1,617530E-2
1,779684E-2
2,039130E-2
1,163498E-2
1,358083E-2
1,909407E-2
2,298577E-2
1,714822E-2
1,844545E-2
2,266146E-2
1,422945E-2
1,455375E-2
1,974268E-2
2,071561E-2
1,714822E-2
1,779684E-2
2,201284E-2
1,487806E-2
1,520237E-2
2,006699E-2
2,201284E-2
1,812114E-2
1,876976E-2
2,233715E-2
1,520237E-2
1,358083E-2
2,103992E-2
2,558023E-2
1,779684E-2
2,071561E-2
2,233715E-2
1,520237E-2
1,617530E-2
2,168853E-2
2,331007E-2
1,844545E-2
1,941838E-2
2,039130E-2
1,390514E-2
1,552668E-2
2,168853E-2
2,460731E-2
1,747253E-2
1,779684E-2
2,103992E-2
1,325652E-2
1,325652E-2
1,941838E-2
2,266146E-2
1,812114E-2
1,844545E-2
2,071561E-2
1,422945E-2
1,390514E-2
2,039130E-2
2,428300E-2
1,552668E-2
1,682391E-2
1,974268E-2
1,487806E-2
1,585099E-2
2,039130E-2
2,266146E-2
1,812114E-2
1,941838E-2
2,298577E-2
1,487806E-2
1,422945E-2
1,779684E-2
2,266146E-2
1,714822E-2
1,909407E-2
2,363438E-2
1,682391E-2
1,520237E-2
2,039130E-2
2,363438E-2
1,812114E-2
1,649960E-2
2,103992E-2
1,487806E-2
1,422945E-2
2,006699E-2
2,525592E-2
1,876976E-2
1,747253E-2
2,233715E-2
1,682391E-2
1,520237E-2
1,876976E-2
2,395869E-2
1,909407E-2
1,941838E-2
2,395869E-2
1,552668E-2
1,552668E-2
2,233715E-2
2,687746E-2
2,103992E-2
1,909407E-2
2,363438E-2
1,747253E-2
1,552668E-2
2,298577E-2
2,720177E-2
2,103992E-2
1,909407E-2
2,395869E-2
1,747253E-2
1,779684E-2
2,266146E-2
2,785039E-2
2,103992E-2
2,006699E-2
2,233715E-2
1,390514E-2
1,520237E-2
2,298577E-2
2,752608E-2
1,974268E-2
1,844545E-2
2,201284E-2
1,455375E-2
1,422945E-2
1,974268E-2
2,622885E-2
1,974268E-2
1,812114E-2
2,039130E-2
1,487806E-2
1,585099E-2
2,039130E-2
2,590454E-2
1,682391E-2
1,779684E-2
2,233715E-2
1,325652E-2
1,422945E-2
1,812114E-2
2,428300E-2
1,941838E-2
1,682391E-2
2,071561E-2
1,487806E-2
1,520237E-2
2,039130E-2
2,493161E-2
1,747253E-2
1,487806E-2
1,876976E-2
1,520237E-2
1,455375E-2
2,006699E-2
2,493161E-2
1,812114E-2
1,487806E-2
1,812114E-2
1,747253E-2
1,293221E-2
1,649960E-2
2,363438E-2
1,649960E-2
1,358083E-2
1,747253E-2
1,520237E-2
1,358083E-2
1,909407E-2
2,233715E-2
1,520237E-2
1,520237E-2
2,039130E-2
1,585099E-2
1,325652E-2
1,876976E-2
2,622885E-2
1,909407E-2
1,876976E-2
2,071561E-2
1,682391E-2
1,455375E-2
2,071561E-2
2,622885E-2
1,909407E-2
1,909407E-2
2,201284E-2
1,585099E-2
1,617530E-2
1,909407E-2
2,622885E-2
2,103992E-2
1,909407E-2
2,233715E-2
1,552668E-2
1,390514E-2
1,941838E-2
2,558023E-2
2,071561E-2
2,006699E-2
2,168853E-2
1,552668E-2
1,422945E-2
2,103992E-2
2,331007E-2
2,006699E-2
2,039130E-2
2,266146E-2
1,714822E-2
1,649960E-2
2,201284E-2
2,785039E-2
2,136422E-2
1,876976E-2
2,428300E-2
1,747253E-2
1,649960E-2
2,331007E-2
2,720177E-2
2,039130E-2
2,039130E-2
2,331007E-2
2,006699E-2
1,714822E-2
2,266146E-2
2,752608E-2
2,006699E-2
1,844545E-2
2,363438E-2
1,779684E-2
1,617530E-2
2,103992E-2
2,558023E-2
2,006699E-2
1,876976E-2
2,103992E-2
1,552668E-2
1,552668E-2
1,941838E-2
2,460731E-2
1,649960E-2
1,520237E-2
1,941838E-2
1,585099E-2
1,487806E-2
1,876976E-2
2,428300E-2
1,779684E-2
1,487806E-2
1,909407E-2
1,520237E-2
1,487806E-2
1,974268E-2
2,460731E-2
1,844545E-2
1,455375E-2
1,941838E-2
1,682391E-2
1,455375E-2
1,682391E-2
2,331007E-2
1,779684E-2
1,649960E-2
1,876976E-2
1,520237E-2
1,325652E-2
1,682391E-2
2,460731E-2
1,844545E-2
1,422945E-2
1,876976E-2
1,682391E-2
1,358083E-2
1,876976E-2
2,493161E-2
1,941838E-2
1,649960E-2
1,974268E-2
1,844545E-2
1,520237E-2
1,876976E-2
2,590454E-2
1,974268E-2
1,649960E-2
2,039130E-2
2,136422E-2
1,682391E-2
1,682391E-2
2,558023E-2
1,876976E-2
1,520237E-2
1,974268E-2
1,779684E-2
1,552668E-2
1,909407E-2
2,590454E-2
1,876976E-2
1,293221E-2
1,617530E-2
1,941838E-2
1,585099E-2
1,649960E-2
2,590454E-2
2,071561E-2
1,487806E-2
1,974268E-2
1,779684E-2
1,552668E-2
1,941838E-2
2,590454E-2
2,103992E-2
1,617530E-2
2,103992E-2
2,266146E-2
1,520237E-2
1,844545E-2
2,622885E-2
2,331007E-2
1,585099E-2
2,039130E-2
2,233715E-2
1,779684E-2
2,136422E-2
2,914762E-2
2,071561E-2
1,358083E-2
1,941838E-2
2,168853E-2
1,682391E-2
1,779684E-2
2,720177E-2
2,103992E-2
1,520237E-2
1,876976E-2
2,006699E-2
1,455375E-2
1,649960E-2
2,687746E-2
1,909407E-2
1,293221E-2
1,812114E-2
2,201284E-2
1,876976E-2
2,428300E-2
3,303932E-2
2,849900E-2
2,201284E-2
2,655315E-2
3,109347E-2
3,887686E-2
5,606519E-2
7,455075E-2
7,163198E-2
6,968613E-2
8,882031E-2
8,914462E-2
6,676736E-2
4,860611E-2
4,017409E-2
3,628240E-2
3,693101E-2
4,374148E-2
3,790394E-2
2,622885E-2
1,941838E-2
1,876976E-2
6,770361E-3
-7,174888E-3
-1,236382E-2
-1,755275E-2
-2,663337E-2
-2,728199E-2
-1,787705E-2
-1,820136E-2
-2,047152E-2
-1,139089E-2
-3,931807E-3
-8,147812E-3
-4,256115E-3
2,878663E-3
-6,887257E-4
-8,472120E-3
-2,958882E-3
-4,010948E-5
-5,553347E-3
-2,958882E-3
7,418977E-3
5,473128E-3
3,527280E-3
1,098637E-2
1,812114E-2
1,487806E-2
1,974268E-2
3,239070E-2
3,044485E-2
2,493161E-2
3,076916E-2
3,530947E-2
3,174208E-2
3,530947E-2
4,211994E-2
3,984979E-2
3,076916E-2
3,530947E-2
4,211994E-2
3,920117E-2
3,855255E-2
4,536302E-2
4,568733E-2
3,790394E-2
4,244425E-2
4,893041E-2
4,082271E-2
4,017409E-2
5,022765E-2
4,925472E-2
4,147133E-2
4,439010E-2
4,957903E-2
4,406579E-2
4,276856E-2
4,730887E-2
4,633595E-2
3,466086E-2
3,530947E-2
3,920117E-2
2,882331E-2
2,558023E-2
2,849900E-2
2,395869E-2
1,195929E-2
1,487806E-2
2,039130E-2
1,390514E-2
1,098637E-2
1,520237E-2
1,131067E-2
1,905739E-3
3,851588E-3
1,228360E-2
7,094669E-3
1,033775E-2
1,779684E-2
1,909407E-2
1,325652E-2
1,876976E-2
2,622885E-2
2,558023E-2
2,687746E-2
2,947193E-2
3,109347E-2
2,201284E-2
2,395869E-2
3,303932E-2
2,947193E-2
2,785039E-2
3,239070E-2
3,206639E-2
2,266146E-2
2,460731E-2
3,109347E-2
2,460731E-2
2,363438E-2
2,947193E-2
2,914762E-2
1,909407E-2
2,136422E-2
2,687746E-2
2,136422E-2
2,006699E-2
2,525592E-2
2,395869E-2
1,325652E-2
1,747253E-2
2,136422E-2
1,228360E-2
1,098637E-2
1,293221E-2
7,418977E-3
-6,850580E-3
-1,528259E-2
-2,371460E-2
-4,576755E-2
-7,690113E-2
-1,064132E-1
-1,320335E-1
-1,563566E-1
-1,628428E-1
-1,599240E-1
-1,634914E-1
-1,738692E-1
-1,930034E-1
-2,131105E-1
-2,170022E-1
-1,424114E-1
-1,337342E-3
1,776807E-1
4,338841E-1
8,211080E-1
1,251141E+0
1,568638E+0
1,754791E+0
1,846895E+0
1,919540E+0
2,000292E+0
2,047317E+0
2,020400E+0
1,920837E+0
1,776520E+0
1,564422E+0
1,267032E+0
8,914829E-1
4,595045E-1
-3,607499E-3
-4,790432E-1
-9,032381E-1
-1,261274E+0
-1,570340E+0
-1,840813E+0
-2,050640E+0
-2,190741E+0
-2,261116E+0
-2,237117E+0
-2,129771E+0
-1,970212E+0
-1,765573E+0
-1,531747E+0
-1,287543E+0
-1,060528E+0
-8,377279E-1
-6,360083E-1
-4,761244E-1
-3,496442E-1
-2,461900E-1
-1,706262E-1
-1,252230E-1
-8,241437E-2
-4,479463E-2
-1,917429E-2
2,841986E-4
2,525592E-2
5,249780E-2
6,676736E-2
9,271201E-2
1,225484E-1
1,449256E-1
1,588709E-1
1,809238E-1
1,981121E-1
1,997337E-1
2,120574E-1
2,240568E-1
2,272999E-1
2,237325E-1
2,247054E-1
2,266513E-1
2,140032E-1
2,123817E-1
2,159491E-1
2,127060E-1
2,033011E-1
2,026525E-1
2,036254E-1
1,887072E-1
1,870857E-1
1,913017E-1
1,887072E-1
1,799509E-1
1,763835E-1
1,744376E-1
1,621139E-1
1,585466E-1
1,614653E-1
1,585466E-1
1,481687E-1
1,484930E-1
1,468715E-1
1,351964E-1
1,329262E-1
1,358450E-1
1,316290E-1
1,257914E-1
1,241699E-1
1,235213E-1
1,118462E-1
1,115219E-1
1,147650E-1
1,115219E-1
1,060086E-1
1,060086E-1
1,079545E-1
9,368493E-2
9,336062E-2
9,919817E-2
9,757663E-2
9,206339E-2
9,011754E-2
9,141477E-2
8,200984E-2
8,168553E-2
8,687446E-2
8,817169E-2
8,233415E-2
8,265846E-2
8,655015E-2
7,649660E-2
7,746953E-2
8,265846E-2
8,298276E-2
7,649660E-2
7,941537E-2
8,200984E-2
7,422644E-2
7,617229E-2
7,844245E-2
7,811814E-2
7,422644E-2
7,487506E-2
7,779383E-2
6,774028E-2
6,871321E-2
7,292921E-2
7,325352E-2
6,774028E-2
6,838890E-2
7,065906E-2
6,125412E-2
6,255135E-2
6,611874E-2
6,579443E-2
6,190274E-2
6,157843E-2
6,092981E-2
5,184919E-2
5,152488E-2
5,703812E-2
5,736242E-2
4,957903E-2
5,184919E-2
5,379503E-2
4,309287E-2
4,276856E-2
4,925472E-2
4,957903E-2
4,568733E-2
4,568733E-2
4,633595E-2
3,660671E-2
3,855255E-2
4,439010E-2
4,503872E-2
4,114702E-2
4,406579E-2
4,536302E-2
3,433655E-2
3,530947E-2
4,244425E-2
4,374148E-2
3,660671E-2
3,790394E-2
4,179564E-2
3,206639E-2
3,595809E-2
4,309287E-2
4,633595E-2
4,049840E-2
3,920117E-2
4,211994E-2
3,271501E-2
3,563378E-2
4,309287E-2
4,536302E-2
4,114702E-2
4,049840E-2
4,568733E-2
3,693101E-2
3,595809E-2
4,082271E-2
4,244425E-2
3,822825E-2
4,049840E-2
4,244425E-2
3,336362E-2
3,303932E-2
4,049840E-2
4,114702E-2
3,790394E-2
3,920117E-2
4,179564E-2
3,206639E-2
3,239070E-2
3,855255E-2
4,471441E-2
3,855255E-2
3,693101E-2
4,017409E-2
3,174208E-2
3,206639E-2
3,984979E-2
4,114702E-2
3,433655E-2
3,595809E-2
3,757963E-2
3,076916E-2
3,044485E-2
3,498517E-2
3,725532E-2
3,206639E-2
3,271501E-2
3,563378E-2
2,525592E-2
2,622885E-2
3,239070E-2
3,466086E-2
2,979624E-2
3,174208E-2
3,660671E-2
2,817469E-2
2,882331E-2
3,433655E-2
3,725532E-2
3,076916E-2
3,076916E-2
3,498517E-2
2,752608E-2
2,687746E-2
3,206639E-2
3,563378E-2
2,849900E-2
2,947193E-2
3,368793E-2
2,395869E-2
2,298577E-2
2,849900E-2
3,044485E-2
2,720177E-2
2,460731E-2
2,817469E-2
1,909407E-2
2,136422E-2
2,785039E-2
2,785039E-2
2,298577E-2
2,363438E-2
2,655315E-2
1,714822E-2
1,779684E-2
2,298577E-2
2,395869E-2
2,103992E-2
2,136422E-2
2,266146E-2
1,455375E-2
1,390514E-2
2,039130E-2
2,071561E-2
1,455375E-2
1,552668E-2
1,779684E-2
6,770361E-3
1,066206E-2
1,585099E-2
1,585099E-2
9,689133E-3
1,390514E-2
1,617530E-2
5,148820E-3
4,824512E-3
9,364825E-3
8,716209E-3
6,446052E-3
9,689133E-3
1,228360E-2
-3,644176E-4
1,905739E-3
9,364825E-3
7,418977E-3
4,500204E-3
7,094669E-3
9,364825E-3
-1,337342E-3
1,257123E-3
5,797436E-3
6,121744E-3
3,527280E-3
5,473128E-3
7,743285E-3
-2,958882E-3
-3,283190E-3
3,202971E-3
9,328148E-4
-1,661650E-3
1,257123E-3
3,527280E-3
-6,201963E-3
-6,201963E-3
-1,661650E-3
-5,553347E-3
-6,201963E-3
-1,985958E-3
9,328148E-4
-1,139089E-2
-1,171520E-2
-5,877655E-3
-7,499196E-3
-9,769352E-3
-6,201963E-3
-7,823504E-3
-1,852567E-2
-1,398536E-2
-7,823504E-3
-1,203951E-2
-1,528259E-2
-1,203951E-2
-1,139089E-2
-2,209306E-2
-1,852567E-2
-1,398536E-2
-1,495828E-2
-1,690413E-2
-1,333674E-2
-1,236382E-2
-2,566045E-2
-2,306598E-2
-1,657982E-2
-1,852567E-2
-2,112014E-2
-1,852567E-2
-1,593121E-2
-2,760630E-2
-2,533614E-2
-1,884998E-2
-2,047152E-2
-2,371460E-2
-1,949860E-2
-1,787705E-2
-3,020076E-2
-2,857922E-2
-2,112014E-2
-2,436322E-2
-2,793061E-2
-2,501183E-2
-2,144444E-2
-3,052507E-2
-2,857922E-2
-2,403891E-2
-2,533614E-2
-2,793061E-2
-2,533614E-2
-2,371460E-2
-3,344384E-2
-3,149799E-2
-2,241737E-2
-2,144444E-2
-2,436322E-2
-1,884998E-2
-1,657982E-2
-2,371460E-2
-1,982290E-2
-1,268813E-2
-8,796428E-3
-8,796428E-3
-3,931807E-3
1,905739E-3
-3,607499E-3
2,878663E-3
1,325652E-2
1,617530E-2
1,552668E-2
2,103992E-2
2,720177E-2
2,395869E-2
3,012054E-2
3,920117E-2
4,341718E-2
4,341718E-2
4,633595E-2
5,217349E-2
4,633595E-2
4,698456E-2
5,411934E-2
5,671381E-2
5,314642E-2
5,347073E-2
5,736242E-2
4,925472E-2
4,957903E-2
5,347073E-2
5,184919E-2
4,698456E-2
4,536302E-2
4,666026E-2
3,433655E-2
3,336362E-2
3,628240E-2
3,563378E-2
2,882331E-2
2,687746E-2
2,785039E-2
1,649960E-2
1,358083E-2
1,812114E-2
1,812114E-2
1,131067E-2
1,163498E-2
1,358083E-2
5,148820E-3
2,878663E-3
7,418977E-3
8,391901E-3
1,905739E-3
2,230047E-3
5,473128E-3
-3,283190E-3
-1,661650E-3
3,527280E-3
4,824512E-3
-4,010948E-5
1,257123E-3
2,554355E-3
-5,229039E-3
-3,931807E-3
9,328148E-4
5,148820E-3
-2,310266E-3
-4,580423E-3
9,328148E-4
-4,580423E-3
-6,850580E-3
-6,887257E-4
1,905739E-3
-4,256115E-3
-3,283190E-3
-4,010948E-5
-7,174888E-3
-5,553347E-3
-2,310266E-3
1,581431E-3
-3,931807E-3
-5,553347E-3
-6,887257E-4
-7,174888E-3
-9,445044E-3
-3,283190E-3
2,841986E-4
-4,580423E-3
-5,553347E-3
-3,283190E-3
-8,796428E-3
-1,171520E-2
-5,553347E-3
2,841986E-4
-7,174888E-3
-9,445044E-3
-3,607499E-3
-7,823504E-3
-1,106658E-2
-7,499196E-3
-2,310266E-3
-1,009366E-2
-1,074228E-2
-5,229039E-3
-1,171520E-2
-1,268813E-2
-7,499196E-3
-1,661650E-3
-9,769352E-3
-1,139089E-2
-8,472120E-3
-1,463397E-2
-1,593121E-2
-1,074228E-2
-4,904731E-3
-1,139089E-2
-1,268813E-2
-9,120736E-3
-1,593121E-2
-1,593121E-2
-1,139089E-2
-6,526271E-3
-1,398536E-2
-1,560690E-2
-1,203951E-2
-1,528259E-2
-1,625551E-2
-1,203951E-2
-6,201963E-3
-1,430967E-2
-1,560690E-2
-1,171520E-2
-1,852567E-2
-2,047152E-2
-1,430967E-2
-1,041797E-2
-1,463397E-2
-1,463397E-2
-1,139089E-2
-1,690413E-2
-2,014721E-2
-1,398536E-2
-8,472120E-3
-1,495828E-2
-1,528259E-2
-1,203951E-2
-1,657982E-2
-1,852567E-2
-1,268813E-2
-8,147812E-3
-1,171520E-2
-1,236382E-2
-1,106658E-2
-1,366105E-2
-1,593121E-2
-1,171520E-2
-5,877655E-3
-1,106658E-2
-1,009366E-2
-4,580423E-3
-1,106658E-2
-1,268813E-2
-6,526271E-3
-1,661650E-3
-7,499196E-3
-8,147812E-3
-4,256115E-3
-9,445044E-3
-1,009366E-2
-5,877655E-3
2,841986E-4
-7,174888E-3
-7,174888E-3
-2,958882E-3
-8,796428E-3
-1,139089E-2
-5,877655E-3
6,085067E-4
-6,201963E-3
-1,009366E-2
-4,904731E-3
-9,769352E-3
-1,009366E-2
-6,201963E-3
2,841986E-4
-6,526271E-3
-1,106658E-2
-6,850580E-3
-9,769352E-3
-1,528259E-2
-1,106658E-2
-5,229039E-3
-1,009366E-2
-1,625551E-2
-1,301243E-2
-1,657982E-2
-1,852567E-2
-1,722844E-2
-1,041797E-2
-1,560690E-2
-2,241737E-2
-2,014721E-2
-1,917429E-2
-2,566045E-2
-2,274168E-2
-1,268813E-2
-2,047152E-2
-2,728199E-2
-2,371460E-2
-2,274168E-2
-2,890353E-2
-2,598476E-2
-1,560690E-2
-1,982290E-2
-2,598476E-2
-2,274168E-2
-2,403891E-2
-2,825491E-2
-2,598476E-2
-1,528259E-2
-2,209306E-2
-2,793061E-2
-2,209306E-2
-2,209306E-2
-2,630907E-2
-2,371460E-2
-1,398536E-2
-1,949860E-2
-2,630907E-2
-2,209306E-2
-2,014721E-2
-2,339029E-2
-2,144444E-2
-1,203951E-2
-1,722844E-2
-2,371460E-2
-1,495828E-2
-1,495828E-2
-2,047152E-2
-1,560690E-2
-1,009366E-2
-1,203951E-2
-1,528259E-2
-1,333674E-2
-1,301243E-2
-1,463397E-2
-1,366105E-2
-3,607499E-3
-8,796428E-3
-1,366105E-2
-9,120736E-3
-7,823504E-3
-1,333674E-2
-9,445044E-3
-1,985958E-3
-7,823504E-3
-1,074228E-2
-5,229039E-3
-2,634574E-3
-6,850580E-3
-5,877655E-3
1,581431E-3
-3,283190E-3
-6,201963E-3
-1,661650E-3
1,905739E-3
-4,256115E-3
-2,634574E-3
5,797436E-3
1,581431E-3
-3,283190E-3
9,328148E-4
5,148820E-3
6,085067E-4
-4,010948E-5
8,067593E-3
5,148820E-3
-2,634574E-3
1,581431E-3
5,148820E-3
6,085067E-4
2,878663E-3
1,228360E-2
9,040517E-3
9,328148E-4
5,148820E-3
9,689133E-3
4,175896E-3
5,148820E-3
1,358083E-2
1,455375E-2
4,175896E-3
9,040517E-3
1,293221E-2
7,094669E-3
8,067593E-3
1,552668E-2
1,358083E-2
5,797436E-3
1,098637E-2
1,552668E-2
9,689133E-3
1,163498E-2
1,649960E-2
1,455375E-2
6,446052E-3
8,716209E-3
1,552668E-2
1,098637E-2
1,098637E-2
1,714822E-2
1,455375E-2
7,743285E-3
1,098637E-2
1,585099E-2
1,131067E-2
1,131067E-2
1,747253E-2
1,552668E-2
7,743285E-3
9,040517E-3
1,714822E-2
1,131067E-2
1,066206E-2
1,941838E-2
1,682391E-2
7,743285E-3
1,260791E-2
1,747253E-2
1,131067E-2
1,131067E-2
1,812114E-2
1,779684E-2
7,743285E-3
1,001344E-2
1,844545E-2
1,325652E-2
1,195929E-2
1,974268E-2
1,747253E-2
9,040517E-3
1,228360E-2
1,876976E-2
1,228360E-2
1,260791E-2
2,006699E-2
1,844545E-2
1,098637E-2
1,390514E-2
2,039130E-2
1,552668E-2
1,520237E-2
2,168853E-2
1,974268E-2
1,001344E-2
1,195929E-2
1,844545E-2
1,293221E-2
1,487806E-2
1,909407E-2
1,876976E-2
1,001344E-2
1,163498E-2
1,844545E-2
1,487806E-2
1,131067E-2
1,714822E-2
1,876976E-2
9,040517E-3
1,163498E-2
1,941838E-2
1,487806E-2
1,260791E-2
1,812114E-2
1,617530E-2
8,067593E-3
1,163498E-2
1,682391E-2
1,066206E-2
1,098637E-2
1,552668E-2
1,714822E-2
7,094669E-3
9,040517E-3
1,747253E-2
1,163498E-2
8,716209E-3
1,520237E-2
1,649960E-2
7,094669E-3
1,001344E-2
1,520237E-2
1,228360E-2
1,066206E-2
1,585099E-2
1,617530E-2
7,743285E-3
9,689133E-3
1,585099E-2
1,163498E-2
1,098637E-2
1,520237E-2
1,422945E-2
3,851588E-3
9,689133E-3
1,455375E-2
9,040517E-3
9,040517E-3
1,358083E-2
1,228360E-2
2,878663E-3
6,770361E-3
1,552668E-2
9,689133E-3
8,067593E-3
1,520237E-2
1,422945E-2
4,500204E-3
8,391901E-3
1,552668E-2
1,033775E-2
1,033775E-2
1,812114E-2
1,682391E-2
5,473128E-3
1,033775E-2
1,617530E-2
1,001344E-2
1,001344E-2
1,909407E-2
1,682391E-2
7,418977E-3
1,098637E-2
1,455375E-2
7,418977E-3
9,364825E-3
1,876976E-2
1,422945E-2
7,094669E-3
1,001344E-2
1,520237E-2
8,391901E-3
8,067593E-3
1,520237E-2
1,358083E-2
5,148820E-3
1,001344E-2
1,487806E-2
8,391901E-3
9,689133E-3
1,682391E-2
1,487806E-2
5,473128E-3
1,098637E-2
1,552668E-2
1,001344E-2
1,098637E-2
1,649960E-2
1,585099E-2
7,743285E-3
9,689133E-3
1,747253E-2
9,689133E-3
1,066206E-2
1,844545E-2
1,585099E-2
6,770361E-3
9,689133E-3
1,617530E-2
1,195929E-2
1,163498E-2
1,747253E-2
1,649960E-2
7,094669E-3
1,033775E-2
1,585099E-2
1,098637E-2
1,001344E-2
1,747253E-2
1,585099E-2
5,473128E-3
1,066206E-2
1,649960E-2
9,364825E-3
9,364825E-3
1,422945E-2
1,455375E-2
5,797436E-3
1,033775E-2
1,682391E-2
1,001344E-2
9,364825E-3
1,649960E-2
1,358083E-2
4,824512E-3
9,364825E-3
1,585099E-2
1,033775E-2
1,098637E-2
1,552668E-2
1,455375E-2
7,418977E-3
1,098637E-2
1,747253E-2
1,195929E-2
1,163498E-2
1,909407E-2
1,520237E-2
7,094669E-3
1,098637E-2
1,844545E-2
1,260791E-2
1,260791E-2
1,747253E-2
1,585099E-2
8,067593E-3
1,066206E-2
1,747253E-2
1,422945E-2
1,293221E-2
1,812114E-2
1,682391E-2
8,716209E-3
1,358083E-2
1,844545E-2
1,293221E-2
1,325652E-2
1,909407E-2
1,714822E-2
1,033775E-2
1,422945E-2
2,039130E-2
1,520237E-2
1,520237E-2
2,006699E-2
1,909407E-2
1,033775E-2
1,520237E-2
1,909407E-2
1,358083E-2
1,390514E-2
2,363438E-2
2,136422E-2
1,131067E-2
1,325652E-2
1,974268E-2
1,455375E-2
1,325652E-2
2,168853E-2
2,201284E-2
1,131067E-2
1,455375E-2
2,103992E-2
1,552668E-2
1,552668E-2
1,844545E-2
1,909407E-2
9,364825E-3
1,260791E-2
1,812114E-2
1,617530E-2
1,358083E-2
1,747253E-2
2,006699E-2
1,098637E-2
1,293221E-2
1,844545E-2
1,714822E-2
1,617530E-2
1,747253E-2
1,876976E-2
1,163498E-2
1,358083E-2
1,909407E-2
1,714822E-2
1,585099E-2
1,779684E-2
2,233715E-2
1,033775E-2
1,390514E-2
2,071561E-2
1,747253E-2
1,682391E-2
2,006699E-2
2,103992E-2
1,163498E-2
1,520237E-2
2,103992E-2
1,909407E-2
1,617530E-2
1,909407E-2
2,168853E-2
1,228360E-2
1,390514E-2
2,298577E-2
1,844545E-2
1,585099E-2
2,071561E-2
2,168853E-2
1,033775E-2
1,422945E-2
2,266146E-2
2,168853E-2
1,714822E-2
1,649960E-2
2,071561E-2
1,001344E-2
1,195929E-2
2,039130E-2
1,747253E-2
1,455375E-2
1,779684E-2
2,071561E-2
1,131067E-2
1,228360E-2
1,876976E-2
1,747253E-2
1,455375E-2
1,844545E-2
2,136422E-2
1,195929E-2
1,293221E-2
1,941838E-2
2,103992E-2
1,649960E-2
1,876976E-2
2,168853E-2
1,293221E-2
1,455375E-2
1,909407E-2
1,974268E-2
1,617530E-2
1,779684E-2
2,201284E-2
1,260791E-2
1,358083E-2
1,941838E-2
2,168853E-2
1,812114E-2
1,876976E-2
2,103992E-2
1,325652E-2
1,520237E-2
2,136422E-2
2,395869E-2
1,974268E-2
2,103992E-2
2,525592E-2
1,520237E-2
1,520237E-2
2,039130E-2
2,136422E-2
1,909407E-2
2,071561E-2
2,428300E-2
1,617530E-2
1,585099E-2
2,331007E-2
2,395869E-2
1,844545E-2
2,071561E-2
2,233715E-2
1,325652E-2
1,520237E-2
2,168853E-2
2,428300E-2
1,812114E-2
1,779684E-2
2,266146E-2
1,358083E-2
1,358083E-2
2,071561E-2
2,233715E-2
1,552668E-2
1,747253E-2
2,006699E-2
1,260791E-2
1,487806E-2
1,909407E-2
2,006699E-2
1,617530E-2
1,779684E-2
2,039130E-2
1,358083E-2
1,520237E-2
2,071561E-2
2,395869E-2
1,520237E-2
1,909407E-2
2,233715E-2
1,358083E-2
1,617530E-2
2,168853E-2
2,460731E-2
1,812114E-2
1,779684E-2
2,298577E-2
1,422945E-2
1,422945E-2
2,071561E-2
2,363438E-2
1,585099E-2
1,747253E-2
2,233715E-2
1,358083E-2
1,455375E-2
2,006699E-2
2,168853E-2
1,779684E-2
1,714822E-2
2,168853E-2
1,390514E-2
1,455375E-2
2,168853E-2
2,493161E-2
1,844545E-2
1,812114E-2
2,103992E-2
1,455375E-2
1,682391E-2
2,039130E-2
2,331007E-2
1,876976E-2
1,974268E-2
2,331007E-2
1,422945E-2
1,390514E-2
2,006699E-2
2,428300E-2
1,747253E-2
1,909407E-2
2,331007E-2
1,585099E-2
1,617530E-2
2,428300E-2
2,395869E-2
1,812114E-2
1,941838E-2
2,395869E-2
1,779684E-2
1,844545E-2
2,266146E-2
2,914762E-2
2,168853E-2
1,876976E-2
2,460731E-2
1,747253E-2
1,779684E-2
2,136422E-2
2,428300E-2
2,039130E-2
1,941838E-2
2,363438E-2
1,649960E-2
1,617530E-2
2,103992E-2
2,590454E-2
1,876976E-2
1,812114E-2
2,298577E-2
1,552668E-2
1,390514E-2
2,103992E-2
2,460731E-2
1,909407E-2
1,974268E-2
2,298577E-2
1,617530E-2
1,552668E-2
2,103992E-2
2,395869E-2
1,974268E-2
1,974268E-2
2,201284E-2
1,455375E-2
1,390514E-2
2,266146E-2
2,525592E-2
1,844545E-2
1,844545E-2
2,298577E-2
1,552668E-2
1,747253E-2
2,103992E-2
2,558023E-2
1,909407E-2
1,909407E-2
2,331007E-2
1,682391E-2
1,552668E-2
2,006699E-2
2,622885E-2
1,844545E-2
1,779684E-2
2,233715E-2
1,585099E-2
1,455375E-2
1,974268E-2
2,428300E-2
1,876976E-2
1,747253E-2
2,201284E-2
1,779684E-2
1,520237E-2
2,006699E-2
2,590454E-2
1,909407E-2
1,909407E-2
2,298577E-2
1,812114E-2
1,487806E-2
1,876976E-2
2,590454E-2
2,039130E-2
1,941838E-2
2,395869E-2
2,071561E-2
1,714822E-2
2,071561E-2
2,849900E-2
2,103992E-2
1,779684E-2
2,168853E-2
1,876976E-2
1,617530E-2
2,331007E-2
2,752608E-2
1,844545E-2
1,682391E-2
2,039130E-2
1,909407E-2
1,585099E-2
1,909407E-2
2,622885E-2
1,812114E-2
1,617530E-2
2,103992E-2
1,974268E-2
1,520237E-2
1,747253E-2
2,687746E-2
1,974268E-2
1,649960E-2
2,006699E-2
1,779684E-2
1,552668E-2
1,747253E-2
2,460731E-2
1,812114E-2
1,358083E-2
1,909407E-2
1,747253E-2
1,390514E-2
1,649960E-2
2,460731E-2
1,844545E-2
1,617530E-2
2,039130E-2
1,714822E-2
1,293221E-2
1,682391E-2
2,395869E-2
1,779684E-2
1,390514E-2
2,006699E-2
1,844545E-2
1,487806E-2
1,844545E-2
2,622885E-2
1,876976E-2
1,714822E-2
2,493161E-2
2,590454E-2
2,493161E-2
3,239070E-2
4,503872E-2
4,601164E-2
4,503872E-2
4,666026E-2
4,536302E-2
5,055195E-2
7,811814E-2
1,001711E-1
8,979323E-2
7,163198E-2
6,482151E-2
6,092981E-2
4,893041E-2
4,439010E-2
5,314642E-2
5,314642E-2
5,541658E-2
4,957903E-2
3,466086E-2
1,358083E-2
4,824512E-3
6,446052E-3
-4,904731E-3
-1,366105E-2
-1,430967E-2
-1,560690E-2
-2,209306E-2
-2,306598E-2
-1,593121E-2
-1,982290E-2
-2,825491E-2
-2,371460E-2
-2,079583E-2
-2,630907E-2
-2,436322E-2
-1,301243E-2
-1,690413E-2
-2,209306E-2
-1,495828E-2
-1,203951E-2
-1,366105E-2
-6,850580E-3
4,824512E-3
4,824512E-3
1,581431E-3
9,040517E-3
1,812114E-2
1,779684E-2
2,233715E-2
3,271501E-2
2,914762E-2
2,331007E-2
3,012054E-2
3,530947E-2
3,012054E-2
3,141778E-2
4,049840E-2
3,790394E-2
3,206639E-2
3,530947E-2
4,017409E-2
3,466086E-2
3,530947E-2
4,211994E-2
3,984979E-2
3,271501E-2
3,822825E-2
4,309287E-2
3,920117E-2
3,855255E-2
4,633595E-2
4,406579E-2
3,628240E-2
3,887686E-2
4,439010E-2
3,822825E-2
3,725532E-2
4,406579E-2
4,471441E-2
3,725532E-2
4,017409E-2
4,276856E-2
3,660671E-2
3,855255E-2
4,730887E-2
4,211994E-2
3,109347E-2
3,336362E-2
3,466086E-2
2,785039E-2
2,558023E-2
2,687746E-2
2,395869E-2
1,358083E-2
1,487806E-2
1,844545E-2
1,066206E-2
1,001344E-2
1,487806E-2
1,131067E-2
3,851588E-3
7,094669E-3
9,364825E-3
2,878663E-3
6,446052E-3
1,455375E-2
1,455375E-2
1,066206E-2
1,585099E-2
2,266146E-2
1,714822E-2
1,876976E-2
2,817469E-2
2,460731E-2
1,941838E-2
2,428300E-2
2,720177E-2
2,201284E-2
2,298577E-2
3,012054E-2
2,460731E-2
1,747253E-2
2,201284E-2
2,752608E-2
2,071561E-2
2,136422E-2
2,979624E-2
2,460731E-2
1,649960E-2
2,039130E-2
2,201284E-2
1,195929E-2
9,689133E-3
1,455375E-2
7,094669E-3
-6,850580E-3
-1,430967E-2
-2,663337E-2
-5,160510E-2
-8,176575E-2
-1,057645E-1
-1,291147E-1
-1,537621E-1
-1,579782E-1
-1,563566E-1
-1,586268E-1
-1,631671E-1
-1,780853E-1
-1,991653E-1
-2,017597E-1
-1,274932E-1
6,770361E-3
1,747620E-1
4,228577E-1
7,786237E-1
1,188549E+0
1,516100E+0
1,714253E+0
1,807653E+0
1,870893E+0
1,959105E+0
2,020724E+0
2,000292E+0
1,921486E+0
1,803762E+0
1,612420E+0
1,328002E+0
9,693168E-1
5,538781E-1
9,271201E-2
-3,788320E-1
-8,108103E-1
-1,179224E+0
-1,497371E+0
-1,763303E+0
-1,973130E+0
-2,130744E+0
-2,219280E+0
-2,215389E+0
-2,137879E+0
-2,007507E+0
-1,821030E+0
-1,596609E+0
-1,367323E+0
-1,143226E+0
-9,204265E-1
-7,167610E-1
-5,494180E-1
-4,073711E-1
-2,899715E-1
-2,053271E-1
-1,505191E-1
-9,895408E-2
-5,873987E-2
-3,603831E-2
-1,203951E-2
1,682391E-2
3,952548E-2
5,347073E-2
8,168553E-2
1,115219E-1
1,280616E-1
1,501145E-1
1,737890E-1
1,890315E-1
1,906531E-1
2,036254E-1
2,162734E-1
2,156248E-1
2,175706E-1
2,227596E-1
2,214623E-1
2,107602E-1
2,133546E-1
2,162734E-1
2,055712E-1
2,033011E-1
2,075171E-1
2,029768E-1
1,874100E-1
1,906531E-1
1,938961E-1
1,848155E-1
1,815724E-1
1,831940E-1
1,799509E-1
1,650327E-1
1,637355E-1
1,673029E-1
1,601681E-1
1,540062E-1
1,556278E-1
1,523847E-1
1,374665E-1
1,361693E-1
1,407096E-1
1,345478E-1
1,287102E-1
1,316290E-1
1,293588E-1
1,170351E-1
1,180080E-1
1,209268E-1
1,134677E-1
1,086031E-1
1,089274E-1
1,086031E-1
9,595509E-2
9,854955E-2
1,050357E-1
9,854955E-2
9,303631E-2
9,498216E-2
9,498216E-2
8,492861E-2
8,655015E-2
9,271201E-2
8,752308E-2
8,460430E-2
8,752308E-2
9,011754E-2
7,909107E-2
8,103691E-2
8,752308E-2
8,103691E-2
7,779383E-2
8,006399E-2
7,941537E-2
6,968613E-2
7,292921E-2
7,779383E-2
7,584799E-2
7,357783E-2
7,390214E-2
7,519937E-2
6,287566E-2
6,417289E-2
7,260490E-2
6,903752E-2
6,514582E-2
7,033475E-2
6,936182E-2
5,768673E-2
5,995689E-2
6,709167E-2
6,319997E-2
5,898396E-2
6,222705E-2
6,125412E-2
5,087626E-2
5,282211E-2
5,768673E-2
5,411934E-2
5,120057E-2
5,411934E-2
5,476796E-2
4,211994E-2
4,406579E-2
4,957903E-2
4,439010E-2
4,309287E-2
4,730887E-2
4,860611E-2
3,920117E-2
3,952548E-2
4,374148E-2
3,822825E-2
3,595809E-2
3,952548E-2
4,114702E-2
3,076916E-2
3,174208E-2
3,920117E-2
3,595809E-2
2,979624E-2
3,271501E-2
3,466086E-2
2,395869E-2
2,493161E-2
3,206639E-2
3,141778E-2
2,363438E-2
2,428300E-2
2,720177E-2
1,812114E-2
1,909407E-2
2,525592E-2
2,493161E-2
2,266146E-2
2,525592E-2
2,817469E-2
1,909407E-2
1,974268E-2
2,655315E-2
2,525592E-2
2,428300E-2
2,655315E-2
2,914762E-2
2,006699E-2
2,266146E-2
3,012054E-2
3,174208E-2
2,687746E-2
3,076916E-2
3,303932E-2
2,363438E-2
2,493161E-2
3,239070E-2
3,433655E-2
2,914762E-2
2,720177E-2
2,979624E-2
2,298577E-2
2,525592E-2
3,271501E-2
3,336362E-2
2,655315E-2
2,785039E-2
3,076916E-2
2,168853E-2
1,941838E-2
2,525592E-2
2,882331E-2
2,168853E-2
2,103992E-2
2,460731E-2
1,974268E-2
1,747253E-2
2,168853E-2
2,493161E-2
1,876976E-2
1,876976E-2
2,233715E-2
1,552668E-2
1,358083E-2
1,876976E-2
2,136422E-2
1,617530E-2
1,649960E-2
2,039130E-2
1,422945E-2
1,228360E-2
1,876976E-2
2,331007E-2
1,682391E-2
1,617530E-2
2,006699E-2
1,228360E-2
1,163498E-2
1,585099E-2
2,201284E-2
1,552668E-2
1,520237E-2
1,941838E-2
1,195929E-2
1,163498E-2
1,682391E-2
2,136422E-2
1,455375E-2
1,195929E-2
1,649960E-2
1,293221E-2
1,131067E-2
1,617530E-2
2,331007E-2
1,747253E-2
1,455375E-2
1,747253E-2
1,325652E-2
1,293221E-2
1,779684E-2
2,298577E-2
1,617530E-2
1,585099E-2
2,039130E-2
1,390514E-2
1,001344E-2
1,552668E-2
2,298577E-2
1,585099E-2
1,131067E-2
1,422945E-2
1,131067E-2
9,364825E-3
1,358083E-2
2,071561E-2
1,131067E-2
9,040517E-3
1,293221E-2
1,033775E-2
5,148820E-3
1,001344E-2
1,617530E-2
1,001344E-2
9,040517E-3
1,033775E-2
9,040517E-3
6,446052E-3
7,743285E-3
1,487806E-2
9,364825E-3
4,175896E-3
1,066206E-2
1,293221E-2
6,121744E-3
8,391901E-3
1,390514E-2
8,716209E-3
5,473128E-3
9,364825E-3
9,364825E-3
5,148820E-3
6,770361E-3
1,617530E-2
1,033775E-2
6,446052E-3
1,260791E-2
1,066206E-2
5,797436E-3
9,689133E-3
1,714822E-2
1,131067E-2
5,797436E-3
9,364825E-3
1,001344E-2
5,148820E-3
7,743285E-3
1,422945E-2
8,391901E-3
2,554355E-3
5,797436E-3
7,094669E-3
-6,887257E-4
1,905739E-3
9,689133E-3
4,175896E-3
-1,337342E-3
9,328148E-4
9,328148E-4
-3,931807E-3
-1,337342E-3
5,148820E-3
-3,644176E-4
-3,607499E-3
9,328148E-4
-1,013034E-3
-3,931807E-3
-6,887257E-4
6,446052E-3
-1,661650E-3
-5,553347E-3
-1,985958E-3
-4,904731E-3
-5,877655E-3
-1,013034E-3
6,121744E-3
-1,013034E-3
-4,904731E-3
-1,985958E-3
-4,904731E-3
-6,850580E-3
-3,283190E-3
5,148820E-3
-1,013034E-3
-4,580423E-3
1,581431E-3
-1,013034E-3
-1,337342E-3
4,824512E-3
1,390514E-2
9,040517E-3
7,094669E-3
1,358083E-2
1,617530E-2
1,682391E-2
2,363438E-2
3,433655E-2
3,174208E-2
3,109347E-2
3,855255E-2
3,920117E-2
4,017409E-2
4,730887E-2
5,638950E-2
5,379503E-2
5,282211E-2
5,574088E-2
5,995689E-2
5,541658E-2
5,801104E-2
6,644305E-2
6,060550E-2
5,444365E-2
5,768673E-2
5,671381E-2
4,860611E-2
5,022765E-2
5,671381E-2
4,828180E-2
4,179564E-2
4,147133E-2
4,017409E-2
3,109347E-2
3,076916E-2
3,660671E-2
2,849900E-2
1,909407E-2
2,266146E-2
2,201284E-2
1,293221E-2
1,195929E-2
1,876976E-2
1,195929E-2
4,500204E-3
6,770361E-3
6,770361E-3
1,905739E-3
-4,010948E-5
5,797436E-3
2,230047E-3
-5,877655E-3
-3,283190E-3
-1,661650E-3
-7,174888E-3
-7,174888E-3
1,905739E-3
-4,904731E-3
-1,366105E-2
-8,796428E-3
-4,580423E-3
-1,366105E-2
-1,301243E-2
-4,580423E-3
-8,472120E-3
-1,463397E-2
-1,106658E-2
-7,823504E-3
-1,593121E-2
-1,463397E-2
-5,877655E-3
-1,009366E-2
-1,820136E-2
-1,333674E-2
-9,769352E-3
-1,495828E-2
-1,495828E-2
-6,201963E-3
-1,041797E-2
-1,820136E-2
-1,366105E-2
-1,139089E-2
-1,690413E-2
-1,430967E-2
-6,526271E-3
-8,147812E-3
-1,560690E-2
-1,203951E-2
-8,796428E-3
-1,366105E-2
-1,301243E-2
-6,850580E-3
-8,472120E-3
-1,560690E-2
-1,041797E-2
-5,553347E-3
-1,171520E-2
-1,171520E-2
-4,256115E-3
-6,201963E-3
-1,430967E-2
-8,796428E-3
-4,904731E-3
-9,769352E-3
-9,120736E-3
-1,337342E-3
-2,958882E-3
-8,472120E-3
-4,904731E-3
-6,887257E-4
-8,147812E-3
-4,904731E-3
3,527280E-3
9,328148E-4
-6,201963E-3
-1,661650E-3
3,202971E-3
-1,661650E-3
9,328148E-4
9,364825E-3
8,067593E-3
-1,985958E-3
9,328148E-4
8,716209E-3
3,851588E-3
3,851588E-3
1,260791E-2
1,163498E-2
4,824512E-3
6,446052E-3
1,325652E-2
9,040517E-3
9,689133E-3
1,585099E-2
1,617530E-2
7,094669E-3
1,001344E-2
1,747253E-2
1,131067E-2
1,195929E-2
1,649960E-2
1,649960E-2
7,743285E-3
1,228360E-2
1,682391E-2
1,325652E-2
1,260791E-2
1,779684E-2
2,006699E-2
8,716209E-3
1,358083E-2
2,006699E-2
1,649960E-2
1,358083E-2
2,071561E-2
2,039130E-2
9,689133E-3
1,422945E-2
2,136422E-2
1,714822E-2
1,617530E-2
2,103992E-2
2,201284E-2
1,066206E-2
1,325652E-2
2,266146E-2
1,585099E-2
1,422945E-2
2,006699E-2
2,039130E-2
1,131067E-2
1,455375E-2
2,071561E-2
1,520237E-2
1,390514E-2
1,876976E-2
1,941838E-2
8,067593E-3
9,689133E-3
1,747253E-2
1,163498E-2
9,040517E-3
1,455375E-2
1,390514E-2
3,527280E-3
6,121744E-3
1,098637E-2
5,473128E-3
3,851588E-3
7,094669E-3
6,121744E-3
-3,931807E-3
-1,661650E-3
3,851588E-3
-4,010948E-5
-5,553347E-3
-1,985958E-3
-6,887257E-4
-1,268813E-2
-1,106658E-2
-6,526271E-3
-1,041797E-2
-1,139089E-2
-1,041797E-2
-1,203951E-2
-2,274168E-2
-2,079583E-2
-1,495828E-2
-1,884998E-2
-2,209306E-2
-1,884998E-2
-1,852567E-2
-3,117369E-2
-2,695768E-2
-2,306598E-2
-2,793061E-2
-2,890353E-2
-2,728199E-2
-2,566045E-2
-3,863277E-2
-3,538969E-2
-2,825491E-2
-3,214661E-2
-3,538969E-2
-3,117369E-2
-2,955215E-2
-4,090293E-2
-3,960570E-2
-3,344384E-2
-3,830846E-2
-3,830846E-2
-3,441677E-2
-3,441677E-2
-4,317309E-2
-4,284878E-2
-3,668692E-2
-3,928139E-2
-4,220016E-2
-4,057862E-2
-3,928139E-2
-4,771340E-2
-4,544324E-2
-4,155155E-2
-4,284878E-2
-4,382170E-2
-4,090293E-2
-3,895708E-2
-4,868632E-2
-4,706478E-2
-4,090293E-2
-4,057862E-2
-4,447032E-2
-4,057862E-2
-3,701123E-2
-4,609186E-2
-4,349739E-2
-3,895708E-2
-3,928139E-2
-4,122724E-2
-3,701123E-2
-3,506538E-2
-4,544324E-2
-4,220016E-2
-3,409246E-2
-3,506538E-2
-3,765985E-2
-3,506538E-2
-3,084938E-2
-4,284878E-2
-3,830846E-2
-3,084938E-2
-3,311954E-2
-3,636262E-2
-3,311954E-2
-3,020076E-2
-3,863277E-2
-3,701123E-2
-3,084938E-2
-3,214661E-2
-3,344384E-2
-3,020076E-2
-2,695768E-2
-3,571400E-2
-3,344384E-2
-2,566045E-2
-2,728199E-2
-3,084938E-2
-2,533614E-2
-2,339029E-2
-3,182230E-2
-2,663337E-2
-2,144444E-2
-2,339029E-2
-2,468752E-2
-2,079583E-2
-1,722844E-2
-2,793061E-2
-2,598476E-2
-1,884998E-2
-1,949860E-2
-2,339029E-2
-1,755275E-2
-1,398536E-2
-2,403891E-2
-2,014721E-2
-1,625551E-2
-1,463397E-2
-1,787705E-2
-1,398536E-2
-9,769352E-3
-2,014721E-2
-1,852567E-2
-1,106658E-2
-7,823504E-3
-1,301243E-2
-1,171520E-2
-6,201963E-3
-1,495828E-2
-1,333674E-2
-6,850580E-3
-3,283190E-3
-5,229039E-3
-4,580423E-3
-1,985958E-3
-6,850580E-3
-7,823504E-3
-1,013034E-3
3,527280E-3
-1,337342E-3
-3,644176E-4
2,230047E-3
-4,904731E-3
-2,958882E-3
5,148820E-3
8,067593E-3
3,202971E-3
3,527280E-3
8,067593E-3
1,905739E-3
1,581431E-3
8,067593E-3
1,293221E-2
8,391901E-3
8,067593E-3
1,293221E-2
6,446052E-3
5,797436E-3
1,358083E-2
1,747253E-2
1,325652E-2
1,455375E-2
1,779684E-2
1,066206E-2
1,260791E-2
2,006699E-2
2,266146E-2
1,649960E-2
2,006699E-2
2,655315E-2
1,779684E-2
1,876976E-2
2,460731E-2
2,590454E-2
2,168853E-2
2,428300E-2
2,914762E-2
2,103992E-2
2,168853E-2
2,817469E-2
2,914762E-2
2,590454E-2
2,720177E-2
3,076916E-2
2,006699E-2
2,136422E-2
2,979624E-2
3,109347E-2
2,655315E-2
2,979624E-2
3,141778E-2
2,168853E-2
2,460731E-2
3,174208E-2
3,466086E-2
2,882331E-2
2,979624E-2
3,466086E-2
2,687746E-2
2,752608E-2
3,401224E-2
3,563378E-2
2,882331E-2
3,239070E-2
3,401224E-2
2,687746E-2
2,622885E-2
3,109347E-2
3,498517E-2
3,012054E-2
3,109347E-2
3,239070E-2
2,331007E-2
2,493161E-2
3,076916E-2
3,109347E-2
2,622885E-2
3,012054E-2
3,174208E-2
2,298577E-2
2,363438E-2
2,882331E-2
3,141778E-2
2,720177E-2
2,752608E-2
2,979624E-2
2,201284E-2
2,233715E-2
2,687746E-2
2,849900E-2
2,233715E-2
2,493161E-2
2,914762E-2
1,844545E-2
2,006699E-2
2,428300E-2
2,785039E-2
2,201284E-2
2,039130E-2
2,558023E-2
1,617530E-2
1,617530E-2
2,168853E-2
2,395869E-2
1,812114E-2
1,974268E-2
2,233715E-2
1,260791E-2
1,422945E-2
1,876976E-2
2,071561E-2
1,682391E-2
1,585099E-2
1,941838E-2
1,325652E-2
1,260791E-2
1,779684E-2
2,039130E-2
1,358083E-2
1,260791E-2
1,585099E-2
9,040517E-3
9,689133E-3
1,585099E-2
2,006699E-2
1,066206E-2
1,098637E-2
1,422945E-2
9,040517E-3
7,743285E-3
1,195929E-2
1,844545E-2
1,131067E-2
8,716209E-3
1,390514E-2
8,391901E-3
6,770361E-3
1,066206E-2
1,617530E-2
9,689133E-3
8,391901E-3
1,131067E-2
8,067593E-3
5,797436E-3
7,743285E-3
1,585099E-2
9,364825E-3
5,473128E-3
1,066206E-2
7,418977E-3
4,175896E-3
1,001344E-2
1,585099E-2
1,001344E-2
4,500204E-3
8,067593E-3
8,716209E-3
4,824512E-3
8,716209E-3
1,682391E-2
8,716209E-3
4,500204E-3
7,094669E-3
6,770361E-3
1,905739E-3
7,418977E-3
1,487806E-2
7,418977E-3
5,473128E-3
8,067593E-3
7,743285E-3
3,202971E-3
6,446052E-3
1,520237E-2
9,040517E-3
4,175896E-3
9,040517E-3
8,067593E-3
4,824512E-3
8,067593E-3
1,649960E-2
9,689133E-3
6,770361E-3
1,131067E-2
9,689133E-3
6,770361E-3
7,094669E-3
1,520237E-2
1,098637E-2
7,743285E-3
1,293221E-2
1,487806E-2
1,098637E-2
1,098637E-2
1,909407E-2
1,325652E-2
1,066206E-2
1,487806E-2
1,260791E-2
9,689133E-3
1,163498E-2
2,039130E-2
1,422945E-2
1,195929E-2
1,520237E-2
1,390514E-2
1,001344E-2
1,455375E-2
2,201284E-2
1,520237E-2
1,098637E-2
1,617530E-2
1,455375E-2
1,131067E-2
1,617530E-2
2,233715E-2
1,617530E-2
1,390514E-2
1,714822E-2
1,455375E-2
1,098637E-2
1,552668E-2
2,460731E-2
1,682391E-2
1,228360E-2
1,844545E-2
1,552668E-2
1,066206E-2
1,552668E-2
2,201284E-2
1,487806E-2
1,228360E-2
1,455375E-2
1,487806E-2
1,033775E-2
1,293221E-2
2,233715E-2
1,552668E-2
1,001344E-2
1,293221E-2
1,325652E-2
8,067593E-3
1,228360E-2
2,071561E-2
1,487806E-2
9,689133E-3
1,260791E-2
1,260791E-2
9,040517E-3
9,364825E-3
1,844545E-2
1,422945E-2
6,446052E-3
1,066206E-2
1,487806E-2
8,716209E-3
9,040517E-3
1,779684E-2
1,455375E-2
9,364825E-3
1,195929E-2
1,487806E-2
1,033775E-2
1,260791E-2
2,006699E-2
1,585099E-2
1,098637E-2
1,487806E-2
1,812114E-2
1,260791E-2
1,520237E-2
2,298577E-2
1,747253E-2
1,293221E-2
1,617530E-2
1,779684E-2
1,390514E-2
1,617530E-2
2,460731E-2
2,168853E-2
1,455375E-2
1,649960E-2
1,974268E-2
1,390514E-2
1,455375E-2
2,331007E-2
1,909407E-2
1,293221E-2
1,520237E-2
1,779684E-2
1,325652E-2
1,487806E-2
2,363438E-2
1,747253E-2
1,195929E-2
1,422945E-2
1,909407E-2
1,552668E-2
1,455375E-2
2,168853E-2
1,941838E-2
1,066206E-2
1,520237E-2
2,039130E-2
1,455375E-2
1,585099E-2
2,266146E-2
1,909407E-2
1,066206E-2
1,358083E-2
1,682391E-2
1,455375E-2
1,455375E-2
2,201284E-2
1,779684E-2
9,689133E-3
1,293221E-2
1,747253E-2
1,098637E-2
1,325652E-2
2,136422E-2
1,617530E-2
8,391901E-3
1,358083E-2
1,779684E-2
1,131067E-2
1,260791E-2
2,201284E-2
1,649960E-2
9,040517E-3
1,293221E-2
1,714822E-2
1,098637E-2
1,293221E-2
2,071561E-2
1,682391E-2
1,001344E-2
1,228360E-2
1,520237E-2
1,098637E-2
1,390514E-2
2,071561E-2
1,747253E-2
1,098637E-2
1,455375E-2
1,876976E-2
1,163498E-2
1,390514E-2
2,233715E-2
1,812114E-2
1,131067E-2
1,487806E-2
1,844545E-2
1,358083E-2
1,455375E-2
2,103992E-2
1,876976E-2
1,066206E-2
1,487806E-2
2,201284E-2
1,552668E-2
1,585099E-2
2,331007E-2
1,974268E-2
1,163498E-2
1,682391E-2
2,071561E-2
1,390514E-2
1,520237E-2
2,233715E-2
2,136422E-2
1,358083E-2
1,682391E-2
2,168853E-2
1,682391E-2
1,552668E-2
2,136422E-2
1,941838E-2
1,066206E-2
1,649960E-2
2,331007E-2
1,876976E-2
1,747253E-2
2,233715E-2
2,136422E-2
1,195929E-2
1,747253E-2
2,266146E-2
1,682391E-2
1,714822E-2
2,395869E-2
2,525592E-2
1,552668E-2
1,876976E-2
2,395869E-2
2,006699E-2
1,909407E-2
2,460731E-2
2,233715E-2
1,455375E-2
1,844545E-2
2,395869E-2
1,974268E-2
1,974268E-2
2,655315E-2
2,590454E-2
1,520237E-2
1,747253E-2
2,395869E-2
1,844545E-2
1,812114E-2
2,622885E-2
2,266146E-2
1,358083E-2
1,747253E-2
2,266146E-2
1,812114E-2
1,974268E-2
2,493161E-2
2,298577E-2
1,163498E-2
1,390514E-2
2,071561E-2
1,520237E-2
1,682391E-2
2,428300E-2
2,266146E-2
1,293221E-2
1,617530E-2
2,460731E-2
1,941838E-2
1,812114E-2
2,233715E-2
2,168853E-2
1,293221E-2
1,585099E-2
2,233715E-2
1,812114E-2
1,714822E-2
2,331007E-2
2,233715E-2
1,455375E-2
1,714822E-2
2,363438E-2
1,876976E-2
1,812114E-2
2,395869E-2
2,428300E-2
1,422945E-2
1,682391E-2
2,298577E-2
1,909407E-2
1,649960E-2
2,525592E-2
2,493161E-2
1,390514E-2
1,714822E-2
2,395869E-2
1,714822E-2
2,039130E-2
2,590454E-2
2,395869E-2
1,422945E-2
1,779684E-2
2,331007E-2
1,974268E-2
1,747253E-2
2,266146E-2
2,493161E-2
1,520237E-2
1,714822E-2
2,395869E-2
1,747253E-2
1,617530E-2
2,331007E-2
2,298577E-2
1,228360E-2
1,617530E-2
2,428300E-2
2,006699E-2
1,779684E-2
2,039130E-2
2,363438E-2
1,293221E-2
1,585099E-2
2,363438E-2
1,941838E-2
1,714822E-2
2,168853E-2
2,233715E-2
1,390514E-2
1,552668E-2
2,168853E-2
2,103992E-2
1,876976E-2
2,558023E-2
2,590454E-2
1,585099E-2
1,909407E-2
2,395869E-2
2,168853E-2
1,844545E-2
2,428300E-2
2,590454E-2
1,552668E-2
2,103992E-2
2,785039E-2
2,331007E-2
2,071561E-2
2,493161E-2
2,752608E-2
1,617530E-2
1,779684E-2
2,525592E-2
2,395869E-2
1,974268E-2
2,298577E-2
2,622885E-2
1,649960E-2
1,779684E-2
2,622885E-2
2,298577E-2
2,071561E-2
2,298577E-2
2,428300E-2
1,455375E-2
1,682391E-2
2,298577E-2
2,493161E-2
1,909407E-2
2,168853E-2
2,331007E-2
1,325652E-2
1,520237E-2
2,168853E-2
2,006699E-2
1,779684E-2
2,266146E-2
2,395869E-2
1,390514E-2
1,552668E-2
2,266146E-2
2,266146E-2
1,747253E-2
2,103992E-2
2,201284E-2
1,358083E-2
1,585099E-2
2,136422E-2
2,266146E-2
1,682391E-2
1,941838E-2
2,071561E-2
1,325652E-2
1,358083E-2
1,779684E-2
2,233715E-2
1,747253E-2
1,844545E-2
2,233715E-2
1,228360E-2
1,390514E-2
2,103992E-2
2,201284E-2
1,941838E-2
1,941838E-2
2,168853E-2
1,422945E-2
1,422945E-2
2,006699E-2
2,298577E-2
1,779684E-2
1,714822E-2
2,103992E-2
1,520237E-2
1,682391E-2
2,233715E-2
2,136422E-2
1,747253E-2
1,909407E-2
2,168853E-2
1,260791E-2
1,422945E-2
2,136422E-2
2,266146E-2
1,714822E-2
1,812114E-2
2,168853E-2
1,195929E-2
1,228360E-2
2,201284E-2
2,428300E-2
1,714822E-2
1,812114E-2
2,071561E-2
1,358083E-2
1,487806E-2
2,071561E-2
2,363438E-2
1,876976E-2
2,136422E-2
2,395869E-2
1,455375E-2
1,552668E-2
2,233715E-2
2,590454E-2
1,974268E-2
1,974268E-2
2,331007E-2
1,682391E-2
1,682391E-2
2,201284E-2
2,493161E-2
2,006699E-2
1,876976E-2
2,298577E-2
1,617530E-2
1,358083E-2
2,136422E-2
2,720177E-2
2,071561E-2
2,071561E-2
2,363438E-2
1,649960E-2
1,909407E-2
2,363438E-2
2,590454E-2
2,233715E-2
2,136422E-2
2,558023E-2
1,747253E-2
1,617530E-2
2,460731E-2
2,752608E-2
2,006699E-2
2,136422E-2
2,363438E-2
1,649960E-2
1,779684E-2
2,395869E-2
2,493161E-2
1,779684E-2
1,812114E-2
2,266146E-2
1,649960E-2
1,649960E-2
2,071561E-2
2,720177E-2
2,136422E-2
2,039130E-2
2,266146E-2
1,747253E-2
1,812114E-2
2,331007E-2
2,655315E-2
2,136422E-2
2,103992E-2
2,525592E-2
1,974268E-2
2,039130E-2
2,493161E-2
2,752608E-2
2,039130E-2
2,103992E-2
2,460731E-2
1,876976E-2
1,941838E-2
2,428300E-2
2,752608E-2
2,395869E-2
2,136422E-2
2,233715E-2
1,552668E-2
1,812114E-2
2,428300E-2
2,590454E-2
2,071561E-2
1,941838E-2
2,331007E-2
1,779684E-2
1,682391E-2
2,136422E-2
2,590454E-2
2,006699E-2
1,941838E-2
2,298577E-2
1,812114E-2
1,585099E-2
2,103992E-2
2,785039E-2
2,071561E-2
1,941838E-2
2,298577E-2
2,006699E-2
1,585099E-2
2,039130E-2
2,752608E-2
2,039130E-2
1,714822E-2
2,168853E-2
2,039130E-2
1,747253E-2
2,136422E-2
2,655315E-2
2,071561E-2
1,974268E-2
2,266146E-2
2,103992E-2
1,909407E-2
2,071561E-2
2,525592E-2
1,844545E-2
1,682391E-2
2,201284E-2
1,974268E-2
1,779684E-2
2,006699E-2
2,752608E-2
2,039130E-2
1,552668E-2
2,039130E-2
1,941838E-2
1,552668E-2
2,168853E-2
2,882331E-2
2,233715E-2
1,876976E-2
2,266146E-2
2,039130E-2
1,747253E-2
2,136422E-2
2,914762E-2
2,395869E-2
1,909407E-2
2,460731E-2
2,395869E-2
1,941838E-2
2,266146E-2
3,076916E-2
2,428300E-2
2,103992E-2
2,525592E-2
2,233715E-2
1,974268E-2
2,331007E-2
3,076916E-2
2,525592E-2
2,136422E-2
2,655315E-2
2,363438E-2
1,876976E-2
2,168853E-2
3,012054E-2
2,428300E-2
2,136422E-2
2,395869E-2
2,428300E-2
1,909407E-2
2,331007E-2
2,947193E-2
2,395869E-2
2,071561E-2
2,298577E-2
2,331007E-2
2,039130E-2
2,363438E-2
3,109347E-2
2,558023E-2
2,039130E-2
2,525592E-2
2,266146E-2
1,876976E-2
2,168853E-2
3,141778E-2
2,558023E-2
1,876976E-2
2,395869E-2
2,395869E-2
2,006699E-2
2,298577E-2
3,206639E-2
2,655315E-2
2,006699E-2
2,428300E-2
2,460731E-2
2,201284E-2
2,460731E-2
3,336362E-2
2,785039E-2
2,460731E-2
2,882331E-2
2,590454E-2
2,331007E-2
2,525592E-2
3,271501E-2
2,687746E-2
2,395869E-2
2,882331E-2
2,687746E-2
2,136422E-2
2,558023E-2
3,239070E-2
2,525592E-2
2,006699E-2
2,720177E-2
2,622885E-2
2,363438E-2
2,558023E-2
3,368793E-2
2,752608E-2
2,493161E-2
3,044485E-2
2,947193E-2
2,525592E-2
2,785039E-2
3,757963E-2
3,012054E-2
2,720177E-2
3,141778E-2
2,947193E-2
2,655315E-2
2,947193E-2
3,595809E-2
3,174208E-2
2,655315E-2
3,044485E-2
2,785039E-2
2,298577E-2
2,720177E-2
3,595809E-2
2,979624E-2
2,590454E-2
3,141778E-2
2,849900E-2
2,363438E-2
2,590454E-2
3,271501E-2
2,882331E-2
2,201284E-2
2,622885E-2
2,720177E-2
2,266146E-2
2,622885E-2
3,401224E-2
2,622885E-2
2,266146E-2
2,558023E-2
2,233715E-2
2,071561E-2
2,752608E-2
3,239070E-2
2,687746E-2
2,590454E-2
2,785039E-2
2,428300E-2
2,006699E-2
2,493161E-2
3,401224E-2
2,622885E-2
2,525592E-2
3,141778E-2
2,558023E-2
2,428300E-2
2,752608E-2
3,433655E-2
2,720177E-2
2,590454E-2
3,044485E-2
2,655315E-2
2,428300E-2
2,882331E-2
3,466086E-2
2,882331E-2
2,687746E-2
3,206639E-2
2,558023E-2
2,428300E-2
3,044485E-2
3,336362E-2
2,785039E-2
2,817469E-2
3,141778E-2
2,558023E-2
2,590454E-2
3,206639E-2
4,017409E-2
3,401224E-2
3,141778E-2
3,628240E-2
3,044485E-2
2,914762E-2
3,595809E-2
4,147133E-2
3,757963E-2
3,595809E-2
3,822825E-2
3,109347E-2
3,206639E-2
3,887686E-2
4,276856E-2
3,401224E-2
3,303932E-2
3,790394E-2
3,012054E-2
2,720177E-2
3,368793E-2
3,822825E-2
3,206639E-2
3,303932E-2
3,660671E-2
3,012054E-2
2,882331E-2
3,303932E-2
4,082271E-2
3,271501E-2
3,109347E-2
3,466086E-2
2,882331E-2
2,720177E-2
3,303932E-2
3,984979E-2
3,498517E-2
3,401224E-2
3,595809E-2
3,012054E-2
3,012054E-2
3,498517E-2
3,822825E-2
3,336362E-2
3,368793E-2
3,822825E-2
3,206639E-2
2,947193E-2
3,433655E-2
3,887686E-2
3,336362E-2
3,271501E-2
3,660671E-2
3,012054E-2
2,979624E-2
3,401224E-2
3,725532E-2
3,141778E-2
3,076916E-2
3,336362E-2
2,687746E-2
2,590454E-2
3,271501E-2
3,790394E-2
2,882331E-2
3,044485E-2
3,239070E-2
2,395869E-2
2,558023E-2
3,206639E-2
3,628240E-2
2,752608E-2
2,817469E-2
3,239070E-2
2,655315E-2
2,525592E-2
3,109347E-2
3,563378E-2
2,720177E-2
2,655315E-2
3,239070E-2
2,493161E-2
2,363438E-2
3,012054E-2
3,530947E-2
2,849900E-2
2,525592E-2
2,947193E-2
2,168853E-2
2,201284E-2
2,785039E-2
3,271501E-2
2,590454E-2
2,525592E-2
2,849900E-2
2,168853E-2
2,006699E-2
2,428300E-2
2,622885E-2
2,071561E-2
2,233715E-2
2,558023E-2
1,909407E-2
1,812114E-2
2,266146E-2
2,558023E-2
1,876976E-2
1,747253E-2
2,071561E-2
1,714822E-2
1,260791E-2
1,714822E-2
2,428300E-2
1,747253E-2
1,520237E-2
1,941838E-2
1,390514E-2
1,293221E-2
1,649960E-2
2,071561E-2
1,487806E-2
1,163498E-2
1,552668E-2
1,098637E-2
1,098637E-2
1,487806E-2
2,071561E-2
1,358083E-2
1,131067E-2
1,487806E-2
9,689133E-3
9,364825E-3
1,358083E-2
1,714822E-2
1,260791E-2
1,001344E-2
1,455375E-2
9,689133E-3
1,001344E-2
1,293221E-2
1,617530E-2
1,033775E-2
8,391901E-3
1,293221E-2
7,418977E-3
7,418977E-3
1,066206E-2
1,487806E-2
8,391901E-3
7,418977E-3
9,689133E-3
4,500204E-3
4,824512E-3
9,364825E-3
1,390514E-2
9,040517E-3
7,094669E-3
1,033775E-2
5,473128E-3
4,500204E-3
8,391901E-3
1,552668E-2
9,689133E-3
9,364825E-3
1,195929E-2
5,473128E-3
7,094669E-3
1,260791E-2
1,520237E-2
9,364825E-3
8,067593E-3
1,098637E-2
9,040517E-3
6,121744E-3
8,067593E-3
1,358083E-2
6,446052E-3
3,202971E-3
8,391901E-3
6,770361E-3
3,202971E-3
7,094669E-3
1,228360E-2
4,175896E-3
1,905739E-3
6,121744E-3
3,527280E-3
6,085067E-4
5,473128E-3
1,293221E-2
6,121744E-3
2,554355E-3
8,067593E-3
3,851588E-3
-4,010948E-5
5,148820E-3
1,358083E-2
6,446052E-3
3,202971E-3
9,040517E-3
1,905739E-3
9,328148E-4
8,391901E-3
1,293221E-2
5,797436E-3
3,851588E-3
8,391901E-3
3,851588E-3
-6,887257E-4
4,500204E-3
1,163498E-2
6,446052E-3
4,175896E-3
9,364825E-3
5,473128E-3
2,554355E-3
6,770361E-3
1,325652E-2
5,473128E-3
2,230047E-3
8,067593E-3
6,446052E-3
5,148820E-3
7,743285E-3
1,293221E-2
5,473128E-3
4,175896E-3
9,040517E-3
5,148820E-3
1,905739E-3
5,148820E-3
1,390514E-2
7,094669E-3
6,121744E-3
8,716209E-3
5,797436E-3
3,851588E-3
6,446052E-3
1,033775E-2
5,473128E-3
4,824512E-3
8,067593E-3
3,851588E-3
1,905739E-3
4,824512E-3
1,260791E-2
8,067593E-3
7,418977E-3
1,520237E-2
1,325652E-2
1,098637E-2
1,390514E-2
2,039130E-2
1,682391E-2
2,201284E-2
3,887686E-2
5,087626E-2
5,217349E-2
5,801104E-2
7,519937E-2
7,714522E-2
6,482151E-2
5,184919E-2
2,882331E-2
1,390514E-2
2,493161E-2
3,530947E-2
2,493161E-2
1,779684E-2
9,364825E-3
-3,283190E-3
-1,203951E-2
-1,560690E-2
-1,852567E-2
-3,474108E-2
-4,479463E-2
-4,544324E-2
-4,998356E-2
-5,095648E-2
-4,252447E-2
-3,052507E-2
-3,409246E-2
-3,441677E-2
-2,890353E-2
-3,376815E-2
-3,279523E-2
-2,857922E-2
-2,630907E-2
-3,149799E-2
-3,214661E-2
-2,695768E-2
-3,182230E-2
-3,182230E-2
-2,468752E-2
-1,430967E-2
-1,755275E-2
-1,495828E-2
-7,499196E-3
-1,074228E-2
-1,009366E-2
-4,256115E-3
5,148820E-3
-2,634574E-3
-2,958882E-3
1,905739E-3
-1,661650E-3
-1,985958E-3
2,230047E-3
6,121744E-3
2,841986E-4
-6,887257E-4
3,527280E-3
-4,010948E-5
-1,985958E-3
1,257123E-3
8,716209E-3
3,527280E-3
6,085067E-4
5,148820E-3
2,230047E-3
1,257123E-3
4,175896E-3
8,716209E-3
2,230047E-3
2,841986E-4
4,500204E-3
4,175896E-3
-4,010948E-5
1,905739E-3
7,094669E-3
-3,931807E-3
-9,120736E-3
-9,769352E-3
-1,301243E-2
-1,949860E-2
-1,690413E-2
-1,009366E-2
-1,820136E-2
-2,274168E-2
-1,982290E-2
-2,501183E-2
-2,857922E-2
-2,468752E-2
-1,657982E-2
-2,241737E-2
-2,598476E-2
-2,047152E-2
-1,917429E-2
-2,047152E-2
-1,430967E-2
-3,931807E-3
-8,796428E-3
-9,769352E-3
-4,580423E-3
-3,283190E-3
-7,174888E-3
-2,634574E-3
5,473128E-3
6,085067E-4
-4,256115E-3
-4,010948E-5
9,328148E-4
-3,283190E-3
-1,337342E-3
8,391901E-3
3,527280E-3
-1,661650E-3
3,202971E-3
3,851588E-3
-1,337342E-3
9,328148E-4
1,033775E-2
4,824512E-3
1,257123E-3
4,500204E-3
5,797436E-3
-4,010948E-5
9,328148E-4
8,391901E-3
1,905739E-3
-7,174888E-3
-7,174888E-3
-1,074228E-2
-2,468752E-2
-3,279523E-2
-3,895708E-2
-6,652327E-2
-1,044673E-1
-1,343037E-1
-1,560323E-1
-1,719234E-1
-1,761394E-1
-1,709505E-1
-1,777609E-1
-1,991653E-1
-2,225155E-1
-2,351635E-1
-2,050028E-1
-9,862977E-2
6,579443E-2
2,811350E-1
6,119293E-1
1,048772E+0
1,428537E+0
1,661715E+0
1,775871E+0
1,843652E+0
1,908189E+0
1,955538E+0
1,965591E+0
1,927323E+0
1,831328E+0
1,652634E+0
1,391566E+0
1,033854E+0
6,090105E-1
1,533576E-1
-3,091057E-1
-7,469216E-1
-1,115984E+0
-1,428617E+0
-1,718224E+0
-1,959510E+0
-2,130420E+0
-2,222848E+0
-2,241009E+0
-2,171607E+0
-2,028587E+0
-1,848272E+0
-1,633580E+0
-1,390997E+0
-1,151010E+0
-9,337231E-1
-7,294090E-1
-5,494180E-1
-4,138572E-1
-3,110516E-1
-2,264072E-1
-1,608969E-1
-1,210070E-1
-8,695468E-2
-5,322664E-2
-3,376815E-2
-1,722844E-2
7,743285E-3
3,693101E-2
5,444365E-2
7,909107E-2
1,111976E-1
1,287102E-1
1,420068E-1
1,595195E-1
1,760592E-1
1,783293E-1
1,877343E-1
1,981121E-1
1,994094E-1
1,916260E-1
1,938961E-1
1,961663E-1
1,877343E-1
1,851398E-1
1,880586E-1
1,831940E-1
1,702216E-1
1,711946E-1
1,760592E-1
1,656813E-1
1,621139E-1
1,627626E-1
1,595195E-1
1,462228E-1
1,452499E-1
1,478444E-1
1,387638E-1
1,342234E-1
1,371422E-1
1,319533E-1
1,199539E-1
1,189810E-1
1,215754E-1
1,105490E-1
1,082788E-1
1,128191E-1
1,076302E-1
9,627940E-2
9,498216E-2
9,692801E-2
9,011754E-2
8,719877E-2
9,271201E-2
8,590154E-2
7,617229E-2
7,617229E-2
7,811814E-2
7,001044E-2
6,903752E-2
7,552368E-2
6,968613E-2
5,963258E-2
6,190274E-2
6,547013E-2
5,768673E-2
5,768673E-2
6,384859E-2
5,898396E-2
5,347073E-2
5,541658E-2
5,671381E-2
5,217349E-2
5,055195E-2
5,898396E-2
5,217349E-2
4,374148E-2
4,893041E-2
5,184919E-2
4,633595E-2
4,763318E-2
5,541658E-2
5,087626E-2
4,082271E-2
4,374148E-2
4,763318E-2
4,309287E-2
4,341718E-2
4,990334E-2
4,536302E-2
3,725532E-2
3,920117E-2
4,374148E-2
3,693101E-2
3,563378E-2
4,147133E-2
3,822825E-2
2,979624E-2
3,174208E-2
3,433655E-2
2,914762E-2
2,947193E-2
3,757963E-2
3,336362E-2
2,493161E-2
2,752608E-2
3,141778E-2
2,687746E-2
2,687746E-2
3,239070E-2
2,914762E-2
1,941838E-2
2,428300E-2
3,044485E-2
2,168853E-2
2,363438E-2
2,849900E-2
2,720177E-2
1,876976E-2
2,071561E-2
2,622885E-2
2,071561E-2
2,071561E-2
2,785039E-2
2,622885E-2
1,552668E-2
2,006699E-2
2,849900E-2
2,103992E-2
1,941838E-2
2,590454E-2
2,525592E-2
1,747253E-2
2,136422E-2
2,687746E-2
2,103992E-2
2,039130E-2
2,622885E-2
2,428300E-2
1,617530E-2
1,974268E-2
2,720177E-2
2,103992E-2
1,974268E-2
2,720177E-2
2,655315E-2
1,779684E-2
1,812114E-2
2,558023E-2
2,493161E-2
2,233715E-2
2,655315E-2
2,622885E-2
1,909407E-2
2,298577E-2
2,882331E-2
2,558023E-2
2,460731E-2
3,044485E-2
3,012054E-2
2,071561E-2
2,460731E-2
3,141778E-2
2,979624E-2
2,687746E-2
3,076916E-2
3,271501E-2
2,395869E-2
2,849900E-2
3,368793E-2
3,239070E-2
2,914762E-2
3,530947E-2
3,757963E-2
2,655315E-2
3,012054E-2
3,887686E-2
3,530947E-2
3,271501E-2
3,725532E-2
3,920117E-2
2,979624E-2
3,303932E-2
3,790394E-2
3,563378E-2
3,498517E-2
3,920117E-2
4,017409E-2
2,979624E-2
3,271501E-2
4,017409E-2
3,693101E-2
3,563378E-2
3,920117E-2
4,017409E-2
3,109347E-2
3,303932E-2
3,887686E-2
3,628240E-2
3,466086E-2
3,822825E-2
3,984979E-2
3,012054E-2
3,239070E-2
3,984979E-2
3,595809E-2
3,498517E-2
3,822825E-2
3,693101E-2
2,817469E-2
3,141778E-2
3,822825E-2
3,628240E-2
3,271501E-2
3,628240E-2
3,790394E-2
2,687746E-2
3,012054E-2
3,822825E-2
3,368793E-2
3,174208E-2
3,563378E-2
3,466086E-2
2,655315E-2
2,882331E-2
3,498517E-2
3,239070E-2
3,076916E-2
3,401224E-2
3,628240E-2
2,655315E-2
2,590454E-2
3,401224E-2
3,109347E-2
3,012054E-2
3,401224E-2
3,401224E-2
2,395869E-2
2,655315E-2
3,433655E-2
3,044485E-2
2,720177E-2
3,012054E-2
3,141778E-2
2,233715E-2
2,428300E-2
3,109347E-2
2,817469E-2
2,460731E-2
2,817469E-2
2,882331E-2
2,039130E-2
2,201284E-2
2,882331E-2
2,493161E-2
2,266146E-2
2,395869E-2
2,785039E-2
1,909407E-2
2,071561E-2
2,590454E-2
2,655315E-2
2,136422E-2
2,331007E-2
2,720177E-2
1,714822E-2
1,876976E-2
2,493161E-2
2,590454E-2
2,006699E-2
2,168853E-2
2,363438E-2
1,552668E-2
1,714822E-2
2,201284E-2
2,395869E-2
1,909407E-2
1,974268E-2
2,460731E-2
1,520237E-2
1,649960E-2
2,363438E-2
2,460731E-2
1,714822E-2
1,909407E-2
2,298577E-2
1,520237E-2
1,552668E-2
2,103992E-2
2,428300E-2
1,941838E-2
1,714822E-2
2,039130E-2
1,358083E-2
1,520237E-2
2,201284E-2
2,395869E-2
1,585099E-2
1,779684E-2
2,071561E-2
1,358083E-2
1,487806E-2
1,876976E-2
2,201284E-2
1,747253E-2
1,844545E-2
1,974268E-2
1,325652E-2
1,293221E-2
1,714822E-2
2,201284E-2
1,487806E-2
1,520237E-2
1,812114E-2
1,033775E-2
1,195929E-2
1,617530E-2
1,876976E-2
1,325652E-2
1,325652E-2
1,747253E-2
1,228360E-2
1,293221E-2
1,909407E-2
2,460731E-2
2,136422E-2
2,136422E-2
2,817469E-2
2,428300E-2
2,363438E-2
3,271501E-2
4,017409E-2
3,725532E-2
4,049840E-2
4,730887E-2
4,568733E-2
4,601164E-2
5,379503E-2
6,352428E-2
6,028120E-2
6,092981E-2
6,774028E-2
6,806459E-2
6,482151E-2
7,130767E-2
8,038830E-2
7,292921E-2
7,163198E-2
7,519937E-2
7,325352E-2
6,903752E-2
7,001044E-2
7,714522E-2
7,033475E-2
6,125412E-2
6,157843E-2
6,028120E-2
5,184919E-2
5,282211E-2
5,638950E-2
4,698456E-2
3,920117E-2
3,984979E-2
3,693101E-2
2,655315E-2
2,493161E-2
3,109347E-2
2,201284E-2
1,455375E-2
1,649960E-2
1,585099E-2
7,743285E-3
7,094669E-3
1,325652E-2
7,094669E-3
-2,310266E-3
2,841986E-4
3,527280E-3
-3,607499E-3
-2,634574E-3
4,500204E-3
9,328148E-4
-5,877655E-3
-1,985958E-3
2,841986E-4
-7,174888E-3
-6,201963E-3
3,202971E-3
-1,337342E-3
-8,796428E-3
-4,904731E-3
-4,010948E-5
-7,499196E-3
-4,904731E-3
4,175896E-3
-1,013034E-3
-7,174888E-3
-2,958882E-3
-1,337342E-3
-5,229039E-3
-4,256115E-3
3,527280E-3
-4,010948E-5
-5,553347E-3
-1,013034E-3
2,554355E-3
-2,958882E-3
-3,283190E-3
7,094669E-3
2,230047E-3
-4,256115E-3
1,581431E-3
4,175896E-3
-3,644176E-4
3,527280E-3
1,066206E-2
5,797436E-3
-3,644176E-4
2,230047E-3
8,067593E-3
2,878663E-3
1,581431E-3
1,098637E-2
9,689133E-3
1,581431E-3
4,500204E-3
9,689133E-3
3,527280E-3
5,473128E-3
1,293221E-2
8,716209E-3
1,581431E-3
4,175896E-3
1,001344E-2
4,500204E-3
5,797436E-3
1,293221E-2
1,001344E-2
3,851588E-3
6,121744E-3
1,066206E-2
3,202971E-3
5,473128E-3
1,487806E-2
1,131067E-2
4,175896E-3
7,418977E-3
1,195929E-2
7,418977E-3
8,716209E-3
1,682391E-2
1,228360E-2
5,148820E-3
9,040517E-3
1,455375E-2
7,418977E-3
8,391901E-3
1,714822E-2
1,358083E-2
5,148820E-3
8,067593E-3
1,228360E-2
7,094669E-3
9,689133E-3
1,812114E-2
1,325652E-2
4,824512E-3
8,391901E-3
1,358083E-2
8,391901E-3
1,033775E-2
1,844545E-2
1,552668E-2
9,689133E-3
1,325652E-2
1,487806E-2
1,033775E-2
1,260791E-2
2,201284E-2
1,779684E-2
1,001344E-2
1,358083E-2
1,617530E-2
1,325652E-2
1,358083E-2
2,298577E-2
1,974268E-2
1,066206E-2
1,520237E-2
1,909407E-2
1,293221E-2
1,552668E-2
2,201284E-2
1,941838E-2
1,422945E-2
1,682391E-2
2,103992E-2
1,552668E-2
1,552668E-2
2,168853E-2
2,039130E-2
1,066206E-2
1,358083E-2
2,039130E-2
1,585099E-2
1,390514E-2
1,844545E-2
1,714822E-2
8,391901E-3
1,163498E-2
1,585099E-2
1,195929E-2
1,098637E-2
1,487806E-2
1,422945E-2
5,797436E-3
9,364825E-3
1,487806E-2
8,391901E-3
6,446052E-3
1,066206E-2
1,066206E-2
-3,644176E-4
1,257123E-3
7,094669E-3
5,797436E-3
2,878663E-3
5,148820E-3
7,094669E-3
-6,201963E-3
-3,607499E-3
2,554355E-3
-3,644176E-4
-5,229039E-3
-1,661650E-3
6,085067E-4
-1,106658E-2
-8,147812E-3
-3,644176E-4
-6,201963E-3
-7,174888E-3
-5,229039E-3
-2,958882E-3
-1,301243E-2
-1,139089E-2
-7,499196E-3
-1,009366E-2
-1,171520E-2
-8,147812E-3
-4,904731E-3
-1,852567E-2
-1,722844E-2
-8,796428E-3
-1,301243E-2
-1,495828E-2
-1,139089E-2
-8,796428E-3
-1,820136E-2
-1,625551E-2
-1,074228E-2
-1,268813E-2
-1,495828E-2
-1,139089E-2
-8,796428E-3
-2,079583E-2
-1,657982E-2
-8,472120E-3
-1,236382E-2
-1,690413E-2
-1,236382E-2
-8,796428E-3
-1,852567E-2
-1,690413E-2
-9,769352E-3
-1,041797E-2
-1,366105E-2
-1,203951E-2
-1,041797E-2
-1,884998E-2
-1,917429E-2
-1,009366E-2
-1,009366E-2
-1,203951E-2
-1,074228E-2
-7,823504E-3
-1,755275E-2
-1,268813E-2
-7,499196E-3
-7,823504E-3
-1,106658E-2
-8,472120E-3
-4,580423E-3
-1,333674E-2
-1,171520E-2
-3,283190E-3
-2,958882E-3
-8,796428E-3
-6,526271E-3
-1,985958E-3
-1,171520E-2
-1,074228E-2
-2,634574E-3
-1,661650E-3
-5,229039E-3
-5,229039E-3
-1,661650E-3
-9,769352E-3
-8,147812E-3
-1,661650E-3
-6,887257E-4
-4,904731E-3
-2,310266E-3
-1,013034E-3
-8,796428E-3
-5,553347E-3
9,328148E-4
1,581431E-3
-1,985958E-3
-6,887257E-4
4,175896E-3
-4,256115E-3
-4,256115E-3
2,554355E-3
5,473128E-3
-3,644176E-4
9,328148E-4
6,121744E-3
-1,661650E-3
-1,013034E-3
3,202971E-3
7,418977E-3
4,175896E-3
4,500204E-3
7,743285E-3
6,085067E-4
1,905739E-3
9,364825E-3
1,228360E-2
6,770361E-3
6,446052E-3
1,033775E-2
2,878663E-3
4,500204E-3
1,098637E-2
1,455375E-2
1,033775E-2
6,446052E-3
1,131067E-2
5,473128E-3
3,527280E-3
8,067593E-3
1,682391E-2
8,716209E-3
8,716209E-3
1,358083E-2
6,770361E-3
6,121744E-3
1,228360E-2
1,649960E-2
1,131067E-2
1,033775E-2
1,422945E-2
7,418977E-3
8,391901E-3
1,390514E-2
1,747253E-2
1,066206E-2
1,066206E-2
1,682391E-2
9,364825E-3
9,364825E-3
1,520237E-2
1,941838E-2
1,358083E-2
1,390514E-2
1,844545E-2
1,163498E-2
1,260791E-2
1,747253E-2
2,136422E-2
1,422945E-2
1,552668E-2
1,844545E-2
9,689133E-3
1,260791E-2
1,779684E-2
1,844545E-2
1,325652E-2
1,228360E-2
1,617530E-2
1,131067E-2
1,260791E-2
1,714822E-2
2,103992E-2
1,390514E-2
1,325652E-2
1,876976E-2
1,195929E-2
1,001344E-2
1,682391E-2
2,006699E-2
1,325652E-2
1,455375E-2
1,974268E-2
1,390514E-2
1,163498E-2
1,552668E-2
2,039130E-2
1,358083E-2
1,325652E-2
1,747253E-2
1,163498E-2
1,195929E-2
1,747253E-2
2,103992E-2
1,358083E-2
1,260791E-2
1,682391E-2
1,358083E-2
1,098637E-2
1,390514E-2
2,168853E-2
1,455375E-2
1,195929E-2
1,617530E-2
1,293221E-2
8,716209E-3
1,390514E-2
2,103992E-2
1,487806E-2
1,325652E-2
1,714822E-2
1,260791E-2
1,228360E-2
1,747253E-2
2,331007E-2
1,552668E-2
1,260791E-2
1,909407E-2
1,682391E-2
1,228360E-2
1,779684E-2
2,363438E-2
1,649960E-2
1,455375E-2
1,876976E-2
1,552668E-2
1,293221E-2
1,585099E-2
2,233715E-2
1,552668E-2
1,195929E-2
1,747253E-2
1,487806E-2
1,131067E-2
1,812114E-2
2,266146E-2
1,649960E-2
1,358083E-2
1,714822E-2
1,422945E-2
1,195929E-2
1,649960E-2
2,266146E-2
1,714822E-2
1,325652E-2
1,779684E-2
1,520237E-2
1,163498E-2
1,585099E-2
2,103992E-2
1,487806E-2
1,195929E-2
1,617530E-2
1,390514E-2
1,131067E-2
1,487806E-2
2,233715E-2
1,487806E-2
1,195929E-2
1,520237E-2
1,325652E-2
1,163498E-2
1,617530E-2
2,266146E-2
1,520237E-2
1,098637E-2
1,714822E-2
1,520237E-2
1,358083E-2
1,682391E-2
2,525592E-2
1,844545E-2
1,325652E-2
1,812114E-2
1,779684E-2
1,487806E-2
1,941838E-2
2,622885E-2
1,909407E-2
1,585099E-2
1,909407E-2
2,006699E-2
1,487806E-2
1,941838E-2
2,655315E-2
2,363438E-2
1,747253E-2
2,201284E-2
2,168853E-2
1,617530E-2
2,071561E-2
2,914762E-2
2,168853E-2
1,812114E-2
2,168853E-2
2,233715E-2
1,812114E-2
2,006699E-2
2,882331E-2
2,298577E-2
1,747253E-2
2,298577E-2
2,201284E-2
1,779684E-2
2,071561E-2
2,849900E-2
2,363438E-2
1,909407E-2
2,071561E-2
2,363438E-2
2,039130E-2
2,071561E-2
2,817469E-2
2,363438E-2
1,779684E-2
2,233715E-2
2,493161E-2
1,779684E-2
1,909407E-2
2,849900E-2
2,331007E-2
1,812114E-2
2,201284E-2
2,201284E-2
1,714822E-2
1,909407E-2
2,752608E-2
2,168853E-2
1,617530E-2
2,136422E-2
2,201284E-2
1,552668E-2
1,974268E-2
2,687746E-2
2,071561E-2
1,714822E-2
2,103992E-2
2,039130E-2
1,649960E-2
1,941838E-2
2,817469E-2
2,655315E-2
1,747253E-2
2,039130E-2
2,363438E-2
1,649960E-2
1,812114E-2
2,817469E-2
2,428300E-2
1,876976E-2
2,071561E-2
2,331007E-2
1,844545E-2
1,974268E-2
2,655315E-2
2,331007E-2
1,812114E-2
2,168853E-2
2,460731E-2
1,812114E-2
1,909407E-2
3,012054E-2
2,233715E-2
1,844545E-2
2,395869E-2
2,525592E-2
1,844545E-2
2,103992E-2
2,752608E-2
2,331007E-2
1,617530E-2
2,103992E-2
2,687746E-2
1,941838E-2
2,103992E-2
3,012054E-2
2,817469E-2
1,909407E-2
2,298577E-2
2,849900E-2
2,201284E-2
2,460731E-2
3,239070E-2
3,076916E-2
2,233715E-2
2,428300E-2
3,012054E-2
2,493161E-2
2,428300E-2
3,109347E-2
2,849900E-2
1,909407E-2
2,363438E-2
3,012054E-2
2,428300E-2
2,298577E-2
2,882331E-2
2,590454E-2
1,812114E-2
2,266146E-2
2,947193E-2
2,331007E-2
2,395869E-2
3,174208E-2
2,979624E-2
2,071561E-2
2,395869E-2
3,206639E-2
2,558023E-2
2,493161E-2
3,271501E-2
3,174208E-2
2,428300E-2
2,785039E-2
3,530947E-2
3,076916E-2
2,785039E-2
3,401224E-2
3,368793E-2
2,331007E-2
2,720177E-2
3,368793E-2
2,785039E-2
2,655315E-2
3,336362E-2
3,368793E-2
2,331007E-2
2,687746E-2
3,141778E-2
2,428300E-2
2,428300E-2
2,947193E-2
2,882331E-2
1,812114E-2
2,201284E-2
2,817469E-2
2,460731E-2
2,103992E-2
2,752608E-2
3,076916E-2
1,941838E-2
2,298577E-2
2,914762E-2
2,395869E-2
2,395869E-2
2,882331E-2
3,076916E-2
1,974268E-2
2,168853E-2
3,109347E-2
2,363438E-2
2,331007E-2
2,785039E-2
2,914762E-2
1,974268E-2
2,233715E-2
2,914762E-2
2,590454E-2
2,233715E-2
2,493161E-2
2,622885E-2
1,649960E-2
2,039130E-2
2,785039E-2
2,460731E-2
2,233715E-2
2,590454E-2
2,882331E-2
1,779684E-2
2,136422E-2
2,785039E-2
2,395869E-2
2,395869E-2
2,914762E-2
2,947193E-2
2,006699E-2
2,363438E-2
3,076916E-2
2,752608E-2
2,525592E-2
2,849900E-2
3,271501E-2
2,266146E-2
2,590454E-2
3,206639E-2
2,914762E-2
2,655315E-2
2,947193E-2
3,206639E-2
2,363438E-2
2,460731E-2
3,271501E-2
3,044485E-2
2,849900E-2
3,174208E-2
3,401224E-2
2,201284E-2
2,590454E-2
3,433655E-2
2,979624E-2
2,849900E-2
3,271501E-2
3,336362E-2
2,493161E-2
2,655315E-2
3,206639E-2
2,785039E-2
2,395869E-2
2,720177E-2
2,947193E-2
2,136422E-2
2,395869E-2
3,012054E-2
2,817469E-2
2,655315E-2
2,914762E-2
3,044485E-2
2,006699E-2
2,266146E-2
2,914762E-2
2,752608E-2
2,720177E-2
3,141778E-2
3,303932E-2
2,103992E-2
2,460731E-2
3,174208E-2
2,849900E-2
2,460731E-2
2,914762E-2
3,141778E-2
2,201284E-2
2,720177E-2
3,012054E-2
2,947193E-2
2,460731E-2
2,558023E-2
2,882331E-2
2,071561E-2
2,331007E-2
2,849900E-2
2,687746E-2
2,395869E-2
2,785039E-2
3,141778E-2
2,233715E-2
2,266146E-2
3,076916E-2
3,109347E-2
2,460731E-2
2,493161E-2
2,914762E-2
2,039130E-2
2,298577E-2
2,914762E-2
3,076916E-2
2,460731E-2
2,590454E-2
2,882331E-2
2,006699E-2
2,103992E-2
2,687746E-2
2,914762E-2
2,525592E-2
2,298577E-2
2,655315E-2
1,844545E-2
1,941838E-2
2,687746E-2
3,012054E-2
2,363438E-2
2,460731E-2
2,655315E-2
1,909407E-2
2,071561E-2
2,590454E-2
2,947193E-2
2,266146E-2
2,168853E-2
2,395869E-2
1,812114E-2
1,779684E-2
2,201284E-2
2,525592E-2
1,779684E-2
1,649960E-2
2,298577E-2
1,487806E-2
1,422945E-2
1,909407E-2
2,298577E-2
1,552668E-2
1,487806E-2
2,006699E-2
1,131067E-2
8,391901E-3
1,552668E-2
2,363438E-2
1,617530E-2
1,617530E-2
1,974268E-2
1,195929E-2
1,066206E-2
1,293221E-2
1,909407E-2
1,487806E-2
1,293221E-2
1,812114E-2
1,228360E-2
7,743285E-3
1,422945E-2
1,844545E-2
1,033775E-2
8,391901E-3
1,195929E-2
7,743285E-3
6,121744E-3
1,098637E-2
1,876976E-2
9,364825E-3
7,094669E-3
1,001344E-2
6,121744E-3
2,554355E-3
1,098637E-2
1,714822E-2
9,364825E-3
7,418977E-3
1,066206E-2
8,067593E-3
5,473128E-3
9,364825E-3
1,844545E-2
9,364825E-3
4,175896E-3
8,067593E-3
5,148820E-3
6,085067E-4
3,202971E-3
1,228360E-2
6,770361E-3
1,581431E-3
4,824512E-3
4,175896E-3
-3,644176E-4
2,841986E-4
9,689133E-3
3,851588E-3
-3,283190E-3
2,878663E-3
4,500204E-3
-1,013034E-3
1,905739E-3
1,066206E-2
4,824512E-3
2,841986E-4
4,500204E-3
6,770361E-3
9,328148E-4
3,527280E-3
1,066206E-2
7,094669E-3
-3,644176E-4
1,581431E-3
5,148820E-3
-4,010948E-5
3,202971E-3
1,066206E-2
5,148820E-3
-1,337342E-3
2,554355E-3
4,824512E-3
9,328148E-4
2,554355E-3
9,689133E-3
6,121744E-3
6,085067E-4
3,202971E-3
7,743285E-3
1,581431E-3
2,554355E-3
1,195929E-2
8,391901E-3
2,554355E-3
4,500204E-3
7,743285E-3
4,175896E-3
2,878663E-3
9,364825E-3
8,067593E-3
-2,310266E-3
9,328148E-4
7,418977E-3
3,851588E-3
2,878663E-3
1,001344E-2
6,121744E-3
-4,256115E-3
-4,010948E-5
5,797436E-3
9,328148E-4
-6,887257E-4
6,121744E-3
8,067593E-3
-2,634574E-3
1,257123E-3
6,121744E-3
-4,010948E-5
1,257123E-3
6,770361E-3
5,797436E-3
-4,580423E-3
-1,661650E-3
6,446052E-3
2,554355E-3
2,554355E-3
5,797436E-3
1,001344E-2
-4,580423E-3
2,841986E-4
6,121744E-3
2,230047E-3
1,905739E-3
5,797436E-3
8,716209E-3
-3,644176E-4
2,230047E-3
9,040517E-3
5,473128E-3
5,473128E-3
1,033775E-2
1,001344E-2
-1,661650E-3
1,581431E-3
1,098637E-2
5,148820E-3
5,473128E-3
9,040517E-3
1,033775E-2
1,905739E-3
4,175896E-3
1,163498E-2
7,743285E-3
5,148820E-3
9,689133E-3
1,131067E-2
9,328148E-4
2,878663E-3
1,001344E-2
6,446052E-3
7,094669E-3
1,228360E-2
1,325652E-2
4,824512E-3
7,418977E-3
1,228360E-2
9,364825E-3
8,391901E-3
1,293221E-2
1,422945E-2
3,527280E-3
6,121744E-3
1,422945E-2
1,098637E-2
7,743285E-3
8,716209E-3
1,066206E-2
1,905739E-3
6,121744E-3
1,325652E-2
8,391901E-3
4,824512E-3
9,689133E-3
1,098637E-2
2,841986E-4
3,527280E-3
1,033775E-2
7,418977E-3
4,500204E-3
1,033775E-2
1,098637E-2
-4,010948E-5
3,202971E-3
1,033775E-2
8,391901E-3
5,148820E-3
8,716209E-3
1,228360E-2
1,257123E-3
2,230047E-3
9,689133E-3
1,033775E-2
6,446052E-3
1,001344E-2
1,358083E-2
3,527280E-3
5,148820E-3
9,689133E-3
9,040517E-3
6,446052E-3
7,418977E-3
1,228360E-2
3,202971E-3
4,500204E-3
1,228360E-2
8,391901E-3
4,824512E-3
7,743285E-3
1,098637E-2
1,257123E-3
2,230047E-3
8,716209E-3
9,040517E-3
6,121744E-3
9,364825E-3
1,552668E-2
5,473128E-3
4,824512E-3
1,228360E-2
1,325652E-2
7,094669E-3
1,001344E-2
1,390514E-2
5,797436E-3
9,040517E-3
1,325652E-2
1,520237E-2
9,040517E-3
9,689133E-3
1,390514E-2
5,148820E-3
3,527280E-3
1,325652E-2
1,617530E-2
1,066206E-2
1,033775E-2
1,195929E-2
6,121744E-3
6,121744E-3
1,293221E-2
1,844545E-2
1,066206E-2
9,040517E-3
1,325652E-2
9,364825E-3
7,094669E-3
1,260791E-2
2,006699E-2
1,390514E-2
1,293221E-2
1,617530E-2
1,033775E-2
9,364825E-3
1,325652E-2
1,974268E-2
1,293221E-2
9,364825E-3
1,552668E-2
1,066206E-2
6,446052E-3
1,228360E-2
2,103992E-2
1,455375E-2
1,001344E-2
1,260791E-2
8,716209E-3
7,094669E-3
1,228360E-2
1,812114E-2
1,228360E-2
1,195929E-2
1,682391E-2
1,487806E-2
1,228360E-2
1,520237E-2
2,266146E-2
1,617530E-2
1,325652E-2
1,812114E-2
1,682391E-2
1,163498E-2
1,487806E-2
2,168853E-2
1,649960E-2
1,390514E-2
1,747253E-2
1,552668E-2
1,260791E-2
1,649960E-2
2,363438E-2
1,617530E-2
1,585099E-2
1,974268E-2
1,487806E-2
1,325652E-2
1,844545E-2
2,493161E-2
1,844545E-2
1,487806E-2
1,909407E-2
1,552668E-2
1,487806E-2
1,941838E-2
2,428300E-2
1,682391E-2
1,487806E-2
1,941838E-2
1,390514E-2
1,455375E-2
1,941838E-2
2,363438E-2
1,714822E-2
1,682391E-2
2,071561E-2
1,585099E-2
1,422945E-2
1,876976E-2
2,460731E-2
1,844545E-2
1,714822E-2
2,168853E-2
1,520237E-2
1,195929E-2
1,876976E-2
2,525592E-2
2,006699E-2
1,552668E-2
2,006699E-2
1,390514E-2
1,098637E-2
1,552668E-2
2,168853E-2
1,585099E-2
1,293221E-2
1,682391E-2
1,098637E-2
8,067593E-3
1,228360E-2
1,909407E-2
1,228360E-2
8,391901E-3
9,689133E-3
7,743285E-3
6,446052E-3
8,391901E-3
1,682391E-2
9,364825E-3
4,500204E-3
8,716209E-3
7,094669E-3
1,905739E-3
6,770361E-3
1,390514E-2
8,716209E-3
1,581431E-3
4,824512E-3
5,148820E-3
2,841986E-4
2,554355E-3
1,163498E-2
3,202971E-3
-2,958882E-3
1,257123E-3
2,554355E-3
-2,958882E-3
-4,010948E-5
7,743285E-3
1,257123E-3
-3,283190E-3
-4,010948E-5
-1,013034E-3
-5,877655E-3
-2,634574E-3
4,500204E-3
-4,010948E-5
-6,526271E-3
-1,013034E-3
-1,337342E-3
-7,499196E-3
-4,904731E-3
1,905739E-3
-1,985958E-3
-6,850580E-3
-5,553347E-3
-4,580423E-3
-8,472120E-3
-7,823504E-3
-1,337342E-3
-6,526271E-3
-1,106658E-2
-6,850580E-3
-3,283190E-3
-9,120736E-3
-7,823504E-3
-3,644176E-4
-6,526271E-3
-1,236382E-2
-8,796428E-3
-5,229039E-3
-1,139089E-2
-8,796428E-3
9,328148E-4
-5,229039E-3
-1,009366E-2
-6,526271E-3
-6,201963E-3
-1,171520E-2
-9,445044E-3
-3,644176E-4
-4,256115E-3
-9,445044E-3
-7,174888E-3
-6,201963E-3
-8,796428E-3
-8,796428E-3
-6,887257E-4
-3,283190E-3
-1,139089E-2
-7,174888E-3
-1,985958E-3
-6,201963E-3
-3,283190E-3
4,175896E-3
-3,644176E-4
-5,877655E-3
-1,985958E-3
4,175896E-3
-3,283190E-3
-1,985958E-3
5,473128E-3
6,446052E-3
-4,010948E-5
2,878663E-3
8,391901E-3
2,878663E-3
6,121744E-3
1,455375E-2
1,358083E-2
4,500204E-3
6,770361E-3
1,487806E-2
1,098637E-2
1,260791E-2
1,941838E-2
1,909407E-2
1,131067E-2
1,422945E-2
2,331007E-2
1,617530E-2
1,682391E-2
2,460731E-2
2,233715E-2
1,422945E-2
1,779684E-2
2,460731E-2
2,168853E-2
2,233715E-2
2,785039E-2
2,687746E-2
1,714822E-2
2,071561E-2
2,785039E-2
2,233715E-2
2,266146E-2
2,817469E-2
2,752608E-2
1,909407E-2
2,395869E-2
2,979624E-2
2,428300E-2
2,266146E-2
2,947193E-2
2,947193E-2
1,876976E-2
2,233715E-2
2,947193E-2
2,331007E-2
2,233715E-2
2,914762E-2
2,914762E-2
1,812114E-2
2,136422E-2
2,752608E-2
2,363438E-2
2,331007E-2
2,622885E-2
2,622885E-2
1,617530E-2
1,844545E-2
2,720177E-2
2,201284E-2
2,006699E-2
2,428300E-2
2,525592E-2
1,487806E-2
1,617530E-2
2,460731E-2
1,714822E-2
1,779684E-2
2,103992E-2
2,071561E-2
1,390514E-2
1,422945E-2
2,201284E-2
1,779684E-2
1,520237E-2
1,909407E-2
1,844545E-2
7,094669E-3
1,131067E-2
1,876976E-2
1,358083E-2
9,364825E-3
1,260791E-2
1,390514E-2
4,175896E-3
7,094669E-3
1,228360E-2
8,391901E-3
5,473128E-3
8,716209E-3
9,040517E-3
-6,887257E-4
1,581431E-3
8,391901E-3
5,473128E-3
3,202971E-3
7,094669E-3
5,797436E-3
-4,256115E-3
-6,887257E-4
7,743285E-3
3,851588E-3
1,257123E-3
2,554355E-3
4,175896E-3
-5,877655E-3
-3,931807E-3
1,581431E-3
-4,580423E-3
-4,256115E-3
2,841986E-4
2,841986E-4
-8,472120E-3
-8,147812E-3
-3,283190E-3
-6,201963E-3
-9,120736E-3
-4,904731E-3
-4,580423E-3
-1,430967E-2
-1,041797E-2
-3,607499E-3
-9,445044E-3
-1,236382E-2
-7,174888E-3
-5,553347E-3
-1,560690E-2
-1,366105E-2
-7,174888E-3
-1,171520E-2
-1,333674E-2
-8,472120E-3
-7,499196E-3
-1,917429E-2
-1,528259E-2
-8,147812E-3
-9,445044E-3
-1,366105E-2
-1,009366E-2
-9,120736E-3
-1,982290E-2
-1,657982E-2
-9,445044E-3
-1,074228E-2
-1,366105E-2
-8,796428E-3
-8,147812E-3
-1,852567E-2
-1,560690E-2
-7,823504E-3
-1,106658E-2
-1,074228E-2
-9,445044E-3
-8,147812E-3
-1,690413E-2
-1,430967E-2
-7,823504E-3
-1,074228E-2
-1,398536E-2
-8,472120E-3
-6,850580E-3
-1,787705E-2
-1,398536E-2
-6,526271E-3
-9,120736E-3
-1,106658E-2
-8,796428E-3
-7,823504E-3
-1,593121E-2
-1,301243E-2
-3,931807E-3
-8,472120E-3
-1,106658E-2
-4,904731E-3
-4,904731E-3
-1,366105E-2
-1,268813E-2
-5,553347E-3
-7,499196E-3
-9,445044E-3
-3,283190E-3
-1,661650E-3
-1,203951E-2
-9,445044E-3
-1,985958E-3
-3,283190E-3
-6,850580E-3
-3,283190E-3
-3,644176E-4
-1,009366E-2
-4,580423E-3
1,905739E-3
2,841986E-4
-2,634574E-3
1,257123E-3
5,148820E-3
-5,229039E-3
-3,283190E-3
3,202971E-3
2,878663E-3
1,257123E-3
5,148820E-3
7,094669E-3
-2,634574E-3
1,581431E-3
8,067593E-3
6,770361E-3
5,148820E-3
7,743285E-3
1,066206E-2
-6,887257E-4
2,554355E-3
1,228360E-2
9,689133E-3
7,418977E-3
1,098637E-2
1,325652E-2
4,175896E-3
7,418977E-3
1,358083E-2
1,260791E-2
9,689133E-3
1,422945E-2
1,682391E-2
9,040517E-3
1,001344E-2
1,779684E-2
1,844545E-2
1,390514E-2
1,779684E-2
2,071561E-2
1,066206E-2
1,520237E-2
2,103992E-2
1,974268E-2
1,779684E-2
1,812114E-2
2,039130E-2
1,293221E-2
1,390514E-2
2,103992E-2
2,363438E-2
1,812114E-2
2,071561E-2
2,298577E-2
1,422945E-2
1,649960E-2
2,363438E-2
2,428300E-2
1,941838E-2
2,103992E-2
2,525592E-2
1,455375E-2
1,876976E-2
2,590454E-2
2,493161E-2
2,201284E-2
2,428300E-2
2,785039E-2
1,649960E-2
2,039130E-2
2,493161E-2
2,460731E-2
2,233715E-2
2,428300E-2
2,590454E-2
1,941838E-2
2,071561E-2
2,752608E-2
2,752608E-2
2,136422E-2
2,460731E-2
2,817469E-2
1,909407E-2
2,136422E-2
2,687746E-2
2,655315E-2
2,460731E-2
2,622885E-2
2,882331E-2
2,201284E-2
2,266146E-2
3,012054E-2
3,303932E-2
3,044485E-2
3,303932E-2
3,790394E-2
3,141778E-2
3,757963E-2
5,638950E-2
7,065906E-2
7,357783E-2
7,617229E-2
8,330707E-2
8,622584E-2
8,265846E-2
7,228060E-2
5,444365E-2
3,984979E-2
4,341718E-2
4,763318E-2
3,563378E-2
3,206639E-2
3,239070E-2
2,558023E-2
1,422945E-2
5,797436E-3
-1,337342E-3
-1,949860E-2
-2,501183E-2
-2,339029E-2
-2,501183E-2
-2,533614E-2
-1,852567E-2
-9,120736E-3
-1,625551E-2
-1,203951E-2
-3,283190E-3
1,257123E-3
-2,634574E-3
-2,310266E-3
1,905739E-3
-6,850580E-3
-8,147812E-3
2,841986E-4
4,500204E-3
1,905739E-3
6,121744E-3
1,325652E-2
9,364825E-3
1,455375E-2
2,331007E-2
2,914762E-2
2,817469E-2
3,141778E-2
3,693101E-2
3,076916E-2
3,141778E-2
3,822825E-2
4,406579E-2
3,887686E-2
3,952548E-2
4,374148E-2
3,628240E-2
3,498517E-2
4,276856E-2
4,730887E-2
4,244425E-2
3,984979E-2
4,374148E-2
4,049840E-2
3,887686E-2
4,471441E-2
5,022765E-2
4,211994E-2
4,017409E-2
4,471441E-2
4,082271E-2
3,790394E-2
4,147133E-2
4,406579E-2
3,498517E-2
3,012054E-2
3,141778E-2
2,233715E-2
1,779684E-2
2,103992E-2
2,460731E-2
1,617530E-2
1,390514E-2
1,649960E-2
8,716209E-3
5,797436E-3
1,066206E-2
1,358083E-2
7,094669E-3
7,743285E-3
1,260791E-2
1,033775E-2
1,033775E-2
1,682391E-2
2,363438E-2
2,039130E-2
2,071561E-2
2,525592E-2
1,747253E-2
1,714822E-2
2,331007E-2
2,687746E-2
2,006699E-2
2,071561E-2
2,460731E-2
1,909407E-2
1,747253E-2
1,974268E-2
2,460731E-2
1,941838E-2
1,844545E-2
2,168853E-2
1,552668E-2
1,552668E-2
2,039130E-2
2,590454E-2
1,876976E-2
1,779684E-2
2,136422E-2
1,682391E-2
1,390514E-2
1,876976E-2
2,493161E-2
1,617530E-2
1,098637E-2
1,293221E-2
6,446052E-3
1,257123E-3
1,581431E-3
-6,887257E-4
-1,657982E-2
-3,571400E-2
-5,192940E-2
-8,144144E-2
-1,223043E-1
-1,453301E-1
-1,485732E-1
-1,631671E-1
-1,712748E-1
-1,657615E-1
-1,774366E-1
-2,082459E-1
-2,228398E-1
-1,972194E-1
-1,103049E-1
3,498517E-2
2,477313E-1
5,717151E-1
9,994775E-1
1,407133E+0
1,679227E+0
1,792411E+0
1,844300E+0
1,903973E+0
1,948403E+0
1,950673E+0
1,920188E+0
1,842679E+0
1,661390E+0
1,387674E+0
1,042935E+0
6,300905E-1
1,689244E-1
-2,893229E-1
-7,057345E-1
-1,083553E+0
-1,412402E+0
-1,698442E+0
-1,945564E+0
-2,126853E+0
-2,220578E+0
-2,225442E+0
-2,161878E+0
-2,029236E+0
-1,834975E+0
-1,608608E+0
-1,370242E+0
-1,130578E+0
-8,964277E-1
-7,002213E-1
-5,377429E-1
-3,960203E-1
-2,877014E-1
-2,108404E-1
-1,485732E-1
-9,733254E-2
-6,911773E-2
-5,095648E-2
-2,501183E-2
1,257123E-3
1,779684E-2
4,406579E-2
7,584799E-2
9,563078E-2
1,102246E-1
1,384394E-1
1,611410E-1
1,686001E-1
1,825454E-1
1,997337E-1
2,033011E-1
1,990851E-1
2,052469E-1
2,117331E-1
2,049226E-1
2,013552E-1
2,058955E-1
2,010309E-1
1,900044E-1
1,903287E-1
1,935718E-1
1,831940E-1
1,815724E-1
1,838426E-1
1,789780E-1
1,666543E-1
1,666543E-1
1,705460E-1
1,617896E-1
1,572493E-1
1,591952E-1
1,540062E-1
1,407096E-1
1,407096E-1
1,423311E-1
1,309804E-1
1,283859E-1
1,316290E-1
1,267644E-1
1,163865E-1
1,137920E-1
1,176837E-1
1,105490E-1
1,082788E-1
1,102246E-1
1,069816E-1
9,465786E-2
9,627940E-2
1,011440E-1
9,173908E-2
9,011754E-2
9,271201E-2
9,173908E-2
7,941537E-2
7,876676E-2
8,492861E-2
8,038830E-2
7,714522E-2
7,909107E-2
7,876676E-2
6,741597E-2
7,098336E-2
7,649660E-2
7,422644E-2
6,838890E-2
7,098336E-2
7,065906E-2
6,157843E-2
6,319997E-2
7,098336E-2
6,676736E-2
6,482151E-2
6,903752E-2
6,838890E-2
5,671381E-2
6,028120E-2
6,774028E-2
6,514582E-2
6,125412E-2
6,319997E-2
6,384859E-2
5,476796E-2
5,833535E-2
6,222705E-2
6,125412E-2
5,606519E-2
5,930827E-2
5,930827E-2
4,763318E-2
4,990334E-2
5,541658E-2
5,087626E-2
4,828180E-2
5,022765E-2
5,249780E-2
4,049840E-2
4,211994E-2
4,730887E-2
4,503872E-2
4,179564E-2
4,211994E-2
4,374148E-2
3,303932E-2
3,466086E-2
4,082271E-2
3,693101E-2
3,303932E-2
3,693101E-2
3,757963E-2
2,752608E-2
2,752608E-2
3,303932E-2
3,141778E-2
2,687746E-2
2,785039E-2
3,239070E-2
2,136422E-2
2,460731E-2
3,109347E-2
2,914762E-2
2,622885E-2
2,849900E-2
3,076916E-2
2,233715E-2
2,558023E-2
3,271501E-2
3,044485E-2
2,720177E-2
3,109347E-2
3,401224E-2
2,428300E-2
2,622885E-2
3,271501E-2
3,239070E-2
2,849900E-2
3,044485E-2
3,174208E-2
2,201284E-2
2,622885E-2
3,174208E-2
2,947193E-2
2,558023E-2
2,720177E-2
3,076916E-2
2,006699E-2
2,298577E-2
3,044485E-2
2,849900E-2
2,558023E-2
2,882331E-2
3,174208E-2
2,136422E-2
2,298577E-2
3,141778E-2
3,109347E-2
2,785039E-2
2,849900E-2
3,368793E-2
2,558023E-2
2,882331E-2
3,466086E-2
3,271501E-2
2,849900E-2
3,109347E-2
3,271501E-2
2,558023E-2
2,752608E-2
3,530947E-2
3,401224E-2
3,012054E-2
3,368793E-2
3,530947E-2
2,655315E-2
2,752608E-2
3,466086E-2
3,206639E-2
2,849900E-2
3,433655E-2
3,466086E-2
2,363438E-2
2,687746E-2
3,336362E-2
3,109347E-2
2,720177E-2
2,817469E-2
2,914762E-2
1,876976E-2
2,006699E-2
2,590454E-2
2,720177E-2
2,136422E-2
2,266146E-2
2,395869E-2
1,487806E-2
1,520237E-2
2,071561E-2
2,525592E-2
1,812114E-2
1,617530E-2
2,039130E-2
1,585099E-2
1,455375E-2
2,168853E-2
2,590454E-2
1,714822E-2
1,682391E-2
2,071561E-2
1,585099E-2
1,325652E-2
1,844545E-2
2,233715E-2
1,747253E-2
1,747253E-2
2,233715E-2
1,682391E-2
1,390514E-2
1,909407E-2
2,331007E-2
1,552668E-2
1,682391E-2
2,136422E-2
1,649960E-2
1,520237E-2
1,941838E-2
2,493161E-2
1,812114E-2
1,714822E-2
1,941838E-2
1,487806E-2
1,390514E-2
1,941838E-2
2,622885E-2
1,909407E-2
1,649960E-2
1,909407E-2
1,455375E-2
1,390514E-2
1,812114E-2
2,428300E-2
1,714822E-2
1,649960E-2
2,136422E-2
1,585099E-2
1,325652E-2
1,941838E-2
2,460731E-2
1,714822E-2
1,422945E-2
1,941838E-2
1,552668E-2
1,390514E-2
1,682391E-2
2,266146E-2
1,876976E-2
1,455375E-2
1,974268E-2
1,682391E-2
1,195929E-2
1,649960E-2
2,395869E-2
1,585099E-2
1,293221E-2
1,714822E-2
1,455375E-2
1,325652E-2
1,682391E-2
2,493161E-2
1,812114E-2
1,455375E-2
1,682391E-2
1,682391E-2
1,422945E-2
1,747253E-2
2,233715E-2
1,747253E-2
1,422945E-2
1,682391E-2
1,649960E-2
1,228360E-2
1,390514E-2
2,233715E-2
1,617530E-2
1,228360E-2
1,585099E-2
1,779684E-2
1,228360E-2
1,585099E-2
2,331007E-2
1,682391E-2
1,195929E-2
1,714822E-2
1,876976E-2
1,487806E-2
1,682391E-2
2,493161E-2
2,006699E-2
1,390514E-2
1,649960E-2
1,747253E-2
1,325652E-2
1,714822E-2
2,493161E-2
1,714822E-2
1,228360E-2
1,552668E-2
1,520237E-2
9,689133E-3
1,260791E-2
2,006699E-2
1,617530E-2
9,364825E-3
1,195929E-2
1,585099E-2
1,066206E-2
1,131067E-2
1,909407E-2
1,358083E-2
8,391901E-3
1,422945E-2
2,006699E-2
1,520237E-2
1,812114E-2
2,785039E-2
2,590454E-2
2,493161E-2
2,914762E-2
3,530947E-2
3,271501E-2
3,822825E-2
5,282211E-2
5,022765E-2
4,730887E-2
5,606519E-2
6,092981E-2
5,930827E-2
6,384859E-2
7,584799E-2
7,163198E-2
6,968613E-2
7,519937E-2
7,584799E-2
7,357783E-2
7,649660E-2
8,525292E-2
7,844245E-2
7,065906E-2
7,357783E-2
7,260490E-2
6,547013E-2
6,676736E-2
7,163198E-2
6,287566E-2
5,606519E-2
5,574088E-2
5,217349E-2
4,568733E-2
4,211994E-2
4,828180E-2
3,920117E-2
2,882331E-2
2,914762E-2
2,720177E-2
1,974268E-2
1,909407E-2
2,331007E-2
1,390514E-2
6,770361E-3
8,716209E-3
1,033775E-2
2,554355E-3
1,905739E-3
7,743285E-3
2,230047E-3
-6,201963E-3
-1,985958E-3
1,905739E-3
-5,553347E-3
-5,877655E-3
9,328148E-4
-5,553347E-3
-9,769352E-3
-5,877655E-3
-4,580423E-3
-8,147812E-3
-7,499196E-3
-6,887257E-4
-3,607499E-3
-9,445044E-3
-4,904731E-3
-1,013034E-3
-7,823504E-3
-5,229039E-3
3,527280E-3
2,841986E-4
-3,607499E-3
2,841986E-4
4,500204E-3
-6,887257E-4
-4,010948E-5
6,446052E-3
5,148820E-3
-4,010948E-5
4,500204E-3
1,033775E-2
3,527280E-3
5,148820E-3
1,228360E-2
9,364825E-3
6,085067E-4
5,797436E-3
1,001344E-2
4,824512E-3
5,797436E-3
1,260791E-2
1,163498E-2
2,878663E-3
5,148820E-3
1,228360E-2
6,121744E-3
5,797436E-3
1,228360E-2
1,098637E-2
4,824512E-3
7,094669E-3
1,455375E-2
6,446052E-3
5,148820E-3
1,358083E-2
1,325652E-2
6,446052E-3
8,391901E-3
1,585099E-2
8,391901E-3
6,770361E-3
1,520237E-2
1,455375E-2
6,770361E-3
1,066206E-2
1,682391E-2
1,195929E-2
1,033775E-2
1,617530E-2
1,520237E-2
7,743285E-3
9,364825E-3
1,585099E-2
1,066206E-2
1,131067E-2
1,876976E-2
1,747253E-2
6,121744E-3
1,195929E-2
1,682391E-2
1,390514E-2
1,325652E-2
1,941838E-2
1,844545E-2
1,098637E-2
1,422945E-2
2,201284E-2
1,617530E-2
1,552668E-2
2,168853E-2
2,071561E-2
1,195929E-2
1,649960E-2
2,331007E-2
1,585099E-2
1,649960E-2
2,266146E-2
2,168853E-2
1,228360E-2
1,682391E-2
2,363438E-2
1,812114E-2
1,714822E-2
2,331007E-2
2,201284E-2
1,325652E-2
1,747253E-2
2,493161E-2
1,909407E-2
1,876976E-2
2,298577E-2
2,298577E-2
1,487806E-2
1,844545E-2
2,331007E-2
1,779684E-2
1,876976E-2
2,460731E-2
2,493161E-2
1,455375E-2
1,714822E-2
2,525592E-2
1,844545E-2
1,682391E-2
2,460731E-2
2,493161E-2
1,422945E-2
1,649960E-2
2,201284E-2
1,779684E-2
1,779684E-2
2,395869E-2
2,363438E-2
1,293221E-2
1,552668E-2
2,266146E-2
1,552668E-2
1,358083E-2
1,941838E-2
1,876976E-2
7,743285E-3
1,131067E-2
1,682391E-2
1,228360E-2
1,228360E-2
1,585099E-2
1,325652E-2
2,878663E-3
5,148820E-3
1,325652E-2
7,094669E-3
5,148820E-3
1,098637E-2
1,033775E-2
-4,010948E-5
3,527280E-3
8,391901E-3
4,500204E-3
2,878663E-3
6,770361E-3
7,418977E-3
-1,661650E-3
-1,337342E-3
7,418977E-3
3,202971E-3
2,230047E-3
6,121744E-3
7,743285E-3
-3,283190E-3
-6,887257E-4
5,473128E-3
2,230047E-3
9,328148E-4
5,797436E-3
5,148820E-3
-2,958882E-3
-2,958882E-3
5,148820E-3
1,905739E-3
-1,013034E-3
2,554355E-3
4,500204E-3
-6,850580E-3
-3,931807E-3
3,527280E-3
3,202971E-3
2,554355E-3
5,473128E-3
6,770361E-3
-3,283190E-3
-3,283190E-3
3,527280E-3
4,824512E-3
9,328148E-4
4,824512E-3
7,743285E-3
-2,634574E-3
-3,644176E-4
5,473128E-3
5,473128E-3
1,581431E-3
2,878663E-3
7,418977E-3
-2,958882E-3
-4,010948E-5
4,824512E-3
8,391901E-3
6,770361E-3
7,743285E-3
1,033775E-2
-4,010948E-5
2,554355E-3
1,001344E-2
1,033775E-2
5,473128E-3
7,418977E-3
1,325652E-2
4,500204E-3
6,121744E-3
1,260791E-2
1,293221E-2
7,743285E-3
9,689133E-3
1,260791E-2
4,175896E-3
6,770361E-3
1,293221E-2
1,649960E-2
1,001344E-2
1,098637E-2
1,585099E-2
7,418977E-3
1,131067E-2
1,649960E-2
2,039130E-2
1,358083E-2
1,260791E-2
1,779684E-2
1,001344E-2
1,228360E-2
2,006699E-2
2,298577E-2
1,812114E-2
1,779684E-2
2,103992E-2
1,260791E-2
1,390514E-2
2,071561E-2
2,363438E-2
2,006699E-2
2,006699E-2
2,428300E-2
1,747253E-2
1,812114E-2
2,298577E-2
2,882331E-2
2,201284E-2
2,136422E-2
2,460731E-2
2,039130E-2
2,039130E-2
2,622885E-2
2,979624E-2
2,331007E-2
2,136422E-2
2,622885E-2
2,071561E-2
1,844545E-2
2,395869E-2
2,882331E-2
2,331007E-2
2,460731E-2
2,622885E-2
1,876976E-2
1,844545E-2
2,331007E-2
2,817469E-2
2,039130E-2
2,071561E-2
2,266146E-2
1,779684E-2
1,909407E-2
2,298577E-2
2,849900E-2
2,168853E-2
2,168853E-2
2,655315E-2
2,103992E-2
2,006699E-2
2,558023E-2
2,979624E-2
2,298577E-2
2,395869E-2
2,687746E-2
2,233715E-2
2,233715E-2
2,655315E-2
3,076916E-2
2,525592E-2
2,460731E-2
2,720177E-2
2,136422E-2
2,006699E-2
2,266146E-2
2,720177E-2
2,233715E-2
2,136422E-2
2,428300E-2
2,006699E-2
1,844545E-2
2,201284E-2
2,914762E-2
2,331007E-2
2,168853E-2
2,558023E-2
1,974268E-2
1,552668E-2
2,395869E-2
3,044485E-2
2,363438E-2
2,298577E-2
2,525592E-2
2,136422E-2
1,876976E-2
2,233715E-2
2,979624E-2
2,136422E-2
1,844545E-2
2,363438E-2
2,039130E-2
1,844545E-2
2,266146E-2
3,012054E-2
2,201284E-2
1,844545E-2
2,298577E-2
1,909407E-2
1,747253E-2
2,006699E-2
2,655315E-2
2,071561E-2
1,941838E-2
2,460731E-2
2,071561E-2
1,714822E-2
2,168853E-2
2,849900E-2
1,941838E-2
1,617530E-2
2,071561E-2
1,876976E-2
1,714822E-2
2,039130E-2
2,914762E-2
2,071561E-2
1,682391E-2
2,298577E-2
1,812114E-2
1,649960E-2
1,909407E-2
2,655315E-2
2,006699E-2
1,844545E-2
2,363438E-2
1,876976E-2
1,747253E-2
1,974268E-2
2,493161E-2
1,844545E-2
1,617530E-2
1,747253E-2
1,520237E-2
1,293221E-2
1,585099E-2
2,460731E-2
1,552668E-2
1,325652E-2
1,617530E-2
1,131067E-2
8,391901E-3
1,260791E-2
1,747253E-2
1,163498E-2
9,689133E-3
1,487806E-2
1,358083E-2
9,040517E-3
1,066206E-2
1,747253E-2
9,689133E-3
7,743285E-3
1,358083E-2
1,066206E-2
8,716209E-3
1,293221E-2
1,812114E-2
9,040517E-3
9,040517E-3
1,293221E-2
1,033775E-2
7,418977E-3
9,364825E-3
1,714822E-2
8,716209E-3
3,527280E-3
9,364825E-3
7,743285E-3
5,797436E-3
9,364825E-3
1,228360E-2
6,121744E-3
2,554355E-3
7,743285E-3
7,418977E-3
4,175896E-3
5,797436E-3
1,422945E-2
1,001344E-2
4,824512E-3
7,743285E-3
7,094669E-3
3,202971E-3
7,094669E-3
1,585099E-2
1,001344E-2
5,473128E-3
6,121744E-3
7,743285E-3
3,851588E-3
4,500204E-3
1,390514E-2
8,391901E-3
6,085067E-4
4,175896E-3
6,121744E-3
2,841986E-4
3,527280E-3
1,131067E-2
5,473128E-3
-6,887257E-4
6,085067E-4
3,851588E-3
-4,010948E-5
6,085067E-4
8,067593E-3
4,824512E-3
-3,644176E-4
1,581431E-3
5,148820E-3
2,841986E-4
2,841986E-4
1,033775E-2
5,797436E-3
-3,644176E-4
3,851588E-3
6,446052E-3
1,257123E-3
3,202971E-3
1,098637E-2
6,770361E-3
2,841986E-4
2,230047E-3
6,121744E-3
1,257123E-3
1,581431E-3
1,033775E-2
5,473128E-3
-3,607499E-3
1,581431E-3
5,148820E-3
-4,010948E-5
3,202971E-3
9,689133E-3
3,851588E-3
-2,958882E-3
9,328148E-4
5,797436E-3
1,257123E-3
-4,010948E-5
1,033775E-2
5,797436E-3
-3,931807E-3
9,328148E-4
4,824512E-3
-3,644176E-4
2,841986E-4
5,148820E-3
6,085067E-4
-5,553347E-3
-1,337342E-3
4,175896E-3
-1,337342E-3
-1,337342E-3
6,121744E-3
1,905739E-3
-4,256115E-3
-1,337342E-3
2,878663E-3
-3,931807E-3
-1,661650E-3
1,001344E-2
5,148820E-3
-3,283190E-3
1,257123E-3
3,851588E-3
-1,661650E-3
-1,661650E-3
6,121744E-3
4,500204E-3
-3,607499E-3
-6,887257E-4
4,824512E-3
-1,985958E-3
-2,958882E-3
7,743285E-3
5,148820E-3
-4,580423E-3
-1,661650E-3
5,148820E-3
1,257123E-3
1,257123E-3
8,067593E-3
4,824512E-3
-2,634574E-3
1,581431E-3
9,040517E-3
3,202971E-3
2,554355E-3
9,689133E-3
7,418977E-3
2,841986E-4
3,202971E-3
8,716209E-3
3,202971E-3
3,202971E-3
8,391901E-3
6,446052E-3
-1,985958E-3
3,527280E-3
1,001344E-2
2,554355E-3
2,878663E-3
1,066206E-2
8,716209E-3
1,257123E-3
4,824512E-3
1,066206E-2
4,824512E-3
5,797436E-3
1,390514E-2
1,195929E-2
4,500204E-3
7,094669E-3
1,358083E-2
9,689133E-3
7,418977E-3
1,422945E-2
1,325652E-2
2,878663E-3
6,446052E-3
1,131067E-2
7,743285E-3
1,066206E-2
1,520237E-2
1,163498E-2
2,230047E-3
6,770361E-3
1,131067E-2
6,446052E-3
7,743285E-3
1,422945E-2
1,390514E-2
3,851588E-3
6,446052E-3
1,422945E-2
8,391901E-3
9,040517E-3
1,714822E-2
1,325652E-2
6,770361E-3
1,131067E-2
1,455375E-2
9,689133E-3
8,391901E-3
1,617530E-2
1,358083E-2
7,094669E-3
9,364825E-3
1,585099E-2
1,033775E-2
9,689133E-3
1,422945E-2
1,260791E-2
5,148820E-3
1,001344E-2
1,585099E-2
1,163498E-2
1,195929E-2
1,585099E-2
1,520237E-2
8,716209E-3
8,716209E-3
1,552668E-2
8,716209E-3
7,743285E-3
1,617530E-2
1,422945E-2
5,797436E-3
7,418977E-3
1,390514E-2
8,716209E-3
7,743285E-3
1,422945E-2
1,358083E-2
3,527280E-3
4,824512E-3
1,098637E-2
8,391901E-3
9,040517E-3
1,520237E-2
1,455375E-2
3,202971E-3
6,770361E-3
1,195929E-2
6,121744E-3
5,797436E-3
1,098637E-2
1,033775E-2
1,257123E-3
3,851588E-3
9,040517E-3
4,175896E-3
2,878663E-3
8,716209E-3
9,040517E-3
-3,283190E-3
9,328148E-4
6,121744E-3
6,085067E-4
2,841986E-4
5,473128E-3
6,121744E-3
-2,958882E-3
-1,985958E-3
4,824512E-3
1,581431E-3
-2,634574E-3
1,581431E-3
3,527280E-3
-6,850580E-3
-4,580423E-3
2,230047E-3
-4,010948E-5
-1,985958E-3
-1,337342E-3
9,328148E-4
-7,499196E-3
-5,229039E-3
-1,013034E-3
-6,887257E-4
-3,607499E-3
-1,337342E-3
2,230047E-3
-8,147812E-3
-6,526271E-3
6,085067E-4
-1,337342E-3
-4,256115E-3
-1,661650E-3
-6,887257E-4
-8,147812E-3
-5,877655E-3
-4,010948E-5
-2,634574E-3
-6,201963E-3
-1,337342E-3
6,085067E-4
-1,074228E-2
-8,796428E-3
-1,337342E-3
-3,607499E-3
-5,229039E-3
-2,634574E-3
-6,887257E-4
-1,236382E-2
-7,499196E-3
-3,644176E-4
-2,310266E-3
-4,580423E-3
-1,661650E-3
2,878663E-3
-7,499196E-3
-5,877655E-3
2,230047E-3
-3,644176E-4
-1,013034E-3
1,257123E-3
5,148820E-3
-3,607499E-3
-1,985958E-3
5,148820E-3
5,797436E-3
2,878663E-3
5,148820E-3
8,067593E-3
-3,644176E-4
3,202971E-3
1,033775E-2
9,364825E-3
5,473128E-3
9,364825E-3
1,033775E-2
2,230047E-3
5,473128E-3
1,131067E-2
1,260791E-2
8,716209E-3
1,066206E-2
1,358083E-2
5,797436E-3
6,446052E-3
1,422945E-2
1,455375E-2
1,195929E-2
1,649960E-2
1,747253E-2
1,001344E-2
1,325652E-2
1,876976E-2
2,006699E-2
1,682391E-2
1,876976E-2
2,428300E-2
1,422945E-2
1,520237E-2
2,460731E-2
2,395869E-2
2,006699E-2
2,136422E-2
2,363438E-2
1,617530E-2
1,779684E-2
2,395869E-2
2,525592E-2
1,909407E-2
2,136422E-2
2,687746E-2
1,617530E-2
1,779684E-2
2,363438E-2
2,363438E-2
2,006699E-2
2,136422E-2
2,590454E-2
1,649960E-2
1,520237E-2
2,136422E-2
2,233715E-2
1,941838E-2
1,974268E-2
2,233715E-2
1,455375E-2
1,455375E-2
2,039130E-2
2,428300E-2
1,812114E-2
2,071561E-2
2,103992E-2
1,552668E-2
1,455375E-2
1,909407E-2
2,233715E-2
1,552668E-2
1,585099E-2
1,974268E-2
1,195929E-2
1,001344E-2
1,487806E-2
1,747253E-2
1,001344E-2
1,131067E-2
1,390514E-2
3,851588E-3
2,878663E-3
7,743285E-3
1,358083E-2
4,175896E-3
4,824512E-3
7,418977E-3
-1,337342E-3
-4,010948E-5
4,175896E-3
5,148820E-3
-1,661650E-3
-1,013034E-3
3,202971E-3
-5,229039E-3
-5,553347E-3
1,257123E-3
4,500204E-3
-1,661650E-3
-3,607499E-3
-1,013034E-3
-7,823504E-3
-8,472120E-3
-2,310266E-3
2,554355E-3
-4,256115E-3
-4,904731E-3
-1,337342E-3
-1,074228E-2
-8,796428E-3
-5,229039E-3
9,328148E-4
-6,850580E-3
-9,445044E-3
-5,229039E-3
-1,041797E-2
-1,301243E-2
-7,174888E-3
-1,661650E-3
-8,147812E-3
-9,769352E-3
-6,201963E-3
-1,236382E-2
-1,333674E-2
-1,041797E-2
-3,607499E-3
-9,769352E-3
-1,009366E-2
-7,174888E-3
-1,398536E-2
-1,463397E-2
-9,445044E-3
-5,229039E-3
-1,171520E-2
-1,171520E-2
-7,499196E-3
-1,268813E-2
-1,268813E-2
-8,147812E-3
-2,310266E-3
-7,499196E-3
-1,139089E-2
-6,526271E-3
-1,236382E-2
-1,398536E-2
-8,796428E-3
-2,958882E-3
-9,445044E-3
-1,139089E-2
-6,526271E-3
-1,106658E-2
-1,366105E-2
-9,445044E-3
-2,958882E-3
-8,796428E-3
-1,106658E-2
-6,850580E-3
-1,041797E-2
-1,268813E-2
-7,499196E-3
-6,887257E-4
-8,147812E-3
-7,823504E-3
-4,256115E-3
-8,147812E-3
-1,106658E-2
-6,201963E-3
-1,013034E-3
-4,904731E-3
-7,823504E-3
-4,580423E-3
-4,904731E-3
-8,147812E-3
-6,201963E-3
2,554355E-3
-5,229039E-3
-6,850580E-3
-3,283190E-3
-5,229039E-3
-7,823504E-3
-5,553347E-3
2,554355E-3
-1,985958E-3
-5,229039E-3
-2,958882E-3
-1,985958E-3
-6,201963E-3
-2,634574E-3
5,148820E-3
1,257123E-3
-2,310266E-3
1,581431E-3
9,328148E-4
-2,310266E-3
1,905739E-3
9,364825E-3
3,851588E-3
2,841986E-4
4,175896E-3
3,527280E-3
9,328148E-4
1,905739E-3
1,098637E-2
5,797436E-3
3,527280E-3
7,094669E-3
7,094669E-3
3,202971E-3
5,797436E-3
1,552668E-2
1,098637E-2
5,473128E-3
9,689133E-3
1,195929E-2
7,094669E-3
9,364825E-3
1,909407E-2
1,228360E-2
5,473128E-3
1,001344E-2
1,325652E-2
8,391901E-3
1,001344E-2
1,876976E-2
1,585099E-2
8,391901E-3
1,066206E-2
1,520237E-2
1,163498E-2
1,195929E-2
2,136422E-2
1,844545E-2
1,066206E-2
1,649960E-2
2,136422E-2
1,617530E-2
1,844545E-2
2,622885E-2
2,331007E-2
1,649960E-2
1,876976E-2
2,460731E-2
1,876976E-2
1,909407E-2
2,947193E-2
2,622885E-2
1,974268E-2
2,298577E-2
2,525592E-2
2,039130E-2
2,168853E-2
2,817469E-2
2,363438E-2
1,974268E-2
2,363438E-2
2,622885E-2
2,136422E-2
2,428300E-2
3,239070E-2
2,687746E-2
2,071561E-2
2,525592E-2
2,622885E-2
2,103992E-2
2,590454E-2
3,466086E-2
2,752608E-2
2,298577E-2
2,817469E-2
2,817469E-2
2,395869E-2
2,525592E-2
3,239070E-2
2,785039E-2
2,168853E-2
2,525592E-2
2,558023E-2
2,363438E-2
2,525592E-2
3,336362E-2
2,720177E-2
2,136422E-2
2,395869E-2
2,817469E-2
2,395869E-2
2,493161E-2
3,174208E-2
2,882331E-2
2,233715E-2
2,590454E-2
2,947193E-2
2,298577E-2
2,395869E-2
3,239070E-2
2,947193E-2
2,136422E-2
2,558023E-2
2,979624E-2
2,331007E-2
2,298577E-2
3,271501E-2
3,141778E-2
2,039130E-2
2,525592E-2
2,914762E-2
2,298577E-2
2,460731E-2
3,141778E-2
2,785039E-2
1,876976E-2
2,298577E-2
2,785039E-2
2,071561E-2
2,395869E-2
3,076916E-2
2,849900E-2
1,876976E-2
2,071561E-2
2,817469E-2
2,201284E-2
2,201284E-2
2,914762E-2
2,590454E-2
1,747253E-2
2,039130E-2
2,558023E-2
1,974268E-2
2,136422E-2
2,655315E-2
2,428300E-2
1,649960E-2
1,812114E-2
2,558023E-2
2,136422E-2
2,168853E-2
2,752608E-2
2,201284E-2
1,422945E-2
1,941838E-2
2,460731E-2
1,682391E-2
2,006699E-2
2,752608E-2
2,558023E-2
1,520237E-2
1,909407E-2
2,428300E-2
1,876976E-2
1,941838E-2
2,395869E-2
2,331007E-2
1,422945E-2
1,844545E-2
2,428300E-2
1,747253E-2
1,844545E-2
2,331007E-2
2,266146E-2
1,390514E-2
1,649960E-2
2,201284E-2
1,682391E-2
1,649960E-2
2,331007E-2
2,331007E-2
1,358083E-2
1,682391E-2
2,331007E-2
1,844545E-2
1,714822E-2
2,428300E-2
2,233715E-2
1,293221E-2
1,487806E-2
2,266146E-2
1,876976E-2
1,682391E-2
2,233715E-2
2,201284E-2
1,195929E-2
1,390514E-2
2,168853E-2
1,779684E-2
1,682391E-2
2,103992E-2
2,233715E-2
1,228360E-2
1,520237E-2
2,039130E-2
1,714822E-2
1,487806E-2
2,331007E-2
2,331007E-2
1,195929E-2
1,617530E-2
2,298577E-2
1,876976E-2
1,649960E-2
2,136422E-2
2,136422E-2
1,228360E-2
1,649960E-2
2,039130E-2
1,747253E-2
1,585099E-2
1,941838E-2
2,071561E-2
9,689133E-3
1,358083E-2
2,071561E-2
1,649960E-2
1,520237E-2
2,039130E-2
1,747253E-2
8,391901E-3
1,293221E-2
1,876976E-2
1,487806E-2
1,552668E-2
2,006699E-2
2,136422E-2
1,098637E-2
1,520237E-2
2,168853E-2
1,455375E-2
1,520237E-2
2,136422E-2
2,201284E-2
1,098637E-2
1,552668E-2
2,071561E-2
1,876976E-2
1,649960E-2
2,006699E-2
2,103992E-2
1,098637E-2
1,098637E-2
1,974268E-2
1,585099E-2
1,487806E-2
2,039130E-2
1,941838E-2
9,689133E-3
1,260791E-2
1,941838E-2
1,812114E-2
1,909407E-2
2,590454E-2
2,655315E-2
1,844545E-2
2,201284E-2
3,141778E-2
3,174208E-2
4,114702E-2
6,157843E-2
7,033475E-2
6,190274E-2
7,130767E-2
8,979323E-2
8,071261E-2
6,157843E-2
4,633595E-2
3,725532E-2
3,141778E-2
3,920117E-2
4,309287E-2
3,174208E-2
2,266146E-2
1,747253E-2
1,163498E-2
-6,850580E-3
-1,268813E-2
-1,430967E-2
-2,403891E-2
-2,922784E-2
-2,922784E-2
-2,760630E-2
-3,020076E-2
-2,209306E-2
-1,236382E-2
-1,203951E-2
-1,301243E-2
-5,877655E-3
-3,607499E-3
-1,301243E-2
-1,041797E-2
-4,256115E-3
-6,526271E-3
-6,526271E-3
-1,337342E-3
2,841986E-4
-5,229039E-3
6,085067E-4
1,098637E-2
1,455375E-2
1,585099E-2
2,201284E-2
2,687746E-2
1,974268E-2
2,558023E-2
3,433655E-2
3,174208E-2
2,817469E-2
3,174208E-2
3,336362E-2
2,720177E-2
3,012054E-2
3,725532E-2
3,628240E-2
3,303932E-2
3,693101E-2
3,920117E-2
2,849900E-2
3,336362E-2
3,952548E-2
4,049840E-2
3,563378E-2
3,920117E-2
4,211994E-2
3,466086E-2
3,822825E-2
4,439010E-2
4,114702E-2
3,595809E-2
3,920117E-2
4,244425E-2
3,466086E-2
3,660671E-2
4,082271E-2
3,595809E-2
2,849900E-2
2,817469E-2
2,558023E-2
1,552668E-2
1,455375E-2
1,844545E-2
1,747253E-2
1,455375E-2
1,455375E-2
1,422945E-2
2,878663E-3
3,202971E-3
8,391901E-3
8,067593E-3
5,473128E-3
1,228360E-2
1,617530E-2
6,446052E-3
1,131067E-2
1,909407E-2
2,039130E-2
1,812114E-2
2,136422E-2
2,428300E-2
1,487806E-2
1,649960E-2
2,298577E-2
2,525592E-2
2,103992E-2
2,233715E-2
2,298577E-2
1,228360E-2
1,617530E-2
2,233715E-2
2,233715E-2
1,909407E-2
1,876976E-2
2,298577E-2
1,293221E-2
1,293221E-2
2,039130E-2
2,363438E-2
1,747253E-2
1,585099E-2
1,747253E-2
8,067593E-3
8,716209E-3
1,260791E-2
1,390514E-2
5,473128E-3
1,581431E-3
-3,644176E-4
-1,690413E-2
-2,630907E-2
-3,765985E-2
-5,549679E-2
-9,311653E-2
-1,268446E-1
-1,437086E-1
-1,634914E-1
-1,712748E-1
-1,664102E-1
-1,605726E-1
-1,793825E-1
-2,056514E-1
-2,163536E-1
-1,955979E-1
-9,538669E-2
6,384859E-2
2,876212E-1
6,090105E-1
1,040989E+0
1,441185E+0
1,687011E+0
1,795978E+0
1,847219E+0
1,906892E+0
1,941917E+0
1,944187E+0
1,920188E+0
1,828085E+0
1,647445E+0
1,375999E+0
1,024774E+0
5,989570E-1
1,403853E-1
-3,133217E-1
-7,401112E-1
-1,107228E+0
-1,421807E+0
-1,702658E+0
-1,947834E+0
-2,120691E+0
-2,209227E+0
-2,219280E+0
-2,150527E+0
-2,006534E+0
-1,809679E+0
-1,594014E+0
-1,356621E+0
-1,115011E+0
-8,961034E-1
-7,011942E-1
-5,286623E-1
-3,862910E-1
-2,870528E-1
-2,079216E-1
-1,456544E-1
-1,025215E-1
-7,495528E-2
-4,447032E-2
-1,430967E-2
-4,010948E-5
2,039130E-2
4,860611E-2
6,968613E-2
9,173908E-2
1,186567E-1
1,455742E-1
1,582222E-1
1,721675E-1
1,893558E-1
1,942204E-1
1,984364E-1
2,058955E-1
2,156248E-1
2,091386E-1
2,055712E-1
2,071928E-1
2,010309E-1
1,971392E-1
1,974635E-1
2,000580E-1
1,900044E-1
1,844912E-1
1,848155E-1
1,783293E-1
1,724918E-1
1,731404E-1
1,754106E-1
1,643841E-1
1,578979E-1
1,595195E-1
1,504388E-1
1,449256E-1
1,452499E-1
1,491416E-1
1,377908E-1
1,316290E-1
1,313047E-1
1,248185E-1
1,193053E-1
1,189810E-1
1,238456E-1
1,144406E-1
1,089274E-1
1,111976E-1
1,043871E-1
9,854955E-2
1,011440E-1
1,053600E-1
9,627940E-2
9,206339E-2
9,368493E-2
9,076616E-2
8,460430E-2
8,784739E-2
9,400924E-2
8,590154E-2
7,909107E-2
8,071261E-2
7,844245E-2
7,519937E-2
7,714522E-2
8,395569E-2
7,682091E-2
7,130767E-2
7,292921E-2
7,098336E-2
6,709167E-2
7,130767E-2
7,941537E-2
7,033475E-2
6,449720E-2
6,579443E-2
6,514582E-2
6,255135E-2
6,547013E-2
7,098336E-2
6,417289E-2
6,060550E-2
6,384859E-2
6,222705E-2
5,768673E-2
5,865966E-2
6,709167E-2
6,092981E-2
5,347073E-2
5,736242E-2
5,574088E-2
4,990334E-2
5,411934E-2
6,060550E-2
5,411934E-2
4,666026E-2
4,860611E-2
4,795749E-2
4,049840E-2
4,049840E-2
4,893041E-2
4,406579E-2
3,757963E-2
3,855255E-2
4,114702E-2
3,303932E-2
3,433655E-2
4,179564E-2
3,466086E-2
2,720177E-2
2,947193E-2
3,174208E-2
2,752608E-2
2,849900E-2
3,660671E-2
3,076916E-2
2,298577E-2
2,558023E-2
2,655315E-2
2,168853E-2
2,233715E-2
3,012054E-2
2,395869E-2
2,039130E-2
2,395869E-2
2,395869E-2
2,136422E-2
2,071561E-2
3,109347E-2
2,558023E-2
1,649960E-2
2,039130E-2
2,428300E-2
1,974268E-2
2,168853E-2
3,076916E-2
2,558023E-2
1,876976E-2
2,395869E-2
2,655315E-2
2,168853E-2
2,266146E-2
3,141778E-2
2,914762E-2
2,103992E-2
2,558023E-2
2,979624E-2
2,201284E-2
2,460731E-2
3,303932E-2
3,012054E-2
2,103992E-2
2,558023E-2
3,012054E-2
2,460731E-2
2,395869E-2
3,206639E-2
3,206639E-2
2,298577E-2
2,622885E-2
3,271501E-2
2,558023E-2
2,687746E-2
3,660671E-2
3,368793E-2
2,395869E-2
2,979624E-2
3,563378E-2
2,979624E-2
3,012054E-2
3,628240E-2
3,466086E-2
2,622885E-2
2,882331E-2
3,628240E-2
2,947193E-2
2,979624E-2
3,693101E-2
3,368793E-2
2,363438E-2
2,785039E-2
3,141778E-2
2,590454E-2
2,947193E-2
3,530947E-2
3,044485E-2
2,103992E-2
2,460731E-2
3,109347E-2
2,363438E-2
2,331007E-2
3,109347E-2
2,914762E-2
1,974268E-2
2,233715E-2
2,752608E-2
2,136422E-2
2,363438E-2
2,979624E-2
2,655315E-2
2,039130E-2
2,298577E-2
2,849900E-2
2,298577E-2
2,395869E-2
3,336362E-2
2,947193E-2
2,039130E-2
2,525592E-2
2,947193E-2
2,363438E-2
2,428300E-2
3,206639E-2
2,849900E-2
2,071561E-2
2,460731E-2
2,785039E-2
2,103992E-2
2,363438E-2
3,012054E-2
2,849900E-2
1,909407E-2
2,039130E-2
2,785039E-2
2,233715E-2
2,233715E-2
3,239070E-2
2,785039E-2
1,974268E-2
2,331007E-2
2,720177E-2
2,201284E-2
2,298577E-2
2,849900E-2
2,590454E-2
1,844545E-2
2,201284E-2
2,622885E-2
1,876976E-2
1,909407E-2
2,622885E-2
2,233715E-2
1,260791E-2
1,779684E-2
2,266146E-2
1,422945E-2
1,520237E-2
2,460731E-2
2,168853E-2
1,325652E-2
1,358083E-2
1,844545E-2
1,325652E-2
1,422945E-2
2,136422E-2
1,747253E-2
7,418977E-3
1,098637E-2
1,876976E-2
1,131067E-2
1,066206E-2
1,585099E-2
1,422945E-2
7,094669E-3
1,001344E-2
1,455375E-2
8,716209E-3
8,716209E-3
1,422945E-2
1,358083E-2
3,851588E-3
7,094669E-3
1,455375E-2
9,040517E-3
7,418977E-3
1,455375E-2
1,195929E-2
9,328148E-4
6,770361E-3
1,325652E-2
5,473128E-3
6,770361E-3
1,487806E-2
1,131067E-2
3,202971E-3
7,094669E-3
1,098637E-2
8,391901E-3
6,770361E-3
1,585099E-2
1,293221E-2
2,878663E-3
8,391901E-3
1,358083E-2
7,743285E-3
9,040517E-3
1,649960E-2
1,390514E-2
6,121744E-3
1,066206E-2
1,552668E-2
8,391901E-3
8,391901E-3
1,552668E-2
1,358083E-2
8,716209E-3
8,716209E-3
1,487806E-2
9,040517E-3
9,689133E-3
1,779684E-2
1,325652E-2
6,446052E-3
1,131067E-2
1,649960E-2
1,033775E-2
1,131067E-2
2,103992E-2
1,941838E-2
1,390514E-2
1,714822E-2
2,428300E-2
2,233715E-2
2,493161E-2
3,498517E-2
3,595809E-2
3,109347E-2
3,757963E-2
4,795749E-2
4,503872E-2
4,828180E-2
5,833535E-2
6,092981E-2
5,801104E-2
6,514582E-2
7,422644E-2
6,968613E-2
7,292921E-2
8,460430E-2
8,363138E-2
7,746953E-2
8,298276E-2
8,979323E-2
8,395569E-2
8,363138E-2
9,044185E-2
8,719877E-2
7,617229E-2
7,811814E-2
8,395569E-2
7,487506E-2
7,163198E-2
7,455075E-2
7,001044E-2
6,028120E-2
5,865966E-2
5,930827E-2
4,957903E-2
4,666026E-2
4,957903E-2
4,406579E-2
3,336362E-2
3,336362E-2
3,498517E-2
2,622885E-2
2,201284E-2
2,622885E-2
2,298577E-2
1,358083E-2
1,422945E-2
1,682391E-2
9,040517E-3
8,716209E-3
1,812114E-2
1,422945E-2
5,473128E-3
9,364825E-3
1,228360E-2
5,797436E-3
5,797436E-3
1,390514E-2
9,364825E-3
1,905739E-3
5,473128E-3
9,364825E-3
3,202971E-3
3,527280E-3
1,293221E-2
9,040517E-3
1,581431E-3
8,067593E-3
7,418977E-3
2,230047E-3
3,527280E-3
1,325652E-2
7,743285E-3
2,554355E-3
6,446052E-3
1,066206E-2
3,527280E-3
7,743285E-3
1,585099E-2
1,293221E-2
4,175896E-3
9,689133E-3
1,293221E-2
7,418977E-3
1,131067E-2
1,779684E-2
1,422945E-2
8,067593E-3
1,228360E-2
1,422945E-2
1,001344E-2
1,098637E-2
1,844545E-2
1,358083E-2
7,094669E-3
1,098637E-2
1,941838E-2
1,293221E-2
1,325652E-2
2,071561E-2
1,682391E-2
8,391901E-3
1,325652E-2
1,747253E-2
1,358083E-2
1,390514E-2
1,974268E-2
1,974268E-2
1,131067E-2
1,487806E-2
2,039130E-2
1,455375E-2
1,422945E-2
2,201284E-2
2,039130E-2
1,195929E-2
1,617530E-2
2,071561E-2
1,812114E-2
1,844545E-2
2,395869E-2
2,428300E-2
1,455375E-2
1,779684E-2
2,363438E-2
1,714822E-2
1,844545E-2
2,395869E-2
2,298577E-2
1,390514E-2
1,812114E-2
2,558023E-2
1,974268E-2
1,941838E-2
2,331007E-2
2,298577E-2
1,487806E-2
1,714822E-2
2,558023E-2
1,974268E-2
2,039130E-2
2,622885E-2
2,979624E-2
1,844545E-2
2,136422E-2
2,849900E-2
2,622885E-2
2,525592E-2
3,012054E-2
3,206639E-2
2,363438E-2
2,655315E-2
3,563378E-2
3,206639E-2
2,720177E-2
3,303932E-2
3,433655E-2
2,590454E-2
2,849900E-2
3,595809E-2
3,239070E-2
3,141778E-2
3,401224E-2
3,368793E-2
2,460731E-2
2,817469E-2
3,563378E-2
3,466086E-2
3,141778E-2
3,433655E-2
3,563378E-2
2,525592E-2
2,882331E-2
3,498517E-2
3,239070E-2
3,109347E-2
3,433655E-2
3,628240E-2
2,428300E-2
2,590454E-2
3,401224E-2
3,336362E-2
2,849900E-2
2,882331E-2
3,109347E-2
1,844545E-2
2,071561E-2
2,785039E-2
2,363438E-2
2,168853E-2
2,395869E-2
2,558023E-2
1,195929E-2
1,358083E-2
2,006699E-2
1,909407E-2
1,520237E-2
1,585099E-2
1,844545E-2
6,446052E-3
7,743285E-3
1,325652E-2
8,391901E-3
5,797436E-3
9,689133E-3
1,358083E-2
1,257123E-3
2,878663E-3
1,066206E-2
9,040517E-3
3,527280E-3
4,500204E-3
7,418977E-3
-1,661650E-3
2,230047E-3
8,716209E-3
7,094669E-3
3,202971E-3
6,770361E-3
8,067593E-3
-2,958882E-3
2,841986E-4
7,418977E-3
6,770361E-3
1,905739E-3
5,148820E-3
9,040517E-3
-2,310266E-3
-1,013034E-3
5,473128E-3
2,878663E-3
-1,337342E-3
3,202971E-3
5,797436E-3
-6,201963E-3
-5,229039E-3
1,581431E-3
-1,337342E-3
-5,553347E-3
-1,985958E-3
-2,634574E-3
-1,139089E-2
-1,009366E-2
-3,283190E-3
-6,526271E-3
-1,009366E-2
-6,850580E-3
-4,904731E-3
-1,463397E-2
-1,301243E-2
-6,526271E-3
-9,120736E-3
-9,769352E-3
-7,823504E-3
-5,877655E-3
-1,625551E-2
-1,528259E-2
-8,472120E-3
-9,120736E-3
-1,398536E-2
-1,041797E-2
-7,174888E-3
-1,657982E-2
-1,593121E-2
-8,472120E-3
-6,850580E-3
-1,203951E-2
-9,120736E-3
-9,769352E-3
-1,625551E-2
-1,301243E-2
-6,850580E-3
-5,877655E-3
-1,203951E-2
-1,106658E-2
-6,526271E-3
-1,398536E-2
-1,366105E-2
-8,796428E-3
-5,229039E-3
-1,139089E-2
-1,074228E-2
-6,526271E-3
-1,430967E-2
-1,333674E-2
-9,120736E-3
-5,553347E-3
-9,120736E-3
-7,823504E-3
-5,229039E-3
-1,463397E-2
-1,430967E-2
-4,256115E-3
-1,985958E-3
-8,472120E-3
-7,174888E-3
-6,201963E-3
-1,366105E-2
-1,366105E-2
-6,526271E-3
-4,010948E-5
-5,553347E-3
-9,120736E-3
-5,553347E-3
-9,120736E-3
-1,333674E-2
-7,174888E-3
-3,644176E-4
-9,120736E-3
-9,445044E-3
-3,607499E-3
-9,120736E-3
-9,120736E-3
-3,931807E-3
6,085067E-4
-6,850580E-3
-6,526271E-3
-2,634574E-3
-7,499196E-3
-7,174888E-3
-3,607499E-3
1,905739E-3
-4,904731E-3
-5,553347E-3
-6,887257E-4
-6,526271E-3
-7,174888E-3
-1,661650E-3
4,824512E-3
-1,985958E-3
-4,256115E-3
-1,985958E-3
-5,877655E-3
-7,499196E-3
-3,283190E-3
4,175896E-3
-4,010948E-5
-4,904731E-3
-3,644176E-4
-2,958882E-3
-7,823504E-3
-2,310266E-3
4,175896E-3
-1,985958E-3
-3,607499E-3
-4,010948E-5
-2,634574E-3
-5,877655E-3
-3,607499E-3
4,175896E-3
2,841986E-4
-3,931807E-3
1,581431E-3
9,328148E-4
-4,580423E-3
2,230047E-3
1,066206E-2
2,554355E-3
-1,985958E-3
1,257123E-3
2,841986E-4
-1,661650E-3
3,202971E-3
1,131067E-2
4,175896E-3
9,328148E-4
4,175896E-3
2,878663E-3
-2,958882E-3
1,257123E-3
1,325652E-2
6,446052E-3
-4,010948E-5
3,527280E-3
3,527280E-3
-4,010948E-5
1,905739E-3
1,001344E-2
6,121744E-3
1,581431E-3
4,500204E-3
2,230047E-3
-2,958882E-3
1,257123E-3
1,033775E-2
4,175896E-3
-3,644176E-4
4,175896E-3
2,878663E-3
-2,634574E-3
1,581431E-3
1,066206E-2
4,175896E-3
-1,013034E-3
3,527280E-3
4,824512E-3
2,554355E-3
5,473128E-3
1,066206E-2
6,770361E-3
3,202971E-3
6,121744E-3
4,500204E-3
6,085067E-4
5,148820E-3
1,260791E-2
6,770361E-3
3,202971E-3
7,418977E-3
6,770361E-3
1,905739E-3
4,824512E-3
1,195929E-2
4,500204E-3
1,257123E-3
5,797436E-3
4,824512E-3
1,581431E-3
2,878663E-3
1,195929E-2
6,121744E-3
1,257123E-3
5,473128E-3
5,473128E-3
2,841986E-4
1,905739E-3
1,325652E-2
7,743285E-3
2,230047E-3
6,446052E-3
4,175896E-3
1,581431E-3
5,797436E-3
1,325652E-2
7,743285E-3
4,175896E-3
7,418977E-3
8,067593E-3
2,230047E-3
3,527280E-3
1,098637E-2
6,446052E-3
3,851588E-3
8,716209E-3
9,040517E-3
5,797436E-3
7,094669E-3
1,487806E-2
9,040517E-3
3,527280E-3
8,716209E-3
1,228360E-2
5,148820E-3
7,418977E-3
1,390514E-2
8,391901E-3
2,230047E-3
5,148820E-3
6,770361E-3
1,257123E-3
3,527280E-3
1,066206E-2
3,851588E-3
2,554355E-3
4,175896E-3
1,905739E-3
-1,013034E-3
-3,644176E-4
9,040517E-3
3,851588E-3
6,085067E-4
6,121744E-3
4,500204E-3
1,905739E-3
5,797436E-3
1,163498E-2
5,148820E-3
3,202971E-3
5,797436E-3
2,841986E-4
-3,644176E-4
5,148820E-3
1,033775E-2
5,148820E-3
3,202971E-3
8,391901E-3
4,824512E-3
1,905739E-3
7,418977E-3
1,358083E-2
7,094669E-3
2,878663E-3
6,446052E-3
7,743285E-3
6,446052E-3
9,689133E-3
1,649960E-2
1,131067E-2
6,121744E-3
9,364825E-3
7,418977E-3
2,878663E-3
6,770361E-3
1,520237E-2
9,689133E-3
4,500204E-3
8,391901E-3
7,743285E-3
5,148820E-3
8,391901E-3
1,617530E-2
1,195929E-2
7,094669E-3
9,689133E-3
1,033775E-2
6,121744E-3
9,364825E-3
1,876976E-2
1,163498E-2
6,770361E-3
1,293221E-2
1,228360E-2
7,418977E-3
8,067593E-3
1,520237E-2
1,066206E-2
5,473128E-3
1,066206E-2
1,195929E-2
6,446052E-3
8,067593E-3
1,617530E-2
8,067593E-3
4,175896E-3
9,364825E-3
7,418977E-3
5,148820E-3
1,001344E-2
1,585099E-2
8,391901E-3
4,824512E-3
9,689133E-3
8,716209E-3
5,148820E-3
7,094669E-3
1,682391E-2
9,364825E-3
7,418977E-3
1,163498E-2
7,743285E-3
6,121744E-3
1,033775E-2
1,552668E-2
9,364825E-3
8,067593E-3
1,131067E-2
1,066206E-2
6,121744E-3
8,391901E-3
1,649960E-2
1,098637E-2
6,446052E-3
1,066206E-2
9,040517E-3
5,797436E-3
6,770361E-3
1,422945E-2
9,689133E-3
4,175896E-3
9,364825E-3
1,001344E-2
6,121744E-3
8,391901E-3
1,552668E-2
1,163498E-2
6,446052E-3
8,391901E-3
8,391901E-3
4,175896E-3
8,067593E-3
1,585099E-2
1,066206E-2
6,770361E-3
8,716209E-3
8,391901E-3
7,094669E-3
1,098637E-2
1,779684E-2
1,228360E-2
6,446052E-3
1,098637E-2
9,689133E-3
6,770361E-3
9,364825E-3
1,876976E-2
1,195929E-2
9,364825E-3
1,487806E-2
1,358083E-2
8,391901E-3
1,098637E-2
1,617530E-2
1,358083E-2
8,391901E-3
1,001344E-2
1,228360E-2
8,391901E-3
1,163498E-2
1,909407E-2
1,228360E-2
7,743285E-3
1,131067E-2
8,716209E-3
5,148820E-3
9,040517E-3
1,909407E-2
1,325652E-2
9,689133E-3
1,552668E-2
1,682391E-2
1,033775E-2
1,163498E-2
2,103992E-2
1,487806E-2
9,689133E-3
1,487806E-2
1,195929E-2
7,743285E-3
1,131067E-2
2,006699E-2
1,422945E-2
9,689133E-3
1,163498E-2
1,195929E-2
7,418977E-3
9,040517E-3
1,876976E-2
1,163498E-2
6,446052E-3
1,163498E-2
1,066206E-2
6,770361E-3
9,689133E-3
1,876976E-2
1,422945E-2
8,391901E-3
1,228360E-2
1,358083E-2
7,418977E-3
1,001344E-2
1,909407E-2
1,358083E-2
8,391901E-3
1,455375E-2
1,617530E-2
1,033775E-2
1,325652E-2
2,233715E-2
1,779684E-2
1,066206E-2
1,293221E-2
1,747253E-2
1,228360E-2
1,358083E-2
2,136422E-2
1,812114E-2
1,260791E-2
1,617530E-2
1,974268E-2
1,228360E-2
1,422945E-2
2,201284E-2
1,552668E-2
1,195929E-2
1,520237E-2
1,617530E-2
1,098637E-2
1,260791E-2
2,136422E-2
1,617530E-2
1,163498E-2
1,585099E-2
1,585099E-2
1,131067E-2
1,195929E-2
1,876976E-2
1,325652E-2
1,001344E-2
1,358083E-2
1,066206E-2
9,364825E-3
1,066206E-2
2,039130E-2
1,682391E-2
9,364825E-3
1,228360E-2
1,293221E-2
7,743285E-3
1,098637E-2
1,844545E-2
1,390514E-2
9,040517E-3
1,325652E-2
1,422945E-2
9,364825E-3
1,033775E-2
1,876976E-2
1,552668E-2
1,033775E-2
1,228360E-2
1,487806E-2
1,001344E-2
1,195929E-2
2,039130E-2
1,747253E-2
8,716209E-3
1,325652E-2
1,617530E-2
1,163498E-2
1,455375E-2
2,201284E-2
1,876976E-2
1,163498E-2
1,390514E-2
1,714822E-2
1,228360E-2
1,487806E-2
2,395869E-2
1,844545E-2
1,325652E-2
1,552668E-2
1,714822E-2
1,228360E-2
1,520237E-2
2,363438E-2
1,747253E-2
1,260791E-2
1,876976E-2
2,006699E-2
1,520237E-2
1,487806E-2
2,395869E-2
2,136422E-2
1,195929E-2
1,941838E-2
2,168853E-2
1,682391E-2
1,909407E-2
2,590454E-2
1,876976E-2
1,487806E-2
1,909407E-2
1,876976E-2
1,455375E-2
1,649960E-2
2,331007E-2
1,844545E-2
1,455375E-2
1,974268E-2
1,941838E-2
1,585099E-2
1,844545E-2
2,687746E-2
2,071561E-2
1,812114E-2
2,233715E-2
2,136422E-2
1,747253E-2
2,039130E-2
2,947193E-2
2,525592E-2
2,006699E-2
2,298577E-2
2,493161E-2
1,649960E-2
1,779684E-2
2,785039E-2
2,331007E-2
1,714822E-2
1,909407E-2
2,266146E-2
1,876976E-2
1,941838E-2
2,882331E-2
2,395869E-2
1,585099E-2
1,941838E-2
2,525592E-2
1,876976E-2
2,039130E-2
2,882331E-2
2,525592E-2
1,714822E-2
2,136422E-2
2,525592E-2
2,136422E-2
2,103992E-2
2,849900E-2
2,331007E-2
1,455375E-2
1,844545E-2
2,493161E-2
1,747253E-2
1,812114E-2
2,655315E-2
2,298577E-2
1,487806E-2
1,714822E-2
2,103992E-2
1,422945E-2
1,617530E-2
2,331007E-2
2,071561E-2
1,195929E-2
1,487806E-2
2,136422E-2
1,487806E-2
1,358083E-2
2,039130E-2
1,779684E-2
1,131067E-2
1,358083E-2
1,876976E-2
1,325652E-2
1,066206E-2
1,844545E-2
1,552668E-2
9,040517E-3
1,131067E-2
1,617530E-2
9,689133E-3
9,689133E-3
1,585099E-2
1,358083E-2
4,500204E-3
7,418977E-3
1,228360E-2
7,418977E-3
6,121744E-3
1,195929E-2
1,163498E-2
9,328148E-4
5,797436E-3
9,689133E-3
2,878663E-3
1,905739E-3
8,391901E-3
6,770361E-3
-2,958882E-3
-3,644176E-4
4,500204E-3
9,328148E-4
6,085067E-4
4,824512E-3
5,148820E-3
-4,580423E-3
-1,661650E-3
4,500204E-3
-2,310266E-3
-1,985958E-3
4,500204E-3
3,851588E-3
-5,229039E-3
-2,310266E-3
3,527280E-3
2,841986E-4
-1,337342E-3
3,851588E-3
3,851588E-3
-6,526271E-3
-3,283190E-3
4,175896E-3
-2,634574E-3
-2,310266E-3
3,202971E-3
2,878663E-3
-6,850580E-3
-2,958882E-3
2,878663E-3
-1,337342E-3
-1,013034E-3
3,527280E-3
2,554355E-3
-5,877655E-3
-2,634574E-3
5,473128E-3
-4,010948E-5
-1,337342E-3
5,473128E-3
3,851588E-3
-3,283190E-3
9,328148E-4
6,446052E-3
1,257123E-3
9,328148E-4
8,716209E-3
7,094669E-3
-2,310266E-3
1,905739E-3
9,364825E-3
5,473128E-3
5,473128E-3
1,195929E-2
1,033775E-2
-4,010948E-5
4,175896E-3
1,098637E-2
7,418977E-3
6,446052E-3
1,195929E-2
1,293221E-2
3,202971E-3
5,797436E-3
1,455375E-2
8,067593E-3
7,743285E-3
1,585099E-2
1,390514E-2
3,202971E-3
8,716209E-3
1,585099E-2
1,098637E-2
1,098637E-2
1,585099E-2
1,812114E-2
7,743285E-3
1,163498E-2
1,941838E-2
1,552668E-2
1,260791E-2
2,103992E-2
2,136422E-2
1,163498E-2
1,455375E-2
2,039130E-2
1,617530E-2
1,617530E-2
2,201284E-2
2,103992E-2
1,228360E-2
1,649960E-2
2,266146E-2
1,779684E-2
1,552668E-2
2,071561E-2
2,103992E-2
1,163498E-2
1,617530E-2
2,331007E-2
1,844545E-2
2,006699E-2
2,395869E-2
2,298577E-2
1,260791E-2
1,585099E-2
2,168853E-2
1,909407E-2
1,779684E-2
2,331007E-2
2,395869E-2
1,293221E-2
1,390514E-2
2,266146E-2
2,071561E-2
1,747253E-2
1,844545E-2
1,909407E-2
1,033775E-2
1,293221E-2
2,168853E-2
1,876976E-2
1,585099E-2
1,714822E-2
1,909407E-2
6,446052E-3
1,001344E-2
1,779684E-2
1,487806E-2
1,293221E-2
1,487806E-2
1,844545E-2
8,391901E-3
9,040517E-3
1,455375E-2
1,325652E-2
8,391901E-3
1,422945E-2
1,455375E-2
4,824512E-3
6,121744E-3
1,001344E-2
1,033775E-2
8,067593E-3
9,364825E-3
9,689133E-3
2,841986E-4
2,230047E-3
5,797436E-3
4,824512E-3
1,581431E-3
4,175896E-3
8,067593E-3
-2,634574E-3
-6,887257E-4
4,175896E-3
6,121744E-3
1,905739E-3
2,841986E-4
4,175896E-3
-3,931807E-3
-3,607499E-3
1,257123E-3
5,797436E-3
-2,310266E-3
-1,985958E-3
1,905739E-3
-8,472120E-3
-8,796428E-3
-1,337342E-3
1,905739E-3
-3,283190E-3
-5,877655E-3
-3,931807E-3
-9,769352E-3
-1,009366E-2
-3,283190E-3
-1,661650E-3
-8,796428E-3
-9,445044E-3
-6,201963E-3
-1,366105E-2
-1,430967E-2
-8,796428E-3
-4,580423E-3
-1,268813E-2
-1,333674E-2
-9,769352E-3
-1,430967E-2
-1,657982E-2
-1,171520E-2
-7,174888E-3
-1,398536E-2
-1,528259E-2
-1,074228E-2
-1,755275E-2
-1,949860E-2
-1,268813E-2
-7,823504E-3
-1,528259E-2
-1,528259E-2
-1,268813E-2
-1,820136E-2
-2,047152E-2
-1,625551E-2
-8,147812E-3
-1,398536E-2
-1,820136E-2
-1,366105E-2
-1,787705E-2
-2,014721E-2
-1,593121E-2
-1,009366E-2
-1,690413E-2
-1,820136E-2
-1,366105E-2
-1,917429E-2
-2,014721E-2
-1,528259E-2
-1,106658E-2
-1,657982E-2
-1,917429E-2
-1,268813E-2
-1,820136E-2
-1,949860E-2
-1,495828E-2
-8,472120E-3
-1,333674E-2
-1,463397E-2
-1,106658E-2
-1,430967E-2
-1,690413E-2
-1,236382E-2
-4,256115E-3
-1,139089E-2
-1,463397E-2
-1,074228E-2
-1,106658E-2
-1,430967E-2
-1,074228E-2
-2,634574E-3
-9,769352E-3
-1,333674E-2
-8,147812E-3
-9,769352E-3
-1,495828E-2
-1,074228E-2
-3,931807E-3
-9,769352E-3
-1,398536E-2
-9,445044E-3
-8,796428E-3
-1,366105E-2
-1,041797E-2
-3,607499E-3
-8,796428E-3
-1,268813E-2
-9,120736E-3
-1,009366E-2
-1,301243E-2
-1,041797E-2
-1,337342E-3
-6,526271E-3
-1,041797E-2
-6,201963E-3
-5,877655E-3
-9,120736E-3
-6,850580E-3
1,905739E-3
-2,634574E-3
-6,201963E-3
-3,644176E-4
2,841986E-4
-4,904731E-3
-3,644176E-4
8,391901E-3
2,230047E-3
-3,283190E-3
2,878663E-3
4,824512E-3
6,085067E-4
4,824512E-3
1,163498E-2
5,148820E-3
-6,887257E-4
5,148820E-3
9,040517E-3
2,554355E-3
5,797436E-3
1,487806E-2
9,364825E-3
4,175896E-3
8,716209E-3
1,066206E-2
5,797436E-3
9,364825E-3
1,682391E-2
1,098637E-2
7,094669E-3
1,163498E-2
1,293221E-2
8,716209E-3
1,260791E-2
2,071561E-2
1,325652E-2
1,098637E-2
1,520237E-2
1,455375E-2
1,066206E-2
1,293221E-2
2,428300E-2
1,909407E-2
1,390514E-2
1,649960E-2
1,974268E-2
1,422945E-2
1,617530E-2
2,590454E-2
2,136422E-2
1,585099E-2
2,071561E-2
2,201284E-2
1,585099E-2
1,779684E-2
2,785039E-2
2,266146E-2
1,649960E-2
1,876976E-2
2,266146E-2
1,909407E-2
2,103992E-2
2,785039E-2
2,168853E-2
1,649960E-2
2,103992E-2
2,331007E-2
1,812114E-2
2,233715E-2
2,914762E-2
2,558023E-2
1,812114E-2
2,071561E-2
2,460731E-2
1,974268E-2
2,168853E-2
2,979624E-2
2,558023E-2
1,682391E-2
2,168853E-2
2,687746E-2
2,006699E-2
2,071561E-2
2,882331E-2
2,525592E-2
1,876976E-2
2,006699E-2
2,558023E-2
2,039130E-2
1,941838E-2
2,687746E-2
2,493161E-2
1,682391E-2
2,168853E-2
2,752608E-2
2,071561E-2
2,071561E-2
2,752608E-2
2,720177E-2
1,714822E-2
2,331007E-2
2,687746E-2
2,233715E-2
2,071561E-2
2,655315E-2
2,655315E-2
1,779684E-2
2,136422E-2
2,720177E-2
2,071561E-2
2,103992E-2
2,882331E-2
2,720177E-2
1,617530E-2
2,103992E-2
2,622885E-2
2,103992E-2
2,331007E-2
2,752608E-2
2,590454E-2
1,617530E-2
2,006699E-2
2,752608E-2
2,071561E-2
2,006699E-2
2,331007E-2
2,460731E-2
1,293221E-2
1,844545E-2
2,558023E-2
2,071561E-2
2,006699E-2
2,460731E-2
2,428300E-2
1,617530E-2
1,779684E-2
2,525592E-2
2,103992E-2
1,812114E-2
2,428300E-2
2,558023E-2
1,585099E-2
2,071561E-2
2,655315E-2
2,233715E-2
1,974268E-2
2,331007E-2
2,428300E-2
1,520237E-2
1,909407E-2
2,395869E-2
2,103992E-2
1,812114E-2
2,428300E-2
2,493161E-2
1,390514E-2
1,682391E-2
2,525592E-2
2,071561E-2
1,649960E-2
2,233715E-2
2,428300E-2
1,422945E-2
1,714822E-2
2,298577E-2
1,974268E-2
1,747253E-2
2,136422E-2
2,298577E-2
9,689133E-3
1,422945E-2
2,168853E-2
1,909407E-2
1,552668E-2
2,103992E-2
2,201284E-2
1,163498E-2
1,487806E-2
2,136422E-2
1,941838E-2
1,909407E-2
2,103992E-2
2,266146E-2
1,260791E-2
1,487806E-2
2,201284E-2
2,168853E-2
1,876976E-2
2,363438E-2
2,395869E-2
1,390514E-2
1,487806E-2
2,201284E-2
2,233715E-2
1,714822E-2
1,974268E-2
2,331007E-2
1,455375E-2
1,682391E-2
2,331007E-2
2,395869E-2
1,876976E-2
2,168853E-2
2,233715E-2
1,228360E-2
1,649960E-2
2,493161E-2
2,558023E-2
2,071561E-2
2,331007E-2
2,298577E-2
1,520237E-2
1,649960E-2
2,298577E-2
2,622885E-2
2,071561E-2
2,103992E-2
2,428300E-2
1,455375E-2
1,585099E-2
2,298577E-2
2,363438E-2
1,812114E-2
2,006699E-2
2,201284E-2
1,585099E-2
1,649960E-2
2,039130E-2
2,331007E-2
1,844545E-2
1,714822E-2
2,168853E-2
1,455375E-2
1,422945E-2
2,006699E-2
2,428300E-2
1,779684E-2
1,714822E-2
1,876976E-2
1,325652E-2
1,293221E-2
1,876976E-2
2,363438E-2
1,747253E-2
1,617530E-2
2,168853E-2
1,487806E-2
1,390514E-2
1,941838E-2
2,363438E-2
1,649960E-2
1,682391E-2
2,006699E-2
1,390514E-2
1,585099E-2
1,974268E-2
2,363438E-2
1,876976E-2
1,649960E-2
1,909407E-2
1,520237E-2
1,228360E-2
1,585099E-2
2,363438E-2
1,747253E-2
1,552668E-2
2,039130E-2
1,585099E-2
1,422945E-2
1,649960E-2
2,298577E-2
1,714822E-2
1,585099E-2
1,974268E-2
1,779684E-2
1,520237E-2
1,779684E-2
2,493161E-2
1,909407E-2
1,617530E-2
2,039130E-2
1,649960E-2
1,422945E-2
1,844545E-2
2,590454E-2
1,974268E-2
1,617530E-2
2,039130E-2
1,779684E-2
1,520237E-2
2,006699E-2
2,785039E-2
2,103992E-2
1,812114E-2
2,168853E-2
1,844545E-2
1,422945E-2
1,941838E-2
2,622885E-2
1,812114E-2
1,812114E-2
2,201284E-2
1,682391E-2
1,649960E-2
1,974268E-2
2,460731E-2
1,844545E-2
1,552668E-2
2,201284E-2
1,812114E-2
1,617530E-2
2,071561E-2
2,752608E-2
1,974268E-2
1,779684E-2
2,331007E-2
1,747253E-2
1,649960E-2
2,103992E-2
2,720177E-2
2,298577E-2
1,844545E-2
2,363438E-2
2,006699E-2
1,682391E-2
2,201284E-2
2,817469E-2
2,201284E-2
1,941838E-2
2,525592E-2
1,941838E-2
1,682391E-2
2,298577E-2
2,720177E-2
2,331007E-2
2,071561E-2
2,428300E-2
2,039130E-2
1,682391E-2
2,298577E-2
3,206639E-2
2,752608E-2
2,558023E-2
3,141778E-2
2,947193E-2
2,752608E-2
3,790394E-2
5,606519E-2
6,190274E-2
7,033475E-2
7,584799E-2
7,779383E-2
8,265846E-2
7,811814E-2
7,001044E-2
4,730887E-2
3,790394E-2
4,179564E-2
3,855255E-2
3,368793E-2
3,109347E-2
3,271501E-2
2,039130E-2
8,716209E-3
2,554355E-3
-9,120736E-3
-2,209306E-2
-2,663337E-2
-2,241737E-2
-2,793061E-2
-2,793061E-2
-1,787705E-2
-1,430967E-2
-1,301243E-2
-6,201963E-3
2,878663E-3
-2,958882E-3
-2,310266E-3
9,328148E-4
-1,337342E-3
-5,553347E-3
-1,985958E-3
7,743285E-3
4,500204E-3
2,230047E-3
9,040517E-3
1,163498E-2
1,260791E-2
2,136422E-2
3,174208E-2
2,622885E-2
2,428300E-2
3,239070E-2
3,174208E-2
3,044485E-2
3,466086E-2
4,309287E-2
3,628240E-2
3,563378E-2
3,790394E-2
3,822825E-2
3,433655E-2
3,920117E-2
4,828180E-2
4,374148E-2
3,952548E-2
4,406579E-2
4,211994E-2
3,920117E-2
4,309287E-2
5,347073E-2
4,633595E-2
4,049840E-2
4,406579E-2
4,341718E-2
4,017409E-2
4,114702E-2
4,828180E-2
4,114702E-2
3,206639E-2
3,401224E-2
2,979624E-2
2,071561E-2
2,168853E-2
2,687746E-2
2,039130E-2
1,325652E-2
1,585099E-2
1,422945E-2
9,040517E-3
1,066206E-2
1,714822E-2
1,066206E-2
5,797436E-3
9,040517E-3
1,358083E-2
9,040517E-3
1,552668E-2
2,525592E-2
2,006699E-2
1,552668E-2
2,136422E-2
2,460731E-2
1,974268E-2
2,298577E-2
3,239070E-2
2,785039E-2
2,136422E-2
2,460731E-2
2,525592E-2
2,039130E-2
2,136422E-2
2,947193E-2
2,331007E-2
1,812114E-2
2,363438E-2
2,558023E-2
2,006699E-2
2,039130E-2
2,849900E-2
2,266146E-2
1,682391E-2
1,909407E-2
2,039130E-2
1,682391E-2
1,779684E-2
2,395869E-2
1,714822E-2
9,689133E-3
1,487806E-2
1,098637E-2
1,581431E-3
2,554355E-3
4,500204E-3
-9,769352E-3
-2,728199E-2
-3,798416E-2
-5,841557E-2
-9,700823E-2
-1,278175E-1
-1,414384E-1
-1,599240E-1
-1,722477E-1
-1,693289E-1
-1,683560E-1
-1,897603E-1
-2,114890E-1
-2,153807E-1
-1,806797E-1
-7,300943E-2
9,530647E-2
3,408077E-1
7,040328E-1
1,152875E+0
1,530046E+0
1,734360E+0
1,809275E+0
1,850138E+0
1,892946E+0
1,911108E+0
1,913378E+0
1,893919E+0
1,781060E+0
1,563125E+0
1,259248E+0
8,775376E-1
4,351814E-1
-2,047152E-2
-4,514770E-1
-8,474571E-1
-1,195764E+0
-1,506451E+0
-1,777573E+0
-2,005237E+0
-2,151824E+0
-2,204686E+0
-2,187822E+0
-2,092476E+0
-1,926430E+0
-1,717900E+0
-1,490560E+0
-1,247978E+0
-1,007665E+0
-8,017297E-1
-6,220630E-1
-4,625034E-1
-3,376448E-1
-2,484601E-1
-1,787339E-1
-1,206827E-1
-8,760330E-2
-6,555034E-2
-3,733554E-2
-1,333674E-2
2,878663E-3
2,720177E-2
6,028120E-2
8,006399E-2
9,822524E-2
1,238456E-1
1,449256E-1
1,569250E-1
1,731404E-1
1,935718E-1
1,981121E-1
1,977878E-1
2,058955E-1
2,068685E-1
2,010309E-1
2,039497E-1
2,107602E-1
2,016795E-1
1,942204E-1
1,945448E-1
1,942204E-1
1,848155E-1
1,822210E-1
1,903287E-1
1,812481E-1
1,721675E-1
1,737890E-1
1,715189E-1
1,627626E-1
1,604924E-1
1,663299E-1
1,549792E-1
1,468715E-1
1,458985E-1
1,455742E-1
1,364936E-1
1,329262E-1
1,368179E-1
1,300074E-1
1,202782E-1
1,209268E-1
1,215754E-1
1,115219E-1
1,102246E-1
1,147650E-1
1,092517E-1
9,854955E-2
1,008197E-1
1,024412E-1
9,368493E-2
9,238770E-2
9,757663E-2
9,368493E-2
8,233415E-2
8,265846E-2
8,817169E-2
8,200984E-2
8,200984E-2
8,557723E-2
8,071261E-2
7,130767E-2
7,584799E-2
8,038830E-2
7,422644E-2
7,163198E-2
7,584799E-2
7,325352E-2
6,579443E-2
6,774028E-2
7,519937E-2
6,806459E-2
6,579443E-2
7,195629E-2
6,968613E-2
6,060550E-2
6,287566E-2
6,806459E-2
6,222705E-2
6,060550E-2
6,579443E-2
6,611874E-2
5,671381E-2
5,671381E-2
6,157843E-2
5,736242E-2
5,476796E-2
5,963258E-2
6,125412E-2
4,860611E-2
5,022765E-2
5,574088E-2
5,087626E-2
4,860611E-2
5,314642E-2
5,249780E-2
4,211994E-2
4,536302E-2
5,120057E-2
4,406579E-2
4,147133E-2
4,471441E-2
4,471441E-2
3,466086E-2
3,660671E-2
4,374148E-2
3,855255E-2
3,757963E-2
3,984979E-2
4,082271E-2
2,817469E-2
2,979624E-2
3,530947E-2
3,303932E-2
2,979624E-2
3,206639E-2
3,336362E-2
2,395869E-2
2,590454E-2
3,336362E-2
3,174208E-2
2,849900E-2
3,174208E-2
3,206639E-2
1,909407E-2
2,331007E-2
3,239070E-2
2,914762E-2
2,687746E-2
2,979624E-2
3,174208E-2
2,428300E-2
2,622885E-2
3,368793E-2
3,012054E-2
2,622885E-2
3,109347E-2
3,206639E-2
2,233715E-2
2,460731E-2
3,303932E-2
2,914762E-2
2,752608E-2
2,914762E-2
3,206639E-2
2,266146E-2
2,785039E-2
3,368793E-2
3,303932E-2
2,979624E-2
3,336362E-2
3,822825E-2
2,882331E-2
3,239070E-2
4,049840E-2
3,984979E-2
3,725532E-2
3,952548E-2
4,147133E-2
3,433655E-2
3,595809E-2
4,309287E-2
4,730887E-2
4,211994E-2
4,211994E-2
4,503872E-2
3,595809E-2
3,660671E-2
4,341718E-2
4,211994E-2
3,790394E-2
3,855255E-2
4,082271E-2
3,271501E-2
3,433655E-2
3,920117E-2
3,790394E-2
3,206639E-2
3,368793E-2
3,628240E-2
2,752608E-2
2,655315E-2
3,239070E-2
3,433655E-2
2,849900E-2
3,044485E-2
3,076916E-2
2,201284E-2
2,298577E-2
2,882331E-2
2,914762E-2
2,266146E-2
2,298577E-2
2,558023E-2
1,617530E-2
1,812114E-2
2,428300E-2
2,493161E-2
1,876976E-2
1,876976E-2
2,363438E-2
1,358083E-2
1,390514E-2
2,006699E-2
2,006699E-2
1,649960E-2
1,779684E-2
2,039130E-2
1,260791E-2
1,260791E-2
1,941838E-2
1,974268E-2
1,649960E-2
1,682391E-2
2,168853E-2
1,131067E-2
1,390514E-2
2,071561E-2
1,941838E-2
1,682391E-2
1,812114E-2
1,974268E-2
1,098637E-2
1,066206E-2
1,876976E-2
1,812114E-2
1,487806E-2
1,617530E-2
2,006699E-2
8,391901E-3
9,040517E-3
1,876976E-2
1,844545E-2
1,520237E-2
1,682391E-2
1,779684E-2
9,689133E-3
1,358083E-2
1,909407E-2
1,909407E-2
1,455375E-2
1,844545E-2
2,266146E-2
1,033775E-2
1,228360E-2
1,779684E-2
1,779684E-2
1,455375E-2
1,779684E-2
1,974268E-2
1,066206E-2
1,260791E-2
1,747253E-2
1,617530E-2
1,390514E-2
1,520237E-2
1,682391E-2
7,743285E-3
9,364825E-3
1,682391E-2
1,649960E-2
1,325652E-2
1,585099E-2
1,812114E-2
8,716209E-3
1,260791E-2
1,876976E-2
1,844545E-2
1,520237E-2
1,649960E-2
1,876976E-2
1,163498E-2
1,358083E-2
1,941838E-2
2,103992E-2
1,714822E-2
1,876976E-2
2,006699E-2
1,195929E-2
1,293221E-2
2,233715E-2
2,201284E-2
1,844545E-2
2,201284E-2
2,428300E-2
1,617530E-2
1,812114E-2
2,525592E-2
2,428300E-2
2,103992E-2
2,460731E-2
2,525592E-2
1,520237E-2
1,714822E-2
2,331007E-2
2,395869E-2
1,876976E-2
2,071561E-2
2,071561E-2
9,040517E-3
1,325652E-2
1,585099E-2
1,455375E-2
1,066206E-2
1,001344E-2
1,325652E-2
2,878663E-3
5,797436E-3
1,098637E-2
7,418977E-3
4,500204E-3
7,743285E-3
1,001344E-2
6,085067E-4
4,500204E-3
9,689133E-3
8,391901E-3
5,797436E-3
9,689133E-3
1,520237E-2
8,716209E-3
1,098637E-2
1,974268E-2
2,363438E-2
2,201284E-2
2,687746E-2
3,530947E-2
2,785039E-2
3,368793E-2
4,503872E-2
5,184919E-2
5,217349E-2
5,736242E-2
6,449720E-2
6,060550E-2
6,352428E-2
7,292921E-2
8,006399E-2
7,811814E-2
7,973968E-2
8,492861E-2
7,876676E-2
8,233415E-2
8,784739E-2
9,011754E-2
8,492861E-2
8,395569E-2
8,525292E-2
7,617229E-2
7,519937E-2
7,876676E-2
8,071261E-2
7,033475E-2
6,741597E-2
6,806459E-2
5,638950E-2
5,379503E-2
5,541658E-2
5,217349E-2
4,341718E-2
4,114702E-2
3,984979E-2
2,720177E-2
2,687746E-2
3,076916E-2
2,590454E-2
1,876976E-2
1,649960E-2
1,747253E-2
7,743285E-3
5,797436E-3
1,163498E-2
1,098637E-2
4,824512E-3
4,500204E-3
8,716209E-3
-6,887257E-4
1,257123E-3
4,500204E-3
7,418977E-3
3,527280E-3
3,527280E-3
8,716209E-3
-1,661650E-3
-4,010948E-5
7,094669E-3
8,391901E-3
3,851588E-3
7,094669E-3
1,033775E-2
3,527280E-3
2,554355E-3
7,094669E-3
8,716209E-3
4,824512E-3
6,121744E-3
1,001344E-2
2,878663E-3
4,175896E-3
1,228360E-2
1,649960E-2
9,689133E-3
1,033775E-2
1,585099E-2
6,770361E-3
8,067593E-3
1,195929E-2
1,682391E-2
1,293221E-2
1,325652E-2
1,747253E-2
1,163498E-2
1,098637E-2
1,779684E-2
1,909407E-2
1,293221E-2
1,390514E-2
1,682391E-2
8,391901E-3
1,131067E-2
1,941838E-2
2,266146E-2
1,649960E-2
1,585099E-2
1,682391E-2
1,131067E-2
1,358083E-2
1,974268E-2
2,168853E-2
1,520237E-2
1,649960E-2
2,298577E-2
1,682391E-2
1,747253E-2
2,331007E-2
2,655315E-2
1,941838E-2
2,071561E-2
2,493161E-2
1,844545E-2
1,812114E-2
2,201284E-2
2,817469E-2
2,201284E-2
2,103992E-2
2,331007E-2
2,103992E-2
1,747253E-2
2,136422E-2
2,914762E-2
2,039130E-2
1,747253E-2
2,266146E-2
2,039130E-2
1,844545E-2
2,071561E-2
2,849900E-2
2,266146E-2
1,876976E-2
2,201284E-2
2,136422E-2
1,876976E-2
2,071561E-2
3,271501E-2
2,558023E-2
2,233715E-2
2,655315E-2
2,395869E-2
1,941838E-2
2,428300E-2
3,336362E-2
2,687746E-2
2,493161E-2
2,817469E-2
2,395869E-2
2,071561E-2
2,622885E-2
3,174208E-2
2,493161E-2
2,266146E-2
2,785039E-2
2,428300E-2
2,395869E-2
2,947193E-2
3,595809E-2
2,914762E-2
2,395869E-2
2,817469E-2
2,590454E-2
2,331007E-2
2,655315E-2
3,239070E-2
2,558023E-2
2,395869E-2
2,493161E-2
2,233715E-2
1,844545E-2
2,233715E-2
2,882331E-2
2,006699E-2
1,520237E-2
1,876976E-2
1,617530E-2
1,131067E-2
1,649960E-2
2,298577E-2
1,520237E-2
1,163498E-2
1,293221E-2
1,195929E-2
1,033775E-2
1,131067E-2
1,844545E-2
1,001344E-2
4,500204E-3
9,364825E-3
7,094669E-3
3,851588E-3
6,446052E-3
1,455375E-2
6,446052E-3
9,328148E-4
4,175896E-3
2,841986E-4
-2,958882E-3
6,085067E-4
8,716209E-3
1,257123E-3
-5,229039E-3
-3,283190E-3
-1,985958E-3
-6,526271E-3
-4,580423E-3
2,878663E-3
-4,580423E-3
-9,445044E-3
-6,526271E-3
-9,445044E-3
-1,106658E-2
-6,526271E-3
-1,013034E-3
-7,823504E-3
-1,366105E-2
-8,472120E-3
-9,445044E-3
-1,268813E-2
-9,120736E-3
-6,887257E-4
-8,147812E-3
-1,301243E-2
-9,769352E-3
-9,120736E-3
-1,171520E-2
-9,445044E-3
-1,985958E-3
-8,472120E-3
-1,074228E-2
-7,499196E-3
-9,445044E-3
-1,236382E-2
-1,268813E-2
-3,283190E-3
-7,823504E-3
-1,203951E-2
-5,877655E-3
-3,607499E-3
-1,041797E-2
-8,472120E-3
-4,010948E-5
-7,499196E-3
-1,106658E-2
-3,931807E-3
-4,256115E-3
-7,174888E-3
-5,553347E-3
2,878663E-3
-4,010948E-5
-6,850580E-3
-4,256115E-3
-1,013034E-3
-7,499196E-3
-5,229039E-3
1,905739E-3
-2,958882E-3
-6,526271E-3
-1,661650E-3
-6,887257E-4
-5,229039E-3
-3,283190E-3
3,527280E-3
-2,310266E-3
-8,147812E-3
-4,904731E-3
-3,644176E-4
-5,877655E-3
-4,256115E-3
4,500204E-3
-1,337342E-3
-9,769352E-3
-4,904731E-3
-3,607499E-3
-8,147812E-3
-5,553347E-3
1,257123E-3
-3,931807E-3
-1,041797E-2
-5,553347E-3
-1,661650E-3
-8,147812E-3
-8,147812E-3
9,328148E-4
-2,958882E-3
-1,041797E-2
-6,201963E-3
-1,013034E-3
-5,877655E-3
-4,580423E-3
1,905739E-3
-3,607499E-3
-9,445044E-3
-6,526271E-3
-2,958882E-3
-7,499196E-3
-7,174888E-3
6,085067E-4
-6,887257E-4
-1,106658E-2
-7,823504E-3
-1,661650E-3
-6,526271E-3
-4,580423E-3
2,230047E-3
1,257123E-3
-7,174888E-3
-3,931807E-3
2,230047E-3
-2,310266E-3
-2,310266E-3
1,581431E-3
4,175896E-3
-4,904731E-3
-1,661650E-3
5,797436E-3
-4,010948E-5
-6,887257E-4
4,175896E-3
2,230047E-3
-6,526271E-3
-1,985958E-3
3,202971E-3
-1,985958E-3
-2,310266E-3
4,175896E-3
3,202971E-3
-3,931807E-3
-1,013034E-3
6,121744E-3
1,257123E-3
1,581431E-3
4,175896E-3
3,851588E-3
-6,201963E-3
-3,283190E-3
4,175896E-3
-1,013034E-3
-1,337342E-3
4,824512E-3
3,851588E-3
-5,229039E-3
-3,931807E-3
2,554355E-3
-1,985958E-3
-2,958882E-3
4,175896E-3
4,175896E-3
-6,526271E-3
-4,256115E-3
2,878663E-3
-3,283190E-3
-2,310266E-3
3,527280E-3
4,500204E-3
-4,904731E-3
-1,661650E-3
4,824512E-3
1,257123E-3
9,328148E-4
3,851588E-3
4,500204E-3
-4,580423E-3
-1,985958E-3
6,446052E-3
2,878663E-3
2,230047E-3
7,743285E-3
6,770361E-3
-4,580423E-3
6,085067E-4
8,067593E-3
3,851588E-3
3,202971E-3
7,743285E-3
9,364825E-3
-3,644176E-4
9,328148E-4
6,770361E-3
4,500204E-3
1,905739E-3
8,716209E-3
8,067593E-3
-1,661650E-3
1,257123E-3
8,716209E-3
5,473128E-3
3,202971E-3
7,418977E-3
9,040517E-3
-4,010948E-5
2,878663E-3
9,364825E-3
9,364825E-3
5,797436E-3
9,364825E-3
1,131067E-2
1,257123E-3
4,175896E-3
1,195929E-2
1,260791E-2
7,418977E-3
1,033775E-2
1,195929E-2
1,905739E-3
4,175896E-3
9,364825E-3
9,689133E-3
6,770361E-3
8,716209E-3
1,131067E-2
2,230047E-3
3,202971E-3
9,689133E-3
1,066206E-2
7,743285E-3
1,098637E-2
1,163498E-2
2,878663E-3
3,527280E-3
1,163498E-2
1,228360E-2
8,716209E-3
1,066206E-2
1,228360E-2
4,500204E-3
5,148820E-3
1,260791E-2
1,358083E-2
8,391901E-3
1,066206E-2
1,325652E-2
4,824512E-3
5,473128E-3
1,163498E-2
1,585099E-2
1,066206E-2
1,260791E-2
1,293221E-2
4,824512E-3
6,446052E-3
1,293221E-2
1,617530E-2
1,098637E-2
1,358083E-2
1,649960E-2
6,770361E-3
7,418977E-3
1,390514E-2
1,649960E-2
1,293221E-2
1,325652E-2
1,552668E-2
7,743285E-3
1,098637E-2
1,422945E-2
1,617530E-2
1,163498E-2
1,260791E-2
1,552668E-2
9,364825E-3
7,094669E-3
1,390514E-2
1,747253E-2
1,098637E-2
9,364825E-3
1,358083E-2
8,716209E-3
9,364825E-3
1,585099E-2
1,844545E-2
1,260791E-2
1,195929E-2
1,520237E-2
1,001344E-2
8,391901E-3
1,422945E-2
1,844545E-2
1,390514E-2
1,358083E-2
1,779684E-2
1,066206E-2
1,066206E-2
1,649960E-2
1,909407E-2
1,358083E-2
1,260791E-2
1,487806E-2
8,391901E-3
9,040517E-3
1,487806E-2
2,039130E-2
1,228360E-2
1,001344E-2
1,358083E-2
7,094669E-3
6,446052E-3
1,163498E-2
1,649960E-2
8,716209E-3
6,121744E-3
1,098637E-2
5,797436E-3
3,202971E-3
6,770361E-3
1,552668E-2
8,391901E-3
2,230047E-3
6,121744E-3
5,148820E-3
-1,661650E-3
2,230047E-3
1,098637E-2
4,824512E-3
1,581431E-3
4,500204E-3
2,230047E-3
-2,634574E-3
6,085067E-4
9,364825E-3
2,230047E-3
-3,283190E-3
1,257123E-3
2,554355E-3
-4,904731E-3
-1,985958E-3
7,094669E-3
2,554355E-3
-2,310266E-3
9,328148E-4
3,527280E-3
-2,310266E-3
-1,985958E-3
4,824512E-3
2,230047E-3
-4,256115E-3
-4,010948E-5
3,851588E-3
-1,661650E-3
-1,985958E-3
7,418977E-3
2,878663E-3
-5,553347E-3
-1,337342E-3
4,175896E-3
-2,634574E-3
-2,310266E-3
3,202971E-3
1,905739E-3
-5,229039E-3
-2,958882E-3
3,202971E-3
-3,644176E-4
-1,661650E-3
5,148820E-3
4,824512E-3
-5,553347E-3
-2,310266E-3
3,527280E-3
-6,887257E-4
-3,644176E-4
5,148820E-3
2,878663E-3
-4,580423E-3
-3,644176E-4
6,446052E-3
-3,644176E-4
2,841986E-4
5,797436E-3
5,797436E-3
-2,310266E-3
1,581431E-3
1,033775E-2
2,554355E-3
4,824512E-3
1,293221E-2
7,418977E-3
9,328148E-4
6,770361E-3
1,228360E-2
7,094669E-3
8,716209E-3
1,293221E-2
1,195929E-2
4,500204E-3
7,418977E-3
1,747253E-2
1,066206E-2
9,364825E-3
1,617530E-2
1,552668E-2
5,797436E-3
9,689133E-3
1,876976E-2
1,455375E-2
1,195929E-2
1,682391E-2
1,812114E-2
1,001344E-2
1,260791E-2
2,071561E-2
1,779684E-2
1,487806E-2
2,039130E-2
2,201284E-2
1,163498E-2
1,520237E-2
2,266146E-2
2,039130E-2
1,941838E-2
2,201284E-2
2,298577E-2
1,195929E-2
1,358083E-2
2,233715E-2
1,974268E-2
1,844545E-2
2,331007E-2
2,331007E-2
1,195929E-2
1,585099E-2
2,298577E-2
1,812114E-2
1,747253E-2
2,298577E-2
2,233715E-2
1,293221E-2
1,617530E-2
2,071561E-2
1,779684E-2
1,617530E-2
1,844545E-2
2,071561E-2
1,131067E-2
1,293221E-2
1,714822E-2
1,422945E-2
1,293221E-2
1,682391E-2
1,714822E-2
6,121744E-3
9,040517E-3
1,585099E-2
1,260791E-2
9,689133E-3
1,131067E-2
1,260791E-2
3,202971E-3
4,500204E-3
1,487806E-2
1,163498E-2
7,094669E-3
1,001344E-2
1,163498E-2
6,085067E-4
3,202971E-3
9,040517E-3
9,689133E-3
4,824512E-3
3,851588E-3
8,067593E-3
-6,887257E-4
6,085067E-4
5,473128E-3
4,500204E-3
-4,010948E-5
3,851588E-3
5,797436E-3
-3,607499E-3
-2,310266E-3
3,851588E-3
2,230047E-3
-1,985958E-3
1,905739E-3
3,202971E-3
-4,580423E-3
-1,661650E-3
2,878663E-3
1,581431E-3
-1,985958E-3
2,554355E-3
3,202971E-3
-7,823504E-3
-4,904731E-3
1,581431E-3
1,581431E-3
-3,931807E-3
-1,013034E-3
9,328148E-4
-8,472120E-3
-7,174888E-3
-1,661650E-3
-6,887257E-4
-5,553347E-3
-4,904731E-3
-2,634574E-3
-1,203951E-2
-8,796428E-3
-2,310266E-3
-1,985958E-3
-7,499196E-3
-5,877655E-3
-2,958882E-3
-1,268813E-2
-1,009366E-2
-3,607499E-3
-5,553347E-3
-1,009366E-2
-8,472120E-3
-4,580423E-3
-1,333674E-2
-1,301243E-2
-7,174888E-3
-4,904731E-3
-1,009366E-2
-9,769352E-3
-4,580423E-3
-1,495828E-2
-1,366105E-2
-6,201963E-3
-5,553347E-3
-1,268813E-2
-9,769352E-3
-7,174888E-3
-1,657982E-2
-1,333674E-2
-6,850580E-3
-5,877655E-3
-1,139089E-2
-1,171520E-2
-6,850580E-3
-1,560690E-2
-1,528259E-2
-8,472120E-3
-6,526271E-3
-1,074228E-2
-9,769352E-3
-5,229039E-3
-1,333674E-2
-1,495828E-2
-7,174888E-3
-5,877655E-3
-1,009366E-2
-9,120736E-3
-5,229039E-3
-1,301243E-2
-1,106658E-2
-4,580423E-3
-3,607499E-3
-8,472120E-3
-6,850580E-3
-3,283190E-3
-1,171520E-2
-1,106658E-2
-3,283190E-3
-2,310266E-3
-6,526271E-3
-3,283190E-3
-1,337342E-3
-1,009366E-2
-7,499196E-3
-3,644176E-4
6,085067E-4
-2,634574E-3
-1,661650E-3
2,230047E-3
-6,201963E-3
-4,904731E-3
1,905739E-3
1,581431E-3
-2,634574E-3
2,230047E-3
4,500204E-3
-4,904731E-3
-2,310266E-3
3,202971E-3
1,581431E-3
-6,887257E-4
4,175896E-3
6,121744E-3
-3,607499E-3
-2,310266E-3
4,500204E-3
4,824512E-3
1,257123E-3
3,527280E-3
7,743285E-3
-1,013034E-3
-1,661650E-3
7,743285E-3
1,033775E-2
4,500204E-3
6,121744E-3
9,689133E-3
1,257123E-3
2,554355E-3
1,098637E-2
1,001344E-2
6,770361E-3
9,364825E-3
1,260791E-2
4,175896E-3
6,121744E-3
1,195929E-2
1,455375E-2
1,098637E-2
1,422945E-2
1,617530E-2
6,446052E-3
8,391901E-3
1,617530E-2
1,779684E-2
1,325652E-2
1,552668E-2
2,006699E-2
1,098637E-2
1,163498E-2
1,909407E-2
2,071561E-2
1,714822E-2
1,714822E-2
2,136422E-2
1,422945E-2
1,714822E-2
2,331007E-2
2,298577E-2
1,779684E-2
1,812114E-2
2,331007E-2
1,649960E-2
1,909407E-2
2,298577E-2
2,720177E-2
2,168853E-2
2,039130E-2
2,266146E-2
1,779684E-2
1,682391E-2
2,233715E-2
2,590454E-2
2,071561E-2
2,103992E-2
2,428300E-2
1,812114E-2
1,876976E-2
2,298577E-2
2,785039E-2
2,331007E-2
2,103992E-2
2,590454E-2
2,006699E-2
1,779684E-2
2,298577E-2
2,947193E-2
2,331007E-2
2,168853E-2
2,622885E-2
2,201284E-2
1,974268E-2
2,395869E-2
3,109347E-2
2,266146E-2
2,103992E-2
2,493161E-2
2,006699E-2
1,941838E-2
2,395869E-2
3,109347E-2
2,363438E-2
2,168853E-2
2,558023E-2
2,103992E-2
1,974268E-2
2,395869E-2
3,174208E-2
2,525592E-2
2,298577E-2
2,752608E-2
2,039130E-2
1,779684E-2
2,298577E-2
2,914762E-2
2,493161E-2
2,201284E-2
2,622885E-2
2,298577E-2
1,909407E-2
2,266146E-2
2,914762E-2
2,201284E-2
2,136422E-2
2,622885E-2
2,233715E-2
2,071561E-2
2,493161E-2
3,141778E-2
2,395869E-2
2,039130E-2
2,363438E-2
2,298577E-2
1,909407E-2
2,298577E-2
3,044485E-2
2,428300E-2
1,909407E-2
2,395869E-2
2,136422E-2
1,876976E-2
2,233715E-2
2,849900E-2
2,233715E-2
1,812114E-2
1,876976E-2
1,876976E-2
1,552668E-2
1,876976E-2
2,590454E-2
2,103992E-2
1,487806E-2
1,747253E-2
1,974268E-2
1,520237E-2
1,747253E-2
2,590454E-2
1,876976E-2
1,617530E-2
1,974268E-2
1,779684E-2
1,487806E-2
1,714822E-2
2,525592E-2
2,103992E-2
1,585099E-2
1,812114E-2
1,876976E-2
1,520237E-2
1,747253E-2
2,428300E-2
1,941838E-2
1,520237E-2
1,909407E-2
1,844545E-2
1,358083E-2
1,714822E-2
2,363438E-2
1,876976E-2
1,552668E-2
1,909407E-2
1,876976E-2
1,293221E-2
1,455375E-2
2,525592E-2
2,006699E-2
1,390514E-2
1,714822E-2
1,974268E-2
1,293221E-2
1,390514E-2
2,201284E-2
1,812114E-2
1,033775E-2
1,617530E-2
2,201284E-2
1,552668E-2
1,487806E-2
2,266146E-2
1,941838E-2
1,195929E-2
1,812114E-2
2,201284E-2
1,552668E-2
1,682391E-2
2,493161E-2
1,909407E-2
1,325652E-2
1,779684E-2
2,233715E-2
1,747253E-2
1,812114E-2
2,525592E-2
2,201284E-2
1,195929E-2
1,487806E-2
1,909407E-2
1,520237E-2
1,487806E-2
2,168853E-2
1,876976E-2
1,163498E-2
1,649960E-2
1,876976E-2
1,422945E-2
1,552668E-2
2,168853E-2
1,812114E-2
1,066206E-2
1,487806E-2
2,071561E-2
1,487806E-2
1,585099E-2
2,233715E-2
2,136422E-2
1,098637E-2
1,455375E-2
2,136422E-2
1,585099E-2
1,844545E-2
2,266146E-2
2,039130E-2
1,228360E-2
1,325652E-2
2,103992E-2
1,779684E-2
1,617530E-2
2,395869E-2
2,266146E-2
1,260791E-2
1,617530E-2
2,331007E-2
1,617530E-2
1,714822E-2
2,395869E-2
2,266146E-2
1,293221E-2
1,617530E-2
2,233715E-2
1,876976E-2
1,682391E-2
2,298577E-2
2,266146E-2
1,195929E-2
1,552668E-2
2,071561E-2
1,714822E-2
1,682391E-2
2,298577E-2
2,039130E-2
1,131067E-2
1,455375E-2
2,233715E-2
1,779684E-2
1,779684E-2
2,298577E-2
2,298577E-2
1,358083E-2
1,552668E-2
2,201284E-2
1,876976E-2
1,747253E-2
2,136422E-2
2,201284E-2
1,325652E-2
1,487806E-2
2,168853E-2
1,812114E-2
1,649960E-2
2,201284E-2
2,298577E-2
1,293221E-2
1,520237E-2
2,168853E-2
1,779684E-2
1,649960E-2
2,266146E-2
2,428300E-2
1,617530E-2
1,844545E-2
2,687746E-2
2,168853E-2
1,779684E-2
2,460731E-2
2,687746E-2
1,585099E-2
1,747253E-2
2,331007E-2
2,298577E-2
1,909407E-2
2,298577E-2
2,590454E-2
1,455375E-2
1,812114E-2
2,493161E-2
2,103992E-2
1,747253E-2
2,201284E-2
2,298577E-2
1,228360E-2
1,682391E-2
2,428300E-2
1,941838E-2
1,779684E-2
2,201284E-2
2,233715E-2
1,358083E-2
1,617530E-2
2,590454E-2
2,363438E-2
2,039130E-2
2,590454E-2
3,109347E-2
2,201284E-2
2,655315E-2
3,660671E-2
4,211994E-2
5,347073E-2
7,033475E-2
7,682091E-2
6,709167E-2
7,682091E-2
8,557723E-2
7,098336E-2
5,217349E-2
4,147133E-2
3,952548E-2
3,012054E-2
3,044485E-2
3,239070E-2
2,395869E-2
1,714822E-2
1,422945E-2
3,527280E-3
-1,625551E-2
-2,274168E-2
-2,371460E-2
-3,149799E-2
-3,311954E-2
-2,598476E-2
-2,014721E-2
-2,501183E-2
-1,787705E-2
-6,526271E-3
-6,850580E-3
-6,850580E-3
-3,283190E-3
1,905739E-3
-9,120736E-3
-4,256115E-3
1,905739E-3
-1,661650E-3
-1,013034E-3
5,148820E-3
9,040517E-3
4,824512E-3
8,716209E-3
1,876976E-2
1,941838E-2
2,039130E-2
2,882331E-2
3,271501E-2
2,233715E-2
2,590454E-2
3,660671E-2
3,206639E-2
3,174208E-2
3,530947E-2
3,628240E-2
2,752608E-2
3,174208E-2
3,887686E-2
3,595809E-2
3,401224E-2
3,757963E-2
4,179564E-2
3,336362E-2
3,466086E-2
3,887686E-2
3,660671E-2
3,595809E-2
4,017409E-2
4,244425E-2
3,368793E-2
3,433655E-2
4,114702E-2
3,822825E-2
3,530947E-2
3,790394E-2
3,984979E-2
3,044485E-2
3,044485E-2
3,303932E-2
3,206639E-2
2,395869E-2
2,331007E-2
2,168853E-2
8,716209E-3
9,040517E-3
1,422945E-2
1,390514E-2
8,391901E-3
6,446052E-3
7,418977E-3
-2,310266E-3
-6,887257E-4
4,824512E-3
6,121744E-3
4,175896E-3
6,770361E-3
1,293221E-2
4,500204E-3
9,040517E-3
1,812114E-2
2,103992E-2
1,844545E-2
2,039130E-2
2,201284E-2
1,520237E-2
1,844545E-2
2,428300E-2
2,460731E-2
1,844545E-2
2,103992E-2
2,460731E-2
1,487806E-2
1,585099E-2
2,298577E-2
2,266146E-2
1,812114E-2
1,876976E-2
2,168853E-2
1,390514E-2
1,520237E-2
2,071561E-2
2,331007E-2
1,844545E-2
1,714822E-2
2,039130E-2
1,195929E-2
1,033775E-2
1,649960E-2
1,714822E-2
7,094669E-3
6,121744E-3
2,230047E-3
-1,203951E-2
-2,209306E-2
-3,182230E-2
-4,868632E-2
-8,176575E-2
-1,174396E-1
-1,378711E-1
-1,608969E-1
-1,690046E-1
-1,618698E-1
-1,534378E-1
-1,693289E-1
-1,946250E-1
-2,082459E-1
-2,001382E-1
-1,093319E-1
4,309287E-2
2,538931E-1
5,561483E-1
9,774245E-1
1,397404E+0
1,669498E+0
1,788195E+0
1,834895E+0
1,877055E+0
1,903649E+0
1,912081E+0
1,903324E+0
1,834247E+0
1,670147E+0
1,406809E+0
1,054934E+0
6,313878E-1
1,802752E-1
-2,672700E-1
-6,911406E-1
-1,056312E+0
-1,374133E+0
-1,655957E+0
-1,906323E+0
-2,087611E+0
-2,182634E+0
-2,203065E+0
-2,142095E+0
-2,004588E+0
-1,813247E+0
-1,601473E+0
-1,367323E+0
-1,127659E+0
-9,094000E-1
-7,122207E-1
-5,393645E-1
-3,969932E-1
-2,961334E-1
-2,150564E-1
-1,511677E-1
-1,109535E-1
-7,852267E-2
-4,771340E-2
-1,657982E-2
-3,607499E-3
1,649960E-2
4,439010E-2
6,482151E-2
8,655015E-2
1,137920E-1
1,413582E-1
1,553035E-1
1,692487E-1
1,861127E-1
1,922746E-1
1,958420E-1
2,049226E-1
2,143275E-1
2,081657E-1
2,023281E-1
2,058955E-1
2,023281E-1
1,951934E-1
1,968149E-1
1,994094E-1
1,893558E-1
1,825454E-1
1,818967E-1
1,770321E-1
1,708703E-1
1,724918E-1
1,763835E-1
1,650327E-1
1,566007E-1
1,578979E-1
1,530333E-1
1,449256E-1
1,439527E-1
1,484930E-1
1,361693E-1
1,303317E-1
1,319533E-1
1,257914E-1
1,183323E-1
1,183323E-1
1,225484E-1
1,154136E-1
1,076302E-1
1,063329E-1
1,053600E-1
9,790094E-2
9,984678E-2
1,060086E-1
9,530647E-2
9,173908E-2
9,238770E-2
8,784739E-2
8,428000E-2
8,428000E-2
9,141477E-2
8,363138E-2
7,649660E-2
7,941537E-2
7,714522E-2
7,195629E-2
7,390214E-2
8,168553E-2
7,325352E-2
6,709167E-2
7,130767E-2
6,838890E-2
6,482151E-2
6,838890E-2
7,422644E-2
6,838890E-2
6,255135E-2
6,449720E-2
6,352428E-2
5,898396E-2
6,028120E-2
6,903752E-2
6,255135E-2
5,606519E-2
6,028120E-2
5,995689E-2
5,379503E-2
5,574088E-2
6,319997E-2
5,833535E-2
5,217349E-2
5,411934E-2
5,736242E-2
4,893041E-2
5,152488E-2
5,638950E-2
5,022765E-2
4,341718E-2
4,925472E-2
4,925472E-2
4,276856E-2
4,406579E-2
5,055195E-2
4,406579E-2
3,628240E-2
3,790394E-2
4,179564E-2
3,466086E-2
3,466086E-2
4,276856E-2
3,757963E-2
2,785039E-2
3,206639E-2
3,595809E-2
2,882331E-2
2,849900E-2
3,563378E-2
3,466086E-2
2,558023E-2
2,655315E-2
2,914762E-2
2,460731E-2
2,428300E-2
3,141778E-2
2,914762E-2
2,006699E-2
2,460731E-2
2,849900E-2
1,941838E-2
2,168853E-2
2,849900E-2
2,590454E-2
1,747253E-2
2,201284E-2
2,817469E-2
2,395869E-2
2,331007E-2
3,109347E-2
2,622885E-2
1,779684E-2
2,201284E-2
2,849900E-2
2,103992E-2
2,266146E-2
2,882331E-2
2,655315E-2
1,714822E-2
2,103992E-2
2,817469E-2
2,136422E-2
2,071561E-2
2,622885E-2
2,720177E-2
1,682391E-2
2,071561E-2
2,817469E-2
2,298577E-2
2,298577E-2
3,012054E-2
2,947193E-2
1,974268E-2
2,395869E-2
2,914762E-2
2,622885E-2
2,655315E-2
3,141778E-2
3,271501E-2
2,331007E-2
2,622885E-2
3,368793E-2
3,109347E-2
2,655315E-2
2,979624E-2
3,239070E-2
2,428300E-2
2,622885E-2
3,239070E-2
3,336362E-2
3,174208E-2
3,239070E-2
3,368793E-2
2,363438E-2
2,622885E-2
3,336362E-2
3,141778E-2
2,882331E-2
3,206639E-2
3,563378E-2
2,525592E-2
2,849900E-2
3,563378E-2
3,498517E-2
2,947193E-2
3,109347E-2
3,336362E-2
2,590454E-2
2,493161E-2
3,141778E-2
3,336362E-2
2,720177E-2
2,979624E-2
3,498517E-2
2,590454E-2
2,622885E-2
3,174208E-2
3,433655E-2
2,914762E-2
3,109347E-2
3,303932E-2
2,655315E-2
2,752608E-2
3,401224E-2
3,660671E-2
2,817469E-2
3,109347E-2
3,595809E-2
2,590454E-2
2,752608E-2
3,466086E-2
3,563378E-2
3,012054E-2
3,433655E-2
3,433655E-2
2,655315E-2
2,785039E-2
3,401224E-2
3,466086E-2
2,914762E-2
3,174208E-2
3,498517E-2
2,687746E-2
2,655315E-2
3,076916E-2
3,433655E-2
2,849900E-2
2,914762E-2
3,141778E-2
2,233715E-2
2,493161E-2
3,012054E-2
3,076916E-2
2,525592E-2
2,590454E-2
2,947193E-2
2,039130E-2
1,909407E-2
2,590454E-2
2,655315E-2
2,103992E-2
2,298577E-2
2,655315E-2
1,779684E-2
1,747253E-2
2,298577E-2
2,395869E-2
2,039130E-2
2,039130E-2
2,395869E-2
1,552668E-2
1,552668E-2
2,266146E-2
2,622885E-2
1,812114E-2
1,682391E-2
2,071561E-2
1,195929E-2
1,422945E-2
1,974268E-2
1,941838E-2
1,487806E-2
1,552668E-2
1,876976E-2
9,689133E-3
1,098637E-2
1,682391E-2
1,844545E-2
1,195929E-2
1,066206E-2
1,520237E-2
8,067593E-3
7,418977E-3
1,455375E-2
1,585099E-2
9,364825E-3
9,689133E-3
1,260791E-2
5,473128E-3
7,743285E-3
1,195929E-2
1,520237E-2
1,033775E-2
9,689133E-3
1,422945E-2
5,797436E-3
7,418977E-3
1,293221E-2
1,422945E-2
1,033775E-2
1,098637E-2
1,422945E-2
6,121744E-3
6,446052E-3
1,195929E-2
1,617530E-2
1,033775E-2
7,743285E-3
1,066206E-2
4,500204E-3
4,175896E-3
8,716209E-3
1,325652E-2
5,473128E-3
5,797436E-3
9,364825E-3
3,202971E-3
4,500204E-3
1,001344E-2
1,520237E-2
9,689133E-3
1,066206E-2
1,617530E-2
1,358083E-2
1,552668E-2
2,298577E-2
2,882331E-2
2,525592E-2
2,655315E-2
3,628240E-2
3,303932E-2
3,595809E-2
4,406579E-2
5,476796E-2
5,411934E-2
5,379503E-2
6,060550E-2
6,287566E-2
6,384859E-2
7,065906E-2
8,103691E-2
7,617229E-2
7,617229E-2
8,265846E-2
8,038830E-2
7,844245E-2
8,557723E-2
9,271201E-2
8,590154E-2
8,038830E-2
8,460430E-2
8,071261E-2
7,390214E-2
7,552368E-2
8,006399E-2
7,130767E-2
6,255135E-2
6,092981E-2
5,930827E-2
4,925472E-2
4,860611E-2
5,411934E-2
4,147133E-2
3,466086E-2
3,628240E-2
3,174208E-2
2,363438E-2
2,331007E-2
2,817469E-2
1,844545E-2
1,228360E-2
1,552668E-2
1,260791E-2
7,094669E-3
1,033775E-2
1,714822E-2
8,391901E-3
2,878663E-3
6,121744E-3
4,500204E-3
2,554355E-3
5,148820E-3
1,260791E-2
7,094669E-3
9,328148E-4
6,770361E-3
8,067593E-3
2,878663E-3
7,094669E-3
1,422945E-2
7,743285E-3
4,500204E-3
9,689133E-3
1,033775E-2
5,473128E-3
8,391901E-3
1,779684E-2
1,358083E-2
7,094669E-3
1,131067E-2
1,455375E-2
7,743285E-3
1,098637E-2
1,844545E-2
1,520237E-2
8,716209E-3
1,585099E-2
1,844545E-2
1,163498E-2
1,487806E-2
2,168853E-2
1,649960E-2
1,260791E-2
1,649960E-2
1,941838E-2
1,390514E-2
1,585099E-2
2,558023E-2
1,941838E-2
1,228360E-2
1,747253E-2
2,331007E-2
1,585099E-2
1,585099E-2
2,460731E-2
2,039130E-2
1,682391E-2
2,039130E-2
2,168853E-2
1,779684E-2
1,649960E-2
2,525592E-2
2,428300E-2
1,552668E-2
1,974268E-2
2,395869E-2
1,909407E-2
1,876976E-2
2,687746E-2
2,266146E-2
1,585099E-2
1,941838E-2
2,331007E-2
1,909407E-2
1,779684E-2
2,590454E-2
2,233715E-2
1,358083E-2
1,779684E-2
2,331007E-2
1,779684E-2
1,585099E-2
2,331007E-2
2,201284E-2
1,390514E-2
1,876976E-2
2,363438E-2
1,909407E-2
2,006699E-2
2,493161E-2
2,363438E-2
1,520237E-2
1,974268E-2
2,622885E-2
2,039130E-2
2,103992E-2
2,817469E-2
2,558023E-2
1,714822E-2
2,006699E-2
2,622885E-2
2,071561E-2
2,233715E-2
2,655315E-2
2,460731E-2
1,552668E-2
1,974268E-2
2,525592E-2
1,909407E-2
1,876976E-2
2,849900E-2
2,622885E-2
1,617530E-2
1,844545E-2
2,687746E-2
2,136422E-2
2,103992E-2
2,655315E-2
2,395869E-2
1,552668E-2
2,006699E-2
2,525592E-2
2,006699E-2
1,941838E-2
2,622885E-2
2,558023E-2
1,520237E-2
1,747253E-2
2,460731E-2
1,812114E-2
1,714822E-2
2,428300E-2
1,812114E-2
1,033775E-2
1,487806E-2
1,974268E-2
1,293221E-2
1,260791E-2
1,812114E-2
1,812114E-2
8,067593E-3
9,364825E-3
1,617530E-2
8,391901E-3
9,040517E-3
1,617530E-2
1,422945E-2
3,202971E-3
4,175896E-3
1,131067E-2
6,446052E-3
5,473128E-3
1,066206E-2
1,001344E-2
1,581431E-3
3,851588E-3
9,040517E-3
3,202971E-3
1,581431E-3
9,040517E-3
9,364825E-3
-6,887257E-4
2,230047E-3
5,797436E-3
-6,887257E-4
9,328148E-4
8,067593E-3
6,770361E-3
-2,958882E-3
-4,010948E-5
5,148820E-3
-4,010948E-5
-1,013034E-3
3,202971E-3
9,328148E-4
-8,472120E-3
-4,580423E-3
2,841986E-4
-6,201963E-3
-5,553347E-3
1,257123E-3
-1,013034E-3
-1,333674E-2
-1,009366E-2
-2,310266E-3
-7,823504E-3
-9,120736E-3
-4,256115E-3
-3,607499E-3
-1,463397E-2
-1,041797E-2
-3,931807E-3
-1,171520E-2
-9,769352E-3
-3,283190E-3
-4,904731E-3
-1,333674E-2
-9,120736E-3
-4,904731E-3
-1,301243E-2
-1,171520E-2
-3,931807E-3
-5,553347E-3
-1,398536E-2
-9,769352E-3
-3,283190E-3
-8,472120E-3
-8,796428E-3
2,841986E-4
-2,634574E-3
-1,236382E-2
-9,445044E-3
-2,634574E-3
-7,174888E-3
-7,499196E-3
-1,985958E-3
-2,958882E-3
-1,074228E-2
-6,526271E-3
-1,985958E-3
-8,147812E-3
-6,850580E-3
-1,661650E-3
-3,283190E-3
-1,366105E-2
-8,472120E-3
-1,985958E-3
-8,472120E-3
-7,499196E-3
-2,634574E-3
-3,283190E-3
-1,074228E-2
-7,174888E-3
-1,661650E-3
-6,526271E-3
-7,499196E-3
-1,013034E-3
-1,337342E-3
-1,106658E-2
-7,823504E-3
2,841986E-4
-8,147812E-3
-7,499196E-3
6,085067E-4
-1,013034E-3
-1,171520E-2
-8,472120E-3
-1,661650E-3
-5,553347E-3
-7,499196E-3
-2,310266E-3
-2,958882E-3
-1,074228E-2
-7,174888E-3
2,841986E-4
-5,877655E-3
-8,147812E-3
-1,013034E-3
-1,337342E-3
-1,074228E-2
-7,823504E-3
2,841986E-4
-4,580423E-3
-6,201963E-3
-1,337342E-3
-6,887257E-4
-8,147812E-3
-6,526271E-3
9,328148E-4
-2,310266E-3
-5,877655E-3
-1,337342E-3
2,841986E-4
-1,106658E-2
-8,472120E-3
-2,310266E-3
-4,904731E-3
-4,904731E-3
-3,644176E-4
2,841986E-4
-9,769352E-3
-9,445044E-3
-1,013034E-3
-2,310266E-3
-3,607499E-3
-3,644176E-4
2,841986E-4
-1,009366E-2
-8,472120E-3
-4,010948E-5
-2,634574E-3
-4,256115E-3
2,230047E-3
2,554355E-3
-1,041797E-2
-6,526271E-3
1,905739E-3
-6,887257E-4
-2,310266E-3
1,905739E-3
2,230047E-3
-6,850580E-3
-4,904731E-3
3,202971E-3
-3,644176E-4
-4,010948E-5
4,824512E-3
5,148820E-3
-3,931807E-3
-1,661650E-3
5,473128E-3
1,257123E-3
9,328148E-4
4,500204E-3
3,851588E-3
-5,229039E-3
2,841986E-4
8,391901E-3
3,851588E-3
-6,887257E-4
4,500204E-3
7,094669E-3
-2,310266E-3
-1,013034E-3
4,824512E-3
5,797436E-3
2,554355E-3
4,175896E-3
5,797436E-3
-2,310266E-3
6,085067E-4
4,175896E-3
5,148820E-3
1,257123E-3
3,527280E-3
6,446052E-3
-4,904731E-3
-1,985958E-3
7,743285E-3
7,743285E-3
1,905739E-3
3,527280E-3
6,770361E-3
-1,661650E-3
1,581431E-3
7,743285E-3
4,824512E-3
2,878663E-3
5,797436E-3
1,001344E-2
1,257123E-3
1,581431E-3
6,770361E-3
8,391901E-3
4,175896E-3
4,824512E-3
7,743285E-3
-1,661650E-3
-4,010948E-5
5,797436E-3
6,770361E-3
1,581431E-3
1,905739E-3
5,797436E-3
-1,661650E-3
-1,013034E-3
4,500204E-3
7,418977E-3
9,328148E-4
2,554355E-3
6,446052E-3
-4,010948E-5
2,230047E-3
4,824512E-3
8,067593E-3
1,581431E-3
9,328148E-4
5,797436E-3
9,328148E-4
-6,887257E-4
2,878663E-3
8,391901E-3
1,581431E-3
-1,013034E-3
5,148820E-3
-1,985958E-3
-2,958882E-3
2,230047E-3
6,446052E-3
-3,644176E-4
2,841986E-4
3,851588E-3
-1,337342E-3
-3,931807E-3
1,581431E-3
7,418977E-3
2,878663E-3
9,328148E-4
2,878663E-3
-1,661650E-3
-3,283190E-3
4,500204E-3
9,364825E-3
2,230047E-3
1,905739E-3
5,797436E-3
2,230047E-3
2,841986E-4
3,202971E-3
9,364825E-3
4,175896E-3
3,851588E-3
7,094669E-3
2,554355E-3
-6,887257E-4
5,473128E-3
1,098637E-2
3,851588E-3
4,500204E-3
1,163498E-2
2,554355E-3
1,905739E-3
6,770361E-3
1,228360E-2
7,094669E-3
7,094669E-3
1,260791E-2
6,121744E-3
5,148820E-3
9,689133E-3
1,358083E-2
6,770361E-3
4,500204E-3
8,716209E-3
4,500204E-3
3,851588E-3
9,364825E-3
1,390514E-2
6,121744E-3
3,851588E-3
1,001344E-2
2,554355E-3
2,554355E-3
8,067593E-3
1,260791E-2
7,743285E-3
6,121744E-3
7,094669E-3
3,527280E-3
6,085067E-4
6,121744E-3
1,390514E-2
8,716209E-3
4,824512E-3
9,689133E-3
7,094669E-3
3,851588E-3
1,066206E-2
1,812114E-2
1,098637E-2
9,689133E-3
1,098637E-2
7,743285E-3
4,500204E-3
8,716209E-3
1,812114E-2
1,228360E-2
9,689133E-3
1,325652E-2
1,033775E-2
4,824512E-3
7,743285E-3
1,649960E-2
7,743285E-3
7,418977E-3
1,033775E-2
8,716209E-3
5,148820E-3
7,743285E-3
1,520237E-2
1,066206E-2
7,743285E-3
1,066206E-2
1,098637E-2
6,446052E-3
8,716209E-3
1,844545E-2
1,131067E-2
6,770361E-3
1,131067E-2
9,040517E-3
5,148820E-3
9,040517E-3
1,552668E-2
1,066206E-2
6,446052E-3
1,066206E-2
1,163498E-2
5,797436E-3
8,716209E-3
1,714822E-2
1,131067E-2
4,824512E-3
8,716209E-3
1,131067E-2
5,797436E-3
1,098637E-2
1,812114E-2
1,098637E-2
5,797436E-3
9,689133E-3
1,131067E-2
5,797436E-3
8,716209E-3
1,682391E-2
1,260791E-2
5,797436E-3
8,716209E-3
1,131067E-2
6,121744E-3
9,040517E-3
1,876976E-2
1,260791E-2
6,121744E-3
1,228360E-2
1,422945E-2
1,066206E-2
1,195929E-2
1,941838E-2
1,487806E-2
1,033775E-2
1,358083E-2
1,390514E-2
1,195929E-2
1,163498E-2
1,909407E-2
1,455375E-2
8,716209E-3
1,325652E-2
1,358083E-2
1,001344E-2
1,325652E-2
2,071561E-2
1,228360E-2
8,067593E-3
1,260791E-2
1,260791E-2
8,716209E-3
1,163498E-2
2,071561E-2
1,649960E-2
9,689133E-3
1,390514E-2
1,455375E-2
1,033775E-2
1,163498E-2
2,071561E-2
1,520237E-2
1,066206E-2
1,422945E-2
1,325652E-2
9,364825E-3
1,066206E-2
1,779684E-2
1,390514E-2
8,716209E-3
1,163498E-2
1,455375E-2
1,001344E-2
1,131067E-2
1,812114E-2
1,422945E-2
6,121744E-3
1,098637E-2
1,455375E-2
8,716209E-3
1,293221E-2
1,909407E-2
1,520237E-2
8,067593E-3
1,163498E-2
1,520237E-2
9,364825E-3
1,066206E-2
2,168853E-2
1,714822E-2
9,040517E-3
1,358083E-2
1,812114E-2
1,066206E-2
1,195929E-2
2,168853E-2
1,714822E-2
1,033775E-2
1,358083E-2
1,585099E-2
9,689133E-3
1,195929E-2
1,974268E-2
1,552668E-2
9,364825E-3
1,390514E-2
1,649960E-2
9,364825E-3
1,131067E-2
1,876976E-2
1,325652E-2
9,689133E-3
1,195929E-2
1,358083E-2
1,001344E-2
1,390514E-2
2,006699E-2
1,390514E-2
8,391901E-3
1,163498E-2
1,358083E-2
9,364825E-3
1,325652E-2
2,136422E-2
1,552668E-2
1,066206E-2
1,487806E-2
1,520237E-2
1,066206E-2
1,358083E-2
2,168853E-2
1,617530E-2
1,066206E-2
1,649960E-2
1,455375E-2
8,391901E-3
1,098637E-2
2,233715E-2
1,779684E-2
1,066206E-2
1,422945E-2
1,585099E-2
1,066206E-2
1,131067E-2
2,103992E-2
1,455375E-2
1,066206E-2
1,455375E-2
1,487806E-2
1,228360E-2
1,422945E-2
2,103992E-2
1,682391E-2
1,163498E-2
1,617530E-2
1,585099E-2
1,001344E-2
1,131067E-2
2,103992E-2
1,585099E-2
1,098637E-2
1,520237E-2
1,260791E-2
8,391901E-3
1,293221E-2
2,039130E-2
1,260791E-2
7,418977E-3
1,001344E-2
1,293221E-2
8,067593E-3
9,364825E-3
1,844545E-2
1,358083E-2
6,446052E-3
1,163498E-2
1,195929E-2
9,689133E-3
1,163498E-2
1,812114E-2
1,455375E-2
8,716209E-3
1,422945E-2
1,714822E-2
1,131067E-2
1,098637E-2
1,941838E-2
1,747253E-2
9,364825E-3
1,325652E-2
1,876976E-2
1,033775E-2
1,260791E-2
2,201284E-2
1,747253E-2
9,364825E-3
1,390514E-2
1,844545E-2
1,228360E-2
1,293221E-2
1,941838E-2
1,779684E-2
9,364825E-3
1,228360E-2
1,909407E-2
1,325652E-2
1,131067E-2
1,876976E-2
1,649960E-2
6,770361E-3
1,131067E-2
1,876976E-2
1,390514E-2
1,358083E-2
1,779684E-2
1,617530E-2
6,446052E-3
1,033775E-2
1,876976E-2
1,358083E-2
1,422945E-2
1,844545E-2
1,747253E-2
8,067593E-3
1,195929E-2
1,682391E-2
1,066206E-2
1,033775E-2
1,552668E-2
1,390514E-2
7,094669E-3
1,066206E-2
1,617530E-2
1,228360E-2
1,228360E-2
1,617530E-2
1,747253E-2
7,743285E-3
1,001344E-2
1,649960E-2
1,163498E-2
1,066206E-2
1,812114E-2
1,909407E-2
9,364825E-3
1,358083E-2
2,039130E-2
1,520237E-2
1,228360E-2
1,714822E-2
1,844545E-2
9,040517E-3
1,195929E-2
1,909407E-2
1,520237E-2
1,455375E-2
1,974268E-2
2,039130E-2
9,040517E-3
1,228360E-2
1,876976E-2
1,422945E-2
1,455375E-2
1,974268E-2
2,071561E-2
1,098637E-2
1,163498E-2
1,747253E-2
1,358083E-2
1,228360E-2
1,585099E-2
1,876976E-2
8,067593E-3
9,689133E-3
1,649960E-2
1,228360E-2
1,098637E-2
1,682391E-2
1,909407E-2
9,040517E-3
1,066206E-2
1,682391E-2
1,390514E-2
1,066206E-2
1,617530E-2
1,909407E-2
1,066206E-2
1,001344E-2
1,876976E-2
1,390514E-2
1,195929E-2
1,714822E-2
1,779684E-2
7,418977E-3
1,131067E-2
1,649960E-2
1,390514E-2
1,228360E-2
1,682391E-2
1,844545E-2
8,391901E-3
1,098637E-2
1,649960E-2
1,293221E-2
1,293221E-2
1,876976E-2
1,941838E-2
6,446052E-3
1,001344E-2
1,844545E-2
1,390514E-2
1,260791E-2
1,747253E-2
1,812114E-2
7,743285E-3
1,195929E-2
1,844545E-2
1,585099E-2
1,358083E-2
1,747253E-2
1,909407E-2
9,689133E-3
1,195929E-2
1,974268E-2
1,714822E-2
1,358083E-2
2,006699E-2
2,201284E-2
9,689133E-3
1,390514E-2
2,168853E-2
1,812114E-2
1,747253E-2
1,812114E-2
1,974268E-2
8,391901E-3
1,163498E-2
1,974268E-2
1,844545E-2
1,617530E-2
2,103992E-2
1,941838E-2
1,033775E-2
1,293221E-2
1,974268E-2
1,974268E-2
1,714822E-2
1,974268E-2
2,136422E-2
1,066206E-2
1,260791E-2
1,941838E-2
1,714822E-2
1,455375E-2
2,006699E-2
2,168853E-2
9,040517E-3
1,228360E-2
1,812114E-2
1,682391E-2
1,422945E-2
1,974268E-2
2,039130E-2
9,364825E-3
1,293221E-2
1,974268E-2
1,617530E-2
1,487806E-2
1,844545E-2
1,812114E-2
7,094669E-3
1,195929E-2
2,136422E-2
1,747253E-2
1,520237E-2
1,909407E-2
1,909407E-2
9,364825E-3
1,228360E-2
1,682391E-2
1,520237E-2
1,455375E-2
1,876976E-2
1,844545E-2
1,228360E-2
1,260791E-2
2,103992E-2
1,812114E-2
1,552668E-2
2,039130E-2
2,103992E-2
1,195929E-2
1,585099E-2
2,233715E-2
1,714822E-2
1,649960E-2
2,136422E-2
2,266146E-2
1,358083E-2
1,293221E-2
2,103992E-2
1,974268E-2
1,552668E-2
2,039130E-2
2,071561E-2
9,040517E-3
1,422945E-2
2,168853E-2
1,909407E-2
1,714822E-2
1,974268E-2
2,071561E-2
9,689133E-3
1,520237E-2
2,039130E-2
1,812114E-2
1,552668E-2
1,974268E-2
2,395869E-2
1,325652E-2
1,552668E-2
2,233715E-2
2,071561E-2
1,649960E-2
1,876976E-2
2,039130E-2
1,390514E-2
1,714822E-2
2,331007E-2
1,974268E-2
1,682391E-2
2,071561E-2
2,298577E-2
1,325652E-2
1,682391E-2
2,363438E-2
1,974268E-2
1,649960E-2
2,201284E-2
2,266146E-2
1,325652E-2
1,520237E-2
2,136422E-2
1,649960E-2
1,585099E-2
2,395869E-2
2,298577E-2
1,228360E-2
1,552668E-2
2,039130E-2
1,682391E-2
1,390514E-2
1,974268E-2
2,103992E-2
1,131067E-2
1,520237E-2
2,233715E-2
1,682391E-2
1,649960E-2
2,233715E-2
2,266146E-2
1,195929E-2
1,455375E-2
2,006699E-2
1,682391E-2
1,844545E-2
2,331007E-2
2,428300E-2
1,487806E-2
1,649960E-2
2,266146E-2
1,941838E-2
1,779684E-2
2,233715E-2
2,493161E-2
1,487806E-2
1,682391E-2
2,298577E-2
2,039130E-2
1,812114E-2
2,168853E-2
2,460731E-2
1,520237E-2
1,649960E-2
2,363438E-2
1,974268E-2
1,747253E-2
2,331007E-2
2,363438E-2
1,390514E-2
1,747253E-2
2,363438E-2
2,168853E-2
1,909407E-2
2,428300E-2
2,331007E-2
1,390514E-2
1,747253E-2
2,363438E-2
2,006699E-2
1,974268E-2
2,558023E-2
2,687746E-2
1,649960E-2
1,812114E-2
2,493161E-2
2,168853E-2
2,039130E-2
2,590454E-2
2,622885E-2
1,617530E-2
2,103992E-2
3,076916E-2
2,785039E-2
2,460731E-2
2,720177E-2
2,914762E-2
1,909407E-2
2,233715E-2
3,012054E-2
2,687746E-2
2,460731E-2
3,109347E-2
3,141778E-2
2,071561E-2
2,493161E-2
3,206639E-2
2,655315E-2
2,622885E-2
2,817469E-2
3,141778E-2
2,168853E-2
2,493161E-2
3,012054E-2
2,622885E-2
2,622885E-2
3,271501E-2
3,401224E-2
2,460731E-2
2,687746E-2
3,336362E-2
2,752608E-2
2,752608E-2
3,336362E-2
3,336362E-2
2,460731E-2
2,817469E-2
3,336362E-2
2,914762E-2
2,752608E-2
3,401224E-2
3,530947E-2
2,655315E-2
2,849900E-2
3,530947E-2
2,979624E-2
2,914762E-2
3,401224E-2
3,401224E-2
2,395869E-2
2,914762E-2
3,498517E-2
2,914762E-2
2,882331E-2
3,303932E-2
3,466086E-2
2,428300E-2
2,687746E-2
3,303932E-2
2,849900E-2
2,590454E-2
3,141778E-2
3,239070E-2
2,136422E-2
2,558023E-2
3,012054E-2
2,590454E-2
2,136422E-2
2,817469E-2
2,817469E-2
1,779684E-2
2,201284E-2
2,882331E-2
2,298577E-2
2,039130E-2
2,428300E-2
2,558023E-2
1,325652E-2
1,649960E-2
2,460731E-2
1,909407E-2
1,649960E-2
2,071561E-2
1,974268E-2
1,228360E-2
1,390514E-2
1,844545E-2
1,585099E-2
1,422945E-2
2,071561E-2
1,876976E-2
9,364825E-3
1,066206E-2
1,682391E-2
1,358083E-2
1,098637E-2
1,747253E-2
1,682391E-2
6,770361E-3
9,040517E-3
1,520237E-2
1,163498E-2
1,001344E-2
1,390514E-2
1,455375E-2
3,527280E-3
5,473128E-3
1,260791E-2
1,001344E-2
7,743285E-3
1,033775E-2
1,098637E-2
9,328148E-4
1,581431E-3
9,040517E-3
7,743285E-3
5,148820E-3
7,743285E-3
1,033775E-2
-3,644176E-4
-6,887257E-4
7,418977E-3
4,824512E-3
1,905739E-3
4,824512E-3
7,418977E-3
-3,283190E-3
1,257123E-3
8,391901E-3
3,202971E-3
2,554355E-3
4,500204E-3
6,121744E-3
-3,607499E-3
-2,310266E-3
5,148820E-3
1,581431E-3
-4,010948E-5
3,202971E-3
4,175896E-3
-7,499196E-3
-3,283190E-3
6,085067E-4
-6,887257E-4
-1,985958E-3
1,257123E-3
6,085067E-4
-1,009366E-2
-6,526271E-3
6,085067E-4
-4,010948E-5
-3,283190E-3
-1,013034E-3
-4,010948E-5
-1,074228E-2
-6,526271E-3
2,841986E-4
9,328148E-4
-3,607499E-3
-1,337342E-3
2,230047E-3
-8,472120E-3
-4,904731E-3
2,230047E-3
9,328148E-4
-1,661650E-3
2,230047E-3
4,500204E-3
-5,877655E-3
-2,634574E-3
4,175896E-3
1,905739E-3
1,905739E-3
4,824512E-3
8,067593E-3
-1,661650E-3
-3,644176E-4
8,391901E-3
7,418977E-3
3,527280E-3
6,121744E-3
1,001344E-2
1,581431E-3
4,500204E-3
1,001344E-2
9,040517E-3
5,473128E-3
8,391901E-3
1,098637E-2
3,527280E-3
5,148820E-3
1,066206E-2
1,293221E-2
7,418977E-3
9,040517E-3
1,325652E-2
3,527280E-3
6,121744E-3
1,131067E-2
1,260791E-2
7,418977E-3
1,066206E-2
1,260791E-2
5,148820E-3
7,418977E-3
1,293221E-2
1,585099E-2
1,098637E-2
1,163498E-2
1,422945E-2
5,148820E-3
5,148820E-3
1,228360E-2
1,585099E-2
1,228360E-2
1,195929E-2
1,325652E-2
3,202971E-3
6,446052E-3
1,390514E-2
1,487806E-2
1,033775E-2
1,001344E-2
1,163498E-2
3,202971E-3
4,500204E-3
1,131067E-2
1,390514E-2
1,001344E-2
9,040517E-3
1,195929E-2
3,851588E-3
4,824512E-3
1,066206E-2
9,364825E-3
6,770361E-3
1,131067E-2
1,260791E-2
2,230047E-3
3,527280E-3
1,163498E-2
1,260791E-2
5,148820E-3
8,391901E-3
1,195929E-2
2,878663E-3
4,175896E-3
9,364825E-3
1,098637E-2
4,824512E-3
6,446052E-3
9,689133E-3
-4,010948E-5
1,581431E-3
8,067593E-3
8,716209E-3
3,527280E-3
5,797436E-3
8,716209E-3
-2,310266E-3
-6,887257E-4
4,175896E-3
7,418977E-3
3,202971E-3
3,202971E-3
6,121744E-3
-1,661650E-3
-3,283190E-3
2,554355E-3
6,121744E-3
-1,337342E-3
6,085067E-4
4,500204E-3
-3,607499E-3
-4,580423E-3
6,085067E-4
2,554355E-3
-2,310266E-3
-1,661650E-3
1,905739E-3
-5,553347E-3
-5,877655E-3
-4,010948E-5
2,554355E-3
-4,580423E-3
-2,634574E-3
2,841986E-4
-8,147812E-3
-6,201963E-3
-3,644176E-4
2,841986E-4
-4,256115E-3
-2,634574E-3
-1,985958E-3
-9,120736E-3
-9,445044E-3
-3,283190E-3
2,841986E-4
-6,201963E-3
-5,877655E-3
-1,013034E-3
-9,769352E-3
-8,472120E-3
-2,310266E-3
-1,013034E-3
-6,850580E-3
-6,526271E-3
-3,607499E-3
-1,009366E-2
-9,120736E-3
-4,580423E-3
-6,887257E-4
-6,526271E-3
-6,201963E-3
-1,661650E-3
-9,445044E-3
-1,074228E-2
-4,580423E-3
-3,644176E-4
-6,526271E-3
-4,904731E-3
-2,310266E-3
-1,074228E-2
-9,769352E-3
-3,607499E-3
6,085067E-4
-4,904731E-3
-5,229039E-3
-1,661650E-3
-9,120736E-3
-9,769352E-3
-2,634574E-3
1,257123E-3
-4,904731E-3
-5,229039E-3
-2,634574E-3
-9,120736E-3
-8,796428E-3
-1,661650E-3
9,328148E-4
-4,580423E-3
-3,607499E-3
-1,013034E-3
-7,174888E-3
-7,823504E-3
1,905739E-3
8,716209E-3
3,202971E-3
5,148820E-3
1,033775E-2
7,094669E-3
7,094669E-3
1,649960E-2
3,271501E-2
4,179564E-2
4,990334E-2
5,411934E-2
5,801104E-2
6,741597E-2
6,579443E-2
5,606519E-2
3,109347E-2
1,941838E-2
2,395869E-2
1,876976E-2
1,714822E-2
1,682391E-2
1,747253E-2
3,527280E-3
-6,850580E-3
-1,171520E-2
-2,501183E-2
-3,668692E-2
-3,895708E-2
-3,863277E-2
-4,641617E-2
-4,447032E-2
-3,474108E-2
-3,376815E-2
-3,182230E-2
-2,371460E-2
-1,528259E-2
-1,820136E-2
-2,047152E-2
-1,625551E-2
-1,852567E-2
-2,176875E-2
-1,657982E-2
-8,472120E-3
-1,106658E-2
-1,301243E-2
-3,931807E-3
-4,010948E-5
-6,887257E-4
5,797436E-3
1,812114E-2
1,682391E-2
1,585099E-2
2,201284E-2
2,395869E-2
2,136422E-2
2,460731E-2
3,498517E-2
2,849900E-2
2,655315E-2
3,433655E-2
3,401224E-2
2,882331E-2
3,271501E-2
4,179564E-2
3,563378E-2
3,271501E-2
3,887686E-2
3,822825E-2
3,433655E-2
3,725532E-2
4,698456E-2
4,147133E-2
3,498517E-2
3,920117E-2
3,822825E-2
3,466086E-2
3,855255E-2
4,763318E-2
3,887686E-2
3,109347E-2
3,141778E-2
2,817469E-2
2,331007E-2
2,103992E-2
2,590454E-2
1,812114E-2
1,163498E-2
1,617530E-2
1,260791E-2
6,770361E-3
1,001344E-2
1,390514E-2
7,094669E-3
2,878663E-3
6,121744E-3
6,121744E-3
4,175896E-3
9,364825E-3
1,941838E-2
1,585099E-2
1,390514E-2
1,974268E-2
2,201284E-2
1,844545E-2
2,428300E-2
3,368793E-2
2,428300E-2
2,363438E-2
2,882331E-2
2,622885E-2
2,460731E-2
2,849900E-2
3,563378E-2
2,817469E-2
2,395869E-2
2,882331E-2
2,558023E-2
2,298577E-2
2,622885E-2
3,336362E-2
2,558023E-2
2,201284E-2
2,558023E-2
2,493161E-2
2,136422E-2
2,233715E-2
2,849900E-2
2,395869E-2
1,487806E-2
1,552668E-2
1,779684E-2
1,001344E-2
7,094669E-3
1,001344E-2
-1,013034E-3
-2,176875E-2
-3,311954E-2
-4,771340E-2
-8,565745E-2
-1,216556E-1
-1,385197E-1
-1,563566E-1
-1,722477E-1
-1,673831E-1
-1,592754E-1
-1,797068E-1
-2,069487E-1
-2,144078E-1
-1,900847E-1
-9,117068E-2
6,806459E-2
3,012421E-1
6,424142E-1
1,092878E+0
1,497290E+0
1,725279E+0
1,803113E+0
1,836192E+0
1,870893E+0
1,885163E+0
1,893595E+0
1,891973E+0
1,804735E+0
1,598475E+0
1,300111E+0
9,209949E-1
4,841519E-1
2,914762E-2
-3,999120E-1
-7,962165E-1
-1,145172E+0
-1,455535E+0
-1,735737E+0
-1,971185E+0
-2,125880E+0
-2,188147E+0
-2,179715E+0
-2,095719E+0
-1,935511E+0
-1,733467E+0
-1,509046E+0
-1,270031E+0
-1,029394E+0
-8,202153E-1
-6,411972E-1
-4,796918E-1
-3,512658E-1
-2,601352E-1
-1,891117E-1
-1,294390E-1
-9,538669E-2
-7,203651E-2
-4,349739E-2
-1,917429E-2
-4,256115E-3
2,168853E-2
5,249780E-2
7,228060E-2
9,011754E-2
1,157379E-1
1,390881E-1
1,514118E-1
1,679515E-1
1,874100E-1
1,935718E-1
1,919503E-1
1,994094E-1
2,042740E-1
1,981121E-1
1,977878E-1
2,049226E-1
1,990851E-1
1,877343E-1
1,874100E-1
1,893558E-1
1,802752E-1
1,780050E-1
1,828697E-1
1,760592E-1
1,656813E-1
1,653570E-1
1,673029E-1
1,575736E-1
1,536819E-1
1,585466E-1
1,501145E-1
1,384394E-1
1,394124E-1
1,387638E-1
1,290345E-1
1,257914E-1
1,306561E-1
1,225484E-1
1,128191E-1
1,134677E-1
1,163865E-1
1,082788E-1
1,047114E-1
1,079545E-1
1,037385E-1
9,173908E-2
9,336062E-2
9,725232E-2
8,882031E-2
8,849600E-2
9,238770E-2
8,784739E-2
7,682091E-2
7,811814E-2
8,330707E-2
7,682091E-2
7,260490E-2
7,973968E-2
7,876676E-2
6,741597E-2
6,903752E-2
7,422644E-2
7,001044E-2
6,644305E-2
6,936182E-2
6,838890E-2
5,963258E-2
6,255135E-2
6,774028E-2
6,255135E-2
6,028120E-2
6,319997E-2
6,384859E-2
5,184919E-2
5,509227E-2
6,190274E-2
5,606519E-2
5,411934E-2
5,833535E-2
5,898396E-2
4,990334E-2
5,022765E-2
5,541658E-2
5,314642E-2
4,828180E-2
5,087626E-2
5,509227E-2
4,276856E-2
4,374148E-2
4,925472E-2
4,536302E-2
4,211994E-2
4,568733E-2
4,568733E-2
3,401224E-2
3,660671E-2
4,082271E-2
3,822825E-2
3,368793E-2
3,563378E-2
3,660671E-2
2,655315E-2
2,687746E-2
3,563378E-2
3,076916E-2
2,655315E-2
3,044485E-2
2,914762E-2
1,909407E-2
2,201284E-2
2,914762E-2
2,493161E-2
2,331007E-2
2,622885E-2
2,655315E-2
1,585099E-2
1,552668E-2
2,298577E-2
2,233715E-2
1,876976E-2
2,428300E-2
2,590454E-2
1,520237E-2
1,714822E-2
2,428300E-2
2,006699E-2
1,876976E-2
2,233715E-2
2,266146E-2
1,487806E-2
1,747253E-2
2,363438E-2
2,298577E-2
1,779684E-2
2,201284E-2
2,395869E-2
1,325652E-2
1,714822E-2
2,298577E-2
2,298577E-2
2,136422E-2
2,428300E-2
2,720177E-2
1,747253E-2
2,103992E-2
2,493161E-2
2,525592E-2
2,428300E-2
2,558023E-2
3,012054E-2
2,201284E-2
2,363438E-2
2,979624E-2
2,947193E-2
2,622885E-2
2,947193E-2
3,174208E-2
2,233715E-2
2,525592E-2
3,239070E-2
3,239070E-2
2,882331E-2
3,076916E-2
3,239070E-2
2,590454E-2
2,590454E-2
3,271501E-2
3,303932E-2
2,817469E-2
2,849900E-2
3,401224E-2
2,622885E-2
2,655315E-2
3,271501E-2
3,271501E-2
2,914762E-2
3,303932E-2
3,530947E-2
2,590454E-2
2,687746E-2
3,401224E-2
3,595809E-2
3,044485E-2
3,239070E-2
3,693101E-2
2,817469E-2
2,817469E-2
3,595809E-2
3,498517E-2
3,239070E-2
3,498517E-2
3,595809E-2
2,655315E-2
2,849900E-2
3,401224E-2
3,563378E-2
3,109347E-2
3,271501E-2
3,660671E-2
2,687746E-2
2,622885E-2
3,271501E-2
3,563378E-2
2,882331E-2
2,947193E-2
3,368793E-2
2,428300E-2
2,525592E-2
3,303932E-2
3,336362E-2
2,882331E-2
2,655315E-2
2,979624E-2
2,233715E-2
2,298577E-2
2,720177E-2
3,271501E-2
2,655315E-2
2,590454E-2
2,785039E-2
2,039130E-2
2,039130E-2
2,525592E-2
2,752608E-2
2,201284E-2
2,168853E-2
2,460731E-2
1,844545E-2
1,941838E-2
2,298577E-2
2,817469E-2
2,103992E-2
1,682391E-2
2,363438E-2
1,617530E-2
1,682391E-2
2,136422E-2
2,590454E-2
1,876976E-2
1,876976E-2
2,071561E-2
1,747253E-2
1,552668E-2
1,779684E-2
2,395869E-2
1,909407E-2
1,714822E-2
1,909407E-2
1,455375E-2
1,098637E-2
1,585099E-2
2,298577E-2
1,552668E-2
1,390514E-2
1,779684E-2
1,195929E-2
1,163498E-2
1,390514E-2
2,006699E-2
1,455375E-2
9,040517E-3
1,325652E-2
1,131067E-2
7,094669E-3
1,033775E-2
1,714822E-2
1,195929E-2
9,364825E-3
1,293221E-2
1,033775E-2
5,473128E-3
8,716209E-3
1,617530E-2
9,040517E-3
8,391901E-3
1,293221E-2
9,689133E-3
7,094669E-3
9,364825E-3
1,779684E-2
1,098637E-2
9,689133E-3
1,390514E-2
1,033775E-2
7,743285E-3
1,033775E-2
1,682391E-2
1,001344E-2
9,040517E-3
1,260791E-2
8,716209E-3
6,770361E-3
1,163498E-2
1,779684E-2
1,033775E-2
5,797436E-3
9,689133E-3
5,473128E-3
1,905739E-3
5,473128E-3
1,228360E-2
4,500204E-3
9,328148E-4
4,500204E-3
1,905739E-3
-3,644176E-4
1,581431E-3
8,067593E-3
1,905739E-3
-3,607499E-3
9,328148E-4
-4,010948E-5
-3,607499E-3
1,581431E-3
1,033775E-2
4,500204E-3
9,328148E-4
7,743285E-3
4,824512E-3
4,824512E-3
1,098637E-2
2,233715E-2
1,941838E-2
1,974268E-2
2,655315E-2
3,044485E-2
2,947193E-2
3,693101E-2
5,152488E-2
4,730887E-2
4,860611E-2
5,444365E-2
5,898396E-2
5,995689E-2
6,676736E-2
7,973968E-2
7,617229E-2
7,487506E-2
7,941537E-2
7,909107E-2
7,714522E-2
8,038830E-2
8,849600E-2
8,168553E-2
7,455075E-2
7,746953E-2
7,584799E-2
6,741597E-2
6,838890E-2
7,292921E-2
6,319997E-2
5,347073E-2
5,347073E-2
5,087626E-2
4,049840E-2
3,920117E-2
4,439010E-2
3,433655E-2
2,266146E-2
2,460731E-2
2,006699E-2
1,325652E-2
1,260791E-2
1,682391E-2
8,391901E-3
1,257123E-3
3,527280E-3
1,905739E-3
-4,580423E-3
-2,958882E-3
2,878663E-3
-2,310266E-3
-8,472120E-3
-6,526271E-3
-7,499196E-3
-1,301243E-2
-8,472120E-3
-4,010948E-5
-6,850580E-3
-1,171520E-2
-7,823504E-3
-4,904731E-3
-1,074228E-2
-7,499196E-3
6,085067E-4
-6,526271E-3
-1,171520E-2
-5,553347E-3
-3,283190E-3
-7,499196E-3
-5,229039E-3
5,797436E-3
-1,013034E-3
-5,877655E-3
-1,013034E-3
-3,644176E-4
-1,985958E-3
6,085067E-4
1,001344E-2
5,797436E-3
-4,010948E-5
2,554355E-3
4,824512E-3
2,230047E-3
2,878663E-3
1,293221E-2
9,364825E-3
4,824512E-3
6,770361E-3
1,033775E-2
5,148820E-3
8,067593E-3
1,649960E-2
1,228360E-2
8,391901E-3
1,163498E-2
1,520237E-2
1,066206E-2
1,131067E-2
1,747253E-2
1,552668E-2
9,364825E-3
1,325652E-2
1,714822E-2
9,689133E-3
1,098637E-2
1,844545E-2
1,812114E-2
9,689133E-3
1,293221E-2
1,714822E-2
7,418977E-3
1,131067E-2
2,103992E-2
1,617530E-2
7,743285E-3
1,131067E-2
1,585099E-2
1,001344E-2
1,195929E-2
2,298577E-2
1,552668E-2
8,716209E-3
1,390514E-2
1,649960E-2
1,131067E-2
1,358083E-2
1,974268E-2
1,682391E-2
1,163498E-2
1,552668E-2
2,136422E-2
1,649960E-2
1,520237E-2
2,331007E-2
2,136422E-2
1,260791E-2
1,714822E-2
2,266146E-2
1,585099E-2
1,974268E-2
2,590454E-2
2,266146E-2
1,617530E-2
1,909407E-2
2,428300E-2
2,039130E-2
1,844545E-2
2,525592E-2
2,168853E-2
1,455375E-2
1,941838E-2
2,395869E-2
1,682391E-2
1,941838E-2
2,687746E-2
2,395869E-2
1,487806E-2
1,844545E-2
2,460731E-2
2,006699E-2
1,909407E-2
2,428300E-2
2,395869E-2
1,585099E-2
1,876976E-2
2,622885E-2
1,941838E-2
2,006699E-2
2,687746E-2
2,622885E-2
1,520237E-2
1,844545E-2
2,395869E-2
1,909407E-2
2,136422E-2
2,558023E-2
2,525592E-2
1,552668E-2
2,006699E-2
2,493161E-2
1,909407E-2
1,779684E-2
2,395869E-2
2,558023E-2
1,358083E-2
1,585099E-2
2,201284E-2
1,714822E-2
1,779684E-2
2,331007E-2
2,395869E-2
1,228360E-2
1,325652E-2
1,844545E-2
1,390514E-2
1,325652E-2
1,909407E-2
1,779684E-2
7,094669E-3
8,067593E-3
1,455375E-2
9,689133E-3
9,689133E-3
1,487806E-2
1,487806E-2
3,851588E-3
6,121744E-3
1,260791E-2
1,001344E-2
7,418977E-3
1,033775E-2
1,325652E-2
2,554355E-3
6,770361E-3
1,422945E-2
9,040517E-3
8,391901E-3
1,293221E-2
9,689133E-3
2,230047E-3
4,824512E-3
1,228360E-2
9,689133E-3
6,446052E-3
1,066206E-2
1,098637E-2
9,328148E-4
4,500204E-3
1,033775E-2
4,824512E-3
5,148820E-3
1,001344E-2
8,391901E-3
-1,337342E-3
3,527280E-3
7,743285E-3
3,202971E-3
3,202971E-3
9,040517E-3
1,066206E-2
-1,337342E-3
9,328148E-4
7,743285E-3
1,905739E-3
2,230047E-3
8,716209E-3
8,067593E-3
-2,634574E-3
1,257123E-3
8,391901E-3
5,797436E-3
3,527280E-3
6,446052E-3
7,418977E-3
-2,310266E-3
-3,644176E-4
5,473128E-3
2,878663E-3
2,554355E-3
7,094669E-3
8,067593E-3
-3,607499E-3
1,257123E-3
8,067593E-3
2,878663E-3
3,851588E-3
7,743285E-3
8,391901E-3
-1,013034E-3
-3,644176E-4
6,121744E-3
4,824512E-3
1,581431E-3
7,743285E-3
8,067593E-3
-6,887257E-4
1,257123E-3
7,743285E-3
4,175896E-3
1,905739E-3
6,121744E-3
6,121744E-3
-2,310266E-3
2,230047E-3
1,033775E-2
5,797436E-3
2,230047E-3
7,418977E-3
8,391901E-3
-6,887257E-4
3,202971E-3
9,364825E-3
5,148820E-3
5,148820E-3
1,293221E-2
1,066206E-2
9,328148E-4
3,202971E-3
1,001344E-2
8,391901E-3
6,121744E-3
1,001344E-2
1,033775E-2
-3,644176E-4
3,851588E-3
1,098637E-2
7,094669E-3
6,446052E-3
1,228360E-2
1,098637E-2
1,905739E-3
5,797436E-3
1,195929E-2
7,743285E-3
7,743285E-3
1,260791E-2
1,390514E-2
4,175896E-3
7,094669E-3
1,585099E-2
1,098637E-2
9,689133E-3
1,617530E-2
1,552668E-2
6,446052E-3
9,689133E-3
1,649960E-2
1,195929E-2
1,098637E-2
1,714822E-2
1,682391E-2
7,743285E-3
1,033775E-2
1,844545E-2
1,487806E-2
1,195929E-2
1,714822E-2
1,974268E-2
8,716209E-3
1,163498E-2
1,844545E-2
1,682391E-2
1,617530E-2
1,941838E-2
2,168853E-2
1,195929E-2
1,455375E-2
1,974268E-2
1,747253E-2
1,552668E-2
1,941838E-2
2,103992E-2
1,066206E-2
1,358083E-2
2,039130E-2
1,844545E-2
1,714822E-2
1,974268E-2
2,039130E-2
1,066206E-2
1,293221E-2
2,071561E-2
1,779684E-2
1,520237E-2
1,747253E-2
2,136422E-2
1,228360E-2
1,325652E-2
2,006699E-2
1,714822E-2
1,682391E-2
1,941838E-2
2,071561E-2
1,131067E-2
1,293221E-2
1,941838E-2
1,974268E-2
1,617530E-2
1,974268E-2
2,168853E-2
1,131067E-2
1,390514E-2
2,136422E-2
2,039130E-2
1,617530E-2
1,844545E-2
2,168853E-2
1,293221E-2
1,358083E-2
1,974268E-2
2,006699E-2
1,520237E-2
1,812114E-2
2,168853E-2
1,163498E-2
1,358083E-2
2,103992E-2
2,298577E-2
1,812114E-2
1,941838E-2
2,266146E-2
1,163498E-2
1,520237E-2
2,233715E-2
2,395869E-2
2,039130E-2
2,136422E-2
2,428300E-2
1,260791E-2
1,487806E-2
2,298577E-2
2,395869E-2
1,909407E-2
2,039130E-2
2,395869E-2
1,325652E-2
1,325652E-2
1,876976E-2
2,266146E-2
1,649960E-2
1,779684E-2
2,266146E-2
1,293221E-2
1,325652E-2
1,909407E-2
2,363438E-2
1,747253E-2
1,617530E-2
1,974268E-2
1,358083E-2
1,358083E-2
1,812114E-2
2,266146E-2
1,974268E-2
1,812114E-2
2,136422E-2
1,455375E-2
1,455375E-2
1,909407E-2
2,395869E-2
1,714822E-2
1,682391E-2
2,039130E-2
1,422945E-2
1,390514E-2
1,974268E-2
2,460731E-2
1,876976E-2
1,714822E-2
2,103992E-2
1,455375E-2
1,422945E-2
1,779684E-2
2,233715E-2
1,747253E-2
1,617530E-2
2,039130E-2
1,682391E-2
1,358083E-2
1,941838E-2
2,655315E-2
1,909407E-2
1,812114E-2
2,233715E-2
1,747253E-2
1,455375E-2
2,006699E-2
2,720177E-2
2,136422E-2
1,714822E-2
2,103992E-2
1,779684E-2
1,520237E-2
2,039130E-2
2,622885E-2
1,844545E-2
1,552668E-2
1,876976E-2
1,585099E-2
1,422945E-2
1,941838E-2
2,428300E-2
1,714822E-2
1,779684E-2
2,103992E-2
1,649960E-2
1,585099E-2
1,876976E-2
2,817469E-2
1,974268E-2
1,844545E-2
2,363438E-2
1,876976E-2
1,876976E-2
2,428300E-2
2,979624E-2
2,168853E-2
2,071561E-2
2,460731E-2
2,039130E-2
2,039130E-2
2,525592E-2
2,979624E-2
2,298577E-2
2,006699E-2
2,428300E-2
2,168853E-2
1,941838E-2
2,395869E-2
2,882331E-2
2,395869E-2
2,136422E-2
2,428300E-2
2,233715E-2
1,974268E-2
2,266146E-2
3,076916E-2
2,622885E-2
2,233715E-2
2,687746E-2
2,493161E-2
2,071561E-2
2,558023E-2
3,206639E-2
2,622885E-2
2,363438E-2
2,525592E-2
2,493161E-2
2,039130E-2
2,460731E-2
3,109347E-2
2,558023E-2
2,168853E-2
2,622885E-2
2,720177E-2
2,103992E-2
2,493161E-2
3,368793E-2
2,882331E-2
2,395869E-2
2,882331E-2
2,720177E-2
2,363438E-2
2,655315E-2
3,466086E-2
3,109347E-2
2,558023E-2
2,785039E-2
2,849900E-2
2,363438E-2
2,785039E-2
3,628240E-2
2,882331E-2
2,039130E-2
2,460731E-2
2,785039E-2
2,201284E-2
2,395869E-2
3,109347E-2
2,817469E-2
2,071561E-2
2,395869E-2
2,882331E-2
2,266146E-2
2,071561E-2
2,817469E-2
2,622885E-2
1,682391E-2
1,941838E-2
2,655315E-2
1,941838E-2
2,168853E-2
2,590454E-2
2,233715E-2
1,358083E-2
1,617530E-2
2,363438E-2
1,909407E-2
1,844545E-2
2,103992E-2
2,233715E-2
1,325652E-2
1,682391E-2
2,428300E-2
1,747253E-2
1,649960E-2
2,266146E-2
2,233715E-2
1,487806E-2
1,552668E-2
2,201284E-2
1,812114E-2
1,617530E-2
2,266146E-2
2,168853E-2
1,228360E-2
1,455375E-2
2,136422E-2
1,487806E-2
1,487806E-2
2,071561E-2
2,071561E-2
1,195929E-2
1,422945E-2
2,168853E-2
1,649960E-2
1,358083E-2
1,649960E-2
1,714822E-2
8,391901E-3
1,195929E-2
2,039130E-2
1,487806E-2
1,228360E-2
1,585099E-2
1,747253E-2
7,418977E-3
1,066206E-2
1,714822E-2
1,358083E-2
1,098637E-2
1,163498E-2
1,487806E-2
4,824512E-3
7,743285E-3
1,552668E-2
1,131067E-2
1,066206E-2
1,487806E-2
1,358083E-2
2,878663E-3
6,446052E-3
1,422945E-2
1,098637E-2
1,033775E-2
1,293221E-2
1,422945E-2
5,473128E-3
6,770361E-3
1,520237E-2
1,325652E-2
9,364825E-3
1,325652E-2
1,552668E-2
6,121744E-3
1,033775E-2
1,617530E-2
1,163498E-2
9,040517E-3
1,325652E-2
1,487806E-2
3,527280E-3
5,148820E-3
1,228360E-2
1,195929E-2
9,364825E-3
1,358083E-2
1,260791E-2
2,841986E-4
3,202971E-3
1,001344E-2
9,040517E-3
9,364825E-3
1,033775E-2
1,098637E-2
-4,010948E-5
4,175896E-3
1,228360E-2
9,364825E-3
6,770361E-3
1,260791E-2
1,455375E-2
2,230047E-3
6,121744E-3
1,228360E-2
8,067593E-3
6,770361E-3
1,033775E-2
1,325652E-2
3,851588E-3
5,148820E-3
1,293221E-2
8,067593E-3
4,824512E-3
8,067593E-3
1,066206E-2
-6,887257E-4
1,905739E-3
9,689133E-3
6,446052E-3
4,175896E-3
9,040517E-3
1,131067E-2
9,328148E-4
1,905739E-3
9,689133E-3
7,743285E-3
6,121744E-3
9,364825E-3
1,131067E-2
1,257123E-3
4,500204E-3
1,260791E-2
1,066206E-2
8,067593E-3
1,260791E-2
1,422945E-2
4,500204E-3
7,094669E-3
1,422945E-2
1,228360E-2
1,033775E-2
1,195929E-2
1,487806E-2
5,797436E-3
6,770361E-3
1,358083E-2
9,689133E-3
8,391901E-3
1,260791E-2
1,422945E-2
2,230047E-3
5,473128E-3
1,195929E-2
9,364825E-3
6,770361E-3
9,689133E-3
1,001344E-2
2,841986E-4
3,202971E-3
1,098637E-2
9,040517E-3
8,067593E-3
1,325652E-2
1,358083E-2
2,554355E-3
4,824512E-3
1,390514E-2
1,163498E-2
9,364825E-3
1,163498E-2
1,487806E-2
5,797436E-3
8,716209E-3
1,487806E-2
1,422945E-2
1,033775E-2
1,228360E-2
1,552668E-2
4,824512E-3
9,040517E-3
1,487806E-2
1,358083E-2
1,033775E-2
1,390514E-2
1,358083E-2
3,851588E-3
6,121744E-3
1,358083E-2
1,228360E-2
6,770361E-3
1,066206E-2
1,228360E-2
1,581431E-3
5,148820E-3
1,260791E-2
1,260791E-2
6,121744E-3
6,770361E-3
1,066206E-2
2,554355E-3
6,121744E-3
1,066206E-2
1,131067E-2
7,418977E-3
7,418977E-3
1,195929E-2
4,175896E-3
4,175896E-3
9,364825E-3
1,358083E-2
9,364825E-3
1,066206E-2
1,228360E-2
4,175896E-3
5,148820E-3
1,260791E-2
1,682391E-2
1,131067E-2
1,001344E-2
1,390514E-2
8,067593E-3
7,094669E-3
1,293221E-2
1,649960E-2
1,066206E-2
1,131067E-2
1,325652E-2
5,473128E-3
7,094669E-3
1,228360E-2
1,520237E-2
9,689133E-3
1,001344E-2
1,195929E-2
5,148820E-3
6,121744E-3
1,228360E-2
1,455375E-2
9,364825E-3
1,033775E-2
1,358083E-2
6,121744E-3
7,743285E-3
1,358083E-2
1,682391E-2
1,131067E-2
1,228360E-2
1,617530E-2
8,716209E-3
7,743285E-3
1,390514E-2
1,844545E-2
1,293221E-2
1,260791E-2
1,649960E-2
9,364825E-3
9,689133E-3
1,358083E-2
1,520237E-2
1,033775E-2
1,260791E-2
1,617530E-2
7,743285E-3
9,364825E-3
1,487806E-2
1,682391E-2
1,098637E-2
1,325652E-2
1,682391E-2
7,094669E-3
8,067593E-3
1,390514E-2
1,422945E-2
1,163498E-2
1,131067E-2
1,293221E-2
6,770361E-3
6,446052E-3
1,066206E-2
1,325652E-2
6,446052E-3
9,364825E-3
1,390514E-2
7,743285E-3
7,094669E-3
1,033775E-2
1,358083E-2
7,418977E-3
8,716209E-3
9,689133E-3
4,824512E-3
4,175896E-3
1,066206E-2
1,552668E-2
1,001344E-2
9,364825E-3
1,293221E-2
4,824512E-3
3,851588E-3
1,066206E-2
1,552668E-2
9,040517E-3
9,689133E-3
1,422945E-2
7,418977E-3
7,418977E-3
1,228360E-2
1,714822E-2
1,066206E-2
1,293221E-2
1,714822E-2
9,689133E-3
1,066206E-2
1,293221E-2
1,844545E-2
1,390514E-2
1,325652E-2
1,844545E-2
1,131067E-2
1,001344E-2
1,520237E-2
2,006699E-2
1,228360E-2
1,098637E-2
1,682391E-2
1,228360E-2
1,066206E-2
1,682391E-2
2,233715E-2
1,649960E-2
1,455375E-2
1,487806E-2
8,716209E-3
7,418977E-3
1,293221E-2
1,909407E-2
1,228360E-2
9,689133E-3
1,455375E-2
1,098637E-2
8,391901E-3
1,228360E-2
1,779684E-2
1,033775E-2
9,040517E-3
1,260791E-2
1,066206E-2
8,716209E-3
1,131067E-2
1,974268E-2
1,098637E-2
5,148820E-3
1,033775E-2
1,098637E-2
6,446052E-3
9,040517E-3
1,714822E-2
1,066206E-2
6,770361E-3
9,364825E-3
9,040517E-3
5,148820E-3
7,094669E-3
1,649960E-2
1,131067E-2
3,202971E-3
8,716209E-3
1,131067E-2
6,770361E-3
1,195929E-2
2,039130E-2
1,390514E-2
7,743285E-3
1,066206E-2
1,260791E-2
7,418977E-3
9,040517E-3
1,682391E-2
1,293221E-2
7,743285E-3
1,325652E-2
1,422945E-2
7,094669E-3
8,391901E-3
1,649960E-2
1,195929E-2
8,067593E-3
1,033775E-2
1,260791E-2
7,743285E-3
9,040517E-3
1,649960E-2
1,228360E-2
7,743285E-3
9,689133E-3
1,228360E-2
6,121744E-3
7,094669E-3
1,682391E-2
1,195929E-2
6,121744E-3
1,098637E-2
1,293221E-2
1,001344E-2
9,364825E-3
1,552668E-2
1,163498E-2
7,094669E-3
1,228360E-2
1,552668E-2
1,131067E-2
1,228360E-2
2,071561E-2
1,585099E-2
9,689133E-3
1,487806E-2
1,714822E-2
1,228360E-2
1,422945E-2
1,844545E-2
1,617530E-2
9,364825E-3
1,358083E-2
1,747253E-2
1,260791E-2
1,325652E-2
2,168853E-2
1,585099E-2
8,391901E-3
1,422945E-2
1,812114E-2
1,098637E-2
1,293221E-2
2,071561E-2
1,520237E-2
1,066206E-2
1,293221E-2
1,714822E-2
1,195929E-2
1,228360E-2
2,298577E-2
2,006699E-2
1,163498E-2
1,358083E-2
1,812114E-2
1,293221E-2
1,455375E-2
2,103992E-2
1,909407E-2
1,228360E-2
1,422945E-2
2,071561E-2
1,552668E-2
1,520237E-2
2,201284E-2
1,812114E-2
1,131067E-2
1,682391E-2
2,103992E-2
1,552668E-2
1,844545E-2
2,428300E-2
2,136422E-2
1,260791E-2
1,585099E-2
2,363438E-2
1,812114E-2
1,779684E-2
2,525592E-2
2,395869E-2
1,844545E-2
2,655315E-2
3,498517E-2
3,141778E-2
3,757963E-2
4,860611E-2
5,055195E-2
3,952548E-2
4,147133E-2
6,741597E-2
8,849600E-2
9,465786E-2
9,173908E-2
7,519937E-2
5,736242E-2
5,347073E-2
5,444365E-2
4,601164E-2
5,152488E-2
6,352428E-2
5,768673E-2
3,303932E-2
1,909407E-2
1,358083E-2
-6,887257E-4
-6,201963E-3
-5,877655E-3
-1,268813E-2
-2,695768E-2
-2,760630E-2
-2,274168E-2
-2,760630E-2
-3,084938E-2
-2,566045E-2
-2,566045E-2
-3,344384E-2
-2,987645E-2
-2,436322E-2
-2,306598E-2
-2,274168E-2
-1,852567E-2
-1,528259E-2
-2,533614E-2
-1,884998E-2
-8,472120E-3
-7,499196E-3
-4,580423E-3
4,175896E-3
9,689133E-3
5,148820E-3
1,066206E-2
1,941838E-2
2,006699E-2
2,136422E-2
2,590454E-2
2,785039E-2
1,844545E-2
2,266146E-2
3,141778E-2
2,849900E-2
2,525592E-2
2,914762E-2
3,076916E-2
2,363438E-2
2,720177E-2
3,466086E-2
2,947193E-2
2,979624E-2
3,076916E-2
3,336362E-2
2,558023E-2
2,817469E-2
3,530947E-2
3,239070E-2
3,012054E-2
3,433655E-2
3,563378E-2
2,460731E-2
2,363438E-2
3,044485E-2
2,785039E-2
2,817469E-2
3,239070E-2
2,882331E-2
1,682391E-2
1,422945E-2
1,682391E-2
1,293221E-2
7,094669E-3
7,094669E-3
5,797436E-3
-6,526271E-3
-5,877655E-3
-2,634574E-3
-4,580423E-3
-9,445044E-3
-8,472120E-3
-6,526271E-3
-1,657982E-2
-1,560690E-2
-7,174888E-3
-1,661650E-3
-7,823504E-3
-3,931807E-3
6,085067E-4
-7,499196E-3
-3,931807E-3
4,824512E-3
6,770361E-3
2,878663E-3
2,230047E-3
7,094669E-3
-4,010948E-5
-3,644176E-4
3,527280E-3
6,446052E-3
2,230047E-3
1,257123E-3
5,148820E-3
-2,634574E-3
-1,985958E-3
3,202971E-3
6,121744E-3
-3,644176E-4
-4,010948E-5
3,202971E-3
-3,931807E-3
-5,553347E-3
-1,661650E-3
9,328148E-4
-6,526271E-3
-1,171520E-2
-9,769352E-3
-2,047152E-2
-2,793061E-2
-3,409246E-2
-4,349739E-2
-6,944204E-2
-9,798115E-2
-1,287904E-1
-1,599240E-1
-1,751665E-1
-1,819770E-1
-1,738692E-1
-1,690046E-1
-1,758151E-1
-1,936520E-1
-2,176508E-1
-2,098674E-1
-1,223043E-1
2,331007E-2
2,159491E-1
5,110695E-1
9,239137E-1
1,342595E+0
1,638040E+0
1,774250E+0
1,819653E+0
1,841381E+0
1,867326E+0
1,879650E+0
1,871866E+0
1,824517E+0
1,678903E+0
1,422375E+0
1,067258E+0
6,527921E-1
2,097872E-1
-2,452170E-1
-6,603314E-1
-1,018368E+0
-1,335541E+0
-1,629688E+0
-1,878433E+0
-2,059072E+0
-2,170958E+0
-2,197227E+0
-2,135285E+0
-2,003291E+0
-1,833354E+0
-1,621256E+0
-1,384511E+0
-1,154901E+0
-9,321016E-1
-7,294090E-1
-5,529854E-1
-4,196948E-1
-3,120245E-1
-2,244613E-1
-1,660859E-1
-1,232772E-1
-8,598175E-2
-4,998356E-2
-3,311954E-2
-1,463397E-2
1,260791E-2
3,239070E-2
5,249780E-2
8,038830E-2
1,092517E-1
1,231970E-1
1,407096E-1
1,595195E-1
1,666543E-1
1,747620E-1
1,854641E-1
1,968149E-1
1,922746E-1
1,906531E-1
1,938961E-1
1,896801E-1
1,838426E-1
1,831940E-1
1,867614E-1
1,763835E-1
1,698973E-1
1,715189E-1
1,669786E-1
1,617896E-1
1,611410E-1
1,634112E-1
1,546549E-1
1,465472E-1
1,465472E-1
1,416825E-1
1,332505E-1
1,326019E-1
1,358450E-1
1,261157E-1
1,176837E-1
1,167108E-1
1,137920E-1
1,053600E-1
1,008197E-1
1,069816E-1
9,887386E-2
8,979323E-2
9,011754E-2
8,752308E-2
7,973968E-2
8,136122E-2
8,655015E-2
7,682091E-2
6,806459E-2
6,968613E-2
6,774028E-2
6,157843E-2
6,028120E-2
6,644305E-2
5,930827E-2
5,087626E-2
5,476796E-2
5,314642E-2
4,730887E-2
4,698456E-2
5,509227E-2
4,698456E-2
4,082271E-2
4,471441E-2
4,471441E-2
3,984979E-2
4,049840E-2
4,698456E-2
4,211994E-2
3,498517E-2
3,984979E-2
3,984979E-2
3,433655E-2
3,530947E-2
4,179564E-2
3,693101E-2
2,947193E-2
3,368793E-2
3,628240E-2
2,882331E-2
2,849900E-2
3,628240E-2
3,303932E-2
2,525592E-2
2,817469E-2
3,109347E-2
2,298577E-2
2,298577E-2
3,141778E-2
2,525592E-2
1,747253E-2
2,233715E-2
2,622885E-2
1,876976E-2
1,779684E-2
2,233715E-2
1,844545E-2
1,001344E-2
1,228360E-2
1,909407E-2
1,098637E-2
8,391901E-3
1,552668E-2
1,520237E-2
4,175896E-3
7,094669E-3
1,260791E-2
7,094669E-3
5,148820E-3
1,131067E-2
1,033775E-2
-4,010948E-5
2,230047E-3
8,391901E-3
1,257123E-3
-1,013034E-3
3,202971E-3
3,202971E-3
-7,174888E-3
-2,958882E-3
2,878663E-3
-1,661650E-3
-2,958882E-3
6,085067E-4
1,905739E-3
-9,120736E-3
-6,526271E-3
1,257123E-3
-2,958882E-3
-3,931807E-3
1,905739E-3
2,841986E-4
-6,201963E-3
-2,958882E-3
2,554355E-3
1,257123E-3
6,085067E-4
4,175896E-3
5,148820E-3
-3,607499E-3
-6,887257E-4
8,391901E-3
7,094669E-3
4,500204E-3
8,391901E-3
1,033775E-2
9,328148E-4
4,175896E-3
1,001344E-2
1,066206E-2
9,689133E-3
1,552668E-2
1,617530E-2
7,418977E-3
1,098637E-2
1,649960E-2
1,552668E-2
1,455375E-2
2,039130E-2
2,233715E-2
1,228360E-2
1,649960E-2
2,363438E-2
2,168853E-2
1,876976E-2
2,428300E-2
2,558023E-2
1,682391E-2
1,909407E-2
2,849900E-2
2,817469E-2
2,331007E-2
2,752608E-2
3,174208E-2
2,201284E-2
2,395869E-2
3,141778E-2
3,044485E-2
2,785039E-2
3,044485E-2
3,239070E-2
2,233715E-2
2,622885E-2
3,368793E-2
3,271501E-2
3,012054E-2
3,336362E-2
3,563378E-2
2,493161E-2
2,817469E-2
3,725532E-2
3,530947E-2
3,206639E-2
3,498517E-2
3,855255E-2
3,012054E-2
3,012054E-2
3,790394E-2
4,049840E-2
3,660671E-2
3,725532E-2
3,887686E-2
3,303932E-2
3,368793E-2
4,017409E-2
4,147133E-2
3,498517E-2
3,693101E-2
4,017409E-2
3,336362E-2
3,498517E-2
4,017409E-2
4,536302E-2
3,952548E-2
3,952548E-2
4,211994E-2
3,498517E-2
3,530947E-2
4,082271E-2
4,374148E-2
3,757963E-2
3,790394E-2
4,114702E-2
3,303932E-2
3,174208E-2
3,628240E-2
3,920117E-2
3,206639E-2
3,271501E-2
3,757963E-2
2,849900E-2
2,882331E-2
3,271501E-2
3,303932E-2
2,752608E-2
2,849900E-2
3,336362E-2
2,590454E-2
2,655315E-2
3,044485E-2
3,174208E-2
2,655315E-2
2,525592E-2
2,785039E-2
1,909407E-2
2,006699E-2
2,622885E-2
2,655315E-2
2,136422E-2
2,233715E-2
2,460731E-2
1,617530E-2
1,617530E-2
2,039130E-2
2,395869E-2
1,747253E-2
1,260791E-2
1,747253E-2
1,228360E-2
1,163498E-2
1,714822E-2
2,103992E-2
1,293221E-2
1,195929E-2
1,617530E-2
9,364825E-3
7,418977E-3
1,066206E-2
1,649960E-2
8,067593E-3
7,418977E-3
1,066206E-2
4,500204E-3
2,554355E-3
5,797436E-3
1,260791E-2
4,500204E-3
6,085067E-4
4,500204E-3
-4,010948E-5
-1,661650E-3
2,878663E-3
9,040517E-3
2,230047E-3
-1,013034E-3
1,581431E-3
-1,985958E-3
-5,877655E-3
-1,661650E-3
5,797436E-3
-1,337342E-3
-2,634574E-3
-4,010948E-5
-5,553347E-3
-8,147812E-3
-2,310266E-3
1,905739E-3
-3,607499E-3
-5,553347E-3
-3,283190E-3
-9,769352E-3
-9,120736E-3
-5,229039E-3
2,841986E-4
-6,850580E-3
-6,850580E-3
-1,661650E-3
-7,823504E-3
-1,074228E-2
-4,580423E-3
1,905739E-3
-2,634574E-3
-1,337342E-3
2,878663E-3
2,841986E-4
6,085067E-4
9,040517E-3
1,747253E-2
1,358083E-2
1,714822E-2
2,460731E-2
2,039130E-2
2,460731E-2
3,563378E-2
4,439010E-2
4,244425E-2
4,601164E-2
5,347073E-2
5,314642E-2
5,606519E-2
6,157843E-2
7,033475E-2
6,871321E-2
6,968613E-2
7,584799E-2
7,098336E-2
7,390214E-2
7,876676E-2
8,395569E-2
7,552368E-2
7,195629E-2
7,519937E-2
6,774028E-2
6,384859E-2
6,644305E-2
6,774028E-2
5,736242E-2
5,379503E-2
5,314642E-2
4,309287E-2
3,822825E-2
3,855255E-2
3,984979E-2
2,947193E-2
2,525592E-2
2,363438E-2
1,552668E-2
1,163498E-2
1,390514E-2
1,552668E-2
6,770361E-3
5,797436E-3
8,067593E-3
-1,985958E-3
-4,580423E-3
6,085067E-4
3,851588E-3
-3,931807E-3
-2,958882E-3
-6,887257E-4
-9,445044E-3
-1,041797E-2
-2,958882E-3
2,841986E-4
-5,229039E-3
-6,526271E-3
-3,283190E-3
-8,472120E-3
-7,823504E-3
-2,310266E-3
2,554355E-3
-2,310266E-3
-6,887257E-4
2,230047E-3
-4,904731E-3
-4,904731E-3
3,202971E-3
8,391901E-3
3,527280E-3
4,175896E-3
8,391901E-3
-1,661650E-3
2,230047E-3
9,040517E-3
9,689133E-3
6,446052E-3
8,716209E-3
1,293221E-2
4,824512E-3
6,446052E-3
1,293221E-2
1,325652E-2
7,743285E-3
1,325652E-2
1,682391E-2
6,446052E-3
8,716209E-3
1,617530E-2
1,552668E-2
1,131067E-2
1,455375E-2
1,649960E-2
9,689133E-3
1,228360E-2
1,747253E-2
1,487806E-2
1,228360E-2
1,649960E-2
1,714822E-2
8,067593E-3
1,195929E-2
2,006699E-2
1,812114E-2
1,552668E-2
1,909407E-2
2,006699E-2
8,716209E-3
1,325652E-2
2,071561E-2
2,168853E-2
1,649960E-2
1,941838E-2
2,298577E-2
1,131067E-2
1,487806E-2
2,039130E-2
1,747253E-2
1,649960E-2
2,071561E-2
2,233715E-2
1,195929E-2
1,455375E-2
2,168853E-2
1,909407E-2
1,585099E-2
1,909407E-2
2,136422E-2
1,098637E-2
1,422945E-2
2,298577E-2
2,168853E-2
1,844545E-2
2,168853E-2
2,266146E-2
1,325652E-2
1,714822E-2
2,201284E-2
2,103992E-2
1,909407E-2
2,331007E-2
2,428300E-2
1,455375E-2
1,714822E-2
2,525592E-2
2,233715E-2
2,071561E-2
2,460731E-2
2,525592E-2
1,779684E-2
2,006699E-2
2,687746E-2
2,687746E-2
2,525592E-2
3,044485E-2
3,239070E-2
2,136422E-2
2,493161E-2
3,239070E-2
2,849900E-2
2,720177E-2
3,239070E-2
3,530947E-2
2,558023E-2
2,947193E-2
3,693101E-2
3,206639E-2
2,914762E-2
3,498517E-2
3,660671E-2
2,655315E-2
3,044485E-2
3,887686E-2
3,498517E-2
3,271501E-2
3,757963E-2
3,855255E-2
2,817469E-2
3,174208E-2
4,082271E-2
3,628240E-2
3,498517E-2
3,920117E-2
3,920117E-2
2,882331E-2
3,076916E-2
3,920117E-2
3,368793E-2
3,303932E-2
3,530947E-2
3,433655E-2
2,622885E-2
2,655315E-2
3,141778E-2
3,012054E-2
2,590454E-2
2,979624E-2
3,109347E-2
1,844545E-2
2,071561E-2
2,687746E-2
2,395869E-2
2,136422E-2
2,493161E-2
2,655315E-2
1,455375E-2
1,747253E-2
2,395869E-2
2,039130E-2
1,649960E-2
1,876976E-2
2,006699E-2
9,040517E-3
1,163498E-2
1,779684E-2
1,487806E-2
1,260791E-2
1,325652E-2
1,455375E-2
4,500204E-3
4,175896E-3
9,040517E-3
5,473128E-3
4,500204E-3
9,364825E-3
1,163498E-2
-6,887257E-4
-4,010948E-5
7,743285E-3
2,554355E-3
1,905739E-3
5,473128E-3
6,770361E-3
-3,607499E-3
-2,634574E-3
4,824512E-3
3,202971E-3
-1,985958E-3
2,230047E-3
5,473128E-3
-4,904731E-3
-3,283190E-3
3,851588E-3
1,257123E-3
-2,634574E-3
1,257123E-3
2,878663E-3
-6,526271E-3
-3,931807E-3
4,175896E-3
1,257123E-3
-2,634574E-3
2,841986E-4
3,202971E-3
-7,499196E-3
-6,850580E-3
2,554355E-3
2,841986E-4
-4,904731E-3
-6,887257E-4
-6,887257E-4
-1,106658E-2
-7,823504E-3
-2,958882E-3
-5,553347E-3
-7,174888E-3
-3,283190E-3
-1,985958E-3
-1,366105E-2
-9,769352E-3
-3,931807E-3
-8,472120E-3
-8,796428E-3
-3,607499E-3
-4,256115E-3
-1,236382E-2
-9,445044E-3
-2,634574E-3
-6,201963E-3
-8,796428E-3
-2,634574E-3
-1,985958E-3
-1,139089E-2
-9,769352E-3
-1,985958E-3
-6,526271E-3
-7,499196E-3
-2,310266E-3
-3,283190E-3
-1,301243E-2
-8,796428E-3
-6,887257E-4
-5,877655E-3
-7,823504E-3
-2,310266E-3
-2,310266E-3
-1,139089E-2
-9,769352E-3
-6,887257E-4
-4,580423E-3
-6,526271E-3
-1,985958E-3
-3,644176E-4
-8,147812E-3
-5,229039E-3
9,328148E-4
-6,887257E-4
-3,607499E-3
-1,013034E-3
2,230047E-3
-7,499196E-3
-3,283190E-3
5,148820E-3
3,851588E-3
-4,010948E-5
3,202971E-3
5,148820E-3
-3,931807E-3
-1,337342E-3
6,121744E-3
8,716209E-3
5,797436E-3
7,418977E-3
9,364825E-3
-6,887257E-4
2,230047E-3
9,364825E-3
1,066206E-2
6,770361E-3
1,131067E-2
1,325652E-2
2,554355E-3
5,148820E-3
1,066206E-2
1,131067E-2
1,033775E-2
1,066206E-2
1,325652E-2
3,202971E-3
4,824512E-3
1,358083E-2
1,260791E-2
8,716209E-3
1,195929E-2
1,390514E-2
3,202971E-3
5,473128E-3
1,260791E-2
1,390514E-2
9,364825E-3
1,293221E-2
1,487806E-2
4,824512E-3
6,121744E-3
1,325652E-2
1,260791E-2
9,689133E-3
1,131067E-2
1,552668E-2
6,121744E-3
8,391901E-3
1,455375E-2
1,585099E-2
1,163498E-2
1,358083E-2
1,714822E-2
8,716209E-3
9,040517E-3
1,649960E-2
1,844545E-2
1,293221E-2
1,520237E-2
1,909407E-2
1,163498E-2
1,228360E-2
1,617530E-2
2,136422E-2
1,520237E-2
1,390514E-2
1,812114E-2
1,033775E-2
1,293221E-2
1,617530E-2
2,103992E-2
1,358083E-2
1,487806E-2
1,714822E-2
1,033775E-2
9,364825E-3
1,390514E-2
1,941838E-2
1,422945E-2
1,390514E-2
1,812114E-2
1,098637E-2
1,001344E-2
1,585099E-2
2,071561E-2
1,422945E-2
1,228360E-2
1,682391E-2
1,195929E-2
1,066206E-2
1,455375E-2
1,974268E-2
1,455375E-2
1,131067E-2
1,585099E-2
1,260791E-2
9,364825E-3
1,163498E-2
1,909407E-2
1,390514E-2
1,098637E-2
1,422945E-2
1,131067E-2
9,689133E-3
1,390514E-2
2,071561E-2
1,455375E-2
1,358083E-2
1,585099E-2
1,066206E-2
9,364825E-3
1,358083E-2
2,266146E-2
1,552668E-2
1,228360E-2
1,747253E-2
1,422945E-2
1,195929E-2
1,617530E-2
2,168853E-2
1,520237E-2
1,390514E-2
1,714822E-2
1,487806E-2
1,260791E-2
1,779684E-2
2,525592E-2
1,649960E-2
1,260791E-2
1,747253E-2
1,390514E-2
9,040517E-3
1,455375E-2
2,201284E-2
1,649960E-2
1,325652E-2
1,617530E-2
1,487806E-2
9,364825E-3
1,098637E-2
1,909407E-2
1,585099E-2
1,195929E-2
1,520237E-2
1,552668E-2
1,325652E-2
1,714822E-2
2,266146E-2
1,844545E-2
1,325652E-2
1,585099E-2
1,649960E-2
1,260791E-2
1,487806E-2
2,428300E-2
1,876976E-2
1,325652E-2
1,812114E-2
1,714822E-2
1,325652E-2
1,617530E-2
2,266146E-2
1,844545E-2
1,293221E-2
1,649960E-2
1,617530E-2
1,325652E-2
1,552668E-2
2,460731E-2
1,941838E-2
1,228360E-2
1,649960E-2
1,714822E-2
1,228360E-2
1,585099E-2
2,298577E-2
1,779684E-2
1,390514E-2
1,747253E-2
1,909407E-2
1,520237E-2
1,747253E-2
2,298577E-2
1,941838E-2
1,260791E-2
1,844545E-2
2,136422E-2
1,487806E-2
1,649960E-2
2,558023E-2
2,071561E-2
1,552668E-2
1,779684E-2
2,006699E-2
1,520237E-2
1,747253E-2
2,622885E-2
2,136422E-2
1,649960E-2
2,103992E-2
2,266146E-2
1,649960E-2
1,844545E-2
2,882331E-2
2,039130E-2
1,487806E-2
2,039130E-2
2,331007E-2
1,844545E-2
1,844545E-2
2,817469E-2
2,493161E-2
1,617530E-2
1,974268E-2
2,168853E-2
1,552668E-2
1,617530E-2
2,493161E-2
2,039130E-2
1,520237E-2
1,974268E-2
2,201284E-2
1,747253E-2
1,844545E-2
2,655315E-2
2,136422E-2
1,455375E-2
1,779684E-2
2,201284E-2
1,487806E-2
1,714822E-2
2,558023E-2
2,168853E-2
1,325652E-2
1,812114E-2
2,201284E-2
1,487806E-2
1,520237E-2
2,395869E-2
2,233715E-2
1,520237E-2
1,585099E-2
1,974268E-2
1,552668E-2
1,585099E-2
2,493161E-2
1,974268E-2
1,455375E-2
1,682391E-2
2,039130E-2
1,617530E-2
1,552668E-2
2,331007E-2
2,103992E-2
1,260791E-2
1,747253E-2
2,331007E-2
1,455375E-2
1,422945E-2
2,363438E-2
1,909407E-2
1,066206E-2
1,552668E-2
2,136422E-2
1,585099E-2
1,617530E-2
2,266146E-2
2,201284E-2
1,033775E-2
1,455375E-2
2,233715E-2
1,747253E-2
1,714822E-2
2,298577E-2
2,233715E-2
1,422945E-2
1,876976E-2
2,428300E-2
2,039130E-2
1,941838E-2
2,493161E-2
2,817469E-2
1,747253E-2
1,747253E-2
2,395869E-2
1,876976E-2
1,974268E-2
2,622885E-2
2,687746E-2
1,779684E-2
1,909407E-2
2,395869E-2
2,006699E-2
1,974268E-2
2,363438E-2
2,266146E-2
1,585099E-2
1,876976E-2
2,460731E-2
1,909407E-2
1,714822E-2
2,331007E-2
2,071561E-2
1,325652E-2
1,552668E-2
2,428300E-2
1,974268E-2
1,812114E-2
2,590454E-2
2,460731E-2
1,520237E-2
1,552668E-2
2,331007E-2
1,974268E-2
1,909407E-2
2,752608E-2
2,525592E-2
1,585099E-2
2,103992E-2
2,493161E-2
2,039130E-2
2,006699E-2
2,428300E-2
2,525592E-2
1,552668E-2
1,779684E-2
2,460731E-2
2,039130E-2
1,974268E-2
2,201284E-2
2,168853E-2
1,195929E-2
1,617530E-2
2,493161E-2
1,844545E-2
2,039130E-2
2,525592E-2
2,363438E-2
1,358083E-2
1,455375E-2
2,428300E-2
1,941838E-2
1,876976E-2
2,558023E-2
2,558023E-2
1,390514E-2
1,779684E-2
2,460731E-2
1,812114E-2
2,071561E-2
2,655315E-2
2,525592E-2
1,552668E-2
1,909407E-2
2,525592E-2
2,266146E-2
2,006699E-2
2,849900E-2
2,849900E-2
1,649960E-2
1,909407E-2
2,687746E-2
2,298577E-2
2,331007E-2
2,752608E-2
2,655315E-2
1,585099E-2
2,103992E-2
2,752608E-2
2,201284E-2
2,103992E-2
2,525592E-2
2,590454E-2
1,617530E-2
2,071561E-2
2,590454E-2
2,039130E-2
2,201284E-2
2,882331E-2
2,525592E-2
1,617530E-2
1,974268E-2
2,655315E-2
2,201284E-2
2,136422E-2
2,752608E-2
2,590454E-2
1,714822E-2
2,201284E-2
2,914762E-2
2,103992E-2
2,039130E-2
2,882331E-2
2,655315E-2
1,941838E-2
2,201284E-2
2,720177E-2
2,201284E-2
2,298577E-2
2,752608E-2
2,493161E-2
1,812114E-2
2,168853E-2
2,914762E-2
2,331007E-2
2,266146E-2
2,947193E-2
2,785039E-2
1,909407E-2
2,201284E-2
2,914762E-2
2,460731E-2
2,233715E-2
2,849900E-2
2,914762E-2
1,876976E-2
2,071561E-2
2,720177E-2
2,168853E-2
2,136422E-2
2,752608E-2
2,525592E-2
1,520237E-2
2,103992E-2
2,882331E-2
2,201284E-2
2,039130E-2
2,785039E-2
2,752608E-2
1,812114E-2
2,363438E-2
2,882331E-2
2,233715E-2
2,363438E-2
2,947193E-2
2,914762E-2
1,779684E-2
2,331007E-2
2,849900E-2
2,298577E-2
2,331007E-2
2,817469E-2
2,720177E-2
1,974268E-2
2,168853E-2
2,655315E-2
1,974268E-2
2,168853E-2
2,947193E-2
2,817469E-2
2,039130E-2
2,298577E-2
2,752608E-2
2,168853E-2
2,363438E-2
3,076916E-2
2,849900E-2
1,974268E-2
2,266146E-2
3,044485E-2
2,622885E-2
2,525592E-2
3,012054E-2
3,012054E-2
1,941838E-2
2,525592E-2
3,271501E-2
2,558023E-2
2,525592E-2
3,303932E-2
2,947193E-2
2,168853E-2
2,460731E-2
3,012054E-2
2,298577E-2
2,233715E-2
2,914762E-2
2,817469E-2
2,071561E-2
2,395869E-2
2,914762E-2
2,233715E-2
2,331007E-2
2,979624E-2
2,752608E-2
1,812114E-2
2,266146E-2
2,817469E-2
2,493161E-2
2,331007E-2
2,817469E-2
2,817469E-2
1,714822E-2
2,071561E-2
2,752608E-2
1,909407E-2
2,006699E-2
2,720177E-2
2,590454E-2
1,617530E-2
2,039130E-2
2,817469E-2
2,266146E-2
2,331007E-2
2,947193E-2
2,979624E-2
2,039130E-2
2,266146E-2
3,109347E-2
2,558023E-2
2,460731E-2
3,206639E-2
3,141778E-2
2,331007E-2
2,687746E-2
3,368793E-2
2,720177E-2
2,493161E-2
2,785039E-2
2,720177E-2
1,876976E-2
2,233715E-2
2,817469E-2
2,331007E-2
2,168853E-2
2,785039E-2
2,687746E-2
1,779684E-2
2,103992E-2
2,720177E-2
2,363438E-2
2,331007E-2
2,720177E-2
2,752608E-2
1,812114E-2
2,201284E-2
2,882331E-2
2,558023E-2
2,525592E-2
3,076916E-2
3,012054E-2
2,071561E-2
2,363438E-2
3,044485E-2
2,460731E-2
2,395869E-2
2,947193E-2
2,882331E-2
2,006699E-2
2,266146E-2
3,012054E-2
2,233715E-2
2,168853E-2
2,655315E-2
2,752608E-2
1,844545E-2
2,103992E-2
2,622885E-2
2,071561E-2
2,006699E-2
2,622885E-2
2,558023E-2
1,844545E-2
1,844545E-2
2,525592E-2
2,071561E-2
2,103992E-2
2,785039E-2
2,849900E-2
1,876976E-2
2,103992E-2
2,752608E-2
2,071561E-2
2,168853E-2
2,752608E-2
2,460731E-2
1,779684E-2
2,103992E-2
2,233715E-2
1,844545E-2
1,812114E-2
2,752608E-2
2,298577E-2
1,422945E-2
1,844545E-2
2,428300E-2
1,617530E-2
1,682391E-2
2,395869E-2
2,168853E-2
1,390514E-2
1,617530E-2
2,331007E-2
1,779684E-2
1,649960E-2
2,201284E-2
2,266146E-2
1,390514E-2
1,552668E-2
2,103992E-2
1,293221E-2
1,358083E-2
2,103992E-2
1,747253E-2
1,066206E-2
1,487806E-2
1,909407E-2
1,358083E-2
1,293221E-2
1,779684E-2
1,747253E-2
9,040517E-3
1,358083E-2
1,812114E-2
1,131067E-2
9,689133E-3
1,747253E-2
1,812114E-2
8,716209E-3
1,358083E-2
1,844545E-2
1,163498E-2
1,163498E-2
1,747253E-2
1,520237E-2
6,121744E-3
1,001344E-2
1,747253E-2
1,487806E-2
1,228360E-2
1,747253E-2
1,747253E-2
8,391901E-3
1,163498E-2
1,714822E-2
1,033775E-2
1,033775E-2
1,649960E-2
1,714822E-2
5,797436E-3
9,040517E-3
1,455375E-2
1,066206E-2
1,001344E-2
1,487806E-2
1,682391E-2
4,824512E-3
6,121744E-3
1,552668E-2
8,716209E-3
7,418977E-3
1,358083E-2
1,195929E-2
3,851588E-3
6,121744E-3
1,131067E-2
9,040517E-3
9,040517E-3
1,422945E-2
1,455375E-2
3,851588E-3
6,121744E-3
1,131067E-2
7,743285E-3
4,500204E-3
1,195929E-2
1,390514E-2
3,851588E-3
8,391901E-3
1,422945E-2
1,066206E-2
9,364825E-3
1,293221E-2
1,163498E-2
2,230047E-3
5,797436E-3
1,293221E-2
8,716209E-3
7,418977E-3
1,325652E-2
1,358083E-2
4,500204E-3
8,716209E-3
1,325652E-2
8,716209E-3
8,067593E-3
1,228360E-2
1,195929E-2
2,230047E-3
6,770361E-3
1,390514E-2
9,040517E-3
6,770361E-3
1,422945E-2
1,487806E-2
4,824512E-3
7,094669E-3
1,520237E-2
6,770361E-3
7,094669E-3
1,260791E-2
1,195929E-2
4,175896E-3
7,743285E-3
1,487806E-2
9,364825E-3
6,121744E-3
1,195929E-2
1,293221E-2
3,851588E-3
5,797436E-3
1,066206E-2
7,094669E-3
6,446052E-3
1,293221E-2
1,520237E-2
5,473128E-3
6,446052E-3
1,033775E-2
6,770361E-3
5,148820E-3
9,689133E-3
1,228360E-2
2,230047E-3
6,121744E-3
1,325652E-2
9,689133E-3
6,121744E-3
9,040517E-3
8,716209E-3
1,257123E-3
4,824512E-3
1,131067E-2
8,391901E-3
4,824512E-3
7,743285E-3
1,098637E-2
1,257123E-3
5,797436E-3
9,364825E-3
5,148820E-3
4,824512E-3
1,131067E-2
1,001344E-2
-6,887257E-4
4,175896E-3
1,033775E-2
7,094669E-3
7,743285E-3
1,293221E-2
1,228360E-2
2,230047E-3
3,851588E-3
1,163498E-2
8,391901E-3
7,094669E-3
1,358083E-2
1,098637E-2
3,202971E-3
7,743285E-3
1,455375E-2
9,364825E-3
8,067593E-3
1,228360E-2
1,131067E-2
4,500204E-3
8,067593E-3
1,455375E-2
1,066206E-2
7,094669E-3
1,195929E-2
1,195929E-2
3,202971E-3
5,797436E-3
1,325652E-2
7,094669E-3
6,121744E-3
1,195929E-2
1,131067E-2
1,581431E-3
4,824512E-3
1,098637E-2
7,094669E-3
4,500204E-3
1,066206E-2
1,195929E-2
2,878663E-3
5,473128E-3
1,422945E-2
9,364825E-3
7,094669E-3
1,422945E-2
1,325652E-2
3,202971E-3
7,418977E-3
1,325652E-2
8,391901E-3
9,364825E-3
1,520237E-2
1,552668E-2
6,770361E-3
8,716209E-3
1,293221E-2
6,446052E-3
8,067593E-3
1,585099E-2
1,195929E-2
2,230047E-3
4,500204E-3
9,689133E-3
5,148820E-3
6,121744E-3
1,293221E-2
1,033775E-2
-3,644176E-4
4,500204E-3
9,040517E-3
3,202971E-3
3,527280E-3
1,001344E-2
8,391901E-3
2,841986E-4
5,797436E-3
1,228360E-2
4,500204E-3
3,851588E-3
1,293221E-2
1,001344E-2
1,905739E-3
4,824512E-3
7,418977E-3
5,473128E-3
5,797436E-3
1,325652E-2
1,195929E-2
1,905739E-3
5,148820E-3
1,131067E-2
5,797436E-3
4,824512E-3
1,390514E-2
1,293221E-2
5,148820E-3
9,040517E-3
1,260791E-2
6,446052E-3
8,391901E-3
1,747253E-2
1,520237E-2
3,527280E-3
7,418977E-3
1,455375E-2
1,163498E-2
1,682391E-2
2,428300E-2
2,233715E-2
1,358083E-2
1,747253E-2
2,882331E-2
3,401224E-2
4,925472E-2
6,547013E-2
6,222705E-2
6,222705E-2
8,103691E-2
8,298276E-2
5,995689E-2
3,790394E-2
3,303932E-2
3,141778E-2
2,979624E-2
3,303932E-2
3,076916E-2
[truncated: 7,167,974 more chars]
