# Supplementary material for: Etomidate as an anesthetic in Colossoma macropomum: Behavioral and electrophysiological data complement each other as a tool to assess anesthetic safety
Source: PLoS One. 2024 Aug 6;19(8):e0305093. doi: 10.1371/journal.pone.0305093 (PMC11302908; doi:10.1371/journal.pone.0305093)
Supplement: S1 File — (ZIP) [file pone.0305093.s001.zip › Voltage_1.29.txt]

channel names:
01/01/2004 04:02:55 etomidato - Voltage 1 - Dev1_ai1
start times:
01/01/2004 04:03:05,377799
dt:
0,001000
data:
5,603643E-1
6,404684E-1
7,212211E-1
7,928932E-1
8,626195E-1
9,381833E-1
1,006612E+0
1,055258E+0
1,092554E+0
1,099364E+0
1,065636E+0
9,816405E-1
8,817536E-1
7,669486E-1
6,414413E-1
5,058805E-1
3,787518E-1
2,574605E-1
1,335748E-1
8,716209E-3
-9,927839E-2
-1,991653E-1
-2,954848E-1
-3,833723E-1
-4,453151E-1
-4,884481E-1
-5,260678E-1
-5,487694E-1
-5,578500E-1
-5,588230E-1
-5,646605E-1
-5,565528E-1
-5,377429E-1
-5,143927E-1
-5,062850E-1
-4,955829E-1
-4,783945E-1
-4,667195E-1
-4,592604E-1
-4,401262E-1
-4,171003E-1
-4,054252E-1
-3,986148E-1
-3,807778E-1
-3,564547E-1
-3,386178E-1
-3,204565E-1
-2,948362E-1
-2,662971E-1
-2,517032E-1
-2,273801E-1
-1,975437E-1
-1,660859E-1
-1,514920E-1
-1,401412E-1
-1,291147E-1
-1,158181E-1
-9,927839E-2
-7,917128E-2
-5,711833E-2
-4,836202E-2
-5,614541E-2
-4,933494E-2
-3,506538E-2
-3,376815E-2
-3,474108E-2
-2,760630E-2
-1,560690E-2
-1,366105E-2
-1,171520E-2
-1,985958E-3
4,500204E-3
-2,310266E-3
-7,174888E-3
-5,877655E-3
-2,958882E-3
-3,931807E-3
-1,337342E-3
6,121744E-3
9,040517E-3
-3,931807E-3
-3,283190E-3
9,040517E-3
1,779684E-2
1,649960E-2
1,844545E-2
2,168853E-2
2,071561E-2
1,974268E-2
2,266146E-2
3,336362E-2
2,882331E-2
2,136422E-2
3,303932E-2
4,211994E-2
3,693101E-2
3,563378E-2
3,855255E-2
3,498517E-2
2,493161E-2
2,720177E-2
3,303932E-2
3,563378E-2
2,558023E-2
2,493161E-2
3,401224E-2
2,882331E-2
2,103992E-2
2,363438E-2
3,141778E-2
2,395869E-2
1,325652E-2
1,747253E-2
2,331007E-2
1,844545E-2
1,617530E-2
2,071561E-2
2,266146E-2
6,121744E-3
8,067593E-3
1,487806E-2
1,682391E-2
1,163498E-2
1,033775E-2
1,228360E-2
1,293221E-2
9,689133E-3
8,391901E-3
1,974268E-2
1,812114E-2
9,364825E-3
1,585099E-2
2,493161E-2
2,687746E-2
2,298577E-2
2,363438E-2
2,752608E-2
2,266146E-2
2,071561E-2
2,849900E-2
3,790394E-2
3,336362E-2
2,979624E-2
3,271501E-2
3,855255E-2
3,271501E-2
3,336362E-2
3,855255E-2
4,276856E-2
3,628240E-2
3,660671E-2
4,276856E-2
4,730887E-2
3,952548E-2
4,114702E-2
4,374148E-2
4,147133E-2
3,855255E-2
3,984979E-2
4,730887E-2
4,082271E-2
3,239070E-2
3,887686E-2
4,406579E-2
3,628240E-2
3,757963E-2
4,082271E-2
4,082271E-2
3,239070E-2
3,271501E-2
3,952548E-2
4,244425E-2
3,725532E-2
3,855255E-2
4,276856E-2
4,017409E-2
3,757963E-2
3,725532E-2
4,503872E-2
4,633595E-2
3,822825E-2
3,952548E-2
4,471441E-2
4,244425E-2
4,049840E-2
4,568733E-2
4,795749E-2
3,920117E-2
3,952548E-2
4,341718E-2
4,860611E-2
4,017409E-2
3,530947E-2
4,114702E-2
4,114702E-2
3,498517E-2
3,725532E-2
4,276856E-2
4,114702E-2
2,979624E-2
3,271501E-2
3,855255E-2
3,822825E-2
3,271501E-2
3,303932E-2
3,563378E-2
2,785039E-2
2,752608E-2
3,044485E-2
3,693101E-2
3,206639E-2
2,525592E-2
3,044485E-2
3,563378E-2
2,882331E-2
2,590454E-2
2,947193E-2
3,271501E-2
2,136422E-2
2,136422E-2
2,817469E-2
3,206639E-2
2,590454E-2
2,266146E-2
2,525592E-2
1,941838E-2
1,422945E-2
1,358083E-2
2,103992E-2
1,649960E-2
1,033775E-2
1,260791E-2
1,585099E-2
9,364825E-3
9,689133E-3
1,325652E-2
1,455375E-2
6,121744E-3
8,716209E-3
1,293221E-2
1,325652E-2
8,067593E-3
7,094669E-3
1,066206E-2
1,228360E-2
1,033775E-2
9,040517E-3
1,844545E-2
1,260791E-2
2,230047E-3
9,040517E-3
1,844545E-2
1,390514E-2
1,293221E-2
1,552668E-2
1,909407E-2
1,293221E-2
1,358083E-2
1,974268E-2
2,395869E-2
1,812114E-2
1,714822E-2
2,298577E-2
2,363438E-2
1,812114E-2
2,136422E-2
2,849900E-2
2,752608E-2
1,844545E-2
2,168853E-2
2,752608E-2
2,493161E-2
1,876976E-2
2,201284E-2
2,363438E-2
1,520237E-2
1,390514E-2
1,520237E-2
2,103992E-2
1,228360E-2
5,797436E-3
8,716209E-3
1,033775E-2
1,257123E-3
-6,887257E-4
4,824512E-3
3,527280E-3
-1,203951E-2
-1,041797E-2
-5,877655E-3
-3,607499E-3
-9,769352E-3
-1,301243E-2
-1,139089E-2
-1,820136E-2
-2,209306E-2
-2,112014E-2
-1,755275E-2
-2,371460E-2
-3,182230E-2
-3,084938E-2
-2,598476E-2
-3,182230E-2
-3,603831E-2
-3,409246E-2
-3,182230E-2
-4,382170E-2
-4,544324E-2
-4,155155E-2
-3,571400E-2
-4,317309E-2
-4,803771E-2
-4,187585E-2
-4,220016E-2
-4,511893E-2
-4,447032E-2
-4,057862E-2
-4,284878E-2
-4,965925E-2
-4,511893E-2
-3,895708E-2
-3,538969E-2
-3,798416E-2
-4,025431E-2
-3,636262E-2
-3,701123E-2
-3,474108E-2
-2,760630E-2
-1,722844E-2
-1,722844E-2
-1,787705E-2
-8,472120E-3
2,878663E-3
4,824512E-3
9,689133E-3
2,006699E-2
2,687746E-2
2,331007E-2
2,979624E-2
4,114702E-2
5,152488E-2
4,957903E-2
4,990334E-2
5,671381E-2
6,352428E-2
5,898396E-2
6,028120E-2
6,774028E-2
6,741597E-2
5,898396E-2
6,125412E-2
6,903752E-2
7,098336E-2
6,255135E-2
5,995689E-2
6,287566E-2
5,995689E-2
5,444365E-2
5,833535E-2
6,709167E-2
5,930827E-2
5,055195E-2
5,055195E-2
5,314642E-2
4,698456E-2
4,536302E-2
4,828180E-2
4,990334E-2
3,920117E-2
3,952548E-2
4,244425E-2
4,406579E-2
3,271501E-2
2,914762E-2
3,174208E-2
2,979624E-2
2,622885E-2
2,298577E-2
2,785039E-2
2,785039E-2
2,006699E-2
2,233715E-2
2,687746E-2
2,298577E-2
2,071561E-2
2,460731E-2
2,752608E-2
1,779684E-2
2,006699E-2
2,460731E-2
3,303932E-2
2,785039E-2
2,331007E-2
2,493161E-2
2,493161E-2
2,006699E-2
2,266146E-2
2,849900E-2
2,525592E-2
1,520237E-2
1,585099E-2
2,039130E-2
1,552668E-2
1,422945E-2
1,682391E-2
1,812114E-2
8,391901E-3
8,716209E-3
1,325652E-2
1,682391E-2
9,364825E-3
4,824512E-3
8,716209E-3
1,195929E-2
6,770361E-3
8,391901E-3
1,325652E-2
9,364825E-3
1,257123E-3
1,581431E-3
6,121744E-3
4,175896E-3
1,581431E-3
3,527280E-3
8,716209E-3
1,581431E-3
-1,661650E-3
4,500204E-3
1,001344E-2
4,500204E-3
1,257123E-3
5,148820E-3
9,040517E-3
3,851588E-3
4,175896E-3
1,163498E-2
1,325652E-2
2,554355E-3
2,878663E-3
1,066206E-2
1,228360E-2
9,364825E-3
9,040517E-3
1,001344E-2
5,473128E-3
2,230047E-3
8,391901E-3
1,422945E-2
7,418977E-3
2,878663E-3
8,067593E-3
1,260791E-2
7,094669E-3
8,391901E-3
1,325652E-2
1,487806E-2
5,797436E-3
7,094669E-3
1,487806E-2
1,649960E-2
7,094669E-3
9,040517E-3
1,358083E-2
1,033775E-2
8,391901E-3
7,743285E-3
1,455375E-2
1,066206E-2
4,175896E-3
7,094669E-3
1,293221E-2
6,770361E-3
6,770361E-3
9,689133E-3
1,163498E-2
3,202971E-3
4,824512E-3
8,391901E-3
1,422945E-2
8,067593E-3
5,148820E-3
1,163498E-2
1,195929E-2
8,391901E-3
1,163498E-2
1,714822E-2
1,779684E-2
1,001344E-2
1,260791E-2
1,844545E-2
1,941838E-2
1,617530E-2
1,617530E-2
1,909407E-2
1,487806E-2
1,358083E-2
1,682391E-2
2,363438E-2
1,974268E-2
1,131067E-2
1,422945E-2
2,136422E-2
1,876976E-2
1,649960E-2
1,876976E-2
2,071561E-2
1,293221E-2
1,455375E-2
2,039130E-2
2,493161E-2
2,039130E-2
1,455375E-2
1,617530E-2
1,779684E-2
1,358083E-2
1,617530E-2
2,298577E-2
2,103992E-2
1,422945E-2
1,552668E-2
1,747253E-2
1,293221E-2
9,689133E-3
1,617530E-2
2,168853E-2
1,682391E-2
1,260791E-2
1,585099E-2
2,525592E-2
1,974268E-2
1,163498E-2
1,455375E-2
2,363438E-2
1,974268E-2
1,844545E-2
2,168853E-2
2,266146E-2
1,260791E-2
1,487806E-2
2,039130E-2
2,428300E-2
1,909407E-2
1,552668E-2
1,779684E-2
1,487806E-2
7,094669E-3
9,364825E-3
2,071561E-2
2,071561E-2
1,390514E-2
1,682391E-2
2,201284E-2
1,941838E-2
1,812114E-2
2,006699E-2
2,363438E-2
1,358083E-2
1,260791E-2
1,714822E-2
2,525592E-2
2,103992E-2
1,585099E-2
1,649960E-2
1,617530E-2
1,195929E-2
1,098637E-2
2,136422E-2
2,298577E-2
1,520237E-2
2,006699E-2
2,558023E-2
2,298577E-2
1,876976E-2
2,039130E-2
2,687746E-2
2,136422E-2
1,974268E-2
2,590454E-2
3,368793E-2
2,395869E-2
1,909407E-2
2,395869E-2
2,817469E-2
2,331007E-2
2,103992E-2
2,395869E-2
2,363438E-2
1,390514E-2
1,714822E-2
2,168853E-2
2,233715E-2
1,747253E-2
1,974268E-2
2,233715E-2
1,714822E-2
1,390514E-2
1,714822E-2
2,525592E-2
2,006699E-2
1,098637E-2
1,585099E-2
2,395869E-2
1,812114E-2
1,682391E-2
1,909407E-2
2,006699E-2
1,163498E-2
1,228360E-2
1,779684E-2
2,233715E-2
1,422945E-2
1,390514E-2
1,714822E-2
1,358083E-2
1,033775E-2
1,390514E-2
2,136422E-2
1,779684E-2
8,067593E-3
1,131067E-2
1,779684E-2
1,325652E-2
1,033775E-2
1,358083E-2
1,552668E-2
6,770361E-3
1,001344E-2
1,617530E-2
2,201284E-2
1,714822E-2
1,325652E-2
1,455375E-2
1,585099E-2
9,364825E-3
1,293221E-2
2,201284E-2
2,071561E-2
1,325652E-2
1,520237E-2
1,941838E-2
1,812114E-2
1,358083E-2
1,390514E-2
1,585099E-2
1,163498E-2
1,066206E-2
1,293221E-2
2,006699E-2
1,487806E-2
8,067593E-3
1,131067E-2
1,585099E-2
1,098637E-2
1,195929E-2
1,649960E-2
1,779684E-2
1,131067E-2
1,422945E-2
1,876976E-2
2,103992E-2
1,617530E-2
1,487806E-2
1,876976E-2
1,649960E-2
1,260791E-2
1,682391E-2
2,331007E-2
1,779684E-2
1,033775E-2
1,520237E-2
2,071561E-2
1,520237E-2
1,195929E-2
1,390514E-2
1,520237E-2
5,473128E-3
7,418977E-3
1,260791E-2
1,617530E-2
1,131067E-2
8,716209E-3
1,195929E-2
1,033775E-2
6,121744E-3
8,391901E-3
1,714822E-2
1,390514E-2
5,473128E-3
1,001344E-2
1,812114E-2
1,649960E-2
1,520237E-2
1,682391E-2
1,844545E-2
1,033775E-2
1,163498E-2
1,747253E-2
2,168853E-2
1,487806E-2
1,228360E-2
1,228360E-2
1,228360E-2
1,131067E-2
1,293221E-2
2,168853E-2
1,714822E-2
7,418977E-3
1,131067E-2
1,844545E-2
1,390514E-2
1,358083E-2
1,552668E-2
1,714822E-2
8,067593E-3
8,067593E-3
1,422945E-2
1,974268E-2
1,552668E-2
1,455375E-2
1,747253E-2
1,682391E-2
1,131067E-2
1,390514E-2
1,909407E-2
1,520237E-2
1,228360E-2
1,909407E-2
2,525592E-2
2,168853E-2
1,747253E-2
1,941838E-2
2,266146E-2
1,390514E-2
1,682391E-2
2,136422E-2
2,525592E-2
1,909407E-2
1,422945E-2
1,455375E-2
1,520237E-2
1,163498E-2
1,163498E-2
1,876976E-2
1,714822E-2
5,473128E-3
7,743285E-3
1,163498E-2
1,001344E-2
8,067593E-3
9,364825E-3
1,066206E-2
4,175896E-3
3,527280E-3
1,033775E-2
1,520237E-2
1,001344E-2
7,094669E-3
8,391901E-3
9,364825E-3
6,121744E-3
9,364825E-3
1,649960E-2
1,520237E-2
6,121744E-3
8,067593E-3
1,487806E-2
1,422945E-2
1,163498E-2
1,325652E-2
1,649960E-2
1,033775E-2
7,743285E-3
1,195929E-2
1,649960E-2
1,098637E-2
5,473128E-3
9,689133E-3
1,228360E-2
6,121744E-3
8,067593E-3
1,293221E-2
1,163498E-2
2,554355E-3
4,824512E-3
1,293221E-2
1,293221E-2
8,716209E-3
1,066206E-2
1,195929E-2
7,094669E-3
6,446052E-3
7,743285E-3
1,649960E-2
1,098637E-2
5,797436E-3
9,040517E-3
1,390514E-2
6,770361E-3
7,743285E-3
1,390514E-2
1,455375E-2
4,500204E-3
6,121744E-3
1,455375E-2
1,974268E-2
1,325652E-2
1,001344E-2
1,358083E-2
1,325652E-2
9,364825E-3
1,131067E-2
2,039130E-2
1,844545E-2
9,040517E-3
1,098637E-2
1,617530E-2
1,390514E-2
1,195929E-2
1,455375E-2
1,747253E-2
1,066206E-2
7,418977E-3
1,131067E-2
1,941838E-2
1,163498E-2
5,473128E-3
1,033775E-2
1,358083E-2
1,001344E-2
9,364825E-3
1,260791E-2
1,941838E-2
2,298577E-2
3,887686E-2
6,579443E-2
7,001044E-2
6,287566E-2
5,411934E-2
4,893041E-2
4,374148E-2
4,374148E-2
4,763318E-2
5,022765E-2
3,952548E-2
2,849900E-2
2,201284E-2
2,071561E-2
7,743285E-3
-5,229039E-3
-1,268813E-2
-1,917429E-2
-3,668692E-2
-4,090293E-2
-3,863277E-2
-3,474108E-2
-3,798416E-2
-3,474108E-2
-2,695768E-2
-2,274168E-2
-2,176875E-2
-1,333674E-2
2,554355E-3
2,230047E-3
-1,013034E-3
6,446052E-3
1,649960E-2
1,649960E-2
1,844545E-2
2,266146E-2
2,590454E-2
1,747253E-2
1,941838E-2
2,622885E-2
3,141778E-2
2,655315E-2
2,428300E-2
2,752608E-2
2,590454E-2
2,071561E-2
2,298577E-2
3,141778E-2
2,785039E-2
1,682391E-2
1,844545E-2
2,558023E-2
2,168853E-2
1,747253E-2
2,201284E-2
2,363438E-2
1,520237E-2
1,325652E-2
1,617530E-2
2,233715E-2
1,617530E-2
1,325652E-2
1,714822E-2
1,747253E-2
1,293221E-2
1,293221E-2
1,844545E-2
1,682391E-2
8,067593E-3
1,001344E-2
1,714822E-2
1,682391E-2
1,293221E-2
1,293221E-2
1,649960E-2
7,743285E-3
8,716209E-3
1,358083E-2
1,909407E-2
1,293221E-2
6,446052E-3
6,446052E-3
2,878663E-3
-4,256115E-3
-1,041797E-2
-1,560690E-2
-2,403891E-2
-1,430967E-2
2,817469E-2
8,817169E-2
1,591952E-1
2,444882E-1
3,284840E-1
4,147500E-1
4,932325E-1
5,759311E-1
6,596026E-1
7,387338E-1
8,084600E-1
8,781862E-1
9,482368E-1
1,005639E+0
1,048448E+0
1,077960E+0
1,086716E+0
1,046502E+0
9,657494E-1
8,726730E-1
7,627326E-1
6,330093E-1
4,987458E-1
3,735628E-1
2,532445E-1
1,296831E-1
1,909407E-2
-8,565745E-2
-1,865173E-1
-2,906202E-1
-3,781833E-1
-4,459637E-1
-4,949343E-1
-5,374186E-1
-5,620660E-1
-5,692008E-1
-5,776328E-1
-5,876864E-1
-5,805516E-1
-5,627146E-1
-5,477965E-1
-5,364457E-1
-5,199060E-1
-5,001232E-1
-4,884481E-1
-4,728813E-1
-4,527742E-1
-4,281268E-1
-4,206677E-1
-4,109385E-1
-3,885612E-1
-3,668326E-1
-3,522387E-1
-3,292128E-1
-3,006737E-1
-2,744048E-1
-2,591623E-1
-2,319204E-1
-2,030570E-1
-1,787339E-1
-1,634914E-1
-1,446815E-1
-1,281418E-1
-1,154938E-1
-1,031701E-1
-9,214361E-2
-7,527959E-2
-7,041497E-2
-7,138789E-2
-6,133434E-2
-4,965925E-2
-4,414601E-2
-4,090293E-2
-3,603831E-2
-2,695768E-2
-2,955215E-2
-2,630907E-2
-1,820136E-2
-7,174888E-3
-1,041797E-2
-1,333674E-2
-5,877655E-3
-2,958882E-3
-6,201963E-3
-2,634574E-3
2,554355E-3
4,175896E-3
-3,931807E-3
-4,010948E-5
8,716209E-3
8,716209E-3
5,473128E-3
7,743285E-3
9,040517E-3
2,230047E-3
2,230047E-3
6,770361E-3
1,260791E-2
8,391901E-3
4,175896E-3
9,040517E-3
1,487806E-2
8,067593E-3
7,094669E-3
1,033775E-2
1,293221E-2
4,500204E-3
4,824512E-3
1,163498E-2
1,390514E-2
8,391901E-3
6,770361E-3
9,040517E-3
7,094669E-3
4,824512E-3
5,797436E-3
1,455375E-2
8,391901E-3
-3,644176E-4
1,905739E-3
9,689133E-3
5,797436E-3
4,175896E-3
9,040517E-3
9,040517E-3
-3,644176E-4
1,581431E-3
7,418977E-3
1,195929E-2
5,473128E-3
2,841986E-4
5,473128E-3
6,446052E-3
1,581431E-3
3,527280E-3
1,131067E-2
9,364825E-3
2,841986E-4
1,581431E-3
7,743285E-3
1,131067E-2
5,473128E-3
4,824512E-3
8,716209E-3
7,094669E-3
4,500204E-3
5,797436E-3
1,422945E-2
9,689133E-3
9,328148E-4
7,094669E-3
1,293221E-2
9,364825E-3
1,001344E-2
1,195929E-2
1,358083E-2
3,202971E-3
5,473128E-3
1,358083E-2
1,714822E-2
1,033775E-2
8,716209E-3
1,390514E-2
1,098637E-2
9,040517E-3
1,001344E-2
1,747253E-2
1,585099E-2
7,743285E-3
8,067593E-3
1,714822E-2
1,293221E-2
1,163498E-2
1,552668E-2
1,714822E-2
6,770361E-3
6,446052E-3
1,163498E-2
1,779684E-2
1,001344E-2
6,770361E-3
1,001344E-2
8,391901E-3
3,851588E-3
6,121744E-3
1,390514E-2
1,066206E-2
1,905739E-3
6,770361E-3
1,455375E-2
9,689133E-3
5,797436E-3
6,446052E-3
1,066206E-2
3,202971E-3
5,148820E-3
1,033775E-2
1,487806E-2
8,716209E-3
3,202971E-3
4,500204E-3
5,148820E-3
1,257123E-3
2,878663E-3
9,689133E-3
8,391901E-3
-1,661650E-3
1,257123E-3
6,121744E-3
6,446052E-3
1,905739E-3
1,905739E-3
2,554355E-3
-1,661650E-3
-3,931807E-3
2,230047E-3
9,364825E-3
2,230047E-3
-4,904731E-3
-1,661650E-3
2,230047E-3
-3,283190E-3
-4,580423E-3
2,841986E-4
6,085067E-4
-8,472120E-3
-5,877655E-3
-4,010948E-5
-1,013034E-3
-7,823504E-3
-9,120736E-3
-7,823504E-3
-1,106658E-2
-1,333674E-2
-1,106658E-2
-3,931807E-3
-9,769352E-3
-1,884998E-2
-1,528259E-2
-9,445044E-3
-1,398536E-2
-1,593121E-2
-1,203951E-2
-9,445044E-3
-2,014721E-2
-1,982290E-2
-1,593121E-2
-1,074228E-2
-1,657982E-2
-1,755275E-2
-1,560690E-2
-1,625551E-2
-1,884998E-2
-1,755275E-2
-1,236382E-2
-1,463397E-2
-2,403891E-2
-1,949860E-2
-1,333674E-2
-1,268813E-2
-1,755275E-2
-1,528259E-2
-1,236382E-2
-1,852567E-2
-1,917429E-2
-1,722844E-2
-1,041797E-2
-1,528259E-2
-2,176875E-2
-1,787705E-2
-1,106658E-2
-1,722844E-2
-1,593121E-2
-1,203951E-2
-1,106658E-2
-2,241737E-2
-2,079583E-2
-1,398536E-2
-1,106658E-2
-1,463397E-2
-1,593121E-2
-1,139089E-2
-1,528259E-2
-1,820136E-2
-1,430967E-2
-7,174888E-3
-1,106658E-2
-1,657982E-2
-1,366105E-2
-7,174888E-3
-1,430967E-2
-1,333674E-2
-9,769352E-3
-6,201963E-3
-1,884998E-2
-1,820136E-2
-1,301243E-2
-7,823504E-3
-1,430967E-2
-1,690413E-2
-1,463397E-2
-1,690413E-2
-2,339029E-2
-2,176875E-2
-1,625551E-2
-2,209306E-2
-3,117369E-2
-2,922784E-2
-2,403891E-2
-2,760630E-2
-3,084938E-2
-2,857922E-2
-2,566045E-2
-3,214661E-2
-3,020076E-2
-2,793061E-2
-2,306598E-2
-2,825491E-2
-3,214661E-2
-2,793061E-2
-1,982290E-2
-2,144444E-2
-1,787705E-2
-9,120736E-3
-5,229039E-3
-1,041797E-2
-1,013034E-3
8,067593E-3
1,552668E-2
1,747253E-2
2,395869E-2
3,595809E-2
3,822825E-2
4,341718E-2
5,347073E-2
6,644305E-2
6,838890E-2
7,001044E-2
7,811814E-2
8,719877E-2
8,590154E-2
8,882031E-2
9,887386E-2
1,014683E-1
9,206339E-2
9,660370E-2
1,053600E-1
1,076302E-1
1,008197E-1
9,854955E-2
1,011440E-1
9,595509E-2
9,400924E-2
9,271201E-2
9,822524E-2
9,044185E-2
8,428000E-2
8,914462E-2
9,173908E-2
8,492861E-2
8,233415E-2
8,265846E-2
8,298276E-2
7,325352E-2
7,163198E-2
7,617229E-2
7,909107E-2
7,260490E-2
6,644305E-2
6,903752E-2
6,709167E-2
6,157843E-2
6,157843E-2
6,644305E-2
6,352428E-2
5,444365E-2
5,703812E-2
6,287566E-2
5,638950E-2
5,282211E-2
5,574088E-2
5,736242E-2
4,795749E-2
4,860611E-2
5,120057E-2
5,476796E-2
4,990334E-2
4,406579E-2
4,666026E-2
4,957903E-2
4,309287E-2
4,244425E-2
4,601164E-2
4,601164E-2
3,595809E-2
3,822825E-2
4,374148E-2
4,276856E-2
3,595809E-2
3,433655E-2
3,757963E-2
3,076916E-2
2,590454E-2
3,271501E-2
3,822825E-2
2,979624E-2
2,493161E-2
2,622885E-2
2,558023E-2
2,006699E-2
2,136422E-2
2,882331E-2
2,817469E-2
1,779684E-2
2,071561E-2
2,752608E-2
2,720177E-2
2,233715E-2
2,298577E-2
2,525592E-2
2,201284E-2
2,006699E-2
2,331007E-2
3,271501E-2
2,817469E-2
1,909407E-2
2,363438E-2
2,687746E-2
2,201284E-2
2,103992E-2
2,460731E-2
2,752608E-2
1,812114E-2
1,779684E-2
2,395869E-2
2,817469E-2
2,006699E-2
1,682391E-2
2,168853E-2
2,103992E-2
1,714822E-2
1,812114E-2
2,590454E-2
2,331007E-2
1,455375E-2
1,876976E-2
2,395869E-2
2,266146E-2
2,201284E-2
2,233715E-2
2,493161E-2
1,649960E-2
1,552668E-2
2,201284E-2
2,785039E-2
2,298577E-2
1,779684E-2
2,168853E-2
2,298577E-2
1,844545E-2
1,909407E-2
2,331007E-2
2,558023E-2
1,520237E-2
1,682391E-2
2,298577E-2
2,201284E-2
1,876976E-2
1,812114E-2
2,103992E-2
1,487806E-2
1,066206E-2
1,487806E-2
2,168853E-2
1,585099E-2
7,094669E-3
6,770361E-3
1,325652E-2
1,098637E-2
1,066206E-2
1,649960E-2
1,844545E-2
9,689133E-3
1,228360E-2
1,812114E-2
1,941838E-2
1,844545E-2
1,909407E-2
2,298577E-2
1,974268E-2
2,039130E-2
2,460731E-2
2,979624E-2
2,460731E-2
1,876976E-2
2,168853E-2
2,849900E-2
2,558023E-2
2,071561E-2
2,363438E-2
2,525592E-2
1,747253E-2
2,039130E-2
2,525592E-2
2,687746E-2
1,941838E-2
1,747253E-2
2,136422E-2
2,039130E-2
1,293221E-2
1,747253E-2
2,590454E-2
2,298577E-2
1,195929E-2
1,649960E-2
2,298577E-2
2,071561E-2
1,876976E-2
1,876976E-2
2,201284E-2
1,455375E-2
1,260791E-2
1,876976E-2
2,655315E-2
2,071561E-2
1,552668E-2
1,844545E-2
2,071561E-2
1,617530E-2
1,682391E-2
2,363438E-2
2,298577E-2
1,163498E-2
1,390514E-2
1,974268E-2
1,876976E-2
1,422945E-2
1,293221E-2
1,487806E-2
1,163498E-2
1,001344E-2
1,293221E-2
2,136422E-2
1,649960E-2
7,094669E-3
1,066206E-2
1,520237E-2
1,066206E-2
9,689133E-3
1,585099E-2
1,455375E-2
5,473128E-3
9,040517E-3
1,649960E-2
1,909407E-2
1,260791E-2
1,228360E-2
1,552668E-2
1,293221E-2
1,228360E-2
1,585099E-2
2,103992E-2
1,585099E-2
8,067593E-3
1,487806E-2
2,298577E-2
1,909407E-2
2,006699E-2
2,331007E-2
2,363438E-2
1,585099E-2
1,714822E-2
2,039130E-2
2,331007E-2
2,039130E-2
1,941838E-2
2,298577E-2
2,201284E-2
1,520237E-2
1,812114E-2
2,395869E-2
2,201284E-2
1,195929E-2
1,358083E-2
2,071561E-2
1,812114E-2
1,617530E-2
1,876976E-2
2,039130E-2
1,325652E-2
1,293221E-2
1,617530E-2
2,201284E-2
1,779684E-2
1,163498E-2
1,390514E-2
1,876976E-2
1,260791E-2
1,195929E-2
1,941838E-2
1,974268E-2
9,364825E-3
1,358083E-2
1,844545E-2
1,812114E-2
1,358083E-2
1,325652E-2
1,844545E-2
1,293221E-2
1,033775E-2
1,390514E-2
2,039130E-2
1,422945E-2
7,743285E-3
1,098637E-2
1,552668E-2
9,040517E-3
8,391901E-3
1,617530E-2
1,552668E-2
3,202971E-3
7,418977E-3
1,195929E-2
1,487806E-2
1,066206E-2
1,066206E-2
1,585099E-2
1,228360E-2
9,689133E-3
1,131067E-2
2,006699E-2
1,682391E-2
9,689133E-3
1,455375E-2
2,103992E-2
1,779684E-2
1,617530E-2
1,909407E-2
2,266146E-2
1,131067E-2
1,325652E-2
1,909407E-2
2,266146E-2
1,649960E-2
1,358083E-2
1,617530E-2
1,390514E-2
1,033775E-2
1,325652E-2
2,103992E-2
1,779684E-2
8,391901E-3
1,001344E-2
1,649960E-2
1,520237E-2
1,358083E-2
1,520237E-2
1,649960E-2
1,066206E-2
8,391901E-3
1,131067E-2
1,941838E-2
1,649960E-2
1,260791E-2
1,390514E-2
1,649960E-2
1,422945E-2
1,422945E-2
1,844545E-2
1,779684E-2
1,195929E-2
1,682391E-2
2,460731E-2
2,168853E-2
1,844545E-2
2,136422E-2
2,233715E-2
1,487806E-2
1,487806E-2
1,844545E-2
2,493161E-2
1,844545E-2
1,228360E-2
1,455375E-2
1,585099E-2
1,325652E-2
1,617530E-2
2,428300E-2
2,071561E-2
1,131067E-2
1,358083E-2
1,974268E-2
1,844545E-2
1,585099E-2
1,812114E-2
2,071561E-2
1,552668E-2
1,487806E-2
1,941838E-2
2,687746E-2
2,039130E-2
1,520237E-2
1,876976E-2
2,266146E-2
1,812114E-2
1,682391E-2
2,266146E-2
2,201284E-2
1,163498E-2
1,390514E-2
1,974268E-2
2,298577E-2
1,876976E-2
2,006699E-2
2,428300E-2
1,585099E-2
1,325652E-2
1,747253E-2
2,331007E-2
1,779684E-2
1,487806E-2
1,714822E-2
2,168853E-2
1,520237E-2
1,520237E-2
2,103992E-2
2,136422E-2
1,131067E-2
1,455375E-2
1,812114E-2
2,103992E-2
1,585099E-2
1,390514E-2
1,747253E-2
1,487806E-2
1,260791E-2
1,649960E-2
2,298577E-2
1,844545E-2
1,066206E-2
1,358083E-2
2,039130E-2
1,487806E-2
1,422945E-2
1,747253E-2
2,006699E-2
1,033775E-2
1,066206E-2
1,909407E-2
2,525592E-2
1,714822E-2
1,390514E-2
1,585099E-2
1,649960E-2
1,066206E-2
1,163498E-2
1,974268E-2
1,909407E-2
1,066206E-2
1,325652E-2
1,552668E-2
1,163498E-2
1,163498E-2
1,585099E-2
1,812114E-2
6,770361E-3
8,391901E-3
1,422945E-2
1,649960E-2
8,716209E-3
7,094669E-3
1,001344E-2
8,391901E-3
5,148820E-3
9,689133E-3
1,714822E-2
1,228360E-2
4,824512E-3
8,067593E-3
1,487806E-2
1,163498E-2
1,066206E-2
1,260791E-2
1,358083E-2
5,473128E-3
9,364825E-3
1,358083E-2
2,071561E-2
1,325652E-2
1,131067E-2
1,682391E-2
1,617530E-2
1,163498E-2
1,131067E-2
1,844545E-2
1,649960E-2
5,797436E-3
1,066206E-2
2,006699E-2
1,552668E-2
1,260791E-2
1,682391E-2
1,779684E-2
7,743285E-3
8,391901E-3
1,358083E-2
2,006699E-2
1,325652E-2
8,391901E-3
1,325652E-2
1,714822E-2
1,098637E-2
1,098637E-2
1,876976E-2
1,876976E-2
8,716209E-3
1,260791E-2
1,747253E-2
1,552668E-2
1,293221E-2
1,422945E-2
1,617530E-2
6,121744E-3
9,040517E-3
1,163498E-2
1,649960E-2
1,325652E-2
9,040517E-3
1,163498E-2
1,358083E-2
7,418977E-3
8,716209E-3
1,714822E-2
1,649960E-2
8,391901E-3
1,001344E-2
1,812114E-2
1,909407E-2
1,455375E-2
1,520237E-2
1,812114E-2
1,325652E-2
1,228360E-2
1,617530E-2
2,363438E-2
1,617530E-2
8,391901E-3
7,743285E-3
2,071561E-2
2,882331E-2
4,082271E-2
6,806459E-2
7,455075E-2
6,287566E-2
6,028120E-2
5,801104E-2
5,865966E-2
5,801104E-2
5,379503E-2
4,925472E-2
4,244425E-2
3,725532E-2
3,368793E-2
3,433655E-2
1,682391E-2
-2,958882E-3
-9,120736E-3
-1,495828E-2
-2,760630E-2
-3,538969E-2
-3,571400E-2
-3,344384E-2
-4,122724E-2
-3,733554E-2
-2,760630E-2
-1,787705E-2
-2,014721E-2
-1,657982E-2
-5,877655E-3
-1,013034E-3
-6,887257E-4
2,878663E-3
1,455375E-2
1,552668E-2
1,195929E-2
1,585099E-2
2,103992E-2
1,422945E-2
1,779684E-2
2,558023E-2
2,752608E-2
2,136422E-2
2,298577E-2
2,849900E-2
3,498517E-2
2,720177E-2
2,558023E-2
3,206639E-2
2,979624E-2
2,558023E-2
3,012054E-2
3,693101E-2
3,336362E-2
2,168853E-2
2,720177E-2
3,466086E-2
3,076916E-2
3,012054E-2
2,849900E-2
2,785039E-2
1,747253E-2
1,747253E-2
2,395869E-2
3,109347E-2
2,525592E-2
1,714822E-2
1,844545E-2
1,779684E-2
1,066206E-2
1,195929E-2
1,649960E-2
1,812114E-2
9,364825E-3
1,195929E-2
1,876976E-2
2,039130E-2
1,487806E-2
1,520237E-2
1,552668E-2
7,418977E-3
7,094669E-3
1,098637E-2
1,293221E-2
5,797436E-3
-7,499196E-3
-1,657982E-2
-2,209306E-2
-1,755275E-2
1,487806E-2
6,287566E-2
1,257914E-1
1,977878E-1
2,824322E-1
3,677253E-1
4,569100E-1
5,370141E-1
6,132265E-1
6,913848E-1
7,662999E-1
8,347290E-1
9,008878E-1
9,644522E-1
1,016342E+0
1,047151E+0
1,064339E+0
1,049421E+0
9,939642E-1
9,051038E-1
8,032711E-1
6,884660E-1
5,499864E-1
4,222090E-1
2,999449E-1
1,805995E-1
6,968613E-2
-3,928139E-2
-1,401412E-1
-2,345149E-1
-3,318073E-1
-4,080197E-1
-4,595847E-1
-5,014204E-1
-5,432562E-1
-5,604445E-1
-5,643362E-1
-5,672550E-1
-5,695251E-1
-5,604445E-1
-5,458506E-1
-5,332026E-1
-5,189331E-1
-4,975287E-1
-4,722327E-1
-4,621791E-1
-4,579631E-1
-4,404505E-1
-4,258566E-1
-4,112628E-1
-3,924529E-1
-3,700756E-1
-3,528873E-1
-3,438067E-1
-3,155919E-1
-2,825125E-1
-2,555949E-1
-2,387309E-1
-2,208939E-1
-1,943007E-1
-1,667345E-1
-1,514920E-1
-1,336550E-1
-1,090076E-1
-9,927839E-2
-9,635961E-2
-7,592820E-2
-5,744264E-2
-4,641617E-2
-4,447032E-2
-4,447032E-2
-3,895708E-2
-3,798416E-2
-3,214661E-2
-2,760630E-2
-2,371460E-2
-2,144444E-2
-1,917429E-2
-7,823504E-3
2,554355E-3
-4,580423E-3
-8,147812E-3
-3,644176E-4
7,094669E-3
3,851588E-3
7,094669E-3
1,649960E-2
1,941838E-2
1,617530E-2
1,487806E-2
2,071561E-2
2,266146E-2
2,428300E-2
2,914762E-2
3,693101E-2
2,979624E-2
2,168853E-2
2,525592E-2
2,849900E-2
1,974268E-2
1,714822E-2
1,649960E-2
1,520237E-2
3,527280E-3
3,527280E-3
1,487806E-2
2,006699E-2
1,455375E-2
6,770361E-3
3,851588E-3
1,066206E-2
7,418977E-3
5,797436E-3
1,293221E-2
1,066206E-2
1,257123E-3
6,446052E-3
8,716209E-3
9,689133E-3
4,500204E-3
8,716209E-3
1,747253E-2
1,195929E-2
3,202971E-3
6,085067E-4
7,094669E-3
3,851588E-3
-1,337342E-3
3,851588E-3
1,195929E-2
3,851588E-3
1,581431E-3
6,121744E-3
5,797436E-3
-6,201963E-3
-5,877655E-3
4,824512E-3
9,364825E-3
1,257123E-3
2,230047E-3
7,418977E-3
-4,010948E-5
-7,823504E-3
-3,607499E-3
6,121744E-3
-6,887257E-4
-8,472120E-3
-3,283190E-3
-3,607499E-3
-6,526271E-3
-5,553347E-3
-5,553347E-3
6,085067E-4
-1,985958E-3
4,500204E-3
4,824512E-3
6,446052E-3
9,328148E-4
2,230047E-3
1,001344E-2
1,293221E-2
1,195929E-2
1,941838E-2
2,914762E-2
2,882331E-2
1,617530E-2
1,131067E-2
1,293221E-2
1,552668E-2
1,844545E-2
2,168853E-2
2,266146E-2
1,293221E-2
9,040517E-3
7,743285E-3
1,195929E-2
8,067593E-3
6,121744E-3
9,364825E-3
8,716209E-3
2,230047E-3
-2,958882E-3
-2,310266E-3
-3,931807E-3
-5,229039E-3
6,446052E-3
1,649960E-2
1,033775E-2
-3,607499E-3
-2,958882E-3
2,230047E-3
-5,553347E-3
-1,041797E-2
-5,553347E-3
-2,958882E-3
-8,147812E-3
-8,796428E-3
-6,850580E-3
-4,010948E-5
-3,283190E-3
-5,553347E-3
-4,256115E-3
-4,904731E-3
-1,301243E-2
-1,074228E-2
-4,256115E-3
2,230047E-3
-4,256115E-3
-8,472120E-3
-3,607499E-3
-1,009366E-2
-1,268813E-2
-5,553347E-3
5,473128E-3
3,851588E-3
-1,009366E-2
-1,366105E-2
-7,499196E-3
-1,139089E-2
-1,203951E-2
-1,337342E-3
2,554355E-3
-1,463397E-2
-2,112014E-2
-1,755275E-2
-5,877655E-3
-6,850580E-3
-1,657982E-2
-1,528259E-2
-1,528259E-2
-1,528259E-2
-1,593121E-2
-1,074228E-2
-1,495828E-2
-2,047152E-2
-1,139089E-2
-3,283190E-3
2,230047E-3
-1,985958E-3
-8,147812E-3
-7,823504E-3
-1,333674E-2
-2,241737E-2
-1,560690E-2
-3,644176E-4
-7,174888E-3
-2,566045E-2
-3,020076E-2
-1,884998E-2
-1,657982E-2
-1,560690E-2
-1,722844E-2
-2,014721E-2
-2,793061E-2
-2,533614E-2
-1,657982E-2
-1,495828E-2
-2,112014E-2
-2,630907E-2
-2,241737E-2
-1,528259E-2
-1,139089E-2
-7,499196E-3
2,554355E-3
2,230047E-3
-5,877655E-3
-2,310266E-3
2,554355E-3
-3,607499E-3
-1,985958E-3
7,094669E-3
1,293221E-2
8,716209E-3
1,066206E-2
1,358083E-2
1,585099E-2
1,228360E-2
1,066206E-2
1,390514E-2
2,103992E-2
1,812114E-2
1,779684E-2
2,363438E-2
1,941838E-2
7,418977E-3
1,098637E-2
1,779684E-2
1,520237E-2
1,066206E-2
1,293221E-2
1,228360E-2
1,257123E-3
-2,958882E-3
1,257123E-3
1,358083E-2
5,797436E-3
-6,850580E-3
-2,634574E-3
3,202971E-3
-3,607499E-3
-3,931807E-3
-3,644176E-4
-3,283190E-3
-1,236382E-2
-7,499196E-3
-2,634574E-3
-3,644176E-4
-7,174888E-3
-6,526271E-3
-2,958882E-3
-1,009366E-2
-1,787705E-2
-1,106658E-2
1,905739E-3
-4,580423E-3
-1,333674E-2
-1,268813E-2
-1,203951E-2
-1,593121E-2
-1,366105E-2
-3,283190E-3
5,473128E-3
-1,013034E-3
-1,337342E-3
9,364825E-3
1,909407E-2
1,909407E-2
2,655315E-2
4,114702E-2
5,120057E-2
5,282211E-2
5,833535E-2
7,584799E-2
8,103691E-2
7,390214E-2
8,557723E-2
1,040628E-1
1,095760E-1
1,108733E-1
1,141163E-1
1,163865E-1
1,008197E-1
1,001711E-1
1,131434E-1
1,222240E-1
1,180080E-1
1,102246E-1
1,115219E-1
1,111976E-1
1,053600E-1
1,111976E-1
1,160622E-1
1,118462E-1
1,017926E-1
1,021169E-1
1,060086E-1
1,043871E-1
1,017926E-1
1,050357E-1
1,047114E-1
9,530647E-2
9,011754E-2
8,882031E-2
9,011754E-2
8,265846E-2
7,552368E-2
7,455075E-2
7,552368E-2
6,806459E-2
7,163198E-2
8,071261E-2
8,038830E-2
6,936182E-2
7,001044E-2
6,968613E-2
7,195629E-2
7,033475E-2
7,260490E-2
7,682091E-2
7,228060E-2
6,644305E-2
7,065906E-2
7,779383E-2
7,098336E-2
6,190274E-2
6,255135E-2
6,482151E-2
5,963258E-2
5,801104E-2
6,125412E-2
5,801104E-2
4,633595E-2
5,087626E-2
5,833535E-2
5,671381E-2
4,795749E-2
4,633595E-2
4,730887E-2
4,795749E-2
4,601164E-2
4,406579E-2
5,120057E-2
4,049840E-2
3,303932E-2
4,049840E-2
4,471441E-2
3,725532E-2
3,498517E-2
3,044485E-2
2,849900E-2
2,331007E-2
3,303932E-2
4,114702E-2
4,439010E-2
3,790394E-2
3,141778E-2
3,433655E-2
3,530947E-2
3,368793E-2
3,563378E-2
4,244425E-2
4,244425E-2
3,628240E-2
4,114702E-2
4,795749E-2
4,666026E-2
4,049840E-2
3,725532E-2
3,044485E-2
2,298577E-2
2,849900E-2
3,206639E-2
3,530947E-2
3,076916E-2
2,493161E-2
1,649960E-2
1,455375E-2
1,747253E-2
2,201284E-2
3,174208E-2
2,882331E-2
1,649960E-2
1,585099E-2
1,552668E-2
1,001344E-2
6,121744E-3
1,617530E-2
2,558023E-2
2,201284E-2
1,714822E-2
1,649960E-2
1,844545E-2
1,390514E-2
1,228360E-2
1,844545E-2
2,460731E-2
1,844545E-2
1,585099E-2
2,006699E-2
2,331007E-2
1,682391E-2
2,006699E-2
2,590454E-2
2,428300E-2
1,909407E-2
1,552668E-2
1,779684E-2
1,487806E-2
9,040517E-3
9,364825E-3
1,617530E-2
1,358083E-2
6,121744E-3
1,033775E-2
1,293221E-2
9,040517E-3
9,040517E-3
1,260791E-2
1,131067E-2
-3,644176E-4
-3,644176E-4
6,121744E-3
7,743285E-3
6,085067E-4
2,554355E-3
6,770361E-3
3,202971E-3
-5,877655E-3
-7,823504E-3
1,905739E-3
-3,283190E-3
-9,445044E-3
-3,283190E-3
2,230047E-3
-3,931807E-3
-4,904731E-3
-3,283190E-3
-2,958882E-3
-1,171520E-2
-1,560690E-2
-1,009366E-2
3,851588E-3
6,085067E-4
-1,661650E-3
-3,644176E-4
-5,553347E-3
-1,333674E-2
-9,445044E-3
2,841986E-4
-1,985958E-3
-1,495828E-2
-1,236382E-2
-3,607499E-3
-2,634574E-3
-5,553347E-3
-4,256115E-3
9,328148E-4
-5,553347E-3
-6,526271E-3
-3,607499E-3
2,230047E-3
-3,607499E-3
-7,823504E-3
-3,931807E-3
6,085067E-4
-3,607499E-3
-1,013034E-3
4,500204E-3
2,878663E-3
-4,580423E-3
-1,013034E-3
1,905739E-3
1,581431E-3
-3,283190E-3
-4,904731E-3
-1,013034E-3
-3,283190E-3
-4,904731E-3
9,328148E-4
8,716209E-3
1,905739E-3
-5,229039E-3
-6,887257E-4
4,175896E-3
-1,013034E-3
2,841986E-4
5,473128E-3
5,148820E-3
-4,904731E-3
-4,010948E-5
5,473128E-3
4,500204E-3
-1,337342E-3
-3,931807E-3
-1,661650E-3
-1,337342E-3
-6,201963E-3
-6,201963E-3
1,905739E-3
-2,310266E-3
-1,106658E-2
-6,526271E-3
-1,661650E-3
-5,229039E-3
-6,850580E-3
-2,310266E-3
2,554355E-3
-3,931807E-3
-4,904731E-3
-4,010948E-5
6,770361E-3
-1,013034E-3
-7,174888E-3
-2,634574E-3
1,581431E-3
-9,769352E-3
-9,769352E-3
1,257123E-3
-2,310266E-3
-1,139089E-2
-4,256115E-3
4,175896E-3
6,085067E-4
-5,229039E-3
-4,256115E-3
-2,310266E-3
-4,904731E-3
-2,634574E-3
1,905739E-3
1,228360E-2
7,418977E-3
-4,010948E-5
4,824512E-3
1,195929E-2
6,770361E-3
7,418977E-3
1,001344E-2
1,033775E-2
1,257123E-3
1,257123E-3
5,473128E-3
9,364825E-3
2,554355E-3
-4,010948E-5
4,175896E-3
9,328148E-4
-2,958882E-3
-1,661650E-3
6,770361E-3
4,500204E-3
-5,877655E-3
-1,337342E-3
5,473128E-3
4,175896E-3
6,085067E-4
9,328148E-4
5,473128E-3
9,328148E-4
2,841986E-4
2,230047E-3
7,743285E-3
3,851588E-3
-1,337342E-3
2,878663E-3
9,689133E-3
6,085067E-4
1,257123E-3
8,716209E-3
7,743285E-3
-1,013034E-3
-4,010948E-5
8,067593E-3
8,391901E-3
2,230047E-3
3,527280E-3
9,689133E-3
5,797436E-3
-3,607499E-3
9,328148E-4
9,040517E-3
4,824512E-3
-8,796428E-3
-5,877655E-3
7,094669E-3
6,121744E-3
4,500204E-3
7,094669E-3
7,743285E-3
-5,553347E-3
-5,877655E-3
5,473128E-3
1,293221E-2
8,067593E-3
7,094669E-3
8,716209E-3
7,094669E-3
3,851588E-3
2,841986E-4
1,033775E-2
1,422945E-2
6,446052E-3
5,797436E-3
1,066206E-2
1,001344E-2
7,418977E-3
8,716209E-3
1,293221E-2
7,743285E-3
8,716209E-3
1,422945E-2
2,071561E-2
1,422945E-2
1,001344E-2
1,585099E-2
1,779684E-2
1,487806E-2
1,617530E-2
2,168853E-2
2,006699E-2
9,689133E-3
1,228360E-2
2,006699E-2
1,779684E-2
1,422945E-2
1,487806E-2
1,876976E-2
1,325652E-2
9,689133E-3
1,325652E-2
2,168853E-2
1,714822E-2
1,098637E-2
1,585099E-2
2,136422E-2
1,520237E-2
1,520237E-2
2,136422E-2
2,233715E-2
1,195929E-2
1,163498E-2
1,682391E-2
2,039130E-2
1,455375E-2
1,195929E-2
1,617530E-2
1,455375E-2
9,689133E-3
1,163498E-2
1,520237E-2
1,422945E-2
5,148820E-3
8,716209E-3
1,585099E-2
1,325652E-2
1,163498E-2
1,422945E-2
1,649960E-2
1,131067E-2
1,260791E-2
1,844545E-2
2,460731E-2
1,714822E-2
1,195929E-2
1,617530E-2
2,233715E-2
1,455375E-2
1,682391E-2
2,363438E-2
2,395869E-2
1,422945E-2
1,520237E-2
1,974268E-2
1,974268E-2
1,617530E-2
1,487806E-2
1,812114E-2
1,552668E-2
1,358083E-2
1,747253E-2
2,428300E-2
2,006699E-2
1,390514E-2
1,422945E-2
2,071561E-2
1,552668E-2
1,552668E-2
2,331007E-2
2,460731E-2
1,260791E-2
1,520237E-2
2,201284E-2
2,266146E-2
1,585099E-2
1,747253E-2
1,974268E-2
1,325652E-2
8,716209E-3
1,163498E-2
2,103992E-2
1,455375E-2
7,418977E-3
1,195929E-2
1,585099E-2
1,066206E-2
1,033775E-2
1,293221E-2
1,552668E-2
4,824512E-3
3,202971E-3
1,293221E-2
1,941838E-2
1,001344E-2
7,743285E-3
1,098637E-2
1,033775E-2
8,067593E-3
1,131067E-2
2,006699E-2
1,779684E-2
7,094669E-3
1,033775E-2
1,779684E-2
1,585099E-2
1,358083E-2
1,520237E-2
1,812114E-2
1,131067E-2
1,163498E-2
1,390514E-2
2,039130E-2
1,487806E-2
8,716209E-3
1,066206E-2
1,098637E-2
5,148820E-3
6,121744E-3
1,390514E-2
1,714822E-2
8,067593E-3
6,770361E-3
1,066206E-2
8,067593E-3
6,770361E-3
1,228360E-2
1,487806E-2
8,067593E-3
3,851588E-3
6,446052E-3
1,747253E-2
1,260791E-2
6,121744E-3
8,067593E-3
1,131067E-2
7,743285E-3
1,390514E-2
1,844545E-2
1,974268E-2
1,325652E-2
1,649960E-2
1,974268E-2
2,168853E-2
1,844545E-2
1,585099E-2
2,006699E-2
1,974268E-2
1,422945E-2
1,844545E-2
2,525592E-2
1,714822E-2
7,743285E-3
1,228360E-2
1,909407E-2
1,552668E-2
1,390514E-2
1,585099E-2
1,909407E-2
7,094669E-3
6,446052E-3
1,293221E-2
2,103992E-2
1,552668E-2
1,260791E-2
1,682391E-2
1,876976E-2
1,552668E-2
1,585099E-2
2,266146E-2
2,039130E-2
1,163498E-2
1,390514E-2
1,941838E-2
2,168853E-2
1,487806E-2
1,455375E-2
1,909407E-2
1,390514E-2
1,260791E-2
1,617530E-2
2,622885E-2
1,844545E-2
8,716209E-3
8,716209E-3
1,649960E-2
1,390514E-2
1,325652E-2
1,812114E-2
1,844545E-2
1,001344E-2
1,520237E-2
2,136422E-2
2,266146E-2
1,520237E-2
1,520237E-2
1,812114E-2
1,747253E-2
1,390514E-2
1,520237E-2
2,558023E-2
2,428300E-2
1,649960E-2
1,812114E-2
2,525592E-2
2,201284E-2
1,974268E-2
1,974268E-2
2,331007E-2
1,682391E-2
1,422945E-2
1,779684E-2
2,558023E-2
1,876976E-2
1,390514E-2
1,617530E-2
2,136422E-2
1,422945E-2
1,293221E-2
1,617530E-2
1,649960E-2
6,121744E-3
9,364825E-3
1,714822E-2
1,714822E-2
1,033775E-2
8,716209E-3
1,098637E-2
7,743285E-3
7,743285E-3
1,033775E-2
1,714822E-2
1,358083E-2
5,797436E-3
1,033775E-2
1,293221E-2
7,743285E-3
1,066206E-2
1,520237E-2
1,779684E-2
7,743285E-3
5,148820E-3
1,358083E-2
1,844545E-2
1,195929E-2
9,689133E-3
1,390514E-2
1,228360E-2
9,040517E-3
1,163498E-2
1,844545E-2
1,585099E-2
6,770361E-3
8,391901E-3
1,520237E-2
1,260791E-2
1,228360E-2
1,649960E-2
1,812114E-2
1,098637E-2
8,716209E-3
1,228360E-2
1,747253E-2
7,743285E-3
1,001344E-2
2,752608E-2
4,211994E-2
5,865966E-2
6,644305E-2
6,579443E-2
5,606519E-2
3,920117E-2
4,601164E-2
5,865966E-2
5,249780E-2
4,147133E-2
3,920117E-2
4,017409E-2
2,752608E-2
1,779684E-2
1,260791E-2
1,033775E-2
-6,526271E-3
-2,144444E-2
-2,468752E-2
-2,825491E-2
-3,668692E-2
-3,571400E-2
-2,793061E-2
-2,598476E-2
-3,149799E-2
-2,274168E-2
-1,301243E-2
-7,174888E-3
-3,931807E-3
2,230047E-3
9,040517E-3
2,878663E-3
3,851588E-3
1,358083E-2
2,071561E-2
1,844545E-2
1,487806E-2
1,909407E-2
2,363438E-2
1,909407E-2
2,103992E-2
2,914762E-2
2,947193E-2
2,071561E-2
2,428300E-2
2,947193E-2
2,525592E-2
2,168853E-2
2,298577E-2
2,622885E-2
2,266146E-2
2,006699E-2
2,168853E-2
2,979624E-2
2,395869E-2
1,585099E-2
1,747253E-2
2,168853E-2
1,520237E-2
1,552668E-2
2,201284E-2
2,331007E-2
1,422945E-2
1,325652E-2
1,585099E-2
1,747253E-2
1,390514E-2
1,163498E-2
1,260791E-2
7,743285E-3
4,175896E-3
7,094669E-3
1,682391E-2
1,131067E-2
2,554355E-3
4,824512E-3
1,195929E-2
8,067593E-3
6,446052E-3
6,770361E-3
9,040517E-3
6,085067E-4
-1,337342E-3
2,841986E-4
-6,526271E-3
-2,468752E-2
-1,884998E-2
2,168853E-2
7,260490E-2
1,338991E-1
2,165977E-1
3,054581E-1
3,852379E-1
4,633962E-1
5,532295E-1
6,378739E-1
7,050057E-1
7,718132E-1
8,477013E-1
9,190491E-1
9,680196E-1
1,016990E+0
1,057853E+0
1,074068E+0
1,037746E+0
9,628307E-1
8,729973E-1
7,653270E-1
6,365767E-1
5,113938E-1
3,943185E-1
2,720544E-1
1,458985E-1
3,822825E-2
-6,814481E-2
-1,806797E-1
-2,815395E-1
-3,642381E-1
-4,329914E-1
-5,020690E-1
-5,383915E-1
-5,500666E-1
-5,562285E-1
-5,708223E-1
-5,756870E-1
-5,704980E-1
-5,578500E-1
-5,523368E-1
-5,325540E-1
-5,046635E-1
-4,865022E-1
-4,793675E-1
-4,573145E-1
-4,349373E-1
-4,174246E-1
-4,047766E-1
-3,901827E-1
-3,716972E-1
-3,571033E-1
-3,379691E-1
-3,168891E-1
-2,877014E-1
-2,692158E-1
-2,513789E-1
-2,234884E-1
-1,981924E-1
-1,810040E-1
-1,583025E-1
-1,378711E-1
-1,180883E-1
-1,135479E-1
-1,012242E-1
-8,565745E-2
-7,138789E-2
-6,782050E-2
-6,490173E-2
-5,679403E-2
-4,674048E-2
-4,641617E-2
-4,317309E-2
-3,117369E-2
-2,598476E-2
-3,052507E-2
-2,468752E-2
-1,430967E-2
-1,236382E-2
-1,463397E-2
-9,769352E-3
-5,553347E-3
-9,769352E-3
-9,445044E-3
-4,904731E-3
4,500204E-3
-3,644176E-4
-3,931807E-3
-1,013034E-3
1,905739E-3
-2,958882E-3
-2,634574E-3
2,554355E-3
1,257123E-3
-6,850580E-3
-3,931807E-3
4,175896E-3
6,446052E-3
2,878663E-3
2,878663E-3
5,148820E-3
2,841986E-4
-3,644176E-4
4,175896E-3
1,033775E-2
3,202971E-3
-1,337342E-3
4,175896E-3
7,094669E-3
1,905739E-3
3,851588E-3
9,364825E-3
9,364825E-3
-2,634574E-3
2,841986E-4
6,770361E-3
9,364825E-3
5,473128E-3
3,851588E-3
8,067593E-3
4,175896E-3
6,085067E-4
2,878663E-3
1,131067E-2
7,743285E-3
1,257123E-3
3,202971E-3
7,743285E-3
4,500204E-3
4,175896E-3
4,824512E-3
7,094669E-3
-4,904731E-3
-3,607499E-3
3,202971E-3
1,001344E-2
4,500204E-3
-3,644176E-4
2,878663E-3
2,230047E-3
-1,337342E-3
1,905739E-3
1,293221E-2
1,001344E-2
3,202971E-3
6,121744E-3
1,487806E-2
1,293221E-2
1,163498E-2
1,293221E-2
1,649960E-2
9,689133E-3
1,131067E-2
1,844545E-2
2,266146E-2
1,358083E-2
1,163498E-2
1,682391E-2
1,747253E-2
1,325652E-2
1,358083E-2
2,136422E-2
1,876976E-2
1,228360E-2
1,390514E-2
2,039130E-2
1,779684E-2
1,293221E-2
1,390514E-2
1,812114E-2
1,228360E-2
1,098637E-2
1,585099E-2
2,331007E-2
1,487806E-2
8,067593E-3
1,195929E-2
1,585099E-2
9,364825E-3
1,001344E-2
1,487806E-2
1,325652E-2
4,175896E-3
5,797436E-3
1,260791E-2
1,422945E-2
8,067593E-3
7,094669E-3
9,689133E-3
7,094669E-3
6,446052E-3
6,121744E-3
1,293221E-2
7,094669E-3
-6,887257E-4
2,878663E-3
1,098637E-2
4,500204E-3
3,202971E-3
7,743285E-3
7,418977E-3
-4,010948E-5
2,878663E-3
5,148820E-3
9,364825E-3
3,202971E-3
1,581431E-3
5,473128E-3
2,878663E-3
-2,310266E-3
9,328148E-4
7,418977E-3
2,878663E-3
-5,229039E-3
-3,607499E-3
2,554355E-3
2,554355E-3
-3,644176E-4
9,328148E-4
4,500204E-3
-2,310266E-3
-3,607499E-3
2,841986E-4
3,851588E-3
-1,985958E-3
-6,526271E-3
-4,904731E-3
1,257123E-3
-3,283190E-3
-3,607499E-3
1,257123E-3
1,905739E-3
-1,009366E-2
-9,769352E-3
-4,256115E-3
-3,931807E-3
-1,074228E-2
-1,268813E-2
-8,796428E-3
-1,301243E-2
-1,690413E-2
-1,398536E-2
-6,526271E-3
-1,236382E-2
-2,112014E-2
-1,690413E-2
-1,593121E-2
-2,436322E-2
-2,403891E-2
-1,917429E-2
-1,657982E-2
-2,598476E-2
-2,403891E-2
-1,690413E-2
-1,528259E-2
-2,274168E-2
-2,176875E-2
-1,787705E-2
-1,917429E-2
-2,306598E-2
-1,690413E-2
-7,499196E-3
-1,203951E-2
-1,820136E-2
-1,366105E-2
-7,499196E-3
-1,009366E-2
-1,074228E-2
-5,229039E-3
-5,229039E-3
-1,074228E-2
-1,009366E-2
-5,877655E-3
-2,310266E-3
-7,174888E-3
-9,120736E-3
-6,526271E-3
-7,499196E-3
-1,074228E-2
-9,120736E-3
-1,337342E-3
-4,904731E-3
-1,236382E-2
-9,445044E-3
-2,634574E-3
-6,850580E-3
-9,120736E-3
-4,904731E-3
-3,283190E-3
-1,430967E-2
-1,301243E-2
-8,147812E-3
-6,201963E-3
-1,139089E-2
-1,430967E-2
-1,041797E-2
-1,430967E-2
-1,722844E-2
-1,690413E-2
-9,769352E-3
-1,528259E-2
-2,339029E-2
-1,982290E-2
-1,722844E-2
-1,949860E-2
-2,176875E-2
-2,112014E-2
-1,917429E-2
-3,117369E-2
-2,955215E-2
-2,663337E-2
-2,274168E-2
-2,922784E-2
-3,117369E-2
-3,052507E-2
-3,117369E-2
-3,506538E-2
-3,247092E-2
-2,728199E-2
-2,922784E-2
-3,733554E-2
-2,987645E-2
-2,241737E-2
-2,306598E-2
-2,468752E-2
-2,079583E-2
-1,366105E-2
-1,820136E-2
-1,236382E-2
-1,985958E-3
1,131067E-2
1,001344E-2
1,131067E-2
2,103992E-2
3,076916E-2
3,303932E-2
4,049840E-2
5,249780E-2
5,703812E-2
5,444365E-2
6,319997E-2
7,584799E-2
8,038830E-2
8,136122E-2
8,492861E-2
8,849600E-2
8,460430E-2
8,525292E-2
9,109047E-2
9,887386E-2
9,303631E-2
9,011754E-2
9,173908E-2
9,757663E-2
9,271201E-2
9,076616E-2
9,530647E-2
9,530647E-2
8,460430E-2
8,752308E-2
9,303631E-2
9,627940E-2
8,979323E-2
8,817169E-2
9,044185E-2
8,655015E-2
8,265846E-2
8,363138E-2
9,076616E-2
8,103691E-2
7,163198E-2
7,228060E-2
7,519937E-2
6,936182E-2
6,806459E-2
7,098336E-2
7,163198E-2
5,898396E-2
5,671381E-2
6,222705E-2
6,644305E-2
5,768673E-2
5,509227E-2
5,541658E-2
5,282211E-2
5,022765E-2
5,022765E-2
5,638950E-2
5,314642E-2
4,471441E-2
4,763318E-2
5,249780E-2
4,795749E-2
4,568733E-2
4,795749E-2
4,730887E-2
3,725532E-2
3,952548E-2
4,341718E-2
4,730887E-2
3,984979E-2
3,530947E-2
4,017409E-2
3,822825E-2
3,530947E-2
3,595809E-2
4,211994E-2
3,952548E-2
3,076916E-2
3,271501E-2
3,952548E-2
3,530947E-2
3,368793E-2
3,822825E-2
3,693101E-2
2,460731E-2
2,817469E-2
3,433655E-2
3,401224E-2
2,882331E-2
2,655315E-2
3,206639E-2
2,849900E-2
2,201284E-2
2,460731E-2
3,271501E-2
2,849900E-2
1,941838E-2
2,201284E-2
2,817469E-2
2,460731E-2
2,266146E-2
2,460731E-2
2,882331E-2
1,876976E-2
1,779684E-2
2,590454E-2
2,882331E-2
2,039130E-2
1,747253E-2
2,071561E-2
2,233715E-2
1,520237E-2
1,909407E-2
2,590454E-2
2,395869E-2
1,325652E-2
1,520237E-2
2,168853E-2
2,006699E-2
1,844545E-2
1,909407E-2
1,909407E-2
1,358083E-2
1,260791E-2
1,585099E-2
2,363438E-2
1,552668E-2
1,098637E-2
1,649960E-2
1,974268E-2
1,358083E-2
1,422945E-2
1,779684E-2
1,974268E-2
1,195929E-2
1,422945E-2
1,909407E-2
2,331007E-2
1,682391E-2
1,617530E-2
1,714822E-2
1,649960E-2
1,422945E-2
1,585099E-2
2,460731E-2
2,201284E-2
1,163498E-2
1,422945E-2
2,201284E-2
1,747253E-2
1,682391E-2
2,006699E-2
2,103992E-2
1,131067E-2
1,325652E-2
1,844545E-2
2,298577E-2
1,649960E-2
1,358083E-2
1,844545E-2
1,682391E-2
1,195929E-2
1,422945E-2
2,298577E-2
1,941838E-2
1,260791E-2
1,585099E-2
1,941838E-2
1,747253E-2
1,812114E-2
2,071561E-2
2,395869E-2
1,390514E-2
1,649960E-2
2,168853E-2
2,395869E-2
1,876976E-2
1,585099E-2
1,779684E-2
1,909407E-2
1,487806E-2
1,682391E-2
2,428300E-2
2,136422E-2
1,260791E-2
1,163498E-2
1,682391E-2
1,812114E-2
1,617530E-2
1,844545E-2
1,974268E-2
1,358083E-2
1,131067E-2
1,585099E-2
2,201284E-2
1,585099E-2
1,260791E-2
1,714822E-2
1,876976E-2
1,520237E-2
1,455375E-2
2,168853E-2
2,136422E-2
1,228360E-2
1,390514E-2
2,201284E-2
2,233715E-2
1,909407E-2
2,006699E-2
1,941838E-2
1,325652E-2
1,390514E-2
1,812114E-2
2,460731E-2
2,006699E-2
1,455375E-2
1,747253E-2
2,136422E-2
1,455375E-2
1,520237E-2
2,233715E-2
2,168853E-2
1,195929E-2
1,293221E-2
2,006699E-2
2,266146E-2
1,649960E-2
1,552668E-2
1,779684E-2
1,325652E-2
8,391901E-3
1,358083E-2
2,201284E-2
1,682391E-2
1,001344E-2
1,358083E-2
1,779684E-2
1,455375E-2
1,455375E-2
2,071561E-2
2,168853E-2
1,001344E-2
1,358083E-2
1,974268E-2
2,071561E-2
1,487806E-2
1,585099E-2
2,006699E-2
1,682391E-2
1,163498E-2
1,358083E-2
2,460731E-2
1,844545E-2
9,689133E-3
1,195929E-2
1,585099E-2
1,131067E-2
9,689133E-3
1,390514E-2
1,649960E-2
6,770361E-3
7,418977E-3
1,260791E-2
1,682391E-2
1,098637E-2
1,066206E-2
1,228360E-2
1,098637E-2
9,040517E-3
1,228360E-2
1,844545E-2
1,649960E-2
8,067593E-3
1,066206E-2
1,779684E-2
1,422945E-2
1,390514E-2
1,779684E-2
1,876976E-2
1,260791E-2
1,228360E-2
1,682391E-2
2,460731E-2
1,844545E-2
1,390514E-2
1,649960E-2
1,844545E-2
1,422945E-2
1,520237E-2
2,201284E-2
2,039130E-2
1,293221E-2
1,552668E-2
2,201284E-2
2,201284E-2
1,909407E-2
1,844545E-2
1,876976E-2
1,325652E-2
1,228360E-2
1,617530E-2
2,493161E-2
1,974268E-2
1,358083E-2
1,747253E-2
2,103992E-2
1,422945E-2
1,585099E-2
2,233715E-2
2,039130E-2
1,228360E-2
1,520237E-2
2,103992E-2
2,039130E-2
1,617530E-2
2,006699E-2
2,071561E-2
1,293221E-2
1,358083E-2
1,812114E-2
2,428300E-2
1,649960E-2
1,163498E-2
1,487806E-2
1,682391E-2
1,260791E-2
1,293221E-2
2,233715E-2
1,909407E-2
8,067593E-3
1,325652E-2
2,006699E-2
1,779684E-2
1,487806E-2
1,682391E-2
2,006699E-2
1,260791E-2
1,228360E-2
1,714822E-2
2,558023E-2
2,039130E-2
1,487806E-2
1,649960E-2
2,071561E-2
1,422945E-2
1,682391E-2
2,460731E-2
2,266146E-2
1,163498E-2
1,455375E-2
2,071561E-2
2,039130E-2
1,422945E-2
1,617530E-2
1,779684E-2
1,195929E-2
1,001344E-2
1,325652E-2
2,071561E-2
1,552668E-2
7,743285E-3
1,131067E-2
1,779684E-2
1,228360E-2
1,163498E-2
1,649960E-2
1,682391E-2
7,418977E-3
1,066206E-2
1,812114E-2
1,876976E-2
1,455375E-2
1,325652E-2
1,682391E-2
1,617530E-2
1,195929E-2
1,520237E-2
2,168853E-2
1,779684E-2
1,260791E-2
1,552668E-2
2,103992E-2
1,585099E-2
1,487806E-2
1,844545E-2
2,136422E-2
1,195929E-2
1,293221E-2
1,974268E-2
2,266146E-2
1,520237E-2
1,260791E-2
1,552668E-2
1,552668E-2
1,195929E-2
1,293221E-2
2,233715E-2
1,844545E-2
8,391901E-3
1,163498E-2
1,974268E-2
1,552668E-2
1,487806E-2
1,714822E-2
1,779684E-2
1,131067E-2
1,293221E-2
1,747253E-2
2,168853E-2
1,358083E-2
1,195929E-2
1,779684E-2
1,682391E-2
1,293221E-2
1,293221E-2
1,909407E-2
1,812114E-2
9,364825E-3
1,260791E-2
1,779684E-2
1,649960E-2
1,455375E-2
1,714822E-2
2,103992E-2
1,260791E-2
1,001344E-2
1,260791E-2
1,779684E-2
1,487806E-2
8,391901E-3
1,228360E-2
1,455375E-2
1,001344E-2
1,001344E-2
1,682391E-2
1,552668E-2
6,446052E-3
9,364825E-3
1,747253E-2
1,812114E-2
1,358083E-2
1,195929E-2
1,585099E-2
9,364825E-3
9,040517E-3
1,358083E-2
2,233715E-2
1,649960E-2
1,131067E-2
1,325652E-2
1,812114E-2
1,098637E-2
1,066206E-2
1,714822E-2
2,006699E-2
1,033775E-2
1,195929E-2
1,747253E-2
1,909407E-2
1,552668E-2
1,325652E-2
1,812114E-2
1,617530E-2
1,131067E-2
1,293221E-2
2,039130E-2
1,585099E-2
9,689133E-3
1,358083E-2
2,039130E-2
1,682391E-2
1,455375E-2
1,714822E-2
1,909407E-2
6,121744E-3
7,743285E-3
1,520237E-2
1,909407E-2
1,228360E-2
9,364825E-3
1,066206E-2
1,131067E-2
9,364825E-3
1,098637E-2
1,876976E-2
1,455375E-2
3,527280E-3
4,500204E-3
7,094669E-3
2,878663E-3
3,202971E-3
9,040517E-3
1,001344E-2
2,554355E-3
6,770361E-3
1,390514E-2
2,201284E-2
1,455375E-2
1,098637E-2
1,358083E-2
1,358083E-2
1,163498E-2
1,941838E-2
2,979624E-2
3,109347E-2
2,168853E-2
2,331007E-2
2,817469E-2
2,752608E-2
2,363438E-2
2,785039E-2
2,882331E-2
1,844545E-2
1,909407E-2
2,331007E-2
2,817469E-2
2,201284E-2
1,649960E-2
2,168853E-2
2,168853E-2
1,455375E-2
1,779684E-2
2,428300E-2
2,331007E-2
1,293221E-2
1,649960E-2
2,460731E-2
2,298577E-2
1,844545E-2
1,941838E-2
2,266146E-2
1,714822E-2
1,390514E-2
1,747253E-2
2,525592E-2
1,876976E-2
1,358083E-2
1,649960E-2
1,844545E-2
1,520237E-2
1,617530E-2
2,168853E-2
2,331007E-2
9,689133E-3
5,148820E-3
8,391901E-3
1,747253E-2
2,136422E-2
2,266146E-2
2,331007E-2
1,001344E-2
3,202971E-3
7,743285E-3
2,201284E-2
2,168853E-2
1,649960E-2
1,682391E-2
2,395869E-2
1,649960E-2
1,649960E-2
2,266146E-2
2,525592E-2
1,714822E-2
1,714822E-2
2,298577E-2
2,655315E-2
1,714822E-2
1,585099E-2
2,006699E-2
1,779684E-2
1,487806E-2
1,682391E-2
2,331007E-2
1,876976E-2
1,001344E-2
1,131067E-2
1,487806E-2
1,455375E-2
1,487806E-2
1,487806E-2
1,455375E-2
8,391901E-3
1,358083E-2
1,941838E-2
2,233715E-2
1,649960E-2
1,033775E-2
1,455375E-2
1,682391E-2
1,163498E-2
1,358083E-2
2,071561E-2
1,520237E-2
9,364825E-3
8,716209E-3
9,689133E-3
9,689133E-3
6,770361E-3
9,364825E-3
1,585099E-2
1,001344E-2
7,743285E-3
1,131067E-2
1,779684E-2
1,131067E-2
1,001344E-2
1,195929E-2
1,714822E-2
1,228360E-2
9,040517E-3
1,682391E-2
1,876976E-2
9,364825E-3
7,743285E-3
1,228360E-2
1,812114E-2
1,714822E-2
1,260791E-2
5,473128E-3
9,328148E-4
4,175896E-3
1,195929E-2
2,201284E-2
1,682391E-2
1,293221E-2
1,909407E-2
2,460731E-2
2,071561E-2
2,071561E-2
2,363438E-2
3,174208E-2
2,817469E-2
2,882331E-2
3,303932E-2
3,401224E-2
2,428300E-2
2,525592E-2
2,947193E-2
2,168853E-2
1,487806E-2
1,779684E-2
2,785039E-2
2,201284E-2
1,033775E-2
1,195929E-2
2,039130E-2
1,358083E-2
1,195929E-2
1,293221E-2
1,455375E-2
6,446052E-3
5,473128E-3
1,163498E-2
2,071561E-2
1,844545E-2
1,585099E-2
1,812114E-2
1,941838E-2
1,520237E-2
1,617530E-2
2,071561E-2
1,779684E-2
1,066206E-2
1,520237E-2
2,428300E-2
2,525592E-2
2,298577E-2
2,525592E-2
2,622885E-2
1,195929E-2
1,195929E-2
1,714822E-2
2,331007E-2
1,260791E-2
1,228360E-2
1,747253E-2
2,039130E-2
1,455375E-2
1,293221E-2
1,844545E-2
1,455375E-2
-1,013034E-3
-3,607499E-3
6,121744E-3
1,422945E-2
7,743285E-3
6,085067E-4
6,446052E-3
-4,010948E-5
1,581431E-3
8,716209E-3
1,066206E-2
1,257123E-3
9,328148E-4
1,001344E-2
2,039130E-2
1,714822E-2
1,487806E-2
2,395869E-2
2,849900E-2
2,201284E-2
2,558023E-2
3,044485E-2
3,076916E-2
2,590454E-2
2,525592E-2
2,720177E-2
2,266146E-2
1,812114E-2
2,168853E-2
3,174208E-2
2,785039E-2
1,941838E-2
1,844545E-2
2,168853E-2
1,649960E-2
1,487806E-2
1,293221E-2
1,682391E-2
1,163498E-2
1,649960E-2
2,233715E-2
1,779684E-2
1,905739E-3
-3,644176E-4
1,066206E-2
1,390514E-2
5,148820E-3
4,175896E-3
1,001344E-2
4,824512E-3
-1,337342E-3
3,527280E-3
1,033775E-2
5,473128E-3
1,257123E-3
6,446052E-3
1,293221E-2
5,148820E-3
7,094669E-3
1,195929E-2
1,747253E-2
1,487806E-2
1,390514E-2
1,649960E-2
1,585099E-2
1,066206E-2
1,228360E-2
2,233715E-2
1,844545E-2
8,067593E-3
1,001344E-2
2,071561E-2
2,201284E-2
1,228360E-2
1,001344E-2
1,552668E-2
6,770361E-3
4,500204E-3
1,066206E-2
1,941838E-2
1,195929E-2
4,175896E-3
8,067593E-3
1,325652E-2
6,446052E-3
4,824512E-3
9,689133E-3
4,175896E-3
-1,337342E-3
6,446052E-3
9,364825E-3
6,770361E-3
9,328148E-4
2,554355E-3
5,797436E-3
2,841986E-4
-5,229039E-3
-4,256115E-3
2,878663E-3
-3,607499E-3
-8,472120E-3
3,851588E-3
1,649960E-2
1,325652E-2
1,033775E-2
1,552668E-2
1,455375E-2
4,500204E-3
4,500204E-3
1,358083E-2
2,395869E-2
2,233715E-2
1,649960E-2
1,747253E-2
1,649960E-2
2,136422E-2
2,914762E-2
3,595809E-2
2,525592E-2
9,689133E-3
1,033775E-2
2,103992E-2
2,266146E-2
2,136422E-2
2,558023E-2
3,076916E-2
2,233715E-2
1,941838E-2
2,266146E-2
2,460731E-2
2,006699E-2
1,941838E-2
2,331007E-2
2,687746E-2
2,428300E-2
1,714822E-2
1,487806E-2
1,390514E-2
1,552668E-2
2,395869E-2
2,914762E-2
2,039130E-2
1,487806E-2
1,649960E-2
2,071561E-2
1,260791E-2
1,714822E-2
2,428300E-2
2,849900E-2
2,395869E-2
1,552668E-2
1,260791E-2
1,714822E-2
1,455375E-2
1,682391E-2
2,558023E-2
2,655315E-2
1,779684E-2
1,812114E-2
2,103992E-2
1,779684E-2
2,136422E-2
2,298577E-2
2,331007E-2
1,325652E-2
1,422945E-2
2,136422E-2
2,622885E-2
2,136422E-2
1,974268E-2
1,941838E-2
1,909407E-2
1,422945E-2
1,390514E-2
1,909407E-2
2,493161E-2
1,941838E-2
1,487806E-2
1,520237E-2
1,941838E-2
2,882331E-2
5,120057E-2
6,449720E-2
6,352428E-2
7,455075E-2
6,611874E-2
5,898396E-2
5,606519E-2
6,579443E-2
7,195629E-2
6,709167E-2
5,703812E-2
5,022765E-2
5,282211E-2
4,568733E-2
2,493161E-2
2,071561E-2
1,909407E-2
1,033775E-2
-4,010948E-5
-7,174888E-3
-8,796428E-3
-1,852567E-2
-2,371460E-2
-1,820136E-2
-9,445044E-3
-6,850580E-3
-2,958882E-3
1,581431E-3
5,797436E-3
6,770361E-3
1,520237E-2
2,298577E-2
2,720177E-2
2,363438E-2
3,303932E-2
4,179564E-2
4,276856E-2
4,082271E-2
4,179564E-2
4,828180E-2
4,860611E-2
5,087626E-2
5,476796E-2
5,995689E-2
5,509227E-2
5,249780E-2
6,125412E-2
6,838890E-2
6,060550E-2
5,768673E-2
5,833535E-2
5,833535E-2
4,568733E-2
4,666026E-2
5,411934E-2
5,022765E-2
3,660671E-2
3,952548E-2
4,666026E-2
4,503872E-2
3,887686E-2
3,628240E-2
4,049840E-2
3,206639E-2
2,103992E-2
2,428300E-2
3,466086E-2
3,693101E-2
3,822825E-2
3,984979E-2
3,563378E-2
3,044485E-2
2,558023E-2
2,622885E-2
3,401224E-2
1,617530E-2
9,364825E-3
2,298577E-2
2,687746E-2
2,493161E-2
1,909407E-2
8,391901E-3
-6,526271E-3
2,841986E-4
4,503872E-2
1,030899E-1
1,747620E-1
2,620008E-1
3,638336E-1
4,608017E-1
5,454461E-1
6,291176E-1
7,030599E-1
7,789480E-1
8,460797E-1
9,141845E-1
9,855322E-1
1,049745E+0
1,092554E+0
1,113310E+0
1,100986E+0
1,041962E+0
9,411020E-1
8,311616E-1
7,127891E-1
5,902006E-1
4,598288E-1
3,343215E-1
2,172463E-1
9,238770E-2
-3,311954E-2
-1,472760E-1
-2,393795E-1
-3,259697E-1
-4,015335E-1
-4,550444E-1
-4,929884E-1
-5,302838E-1
-5,487694E-1
-5,474722E-1
-5,435805E-1
-5,529854E-1
-5,439048E-1
-5,293109E-1
-5,147171E-1
-5,004475E-1
-4,829349E-1
-4,638007E-1
-4,550444E-1
-4,443422E-1
-4,265053E-1
-4,028308E-1
-3,911557E-1
-3,794806E-1
-3,551575E-1
-3,272670E-1
-3,104030E-1
-2,899715E-1
-2,585137E-1
-2,280287E-1
-2,121376E-1
-1,887874E-1
-1,628428E-1
-1,427357E-1
-1,323578E-1
-1,190612E-1
-1,034944E-1
-9,117068E-2
-8,371160E-2
-7,495528E-2
-6,230726E-2
-5,971280E-2
-5,971280E-2
-5,355095E-2
-4,479463E-2
-4,511893E-2
-3,765985E-2
-3,117369E-2
-2,728199E-2
-3,506538E-2
-3,311954E-2
-1,982290E-2
-1,333674E-2
-1,787705E-2
-1,657982E-2
-1,139089E-2
-9,120736E-3
-1,463397E-2
-1,301243E-2
2,841986E-4
6,085067E-4
-4,904731E-3
-2,634574E-3
3,851588E-3
1,257123E-3
-3,644176E-4
3,851588E-3
7,418977E-3
-3,931807E-3
-6,887257E-4
2,554355E-3
5,148820E-3
6,085067E-4
-4,580423E-3
-8,796428E-3
-1,625551E-2
-1,787705E-2
-7,823504E-3
1,905739E-3
-5,553347E-3
-1,884998E-2
-1,690413E-2
-1,268813E-2
-1,690413E-2
-1,917429E-2
-1,398536E-2
-5,877655E-3
-1,333674E-2
-1,398536E-2
-1,009366E-2
-3,283190E-3
-6,526271E-3
-1,398536E-2
-9,120736E-3
-5,229039E-3
-8,796428E-3
-8,472120E-3
-2,310266E-3
-2,634574E-3
-1,366105E-2
-1,268813E-2
-4,580423E-3
-5,229039E-3
-9,769352E-3
-8,796428E-3
-3,931807E-3
-1,203951E-2
-1,268813E-2
-8,796428E-3
-3,607499E-3
-1,074228E-2
-1,884998E-2
-1,463397E-2
-6,850580E-3
-1,463397E-2
-2,047152E-2
-1,171520E-2
-7,499196E-3
-1,430967E-2
-1,041797E-2
-3,607499E-3
-4,580423E-3
-1,041797E-2
-9,445044E-3
-2,634574E-3
-4,580423E-3
-6,526271E-3
-3,283190E-3
6,121744E-3
1,257123E-3
-4,904731E-3
-3,644176E-4
3,527280E-3
-2,310266E-3
-3,607499E-3
2,878663E-3
2,554355E-3
-6,850580E-3
-7,174888E-3
-1,013034E-3
1,581431E-3
-4,256115E-3
-8,796428E-3
-6,850580E-3
-5,553347E-3
-7,499196E-3
-6,850580E-3
2,878663E-3
-1,985958E-3
-9,120736E-3
-6,201963E-3
-2,634574E-3
-4,580423E-3
-4,904731E-3
-3,607499E-3
-1,337342E-3
-1,009366E-2
-1,106658E-2
-5,877655E-3
6,085067E-4
-5,553347E-3
-7,174888E-3
-8,796428E-3
-1,236382E-2
-1,074228E-2
-7,499196E-3
6,085067E-4
2,841986E-4
-7,823504E-3
-7,823504E-3
-1,013034E-3
-1,337342E-3
-5,229039E-3
-3,931807E-3
-3,644176E-4
-3,607499E-3
-4,580423E-3
-2,310266E-3
4,500204E-3
-3,644176E-4
-6,526271E-3
-3,931807E-3
-4,010948E-5
-5,877655E-3
-6,850580E-3
-4,580423E-3
-4,256115E-3
-1,430967E-2
-1,203951E-2
-7,499196E-3
-6,201963E-3
-1,139089E-2
-1,333674E-2
-7,823504E-3
-1,398536E-2
-1,690413E-2
-1,301243E-2
-4,580423E-3
-8,796428E-3
-1,722844E-2
-1,625551E-2
-9,769352E-3
-1,366105E-2
-1,528259E-2
-1,301243E-2
-1,203951E-2
-2,209306E-2
-2,241737E-2
-1,852567E-2
-1,398536E-2
-2,209306E-2
-2,793061E-2
-2,825491E-2
-2,825491E-2
-3,376815E-2
-3,571400E-2
-2,922784E-2
-3,052507E-2
-4,187585E-2
-4,025431E-2
-3,279523E-2
-3,506538E-2
-4,122724E-2
-3,895708E-2
-3,538969E-2
-4,382170E-2
-4,641617E-2
-4,187585E-2
-3,376815E-2
-3,765985E-2
-4,090293E-2
-3,668692E-2
-3,020076E-2
-3,538969E-2
-3,701123E-2
-3,084938E-2
-2,955215E-2
-3,701123E-2
-3,247092E-2
-2,825491E-2
-2,176875E-2
-2,598476E-2
-2,663337E-2
-2,241737E-2
-2,566045E-2
-2,663337E-2
-2,144444E-2
-1,528259E-2
-1,690413E-2
-1,982290E-2
-1,657982E-2
-1,301243E-2
-1,949860E-2
-2,112014E-2
-1,495828E-2
-1,106658E-2
-2,079583E-2
-1,722844E-2
-1,139089E-2
-7,174888E-3
-9,445044E-3
-1,139089E-2
-9,445044E-3
-1,074228E-2
-1,625551E-2
-1,398536E-2
-3,931807E-3
-8,796428E-3
-1,820136E-2
-1,041797E-2
-4,580423E-3
-7,499196E-3
-7,823504E-3
-6,201963E-3
-2,634574E-3
-1,074228E-2
-1,203951E-2
-6,850580E-3
-2,310266E-3
-7,499196E-3
-8,147812E-3
-7,823504E-3
-8,472120E-3
-1,203951E-2
-1,074228E-2
-4,904731E-3
-6,850580E-3
-1,884998E-2
-1,917429E-2
-1,398536E-2
-1,657982E-2
-1,917429E-2
-1,690413E-2
-1,625551E-2
-2,566045E-2
-2,922784E-2
-2,630907E-2
-1,982290E-2
-2,760630E-2
-3,441677E-2
-3,052507E-2
-2,760630E-2
-3,117369E-2
-3,182230E-2
-2,663337E-2
-2,403891E-2
-3,409246E-2
-2,987645E-2
-1,982290E-2
-1,884998E-2
-2,209306E-2
-1,884998E-2
-1,139089E-2
-7,823504E-3
-4,580423E-3
4,175896E-3
1,585099E-2
1,747253E-2
1,779684E-2
2,493161E-2
3,887686E-2
4,374148E-2
4,730887E-2
5,768673E-2
6,547013E-2
6,092981E-2
6,871321E-2
8,330707E-2
8,882031E-2
8,395569E-2
8,557723E-2
9,336062E-2
9,141477E-2
9,044185E-2
9,303631E-2
1,021169E-1
9,822524E-2
9,141477E-2
9,336062E-2
9,887386E-2
9,563078E-2
9,368493E-2
9,595509E-2
9,660370E-2
8,460430E-2
8,363138E-2
8,784739E-2
9,563078E-2
8,784739E-2
8,363138E-2
8,460430E-2
8,298276E-2
7,714522E-2
7,876676E-2
8,557723E-2
8,168553E-2
7,228060E-2
7,455075E-2
7,941537E-2
7,130767E-2
6,774028E-2
6,903752E-2
7,325352E-2
6,579443E-2
6,352428E-2
6,482151E-2
6,676736E-2
5,801104E-2
5,638950E-2
6,028120E-2
5,768673E-2
4,990334E-2
5,217349E-2
5,865966E-2
5,444365E-2
4,439010E-2
4,666026E-2
5,152488E-2
4,795749E-2
4,179564E-2
4,147133E-2
4,439010E-2
3,855255E-2
3,887686E-2
3,984979E-2
4,179564E-2
3,530947E-2
3,174208E-2
3,466086E-2
3,693101E-2
2,947193E-2
3,271501E-2
4,049840E-2
3,790394E-2
2,752608E-2
2,947193E-2
3,563378E-2
3,336362E-2
3,271501E-2
3,498517E-2
3,628240E-2
2,687746E-2
2,785039E-2
3,433655E-2
3,725532E-2
3,109347E-2
2,622885E-2
2,817469E-2
3,109347E-2
2,298577E-2
2,006699E-2
2,979624E-2
2,752608E-2
1,682391E-2
1,974268E-2
2,039130E-2
2,136422E-2
1,649960E-2
1,552668E-2
2,071561E-2
1,682391E-2
1,552668E-2
1,844545E-2
2,363438E-2
1,617530E-2
1,098637E-2
1,552668E-2
1,876976E-2
1,487806E-2
1,682391E-2
2,266146E-2
2,331007E-2
1,455375E-2
1,585099E-2
2,395869E-2
2,525592E-2
1,909407E-2
1,812114E-2
2,006699E-2
1,293221E-2
9,364825E-3
1,195929E-2
2,395869E-2
1,812114E-2
1,131067E-2
1,520237E-2
1,941838E-2
1,422945E-2
1,163498E-2
1,293221E-2
1,649960E-2
7,743285E-3
1,001344E-2
1,617530E-2
1,682391E-2
1,260791E-2
1,098637E-2
1,487806E-2
9,364825E-3
7,418977E-3
1,033775E-2
1,941838E-2
1,487806E-2
6,121744E-3
7,743285E-3
1,455375E-2
1,293221E-2
1,390514E-2
1,714822E-2
1,714822E-2
7,094669E-3
9,364825E-3
1,487806E-2
1,812114E-2
1,487806E-2
1,325652E-2
1,714822E-2
1,779684E-2
1,228360E-2
1,520237E-2
2,298577E-2
1,941838E-2
1,358083E-2
1,747253E-2
2,331007E-2
1,844545E-2
1,455375E-2
1,747253E-2
2,298577E-2
1,390514E-2
1,422945E-2
1,779684E-2
2,233715E-2
1,585099E-2
1,260791E-2
1,520237E-2
1,617530E-2
9,689133E-3
1,001344E-2
2,071561E-2
1,974268E-2
8,716209E-3
1,260791E-2
1,876976E-2
1,649960E-2
1,293221E-2
1,422945E-2
1,714822E-2
1,098637E-2
1,098637E-2
1,682391E-2
2,298577E-2
1,520237E-2
1,033775E-2
1,390514E-2
1,520237E-2
1,131067E-2
1,001344E-2
1,812114E-2
1,747253E-2
5,148820E-3
1,001344E-2
1,682391E-2
1,422945E-2
8,716209E-3
4,824512E-3
7,743285E-3
5,797436E-3
1,098637E-2
1,422945E-2
1,682391E-2
6,446052E-3
-1,337342E-3
2,878663E-3
6,446052E-3
3,527280E-3
7,418977E-3
1,422945E-2
1,066206E-2
1,581431E-3
6,770361E-3
1,293221E-2
1,358083E-2
1,033775E-2
1,358083E-2
1,779684E-2
8,716209E-3
9,364825E-3
1,714822E-2
2,331007E-2
1,714822E-2
1,487806E-2
1,779684E-2
2,039130E-2
1,422945E-2
1,520237E-2
2,363438E-2
2,395869E-2
1,325652E-2
1,260791E-2
1,909407E-2
1,682391E-2
1,293221E-2
1,552668E-2
1,520237E-2
7,418977E-3
9,040517E-3
1,520237E-2
1,779684E-2
9,689133E-3
8,391901E-3
1,293221E-2
1,131067E-2
7,743285E-3
1,195929E-2
1,876976E-2
1,617530E-2
5,797436E-3
9,689133E-3
1,649960E-2
1,552668E-2
1,260791E-2
1,390514E-2
1,520237E-2
1,001344E-2
9,364825E-3
1,260791E-2
1,876976E-2
1,422945E-2
8,716209E-3
9,364825E-3
1,455375E-2
9,364825E-3
8,391901E-3
1,260791E-2
1,390514E-2
7,094669E-3
8,391901E-3
1,260791E-2
1,487806E-2
7,418977E-3
7,094669E-3
1,228360E-2
7,094669E-3
6,446052E-3
1,001344E-2
1,552668E-2
1,066206E-2
3,202971E-3
8,391901E-3
1,455375E-2
1,195929E-2
1,195929E-2
1,585099E-2
1,520237E-2
7,094669E-3
8,716209E-3
1,487806E-2
1,714822E-2
1,195929E-2
9,689133E-3
1,293221E-2
1,001344E-2
7,094669E-3
9,040517E-3
1,390514E-2
7,743285E-3
2,878663E-3
6,446052E-3
1,131067E-2
7,743285E-3
6,446052E-3
1,293221E-2
1,390514E-2
9,328148E-4
2,878663E-3
1,001344E-2
1,066206E-2
4,500204E-3
8,067593E-3
1,293221E-2
7,094669E-3
7,094669E-3
1,131067E-2
1,779684E-2
1,293221E-2
4,824512E-3
5,473128E-3
9,040517E-3
4,175896E-3
4,824512E-3
1,098637E-2
1,066206E-2
1,581431E-3
1,905739E-3
8,391901E-3
1,098637E-2
3,202971E-3
3,851588E-3
6,446052E-3
4,175896E-3
-3,644176E-4
4,500204E-3
1,195929E-2
1,098637E-2
5,797436E-3
9,040517E-3
1,682391E-2
1,520237E-2
1,293221E-2
1,487806E-2
1,747253E-2
1,066206E-2
1,098637E-2
1,714822E-2
2,363438E-2
1,714822E-2
1,260791E-2
1,585099E-2
1,812114E-2
1,260791E-2
1,228360E-2
2,006699E-2
1,812114E-2
9,364825E-3
1,358083E-2
1,876976E-2
1,714822E-2
1,487806E-2
1,585099E-2
1,779684E-2
9,689133E-3
1,098637E-2
1,520237E-2
2,298577E-2
1,649960E-2
1,001344E-2
1,390514E-2
1,747253E-2
1,358083E-2
1,422945E-2
1,812114E-2
1,876976E-2
9,364825E-3
1,487806E-2
2,233715E-2
2,298577E-2
1,682391E-2
1,487806E-2
1,844545E-2
1,487806E-2
1,131067E-2
1,293221E-2
2,136422E-2
1,941838E-2
1,131067E-2
1,455375E-2
1,812114E-2
1,195929E-2
1,260791E-2
1,714822E-2
1,649960E-2
6,770361E-3
9,689133E-3
1,585099E-2
1,844545E-2
9,689133E-3
9,689133E-3
1,325652E-2
1,001344E-2
6,770361E-3
1,033775E-2
1,909407E-2
1,714822E-2
8,716209E-3
1,131067E-2
1,682391E-2
1,228360E-2
1,131067E-2
1,617530E-2
1,747253E-2
9,364825E-3
9,364825E-3
1,649960E-2
2,071561E-2
1,552668E-2
1,325652E-2
1,779684E-2
1,682391E-2
1,001344E-2
1,260791E-2
2,136422E-2
1,585099E-2
1,001344E-2
1,195929E-2
1,844545E-2
1,844545E-2
1,585099E-2
1,682391E-2
2,071561E-2
1,260791E-2
1,228360E-2
1,779684E-2
2,266146E-2
1,747253E-2
1,487806E-2
1,747253E-2
1,844545E-2
1,325652E-2
1,487806E-2
2,136422E-2
1,941838E-2
9,689133E-3
1,358083E-2
2,071561E-2
1,714822E-2
1,747253E-2
1,974268E-2
2,071561E-2
1,293221E-2
1,325652E-2
1,649960E-2
2,460731E-2
1,682391E-2
1,260791E-2
1,585099E-2
1,812114E-2
1,422945E-2
1,520237E-2
2,233715E-2
2,168853E-2
9,689133E-3
1,163498E-2
1,876976E-2
2,071561E-2
1,585099E-2
1,552668E-2
1,974268E-2
1,228360E-2
1,228360E-2
1,455375E-2
2,071561E-2
1,617530E-2
1,293221E-2
1,714822E-2
1,779684E-2
1,098637E-2
1,325652E-2
2,006699E-2
1,779684E-2
1,163498E-2
1,520237E-2
2,071561E-2
1,812114E-2
1,455375E-2
1,617530E-2
1,812114E-2
9,040517E-3
1,195929E-2
1,941838E-2
2,168853E-2
1,585099E-2
1,390514E-2
1,520237E-2
1,682391E-2
1,228360E-2
1,260791E-2
2,071561E-2
1,974268E-2
1,066206E-2
1,422945E-2
2,071561E-2
1,876976E-2
1,747253E-2
2,039130E-2
1,974268E-2
1,195929E-2
1,260791E-2
1,812114E-2
2,428300E-2
1,552668E-2
1,325652E-2
1,617530E-2
1,876976E-2
1,195929E-2
1,358083E-2
2,201284E-2
2,136422E-2
6,446052E-3
1,098637E-2
3,206639E-2
4,406579E-2
5,865966E-2
7,130767E-2
7,033475E-2
5,963258E-2
5,249780E-2
5,476796E-2
6,222705E-2
5,120057E-2
3,855255E-2
4,017409E-2
3,887686E-2
2,947193E-2
2,395869E-2
2,006699E-2
7,743285E-3
-1,301243E-2
-2,209306E-2
-2,566045E-2
-2,922784E-2
-3,603831E-2
-3,668692E-2
-3,182230E-2
-3,214661E-2
-3,084938E-2
-2,241737E-2
-9,120736E-3
-7,499196E-3
-8,147812E-3
1,257123E-3
1,001344E-2
9,040517E-3
1,131067E-2
1,779684E-2
2,039130E-2
1,098637E-2
1,779684E-2
2,493161E-2
2,947193E-2
2,493161E-2
2,493161E-2
2,979624E-2
2,622885E-2
2,363438E-2
2,849900E-2
3,660671E-2
3,174208E-2
2,720177E-2
3,109347E-2
3,433655E-2
2,849900E-2
2,849900E-2
3,401224E-2
3,336362E-2
2,331007E-2
2,363438E-2
3,012054E-2
2,979624E-2
2,331007E-2
2,493161E-2
2,655315E-2
1,974268E-2
1,844545E-2
2,136422E-2
2,785039E-2
2,233715E-2
1,455375E-2
1,812114E-2
2,168853E-2
1,520237E-2
1,552668E-2
2,168853E-2
1,974268E-2
1,131067E-2
1,195929E-2
1,649960E-2
1,844545E-2
1,098637E-2
7,418977E-3
1,001344E-2
9,689133E-3
1,581431E-3
-1,013034E-3
1,581431E-3
-9,769352E-3
-3,052507E-2
-3,409246E-2
-7,823504E-3
2,914762E-2
8,038830E-2
1,536819E-1
2,392993E-1
3,103227E-1
3,904268E-1
4,809088E-1
5,726880E-1
6,472789E-1
7,183023E-1
7,951634E-1
8,717001E-1
9,352645E-1
9,936399E-1
1,047151E+0
1,077960E+0
1,068231E+0
1,034827E+0
9,719113E-1
8,762404E-1
7,591652E-1
6,307392E-1
5,042590E-1
3,735628E-1
2,529202E-1
1,403853E-1
3,401224E-2
-8,436021E-2
-2,004625E-1
-2,958091E-1
-3,752646E-1
-4,482339E-1
-5,004475E-1
-5,328783E-1
-5,607688E-1
-5,857405E-1
-5,889836E-1
-5,818488E-1
-5,740654E-1
-5,672550E-1
-5,539583E-1
-5,338512E-1
-5,221761E-1
-5,053121E-1
-4,868266E-1
-4,625034E-1
-4,505040E-1
-4,410991E-1
-4,206677E-1
-4,005606E-1
-3,879126E-1
-3,674812E-1
-3,412122E-1
-3,194836E-1
-3,068356E-1
-2,799180E-1
-2,487844E-1
-2,189481E-1
-2,030570E-1
-1,797068E-1
-1,553837E-1
-1,394926E-1
-1,281418E-1
-1,109535E-1
-8,954914E-2
-8,273867E-2
-8,176575E-2
-7,073927E-2
-5,419956E-2
-4,998356E-2
-4,641617E-2
-3,538969E-2
-3,149799E-2
-3,376815E-2
-2,598476E-2
-1,787705E-2
-1,041797E-2
-1,171520E-2
-1,106658E-2
-6,201963E-3
-4,580423E-3
-6,526271E-3
-2,310266E-3
6,446052E-3
4,500204E-3
-2,958882E-3
-4,010948E-5
8,391901E-3
9,040517E-3
5,797436E-3
6,770361E-3
9,364825E-3
2,554355E-3
1,905739E-3
6,770361E-3
1,422945E-2
7,094669E-3
1,905739E-3
3,202971E-3
9,689133E-3
5,148820E-3
2,554355E-3
9,364825E-3
1,001344E-2
6,085067E-4
4,824512E-3
1,033775E-2
1,098637E-2
4,824512E-3
2,554355E-3
7,743285E-3
5,797436E-3
1,257123E-3
5,148820E-3
1,195929E-2
7,743285E-3
9,328148E-4
5,148820E-3
1,033775E-2
5,148820E-3
4,500204E-3
9,040517E-3
1,390514E-2
3,851588E-3
5,473128E-3
9,689133E-3
1,390514E-2
7,418977E-3
6,446052E-3
1,131067E-2
1,098637E-2
7,418977E-3
9,364825E-3
1,747253E-2
1,325652E-2
4,500204E-3
8,716209E-3
1,617530E-2
1,293221E-2
1,066206E-2
1,293221E-2
1,585099E-2
6,121744E-3
7,418977E-3
1,260791E-2
1,649960E-2
1,098637E-2
8,067593E-3
1,228360E-2
1,066206E-2
5,797436E-3
8,716209E-3
1,714822E-2
1,390514E-2
5,473128E-3
8,067593E-3
1,455375E-2
1,487806E-2
1,066206E-2
1,066206E-2
1,520237E-2
9,689133E-3
7,743285E-3
1,163498E-2
1,909407E-2
1,325652E-2
8,391901E-3
1,163498E-2
1,520237E-2
8,067593E-3
1,195929E-2
1,747253E-2
1,682391E-2
8,716209E-3
1,033775E-2
1,649960E-2
1,941838E-2
1,131067E-2
1,066206E-2
1,552668E-2
9,364825E-3
8,391901E-3
1,293221E-2
1,909407E-2
1,325652E-2
8,067593E-3
1,001344E-2
1,455375E-2
1,066206E-2
9,689133E-3
1,293221E-2
1,487806E-2
5,473128E-3
8,391901E-3
1,260791E-2
1,487806E-2
7,743285E-3
7,743285E-3
1,033775E-2
8,067593E-3
4,175896E-3
7,094669E-3
1,293221E-2
9,364825E-3
1,581431E-3
5,148820E-3
9,689133E-3
4,824512E-3
3,851588E-3
4,500204E-3
6,121744E-3
-1,661650E-3
-2,958882E-3
2,230047E-3
7,743285E-3
-3,644176E-4
-3,931807E-3
1,905739E-3
-4,010948E-5
-5,553347E-3
-3,607499E-3
3,527280E-3
1,257123E-3
-8,796428E-3
-6,850580E-3
-1,337342E-3
-3,607499E-3
-5,229039E-3
-2,958882E-3
-1,985958E-3
-1,139089E-2
-9,120736E-3
-4,580423E-3
-1,985958E-3
-8,796428E-3
-1,333674E-2
-9,120736E-3
-9,445044E-3
-1,430967E-2
-1,203951E-2
-5,553347E-3
-8,147812E-3
-1,657982E-2
-1,625551E-2
-1,009366E-2
-9,120736E-3
-1,430967E-2
-1,463397E-2
-1,236382E-2
-1,884998E-2
-2,014721E-2
-1,495828E-2
-1,009366E-2
-1,722844E-2
-2,209306E-2
-1,982290E-2
-1,722844E-2
-2,112014E-2
-2,079583E-2
-1,203951E-2
-1,560690E-2
-2,533614E-2
-2,176875E-2
-1,528259E-2
-1,463397E-2
-1,657982E-2
-1,398536E-2
-1,236382E-2
-1,787705E-2
-2,014721E-2
-1,657982E-2
-7,174888E-3
-1,301243E-2
-1,722844E-2
-1,301243E-2
-9,445044E-3
-1,333674E-2
-1,203951E-2
-7,174888E-3
-6,526271E-3
-1,755275E-2
-1,463397E-2
-6,201963E-3
-6,201963E-3
-1,203951E-2
-8,472120E-3
-4,580423E-3
-1,171520E-2
-1,333674E-2
-1,171520E-2
-4,904731E-3
-9,120736E-3
-1,593121E-2
-1,236382E-2
-7,499196E-3
-1,236382E-2
-1,301243E-2
-8,796428E-3
-9,769352E-3
-2,176875E-2
-2,079583E-2
-1,722844E-2
-1,463397E-2
-2,144444E-2
-2,403891E-2
-2,079583E-2
-2,566045E-2
-3,052507E-2
-2,760630E-2
-2,176875E-2
-2,825491E-2
-3,474108E-2
-3,409246E-2
-2,922784E-2
-3,247092E-2
-3,052507E-2
-2,695768E-2
-2,403891E-2
-3,279523E-2
-2,955215E-2
-1,884998E-2
-1,301243E-2
-1,690413E-2
-1,593121E-2
-7,499196E-3
-1,013034E-3
-1,337342E-3
7,094669E-3
2,039130E-2
2,590454E-2
2,493161E-2
3,530947E-2
4,828180E-2
5,184919E-2
5,638950E-2
6,741597E-2
7,746953E-2
7,552368E-2
7,779383E-2
8,817169E-2
9,563078E-2
9,368493E-2
9,368493E-2
9,822524E-2
1,011440E-1
9,660370E-2
9,725232E-2
1,063329E-1
1,017926E-1
9,173908E-2
9,465786E-2
9,952248E-2
9,595509E-2
9,433355E-2
9,368493E-2
9,465786E-2
8,590154E-2
8,265846E-2
8,687446E-2
9,400924E-2
8,752308E-2
7,973968E-2
7,973968E-2
8,330707E-2
7,714522E-2
7,487506E-2
8,071261E-2
7,617229E-2
6,644305E-2
6,936182E-2
7,292921E-2
7,065906E-2
6,579443E-2
6,547013E-2
6,838890E-2
5,930827E-2
5,541658E-2
5,736242E-2
6,482151E-2
5,833535E-2
5,120057E-2
5,217349E-2
5,314642E-2
4,730887E-2
4,860611E-2
5,087626E-2
4,860611E-2
3,855255E-2
4,049840E-2
4,471441E-2
4,471441E-2
4,049840E-2
4,017409E-2
4,211994E-2
3,530947E-2
3,239070E-2
3,530947E-2
4,114702E-2
3,401224E-2
3,044485E-2
3,303932E-2
3,790394E-2
3,109347E-2
3,174208E-2
3,725532E-2
3,855255E-2
2,655315E-2
2,785039E-2
3,368793E-2
3,563378E-2
3,206639E-2
3,044485E-2
3,368793E-2
2,655315E-2
2,395869E-2
2,687746E-2
3,433655E-2
2,849900E-2
2,331007E-2
2,558023E-2
2,849900E-2
2,136422E-2
2,103992E-2
2,752608E-2
2,752608E-2
1,844545E-2
2,168853E-2
2,622885E-2
2,460731E-2
1,974268E-2
2,039130E-2
2,233715E-2
1,747253E-2
1,617530E-2
1,876976E-2
2,752608E-2
2,136422E-2
1,455375E-2
1,714822E-2
2,201284E-2
1,520237E-2
1,682391E-2
2,233715E-2
2,428300E-2
1,455375E-2
1,520237E-2
2,136422E-2
2,331007E-2
1,714822E-2
1,779684E-2
1,844545E-2
1,682391E-2
1,422945E-2
1,714822E-2
2,428300E-2
2,136422E-2
1,260791E-2
1,649960E-2
2,136422E-2
1,487806E-2
1,455375E-2
2,006699E-2
2,201284E-2
1,066206E-2
1,260791E-2
1,876976E-2
2,331007E-2
1,714822E-2
1,390514E-2
1,844545E-2
1,585099E-2
1,520237E-2
1,552668E-2
2,136422E-2
2,071561E-2
1,163498E-2
1,455375E-2
2,168853E-2
1,974268E-2
1,844545E-2
1,974268E-2
1,974268E-2
1,033775E-2
9,364825E-3
1,455375E-2
2,168853E-2
1,617530E-2
1,163498E-2
1,390514E-2
1,520237E-2
8,716209E-3
9,689133E-3
1,552668E-2
1,358083E-2
3,851588E-3
7,094669E-3
1,228360E-2
1,195929E-2
7,743285E-3
5,797436E-3
9,364825E-3
8,716209E-3
8,716209E-3
1,293221E-2
1,876976E-2
1,390514E-2
9,689133E-3
1,487806E-2
2,136422E-2
1,876976E-2
1,909407E-2
2,493161E-2
2,363438E-2
1,455375E-2
1,585099E-2
2,395869E-2
2,752608E-2
2,201284E-2
1,779684E-2
1,941838E-2
2,006699E-2
1,520237E-2
1,228360E-2
1,714822E-2
1,293221E-2
7,094669E-3
1,293221E-2
1,779684E-2
2,006699E-2
1,876976E-2
1,779684E-2
2,103992E-2
1,228360E-2
1,098637E-2
1,909407E-2
2,331007E-2
1,552668E-2
1,487806E-2
1,682391E-2
1,585099E-2
1,422945E-2
1,779684E-2
2,817469E-2
2,720177E-2
1,585099E-2
1,909407E-2
2,590454E-2
2,525592E-2
2,006699E-2
2,168853E-2
2,525592E-2
1,844545E-2
1,909407E-2
2,298577E-2
3,174208E-2
2,331007E-2
1,714822E-2
2,071561E-2
2,460731E-2
1,909407E-2
1,812114E-2
2,168853E-2
2,233715E-2
1,325652E-2
1,487806E-2
1,941838E-2
2,331007E-2
2,136422E-2
2,039130E-2
2,363438E-2
2,071561E-2
1,779684E-2
1,941838E-2
2,460731E-2
1,844545E-2
1,066206E-2
1,649960E-2
2,460731E-2
2,071561E-2
2,201284E-2
2,266146E-2
2,558023E-2
1,552668E-2
1,747253E-2
2,233715E-2
2,460731E-2
1,552668E-2
1,195929E-2
1,812114E-2
1,876976E-2
1,552668E-2
2,136422E-2
2,428300E-2
1,617530E-2
5,473128E-3
1,163498E-2
1,844545E-2
1,358083E-2
1,163498E-2
1,552668E-2
1,844545E-2
8,391901E-3
5,473128E-3
1,455375E-2
2,006699E-2
1,033775E-2
7,094669E-3
1,066206E-2
1,390514E-2
9,040517E-3
8,067593E-3
1,649960E-2
1,293221E-2
1,581431E-3
5,473128E-3
1,260791E-2
1,260791E-2
1,001344E-2
5,797436E-3
4,175896E-3
1,581431E-3
6,770361E-3
1,390514E-2
1,974268E-2
8,716209E-3
4,500204E-3
1,131067E-2
1,293221E-2
4,500204E-3
7,743285E-3
1,585099E-2
1,325652E-2
4,500204E-3
1,195929E-2
1,941838E-2
1,974268E-2
1,714822E-2
1,747253E-2
1,812114E-2
7,094669E-3
5,473128E-3
9,040517E-3
1,617530E-2
1,358083E-2
4,824512E-3
8,067593E-3
9,040517E-3
-6,201963E-3
-1,106658E-2
2,841986E-4
1,001344E-2
8,067593E-3
9,689133E-3
1,098637E-2
1,001344E-2
-4,010948E-5
3,527280E-3
1,812114E-2
2,103992E-2
1,909407E-2
2,493161E-2
3,433655E-2
2,882331E-2
2,136422E-2
2,428300E-2
3,628240E-2
3,466086E-2
3,044485E-2
3,044485E-2
3,401224E-2
2,363438E-2
1,941838E-2
2,071561E-2
2,460731E-2
1,812114E-2
1,520237E-2
2,071561E-2
3,076916E-2
2,590454E-2
2,460731E-2
2,655315E-2
2,298577E-2
1,358083E-2
2,006699E-2
3,012054E-2
3,336362E-2
2,882331E-2
2,331007E-2
3,044485E-2
3,174208E-2
2,947193E-2
3,239070E-2
3,757963E-2
3,336362E-2
2,590454E-2
2,752608E-2
3,563378E-2
3,109347E-2
3,271501E-2
3,920117E-2
4,049840E-2
3,012054E-2
3,109347E-2
3,822825E-2
4,082271E-2
3,530947E-2
3,466086E-2
3,498517E-2
3,141778E-2
2,947193E-2
3,174208E-2
4,017409E-2
3,628240E-2
2,687746E-2
2,914762E-2
3,433655E-2
3,012054E-2
2,655315E-2
3,044485E-2
3,401224E-2
2,655315E-2
2,817469E-2
3,239070E-2
3,790394E-2
3,271501E-2
3,174208E-2
3,466086E-2
3,239070E-2
3,044485E-2
3,206639E-2
4,147133E-2
3,920117E-2
2,947193E-2
3,206639E-2
3,984979E-2
3,822825E-2
3,790394E-2
4,017409E-2
4,211994E-2
3,303932E-2
3,239070E-2
3,498517E-2
4,114702E-2
3,563378E-2
3,466086E-2
3,628240E-2
3,628240E-2
3,044485E-2
3,368793E-2
4,179564E-2
3,952548E-2
2,882331E-2
3,206639E-2
3,628240E-2
3,466086E-2
3,109347E-2
3,433655E-2
3,725532E-2
3,239070E-2
3,141778E-2
3,401224E-2
3,920117E-2
3,401224E-2
2,687746E-2
3,174208E-2
3,433655E-2
2,817469E-2
2,914762E-2
3,271501E-2
3,271501E-2
2,298577E-2
3,076916E-2
3,725532E-2
3,628240E-2
3,141778E-2
3,141778E-2
3,498517E-2
3,109347E-2
2,817469E-2
3,433655E-2
4,276856E-2
3,822825E-2
3,012054E-2
3,271501E-2
3,855255E-2
3,563378E-2
3,466086E-2
3,887686E-2
4,049840E-2
3,076916E-2
3,141778E-2
3,757963E-2
3,952548E-2
3,336362E-2
3,206639E-2
3,433655E-2
3,141778E-2
2,752608E-2
2,914762E-2
3,822825E-2
3,336362E-2
2,395869E-2
2,493161E-2
3,206639E-2
2,914762E-2
2,882331E-2
3,336362E-2
3,498517E-2
2,558023E-2
2,525592E-2
3,012054E-2
3,530947E-2
2,785039E-2
2,558023E-2
3,076916E-2
2,849900E-2
2,493161E-2
2,525592E-2
3,206639E-2
2,785039E-2
2,071561E-2
2,460731E-2
3,076916E-2
2,655315E-2
2,331007E-2
2,785039E-2
2,979624E-2
2,168853E-2
3,368793E-2
4,925472E-2
7,130767E-2
8,233415E-2
7,973968E-2
8,330707E-2
7,779383E-2
6,579443E-2
6,741597E-2
7,584799E-2
6,676736E-2
5,476796E-2
5,736242E-2
5,703812E-2
4,828180E-2
3,498517E-2
2,525592E-2
1,649960E-2
-2,634574E-3
-1,203951E-2
-1,528259E-2
-1,625551E-2
-2,468752E-2
-2,728199E-2
-2,144444E-2
-1,657982E-2
-1,690413E-2
-1,041797E-2
2,230047E-3
4,824512E-3
6,085067E-4
6,770361E-3
1,747253E-2
1,844545E-2
1,747253E-2
2,168853E-2
2,428300E-2
1,876976E-2
2,006699E-2
2,460731E-2
3,141778E-2
2,363438E-2
1,909407E-2
2,201284E-2
2,525592E-2
2,103992E-2
2,395869E-2
2,785039E-2
2,720177E-2
1,552668E-2
1,520237E-2
2,136422E-2
2,298577E-2
1,909407E-2
1,909407E-2
1,909407E-2
1,098637E-2
1,001344E-2
1,422945E-2
1,812114E-2
1,033775E-2
6,121744E-3
6,446052E-3
1,001344E-2
2,878663E-3
-3,644176E-4
3,202971E-3
5,473128E-3
-3,931807E-3
-1,337342E-3
-4,010948E-5
-1,337342E-3
-4,904731E-3
-3,283190E-3
1,905739E-3
-6,887257E-4
-5,877655E-3
-3,931807E-3
1,257123E-3
-4,256115E-3
-9,769352E-3
-7,174888E-3
2,841986E-4
-7,174888E-3
-1,366105E-2
-1,268813E-2
-1,755275E-2
-3,798416E-2
-4,933494E-2
-4,317309E-2
-1,139089E-2
2,622885E-2
8,071261E-2
1,566007E-1
2,328131E-1
3,051338E-1
3,881567E-1
4,792873E-1
5,593914E-1
6,343065E-1
7,101946E-1
7,857584E-1
8,541874E-1
9,180761E-1
9,754787E-1
1,019585E+0
1,033206E+0
1,033530E+0
1,001099E+0
9,300755E-1
8,279185E-1
7,144106E-1
5,921465E-1
4,620989E-1
3,346459E-1
2,224352E-1
1,154136E-1
2,554355E-3
-1,171153E-1
-2,205696E-1
-3,113759E-1
-4,002363E-1
-4,670438E-1
-5,166629E-1
-5,552556E-1
-5,893079E-1
-6,035775E-1
-6,051990E-1
-6,032532E-1
-6,042261E-1
-5,983885E-1
-5,815245E-1
-5,672550E-1
-5,552556E-1
-5,364457E-1
-5,114740E-1
-4,972044E-1
-4,897453E-1
-4,706112E-1
-4,456394E-1
-4,300726E-1
-4,171003E-1
-3,953717E-1
-3,716972E-1
-3,564547E-1
-3,292128E-1
-2,948362E-1
-2,637026E-1
-2,435955E-1
-2,231641E-1
-1,965708E-1
-1,722477E-1
-1,576538E-1
-1,391683E-1
-1,151695E-1
-1,041430E-1
-1,005756E-1
-8,727899E-2
-7,268512E-2
-6,749619E-2
-6,360450E-2
-5,484818E-2
-4,479463E-2
-4,706478E-2
-4,317309E-2
-3,474108E-2
-2,403891E-2
-2,663337E-2
-2,728199E-2
-2,144444E-2
-1,722844E-2
-1,755275E-2
-1,528259E-2
-6,201963E-3
-3,283190E-3
-1,171520E-2
-6,201963E-3
2,554355E-3
2,230047E-3
-2,958882E-3
-2,310266E-3
9,328148E-4
-1,661650E-3
-1,337342E-3
9,328148E-4
1,033775E-2
6,446052E-3
-1,661650E-3
1,257123E-3
6,446052E-3
-4,010948E-5
-6,887257E-4
2,878663E-3
4,175896E-3
-6,201963E-3
-4,256115E-3
1,905739E-3
3,202971E-3
-3,607499E-3
-5,229039E-3
-1,661650E-3
-4,256115E-3
-7,499196E-3
-5,229039E-3
-4,010948E-5
-1,661650E-3
-8,472120E-3
-5,877655E-3
9,328148E-4
-1,013034E-3
-4,256115E-3
-2,634574E-3
9,328148E-4
-5,553347E-3
-7,174888E-3
-1,337342E-3
6,121744E-3
1,257123E-3
-3,931807E-3
-3,644176E-4
4,500204E-3
-6,887257E-4
1,257123E-3
9,040517E-3
8,391901E-3
-1,013034E-3
3,202971E-3
1,098637E-2
1,228360E-2
8,391901E-3
9,040517E-3
1,098637E-2
6,770361E-3
5,148820E-3
7,418977E-3
1,585099E-2
1,228360E-2
5,473128E-3
6,770361E-3
1,195929E-2
9,689133E-3
7,418977E-3
9,040517E-3
1,163498E-2
2,841986E-4
3,851588E-3
1,033775E-2
1,293221E-2
6,121744E-3
3,527280E-3
6,446052E-3
5,797436E-3
2,878663E-3
6,121744E-3
1,520237E-2
8,067593E-3
-3,644176E-4
4,175896E-3
1,033775E-2
6,446052E-3
5,473128E-3
8,716209E-3
1,033775E-2
1,581431E-3
2,878663E-3
8,067593E-3
1,487806E-2
7,743285E-3
2,878663E-3
5,473128E-3
5,148820E-3
1,257123E-3
3,202971E-3
9,040517E-3
8,391901E-3
2,841986E-4
3,202971E-3
1,131067E-2
1,033775E-2
6,121744E-3
7,094669E-3
1,066206E-2
2,554355E-3
-3,644176E-4
4,175896E-3
1,131067E-2
8,391901E-3
2,230047E-3
5,148820E-3
9,040517E-3
4,824512E-3
3,527280E-3
8,391901E-3
7,743285E-3
-1,985958E-3
-4,010948E-5
3,851588E-3
7,743285E-3
3,851588E-3
9,328148E-4
3,527280E-3
2,554355E-3
-1,337342E-3
-6,887257E-4
7,418977E-3
2,554355E-3
-5,229039E-3
-1,013034E-3
5,148820E-3
9,328148E-4
-3,283190E-3
2,841986E-4
3,202971E-3
-7,499196E-3
-6,526271E-3
-1,661650E-3
1,257123E-3
-2,958882E-3
-6,850580E-3
-7,174888E-3
-6,526271E-3
-1,268813E-2
-1,041797E-2
-1,337342E-3
-3,607499E-3
-1,430967E-2
-1,301243E-2
-8,796428E-3
-1,074228E-2
-1,366105E-2
-1,333674E-2
-1,236382E-2
-2,144444E-2
-2,306598E-2
-1,820136E-2
-1,041797E-2
-1,690413E-2
-2,274168E-2
-2,079583E-2
-2,047152E-2
-2,403891E-2
-2,436322E-2
-1,917429E-2
-1,820136E-2
-2,630907E-2
-2,403891E-2
-1,528259E-2
-1,366105E-2
-2,047152E-2
-1,917429E-2
-1,625551E-2
-1,949860E-2
-1,949860E-2
-1,722844E-2
-7,823504E-3
-1,074228E-2
-1,852567E-2
-1,495828E-2
-9,120736E-3
-1,139089E-2
-1,236382E-2
-9,120736E-3
-7,174888E-3
-1,333674E-2
-1,333674E-2
-1,009366E-2
-4,904731E-3
-1,203951E-2
-1,690413E-2
-1,593121E-2
-1,398536E-2
-1,463397E-2
-1,268813E-2
-1,009366E-2
-1,074228E-2
-2,209306E-2
-1,917429E-2
-1,171520E-2
-1,366105E-2
-1,884998E-2
-1,690413E-2
-1,463397E-2
-2,274168E-2
-2,501183E-2
-1,982290E-2
-1,139089E-2
-1,787705E-2
-2,533614E-2
-2,468752E-2
-2,241737E-2
-2,987645E-2
-2,955215E-2
-2,501183E-2
-2,695768E-2
-3,701123E-2
-3,538969E-2
-3,052507E-2
-2,728199E-2
-3,182230E-2
-3,344384E-2
-3,020076E-2
-3,441677E-2
-3,376815E-2
-2,825491E-2
-1,852567E-2
-2,274168E-2
-2,728199E-2
-1,884998E-2
-7,499196E-3
-7,499196E-3
-4,256115E-3
5,797436E-3
1,228360E-2
8,716209E-3
1,974268E-2
3,433655E-2
4,341718E-2
4,406579E-2
4,860611E-2
6,060550E-2
6,611874E-2
6,774028E-2
7,584799E-2
9,076616E-2
8,784739E-2
8,363138E-2
9,173908E-2
9,919817E-2
9,725232E-2
9,984678E-2
1,037385E-1
1,040628E-1
9,563078E-2
9,692801E-2
1,017926E-1
1,034142E-1
9,563078E-2
9,433355E-2
9,465786E-2
9,173908E-2
8,622584E-2
8,460430E-2
9,109047E-2
8,622584E-2
7,649660E-2
8,006399E-2
8,395569E-2
7,844245E-2
7,455075E-2
7,649660E-2
7,811814E-2
6,676736E-2
6,352428E-2
6,644305E-2
7,228060E-2
6,384859E-2
6,060550E-2
6,222705E-2
5,898396E-2
5,217349E-2
5,509227E-2
5,995689E-2
5,833535E-2
4,763318E-2
4,828180E-2
5,444365E-2
5,087626E-2
4,471441E-2
4,471441E-2
4,828180E-2
3,984979E-2
3,984979E-2
4,147133E-2
4,341718E-2
3,920117E-2
3,239070E-2
3,530947E-2
3,790394E-2
3,109347E-2
3,044485E-2
3,595809E-2
3,660671E-2
2,687746E-2
2,882331E-2
3,336362E-2
3,174208E-2
2,720177E-2
2,720177E-2
3,174208E-2
2,622885E-2
2,622885E-2
2,947193E-2
3,433655E-2
2,914762E-2
2,233715E-2
2,331007E-2
2,785039E-2
2,266146E-2
2,266146E-2
2,687746E-2
2,590454E-2
1,552668E-2
1,649960E-2
2,428300E-2
2,266146E-2
1,552668E-2
1,487806E-2
1,585099E-2
1,358083E-2
1,066206E-2
1,358083E-2
2,201284E-2
1,487806E-2
7,743285E-3
1,195929E-2
1,682391E-2
1,066206E-2
1,358083E-2
1,812114E-2
1,714822E-2
7,743285E-3
1,033775E-2
1,520237E-2
2,039130E-2
1,358083E-2
1,293221E-2
1,747253E-2
1,455375E-2
1,001344E-2
1,228360E-2
2,039130E-2
1,909407E-2
8,391901E-3
1,228360E-2
1,876976E-2
1,747253E-2
1,228360E-2
1,228360E-2
1,487806E-2
7,094669E-3
7,094669E-3
1,033775E-2
1,714822E-2
1,033775E-2
1,257123E-3
4,175896E-3
8,716209E-3
3,527280E-3
2,878663E-3
7,743285E-3
7,418977E-3
-1,985958E-3
1,257123E-3
6,446052E-3
1,001344E-2
6,121744E-3
4,175896E-3
6,121744E-3
5,473128E-3
3,527280E-3
5,473128E-3
1,358083E-2
1,131067E-2
1,905739E-3
4,500204E-3
1,098637E-2
8,067593E-3
6,770361E-3
9,364825E-3
1,066206E-2
2,554355E-3
2,554355E-3
8,391901E-3
1,066206E-2
5,148820E-3
4,824512E-3
8,391901E-3
8,391901E-3
3,202971E-3
3,527280E-3
1,066206E-2
8,391901E-3
1,905739E-3
4,500204E-3
1,325652E-2
8,716209E-3
5,473128E-3
9,040517E-3
1,033775E-2
4,175896E-3
5,148820E-3
9,364825E-3
1,487806E-2
1,260791E-2
1,066206E-2
1,163498E-2
1,293221E-2
6,770361E-3
8,716209E-3
1,779684E-2
1,779684E-2
7,743285E-3
1,033775E-2
1,747253E-2
1,714822E-2
1,033775E-2
1,228360E-2
1,714822E-2
1,033775E-2
8,716209E-3
1,163498E-2
1,649960E-2
1,131067E-2
6,446052E-3
1,001344E-2
1,260791E-2
7,094669E-3
6,770361E-3
1,520237E-2
1,487806E-2
4,175896E-3
7,743285E-3
1,228360E-2
1,455375E-2
5,148820E-3
3,527280E-3
9,689133E-3
8,067593E-3
6,446052E-3
7,743285E-3
1,552668E-2
1,098637E-2
4,175896E-3
7,094669E-3
1,195929E-2
8,067593E-3
6,770361E-3
1,195929E-2
1,520237E-2
6,446052E-3
8,391901E-3
1,487806E-2
1,876976E-2
1,293221E-2
9,689133E-3
1,228360E-2
1,163498E-2
8,391901E-3
9,040517E-3
1,649960E-2
1,520237E-2
5,148820E-3
7,743285E-3
1,325652E-2
1,293221E-2
1,001344E-2
1,131067E-2
1,520237E-2
1,033775E-2
1,066206E-2
1,325652E-2
1,909407E-2
1,260791E-2
5,797436E-3
1,195929E-2
1,714822E-2
1,098637E-2
1,293221E-2
1,812114E-2
1,714822E-2
9,364825E-3
1,098637E-2
1,585099E-2
1,876976E-2
1,422945E-2
1,422945E-2
2,006699E-2
1,390514E-2
9,689133E-3
1,390514E-2
2,298577E-2
1,682391E-2
9,040517E-3
1,195929E-2
1,844545E-2
1,293221E-2
1,358083E-2
1,747253E-2
1,747253E-2
6,770361E-3
9,689133E-3
1,585099E-2
1,649960E-2
1,228360E-2
1,163498E-2
1,195929E-2
1,325652E-2
1,228360E-2
1,585099E-2
2,331007E-2
1,779684E-2
1,163498E-2
1,487806E-2
2,136422E-2
1,552668E-2
1,520237E-2
1,844545E-2
2,071561E-2
1,325652E-2
1,455375E-2
1,779684E-2
2,558023E-2
1,682391E-2
1,552668E-2
2,006699E-2
1,974268E-2
1,293221E-2
1,520237E-2
2,428300E-2
2,298577E-2
1,131067E-2
1,358083E-2
2,201284E-2
2,331007E-2
1,876976E-2
1,876976E-2
2,233715E-2
1,617530E-2
1,487806E-2
1,812114E-2
2,428300E-2
1,941838E-2
1,066206E-2
1,487806E-2
2,233715E-2
1,812114E-2
1,520237E-2
1,747253E-2
1,649960E-2
8,067593E-3
9,040517E-3
1,422945E-2
2,103992E-2
1,260791E-2
8,391901E-3
1,228360E-2
9,040517E-3
6,121744E-3
1,033775E-2
1,552668E-2
1,293221E-2
4,175896E-3
9,689133E-3
1,617530E-2
1,390514E-2
1,131067E-2
1,455375E-2
1,876976E-2
1,131067E-2
1,455375E-2
1,844545E-2
2,103992E-2
1,747253E-2
1,455375E-2
1,714822E-2
2,039130E-2
1,552668E-2
1,682391E-2
2,525592E-2
2,266146E-2
1,552668E-2
1,812114E-2
2,266146E-2
2,201284E-2
1,747253E-2
2,006699E-2
2,201284E-2
1,649960E-2
1,390514E-2
1,909407E-2
2,655315E-2
1,974268E-2
1,617530E-2
1,876976E-2
2,168853E-2
1,585099E-2
1,649960E-2
2,331007E-2
2,331007E-2
1,358083E-2
1,520237E-2
2,233715E-2
2,233715E-2
1,876976E-2
1,909407E-2
2,331007E-2
1,714822E-2
1,455375E-2
1,747253E-2
2,655315E-2
1,941838E-2
1,422945E-2
1,747253E-2
2,136422E-2
1,649960E-2
1,844545E-2
2,590454E-2
2,525592E-2
1,422945E-2
1,649960E-2
2,363438E-2
2,525592E-2
1,974268E-2
1,941838E-2
2,331007E-2
1,714822E-2
1,617530E-2
1,909407E-2
2,525592E-2
1,909407E-2
1,228360E-2
1,714822E-2
2,460731E-2
1,941838E-2
1,909407E-2
2,201284E-2
2,298577E-2
1,358083E-2
1,682391E-2
2,331007E-2
2,558023E-2
1,941838E-2
1,714822E-2
2,168853E-2
1,974268E-2
1,617530E-2
1,844545E-2
2,687746E-2
2,201284E-2
1,390514E-2
1,617530E-2
2,136422E-2
1,974268E-2
1,812114E-2
2,071561E-2
2,298577E-2
1,455375E-2
1,325652E-2
1,812114E-2
2,428300E-2
1,876976E-2
1,487806E-2
1,812114E-2
2,168853E-2
1,585099E-2
1,714822E-2
2,363438E-2
2,266146E-2
1,422945E-2
1,617530E-2
2,136422E-2
2,071561E-2
1,649960E-2
1,617530E-2
1,844545E-2
1,487806E-2
1,195929E-2
1,390514E-2
2,331007E-2
1,844545E-2
1,163498E-2
1,487806E-2
2,136422E-2
1,682391E-2
1,455375E-2
1,941838E-2
2,103992E-2
1,487806E-2
1,487806E-2
2,168853E-2
2,622885E-2
1,974268E-2
1,714822E-2
2,168853E-2
1,876976E-2
1,325652E-2
1,585099E-2
2,590454E-2
2,233715E-2
1,358083E-2
1,649960E-2
2,201284E-2
1,552668E-2
1,649960E-2
2,103992E-2
2,103992E-2
1,001344E-2
1,131067E-2
1,779684E-2
1,941838E-2
1,293221E-2
2,201284E-2
3,790394E-2
4,439010E-2
6,287566E-2
6,871321E-2
7,390214E-2
6,157843E-2
4,860611E-2
5,282211E-2
5,574088E-2
4,763318E-2
4,601164E-2
4,893041E-2
4,568733E-2
2,752608E-2
2,103992E-2
1,747253E-2
5,797436E-3
-7,823504E-3
-1,852567E-2
-2,630907E-2
-3,474108E-2
-3,993001E-2
-3,863277E-2
-2,857922E-2
-2,987645E-2
-3,311954E-2
-2,566045E-2
-1,495828E-2
-1,495828E-2
-9,445044E-3
-4,010948E-5
2,878663E-3
-2,310266E-3
2,230047E-3
9,689133E-3
1,228360E-2
7,094669E-3
9,040517E-3
1,585099E-2
1,520237E-2
1,520237E-2
2,071561E-2
2,655315E-2
2,395869E-2
1,909407E-2
2,363438E-2
3,174208E-2
2,882331E-2
2,687746E-2
3,239070E-2
3,336362E-2
2,525592E-2
2,298577E-2
2,622885E-2
3,303932E-2
2,493161E-2
2,266146E-2
2,558023E-2
2,395869E-2
1,552668E-2
1,552668E-2
2,266146E-2
1,909407E-2
1,260791E-2
1,293221E-2
1,747253E-2
1,585099E-2
1,195929E-2
1,747253E-2
1,974268E-2
8,716209E-3
9,689133E-3
1,487806E-2
1,876976E-2
1,390514E-2
1,163498E-2
1,520237E-2
1,520237E-2
9,040517E-3
1,001344E-2
1,812114E-2
1,260791E-2
6,085067E-4
1,581431E-3
5,473128E-3
-4,010948E-5
-8,796428E-3
-1,593121E-2
-2,663337E-2
-2,468752E-2
6,121744E-3
5,411934E-2
1,180080E-1
1,841669E-1
2,581091E-1
3,349702E-1
4,128041E-1
4,929082E-1
5,811200E-1
6,657644E-1
7,413282E-1
8,026225E-1
8,736459E-1
9,423993E-1
9,933156E-1
1,029314E+0
1,053313E+0
1,050718E+0
1,005964E+0
9,326700E-1
8,428367E-1
7,397067E-1
6,103077E-1
4,760442E-1
3,576717E-1
2,454611E-1
1,264400E-1
1,649960E-2
-8,760330E-2
-1,930034E-1
-2,997008E-1
-3,827237E-1
-4,462880E-1
-4,981773E-1
-5,445534E-1
-5,721196E-1
-5,821731E-1
-5,941725E-1
-6,013073E-1
-5,941725E-1
-5,743897E-1
-5,620660E-1
-5,497423E-1
-5,289866E-1
-5,033663E-1
-4,916912E-1
-4,751515E-1
-4,524499E-1
-4,336400E-1
-4,261809E-1
-4,063981E-1
-3,801292E-1
-3,574276E-1
-3,418608E-1
-3,198079E-1
-2,902959E-1
-2,617567E-1
-2,422983E-1
-2,160293E-1
-1,832742E-1
-1,654372E-1
-1,518163E-1
-1,294390E-1
-1,080347E-1
-9,279222E-2
-8,046852E-2
-6,587465E-2
-5,549679E-2
-5,646972E-2
-4,933494E-2
-3,538969E-2
-2,533614E-2
-2,760630E-2
-2,760630E-2
-2,112014E-2
-1,301243E-2
-1,268813E-2
-6,850580E-3
6,085067E-4
2,878663E-3
-5,229039E-3
6,085067E-4
8,716209E-3
1,228360E-2
9,040517E-3
9,364825E-3
1,520237E-2
1,195929E-2
1,098637E-2
1,260791E-2
1,941838E-2
1,617530E-2
1,001344E-2
1,260791E-2
1,293221E-2
9,040517E-3
1,001344E-2
1,585099E-2
1,844545E-2
7,743285E-3
1,195929E-2
1,617530E-2
2,006699E-2
1,293221E-2
9,040517E-3
1,260791E-2
1,520237E-2
1,422945E-2
1,617530E-2
2,298577E-2
2,201284E-2
1,487806E-2
1,844545E-2
2,460731E-2
2,233715E-2
2,233715E-2
2,363438E-2
2,655315E-2
1,844545E-2
1,649960E-2
2,071561E-2
2,720177E-2
1,974268E-2
1,487806E-2
1,974268E-2
2,039130E-2
1,293221E-2
1,293221E-2
1,941838E-2
1,779684E-2
7,743285E-3
9,689133E-3
1,520237E-2
1,228360E-2
1,131067E-2
1,358083E-2
1,390514E-2
6,770361E-3
8,716209E-3
1,325652E-2
1,941838E-2
1,260791E-2
5,473128E-3
1,098637E-2
1,131067E-2
6,446052E-3
9,689133E-3
1,909407E-2
1,909407E-2
7,743285E-3
3,202971E-3
1,195929E-2
1,649960E-2
1,195929E-2
1,195929E-2
1,358083E-2
8,716209E-3
8,067593E-3
1,228360E-2
1,974268E-2
1,649960E-2
6,121744E-3
9,364825E-3
1,455375E-2
9,689133E-3
6,770361E-3
1,260791E-2
1,163498E-2
1,257123E-3
4,500204E-3
1,455375E-2
1,974268E-2
1,001344E-2
4,500204E-3
-6,887257E-4
-6,850580E-3
-7,823504E-3
1,905739E-3
1,358083E-2
9,364825E-3
-3,607499E-3
-7,823504E-3
9,328148E-4
3,202971E-3
-4,580423E-3
7,094669E-3
1,422945E-2
3,851588E-3
7,418977E-3
1,422945E-2
2,331007E-2
1,747253E-2
8,067593E-3
1,358083E-2
2,752608E-2
2,882331E-2
3,012054E-2
3,239070E-2
2,720177E-2
1,520237E-2
2,006699E-2
2,590454E-2
2,493161E-2
1,585099E-2
1,131067E-2
1,228360E-2
6,446052E-3
4,500204E-3
1,098637E-2
1,358083E-2
3,527280E-3
-6,887257E-4
6,446052E-3
2,039130E-2
1,487806E-2
4,500204E-3
7,094669E-3
1,260791E-2
6,446052E-3
1,163498E-2
1,876976E-2
2,071561E-2
1,520237E-2
8,067593E-3
8,391901E-3
8,391901E-3
5,148820E-3
1,714822E-2
3,109347E-2
2,233715E-2
9,689133E-3
4,824512E-3
2,554355E-3
-4,904731E-3
1,905739E-3
6,121744E-3
1,617530E-2
1,066206E-2
8,716209E-3
1,131067E-2
6,121744E-3
-1,657982E-2
-1,917429E-2
-5,553347E-3
6,770361E-3
1,257123E-3
-4,010948E-5
3,202971E-3
2,878663E-3
2,230047E-3
1,131067E-2
1,617530E-2
6,446052E-3
9,040517E-3
3,141778E-2
5,184919E-2
5,574088E-2
5,444365E-2
4,698456E-2
6,384859E-2
6,838890E-2
8,200984E-2
9,400924E-2
9,271201E-2
8,882031E-2
9,238770E-2
1,004954E-1
1,063329E-1
9,919817E-2
9,887386E-2
1,008197E-1
8,590154E-2
8,622584E-2
1,034142E-1
1,141163E-1
1,069816E-1
9,498216E-2
7,552368E-2
7,422644E-2
7,065906E-2
7,487506E-2
8,038830E-2
7,714522E-2
6,222705E-2
6,547013E-2
7,519937E-2
6,319997E-2
3,206639E-2
1,617530E-2
2,363438E-2
4,309287E-2
5,249780E-2
4,536302E-2
3,141778E-2
1,682391E-2
6,446052E-3
-3,607499E-3
-8,796428E-3
-2,047152E-2
-2,533614E-2
-1,982290E-2
-1,560690E-2
-2,144444E-2
-2,112014E-2
-1,755275E-2
-1,982290E-2
-3,538969E-2
-3,960570E-2
-3,701123E-2
-3,311954E-2
-2,987645E-2
-2,079583E-2
-9,120736E-3
-4,904731E-3
1,257123E-3
1,585099E-2
3,303932E-2
2,947193E-2
2,687746E-2
4,017409E-2
5,833535E-2
6,157843E-2
6,611874E-2
7,325352E-2
8,200984E-2
7,844245E-2
8,330707E-2
9,109047E-2
9,854955E-2
9,530647E-2
9,336062E-2
9,627940E-2
9,206339E-2
8,525292E-2
8,557723E-2
9,368493E-2
8,590154E-2
7,422644E-2
7,163198E-2
7,325352E-2
6,384859E-2
5,865966E-2
5,736242E-2
5,476796E-2
4,276856E-2
4,049840E-2
4,439010E-2
5,055195E-2
4,082271E-2
3,336362E-2
3,466086E-2
3,466086E-2
2,817469E-2
2,720177E-2
3,076916E-2
2,849900E-2
2,006699E-2
2,136422E-2
2,558023E-2
2,428300E-2
1,812114E-2
1,682391E-2
1,876976E-2
1,163498E-2
1,098637E-2
1,358083E-2
2,103992E-2
1,649960E-2
8,391901E-3
8,716209E-3
1,325652E-2
8,716209E-3
8,716209E-3
1,520237E-2
1,487806E-2
5,148820E-3
6,446052E-3
9,689133E-3
1,163498E-2
4,500204E-3
2,841986E-4
1,581431E-3
-6,887257E-4
-5,229039E-3
-3,931807E-3
-1,013034E-3
-7,174888E-3
-1,593121E-2
-1,106658E-2
-6,201963E-3
-1,301243E-2
-1,722844E-2
-1,722844E-2
-1,463397E-2
-2,793061E-2
-3,020076E-2
-2,403891E-2
-2,014721E-2
-2,857922E-2
-3,474108E-2
-3,409246E-2
-3,376815E-2
-3,993001E-2
-4,090293E-2
-3,538969E-2
-3,733554E-2
-4,771340E-2
-4,706478E-2
-4,284878E-2
-4,349739E-2
-4,836202E-2
-4,803771E-2
-4,544324E-2
-5,030786E-2
-5,387525E-2
-5,192940E-2
-4,414601E-2
-5,030786E-2
-5,938849E-2
-5,906418E-2
-5,419956E-2
-5,841557E-2
-5,679403E-2
-5,192940E-2
-5,257802E-2
-5,906418E-2
-5,452387E-2
-4,965925E-2
-4,868632E-2
-5,322664E-2
-5,225371E-2
-4,803771E-2
-4,641617E-2
-4,576755E-2
-4,349739E-2
-3,441677E-2
-3,668692E-2
-4,576755E-2
-4,155155E-2
-3,182230E-2
-3,474108E-2
-3,538969E-2
-3,117369E-2
-3,020076E-2
-3,409246E-2
-2,922784E-2
-2,274168E-2
-1,787705E-2
-2,695768E-2
-3,084938E-2
-2,760630E-2
-2,371460E-2
-2,566045E-2
-2,306598E-2
-1,495828E-2
-1,398536E-2
-2,274168E-2
-2,014721E-2
-1,268813E-2
-9,120736E-3
-1,560690E-2
-1,560690E-2
-1,171520E-2
-1,625551E-2
-1,755275E-2
-1,268813E-2
-2,958882E-3
-5,229039E-3
-7,823504E-3
-3,283190E-3
1,905739E-3
-1,661650E-3
-1,013034E-3
5,148820E-3
7,743285E-3
-3,644176E-4
4,175896E-3
1,520237E-2
2,103992E-2
1,747253E-2
1,649960E-2
1,876976E-2
1,455375E-2
1,325652E-2
2,103992E-2
3,206639E-2
2,914762E-2
2,136422E-2
2,006699E-2
2,331007E-2
2,266146E-2
2,525592E-2
3,174208E-2
3,239070E-2
2,006699E-2
2,103992E-2
2,687746E-2
2,622885E-2
1,714822E-2
1,779684E-2
2,266146E-2
2,331007E-2
2,201284E-2
2,395869E-2
2,590454E-2
2,136422E-2
1,585099E-2
2,071561E-2
2,687746E-2
2,331007E-2
2,103992E-2
2,331007E-2
3,466086E-2
3,368793E-2
3,693101E-2
3,887686E-2
4,471441E-2
3,887686E-2
3,563378E-2
3,757963E-2
4,471441E-2
4,276856E-2
4,341718E-2
5,282211E-2
5,347073E-2
4,244425E-2
4,244425E-2
4,536302E-2
4,633595E-2
4,439010E-2
4,536302E-2
4,698456E-2
4,244425E-2
3,887686E-2
4,244425E-2
4,957903E-2
3,952548E-2
3,401224E-2
3,660671E-2
4,244425E-2
4,114702E-2
3,952548E-2
4,082271E-2
4,114702E-2
2,817469E-2
3,206639E-2
3,433655E-2
3,498517E-2
3,563378E-2
3,660671E-2
3,887686E-2
3,498517E-2
3,303932E-2
3,628240E-2
4,471441E-2
4,147133E-2
3,206639E-2
3,725532E-2
4,439010E-2
4,114702E-2
4,439010E-2
4,763318E-2
5,120057E-2
4,374148E-2
4,439010E-2
4,795749E-2
5,282211E-2
4,698456E-2
4,601164E-2
4,990334E-2
4,763318E-2
4,536302E-2
4,828180E-2
5,768673E-2
5,476796E-2
4,633595E-2
4,893041E-2
5,541658E-2
5,249780E-2
4,957903E-2
5,314642E-2
5,671381E-2
4,828180E-2
4,990334E-2
5,476796E-2
6,092981E-2
5,347073E-2
5,055195E-2
5,347073E-2
5,671381E-2
4,925472E-2
5,087626E-2
5,898396E-2
5,703812E-2
4,795749E-2
5,022765E-2
5,736242E-2
5,638950E-2
5,249780E-2
5,509227E-2
5,638950E-2
4,925472E-2
5,120057E-2
5,574088E-2
5,930827E-2
5,574088E-2
5,184919E-2
5,379503E-2
5,768673E-2
5,152488E-2
5,347073E-2
6,157843E-2
5,865966E-2
4,990334E-2
5,282211E-2
5,768673E-2
6,060550E-2
5,736242E-2
5,574088E-2
5,638950E-2
5,087626E-2
4,666026E-2
4,925472E-2
5,768673E-2
5,411934E-2
4,860611E-2
5,087626E-2
5,444365E-2
5,055195E-2
5,022765E-2
5,509227E-2
5,671381E-2
4,601164E-2
4,795749E-2
5,347073E-2
5,574088E-2
5,087626E-2
4,763318E-2
5,282211E-2
5,184919E-2
4,860611E-2
4,990334E-2
5,671381E-2
4,957903E-2
3,952548E-2
4,309287E-2
4,925472E-2
4,633595E-2
4,439010E-2
4,439010E-2
4,536302E-2
3,660671E-2
3,920117E-2
4,698456E-2
5,087626E-2
4,536302E-2
3,822825E-2
4,244425E-2
4,666026E-2
4,406579E-2
4,439010E-2
4,893041E-2
4,503872E-2
3,530947E-2
3,952548E-2
4,828180E-2
4,763318E-2
4,114702E-2
4,049840E-2
4,341718E-2
3,660671E-2
3,303932E-2
3,595809E-2
4,114702E-2
3,725532E-2
3,174208E-2
3,530947E-2
4,114702E-2
3,822825E-2
3,855255E-2
4,114702E-2
4,309287E-2
3,822825E-2
3,920117E-2
4,341718E-2
4,925472E-2
4,276856E-2
3,952548E-2
4,244425E-2
4,374148E-2
3,984979E-2
4,406579E-2
5,184919E-2
4,957903E-2
3,887686E-2
4,211994E-2
4,990334E-2
4,860611E-2
4,601164E-2
4,795749E-2
4,893041E-2
4,211994E-2
4,179564E-2
4,568733E-2
5,314642E-2
4,828180E-2
4,147133E-2
4,406579E-2
4,601164E-2
3,920117E-2
3,952548E-2
4,309287E-2
4,082271E-2
3,109347E-2
3,271501E-2
3,790394E-2
3,757963E-2
3,076916E-2
2,947193E-2
3,141778E-2
2,298577E-2
1,909407E-2
2,168853E-2
2,785039E-2
2,266146E-2
1,552668E-2
1,779684E-2
2,136422E-2
1,520237E-2
1,195929E-2
1,228360E-2
1,293221E-2
1,905739E-3
3,851588E-3
6,446052E-3
8,067593E-3
2,554355E-3
-1,013034E-3
1,257123E-3
-2,310266E-3
-9,445044E-3
-7,823504E-3
1,905739E-3
-2,310266E-3
-1,236382E-2
-8,472120E-3
-2,310266E-3
-4,256115E-3
-8,147812E-3
-5,877655E-3
6,085067E-4
-4,904731E-3
-5,877655E-3
-2,310266E-3
4,500204E-3
-1,661650E-3
-5,553347E-3
-2,634574E-3
2,878663E-3
-1,013034E-3
1,581431E-3
4,824512E-3
4,175896E-3
-8,472120E-3
-7,823504E-3
1,905739E-3
6,085067E-4
-4,904731E-3
-7,174888E-3
-3,607499E-3
-7,823504E-3
-1,203951E-2
-1,268813E-2
-6,201963E-3
-1,171520E-2
-1,982290E-2
-1,625551E-2
-1,171520E-2
-1,884998E-2
-2,112014E-2
-1,820136E-2
-1,593121E-2
-2,112014E-2
-1,787705E-2
-1,366105E-2
-1,301243E-2
-1,917429E-2
-1,949860E-2
-1,625551E-2
-1,917429E-2
-1,884998E-2
-1,560690E-2
-9,120736E-3
-1,398536E-2
-2,079583E-2
-1,820136E-2
-1,236382E-2
-1,949860E-2
-2,079583E-2
-1,593121E-2
-1,528259E-2
-2,339029E-2
-1,852567E-2
-1,236382E-2
-1,398536E-2
-2,014721E-2
-1,657982E-2
6,085067E-4
6,770361E-3
2,395869E-2
4,211994E-2
4,990334E-2
3,984979E-2
2,590454E-2
2,558023E-2
3,206639E-2
2,525592E-2
2,298577E-2
2,428300E-2
2,298577E-2
7,418977E-3
9,328148E-4
-3,283190E-3
-9,769352E-3
-2,987645E-2
-4,317309E-2
-4,836202E-2
-5,517249E-2
-6,295588E-2
-6,198296E-2
-5,257802E-2
-5,322664E-2
-5,906418E-2
-4,965925E-2
-3,636262E-2
-3,441677E-2
-2,955215E-2
-2,209306E-2
-1,755275E-2
-2,176875E-2
-1,657982E-2
-9,120736E-3
-5,229039E-3
-1,041797E-2
-1,074228E-2
-4,256115E-3
-4,580423E-3
-5,553347E-3
-3,644176E-4
6,446052E-3
2,554355E-3
-4,256115E-3
2,230047E-3
8,716209E-3
6,770361E-3
4,824512E-3
1,001344E-2
1,390514E-2
5,797436E-3
5,797436E-3
1,195929E-2
1,682391E-2
1,098637E-2
4,175896E-3
5,473128E-3
8,391901E-3
9,328148E-4
-3,644176E-4
7,094669E-3
5,473128E-3
-3,283190E-3
-3,283190E-3
4,175896E-3
1,905739E-3
-3,607499E-3
-2,958882E-3
6,085067E-4
-4,904731E-3
-5,877655E-3
-1,661650E-3
4,500204E-3
-1,661650E-3
-3,607499E-3
-6,887257E-4
-6,887257E-4
-4,904731E-3
-3,283190E-3
4,500204E-3
-6,887257E-4
-1,139089E-2
-9,769352E-3
-7,499196E-3
-1,560690E-2
-2,112014E-2
-2,533614E-2
-3,409246E-2
-5,030786E-2
-4,090293E-2
-2,958882E-3
5,055195E-2
1,034142E-1
1,669786E-1
2,441639E-1
3,200520E-1
3,930213E-1
4,805845E-1
5,704178E-1
6,498733E-1
7,137620E-1
7,867314E-1
8,642410E-1
9,255352E-1
9,702898E-1
1,006937E+0
1,029314E+0
1,021206E+0
9,845593E-1
9,177518E-1
8,318102E-1
7,170051E-1
5,872819E-1
4,685851E-1
3,534557E-1
2,292457E-1
1,193053E-1
1,228360E-2
-9,506238E-2
-2,088945E-1
-3,026196E-1
-3,814264E-1
-4,446665E-1
-5,092038E-1
-5,529854E-1
-5,786057E-1
-5,993615E-1
-6,136310E-1
-6,159012E-1
-6,042261E-1
-5,967670E-1
-5,902808E-1
-5,711467E-1
-5,468236E-1
-5,319054E-1
-5,143927E-1
-4,923398E-1
-4,741785E-1
-4,647736E-1
-4,446665E-1
-4,196948E-1
-3,976418E-1
-3,817507E-1
-3,635895E-1
-3,350504E-1
-3,094300E-1
-2,883500E-1
-2,607838E-1
-2,247856E-1
-2,037056E-1
-1,887874E-1
-1,647886E-1
-1,385197E-1
-1,274932E-1
-1,132236E-1
-9,571100E-2
-8,209006E-2
-8,144144E-2
-7,333374E-2
-5,646972E-2
-4,349739E-2
-4,511893E-2
-4,284878E-2
-3,506538E-2
-3,020076E-2
-2,630907E-2
-1,820136E-2
-8,472120E-3
-1,041797E-2
-1,593121E-2
-9,120736E-3
-4,010948E-5
-2,958882E-3
-2,958882E-3
3,527280E-3
7,743285E-3
-3,644176E-4
1,581431E-3
8,067593E-3
1,617530E-2
1,066206E-2
4,824512E-3
7,094669E-3
1,098637E-2
5,797436E-3
6,121744E-3
1,358083E-2
1,131067E-2
3,851588E-3
8,067593E-3
1,422945E-2
1,390514E-2
9,364825E-3
9,364825E-3
1,293221E-2
2,878663E-3
3,527280E-3
8,067593E-3
1,422945E-2
9,364825E-3
5,148820E-3
1,033775E-2
1,066206E-2
6,446052E-3
7,094669E-3
1,617530E-2
1,682391E-2
6,770361E-3
1,033775E-2
1,585099E-2
1,422945E-2
1,033775E-2
1,033775E-2
1,649960E-2
1,390514E-2
1,195929E-2
1,552668E-2
2,266146E-2
1,552668E-2
9,689133E-3
1,390514E-2
1,941838E-2
1,228360E-2
1,260791E-2
1,682391E-2
1,812114E-2
7,743285E-3
9,364825E-3
1,844545E-2
1,974268E-2
9,364825E-3
9,689133E-3
1,358083E-2
1,066206E-2
8,716209E-3
9,364825E-3
1,747253E-2
1,552668E-2
4,175896E-3
6,446052E-3
1,293221E-2
1,066206E-2
9,040517E-3
1,131067E-2
1,098637E-2
5,473128E-3
4,824512E-3
9,040517E-3
1,552668E-2
7,743285E-3
9,328148E-4
4,500204E-3
8,716209E-3
3,202971E-3
5,797436E-3
1,228360E-2
1,033775E-2
1,905739E-3
2,230047E-3
9,364825E-3
1,131067E-2
3,202971E-3
1,905739E-3
5,797436E-3
5,797436E-3
5,473128E-3
4,500204E-3
1,228360E-2
8,391901E-3
9,328148E-4
4,824512E-3
9,364825E-3
4,500204E-3
5,148820E-3
8,067593E-3
9,040517E-3
1,581431E-3
4,175896E-3
9,689133E-3
1,033775E-2
1,581431E-3
-3,644176E-4
2,878663E-3
6,085067E-4
-3,607499E-3
-2,310266E-3
4,500204E-3
-6,887257E-4
-8,796428E-3
-5,553347E-3
-1,337342E-3
-1,661650E-3
-1,337342E-3
2,230047E-3
-6,887257E-4
-1,106658E-2
-6,201963E-3
9,328148E-4
2,841986E-4
-4,256115E-3
-4,256115E-3
-3,644176E-4
-6,850580E-3
-8,472120E-3
-5,877655E-3
-1,661650E-3
-8,147812E-3
-1,690413E-2
-1,366105E-2
-8,796428E-3
-1,593121E-2
-1,560690E-2
-1,106658E-2
-1,171520E-2
-2,176875E-2
-2,047152E-2
-1,430967E-2
-1,366105E-2
-1,949860E-2
-1,982290E-2
-1,722844E-2
-1,982290E-2
-2,306598E-2
-2,209306E-2
-1,528259E-2
-1,949860E-2
-2,728199E-2
-2,663337E-2
-2,339029E-2
-2,922784E-2
-3,052507E-2
-2,371460E-2
-2,339029E-2
-3,279523E-2
-3,020076E-2
-2,598476E-2
-2,403891E-2
-3,117369E-2
-3,279523E-2
-2,630907E-2
-2,663337E-2
-3,052507E-2
-2,695768E-2
-1,982290E-2
-2,306598E-2
-2,793061E-2
-2,436322E-2
-1,949860E-2
-2,274168E-2
-2,274168E-2
-2,112014E-2
-1,917429E-2
-2,825491E-2
-2,695768E-2
-2,014721E-2
-1,528259E-2
-2,112014E-2
-2,533614E-2
-2,339029E-2
-2,403891E-2
-2,890353E-2
-2,825491E-2
-2,079583E-2
-2,209306E-2
-2,955215E-2
-2,760630E-2
-2,533614E-2
-2,728199E-2
-2,922784E-2
-2,695768E-2
-2,339029E-2
-3,052507E-2
-3,052507E-2
-2,760630E-2
-2,274168E-2
-3,020076E-2
-3,279523E-2
-2,728199E-2
-2,468752E-2
-2,922784E-2
-2,857922E-2
-2,436322E-2
-2,403891E-2
-3,214661E-2
-3,182230E-2
-2,630907E-2
-2,566045E-2
-3,149799E-2
-3,052507E-2
-2,728199E-2
-3,149799E-2
-3,376815E-2
-3,084938E-2
-2,468752E-2
-3,117369E-2
-3,668692E-2
-3,311954E-2
-2,760630E-2
-3,182230E-2
-2,890353E-2
-1,949860E-2
-1,463397E-2
-2,014721E-2
-1,528259E-2
-5,553347E-3
6,085067E-4
1,581431E-3
5,797436E-3
1,682391E-2
2,136422E-2
2,525592E-2
3,595809E-2
5,087626E-2
5,379503E-2
5,379503E-2
6,352428E-2
7,519937E-2
7,325352E-2
7,584799E-2
8,590154E-2
9,044185E-2
8,330707E-2
8,784739E-2
9,465786E-2
9,725232E-2
9,271201E-2
9,206339E-2
9,109047E-2
8,752308E-2
8,265846E-2
8,622584E-2
9,336062E-2
8,687446E-2
7,909107E-2
8,330707E-2
8,655015E-2
8,200984E-2
7,973968E-2
8,168553E-2
8,330707E-2
7,260490E-2
7,228060E-2
7,649660E-2
7,649660E-2
7,292921E-2
7,098336E-2
7,325352E-2
6,709167E-2
6,417289E-2
6,190274E-2
6,936182E-2
6,287566E-2
5,282211E-2
5,314642E-2
5,963258E-2
5,736242E-2
5,379503E-2
5,411934E-2
5,671381E-2
4,341718E-2
3,887686E-2
4,082271E-2
4,471441E-2
4,049840E-2
4,049840E-2
4,633595E-2
4,406579E-2
3,855255E-2
3,790394E-2
4,309287E-2
3,757963E-2
2,785039E-2
3,433655E-2
4,049840E-2
3,984979E-2
3,757963E-2
3,757963E-2
3,920117E-2
2,947193E-2
3,076916E-2
3,628240E-2
4,147133E-2
3,498517E-2
3,012054E-2
2,914762E-2
2,882331E-2
2,460731E-2
2,331007E-2
2,882331E-2
2,914762E-2
2,103992E-2
2,331007E-2
2,785039E-2
2,460731E-2
2,233715E-2
2,201284E-2
2,331007E-2
1,747253E-2
1,520237E-2
1,812114E-2
2,558023E-2
2,071561E-2
1,585099E-2
2,039130E-2
2,201284E-2
1,552668E-2
1,812114E-2
2,493161E-2
2,622885E-2
1,520237E-2
1,649960E-2
2,331007E-2
2,006699E-2
1,649960E-2
2,039130E-2
2,233715E-2
1,617530E-2
1,617530E-2
2,039130E-2
2,493161E-2
1,876976E-2
1,455375E-2
1,876976E-2
2,071561E-2
1,325652E-2
1,163498E-2
2,266146E-2
2,298577E-2
1,358083E-2
1,552668E-2
2,136422E-2
2,136422E-2
1,714822E-2
1,779684E-2
2,168853E-2
1,422945E-2
1,228360E-2
1,779684E-2
2,460731E-2
1,844545E-2
1,422945E-2
1,844545E-2
2,136422E-2
1,585099E-2
1,585099E-2
2,363438E-2
2,363438E-2
1,325652E-2
1,649960E-2
2,266146E-2
2,331007E-2
2,006699E-2
1,876976E-2
2,071561E-2
1,325652E-2
1,293221E-2
1,585099E-2
2,428300E-2
1,422945E-2
6,770361E-3
1,455375E-2
1,909407E-2
1,228360E-2
1,293221E-2
1,325652E-2
1,487806E-2
5,797436E-3
4,175896E-3
1,455375E-2
1,520237E-2
1,163498E-2
1,228360E-2
1,617530E-2
1,455375E-2
1,585099E-2
2,006699E-2
2,558023E-2
1,941838E-2
1,585099E-2
1,714822E-2
2,395869E-2
1,941838E-2
2,039130E-2
2,817469E-2
2,622885E-2
1,585099E-2
1,909407E-2
2,558023E-2
2,622885E-2
2,039130E-2
1,909407E-2
2,201284E-2
1,779684E-2
1,487806E-2
1,844545E-2
2,525592E-2
2,103992E-2
1,358083E-2
1,682391E-2
2,298577E-2
1,844545E-2
1,714822E-2
2,168853E-2
2,525592E-2
1,455375E-2
1,552668E-2
1,909407E-2
2,233715E-2
1,552668E-2
1,293221E-2
1,422945E-2
1,422945E-2
1,098637E-2
1,552668E-2
2,266146E-2
1,455375E-2
8,067593E-3
1,617530E-2
2,233715E-2
1,714822E-2
1,195929E-2
1,812114E-2
2,655315E-2
1,876976E-2
1,974268E-2
2,428300E-2
2,947193E-2
2,266146E-2
1,649960E-2
2,168853E-2
2,136422E-2
1,585099E-2
1,682391E-2
2,233715E-2
2,201284E-2
1,260791E-2
1,617530E-2
2,136422E-2
2,039130E-2
1,682391E-2
1,876976E-2
1,941838E-2
1,228360E-2
1,358083E-2
1,714822E-2
2,655315E-2
2,201284E-2
1,649960E-2
2,103992E-2
2,460731E-2
1,779684E-2
1,747253E-2
2,525592E-2
2,558023E-2
1,617530E-2
1,617530E-2
2,006699E-2
2,493161E-2
2,233715E-2
1,974268E-2
2,363438E-2
2,039130E-2
1,714822E-2
2,006699E-2
2,687746E-2
2,298577E-2
1,747253E-2
2,006699E-2
2,590454E-2
2,136422E-2
1,974268E-2
2,363438E-2
2,493161E-2
1,585099E-2
1,617530E-2
2,168853E-2
2,558023E-2
1,941838E-2
1,585099E-2
2,006699E-2
2,071561E-2
1,455375E-2
1,617530E-2
2,363438E-2
2,071561E-2
1,131067E-2
1,293221E-2
1,876976E-2
1,649960E-2
1,325652E-2
1,682391E-2
1,844545E-2
1,098637E-2
1,001344E-2
1,390514E-2
1,909407E-2
1,228360E-2
8,067593E-3
9,689133E-3
1,195929E-2
7,094669E-3
7,094669E-3
1,779684E-2
1,487806E-2
3,851588E-3
9,364825E-3
1,617530E-2
1,098637E-2
1,098637E-2
1,422945E-2
1,844545E-2
9,689133E-3
9,040517E-3
1,552668E-2
2,395869E-2
1,747253E-2
1,163498E-2
1,422945E-2
1,617530E-2
1,228360E-2
1,358083E-2
2,006699E-2
2,039130E-2
1,163498E-2
1,390514E-2
2,201284E-2
1,682391E-2
1,422945E-2
1,714822E-2
1,909407E-2
1,033775E-2
1,098637E-2
1,358083E-2
2,201284E-2
1,422945E-2
1,001344E-2
1,455375E-2
1,844545E-2
1,293221E-2
1,358083E-2
1,876976E-2
1,844545E-2
9,364825E-3
1,163498E-2
1,876976E-2
2,136422E-2
1,714822E-2
1,714822E-2
2,201284E-2
1,617530E-2
1,098637E-2
1,487806E-2
2,233715E-2
1,876976E-2
1,098637E-2
1,455375E-2
2,233715E-2
1,617530E-2
1,552668E-2
1,876976E-2
1,909407E-2
1,066206E-2
1,390514E-2
1,909407E-2
2,298577E-2
1,812114E-2
1,682391E-2
1,779684E-2
1,844545E-2
1,390514E-2
1,617530E-2
2,428300E-2
2,039130E-2
1,455375E-2
1,552668E-2
1,714822E-2
1,455375E-2
1,714822E-2
2,168853E-2
2,331007E-2
1,617530E-2
1,617530E-2
2,039130E-2
2,493161E-2
2,006699E-2
1,779684E-2
2,136422E-2
2,331007E-2
2,071561E-2
2,201284E-2
2,914762E-2
2,687746E-2
1,649960E-2
2,071561E-2
2,558023E-2
2,201284E-2
2,136422E-2
2,298577E-2
2,395869E-2
1,422945E-2
1,358083E-2
1,649960E-2
2,266146E-2
1,844545E-2
1,358083E-2
1,844545E-2
1,812114E-2
1,455375E-2
1,487806E-2
2,071561E-2
1,844545E-2
8,391901E-3
1,195929E-2
2,006699E-2
1,714822E-2
1,293221E-2
1,260791E-2
1,585099E-2
6,770361E-3
9,040517E-3
1,422945E-2
1,974268E-2
1,163498E-2
1,001344E-2
1,390514E-2
1,552668E-2
7,418977E-3
7,743285E-3
1,455375E-2
1,779684E-2
1,098637E-2
1,358083E-2
1,747253E-2
2,201284E-2
1,617530E-2
1,325652E-2
1,779684E-2
1,682391E-2
1,293221E-2
1,585099E-2
2,331007E-2
2,168853E-2
1,455375E-2
1,682391E-2
2,428300E-2
2,233715E-2
2,136422E-2
2,460731E-2
2,655315E-2
1,812114E-2
1,876976E-2
2,395869E-2
3,076916E-2
2,395869E-2
1,812114E-2
2,071561E-2
2,525592E-2
2,136422E-2
2,298577E-2
2,558023E-2
2,395869E-2
9,689133E-3
9,364825E-3
1,714822E-2
2,233715E-2
1,876976E-2
1,876976E-2
1,844545E-2
7,418977E-3
6,121744E-3
1,358083E-2
2,136422E-2
1,455375E-2
9,364825E-3
1,131067E-2
1,812114E-2
1,422945E-2
1,552668E-2
2,233715E-2
2,395869E-2
1,098637E-2
1,422945E-2
2,298577E-2
2,266146E-2
1,941838E-2
2,006699E-2
2,201284E-2
1,325652E-2
1,325652E-2
1,552668E-2
2,622885E-2
2,266146E-2
1,487806E-2
1,358083E-2
1,228360E-2
7,094669E-3
1,195929E-2
1,909407E-2
2,266146E-2
8,716209E-3
8,067593E-3
1,714822E-2
1,909407E-2
1,131067E-2
1,098637E-2
1,260791E-2
1,581431E-3
-4,580423E-3
1,905739E-3
1,325652E-2
1,422945E-2
1,131067E-2
1,617530E-2
1,909407E-2
8,391901E-3
1,260791E-2
2,071561E-2
1,941838E-2
8,716209E-3
1,812114E-2
2,266146E-2
2,655315E-2
2,817469E-2
3,076916E-2
3,141778E-2
2,525592E-2
2,266146E-2
1,747253E-2
1,390514E-2
7,418977E-3
7,743285E-3
1,228360E-2
1,714822E-2
1,520237E-2
1,293221E-2
7,094669E-3
6,085067E-4
-1,661650E-3
1,066206E-2
1,779684E-2
2,558023E-2
1,747253E-2
1,487806E-2
1,520237E-2
1,714822E-2
2,039130E-2
2,849900E-2
3,660671E-2
3,530947E-2
3,303932E-2
3,822825E-2
3,563378E-2
2,655315E-2
2,298577E-2
3,044485E-2
3,822825E-2
2,817469E-2
2,395869E-2
2,331007E-2
2,849900E-2
2,428300E-2
2,006699E-2
2,201284E-2
2,622885E-2
2,006699E-2
2,168853E-2
2,849900E-2
3,012054E-2
2,071561E-2
2,103992E-2
2,395869E-2
2,298577E-2
2,168853E-2
2,363438E-2
3,141778E-2
2,493161E-2
2,266146E-2
2,525592E-2
3,044485E-2
1,941838E-2
1,163498E-2
1,747253E-2
2,363438E-2
2,039130E-2
1,585099E-2
1,520237E-2
1,520237E-2
7,743285E-3
1,163498E-2
1,714822E-2
1,422945E-2
1,905739E-3
-2,310266E-3
9,328148E-4
3,202971E-3
5,148820E-3
8,067593E-3
1,260791E-2
5,473128E-3
-3,931807E-3
-4,580423E-3
7,743285E-3
1,358083E-2
2,233715E-2
3,401224E-2
5,444365E-2
5,152488E-2
5,995689E-2
6,741597E-2
6,092981E-2
4,957903E-2
4,179564E-2
3,368793E-2
2,622885E-2
2,882331E-2
3,433655E-2
3,141778E-2
1,098637E-2
-1,139089E-2
-1,560690E-2
-1,301243E-2
-2,598476E-2
-3,928139E-2
-4,544324E-2
-4,868632E-2
-5,841557E-2
-6,133434E-2
-5,387525E-2
-3,863277E-2
-3,474108E-2
-2,857922E-2
-2,241737E-2
-2,630907E-2
-2,760630E-2
-1,625551E-2
-4,256115E-3
-8,796428E-3
-1,430967E-2
-5,553347E-3
-3,607499E-3
-1,009366E-2
-8,796428E-3
2,230047E-3
5,148820E-3
-3,283190E-3
9,328148E-4
-6,887257E-4
1,581431E-3
6,121744E-3
1,131067E-2
2,395869E-2
2,882331E-2
1,909407E-2
1,974268E-2
2,849900E-2
2,979624E-2
2,428300E-2
3,401224E-2
4,406579E-2
4,309287E-2
3,401224E-2
3,660671E-2
4,147133E-2
3,336362E-2
2,752608E-2
2,622885E-2
3,174208E-2
2,687746E-2
1,649960E-2
1,422945E-2
1,747253E-2
1,163498E-2
5,473128E-3
1,390514E-2
1,747253E-2
2,878663E-3
-1,337342E-3
6,085067E-4
-1,013034E-3
-5,229039E-3
9,328148E-4
1,001344E-2
8,067593E-3
2,554355E-3
1,905739E-3
1,581431E-3
-4,904731E-3
-4,256115E-3
-3,931807E-3
-1,009366E-2
-1,463397E-2
1,001344E-2
5,865966E-2
1,134677E-1
1,734647E-1
2,551904E-1
3,375646E-1
4,128041E-1
4,929082E-1
5,820929E-1
6,673860E-1
7,400310E-1
8,113788E-1
8,843481E-1
9,605605E-1
1,012126E+0
1,048772E+0
1,082176E+0
1,090608E+0
1,043583E+0
9,673710E-1
8,811050E-1
7,708403E-1
6,433872E-1
5,195015E-1
4,037235E-1
2,889184E-1
1,624382E-1
3,984979E-2
-7,754974E-2
-1,965708E-1
-2,941876E-1
-3,684541E-1
-4,329914E-1
-4,900696E-1
-5,312568E-1
-5,523368E-1
-5,627146E-1
-5,698494E-1
-5,724439E-1
-5,662820E-1
-5,520125E-1
-5,474722E-1
-5,257435E-1
-5,020690E-1
-4,774216E-1
-4,595847E-1
-4,443422E-1
-4,255323E-1
-4,128843E-1
-4,005606E-1
-3,762375E-1
-3,480227E-1
-3,340774E-1
-3,201322E-1
-2,919174E-1
-2,607838E-1
-2,397038E-1
-2,195967E-1
-1,910576E-1
-1,599240E-1
-1,479246E-1
-1,304120E-1
-1,148452E-1
-8,792760E-2
-7,009066E-2
-5,906418E-2
-5,030786E-2
-4,284878E-2
-3,830846E-2
-3,117369E-2
-1,852567E-2
-1,690413E-2
-2,274168E-2
-6,201963E-3
9,689133E-3
1,066206E-2
9,689133E-3
1,617530E-2
2,298577E-2
1,844545E-2
1,909407E-2
2,266146E-2
2,720177E-2
2,071561E-2
2,071561E-2
2,785039E-2
3,109347E-2
2,395869E-2
2,331007E-2
3,012054E-2
2,979624E-2
2,331007E-2
2,817469E-2
3,466086E-2
3,498517E-2
3,076916E-2
3,012054E-2
3,206639E-2
2,752608E-2
2,947193E-2
3,725532E-2
4,374148E-2
3,984979E-2
3,044485E-2
2,947193E-2
3,466086E-2
3,109347E-2
2,914762E-2
3,466086E-2
3,530947E-2
2,460731E-2
2,168853E-2
2,752608E-2
3,433655E-2
3,012054E-2
2,947193E-2
3,044485E-2
2,590454E-2
2,233715E-2
2,428300E-2
2,752608E-2
1,487806E-2
7,418977E-3
1,714822E-2
3,012054E-2
3,076916E-2
2,428300E-2
2,622885E-2
2,979624E-2
2,103992E-2
2,136422E-2
2,752608E-2
3,174208E-2
2,785039E-2
2,622885E-2
3,466086E-2
4,017409E-2
3,660671E-2
3,595809E-2
4,147133E-2
4,082271E-2
3,206639E-2
3,076916E-2
3,206639E-2
3,660671E-2
3,693101E-2
3,693101E-2
3,855255E-2
2,947193E-2
2,622885E-2
3,012054E-2
3,466086E-2
2,817469E-2
2,103992E-2
2,590454E-2
3,174208E-2
2,655315E-2
2,687746E-2
2,947193E-2
2,525592E-2
1,260791E-2
1,747253E-2
2,460731E-2
2,428300E-2
2,266146E-2
2,103992E-2
2,298577E-2
1,812114E-2
1,455375E-2
1,487806E-2
2,201284E-2
1,390514E-2
7,418977E-3
1,195929E-2
1,293221E-2
7,743285E-3
1,260791E-2
1,779684E-2
1,812114E-2
4,824512E-3
4,175896E-3
1,066206E-2
1,293221E-2
7,418977E-3
5,473128E-3
7,418977E-3
5,148820E-3
2,554355E-3
2,554355E-3
1,195929E-2
1,228360E-2
-3,644176E-4
6,085067E-4
6,121744E-3
-1,985958E-3
-6,850580E-3
-2,958882E-3
-2,310266E-3
-1,041797E-2
-1,074228E-2
-5,877655E-3
-3,607499E-3
-1,430967E-2
-1,787705E-2
-1,139089E-2
-9,445044E-3
-1,657982E-2
-1,820136E-2
-8,796428E-3
-7,499196E-3
-1,560690E-2
-1,657982E-2
-1,139089E-2
-1,301243E-2
-1,625551E-2
-1,852567E-2
-1,755275E-2
-2,112014E-2
-1,982290E-2
-1,787705E-2
-9,769352E-3
-1,495828E-2
-1,949860E-2
-1,917429E-2
-1,982290E-2
-2,825491E-2
-2,857922E-2
-2,436322E-2
-2,371460E-2
-2,955215E-2
-2,533614E-2
-2,047152E-2
-1,852567E-2
-2,598476E-2
-2,922784E-2
-2,695768E-2
-3,311954E-2
-3,279523E-2
-2,890353E-2
-2,630907E-2
-3,214661E-2
-4,122724E-2
-4,641617E-2
-4,447032E-2
-4,544324E-2
-3,960570E-2
-3,798416E-2
-4,803771E-2
-6,165865E-2
-4,965925E-2
-3,960570E-2
-3,895708E-2
-4,706478E-2
-4,933494E-2
-4,479463E-2
-4,284878E-2
-4,317309E-2
-3,830846E-2
-2,922784E-2
-2,857922E-2
-3,182230E-2
-2,890353E-2
-2,047152E-2
-2,306598E-2
-2,630907E-2
-2,533614E-2
-2,112014E-2
-3,149799E-2
-3,311954E-2
-2,436322E-2
-1,949860E-2
-2,857922E-2
-2,890353E-2
-2,274168E-2
-2,371460E-2
-3,020076E-2
-2,987645E-2
-2,306598E-2
-2,922784E-2
-3,863277E-2
-2,955215E-2
-1,657982E-2
-1,657982E-2
-2,079583E-2
-2,112014E-2
-1,982290E-2
-2,598476E-2
-2,663337E-2
-2,112014E-2
-1,625551E-2
-2,241737E-2
-2,371460E-2
-2,079583E-2
-2,047152E-2
-2,630907E-2
-2,501183E-2
-1,949860E-2
-2,274168E-2
-3,247092E-2
-3,149799E-2
-2,825491E-2
-2,857922E-2
-3,603831E-2
-3,409246E-2
-3,052507E-2
-3,863277E-2
-4,025431E-2
-3,765985E-2
-3,311954E-2
-3,895708E-2
-4,609186E-2
-4,122724E-2
-3,409246E-2
-4,057862E-2
-4,090293E-2
-3,409246E-2
-3,247092E-2
-4,284878E-2
-3,474108E-2
-2,144444E-2
-1,722844E-2
-1,787705E-2
-1,430967E-2
-5,229039E-3
-5,229039E-3
-2,310266E-3
1,131067E-2
2,622885E-2
2,460731E-2
3,012054E-2
4,049840E-2
4,536302E-2
5,120057E-2
5,963258E-2
6,936182E-2
7,390214E-2
7,065906E-2
7,876676E-2
9,011754E-2
9,530647E-2
9,368493E-2
9,368493E-2
9,627940E-2
9,076616E-2
9,141477E-2
9,660370E-2
1,034142E-1
9,822524E-2
8,817169E-2
8,914462E-2
9,271201E-2
8,460430E-2
8,395569E-2
8,298276E-2
7,649660E-2
6,903752E-2
7,422644E-2
7,844245E-2
7,487506E-2
6,417289E-2
6,092981E-2
6,449720E-2
6,125412E-2
4,990334E-2
5,476796E-2
6,838890E-2
6,482151E-2
5,671381E-2
5,736242E-2
6,255135E-2
5,801104E-2
5,444365E-2
5,736242E-2
6,222705E-2
5,768673E-2
5,865966E-2
6,060550E-2
6,255135E-2
5,671381E-2
5,184919E-2
5,152488E-2
4,957903E-2
4,276856E-2
4,633595E-2
5,509227E-2
4,990334E-2
3,303932E-2
3,012054E-2
3,790394E-2
4,114702E-2
3,855255E-2
3,952548E-2
3,952548E-2
3,174208E-2
2,947193E-2
3,239070E-2
4,147133E-2
3,628240E-2
2,817469E-2
2,785039E-2
3,271501E-2
2,947193E-2
2,979624E-2
3,628240E-2
3,368793E-2
2,103992E-2
2,525592E-2
2,817469E-2
2,460731E-2
1,909407E-2
2,168853E-2
2,720177E-2
2,136422E-2
1,779684E-2
2,168853E-2
2,655315E-2
1,941838E-2
1,098637E-2
1,649960E-2
2,460731E-2
2,103992E-2
2,201284E-2
2,525592E-2
2,622885E-2
1,293221E-2
1,520237E-2
2,460731E-2
2,882331E-2
2,395869E-2
2,201284E-2
2,558023E-2
2,071561E-2
2,136422E-2
2,752608E-2
3,433655E-2
2,914762E-2
2,103992E-2
2,331007E-2
3,109347E-2
2,298577E-2
2,233715E-2
2,460731E-2
2,558023E-2
1,358083E-2
1,552668E-2
1,974268E-2
2,395869E-2
1,844545E-2
1,358083E-2
1,487806E-2
1,293221E-2
8,716209E-3
9,040517E-3
1,682391E-2
1,358083E-2
5,148820E-3
6,446052E-3
1,195929E-2
8,716209E-3
5,797436E-3
8,067593E-3
1,195929E-2
4,824512E-3
4,175896E-3
9,040517E-3
1,617530E-2
1,001344E-2
6,121744E-3
1,098637E-2
1,682391E-2
7,094669E-3
7,743285E-3
2,039130E-2
2,428300E-2
1,455375E-2
1,520237E-2
2,039130E-2
2,590454E-2
2,331007E-2
2,039130E-2
2,266146E-2
1,876976E-2
1,779684E-2
2,006699E-2
2,493161E-2
1,941838E-2
1,195929E-2
1,098637E-2
9,040517E-3
6,770361E-3
1,001344E-2
1,228360E-2
3,527280E-3
-3,283190E-3
8,067593E-3
1,747253E-2
1,876976E-2
7,418977E-3
6,085067E-4
4,824512E-3
1,163498E-2
1,325652E-2
1,844545E-2
2,687746E-2
2,590454E-2
1,779684E-2
2,298577E-2
3,076916E-2
2,687746E-2
2,460731E-2
2,720177E-2
2,947193E-2
2,298577E-2
2,039130E-2
2,006699E-2
2,655315E-2
1,844545E-2
1,358083E-2
1,909407E-2
2,006699E-2
1,455375E-2
1,455375E-2
2,039130E-2
1,909407E-2
1,098637E-2
1,422945E-2
1,909407E-2
1,649960E-2
1,358083E-2
1,552668E-2
1,487806E-2
6,446052E-3
1,066206E-2
1,747253E-2
2,298577E-2
1,487806E-2
8,716209E-3
1,325652E-2
1,585099E-2
9,040517E-3
1,260791E-2
1,358083E-2
1,228360E-2
7,094669E-3
1,260791E-2
1,812114E-2
1,876976E-2
1,325652E-2
1,455375E-2
1,779684E-2
9,040517E-3
7,743285E-3
1,001344E-2
1,487806E-2
1,195929E-2
8,391901E-3
1,228360E-2
2,039130E-2
1,293221E-2
7,743285E-3
9,040517E-3
1,131067E-2
1,257123E-3
6,085067E-4
5,148820E-3
1,260791E-2
1,131067E-2
9,040517E-3
1,163498E-2
1,195929E-2
4,175896E-3
5,473128E-3
1,422945E-2
1,260791E-2
9,328148E-4
3,202971E-3
1,585099E-2
1,941838E-2
1,163498E-2
7,743285E-3
8,391901E-3
4,500204E-3
2,554355E-3
8,716209E-3
1,617530E-2
1,066206E-2
6,121744E-3
1,033775E-2
1,358083E-2
6,121744E-3
4,500204E-3
1,487806E-2
1,812114E-2
3,527280E-3
-4,010948E-5
1,098637E-2
1,747253E-2
1,617530E-2
1,325652E-2
1,358083E-2
7,418977E-3
3,202971E-3
6,121744E-3
1,422945E-2
1,260791E-2
4,500204E-3
9,689133E-3
2,006699E-2
1,552668E-2
1,358083E-2
1,617530E-2
1,941838E-2
1,131067E-2
1,390514E-2
1,941838E-2
2,428300E-2
1,779684E-2
1,455375E-2
1,682391E-2
1,455375E-2
8,391901E-3
9,689133E-3
1,779684E-2
1,585099E-2
4,500204E-3
8,067593E-3
1,390514E-2
6,770361E-3
7,094669E-3
8,716209E-3
6,121744E-3
-1,661650E-3
1,257123E-3
7,743285E-3
1,422945E-2
7,418977E-3
-4,010948E-5
-6,526271E-3
-7,823504E-3
-5,877655E-3
-3,644176E-4
2,554355E-3
-2,958882E-3
-1,106658E-2
-7,499196E-3
-2,310266E-3
-4,256115E-3
-3,607499E-3
-4,256115E-3
-1,013034E-3
-2,634574E-3
1,905739E-3
6,121744E-3
1,033775E-2
1,033775E-2
1,001344E-2
1,714822E-2
2,493161E-2
1,876976E-2
1,909407E-2
2,590454E-2
2,460731E-2
1,714822E-2
2,039130E-2
2,687746E-2
2,525592E-2
2,103992E-2
2,298577E-2
2,395869E-2
1,422945E-2
1,325652E-2
1,422945E-2
2,039130E-2
1,325652E-2
7,743285E-3
9,364825E-3
1,131067E-2
5,797436E-3
4,500204E-3
1,066206E-2
1,001344E-2
-1,661650E-3
9,328148E-4
6,446052E-3
7,743285E-3
9,328148E-4
1,581431E-3
3,851588E-3
-2,310266E-3
-3,607499E-3
-2,958882E-3
-2,958882E-3
-8,147812E-3
-9,445044E-3
-1,661650E-3
6,121744E-3
4,500204E-3
5,473128E-3
1,228360E-2
1,358083E-2
6,085067E-4
4,500204E-3
1,293221E-2
1,714822E-2
1,552668E-2
1,649960E-2
2,039130E-2
1,747253E-2
1,195929E-2
1,228360E-2
2,103992E-2
1,682391E-2
8,067593E-3
9,040517E-3
1,033775E-2
6,770361E-3
1,131067E-2
1,682391E-2
1,520237E-2
3,202971E-3
5,148820E-3
1,228360E-2
1,422945E-2
8,391901E-3
9,689133E-3
1,422945E-2
1,066206E-2
4,824512E-3
5,797436E-3
1,422945E-2
1,228360E-2
2,230047E-3
6,085067E-4
7,418977E-3
2,554355E-3
-4,010948E-5
2,554355E-3
4,824512E-3
-1,985958E-3
2,554355E-3
6,770361E-3
9,364825E-3
4,175896E-3
9,328148E-4
1,905739E-3
-1,013034E-3
-1,013034E-3
2,554355E-3
6,770361E-3
6,446052E-3
3,527280E-3
7,418977E-3
1,422945E-2
1,131067E-2
6,770361E-3
8,716209E-3
1,033775E-2
2,554355E-3
6,446052E-3
1,293221E-2
2,103992E-2
1,585099E-2
8,716209E-3
1,131067E-2
9,040517E-3
1,905739E-3
5,473128E-3
1,195929E-2
1,033775E-2
-3,644176E-4
9,328148E-4
6,121744E-3
5,473128E-3
9,328148E-4
-6,887257E-4
2,878663E-3
-1,985958E-3
-3,607499E-3
3,527280E-3
1,293221E-2
9,364825E-3
1,905739E-3
4,175896E-3
1,001344E-2
3,527280E-3
4,824512E-3
1,098637E-2
1,358083E-2
3,202971E-3
9,364825E-3
1,455375E-2
1,714822E-2
9,364825E-3
9,040517E-3
1,293221E-2
1,098637E-2
5,473128E-3
5,797436E-3
1,325652E-2
1,098637E-2
2,230047E-3
6,446052E-3
1,455375E-2
1,455375E-2
1,293221E-2
1,228360E-2
1,422945E-2
5,473128E-3
5,148820E-3
1,033775E-2
1,520237E-2
8,391901E-3
6,121744E-3
1,131067E-2
1,422945E-2
7,743285E-3
4,824512E-3
9,689133E-3
3,202971E-3
1,905739E-3
2,266146E-2
4,536302E-2
6,352428E-2
5,995689E-2
5,865966E-2
5,120057E-2
3,563378E-2
3,855255E-2
4,341718E-2
4,406579E-2
3,466086E-2
3,044485E-2
3,401224E-2
3,271501E-2
1,941838E-2
8,716209E-3
2,554355E-3
-6,526271E-3
-2,533614E-2
-3,084938E-2
-2,793061E-2
-2,566045E-2
-3,149799E-2
-2,890353E-2
-2,339029E-2
-1,982290E-2
-1,884998E-2
-1,333674E-2
-4,010948E-5
2,841986E-4
-4,256115E-3
2,841986E-4
6,770361E-3
4,500204E-3
6,446052E-3
8,067593E-3
1,195929E-2
5,148820E-3
6,121744E-3
1,098637E-2
1,552668E-2
8,716209E-3
7,418977E-3
1,260791E-2
1,682391E-2
1,455375E-2
1,487806E-2
2,006699E-2
2,103992E-2
1,195929E-2
1,228360E-2
2,266146E-2
2,687746E-2
2,363438E-2
2,363438E-2
2,622885E-2
2,233715E-2
2,168853E-2
2,558023E-2
3,239070E-2
2,395869E-2
1,876976E-2
2,233715E-2
2,752608E-2
2,331007E-2
2,266146E-2
2,687746E-2
2,525592E-2
1,552668E-2
1,552668E-2
2,039130E-2
2,363438E-2
1,714822E-2
1,358083E-2
1,617530E-2
1,260791E-2
1,066206E-2
1,487806E-2
2,168853E-2
1,195929E-2
1,581431E-3
7,094669E-3
1,325652E-2
1,581431E-3
-6,850580E-3
-2,310266E-3
-3,283190E-3
-2,371460E-2
-3,182230E-2
-1,949860E-2
1,228360E-2
5,184919E-2
1,043871E-1
1,747620E-1
2,509744E-1
3,210249E-1
3,952915E-1
4,880436E-1
5,736609E-1
6,479275E-1
7,257614E-1
8,048926E-1
8,729973E-1
9,365617E-1
9,939642E-1
1,036124E+0
1,052340E+0
1,053313E+0
1,022828E+0
9,589390E-1
8,564576E-1
7,413282E-1
6,236044E-1
5,019888E-1
3,745357E-1
2,542174E-1
1,439527E-1
3,044485E-2
-9,181930E-2
-1,994896E-1
-2,945119E-1
-3,814264E-1
-4,582874E-1
-5,143927E-1
-5,565528E-1
-5,931996E-1
-6,129824E-1
-6,165498E-1
-6,126581E-1
-6,120095E-1
-6,035775E-1
-5,847676E-1
-5,669307E-1
-5,568771E-1
-5,393645E-1
-5,114740E-1
-4,887724E-1
-4,819619E-1
-4,618548E-1
-4,372074E-1
-4,222892E-1
-4,047766E-1
-3,762375E-1
-3,457525E-1
-3,243482E-1
-3,013223E-1
-2,708374E-1
-2,410010E-1
-2,218668E-1
-2,033813E-1
-1,703019E-1
-1,411141E-1
-1,274932E-1
-1,099806E-1
-9,019776E-2
-7,463097E-2
-7,333374E-2
-6,490173E-2
-5,614541E-2
-4,284878E-2
-3,701123E-2
-3,182230E-2
-2,501183E-2
-2,306598E-2
-2,274168E-2
-1,820136E-2
-8,147812E-3
-6,201963E-3
-1,333674E-2
-6,526271E-3
1,581431E-3
4,500204E-3
7,743285E-3
1,066206E-2
1,195929E-2
2,878663E-3
3,202971E-3
1,066206E-2
1,909407E-2
1,358083E-2
9,364825E-3
1,552668E-2
2,233715E-2
1,747253E-2
2,006699E-2
2,655315E-2
2,428300E-2
1,585099E-2
1,487806E-2
2,006699E-2
2,006699E-2
1,812114E-2
1,909407E-2
1,974268E-2
1,358083E-2
1,131067E-2
9,364825E-3
8,716209E-3
-3,283190E-3
-1,236382E-2
-1,985958E-3
1,390514E-2
5,148820E-3
-1,074228E-2
-8,147812E-3
9,328148E-4
9,328148E-4
6,121744E-3
9,364825E-3
9,689133E-3
6,121744E-3
8,716209E-3
1,455375E-2
1,422945E-2
1,195929E-2
1,682391E-2
2,785039E-2
2,136422E-2
1,617530E-2
1,876976E-2
2,298577E-2
2,103992E-2
2,168853E-2
2,006699E-2
1,585099E-2
9,364825E-3
1,779684E-2
2,428300E-2
2,687746E-2
1,974268E-2
2,039130E-2
2,752608E-2
2,266146E-2
2,103992E-2
2,622885E-2
3,401224E-2
3,012054E-2
1,974268E-2
2,103992E-2
2,525592E-2
2,395869E-2
2,493161E-2
3,012054E-2
3,206639E-2
1,974268E-2
1,455375E-2
1,552668E-2
2,233715E-2
1,812114E-2
1,779684E-2
2,266146E-2
2,233715E-2
1,649960E-2
1,876976E-2
2,201284E-2
2,039130E-2
1,390514E-2
1,585099E-2
2,201284E-2
1,682391E-2
1,552668E-2
1,974268E-2
2,136422E-2
1,131067E-2
1,293221E-2
1,844545E-2
2,103992E-2
1,358083E-2
7,743285E-3
1,098637E-2
1,131067E-2
3,851588E-3
1,905739E-3
1,001344E-2
8,391901E-3
9,328148E-4
1,905739E-3
8,716209E-3
4,500204E-3
-2,310266E-3
-1,013034E-3
1,257123E-3
-7,174888E-3
-1,430967E-2
-1,139089E-2
4,175896E-3
1,905739E-3
-1,337342E-3
2,841986E-4
-1,661650E-3
-9,769352E-3
-8,472120E-3
-9,120736E-3
-1,333674E-2
-1,820136E-2
-1,366105E-2
-5,877655E-3
-8,147812E-3
-8,796428E-3
-5,553347E-3
-4,256115E-3
-6,850580E-3
-4,580423E-3
-6,850580E-3
-1,013034E-3
6,085067E-4
1,257123E-3
2,554355E-3
5,148820E-3
7,418977E-3
1,033775E-2
1,390514E-2
7,743285E-3
-8,147812E-3
-6,887257E-4
8,716209E-3
1,098637E-2
4,175896E-3
-1,985958E-3
-4,256115E-3
-1,333674E-2
-1,495828E-2
-1,301243E-2
-7,174888E-3
-1,366105E-2
-1,917429E-2
-1,528259E-2
-9,445044E-3
-1,074228E-2
-1,560690E-2
-1,690413E-2
-2,403891E-2
-2,825491E-2
-1,593121E-2
-2,958882E-3
-3,607499E-3
-1,690413E-2
-1,852567E-2
-1,366105E-2
-1,268813E-2
-1,722844E-2
-2,112014E-2
-1,398536E-2
-1,949860E-2
-3,311954E-2
-2,890353E-2
-1,560690E-2
-1,852567E-2
-2,144444E-2
-1,949860E-2
-1,593121E-2
-2,371460E-2
-2,209306E-2
-1,755275E-2
-1,366105E-2
-2,176875E-2
-2,436322E-2
-1,755275E-2
-1,333674E-2
-1,852567E-2
-1,722844E-2
-1,041797E-2
-1,106658E-2
-1,593121E-2
-1,398536E-2
-7,499196E-3
-8,147812E-3
-1,203951E-2
-9,120736E-3
-9,445044E-3
-1,884998E-2
-1,722844E-2
-1,495828E-2
-8,147812E-3
-1,301243E-2
-1,917429E-2
-1,690413E-2
-1,171520E-2
-1,884998E-2
-2,112014E-2
-1,722844E-2
-2,079583E-2
-3,409246E-2
-3,928139E-2
-3,538969E-2
-2,922784E-2
-3,247092E-2
-3,765985E-2
-3,571400E-2
-4,317309E-2
-4,479463E-2
-3,993001E-2
-3,376815E-2
-3,733554E-2
-4,025431E-2
-3,993001E-2
-3,668692E-2
-3,636262E-2
-3,149799E-2
-2,112014E-2
-1,657982E-2
-2,598476E-2
-1,949860E-2
-2,014721E-2
-1,625551E-2
-9,120736E-3
-2,310266E-3
9,364825E-3
2,136422E-2
2,428300E-2
2,817469E-2
4,244425E-2
4,828180E-2
4,406579E-2
5,444365E-2
6,125412E-2
6,644305E-2
7,649660E-2
8,622584E-2
9,790094E-2
9,076616E-2
8,719877E-2
9,044185E-2
9,238770E-2
8,492861E-2
7,584799E-2
8,914462E-2
9,984678E-2
9,725232E-2
9,433355E-2
9,206339E-2
8,557723E-2
7,357783E-2
8,298276E-2
9,627940E-2
9,498216E-2
9,238770E-2
9,433355E-2
9,206339E-2
7,844245E-2
7,357783E-2
7,649660E-2
8,946893E-2
8,817169E-2
8,265846E-2
8,460430E-2
8,687446E-2
7,455075E-2
7,195629E-2
7,292921E-2
6,903752E-2
6,190274E-2
5,898396E-2
6,871321E-2
7,455075E-2
6,774028E-2
6,092981E-2
6,287566E-2
6,222705E-2
5,736242E-2
5,282211E-2
5,671381E-2
5,411934E-2
4,893041E-2
4,503872E-2
4,860611E-2
4,601164E-2
4,439010E-2
4,666026E-2
5,184919E-2
4,017409E-2
4,244425E-2
4,698456E-2
4,503872E-2
3,790394E-2
3,887686E-2
4,244425E-2
3,920117E-2
3,628240E-2
3,920117E-2
4,341718E-2
3,498517E-2
2,687746E-2
2,817469E-2
3,822825E-2
3,336362E-2
2,720177E-2
2,622885E-2
3,141778E-2
2,298577E-2
3,336362E-2
3,952548E-2
4,082271E-2
2,817469E-2
2,136422E-2
2,331007E-2
2,460731E-2
1,487806E-2
1,714822E-2
2,298577E-2
2,785039E-2
2,622885E-2
3,174208E-2
3,530947E-2
2,655315E-2
2,233715E-2
2,622885E-2
2,882331E-2
2,363438E-2
3,174208E-2
4,439010E-2
5,801104E-2
5,022765E-2
4,471441E-2
5,022765E-2
5,444365E-2
5,217349E-2
5,703812E-2
6,514582E-2
6,482151E-2
5,217349E-2
5,022765E-2
4,957903E-2
4,211994E-2
3,239070E-2
3,271501E-2
4,211994E-2
4,276856E-2
3,660671E-2
3,725532E-2
4,536302E-2
4,017409E-2
3,401224E-2
3,790394E-2
3,984979E-2
3,530947E-2
3,757963E-2
4,439010E-2
4,828180E-2
4,503872E-2
4,990334E-2
5,638950E-2
5,606519E-2
4,471441E-2
4,244425E-2
4,957903E-2
4,179564E-2
3,174208E-2
3,855255E-2
5,282211E-2
5,022765E-2
4,374148E-2
4,471441E-2
5,379503E-2
4,990334E-2
4,860611E-2
5,476796E-2
5,574088E-2
4,730887E-2
5,055195E-2
5,898396E-2
6,384859E-2
5,768673E-2
5,347073E-2
5,833535E-2
5,898396E-2
5,509227E-2
5,022765E-2
5,606519E-2
5,379503E-2
4,309287E-2
4,503872E-2
5,249780E-2
5,347073E-2
5,120057E-2
5,217349E-2
4,893041E-2
3,595809E-2
3,368793E-2
4,471441E-2
5,606519E-2
4,957903E-2
4,406579E-2
4,049840E-2
3,822825E-2
3,498517E-2
3,433655E-2
4,017409E-2
3,239070E-2
2,979624E-2
3,920117E-2
4,049840E-2
3,530947E-2
3,790394E-2
4,374148E-2
4,503872E-2
3,466086E-2
3,466086E-2
3,952548E-2
4,179564E-2
3,984979E-2
4,211994E-2
4,666026E-2
4,536302E-2
3,790394E-2
4,276856E-2
4,795749E-2
4,471441E-2
3,530947E-2
3,757963E-2
4,439010E-2
3,984979E-2
3,498517E-2
3,660671E-2
3,790394E-2
2,752608E-2
2,720177E-2
2,947193E-2
3,239070E-2
3,076916E-2
2,914762E-2
2,331007E-2
2,428300E-2
2,395869E-2
2,687746E-2
3,466086E-2
3,141778E-2
1,941838E-2
2,493161E-2
3,368793E-2
3,336362E-2
3,109347E-2
3,109347E-2
3,433655E-2
2,201284E-2
1,487806E-2
2,168853E-2
3,628240E-2
3,206639E-2
2,460731E-2
2,817469E-2
3,368793E-2
2,655315E-2
2,558023E-2
2,525592E-2
2,590454E-2
2,363438E-2
2,947193E-2
3,303932E-2
2,849900E-2
2,233715E-2
2,785039E-2
3,271501E-2
2,817469E-2
2,363438E-2
2,622885E-2
3,628240E-2
3,174208E-2
2,168853E-2
2,136422E-2
2,687746E-2
2,298577E-2
2,460731E-2
3,076916E-2
2,752608E-2
1,617530E-2
2,071561E-2
2,849900E-2
2,720177E-2
2,201284E-2
2,266146E-2
2,687746E-2
2,006699E-2
1,682391E-2
1,844545E-2
2,525592E-2
2,006699E-2
1,649960E-2
1,714822E-2
2,071561E-2
1,617530E-2
1,455375E-2
1,909407E-2
2,331007E-2
1,390514E-2
1,358083E-2
1,747253E-2
1,682391E-2
1,001344E-2
9,364825E-3
1,195929E-2
8,716209E-3
9,328148E-4
2,841986E-4
1,001344E-2
1,066206E-2
1,257123E-3
5,797436E-3
1,293221E-2
9,040517E-3
7,094669E-3
8,391901E-3
1,033775E-2
5,148820E-3
5,148820E-3
1,001344E-2
1,552668E-2
1,131067E-2
9,689133E-3
1,131067E-2
7,418977E-3
4,500204E-3
7,418977E-3
1,325652E-2
1,163498E-2
2,554355E-3
2,878663E-3
1,001344E-2
6,770361E-3
2,554355E-3
7,094669E-3
9,689133E-3
2,230047E-3
2,554355E-3
6,121744E-3
1,195929E-2
2,554355E-3
-1,337342E-3
6,770361E-3
1,033775E-2
4,175896E-3
3,202971E-3
8,716209E-3
7,743285E-3
-2,958882E-3
2,841986E-4
8,716209E-3
6,770361E-3
3,851588E-3
4,824512E-3
8,391901E-3
1,257123E-3
1,257123E-3
1,581431E-3
8,391901E-3
3,851588E-3
-6,887257E-4
2,554355E-3
6,121744E-3
1,581431E-3
3,202971E-3
5,473128E-3
6,085067E-4
-3,607499E-3
5,473128E-3
1,195929E-2
1,163498E-2
5,148820E-3
6,121744E-3
9,689133E-3
5,797436E-3
3,851588E-3
8,716209E-3
1,617530E-2
1,098637E-2
4,500204E-3
1,195929E-2
1,487806E-2
8,067593E-3
6,121744E-3
4,824512E-3
6,770361E-3
1,905739E-3
4,824512E-3
7,743285E-3
8,716209E-3
3,851588E-3
1,257123E-3
2,878663E-3
2,230047E-3
-2,310266E-3
2,841986E-4
8,067593E-3
7,094669E-3
2,878663E-3
7,094669E-3
1,163498E-2
7,094669E-3
6,770361E-3
1,098637E-2
1,487806E-2
7,418977E-3
7,094669E-3
1,293221E-2
1,714822E-2
1,131067E-2
8,716209E-3
1,260791E-2
1,228360E-2
8,391901E-3
8,067593E-3
1,293221E-2
1,195929E-2
5,473128E-3
8,716209E-3
1,585099E-2
9,689133E-3
6,121744E-3
8,716209E-3
1,325652E-2
6,446052E-3
5,148820E-3
7,094669E-3
1,390514E-2
8,391901E-3
3,202971E-3
6,121744E-3
1,001344E-2
4,824512E-3
6,770361E-3
1,163498E-2
9,689133E-3
2,878663E-3
3,527280E-3
1,066206E-2
8,391901E-3
2,230047E-3
4,500204E-3
8,391901E-3
1,905739E-3
1,905739E-3
6,446052E-3
1,163498E-2
5,797436E-3
-1,013034E-3
2,878663E-3
8,716209E-3
2,554355E-3
1,581431E-3
8,067593E-3
7,094669E-3
-1,661650E-3
1,905739E-3
5,148820E-3
8,716209E-3
3,527280E-3
2,230047E-3
7,418977E-3
1,905739E-3
-1,337342E-3
1,905739E-3
8,391901E-3
2,554355E-3
-4,904731E-3
-6,887257E-4
2,878663E-3
-4,010948E-5
1,581431E-3
6,446052E-3
8,716209E-3
-1,013034E-3
2,554355E-3
7,094669E-3
9,040517E-3
5,797436E-3
4,175896E-3
8,391901E-3
8,391901E-3
5,797436E-3
5,473128E-3
1,195929E-2
9,689133E-3
1,257123E-3
2,230047E-3
8,391901E-3
6,446052E-3
3,851588E-3
7,418977E-3
1,131067E-2
9,328148E-4
-6,887257E-4
5,797436E-3
1,163498E-2
5,473128E-3
4,175896E-3
5,148820E-3
5,797436E-3
2,230047E-3
4,824512E-3
1,293221E-2
9,689133E-3
2,230047E-3
1,747253E-2
3,466086E-2
5,022765E-2
6,092981E-2
6,092981E-2
5,963258E-2
4,568733E-2
3,887686E-2
4,276856E-2
4,925472E-2
3,887686E-2
2,882331E-2
3,109347E-2
3,239070E-2
2,006699E-2
1,001344E-2
3,527280E-3
-6,850580E-3
-2,566045E-2
-3,344384E-2
-3,474108E-2
-3,538969E-2
-4,090293E-2
-3,928139E-2
-3,506538E-2
-3,506538E-2
-3,149799E-2
-2,436322E-2
-1,074228E-2
-1,366105E-2
-1,690413E-2
-7,823504E-3
3,851588E-3
2,554355E-3
2,554355E-3
9,689133E-3
1,293221E-2
6,121744E-3
9,364825E-3
1,455375E-2
1,909407E-2
1,585099E-2
1,747253E-2
2,331007E-2
2,525592E-2
2,233715E-2
2,460731E-2
3,109347E-2
2,914762E-2
2,006699E-2
2,071561E-2
2,752608E-2
2,720177E-2
2,233715E-2
2,363438E-2
2,914762E-2
2,233715E-2
2,039130E-2
1,876976E-2
2,201284E-2
2,039130E-2
1,617530E-2
1,909407E-2
2,460731E-2
1,649960E-2
1,747253E-2
2,233715E-2
2,201284E-2
1,163498E-2
1,390514E-2
1,941838E-2
2,428300E-2
1,974268E-2
1,876976E-2
2,136422E-2
1,617530E-2
1,033775E-2
1,293221E-2
2,039130E-2
1,585099E-2
7,743285E-3
1,131067E-2
1,617530E-2
9,040517E-3
3,527280E-3
1,257123E-3
2,841986E-4
-1,398536E-2
-2,306598E-2
-2,987645E-2
-2,014721E-2
9,328148E-4
3,984979E-2
9,465786E-2
1,588709E-1
2,263269E-1
2,996206E-1
3,797247E-1
4,575586E-1
5,350683E-1
6,219828E-1
7,053300E-1
7,760292E-1
8,441339E-1
9,119143E-1
9,689925E-1
1,002721E+0
1,027044E+0
1,040665E+0
1,021530E+0
9,573174E-1
8,655382E-1
7,604624E-1
6,482518E-1
5,201501E-1
3,962644E-1
2,863239E-1
1,711946E-1
5,055195E-2
-5,971280E-2
-1,638157E-1
-2,682429E-1
-3,629409E-1
-4,365588E-1
-4,929884E-1
-5,448777E-1
-5,815245E-1
-5,993615E-1
-6,035775E-1
-6,149282E-1
-6,191443E-1
-6,064962E-1
-5,889836E-1
-5,766599E-1
-5,604445E-1
-5,370943E-1
-5,153657E-1
-5,049878E-1
-4,832592E-1
-4,592604E-1
-4,391533E-1
-4,278025E-1
-4,093169E-1
-3,853181E-1
-3,626166E-1
-3,421851E-1
-3,142947E-1
-2,799180E-1
-2,559192E-1
-2,374336E-1
-2,079216E-1
-1,787339E-1
-1,579782E-1
-1,424114E-1
-1,229529E-1
-1,034944E-1
-9,700823E-2
-8,727899E-2
-7,300943E-2
-5,744264E-2
-5,419956E-2
-5,095648E-2
-3,895708E-2
-3,149799E-2
-3,247092E-2
-2,695768E-2
-1,982290E-2
-1,690413E-2
-2,112014E-2
-1,398536E-2
-3,283190E-3
-1,337342E-3
-3,607499E-3
-6,887257E-4
5,148820E-3
2,878663E-3
9,328148E-4
2,554355E-3
1,001344E-2
7,418977E-3
2,841986E-4
2,878663E-3
8,391901E-3
3,527280E-3
4,175896E-3
1,066206E-2
1,098637E-2
2,841986E-4
3,202971E-3
8,716209E-3
1,228360E-2
7,094669E-3
6,121744E-3
9,689133E-3
7,094669E-3
4,500204E-3
8,067593E-3
1,455375E-2
1,325652E-2
8,391901E-3
9,040517E-3
1,552668E-2
1,066206E-2
7,094669E-3
1,293221E-2
1,487806E-2
2,230047E-3
3,851588E-3
8,391901E-3
1,293221E-2
3,851588E-3
-3,644176E-4
2,230047E-3
2,878663E-3
-3,931807E-3
-1,985958E-3
5,797436E-3
2,878663E-3
-5,877655E-3
-2,634574E-3
2,554355E-3
-4,010948E-5
-2,310266E-3
6,085067E-4
6,446052E-3
-1,661650E-3
-1,337342E-3
2,554355E-3
1,066206E-2
4,824512E-3
9,328148E-4
2,230047E-3
7,418977E-3
3,202971E-3
3,202971E-3
7,418977E-3
8,391901E-3
-2,310266E-3
1,581431E-3
8,716209E-3
1,195929E-2
2,878663E-3
2,878663E-3
5,148820E-3
3,851588E-3
2,230047E-3
5,473128E-3
1,293221E-2
7,418977E-3
-6,887257E-4
3,202971E-3
9,040517E-3
4,824512E-3
2,878663E-3
5,473128E-3
9,040517E-3
-1,013034E-3
-6,887257E-4
4,500204E-3
7,743285E-3
2,878663E-3
-1,013034E-3
-6,887257E-4
-4,010948E-5
-4,580423E-3
-6,887257E-4
4,500204E-3
2,554355E-3
-4,904731E-3
-1,985958E-3
5,148820E-3
2,878663E-3
-2,310266E-3
6,085067E-4
4,500204E-3
-2,958882E-3
-3,283190E-3
-3,644176E-4
4,175896E-3
-4,010948E-5
-3,931807E-3
-1,337342E-3
-2,310266E-3
-6,850580E-3
-4,256115E-3
4,175896E-3
3,202971E-3
-5,877655E-3
-2,634574E-3
4,175896E-3
-4,010948E-5
-2,958882E-3
-1,985958E-3
2,878663E-3
-3,931807E-3
-4,580423E-3
1,257123E-3
7,094669E-3
-4,010948E-5
-4,904731E-3
-4,256115E-3
-4,580423E-3
-1,041797E-2
-1,074228E-2
-2,310266E-3
-5,553347E-3
-1,268813E-2
-9,769352E-3
-3,607499E-3
-7,174888E-3
-1,074228E-2
-1,139089E-2
-1,074228E-2
-1,917429E-2
-1,949860E-2
-1,495828E-2
-7,174888E-3
-1,657982E-2
-2,079583E-2
-1,690413E-2
-1,560690E-2
-2,209306E-2
-2,209306E-2
-1,787705E-2
-1,722844E-2
-2,728199E-2
-2,371460E-2
-1,657982E-2
-1,657982E-2
-2,274168E-2
-2,274168E-2
-2,176875E-2
-2,728199E-2
-2,760630E-2
-2,501183E-2
-1,625551E-2
-2,274168E-2
-2,955215E-2
-2,468752E-2
-2,241737E-2
-2,728199E-2
-2,760630E-2
-2,274168E-2
-2,371460E-2
-3,214661E-2
-2,663337E-2
-2,112014E-2
-2,209306E-2
-2,501183E-2
-2,533614E-2
-2,209306E-2
-2,760630E-2
-2,825491E-2
-2,209306E-2
-1,625551E-2
-2,144444E-2
-2,825491E-2
-2,630907E-2
-1,982290E-2
-2,501183E-2
-2,436322E-2
-1,755275E-2
-1,787705E-2
-2,728199E-2
-2,468752E-2
-1,949860E-2
-1,690413E-2
-2,047152E-2
-2,209306E-2
-1,982290E-2
-2,339029E-2
-2,630907E-2
-2,274168E-2
-1,657982E-2
-2,014721E-2
-2,760630E-2
-2,663337E-2
-2,144444E-2
-2,695768E-2
-2,890353E-2
-2,630907E-2
-2,371460E-2
-3,538969E-2
-3,409246E-2
-2,793061E-2
-2,695768E-2
-3,247092E-2
-3,474108E-2
-3,441677E-2
-3,344384E-2
-3,863277E-2
-3,765985E-2
-2,890353E-2
-3,117369E-2
-3,863277E-2
-3,409246E-2
-2,695768E-2
-2,987645E-2
-2,987645E-2
-2,306598E-2
-1,755275E-2
-2,274168E-2
-1,917429E-2
-8,472120E-3
3,851588E-3
2,554355E-3
7,094669E-3
1,682391E-2
2,460731E-2
2,590454E-2
3,433655E-2
5,022765E-2
5,606519E-2
5,184919E-2
6,028120E-2
7,455075E-2
8,006399E-2
8,071261E-2
8,655015E-2
9,400924E-2
8,914462E-2
8,882031E-2
9,498216E-2
1,056843E-1
1,001711E-1
9,400924E-2
9,725232E-2
9,984678E-2
9,498216E-2
9,433355E-2
9,822524E-2
9,919817E-2
8,719877E-2
8,817169E-2
9,336062E-2
9,336062E-2
8,622584E-2
8,460430E-2
8,525292E-2
7,973968E-2
7,649660E-2
7,909107E-2
8,914462E-2
8,492861E-2
7,163198E-2
7,195629E-2
7,617229E-2
7,325352E-2
7,001044E-2
6,806459E-2
7,001044E-2
5,898396E-2
6,028120E-2
6,384859E-2
6,676736E-2
5,865966E-2
5,379503E-2
5,444365E-2
5,217349E-2
4,860611E-2
4,860611E-2
5,314642E-2
5,152488E-2
3,920117E-2
4,147133E-2
5,055195E-2
4,568733E-2
4,211994E-2
4,503872E-2
4,730887E-2
3,855255E-2
3,757963E-2
4,147133E-2
4,503872E-2
3,790394E-2
3,595809E-2
3,952548E-2
4,179564E-2
3,433655E-2
3,628240E-2
4,147133E-2
3,790394E-2
3,076916E-2
3,174208E-2
3,693101E-2
3,466086E-2
3,076916E-2
3,109347E-2
3,368793E-2
2,590454E-2
2,428300E-2
2,849900E-2
3,336362E-2
2,720177E-2
2,136422E-2
2,331007E-2
2,525592E-2
1,909407E-2
2,039130E-2
3,012054E-2
2,687746E-2
1,779684E-2
2,266146E-2
2,914762E-2
2,817469E-2
2,428300E-2
2,622885E-2
2,947193E-2
2,201284E-2
2,136422E-2
2,687746E-2
3,206639E-2
2,493161E-2
2,103992E-2
2,395869E-2
2,752608E-2
2,136422E-2
2,168853E-2
2,752608E-2
2,849900E-2
1,812114E-2
2,103992E-2
2,460731E-2
2,103992E-2
1,779684E-2
1,909407E-2
2,168853E-2
1,779684E-2
1,487806E-2
1,812114E-2
2,622885E-2
1,941838E-2
1,163498E-2
1,520237E-2
1,876976E-2
1,520237E-2
1,617530E-2
2,103992E-2
2,266146E-2
1,293221E-2
1,358083E-2
2,103992E-2
1,974268E-2
1,747253E-2
1,812114E-2
2,168853E-2
1,487806E-2
1,422945E-2
1,747253E-2
2,590454E-2
1,974268E-2
1,195929E-2
1,585099E-2
2,071561E-2
1,649960E-2
1,585099E-2
2,136422E-2
2,071561E-2
1,066206E-2
1,358083E-2
2,136422E-2
2,071561E-2
1,487806E-2
1,649960E-2
2,071561E-2
1,422945E-2
1,358083E-2
1,812114E-2
2,460731E-2
1,844545E-2
1,163498E-2
1,520237E-2
2,233715E-2
1,487806E-2
1,649960E-2
2,103992E-2
2,136422E-2
1,260791E-2
1,422945E-2
1,909407E-2
2,266146E-2
1,649960E-2
1,390514E-2
1,909407E-2
1,779684E-2
1,260791E-2
1,520237E-2
2,233715E-2
1,844545E-2
1,195929E-2
1,487806E-2
2,006699E-2
1,747253E-2
1,585099E-2
1,844545E-2
2,266146E-2
1,228360E-2
1,390514E-2
2,071561E-2
2,201284E-2
1,617530E-2
1,585099E-2
1,876976E-2
1,974268E-2
1,552668E-2
1,714822E-2
2,363438E-2
2,006699E-2
1,260791E-2
1,552668E-2
2,136422E-2
1,876976E-2
1,520237E-2
1,617530E-2
1,974268E-2
1,358083E-2
1,260791E-2
1,487806E-2
2,201284E-2
1,617530E-2
1,228360E-2
1,487806E-2
1,649960E-2
1,293221E-2
1,422945E-2
2,006699E-2
1,974268E-2
1,098637E-2
1,228360E-2
1,844545E-2
1,779684E-2
1,552668E-2
1,487806E-2
1,714822E-2
1,293221E-2
1,163498E-2
1,682391E-2
2,363438E-2
1,779684E-2
1,131067E-2
1,585099E-2
2,071561E-2
1,714822E-2
1,974268E-2
2,266146E-2
2,460731E-2
1,487806E-2
1,876976E-2
2,655315E-2
2,752608E-2
2,071561E-2
1,682391E-2
1,909407E-2
1,747253E-2
1,649960E-2
1,747253E-2
2,395869E-2
2,006699E-2
1,066206E-2
1,325652E-2
2,168853E-2
1,617530E-2
1,358083E-2
1,876976E-2
2,103992E-2
1,325652E-2
1,293221E-2
1,779684E-2
2,395869E-2
1,682391E-2
1,487806E-2
1,909407E-2
1,844545E-2
1,293221E-2
1,520237E-2
2,266146E-2
2,006699E-2
1,131067E-2
1,552668E-2
2,103992E-2
1,779684E-2
1,649960E-2
2,071561E-2
2,363438E-2
1,487806E-2
1,487806E-2
1,941838E-2
2,395869E-2
1,909407E-2
1,585099E-2
1,779684E-2
1,649960E-2
1,325652E-2
1,455375E-2
2,201284E-2
1,714822E-2
9,040517E-3
1,390514E-2
1,876976E-2
1,358083E-2
1,131067E-2
1,390514E-2
1,876976E-2
8,716209E-3
1,228360E-2
1,714822E-2
2,168853E-2
1,487806E-2
1,260791E-2
1,714822E-2
1,617530E-2
1,260791E-2
1,552668E-2
2,428300E-2
2,136422E-2
1,098637E-2
1,617530E-2
2,266146E-2
1,974268E-2
1,520237E-2
1,876976E-2
2,266146E-2
1,487806E-2
1,422945E-2
1,909407E-2
2,655315E-2
1,909407E-2
1,422945E-2
1,747253E-2
2,006699E-2
1,552668E-2
1,747253E-2
2,266146E-2
2,266146E-2
1,098637E-2
1,260791E-2
2,039130E-2
2,136422E-2
1,649960E-2
1,714822E-2
1,909407E-2
1,358083E-2
1,163498E-2
1,649960E-2
2,201284E-2
1,552668E-2
1,293221E-2
1,585099E-2
1,812114E-2
1,228360E-2
1,390514E-2
2,266146E-2
2,201284E-2
1,228360E-2
1,520237E-2
2,331007E-2
2,201284E-2
1,844545E-2
2,006699E-2
2,558023E-2
1,585099E-2
1,487806E-2
2,071561E-2
2,558023E-2
2,006699E-2
1,617530E-2
1,941838E-2
2,298577E-2
1,747253E-2
1,747253E-2
2,331007E-2
2,168853E-2
1,260791E-2
1,520237E-2
2,103992E-2
1,909407E-2
1,649960E-2
1,941838E-2
2,136422E-2
1,325652E-2
1,195929E-2
1,487806E-2
2,266146E-2
1,358083E-2
7,743285E-3
1,260791E-2
1,682391E-2
1,163498E-2
1,033775E-2
1,552668E-2
1,747253E-2
8,067593E-3
1,066206E-2
1,649960E-2
1,714822E-2
1,163498E-2
1,358083E-2
1,812114E-2
1,163498E-2
1,066206E-2
1,455375E-2
2,266146E-2
1,974268E-2
1,066206E-2
1,585099E-2
2,331007E-2
1,649960E-2
1,552668E-2
1,941838E-2
2,363438E-2
1,422945E-2
1,455375E-2
2,006699E-2
2,558023E-2
1,844545E-2
1,520237E-2
1,876976E-2
1,779684E-2
1,455375E-2
1,552668E-2
2,395869E-2
2,201284E-2
1,358083E-2
1,617530E-2
2,136422E-2
1,779684E-2
1,422945E-2
1,714822E-2
2,363438E-2
1,422945E-2
1,585099E-2
2,071561E-2
2,395869E-2
1,682391E-2
1,325652E-2
1,358083E-2
1,520237E-2
1,228360E-2
1,617530E-2
2,233715E-2
1,779684E-2
9,364825E-3
1,260791E-2
1,876976E-2
1,714822E-2
1,422945E-2
1,682391E-2
1,909407E-2
1,098637E-2
1,131067E-2
1,779684E-2
2,168853E-2
1,714822E-2
1,422945E-2
1,779684E-2
1,747253E-2
1,293221E-2
1,228360E-2
2,039130E-2
1,844545E-2
8,716209E-3
1,163498E-2
2,006699E-2
1,909407E-2
1,552668E-2
1,585099E-2
1,714822E-2
1,293221E-2
1,066206E-2
1,390514E-2
2,201284E-2
1,455375E-2
9,040517E-3
1,163498E-2
1,585099E-2
1,033775E-2
1,585099E-2
3,303932E-2
4,406579E-2
5,379503E-2
7,001044E-2
7,292921E-2
7,325352E-2
6,028120E-2
5,379503E-2
5,638950E-2
5,249780E-2
4,666026E-2
4,568733E-2
5,249780E-2
4,568733E-2
2,655315E-2
1,974268E-2
1,358083E-2
-6,887257E-4
-1,203951E-2
-2,079583E-2
-2,630907E-2
-3,603831E-2
-3,830846E-2
-3,084938E-2
-2,339029E-2
-2,760630E-2
-2,598476E-2
-1,755275E-2
-1,236382E-2
-1,009366E-2
-1,985958E-3
7,418977E-3
1,098637E-2
2,878663E-3
8,716209E-3
1,552668E-2
1,455375E-2
1,098637E-2
1,260791E-2
1,779684E-2
1,649960E-2
1,487806E-2
1,974268E-2
3,109347E-2
2,460731E-2
2,039130E-2
2,395869E-2
2,849900E-2
2,460731E-2
2,882331E-2
3,530947E-2
3,466086E-2
2,363438E-2
2,460731E-2
3,303932E-2
3,498517E-2
2,849900E-2
2,914762E-2
3,174208E-2
2,882331E-2
2,103992E-2
2,136422E-2
2,720177E-2
2,460731E-2
1,422945E-2
1,812114E-2
2,266146E-2
1,844545E-2
1,455375E-2
1,617530E-2
1,649960E-2
1,001344E-2
9,040517E-3
1,260791E-2
1,876976E-2
1,098637E-2
6,770361E-3
9,689133E-3
1,195929E-2
8,716209E-3
9,040517E-3
1,520237E-2
1,390514E-2
2,230047E-3
6,085067E-4
3,202971E-3
2,878663E-3
-7,499196E-3
-1,625551E-2
-2,793061E-2
-2,955215E-2
-9,769352E-3
3,109347E-2
8,784739E-2
1,426555E-1
2,033011E-1
2,778919E-1
3,534557E-1
4,254521E-1
5,126910E-1
6,041459E-1
6,829528E-1
7,455442E-1
8,181892E-1
8,944017E-1
9,595876E-1
1,000450E+0
1,034178E+0
1,053961E+0
1,038394E+0
9,878024E-1
9,086712E-1
8,130003E-1
6,965737E-1
5,665261E-1
4,484780E-1
3,359431E-1
2,165977E-1
9,984678E-2
-1,074228E-2
-1,245744E-1
-2,419739E-1
-3,363476E-1
-4,119114E-1
-4,741785E-1
-5,312568E-1
-5,753627E-1
-5,974156E-1
-6,133067E-1
-6,233603E-1
-6,191443E-1
-6,026045E-1
-5,931996E-1
-5,844433E-1
-5,646605E-1
-5,416346E-1
-5,241220E-1
-4,997989E-1
-4,758001E-1
-4,537471E-1
-4,446665E-1
-4,239108E-1
-3,992634E-1
-3,765618E-1
-3,619679E-1
-3,399150E-1
-3,068356E-1
-2,821882E-1
-2,575407E-1
-2,270558E-1
-1,946250E-1
-1,751665E-1
-1,625185E-1
-1,385197E-1
-1,138723E-1
-1,028458E-1
-9,052207E-2
-7,463097E-2
-6,036142E-2
-6,295588E-2
-5,614541E-2
-4,122724E-2
-3,084938E-2
-3,376815E-2
-2,955215E-2
-2,436322E-2
-2,014721E-2
-1,820136E-2
-1,203951E-2
-4,256115E-3
-4,580423E-3
-1,203951E-2
-6,526271E-3
3,527280E-3
7,094669E-3
5,473128E-3
7,743285E-3
7,418977E-3
-2,310266E-3
-1,985958E-3
8,391901E-3
1,909407E-2
1,422945E-2
7,094669E-3
9,689133E-3
9,689133E-3
2,554355E-3
5,797436E-3
1,682391E-2
1,682391E-2
6,770361E-3
7,743285E-3
1,455375E-2
1,455375E-2
9,364825E-3
8,716209E-3
1,325652E-2
7,743285E-3
6,770361E-3
1,033775E-2
1,649960E-2
1,098637E-2
1,905739E-3
5,473128E-3
1,390514E-2
7,418977E-3
-6,887257E-4
2,554355E-3
9,040517E-3
6,085067E-4
1,905739E-3
8,716209E-3
1,228360E-2
7,094669E-3
1,905739E-3
2,230047E-3
3,527280E-3
2,554355E-3
7,743285E-3
1,422945E-2
1,001344E-2
4,824512E-3
8,067593E-3
1,325652E-2
1,098637E-2
8,391901E-3
9,689133E-3
1,098637E-2
5,148820E-3
7,743285E-3
1,649960E-2
2,136422E-2
6,446052E-3
-1,985958E-3
2,230047E-3
9,040517E-3
6,770361E-3
6,770361E-3
7,743285E-3
7,418977E-3
-1,337342E-3
3,202971E-3
7,743285E-3
6,446052E-3
8,067593E-3
4,175896E-3
2,230047E-3
2,230047E-3
2,230047E-3
7,094669E-3
1,844545E-2
1,487806E-2
1,001344E-2
1,358083E-2
1,455375E-2
7,743285E-3
9,364825E-3
1,617530E-2
1,812114E-2
7,743285E-3
8,716209E-3
1,195929E-2
1,195929E-2
2,230047E-3
1,257123E-3
4,500204E-3
4,175896E-3
2,841986E-4
-4,580423E-3
3,202971E-3
2,878663E-3
-7,499196E-3
-3,931807E-3
3,851588E-3
-2,310266E-3
-4,904731E-3
-1,013034E-3
5,797436E-3
-4,010948E-5
1,257123E-3
7,094669E-3
1,358083E-2
6,770361E-3
1,581431E-3
1,581431E-3
2,841986E-4
-1,661650E-3
1,905739E-3
4,500204E-3
9,328148E-4
-4,256115E-3
2,878663E-3
5,797436E-3
-1,661650E-3
-7,499196E-3
-5,553347E-3
-2,310266E-3
-8,147812E-3
-8,796428E-3
-3,607499E-3
2,554355E-3
-6,887257E-4
-8,472120E-3
-2,634574E-3
7,418977E-3
2,230047E-3
1,257123E-3
2,878663E-3
3,851588E-3
-4,904731E-3
-5,229039E-3
9,328148E-4
8,391901E-3
3,527280E-3
-4,010948E-5
2,230047E-3
-2,958882E-3
-1,009366E-2
-8,796428E-3
-5,553347E-3
-1,203951E-2
-1,560690E-2
-9,120736E-3
-4,904731E-3
-1,009366E-2
-1,106658E-2
-1,074228E-2
-8,796428E-3
-2,014721E-2
-2,176875E-2
-1,787705E-2
-1,593121E-2
-1,949860E-2
-2,339029E-2
-2,209306E-2
-2,112014E-2
-2,468752E-2
-2,209306E-2
-1,657982E-2
-2,144444E-2
-3,084938E-2
-2,922784E-2
-2,274168E-2
-2,501183E-2
-2,468752E-2
-2,176875E-2
-1,755275E-2
-2,598476E-2
-2,630907E-2
-2,241737E-2
-1,657982E-2
-2,144444E-2
-2,176875E-2
-1,593121E-2
-1,820136E-2
-2,144444E-2
-1,690413E-2
-9,120736E-3
-1,041797E-2
-1,755275E-2
-1,560690E-2
-9,769352E-3
-7,823504E-3
-7,499196E-3
-3,283190E-3
-1,985958E-3
-1,106658E-2
-6,850580E-3
-6,887257E-4
5,473128E-3
2,841986E-4
-4,580423E-3
-1,337342E-3
-3,644176E-4
-5,877655E-3
-6,526271E-3
5,797436E-3
6,446052E-3
-3,607499E-3
-1,661650E-3
3,527280E-3
-4,010948E-5
-5,877655E-3
-5,553347E-3
-6,887257E-4
-7,499196E-3
-9,120736E-3
-5,229039E-3
-1,985958E-3
-1,236382E-2
-1,625551E-2
-1,041797E-2
-6,526271E-3
-1,236382E-2
-9,445044E-3
2,841986E-4
6,085067E-4
-7,499196E-3
-1,985958E-3
9,364825E-3
1,455375E-2
1,812114E-2
2,590454E-2
3,595809E-2
3,628240E-2
4,179564E-2
5,574088E-2
6,774028E-2
6,579443E-2
6,871321E-2
8,006399E-2
8,719877E-2
8,979323E-2
9,595509E-2
1,063329E-1
1,092517E-1
1,034142E-1
1,086031E-1
1,189810E-1
1,186567E-1
1,167108E-1
1,206025E-1
1,238456E-1
1,163865E-1
1,173594E-1
1,231970E-1
1,283859E-1
1,196296E-1
1,167108E-1
1,196296E-1
1,196296E-1
1,144406E-1
1,157379E-1
1,186567E-1
1,154136E-1
1,060086E-1
1,066573E-1
1,111976E-1
1,095760E-1
1,027656E-1
1,043871E-1
1,027656E-1
9,433355E-2
9,206339E-2
9,660370E-2
1,017926E-1
9,206339E-2
8,557723E-2
8,849600E-2
8,979323E-2
8,395569E-2
7,973968E-2
8,460430E-2
8,298276E-2
7,325352E-2
7,584799E-2
7,844245E-2
7,487506E-2
7,098336E-2
7,228060E-2
7,325352E-2
6,384859E-2
5,963258E-2
6,547013E-2
7,195629E-2
6,514582E-2
5,963258E-2
6,125412E-2
6,547013E-2
5,963258E-2
5,865966E-2
6,482151E-2
6,384859E-2
5,249780E-2
5,509227E-2
6,028120E-2
6,092981E-2
5,671381E-2
5,282211E-2
5,444365E-2
4,828180E-2
4,341718E-2
4,568733E-2
5,347073E-2
5,055195E-2
4,211994E-2
4,536302E-2
4,990334E-2
4,276856E-2
4,374148E-2
4,795749E-2
4,763318E-2
3,952548E-2
3,920117E-2
4,536302E-2
4,730887E-2
4,309287E-2
4,374148E-2
4,730887E-2
4,568733E-2
4,179564E-2
4,374148E-2
4,990334E-2
4,536302E-2
3,984979E-2
4,374148E-2
4,925472E-2
4,374148E-2
4,276856E-2
4,601164E-2
4,568733E-2
3,530947E-2
3,595809E-2
4,244425E-2
4,568733E-2
3,757963E-2
3,368793E-2
3,433655E-2
3,368793E-2
2,752608E-2
2,687746E-2
3,206639E-2
2,947193E-2
1,876976E-2
1,909407E-2
2,590454E-2
2,331007E-2
1,747253E-2
1,844545E-2
2,039130E-2
1,163498E-2
9,689133E-3
1,260791E-2
1,974268E-2
1,293221E-2
6,446052E-3
7,094669E-3
9,040517E-3
6,085067E-4
-3,644176E-4
4,824512E-3
6,121744E-3
-4,580423E-3
-1,337342E-3
3,202971E-3
4,500204E-3
-2,310266E-3
-2,310266E-3
-3,644176E-4
-4,904731E-3
-7,823504E-3
-4,580423E-3
5,797436E-3
-4,010948E-5
-5,877655E-3
-4,256115E-3
1,257123E-3
-2,310266E-3
-2,310266E-3
2,554355E-3
6,770361E-3
-3,607499E-3
-5,553347E-3
-1,985958E-3
5,797436E-3
4,175896E-3
3,202971E-3
6,121744E-3
4,824512E-3
-3,644176E-4
2,878663E-3
1,131067E-2
8,067593E-3
-1,013034E-3
1,905739E-3
7,743285E-3
4,824512E-3
6,121744E-3
8,067593E-3
1,001344E-2
2,554355E-3
2,230047E-3
7,094669E-3
1,066206E-2
2,230047E-3
1,905739E-3
6,770361E-3
5,148820E-3
2,878663E-3
4,175896E-3
1,422945E-2
8,716209E-3
6,085067E-4
2,878663E-3
8,067593E-3
2,230047E-3
1,257123E-3
7,094669E-3
6,446052E-3
-2,958882E-3
-1,661650E-3
2,554355E-3
6,121744E-3
9,328148E-4
-2,634574E-3
-4,010948E-5
-2,310266E-3
-5,877655E-3
-3,283190E-3
3,202971E-3
2,841986E-4
-5,877655E-3
-4,904731E-3
1,581431E-3
-1,013034E-3
-4,904731E-3
-3,283190E-3
6,085067E-4
-7,499196E-3
-8,796428E-3
-2,634574E-3
2,554355E-3
-2,634574E-3
-4,580423E-3
-1,985958E-3
9,328148E-4
-1,661650E-3
-3,283190E-3
7,094669E-3
5,797436E-3
-3,931807E-3
1,257123E-3
8,067593E-3
5,797436E-3
3,527280E-3
6,121744E-3
1,033775E-2
9,328148E-4
1,905739E-3
5,148820E-3
1,001344E-2
2,554355E-3
-6,887257E-4
3,202971E-3
4,824512E-3
-3,644176E-4
3,202971E-3
7,418977E-3
6,770361E-3
-2,958882E-3
-4,010948E-5
5,797436E-3
9,040517E-3
5,148820E-3
4,500204E-3
9,364825E-3
4,824512E-3
3,527280E-3
6,770361E-3
1,487806E-2
1,001344E-2
3,202971E-3
4,824512E-3
1,260791E-2
8,716209E-3
7,743285E-3
1,098637E-2
1,131067E-2
1,581431E-3
5,473128E-3
1,195929E-2
1,487806E-2
7,743285E-3
2,878663E-3
8,067593E-3
8,391901E-3
5,148820E-3
5,473128E-3
1,195929E-2
9,040517E-3
2,230047E-3
3,851588E-3
1,293221E-2
8,716209E-3
5,473128E-3
7,418977E-3
1,358083E-2
7,094669E-3
5,473128E-3
9,364825E-3
1,487806E-2
9,364825E-3
4,175896E-3
6,770361E-3
1,163498E-2
8,391901E-3
7,094669E-3
1,195929E-2
1,293221E-2
2,878663E-3
7,418977E-3
1,520237E-2
1,552668E-2
9,364825E-3
8,716209E-3
1,163498E-2
9,040517E-3
5,473128E-3
8,716209E-3
2,006699E-2
1,520237E-2
7,094669E-3
1,033775E-2
1,552668E-2
9,364825E-3
8,716209E-3
1,228360E-2
1,487806E-2
6,446052E-3
5,797436E-3
1,422945E-2
1,617530E-2
9,040517E-3
8,391901E-3
1,293221E-2
1,098637E-2
6,770361E-3
1,098637E-2
1,844545E-2
1,422945E-2
7,743285E-3
1,001344E-2
1,390514E-2
8,716209E-3
1,001344E-2
1,779684E-2
1,812114E-2
7,743285E-3
9,364825E-3
1,487806E-2
1,552668E-2
1,001344E-2
1,131067E-2
1,617530E-2
1,228360E-2
7,418977E-3
1,131067E-2
1,779684E-2
1,325652E-2
7,743285E-3
1,033775E-2
1,844545E-2
1,520237E-2
1,390514E-2
1,585099E-2
1,682391E-2
4,500204E-3
8,067593E-3
1,552668E-2
1,747253E-2
1,228360E-2
1,390514E-2
1,520237E-2
1,033775E-2
6,121744E-3
7,418977E-3
1,812114E-2
1,293221E-2
3,851588E-3
1,001344E-2
1,520237E-2
1,033775E-2
1,001344E-2
1,293221E-2
1,585099E-2
4,824512E-3
7,094669E-3
1,358083E-2
1,974268E-2
1,163498E-2
7,743285E-3
1,390514E-2
1,358083E-2
1,163498E-2
1,325652E-2
1,779684E-2
1,390514E-2
6,446052E-3
9,364825E-3
1,649960E-2
1,325652E-2
1,066206E-2
1,520237E-2
1,779684E-2
8,391901E-3
1,098637E-2
1,552668E-2
1,812114E-2
1,066206E-2
9,040517E-3
1,390514E-2
1,066206E-2
7,094669E-3
9,689133E-3
1,747253E-2
1,390514E-2
5,473128E-3
1,001344E-2
1,585099E-2
1,293221E-2
1,163498E-2
1,293221E-2
1,682391E-2
8,716209E-3
8,391901E-3
1,422945E-2
2,071561E-2
1,325652E-2
1,033775E-2
1,390514E-2
1,585099E-2
1,098637E-2
1,066206E-2
1,779684E-2
1,552668E-2
5,473128E-3
9,040517E-3
1,682391E-2
1,585099E-2
1,195929E-2
1,260791E-2
1,844545E-2
1,195929E-2
1,066206E-2
1,455375E-2
2,493161E-2
2,006699E-2
1,455375E-2
1,909407E-2
2,136422E-2
1,455375E-2
1,779684E-2
2,298577E-2
2,298577E-2
1,325652E-2
1,585099E-2
2,103992E-2
2,071561E-2
1,585099E-2
1,390514E-2
1,649960E-2
1,131067E-2
8,391901E-3
1,228360E-2
1,779684E-2
1,585099E-2
8,391901E-3
9,040517E-3
1,682391E-2
1,098637E-2
9,040517E-3
1,422945E-2
1,779684E-2
9,040517E-3
9,689133E-3
1,260791E-2
1,714822E-2
1,131067E-2
8,716209E-3
1,228360E-2
1,131067E-2
6,770361E-3
9,689133E-3
1,747253E-2
1,649960E-2
7,418977E-3
9,689133E-3
1,682391E-2
1,422945E-2
8,067593E-3
1,682391E-2
3,563378E-2
3,920117E-2
5,768673E-2
6,709167E-2
7,163198E-2
5,963258E-2
4,925472E-2
4,860611E-2
5,022765E-2
4,114702E-2
3,920117E-2
4,179564E-2
3,887686E-2
2,298577E-2
1,747253E-2
1,422945E-2
3,851588E-3
-1,398536E-2
-2,501183E-2
-3,084938E-2
-3,863277E-2
-4,317309E-2
-4,252447E-2
-3,149799E-2
-3,214661E-2
-3,603831E-2
-2,663337E-2
-1,560690E-2
-1,301243E-2
-9,445044E-3
-4,580423E-3
9,328148E-4
-3,607499E-3
9,328148E-4
1,033775E-2
1,617530E-2
1,293221E-2
1,163498E-2
1,779684E-2
1,649960E-2
1,487806E-2
1,844545E-2
2,720177E-2
2,558023E-2
1,876976E-2
2,071561E-2
2,720177E-2
2,298577E-2
2,266146E-2
2,817469E-2
2,882331E-2
1,844545E-2
1,974268E-2
2,233715E-2
2,395869E-2
1,844545E-2
1,682391E-2
2,039130E-2
1,779684E-2
1,260791E-2
1,422945E-2
2,201284E-2
1,552668E-2
6,446052E-3
9,364825E-3
1,390514E-2
9,040517E-3
1,066206E-2
1,260791E-2
1,293221E-2
5,148820E-3
3,851588E-3
1,066206E-2
1,390514E-2
5,473128E-3
4,175896E-3
7,743285E-3
8,067593E-3
4,175896E-3
5,797436E-3
1,163498E-2
7,743285E-3
-1,985958E-3
2,841986E-4
6,770361E-3
-4,010948E-5
-4,580423E-3
-8,472120E-3
-2,047152E-2
-3,798416E-2
-3,182230E-2
1,905739E-3
4,990334E-2
9,400924E-2
1,540062E-1
2,272999E-1
2,960532E-1
3,609148E-1
4,458835E-1
5,409058E-1
6,229558E-1
6,910605E-1
7,640298E-1
8,441339E-1
9,115900E-1
9,641279E-1
1,010180E+0
1,043908E+0
1,044881E+0
1,022503E+0
9,686682E-1
8,862940E-1
7,757049E-1
6,563595E-1
5,389600E-1
4,196146E-1
2,983233E-1
1,844912E-1
7,649660E-2
-4,090293E-2
-1,657615E-1
-2,662971E-1
-3,525630E-1
-4,320185E-1
-4,968801E-1
-5,448777E-1
-5,786057E-1
-6,094150E-1
-6,253061E-1
-6,259547E-1
-6,171984E-1
-6,136310E-1
-6,051990E-1
-5,863891E-1
-5,669307E-1
-5,497423E-1
-5,299595E-1
-5,033663E-1
-4,848807E-1
-4,738542E-1
-4,521256E-1
-4,268296E-1
-4,080197E-1
-3,869397E-1
-3,613193E-1
-3,334288E-1
-3,139703E-1
-2,867285E-1
-2,536490E-1
-2,208939E-1
-2,007868E-1
-1,845714E-1
-1,599240E-1
-1,343037E-1
-1,229529E-1
-1,067375E-1
-8,630606E-2
-7,657682E-2
-7,754974E-2
-6,814481E-2
-5,452387E-2
-4,738909E-2
-4,382170E-2
-3,960570E-2
-3,149799E-2
-2,987645E-2
-2,922784E-2
-2,241737E-2
-1,106658E-2
-1,398536E-2
-2,047152E-2
-1,593121E-2
-6,201963E-3
-7,174888E-3
-4,580423E-3
-4,010948E-5
3,527280E-3
-3,607499E-3
9,328148E-4
7,743285E-3
1,195929E-2
6,121744E-3
4,175896E-3
7,094669E-3
1,098637E-2
7,743285E-3
7,094669E-3
1,487806E-2
1,358083E-2
5,797436E-3
9,364825E-3
1,682391E-2
1,520237E-2
8,067593E-3
7,743285E-3
1,195929E-2
5,797436E-3
5,797436E-3
1,033775E-2
1,812114E-2
1,001344E-2
5,148820E-3
8,067593E-3
1,001344E-2
5,473128E-3
6,446052E-3
1,358083E-2
1,228360E-2
1,581431E-3
3,202971E-3
1,001344E-2
1,293221E-2
7,418977E-3
7,094669E-3
1,001344E-2
4,824512E-3
3,202971E-3
5,473128E-3
1,358083E-2
1,195929E-2
4,175896E-3
4,175896E-3
1,358083E-2
8,067593E-3
7,418977E-3
1,325652E-2
1,520237E-2
6,121744E-3
6,446052E-3
1,260791E-2
1,649960E-2
1,131067E-2
8,067593E-3
1,098637E-2
9,689133E-3
4,500204E-3
6,770361E-3
1,455375E-2
1,358083E-2
4,824512E-3
8,067593E-3
1,325652E-2
1,098637E-2
8,391901E-3
1,033775E-2
1,358083E-2
5,797436E-3
4,500204E-3
1,098637E-2
1,682391E-2
1,098637E-2
6,121744E-3
1,001344E-2
1,585099E-2
7,743285E-3
6,770361E-3
1,260791E-2
1,422945E-2
5,797436E-3
6,121744E-3
1,195929E-2
1,325652E-2
8,067593E-3
1,033775E-2
1,098637E-2
6,770361E-3
3,202971E-3
5,148820E-3
1,358083E-2
8,067593E-3
2,841986E-4
3,202971E-3
8,391901E-3
3,527280E-3
-4,010948E-5
3,527280E-3
2,554355E-3
-4,904731E-3
-2,958882E-3
6,085067E-4
4,500204E-3
-3,931807E-3
-5,553347E-3
-2,958882E-3
-1,661650E-3
-7,499196E-3
-4,904731E-3
2,878663E-3
2,841986E-4
-1,009366E-2
-6,850580E-3
2,841986E-4
-4,010948E-5
-3,283190E-3
-4,010948E-5
3,202971E-3
-4,256115E-3
-4,904731E-3
-2,634574E-3
3,202971E-3
-2,634574E-3
-6,201963E-3
-3,283190E-3
2,841986E-4
-5,553347E-3
-6,526271E-3
-6,887257E-4
-1,013034E-3
-1,236382E-2
-9,445044E-3
-6,201963E-3
-3,931807E-3
-9,769352E-3
-9,120736E-3
-6,526271E-3
-1,366105E-2
-1,495828E-2
-8,796428E-3
-2,958882E-3
-1,074228E-2
-1,657982E-2
-1,333674E-2
-1,106658E-2
-1,755275E-2
-1,560690E-2
-9,769352E-3
-9,120736E-3
-2,144444E-2
-2,014721E-2
-1,236382E-2
-1,139089E-2
-1,722844E-2
-1,755275E-2
-1,593121E-2
-2,176875E-2
-2,533614E-2
-2,371460E-2
-1,528259E-2
-2,079583E-2
-2,663337E-2
-2,371460E-2
-1,852567E-2
-2,501183E-2
-2,533614E-2
-1,982290E-2
-2,079583E-2
-2,955215E-2
-2,825491E-2
-2,274168E-2
-1,917429E-2
-2,371460E-2
-2,533614E-2
-2,112014E-2
-2,306598E-2
-2,598476E-2
-2,274168E-2
-1,593121E-2
-1,949860E-2
-2,598476E-2
-2,209306E-2
-1,333674E-2
-1,755275E-2
-2,144444E-2
-1,690413E-2
-1,495828E-2
-2,339029E-2
-2,306598E-2
-1,917429E-2
-1,268813E-2
-1,884998E-2
-2,339029E-2
-2,047152E-2
-1,917429E-2
-2,630907E-2
-2,339029E-2
-1,949860E-2
-1,949860E-2
-2,890353E-2
-2,825491E-2
-2,436322E-2
-2,371460E-2
-2,857922E-2
-3,117369E-2
-2,825491E-2
-3,344384E-2
-3,538969E-2
-3,182230E-2
-2,533614E-2
-3,214661E-2
-3,928139E-2
-3,506538E-2
-2,987645E-2
-3,311954E-2
-3,214661E-2
-2,728199E-2
-2,339029E-2
-3,117369E-2
-2,403891E-2
-1,301243E-2
-5,229039E-3
-6,526271E-3
-2,310266E-3
5,797436E-3
1,195929E-2
1,552668E-2
2,331007E-2
3,822825E-2
4,471441E-2
4,503872E-2
5,379503E-2
6,644305E-2
7,098336E-2
7,519937E-2
8,103691E-2
8,914462E-2
8,557723E-2
8,979323E-2
9,400924E-2
1,040628E-1
9,952248E-2
9,660370E-2
1,008197E-1
1,034142E-1
9,790094E-2
9,919817E-2
1,014683E-1
1,001711E-1
9,109047E-2
9,271201E-2
9,952248E-2
9,854955E-2
9,271201E-2
9,141477E-2
9,336062E-2
8,882031E-2
8,492861E-2
8,557723E-2
9,238770E-2
8,687446E-2
7,811814E-2
7,909107E-2
8,492861E-2
7,909107E-2
7,682091E-2
7,941537E-2
8,103691E-2
7,001044E-2
7,065906E-2
7,455075E-2
7,584799E-2
6,838890E-2
6,514582E-2
6,806459E-2
6,384859E-2
5,963258E-2
6,125412E-2
6,871321E-2
6,157843E-2
5,120057E-2
5,282211E-2
5,703812E-2
5,217349E-2
4,925472E-2
5,314642E-2
5,476796E-2
4,276856E-2
4,439010E-2
5,022765E-2
5,120057E-2
4,439010E-2
4,276856E-2
4,471441E-2
3,952548E-2
3,757963E-2
3,984979E-2
4,666026E-2
4,082271E-2
3,271501E-2
3,368793E-2
3,855255E-2
3,530947E-2
3,206639E-2
3,206639E-2
3,271501E-2
2,460731E-2
2,363438E-2
2,655315E-2
3,206639E-2
2,428300E-2
2,071561E-2
2,331007E-2
2,395869E-2
1,974268E-2
1,974268E-2
2,558023E-2
2,298577E-2
1,487806E-2
1,812114E-2
2,655315E-2
2,622885E-2
2,201284E-2
2,233715E-2
2,428300E-2
2,006699E-2
1,844545E-2
2,201284E-2
2,979624E-2
2,493161E-2
1,844545E-2
2,233715E-2
2,395869E-2
1,909407E-2
1,974268E-2
2,525592E-2
2,460731E-2
1,552668E-2
1,649960E-2
2,266146E-2
2,363438E-2
1,876976E-2
1,747253E-2
2,103992E-2
1,585099E-2
1,325652E-2
1,682391E-2
2,428300E-2
2,039130E-2
1,390514E-2
1,487806E-2
2,266146E-2
1,779684E-2
1,617530E-2
2,168853E-2
2,298577E-2
1,552668E-2
1,876976E-2
2,103992E-2
2,363438E-2
1,682391E-2
1,293221E-2
1,552668E-2
1,747253E-2
1,325652E-2
1,455375E-2
2,168853E-2
2,136422E-2
1,228360E-2
1,358083E-2
1,779684E-2
1,714822E-2
1,422945E-2
1,552668E-2
2,039130E-2
1,455375E-2
1,358083E-2
1,909407E-2
2,493161E-2
1,876976E-2
1,585099E-2
1,682391E-2
1,941838E-2
1,422945E-2
1,358083E-2
2,136422E-2
2,168853E-2
1,260791E-2
1,422945E-2
1,876976E-2
1,909407E-2
1,552668E-2
1,714822E-2
1,941838E-2
1,293221E-2
1,293221E-2
1,520237E-2
2,331007E-2
1,649960E-2
1,163498E-2
1,682391E-2
1,941838E-2
1,552668E-2
1,585099E-2
1,941838E-2
2,136422E-2
1,098637E-2
1,195929E-2
1,941838E-2
2,168853E-2
1,649960E-2
1,682391E-2
1,876976E-2
1,617530E-2
1,293221E-2
1,649960E-2
2,201284E-2
1,876976E-2
1,001344E-2
1,552668E-2
2,071561E-2
1,617530E-2
1,649960E-2
2,071561E-2
2,136422E-2
1,390514E-2
1,487806E-2
1,941838E-2
2,363438E-2
1,876976E-2
1,747253E-2
2,039130E-2
2,071561E-2
1,358083E-2
1,552668E-2
2,331007E-2
2,201284E-2
1,422945E-2
1,455375E-2
2,136422E-2
2,103992E-2
1,682391E-2
1,649960E-2
2,039130E-2
1,390514E-2
1,228360E-2
1,812114E-2
2,331007E-2
1,552668E-2
1,260791E-2
1,682391E-2
1,779684E-2
1,422945E-2
1,487806E-2
2,233715E-2
2,006699E-2
1,033775E-2
1,358083E-2
2,039130E-2
2,039130E-2
1,552668E-2
1,714822E-2
2,168853E-2
1,552668E-2
1,422945E-2
1,747253E-2
2,428300E-2
1,812114E-2
1,358083E-2
1,682391E-2
2,039130E-2
1,585099E-2
1,617530E-2
2,136422E-2
2,233715E-2
1,001344E-2
1,325652E-2
1,974268E-2
2,136422E-2
1,552668E-2
1,422945E-2
1,617530E-2
1,195929E-2
1,228360E-2
1,358083E-2
2,201284E-2
1,520237E-2
8,067593E-3
1,422945E-2
1,779684E-2
1,228360E-2
1,098637E-2
1,585099E-2
1,714822E-2
8,067593E-3
1,033775E-2
1,747253E-2
1,876976E-2
1,617530E-2
1,552668E-2
1,747253E-2
1,228360E-2
1,098637E-2
1,260791E-2
1,909407E-2
1,487806E-2
6,770361E-3
1,131067E-2
1,909407E-2
1,487806E-2
1,520237E-2
1,844545E-2
1,844545E-2
7,743285E-3
9,364825E-3
1,617530E-2
2,201284E-2
1,487806E-2
1,260791E-2
1,909407E-2
1,909407E-2
1,358083E-2
1,844545E-2
2,395869E-2
2,201284E-2
1,487806E-2
1,617530E-2
2,493161E-2
2,168853E-2
2,006699E-2
2,233715E-2
2,395869E-2
1,617530E-2
1,585099E-2
1,909407E-2
2,655315E-2
2,071561E-2
1,487806E-2
1,649960E-2
2,233715E-2
1,779684E-2
1,747253E-2
2,168853E-2
2,103992E-2
1,131067E-2
1,455375E-2
1,844545E-2
1,812114E-2
1,260791E-2
1,260791E-2
1,714822E-2
1,293221E-2
8,067593E-3
1,195929E-2
1,909407E-2
1,260791E-2
5,473128E-3
8,716209E-3
1,422945E-2
9,364825E-3
7,743285E-3
1,131067E-2
1,293221E-2
6,121744E-3
9,040517E-3
1,325652E-2
1,812114E-2
1,066206E-2
9,040517E-3
1,228360E-2
1,325652E-2
1,098637E-2
1,358083E-2
2,071561E-2
1,779684E-2
8,067593E-3
1,585099E-2
2,006699E-2
1,779684E-2
1,617530E-2
2,006699E-2
2,428300E-2
1,585099E-2
1,585099E-2
2,103992E-2
2,655315E-2
2,071561E-2
1,682391E-2
1,974268E-2
2,168853E-2
1,747253E-2
1,812114E-2
2,687746E-2
2,558023E-2
1,487806E-2
1,714822E-2
2,331007E-2
2,266146E-2
1,909407E-2
1,941838E-2
2,201284E-2
1,585099E-2
1,585099E-2
2,071561E-2
2,720177E-2
1,941838E-2
1,390514E-2
1,941838E-2
2,103992E-2
1,552668E-2
1,779684E-2
2,331007E-2
2,331007E-2
1,325652E-2
1,455375E-2
2,266146E-2
2,460731E-2
1,909407E-2
2,103992E-2
2,298577E-2
1,649960E-2
1,325652E-2
1,552668E-2
2,493161E-2
2,136422E-2
1,552668E-2
1,941838E-2
2,428300E-2
1,909407E-2
2,039130E-2
2,331007E-2
2,363438E-2
1,455375E-2
1,714822E-2
2,233715E-2
2,622885E-2
2,039130E-2
1,682391E-2
2,136422E-2
1,909407E-2
1,293221E-2
1,455375E-2
2,071561E-2
1,682391E-2
9,689133E-3
1,422945E-2
2,071561E-2
1,552668E-2
1,455375E-2
1,909407E-2
2,071561E-2
1,293221E-2
1,455375E-2
1,941838E-2
2,363438E-2
1,682391E-2
1,455375E-2
1,682391E-2
1,974268E-2
1,487806E-2
1,422945E-2
2,395869E-2
2,201284E-2
1,228360E-2
1,358083E-2
1,974268E-2
1,844545E-2
1,422945E-2
1,358083E-2
1,844545E-2
1,033775E-2
1,033775E-2
1,487806E-2
2,103992E-2
1,487806E-2
9,364825E-3
1,228360E-2
1,325652E-2
9,689133E-3
1,131067E-2
1,844545E-2
1,812114E-2
5,797436E-3
9,040517E-3
1,422945E-2
1,682391E-2
1,455375E-2
1,552668E-2
1,974268E-2
1,098637E-2
9,040517E-3
1,487806E-2
2,168853E-2
1,520237E-2
1,163498E-2
1,617530E-2
1,585099E-2
1,228360E-2
1,422945E-2
1,974268E-2
2,071561E-2
1,098637E-2
1,358083E-2
2,006699E-2
1,844545E-2
1,617530E-2
1,779684E-2
1,941838E-2
1,390514E-2
7,743285E-3
2,039130E-2
4,179564E-2
5,217349E-2
6,514582E-2
7,065906E-2
7,130767E-2
6,352428E-2
5,606519E-2
5,833535E-2
5,476796E-2
4,082271E-2
4,211994E-2
4,925472E-2
4,763318E-2
3,595809E-2
2,622885E-2
1,876976E-2
6,085067E-4
-1,366105E-2
-1,982290E-2
-2,014721E-2
-3,149799E-2
-3,928139E-2
-3,603831E-2
-3,052507E-2
-3,149799E-2
-2,922784E-2
-1,949860E-2
-1,366105E-2
-1,852567E-2
-1,236382E-2
-2,634574E-3
5,148820E-3
2,878663E-3
3,202971E-3
7,743285E-3
7,743285E-3
7,743285E-3
9,689133E-3
2,006699E-2
1,909407E-2
1,358083E-2
1,876976E-2
2,655315E-2
2,622885E-2
2,590454E-2
3,012054E-2
3,368793E-2
2,655315E-2
2,590454E-2
3,206639E-2
3,628240E-2
2,979624E-2
2,720177E-2
3,174208E-2
3,303932E-2
2,655315E-2
2,817469E-2
3,466086E-2
3,336362E-2
2,103992E-2
2,493161E-2
3,109347E-2
2,752608E-2
2,395869E-2
2,460731E-2
2,655315E-2
1,779684E-2
1,585099E-2
2,136422E-2
2,655315E-2
1,974268E-2
1,195929E-2
1,520237E-2
1,747253E-2
1,163498E-2
1,228360E-2
1,779684E-2
1,812114E-2
7,094669E-3
1,033775E-2
1,747253E-2
1,520237E-2
8,716209E-3
7,094669E-3
4,824512E-3
-3,283190E-3
-9,120736E-3
-1,657982E-2
-1,884998E-2
-2,890353E-2
-2,176875E-2
1,455375E-2
6,190274E-2
1,086031E-1
1,734647E-1
2,477313E-1
3,158360E-1
3,800490E-1
4,666393E-1
5,616615E-1
6,482518E-1
7,189510E-1
7,899744E-1
8,652139E-1
9,291026E-1
9,816405E-1
1,026719E+0
1,058826E+0
1,053313E+0
1,008558E+0
9,394805E-1
8,486742E-1
7,351664E-1
6,164696E-1
5,006916E-1
3,806976E-1
2,545417E-1
1,390881E-1
2,558023E-2
-8,598175E-2
-2,059757E-1
-3,110516E-1
-3,940744E-1
-4,670438E-1
-5,270408E-1
-5,692008E-1
-5,912538E-1
-6,126581E-1
-6,314680E-1
-6,288735E-1
-6,146039E-1
-6,035775E-1
-5,912538E-1
-5,708223E-1
-5,474722E-1
-5,361214E-1
-5,153657E-1
-4,920155E-1
-4,654222E-1
-4,508284E-1
-4,365588E-1
-4,122357E-1
-3,882369E-1
-3,697513E-1
-3,444553E-1
-3,133217E-1
-2,867285E-1
-2,685672E-1
-2,384066E-1
-2,053271E-1
-1,806797E-1
-1,628428E-1
-1,424114E-1
-1,193855E-1
-1,093319E-1
-9,635961E-2
-7,787405E-2
-6,295588E-2
-5,906418E-2
-5,517249E-2
-4,609186E-2
-3,376815E-2
-3,376815E-2
-2,728199E-2
-1,593121E-2
-1,236382E-2
-1,722844E-2
-9,769352E-3
2,841986E-4
3,202971E-3
1,257123E-3
1,905739E-3
7,094669E-3
5,797436E-3
4,500204E-3
8,716209E-3
1,812114E-2
1,358083E-2
7,743285E-3
9,689133E-3
1,487806E-2
1,131067E-2
1,195929E-2
1,390514E-2
1,682391E-2
7,094669E-3
7,094669E-3
1,293221E-2
1,779684E-2
1,163498E-2
8,067593E-3
1,131067E-2
1,358083E-2
8,391901E-3
1,033775E-2
2,006699E-2
1,812114E-2
8,391901E-3
9,364825E-3
1,585099E-2
1,293221E-2
1,163498E-2
1,487806E-2
1,779684E-2
9,689133E-3
1,001344E-2
1,422945E-2
1,747253E-2
1,195929E-2
1,001344E-2
1,228360E-2
1,325652E-2
1,066206E-2
1,260791E-2
1,876976E-2
1,714822E-2
7,094669E-3
1,131067E-2
1,876976E-2
1,714822E-2
1,358083E-2
1,649960E-2
1,844545E-2
1,163498E-2
1,098637E-2
1,487806E-2
2,233715E-2
1,487806E-2
8,391901E-3
1,260791E-2
1,455375E-2
8,716209E-3
1,098637E-2
1,585099E-2
1,649960E-2
7,094669E-3
9,689133E-3
1,520237E-2
1,552668E-2
1,066206E-2
1,195929E-2
1,617530E-2
7,418977E-3
7,094669E-3
1,260791E-2
1,876976E-2
1,585099E-2
7,418977E-3
8,391901E-3
1,552668E-2
1,066206E-2
1,098637E-2
1,779684E-2
1,682391E-2
5,148820E-3
6,446052E-3
1,195929E-2
1,682391E-2
1,195929E-2
8,067593E-3
1,195929E-2
1,033775E-2
5,148820E-3
8,391901E-3
1,585099E-2
1,228360E-2
3,527280E-3
5,148820E-3
1,260791E-2
1,001344E-2
7,743285E-3
9,040517E-3
1,260791E-2
4,175896E-3
3,527280E-3
7,418977E-3
1,228360E-2
7,743285E-3
3,202971E-3
6,121744E-3
1,066206E-2
4,824512E-3
3,851588E-3
1,131067E-2
1,131067E-2
1,905739E-3
2,554355E-3
7,418977E-3
7,418977E-3
4,175896E-3
5,473128E-3
8,391901E-3
1,905739E-3
-2,634574E-3
2,878663E-3
9,040517E-3
2,554355E-3
-2,958882E-3
2,841986E-4
4,175896E-3
-2,310266E-3
-3,283190E-3
2,230047E-3
2,230047E-3
-6,850580E-3
-3,931807E-3
2,554355E-3
4,175896E-3
-1,013034E-3
-1,337342E-3
1,257123E-3
-3,607499E-3
-5,553347E-3
-3,283190E-3
5,797436E-3
1,257123E-3
-5,553347E-3
-2,310266E-3
1,581431E-3
-4,256115E-3
-4,580423E-3
-1,337342E-3
-6,887257E-4
-1,268813E-2
-9,769352E-3
-6,526271E-3
-5,229039E-3
-1,106658E-2
-1,430967E-2
-1,236382E-2
-1,463397E-2
-2,047152E-2
-2,014721E-2
-1,301243E-2
-1,690413E-2
-2,630907E-2
-2,468752E-2
-1,917429E-2
-2,371460E-2
-2,241737E-2
-2,079583E-2
-2,079583E-2
-2,890353E-2
-2,955215E-2
-2,598476E-2
-1,949860E-2
-2,598476E-2
-2,890353E-2
-2,436322E-2
-2,598476E-2
-3,020076E-2
-2,825491E-2
-2,079583E-2
-2,306598E-2
-3,247092E-2
-2,825491E-2
-1,917429E-2
-2,371460E-2
-2,501183E-2
-2,112014E-2
-1,852567E-2
-2,760630E-2
-2,760630E-2
-2,306598E-2
-1,593121E-2
-2,176875E-2
-2,760630E-2
-2,339029E-2
-1,949860E-2
-2,533614E-2
-2,566045E-2
-1,820136E-2
-1,884998E-2
-2,630907E-2
-2,403891E-2
-2,014721E-2
-1,820136E-2
-2,566045E-2
-2,566045E-2
-2,047152E-2
-2,793061E-2
-2,955215E-2
-2,663337E-2
-1,917429E-2
-2,598476E-2
-3,247092E-2
-3,052507E-2
-2,566045E-2
-3,020076E-2
-3,084938E-2
-2,566045E-2
-2,436322E-2
-3,376815E-2
-3,020076E-2
-2,274168E-2
-1,722844E-2
-2,112014E-2
-1,982290E-2
-1,268813E-2
-9,120736E-3
-6,850580E-3
1,257123E-3
1,422945E-2
1,649960E-2
1,455375E-2
2,493161E-2
3,920117E-2
4,406579E-2
4,601164E-2
5,314642E-2
6,482151E-2
6,255135E-2
6,903752E-2
8,103691E-2
8,946893E-2
8,784739E-2
8,719877E-2
9,141477E-2
9,627940E-2
9,433355E-2
9,854955E-2
1,040628E-1
1,043871E-1
9,433355E-2
9,595509E-2
1,024412E-1
1,017926E-1
9,627940E-2
9,627940E-2
9,627940E-2
9,109047E-2
8,590154E-2
8,882031E-2
9,692801E-2
8,914462E-2
8,071261E-2
8,233415E-2
8,363138E-2
7,746953E-2
7,649660E-2
7,844245E-2
7,811814E-2
6,871321E-2
6,903752E-2
7,455075E-2
7,682091E-2
6,903752E-2
6,384859E-2
6,547013E-2
6,287566E-2
5,865966E-2
5,963258E-2
6,741597E-2
6,157843E-2
5,152488E-2
5,347073E-2
5,930827E-2
5,249780E-2
4,957903E-2
5,411934E-2
5,314642E-2
4,341718E-2
4,471441E-2
4,698456E-2
5,087626E-2
4,341718E-2
3,920117E-2
4,082271E-2
3,822825E-2
3,368793E-2
3,595809E-2
4,049840E-2
3,790394E-2
2,849900E-2
2,882331E-2
3,141778E-2
2,979624E-2
2,947193E-2
3,174208E-2
3,141778E-2
2,363438E-2
2,395869E-2
2,622885E-2
3,206639E-2
2,558023E-2
2,201284E-2
2,493161E-2
2,785039E-2
2,233715E-2
2,136422E-2
2,849900E-2
2,655315E-2
1,714822E-2
2,071561E-2
2,395869E-2
2,558023E-2
2,006699E-2
1,812114E-2
2,136422E-2
1,682391E-2
1,131067E-2
1,390514E-2
2,071561E-2
1,617530E-2
1,066206E-2
1,455375E-2
2,103992E-2
1,585099E-2
1,455375E-2
1,876976E-2
2,006699E-2
1,325652E-2
1,617530E-2
2,136422E-2
2,395869E-2
1,747253E-2
1,682391E-2
1,909407E-2
1,779684E-2
1,131067E-2
1,228360E-2
2,363438E-2
1,909407E-2
1,001344E-2
1,066206E-2
1,649960E-2
1,098637E-2
1,001344E-2
1,487806E-2
1,455375E-2
6,446052E-3
7,743285E-3
1,228360E-2
1,747253E-2
1,098637E-2
1,131067E-2
1,455375E-2
1,455375E-2
9,689133E-3
1,131067E-2
1,844545E-2
2,006699E-2
1,163498E-2
1,520237E-2
2,233715E-2
1,812114E-2
1,617530E-2
2,136422E-2
2,428300E-2
1,649960E-2
1,585099E-2
1,876976E-2
2,460731E-2
1,714822E-2
1,260791E-2
1,779684E-2
2,233715E-2
1,812114E-2
1,812114E-2
2,331007E-2
2,006699E-2
7,094669E-3
1,260791E-2
2,168853E-2
2,460731E-2
1,909407E-2
1,876976E-2
2,201284E-2
1,714822E-2
1,520237E-2
1,682391E-2
2,136422E-2
1,974268E-2
1,520237E-2
1,909407E-2
2,395869E-2
1,909407E-2
1,844545E-2
2,428300E-2
2,655315E-2
1,682391E-2
1,649960E-2
1,974268E-2
2,460731E-2
1,779684E-2
1,520237E-2
1,974268E-2
1,909407E-2
1,358083E-2
1,649960E-2
2,201284E-2
2,136422E-2
1,293221E-2
1,455375E-2
1,876976E-2
1,649960E-2
1,455375E-2
1,552668E-2
1,876976E-2
1,131067E-2
1,098637E-2
1,552668E-2
1,941838E-2
1,422945E-2
1,131067E-2
1,422945E-2
1,747253E-2
1,098637E-2
1,260791E-2
1,909407E-2
1,585099E-2
8,067593E-3
1,131067E-2
1,747253E-2
1,909407E-2
1,195929E-2
1,195929E-2
1,552668E-2
1,228360E-2
1,260791E-2
1,617530E-2
2,363438E-2
1,585099E-2
1,131067E-2
1,617530E-2
1,974268E-2
1,520237E-2
1,520237E-2
1,909407E-2
2,168853E-2
1,422945E-2
1,682391E-2
2,331007E-2
2,298577E-2
1,941838E-2
1,844545E-2
2,039130E-2
1,682391E-2
1,585099E-2
2,006699E-2
2,979624E-2
2,331007E-2
1,974268E-2
2,460731E-2
2,558023E-2
1,909407E-2
1,974268E-2
2,525592E-2
2,947193E-2
1,909407E-2
2,266146E-2
3,109347E-2
2,979624E-2
2,331007E-2
2,168853E-2
2,525592E-2
2,233715E-2
2,071561E-2
2,331007E-2
2,979624E-2
2,493161E-2
1,747253E-2
2,006699E-2
2,720177E-2
2,136422E-2
2,168853E-2
2,655315E-2
2,558023E-2
1,844545E-2
2,168853E-2
2,882331E-2
3,174208E-2
2,525592E-2
2,331007E-2
2,525592E-2
1,909407E-2
1,844545E-2
2,460731E-2
2,817469E-2
2,363438E-2
1,747253E-2
2,201284E-2
2,882331E-2
2,201284E-2
1,974268E-2
2,266146E-2
2,266146E-2
1,228360E-2
1,585099E-2
2,331007E-2
2,882331E-2
2,233715E-2
1,747253E-2
2,136422E-2
1,974268E-2
1,325652E-2
1,682391E-2
2,428300E-2
1,520237E-2
8,391901E-3
1,293221E-2
2,103992E-2
1,714822E-2
1,487806E-2
1,812114E-2
2,201284E-2
9,040517E-3
3,202971E-3
6,121744E-3
1,747253E-2
1,649960E-2
1,649960E-2
1,941838E-2
2,168853E-2
1,552668E-2
1,455375E-2
2,622885E-2
2,622885E-2
2,201284E-2
2,558023E-2
3,076916E-2
2,428300E-2
2,233715E-2
2,590454E-2
3,012054E-2
2,168853E-2
1,974268E-2
2,525592E-2
3,012054E-2
2,168853E-2
2,103992E-2
2,493161E-2
2,201284E-2
1,455375E-2
7,418977E-3
1,714822E-2
2,363438E-2
1,552668E-2
2,590454E-2
3,595809E-2
2,460731E-2
1,909407E-2
2,363438E-2
2,720177E-2
2,103992E-2
1,033775E-2
1,260791E-2
3,271501E-2
3,368793E-2
2,914762E-2
2,979624E-2
3,336362E-2
2,622885E-2
2,493161E-2
3,012054E-2
3,466086E-2
2,720177E-2
3,141778E-2
3,693101E-2
3,952548E-2
3,887686E-2
3,628240E-2
3,660671E-2
3,466086E-2
2,914762E-2
3,076916E-2
4,536302E-2
4,179564E-2
2,233715E-2
1,617530E-2
2,395869E-2
2,882331E-2
2,720177E-2
1,585099E-2
1,001344E-2
1,228360E-2
2,103992E-2
3,206639E-2
3,790394E-2
3,239070E-2
2,914762E-2
2,590454E-2
2,395869E-2
3,628240E-2
4,698456E-2
4,633595E-2
5,444365E-2
7,228060E-2
9,595509E-2
9,952248E-2
9,400924E-2
1,011440E-1
1,089274E-1
1,105490E-1
1,270887E-1
1,403853E-1
1,368179E-1
1,420068E-1
1,527090E-1
1,507632E-1
1,377908E-1
1,306561E-1
1,468715E-1
1,686001E-1
1,621139E-1
1,549792E-1
1,569250E-1
1,676272E-1
1,682758E-1
1,637355E-1
1,530333E-1
1,429798E-1
1,390881E-1
1,416825E-1
1,556278E-1
1,750863E-1
1,903287E-1
1,825454E-1
1,660056E-1
1,621139E-1
1,611410E-1
1,569250E-1
1,591952E-1
1,614653E-1
1,656813E-1
1,572493E-1
1,630869E-1
1,705460E-1
1,695730E-1
1,578979E-1
1,426555E-1
1,257914E-1
1,131434E-1
1,154136E-1
1,231970E-1
1,235213E-1
1,086031E-1
8,460430E-2
7,779383E-2
7,811814E-2
6,903752E-2
6,092981E-2
5,541658E-2
4,795749E-2
3,336362E-2
2,785039E-2
3,336362E-2
4,374148E-2
3,822825E-2
2,590454E-2
2,331007E-2
2,039130E-2
9,689133E-3
1,066206E-2
1,617530E-2
1,585099E-2
7,743285E-3
8,067593E-3
1,714822E-2
1,747253E-2
1,033775E-2
5,797436E-3
5,148820E-3
-5,553347E-3
-9,769352E-3
-7,499196E-3
-5,877655E-3
-1,722844E-2
-2,728199E-2
-2,728199E-2
-2,663337E-2
-3,474108E-2
-4,090293E-2
-4,122724E-2
-4,674048E-2
-6,652327E-2
-7,495528E-2
-7,430666E-2
-6,425311E-2
-5,841557E-2
-4,803771E-2
-2,955215E-2
-3,830846E-2
-4,901063E-2
-5,192940E-2
-5,257802E-2
-6,263157E-2
-7,463097E-2
-7,722544E-2
-7,333374E-2
-7,754974E-2
-8,144144E-2
-8,403591E-2
-8,922484E-2
-1,041430E-1
-1,128993E-1
-1,210070E-1
-1,223043E-1
-1,359252E-1
-1,433843E-1
-1,401412E-1
-1,352766E-1
-1,343037E-1
-1,242501E-1
-1,077104E-1
-1,034944E-1
-1,057645E-1
-9,473807E-2
-8,630606E-2
-8,209006E-2
-8,014421E-2
-7,625251E-2
-6,879343E-2
-6,976635E-2
-6,911773E-2
-6,425311E-2
-5,484818E-2
-6,101003E-2
-6,717189E-2
-6,133434E-2
-5,646972E-2
-6,003711E-2
-5,873987E-2
-5,225371E-2
-4,771340E-2
-6,036142E-2
-5,841557E-2
-5,160510E-2
-4,933494E-2
-5,484818E-2
-5,355095E-2
-4,836202E-2
-4,609186E-2
-4,933494E-2
-4,544324E-2
-3,538969E-2
-3,993001E-2
-4,544324E-2
-4,349739E-2
-3,928139E-2
-4,220016E-2
-3,960570E-2
-3,571400E-2
-3,441677E-2
-4,284878E-2
-3,830846E-2
-3,149799E-2
-2,728199E-2
-3,409246E-2
-3,895708E-2
-3,474108E-2
-3,344384E-2
-3,798416E-2
-3,474108E-2
-2,663337E-2
-2,630907E-2
-3,701123E-2
-3,538969E-2
-2,922784E-2
-3,020076E-2
-3,506538E-2
-3,765985E-2
-3,733554E-2
-4,479463E-2
-4,901063E-2
-4,901063E-2
-4,933494E-2
-6,619896E-2
-7,657682E-2
-6,457742E-2
-3,668692E-2
9,328148E-4
5,671381E-2
1,270887E-1
1,964906E-1
2,555147E-1
3,291326E-1
4,183173E-1
5,097722E-1
5,970111E-1
6,754937E-1
7,549492E-1
8,249997E-1
8,950503E-1
9,556959E-1
1,009855E+0
1,034827E+0
1,037746E+0
1,016017E+0
9,573174E-1
8,603493E-1
7,536519E-1
6,424142E-1
5,172313E-1
3,868595E-1
2,704328E-1
1,572493E-1
3,855255E-2
-8,760330E-2
-2,066244E-1
-3,097543E-1
-4,060738E-1
-4,855293E-1
-5,455263E-1
-5,844433E-1
-6,201172E-1
-6,486563E-1
-6,561154E-1
-6,522237E-1
-6,512508E-1
-6,395757E-1
-6,165498E-1
-5,928753E-1
-5,821731E-1
-5,591473E-1
-5,309325E-1
-5,108254E-1
-4,959072E-1
-4,787189E-1
-4,556930E-1
-4,365588E-1
-4,180732E-1
-3,924529E-1
-3,609950E-1
-3,408879E-1
-3,220780E-1
-2,909445E-1
-2,591623E-1
-2,374336E-1
-2,131105E-1
-1,855443E-1
-1,615455E-1
-1,518163E-1
-1,352766E-1
-1,128993E-1
-9,473807E-2
-8,695468E-2
-8,144144E-2
-7,106358E-2
-6,392880E-2
-5,841557E-2
-5,063217E-2
-3,765985E-2
-3,409246E-2
-3,798416E-2
-2,793061E-2
-1,236382E-2
-1,106658E-2
-1,106658E-2
-7,499196E-3
-4,904731E-3
-5,553347E-3
-2,310266E-3
3,527280E-3
1,001344E-2
3,851588E-3
6,085067E-4
5,148820E-3
9,689133E-3
6,446052E-3
6,121744E-3
8,067593E-3
9,040517E-3
2,878663E-3
7,094669E-3
1,520237E-2
1,714822E-2
1,001344E-2
1,260791E-2
1,714822E-2
1,325652E-2
1,260791E-2
1,812114E-2
2,817469E-2
2,266146E-2
2,006699E-2
2,849900E-2
3,855255E-2
3,433655E-2
3,368793E-2
3,855255E-2
3,887686E-2
3,141778E-2
3,855255E-2
4,698456E-2
5,282211E-2
4,990334E-2
4,828180E-2
5,249780E-2
4,990334E-2
4,990334E-2
5,444365E-2
6,222705E-2
5,671381E-2
4,990334E-2
5,379503E-2
5,930827E-2
5,541658E-2
5,541658E-2
6,222705E-2
6,319997E-2
5,249780E-2
5,541658E-2
6,092981E-2
6,190274E-2
6,092981E-2
6,190274E-2
6,579443E-2
5,930827E-2
5,703812E-2
6,255135E-2
7,065906E-2
6,514582E-2
5,995689E-2
6,482151E-2
7,098336E-2
6,774028E-2
6,806459E-2
7,163198E-2
7,487506E-2
6,449720E-2
6,774028E-2
7,228060E-2
7,811814E-2
6,903752E-2
6,644305E-2
7,260490E-2
7,552368E-2
7,098336E-2
7,163198E-2
7,876676E-2
7,552368E-2
6,741597E-2
7,163198E-2
7,682091E-2
7,455075E-2
7,455075E-2
7,714522E-2
8,200984E-2
6,968613E-2
6,611874E-2
7,001044E-2
7,876676E-2
7,228060E-2
6,903752E-2
7,163198E-2
7,292921E-2
6,774028E-2
6,774028E-2
7,130767E-2
7,163198E-2
6,092981E-2
6,157843E-2
6,806459E-2
6,806459E-2
6,287566E-2
6,190274E-2
6,287566E-2
5,930827E-2
5,411934E-2
5,671381E-2
6,482151E-2
5,833535E-2
4,957903E-2
5,184919E-2
5,574088E-2
5,022765E-2
4,828180E-2
5,347073E-2
5,574088E-2
4,763318E-2
4,860611E-2
5,347073E-2
5,703812E-2
4,860611E-2
4,601164E-2
5,055195E-2
4,860611E-2
4,471441E-2
4,601164E-2
5,509227E-2
5,347073E-2
4,147133E-2
4,374148E-2
5,055195E-2
4,730887E-2
4,341718E-2
4,568733E-2
4,698456E-2
3,628240E-2
3,530947E-2
3,920117E-2
4,374148E-2
3,628240E-2
3,044485E-2
2,979624E-2
3,206639E-2
2,687746E-2
2,622885E-2
2,979624E-2
2,655315E-2
1,520237E-2
1,617530E-2
2,071561E-2
1,941838E-2
1,552668E-2
1,585099E-2
1,876976E-2
9,040517E-3
6,121744E-3
9,689133E-3
1,649960E-2
7,743285E-3
2,230047E-3
5,797436E-3
8,391901E-3
2,230047E-3
2,230047E-3
6,770361E-3
5,148820E-3
-3,283190E-3
-3,607499E-3
9,328148E-4
2,230047E-3
-2,958882E-3
-5,229039E-3
-3,283190E-3
-7,499196E-3
-1,074228E-2
-7,823504E-3
-1,013034E-3
-5,553347E-3
-1,333674E-2
-1,074228E-2
-4,580423E-3
-1,463397E-2
-1,528259E-2
-1,074228E-2
-9,769352E-3
-2,014721E-2
-1,884998E-2
-1,301243E-2
-1,301243E-2
-1,949860E-2
-2,176875E-2
-2,047152E-2
-2,274168E-2
-2,793061E-2
-2,890353E-2
-2,047152E-2
-2,825491E-2
-3,798416E-2
-3,603831E-2
-3,052507E-2
-3,409246E-2
-3,798416E-2
-3,733554E-2
-3,636262E-2
-4,965925E-2
-4,998356E-2
-4,674048E-2
-4,414601E-2
-5,192940E-2
-5,646972E-2
-5,549679E-2
-5,776695E-2
-6,198296E-2
-6,198296E-2
-5,419956E-2
-5,646972E-2
-6,522604E-2
-6,101003E-2
-5,257802E-2
-5,322664E-2
-5,582110E-2
-5,063217E-2
-4,414601E-2
-4,544324E-2
-3,668692E-2
-2,857922E-2
-1,690413E-2
-1,560690E-2
-1,203951E-2
-1,337342E-3
6,770361E-3
9,040517E-3
1,747253E-2
2,979624E-2
3,660671E-2
3,271501E-2
4,244425E-2
5,444365E-2
5,638950E-2
5,476796E-2
5,995689E-2
6,547013E-2
5,703812E-2
6,060550E-2
6,352428E-2
6,936182E-2
6,384859E-2
5,833535E-2
6,028120E-2
6,547013E-2
5,736242E-2
5,768673E-2
6,157843E-2
5,865966E-2
4,828180E-2
4,893041E-2
5,541658E-2
5,509227E-2
5,022765E-2
4,795749E-2
4,828180E-2
4,147133E-2
3,628240E-2
3,725532E-2
4,406579E-2
3,984979E-2
3,206639E-2
3,303932E-2
3,498517E-2
2,882331E-2
2,655315E-2
2,914762E-2
2,817469E-2
1,844545E-2
1,844545E-2
2,266146E-2
2,493161E-2
1,844545E-2
1,455375E-2
1,812114E-2
1,779684E-2
1,390514E-2
1,422945E-2
2,136422E-2
1,747253E-2
7,743285E-3
9,040517E-3
1,293221E-2
8,716209E-3
7,418977E-3
1,098637E-2
1,195929E-2
2,554355E-3
4,824512E-3
8,391901E-3
1,228360E-2
4,175896E-3
-6,887257E-4
2,554355E-3
1,581431E-3
-1,661650E-3
-6,887257E-4
6,770361E-3
5,148820E-3
-3,283190E-3
-4,010948E-5
5,148820E-3
1,905739E-3
-6,887257E-4
2,230047E-3
3,851588E-3
-5,553347E-3
-6,201963E-3
-6,887257E-4
5,148820E-3
-1,985958E-3
-7,174888E-3
-2,310266E-3
2,841986E-4
-4,580423E-3
-2,958882E-3
2,554355E-3
2,841986E-4
-7,174888E-3
-2,310266E-3
3,527280E-3
9,328148E-4
-1,661650E-3
6,085067E-4
3,851588E-3
-5,229039E-3
-6,201963E-3
-3,607499E-3
1,257123E-3
-2,634574E-3
-5,877655E-3
-6,887257E-4
3,527280E-3
-2,634574E-3
-3,931807E-3
2,878663E-3
-3,644176E-4
-8,472120E-3
-3,607499E-3
3,202971E-3
1,905739E-3
-1,337342E-3
2,230047E-3
8,067593E-3
-6,887257E-4
-2,310266E-3
1,581431E-3
7,418977E-3
1,905739E-3
-1,013034E-3
2,230047E-3
1,257123E-3
-3,931807E-3
-2,958882E-3
4,824512E-3
3,202971E-3
-6,526271E-3
-2,634574E-3
3,851588E-3
1,905739E-3
-2,310266E-3
-2,310266E-3
2,230047E-3
-4,580423E-3
-7,499196E-3
-1,661650E-3
6,121744E-3
1,257123E-3
-2,634574E-3
-1,337342E-3
-3,644176E-4
-5,229039E-3
-3,607499E-3
9,328148E-4
2,878663E-3
-6,526271E-3
-3,607499E-3
-1,985958E-3
-1,337342E-3
-5,229039E-3
-4,256115E-3
-1,337342E-3
-3,931807E-3
-6,526271E-3
-2,958882E-3
4,500204E-3
3,851588E-3
-1,985958E-3
3,202971E-3
1,001344E-2
4,500204E-3
4,824512E-3
9,689133E-3
1,520237E-2
9,040517E-3
1,195929E-2
1,876976E-2
2,331007E-2
1,812114E-2
1,649960E-2
2,039130E-2
1,714822E-2
1,358083E-2
1,714822E-2
2,493161E-2
2,103992E-2
1,228360E-2
1,747253E-2
2,233715E-2
1,714822E-2
1,520237E-2
1,747253E-2
1,974268E-2
9,689133E-3
1,001344E-2
1,455375E-2
2,071561E-2
1,649960E-2
1,033775E-2
1,390514E-2
1,585099E-2
1,066206E-2
9,689133E-3
1,649960E-2
1,682391E-2
7,094669E-3
1,066206E-2
1,747253E-2
1,812114E-2
1,649960E-2
1,649960E-2
2,039130E-2
1,293221E-2
9,040517E-3
1,422945E-2
2,266146E-2
1,585099E-2
1,033775E-2
1,455375E-2
2,071561E-2
1,487806E-2
1,617530E-2
2,201284E-2
2,039130E-2
1,066206E-2
1,260791E-2
1,812114E-2
2,136422E-2
1,552668E-2
1,617530E-2
1,714822E-2
1,293221E-2
1,001344E-2
1,001344E-2
1,585099E-2
1,131067E-2
4,824512E-3
1,033775E-2
1,682391E-2
1,131067E-2
6,770361E-3
1,001344E-2
1,066206E-2
2,554355E-3
4,175896E-3
9,689133E-3
1,293221E-2
7,743285E-3
5,473128E-3
9,364825E-3
9,689133E-3
7,418977E-3
8,391901E-3
1,487806E-2
1,260791E-2
3,202971E-3
7,743285E-3
1,390514E-2
1,293221E-2
1,066206E-2
1,422945E-2
1,682391E-2
9,040517E-3
1,098637E-2
1,617530E-2
2,168853E-2
1,617530E-2
1,228360E-2
1,487806E-2
1,714822E-2
1,325652E-2
1,520237E-2
2,331007E-2
2,039130E-2
1,001344E-2
1,422945E-2
1,974268E-2
2,039130E-2
1,747253E-2
1,779684E-2
2,071561E-2
1,358083E-2
1,390514E-2
1,909407E-2
2,493161E-2
1,779684E-2
1,325652E-2
1,714822E-2
2,201284E-2
1,747253E-2
1,747253E-2
2,687746E-2
2,947193E-2
1,649960E-2
1,941838E-2
2,590454E-2
2,558023E-2
2,493161E-2
2,558023E-2
2,752608E-2
2,395869E-2
2,039130E-2
2,428300E-2
3,174208E-2
2,331007E-2
1,617530E-2
1,876976E-2
2,071561E-2
1,422945E-2
1,455375E-2
2,006699E-2
1,812114E-2
9,364825E-3
1,098637E-2
1,487806E-2
1,552668E-2
9,364825E-3
8,716209E-3
1,001344E-2
4,824512E-3
5,797436E-3
9,364825E-3
1,779684E-2
1,098637E-2
3,851588E-3
5,148820E-3
8,391901E-3
1,905739E-3
1,905739E-3
7,743285E-3
7,743285E-3
-2,310266E-3
9,328148E-4
8,067593E-3
1,163498E-2
6,770361E-3
3,527280E-3
5,797436E-3
3,527280E-3
-4,010948E-5
5,473128E-3
1,293221E-2
7,743285E-3
2,554355E-3
6,770361E-3
1,066206E-2
6,446052E-3
4,500204E-3
1,001344E-2
1,066206E-2
-3,644176E-4
2,878663E-3
9,689133E-3
1,228360E-2
7,094669E-3
6,121744E-3
9,689133E-3
5,148820E-3
4,824512E-3
7,094669E-3
1,585099E-2
1,033775E-2
5,797436E-3
1,131067E-2
1,520237E-2
8,391901E-3
7,418977E-3
1,195929E-2
1,585099E-2
6,121744E-3
5,797436E-3
1,422945E-2
1,585099E-2
7,743285E-3
7,094669E-3
1,260791E-2
9,040517E-3
5,797436E-3
7,743285E-3
1,649960E-2
1,293221E-2
2,554355E-3
5,797436E-3
1,390514E-2
1,325652E-2
1,066206E-2
1,098637E-2
1,422945E-2
6,446052E-3
5,797436E-3
8,716209E-3
1,325652E-2
8,391901E-3
5,148820E-3
9,040517E-3
1,390514E-2
9,364825E-3
1,001344E-2
1,422945E-2
1,195929E-2
2,230047E-3
3,527280E-3
1,195929E-2
1,325652E-2
8,391901E-3
9,040517E-3
1,066206E-2
3,202971E-3
2,230047E-3
5,148820E-3
1,260791E-2
6,446052E-3
-4,010948E-5
2,230047E-3
5,148820E-3
2,230047E-3
2,230047E-3
7,418977E-3
7,094669E-3
-2,310266E-3
-4,010948E-5
7,094669E-3
9,040517E-3
3,202971E-3
3,527280E-3
8,391901E-3
5,797436E-3
2,554355E-3
4,175896E-3
1,066206E-2
4,824512E-3
-1,337342E-3
1,581431E-3
8,067593E-3
6,121744E-3
4,500204E-3
8,391901E-3
1,131067E-2
3,202971E-3
6,446052E-3
1,066206E-2
1,455375E-2
1,001344E-2
6,121744E-3
1,098637E-2
1,098637E-2
7,094669E-3
1,033775E-2
1,747253E-2
1,779684E-2
7,094669E-3
1,033775E-2
1,649960E-2
1,617530E-2
1,066206E-2
1,033775E-2
1,293221E-2
5,797436E-3
6,770361E-3
1,195929E-2
1,682391E-2
8,067593E-3
2,878663E-3
6,770361E-3
1,098637E-2
5,148820E-3
4,824512E-3
1,260791E-2
1,195929E-2
2,554355E-3
2,233715E-2
4,049840E-2
5,865966E-2
6,774028E-2
6,547013E-2
6,838890E-2
6,157843E-2
5,282211E-2
5,022765E-2
5,152488E-2
4,309287E-2
3,693101E-2
3,984979E-2
4,244425E-2
3,076916E-2
1,682391E-2
6,446052E-3
-5,553347E-3
-2,728199E-2
-3,117369E-2
-3,344384E-2
-3,247092E-2
-3,928139E-2
-3,993001E-2
-3,571400E-2
-3,311954E-2
-3,182230E-2
-2,501183E-2
-1,366105E-2
-1,139089E-2
-1,463397E-2
-8,147812E-3
1,257123E-3
1,581431E-3
9,328148E-4
2,230047E-3
5,148820E-3
2,841986E-4
1,257123E-3
5,148820E-3
1,228360E-2
9,364825E-3
7,743285E-3
1,163498E-2
1,747253E-2
1,520237E-2
1,812114E-2
2,266146E-2
2,395869E-2
1,552668E-2
1,714822E-2
2,266146E-2
2,785039E-2
1,974268E-2
2,071561E-2
2,428300E-2
2,103992E-2
1,974268E-2
2,071561E-2
2,817469E-2
2,233715E-2
1,325652E-2
1,682391E-2
2,071561E-2
1,228360E-2
1,131067E-2
1,844545E-2
2,103992E-2
8,716209E-3
1,098637E-2
1,455375E-2
1,649960E-2
1,195929E-2
9,689133E-3
1,358083E-2
9,364825E-3
9,040517E-3
1,358083E-2
1,909407E-2
1,131067E-2
6,121744E-3
7,418977E-3
1,163498E-2
8,067593E-3
6,770361E-3
6,770361E-3
4,824512E-3
-8,796428E-3
-1,106658E-2
-1,657982E-2
-2,112014E-2
-1,366105E-2
1,682391E-2
6,190274E-2
1,099003E-1
1,702216E-1
2,425423E-1
3,168089E-1
3,845893E-1
4,598288E-1
5,519323E-1
6,450087E-1
7,176537E-1
7,890015E-1
8,606736E-1
9,307242E-1
9,803433E-1
1,023152E+0
1,054286E+0
1,062718E+0
1,025746E+0
9,511556E-1
8,609979E-1
7,526790E-1
6,261988E-1
5,039347E-1
3,962644E-1
2,788649E-1
1,494659E-1
3,076916E-2
-8,273867E-2
-1,994896E-1
-3,068356E-1
-3,943988E-1
-4,660708E-1
-5,351485E-1
-5,815245E-1
-6,087664E-1
-6,204415E-1
-6,389270E-1
-6,424944E-1
-6,324409E-1
-6,191443E-1
-6,100636E-1
-5,915781E-1
-5,653091E-1
-5,468236E-1
-5,341755E-1
-5,134198E-1
-4,852050E-1
-4,644493E-1
-4,482339E-1
-4,245594E-1
-4,008849E-1
-3,875883E-1
-3,600221E-1
-3,288885E-1
-2,928903E-1
-2,701888E-1
-2,494330E-1
-2,170022E-1
-1,878145E-1
-1,703019E-1
-1,450058E-1
-1,200341E-1
-1,028458E-1
-9,830546E-2
-8,144144E-2
-6,328019E-2
-5,192940E-2
-4,803771E-2
-3,863277E-2
-2,857922E-2
-2,825491E-2
-2,339029E-2
-1,625551E-2
-5,553347E-3
-5,553347E-3
-7,174888E-3
-3,644176E-4
7,418977E-3
5,797436E-3
4,175896E-3
1,163498E-2
1,520237E-2
5,148820E-3
9,689133E-3
1,812114E-2
2,103992E-2
1,520237E-2
1,293221E-2
1,747253E-2
1,649960E-2
1,325652E-2
1,844545E-2
2,687746E-2
2,266146E-2
1,520237E-2
1,779684E-2
2,039130E-2
1,552668E-2
1,682391E-2
2,233715E-2
2,331007E-2
1,293221E-2
1,649960E-2
2,622885E-2
2,493161E-2
1,909407E-2
2,363438E-2
2,655315E-2
1,682391E-2
1,325652E-2
2,103992E-2
3,141778E-2
2,720177E-2
2,006699E-2
2,298577E-2
2,882331E-2
2,168853E-2
2,168853E-2
2,525592E-2
2,460731E-2
1,682391E-2
1,974268E-2
2,914762E-2
3,174208E-2
2,395869E-2
2,071561E-2
2,233715E-2
2,039130E-2
1,747253E-2
1,779684E-2
2,525592E-2
2,428300E-2
1,390514E-2
1,617530E-2
2,298577E-2
2,006699E-2
1,552668E-2
1,844545E-2
2,071561E-2
1,260791E-2
1,131067E-2
1,390514E-2
2,168853E-2
1,682391E-2
1,195929E-2
1,487806E-2
1,812114E-2
1,520237E-2
1,585099E-2
1,974268E-2
1,747253E-2
3,527280E-3
3,527280E-3
1,358083E-2
1,974268E-2
1,747253E-2
1,812114E-2
1,909407E-2
1,001344E-2
8,716209E-3
1,163498E-2
2,168853E-2
1,390514E-2
6,446052E-3
1,552668E-2
2,655315E-2
2,201284E-2
1,974268E-2
2,298577E-2
2,363438E-2
1,228360E-2
1,358083E-2
1,844545E-2
1,974268E-2
1,487806E-2
1,358083E-2
1,779684E-2
1,520237E-2
1,001344E-2
1,293221E-2
1,779684E-2
1,131067E-2
4,175896E-3
2,230047E-3
8,716209E-3
3,202971E-3
2,878663E-3
9,689133E-3
1,163498E-2
-2,310266E-3
-6,850580E-3
6,085067E-4
3,851588E-3
6,085067E-4
2,230047E-3
3,527280E-3
-3,283190E-3
-8,796428E-3
-1,013034E-3
1,260791E-2
1,066206E-2
6,085067E-4
1,581431E-3
1,001344E-2
5,797436E-3
3,851588E-3
6,121744E-3
1,098637E-2
5,473128E-3
9,689133E-3
1,390514E-2
1,876976E-2
1,195929E-2
5,473128E-3
8,391901E-3
1,293221E-2
6,770361E-3
6,121744E-3
1,325652E-2
1,325652E-2
-4,010948E-5
4,500204E-3
1,033775E-2
1,325652E-2
8,067593E-3
5,473128E-3
5,797436E-3
-1,337342E-3
-4,580423E-3
-4,010948E-5
3,202971E-3
-6,850580E-3
-1,560690E-2
-1,366105E-2
-1,139089E-2
-1,755275E-2
-1,625551E-2
-1,301243E-2
-1,884998E-2
-3,311954E-2
-3,117369E-2
-2,630907E-2
-2,501183E-2
-3,311954E-2
-2,825491E-2
-2,339029E-2
-3,247092E-2
-3,538969E-2
-3,279523E-2
-2,209306E-2
-2,436322E-2
-2,955215E-2
-2,339029E-2
-2,176875E-2
-2,566045E-2
-2,630907E-2
-2,176875E-2
-1,495828E-2
-2,468752E-2
-2,176875E-2
-1,820136E-2
-1,787705E-2
-1,884998E-2
-2,176875E-2
-1,949860E-2
-2,403891E-2
-3,020076E-2
-3,117369E-2
-1,949860E-2
-1,917429E-2
-2,339029E-2
-2,112014E-2
-1,625551E-2
-2,403891E-2
-2,663337E-2
-2,047152E-2
-1,430967E-2
-2,695768E-2
-2,922784E-2
-2,728199E-2
-2,241737E-2
-2,468752E-2
-2,857922E-2
-2,339029E-2
-2,598476E-2
-3,149799E-2
-2,760630E-2
-2,306598E-2
-2,760630E-2
-3,506538E-2
-3,668692E-2
-3,084938E-2
-3,636262E-2
-4,414601E-2
-4,122724E-2
-3,149799E-2
-3,311954E-2
-3,506538E-2
-3,117369E-2
-2,176875E-2
-2,630907E-2
-2,857922E-2
-2,339029E-2
-2,112014E-2
-2,079583E-2
-8,472120E-3
7,743285E-3
1,390514E-2
1,195929E-2
2,655315E-2
4,114702E-2
4,503872E-2
4,957903E-2
5,606519E-2
6,611874E-2
6,611874E-2
7,195629E-2
8,136122E-2
9,303631E-2
9,044185E-2
8,265846E-2
8,784739E-2
9,757663E-2
9,725232E-2
9,822524E-2
9,595509E-2
9,498216E-2
9,141477E-2
9,790094E-2
1,021169E-1
1,001711E-1
9,238770E-2
9,173908E-2
9,563078E-2
8,428000E-2
7,455075E-2
7,746953E-2
8,233415E-2
7,649660E-2
6,709167E-2
7,195629E-2
8,006399E-2
7,584799E-2
7,422644E-2
7,325352E-2
6,936182E-2
5,282211E-2
5,379503E-2
6,417289E-2
6,547013E-2
6,190274E-2
5,833535E-2
6,060550E-2
6,287566E-2
5,606519E-2
5,865966E-2
7,001044E-2
6,352428E-2
4,795749E-2
4,503872E-2
5,022765E-2
5,152488E-2
5,898396E-2
6,384859E-2
6,352428E-2
5,347073E-2
5,379503E-2
5,703812E-2
6,157843E-2
5,703812E-2
5,411934E-2
5,606519E-2
5,509227E-2
4,860611E-2
4,828180E-2
5,120057E-2
4,536302E-2
3,466086E-2
3,920117E-2
4,633595E-2
4,179564E-2
3,303932E-2
3,401224E-2
3,401224E-2
3,109347E-2
3,271501E-2
3,466086E-2
4,179564E-2
3,595809E-2
2,914762E-2
3,174208E-2
4,276856E-2
3,790394E-2
3,693101E-2
4,309287E-2
4,503872E-2
3,595809E-2
3,693101E-2
4,341718E-2
4,536302E-2
4,374148E-2
4,568733E-2
4,795749E-2
4,147133E-2
4,082271E-2
4,503872E-2
5,217349E-2
4,763318E-2
4,536302E-2
4,698456E-2
5,087626E-2
4,276856E-2
3,887686E-2
4,471441E-2
4,730887E-2
3,757963E-2
3,952548E-2
4,179564E-2
4,309287E-2
3,984979E-2
3,628240E-2
4,049840E-2
3,660671E-2
3,401224E-2
3,822825E-2
4,730887E-2
4,244425E-2
3,595809E-2
4,082271E-2
4,957903E-2
4,374148E-2
4,114702E-2
4,439010E-2
5,055195E-2
4,309287E-2
4,763318E-2
5,249780E-2
5,638950E-2
4,860611E-2
4,211994E-2
4,439010E-2
4,795749E-2
4,536302E-2
4,666026E-2
5,509227E-2
5,347073E-2
4,374148E-2
4,633595E-2
4,925472E-2
4,536302E-2
4,536302E-2
4,763318E-2
4,795749E-2
3,595809E-2
3,303932E-2
3,952548E-2
4,374148E-2
3,433655E-2
3,498517E-2
4,082271E-2
4,439010E-2
3,887686E-2
3,984979E-2
4,471441E-2
4,503872E-2
3,628240E-2
3,984979E-2
4,925472E-2
5,055195E-2
4,763318E-2
4,957903E-2
5,120057E-2
4,439010E-2
4,017409E-2
4,795749E-2
5,736242E-2
4,893041E-2
4,082271E-2
4,276856E-2
4,536302E-2
3,790394E-2
3,855255E-2
4,211994E-2
4,147133E-2
3,368793E-2
3,725532E-2
4,439010E-2
4,666026E-2
4,309287E-2
4,147133E-2
4,439010E-2
4,017409E-2
3,725532E-2
4,049840E-2
4,795749E-2
4,503872E-2
3,790394E-2
4,211994E-2
4,633595E-2
4,147133E-2
4,114702E-2
4,763318E-2
4,536302E-2
2,914762E-2
3,012054E-2
3,498517E-2
3,887686E-2
3,206639E-2
2,849900E-2
3,141778E-2
2,687746E-2
2,493161E-2
2,720177E-2
3,206639E-2
2,558023E-2
1,325652E-2
1,649960E-2
2,752608E-2
2,622885E-2
2,720177E-2
2,914762E-2
2,947193E-2
1,941838E-2
2,136422E-2
2,590454E-2
3,401224E-2
3,109347E-2
2,558023E-2
3,044485E-2
2,947193E-2
2,331007E-2
2,687746E-2
3,530947E-2
3,109347E-2
2,136422E-2
2,525592E-2
3,076916E-2
3,239070E-2
2,849900E-2
2,558023E-2
2,460731E-2
1,682391E-2
2,039130E-2
2,752608E-2
3,076916E-2
2,039130E-2
1,941838E-2
2,428300E-2
2,687746E-2
2,103992E-2
2,201284E-2
3,141778E-2
3,012054E-2
2,136422E-2
2,298577E-2
3,109347E-2
3,271501E-2
2,622885E-2
2,687746E-2
2,914762E-2
2,655315E-2
2,363438E-2
2,655315E-2
3,498517E-2
2,817469E-2
2,006699E-2
2,233715E-2
2,363438E-2
1,585099E-2
1,585099E-2
2,266146E-2
2,460731E-2
1,552668E-2
1,552668E-2
2,395869E-2
2,558023E-2
1,779684E-2
1,422945E-2
1,779684E-2
1,649960E-2
1,520237E-2
1,714822E-2
2,006699E-2
1,358083E-2
9,364825E-3
1,195929E-2
1,617530E-2
1,195929E-2
1,066206E-2
1,195929E-2
1,163498E-2
6,085067E-4
1,581431E-3
5,797436E-3
6,121744E-3
-3,644176E-4
9,328148E-4
7,743285E-3
3,851588E-3
-2,310266E-3
-6,887257E-4
7,094669E-3
6,085067E-4
-7,174888E-3
-2,310266E-3
3,202971E-3
-6,887257E-4
-1,661650E-3
1,581431E-3
2,878663E-3
-8,472120E-3
-4,904731E-3
-4,010948E-5
2,841986E-4
-3,283190E-3
-1,337342E-3
2,841986E-4
-3,607499E-3
-7,174888E-3
-1,661650E-3
5,797436E-3
1,905739E-3
-5,553347E-3
-2,310266E-3
3,527280E-3
2,841986E-4
-1,013034E-3
3,851588E-3
5,797436E-3
-4,580423E-3
-2,958882E-3
3,527280E-3
4,500204E-3
-4,580423E-3
-5,553347E-3
-2,634574E-3
-4,256115E-3
-8,796428E-3
-5,553347E-3
1,257123E-3
-2,310266E-3
-1,106658E-2
-8,147812E-3
-3,283190E-3
-8,472120E-3
-7,499196E-3
-4,010948E-5
1,257123E-3
-5,877655E-3
-4,580423E-3
2,841986E-4
5,473128E-3
-3,644176E-4
-3,283190E-3
1,257123E-3
2,554355E-3
-1,661650E-3
6,085067E-4
8,716209E-3
3,851588E-3
-4,904731E-3
-2,958882E-3
5,797436E-3
2,230047E-3
-6,887257E-4
3,202971E-3
5,148820E-3
-5,877655E-3
-6,201963E-3
9,328148E-4
5,473128E-3
-6,887257E-4
-2,958882E-3
-4,010948E-5
-4,010948E-5
-4,256115E-3
-1,013034E-3
7,743285E-3
5,797436E-3
-4,580423E-3
-6,887257E-4
5,797436E-3
4,824512E-3
5,148820E-3
6,446052E-3
7,418977E-3
-1,661650E-3
-2,634574E-3
6,085067E-4
6,121744E-3
-1,337342E-3
-6,526271E-3
-3,283190E-3
-3,283190E-3
-9,769352E-3
-9,445044E-3
-5,553347E-3
-5,877655E-3
-1,690413E-2
-1,625551E-2
-7,499196E-3
-5,877655E-3
-1,236382E-2
-1,755275E-2
-1,236382E-2
-1,074228E-2
-1,301243E-2
-1,333674E-2
-3,931807E-3
-7,499196E-3
-1,690413E-2
-1,301243E-2
-4,256115E-3
-7,823504E-3
-7,499196E-3
-3,607499E-3
-4,010948E-5
-8,796428E-3
-5,229039E-3
2,554355E-3
8,067593E-3
-4,010948E-5
-2,310266E-3
4,175896E-3
5,797436E-3
-1,985958E-3
-6,887257E-4
9,040517E-3
1,033775E-2
1,905739E-3
5,473128E-3
1,195929E-2
8,067593E-3
7,094669E-3
9,689133E-3
1,098637E-2
4,824512E-3
7,743285E-3
1,195929E-2
1,747253E-2
1,195929E-2
1,098637E-2
1,520237E-2
1,617530E-2
1,098637E-2
1,033775E-2
1,747253E-2
1,487806E-2
6,121744E-3
7,743285E-3
1,325652E-2
1,358083E-2
9,689133E-3
1,001344E-2
1,001344E-2
2,878663E-3
2,230047E-3
3,851588E-3
1,228360E-2
6,121744E-3
1,257123E-3
3,851588E-3
6,446052E-3
9,328148E-4
3,202971E-3
1,001344E-2
9,364825E-3
-1,013034E-3
9,328148E-4
8,391901E-3
9,364825E-3
4,824512E-3
1,905739E-3
2,230047E-3
5,148820E-3
1,552668E-2
3,109347E-2
6,157843E-2
6,255135E-2
5,282211E-2
5,411934E-2
5,152488E-2
4,082271E-2
3,920117E-2
3,952548E-2
3,660671E-2
2,720177E-2
3,012054E-2
3,303932E-2
2,168853E-2
5,473128E-3
-6,526271E-3
-1,398536E-2
-2,987645E-2
-3,928139E-2
-4,057862E-2
-3,993001E-2
-4,349739E-2
-4,674048E-2
-4,187585E-2
-3,149799E-2
-3,182230E-2
-2,663337E-2
-1,755275E-2
-1,333674E-2
-1,884998E-2
-1,593121E-2
-7,823504E-3
6,085067E-4
6,085067E-4
-4,010948E-5
6,446052E-3
6,446052E-3
3,527280E-3
7,094669E-3
1,585099E-2
1,325652E-2
8,716209E-3
1,358083E-2
2,363438E-2
2,298577E-2
2,136422E-2
2,493161E-2
2,914762E-2
2,006699E-2
2,039130E-2
2,525592E-2
3,239070E-2
2,687746E-2
2,590454E-2
2,590454E-2
2,785039E-2
2,298577E-2
2,460731E-2
3,368793E-2
2,947193E-2
1,779684E-2
2,006699E-2
2,752608E-2
2,590454E-2
1,909407E-2
2,039130E-2
2,233715E-2
1,390514E-2
9,364825E-3
1,422945E-2
2,071561E-2
1,422945E-2
1,195929E-2
1,163498E-2
9,689133E-3
5,797436E-3
6,446052E-3
1,325652E-2
1,585099E-2
7,743285E-3
9,040517E-3
1,455375E-2
1,422945E-2
7,094669E-3
2,878663E-3
2,878663E-3
-6,850580E-3
-1,917429E-2
-2,533614E-2
-1,722844E-2
-6,850580E-3
2,136422E-2
7,065906E-2
1,296831E-1
1,870857E-1
2,545417E-1
3,262138E-1
4,021019E-1
4,773414E-1
5,655532E-1
6,550623E-1
7,315990E-1
7,993794E-1
8,684570E-1
9,375346E-1
9,865052E-1
1,019909E+0
1,043583E+0
1,045854E+0
1,001423E+0
9,187248E-1
8,227296E-1
7,183023E-1
5,940923E-1
4,737740E-1
3,583203E-1
2,435153E-1
1,157379E-1
-3,283190E-3
-1,141966E-1
-2,205696E-1
-3,249968E-1
-4,151545E-1
-4,796918E-1
-5,361214E-1
-5,837947E-1
-6,129824E-1
-6,214144E-1
-6,340624E-1
-6,421701E-1
-6,295221E-1
-6,100636E-1
-5,964427E-1
-5,812002E-1
-5,584986E-1
-5,338512E-1
-5,192574E-1
-4,988260E-1
-4,738542E-1
-4,462880E-1
-4,320185E-1
-4,161274E-1
-3,888855E-1
-3,580762E-1
-3,379691E-1
-3,104030E-1
-2,782965E-1
-2,504060E-1
-2,319204E-1
-2,024084E-1
-1,715991E-1
-1,498704E-1
-1,339794E-1
-1,171153E-1
-9,830546E-2
-8,792760E-2
-7,722544E-2
-6,555034E-2
-4,998356E-2
-4,706478E-2
-4,511893E-2
-3,441677E-2
-2,501183E-2
-2,468752E-2
-2,371460E-2
-1,690413E-2
-5,553347E-3
-1,268813E-2
-6,850580E-3
2,554355E-3
6,446052E-3
6,085067E-4
2,554355E-3
7,094669E-3
5,473128E-3
3,851588E-3
8,067593E-3
1,682391E-2
1,358083E-2
6,770361E-3
9,689133E-3
1,422945E-2
1,195929E-2
1,163498E-2
1,358083E-2
1,390514E-2
6,121744E-3
9,689133E-3
1,390514E-2
1,649960E-2
9,040517E-3
5,473128E-3
1,098637E-2
1,131067E-2
7,418977E-3
9,689133E-3
1,649960E-2
1,649960E-2
6,121744E-3
8,067593E-3
1,649960E-2
1,487806E-2
1,228360E-2
1,487806E-2
1,682391E-2
8,716209E-3
6,446052E-3
1,098637E-2
1,779684E-2
1,098637E-2
4,500204E-3
7,418977E-3
9,364825E-3
3,851588E-3
4,500204E-3
1,066206E-2
9,040517E-3
-2,310266E-3
1,257123E-3
7,418977E-3
8,716209E-3
3,851588E-3
2,230047E-3
4,500204E-3
-4,010948E-5
-1,013034E-3
4,175896E-3
1,260791E-2
6,770361E-3
-6,887257E-4
2,878663E-3
7,743285E-3
2,230047E-3
2,554355E-3
7,094669E-3
6,446052E-3
-5,229039E-3
1,257123E-3
9,689133E-3
4,824512E-3
-8,147812E-3
-8,147812E-3
-1,337342E-3
-1,985958E-3
-4,256115E-3
1,581431E-3
8,716209E-3
-3,283190E-3
-1,074228E-2
-5,877655E-3
-1,661650E-3
-4,256115E-3
-1,013034E-3
5,148820E-3
8,067593E-3
-4,010948E-5
2,554355E-3
6,121744E-3
9,364825E-3
5,797436E-3
5,148820E-3
5,797436E-3
2,878663E-3
2,554355E-3
3,202971E-3
1,195929E-2
9,364825E-3
1,905739E-3
5,148820E-3
1,066206E-2
4,175896E-3
3,527280E-3
6,770361E-3
6,770361E-3
-1,661650E-3
-1,985958E-3
9,328148E-4
8,067593E-3
3,527280E-3
-1,013034E-3
1,905739E-3
6,085067E-4
-5,877655E-3
-3,283190E-3
5,797436E-3
4,175896E-3
-5,553347E-3
-1,985958E-3
4,175896E-3
1,257123E-3
-4,010948E-5
9,328148E-4
3,851588E-3
-5,229039E-3
-4,580423E-3
1,905739E-3
6,121744E-3
6,085067E-4
-2,958882E-3
-1,985958E-3
-3,607499E-3
-9,120736E-3
-6,201963E-3
6,085067E-4
-3,283190E-3
-1,430967E-2
-9,445044E-3
-1,013034E-3
-7,174888E-3
-8,796428E-3
-6,526271E-3
-3,931807E-3
-1,366105E-2
-1,430967E-2
-9,769352E-3
-2,958882E-3
-8,147812E-3
-1,268813E-2
-8,472120E-3
-8,147812E-3
-1,625551E-2
-1,690413E-2
-5,877655E-3
-5,877655E-3
-1,657982E-2
-1,560690E-2
-9,445044E-3
-1,333674E-2
-1,884998E-2
-1,884998E-2
-1,560690E-2
-2,209306E-2
-2,274168E-2
-1,982290E-2
-1,139089E-2
-1,917429E-2
-2,533614E-2
-2,371460E-2
-2,209306E-2
-2,663337E-2
-2,825491E-2
-2,209306E-2
-2,306598E-2
-3,538969E-2
-3,052507E-2
-2,306598E-2
-2,436322E-2
-3,020076E-2
-3,084938E-2
-2,890353E-2
-3,830846E-2
-3,863277E-2
-3,149799E-2
-2,403891E-2
-2,825491E-2
-3,311954E-2
-3,182230E-2
-2,760630E-2
-3,117369E-2
-3,020076E-2
-2,533614E-2
-2,339029E-2
-3,344384E-2
-3,084938E-2
-2,533614E-2
-2,630907E-2
-2,955215E-2
-3,149799E-2
-2,955215E-2
-3,214661E-2
-3,376815E-2
-3,441677E-2
-3,020076E-2
-3,733554E-2
-4,479463E-2
-4,057862E-2
-3,506538E-2
-3,960570E-2
-4,511893E-2
-4,576755E-2
-3,668692E-2
-4,544324E-2
-4,284878E-2
-3,603831E-2
-3,279523E-2
-3,765985E-2
-4,057862E-2
-3,993001E-2
-4,025431E-2
-3,928139E-2
-3,311954E-2
-2,403891E-2
-2,209306E-2
-2,468752E-2
-1,560690E-2
-2,310266E-3
-5,553347E-3
2,841986E-4
1,066206E-2
1,812114E-2
1,714822E-2
2,720177E-2
3,693101E-2
4,406579E-2
4,860611E-2
5,963258E-2
7,001044E-2
6,936182E-2
6,384859E-2
7,455075E-2
9,206339E-2
9,433355E-2
8,784739E-2
8,590154E-2
9,303631E-2
9,725232E-2
9,627940E-2
9,660370E-2
9,952248E-2
9,206339E-2
9,465786E-2
9,822524E-2
1,001711E-1
9,627940E-2
9,173908E-2
8,882031E-2
8,784739E-2
7,909107E-2
7,844245E-2
8,687446E-2
8,882031E-2
8,298276E-2
8,265846E-2
8,817169E-2
8,882031E-2
8,168553E-2
8,038830E-2
8,395569E-2
8,038830E-2
8,233415E-2
8,395569E-2
9,076616E-2
8,265846E-2
7,682091E-2
8,006399E-2
8,136122E-2
7,649660E-2
7,617229E-2
8,006399E-2
7,811814E-2
6,255135E-2
6,222705E-2
6,741597E-2
6,417289E-2
5,638950E-2
5,541658E-2
5,865966E-2
5,217349E-2
4,828180E-2
4,925472E-2
5,768673E-2
5,055195E-2
4,244425E-2
4,536302E-2
4,795749E-2
4,082271E-2
4,179564E-2
4,374148E-2
4,471441E-2
3,563378E-2
3,628240E-2
4,211994E-2
4,309287E-2
3,466086E-2
3,206639E-2
3,628240E-2
3,271501E-2
3,012054E-2
3,076916E-2
3,822825E-2
3,239070E-2
2,331007E-2
2,622885E-2
3,109347E-2
2,298577E-2
1,941838E-2
2,525592E-2
2,817469E-2
1,649960E-2
1,649960E-2
2,103992E-2
2,428300E-2
1,714822E-2
1,293221E-2
1,649960E-2
1,747253E-2
1,098637E-2
1,131067E-2
1,779684E-2
1,358083E-2
4,824512E-3
8,067593E-3
1,617530E-2
1,066206E-2
7,743285E-3
1,195929E-2
1,358083E-2
4,500204E-3
3,202971E-3
4,824512E-3
8,716209E-3
1,581431E-3
2,841986E-4
4,500204E-3
3,202971E-3
-4,010948E-5
2,841986E-4
8,716209E-3
8,716209E-3
-4,256115E-3
-3,607499E-3
4,175896E-3
3,527280E-3
1,905739E-3
8,391901E-3
1,131067E-2
5,148820E-3
4,824512E-3
4,500204E-3
4,824512E-3
-3,644176E-4
-3,283190E-3
3,527280E-3
9,364825E-3
6,121744E-3
1,257123E-3
3,527280E-3
6,121744E-3
5,473128E-3
1,098637E-2
1,520237E-2
1,682391E-2
9,040517E-3
5,473128E-3
1,260791E-2
1,195929E-2
1,747253E-2
2,460731E-2
3,660671E-2
3,271501E-2
2,460731E-2
2,622885E-2
3,044485E-2
2,785039E-2
2,849900E-2
3,239070E-2
3,433655E-2
2,460731E-2
2,947193E-2
3,887686E-2
3,887686E-2
3,433655E-2
2,947193E-2
3,076916E-2
2,720177E-2
2,395869E-2
2,590454E-2
3,433655E-2
3,076916E-2
2,168853E-2
2,233715E-2
2,947193E-2
2,622885E-2
2,460731E-2
2,882331E-2
2,979624E-2
2,233715E-2
2,298577E-2
2,622885E-2
2,947193E-2
2,525592E-2
2,331007E-2
2,590454E-2
2,655315E-2
2,103992E-2
2,233715E-2
2,817469E-2
2,590454E-2
1,520237E-2
1,682391E-2
2,558023E-2
2,525592E-2
2,039130E-2
1,909407E-2
1,909407E-2
1,422945E-2
1,358083E-2
1,747253E-2
2,331007E-2
1,617530E-2
7,094669E-3
1,033775E-2
1,876976E-2
1,812114E-2
2,006699E-2
2,363438E-2
1,909407E-2
6,446052E-3
6,121744E-3
1,714822E-2
2,233715E-2
2,006699E-2
1,909407E-2
2,039130E-2
1,974268E-2
1,974268E-2
2,071561E-2
2,493161E-2
2,103992E-2
1,649960E-2
2,460731E-2
2,882331E-2
2,039130E-2
1,876976E-2
2,460731E-2
2,622885E-2
1,876976E-2
1,909407E-2
2,039130E-2
2,590454E-2
1,876976E-2
1,714822E-2
2,103992E-2
1,358083E-2
6,446052E-3
8,716209E-3
2,071561E-2
1,714822E-2
7,743285E-3
1,131067E-2
1,812114E-2
1,617530E-2
1,358083E-2
1,941838E-2
2,266146E-2
1,520237E-2
1,747253E-2
2,136422E-2
2,687746E-2
2,071561E-2
1,649960E-2
2,363438E-2
2,558023E-2
2,039130E-2
2,039130E-2
2,752608E-2
2,363438E-2
1,487806E-2
1,779684E-2
2,428300E-2
2,103992E-2
1,714822E-2
1,649960E-2
8,391901E-3
-4,580423E-3
-4,904731E-3
9,040517E-3
2,331007E-2
1,649960E-2
1,581431E-3
-5,229039E-3
1,581431E-3
8,067593E-3
1,909407E-2
2,460731E-2
2,266146E-2
7,743285E-3
1,581431E-3
1,552668E-2
2,558023E-2
2,882331E-2
3,044485E-2
3,239070E-2
2,849900E-2
2,428300E-2
2,525592E-2
3,466086E-2
2,979624E-2
2,233715E-2
2,395869E-2
2,752608E-2
2,006699E-2
2,071561E-2
2,428300E-2
2,136422E-2
1,163498E-2
1,487806E-2
2,460731E-2
2,622885E-2
2,103992E-2
2,168853E-2
2,103992E-2
1,487806E-2
1,747253E-2
1,714822E-2
2,233715E-2
2,266146E-2
1,941838E-2
2,395869E-2
2,849900E-2
2,428300E-2
2,622885E-2
2,590454E-2
2,493161E-2
1,033775E-2
7,418977E-3
1,682391E-2
2,590454E-2
1,876976E-2
7,418977E-3
3,851588E-3
-6,887257E-4
6,121744E-3
1,941838E-2
2,914762E-2
2,395869E-2
1,066206E-2
1,293221E-2
1,779684E-2
1,747253E-2
1,941838E-2
2,493161E-2
3,076916E-2
2,298577E-2
2,493161E-2
3,012054E-2
3,401224E-2
2,493161E-2
1,682391E-2
2,266146E-2
2,363438E-2
1,617530E-2
1,682391E-2
2,590454E-2
2,136422E-2
6,770361E-3
6,446052E-3
1,487806E-2
1,649960E-2
1,812114E-2
1,909407E-2
1,747253E-2
7,094669E-3
7,743285E-3
1,293221E-2
2,071561E-2
1,487806E-2
6,446052E-3
4,175896E-3
1,293221E-2
1,455375E-2
1,195929E-2
1,131067E-2
1,163498E-2
6,121744E-3
1,131067E-2
1,325652E-2
1,131067E-2
8,716209E-3
1,098637E-2
1,714822E-2
1,163498E-2
-4,010948E-5
-3,283190E-3
8,716209E-3
7,418977E-3
9,328148E-4
1,581431E-3
5,797436E-3
4,500204E-3
7,418977E-3
1,098637E-2
4,500204E-3
-2,634574E-3
-4,010948E-5
6,446052E-3
1,066206E-2
8,716209E-3
1,195929E-2
1,779684E-2
1,293221E-2
1,257123E-3
-1,106658E-2
4,500204E-3
5,473128E-3
-2,634574E-3
2,230047E-3
1,066206E-2
7,094669E-3
1,001344E-2
1,001344E-2
1,228360E-2
9,364825E-3
1,325652E-2
2,071561E-2
2,428300E-2
1,974268E-2
2,298577E-2
2,687746E-2
2,168853E-2
2,233715E-2
2,298577E-2
2,558023E-2
1,455375E-2
3,527280E-3
9,689133E-3
2,201284E-2
2,460731E-2
1,844545E-2
1,682391E-2
1,812114E-2
7,094669E-3
9,364825E-3
1,617530E-2
1,585099E-2
1,325652E-2
2,233715E-2
3,076916E-2
2,849900E-2
1,876976E-2
1,293221E-2
2,298577E-2
2,103992E-2
9,040517E-3
5,148820E-3
8,391901E-3
9,689133E-3
1,001344E-2
1,293221E-2
1,552668E-2
4,500204E-3
3,527280E-3
8,067593E-3
6,121744E-3
2,230047E-3
4,500204E-3
1,228360E-2
1,390514E-2
-3,644176E-4
-1,013034E-3
1,455375E-2
1,682391E-2
5,797436E-3
8,716209E-3
1,358083E-2
1,228360E-2
1,260791E-2
9,364825E-3
1,033775E-2
8,716209E-3
1,325652E-2
1,228360E-2
1,779684E-2
1,585099E-2
1,260791E-2
1,098637E-2
1,714822E-2
2,622885E-2
3,660671E-2
5,833535E-2
7,033475E-2
6,384859E-2
6,547013E-2
7,001044E-2
6,417289E-2
5,768673E-2
5,282211E-2
5,217349E-2
4,730887E-2
4,860611E-2
4,179564E-2
3,887686E-2
2,720177E-2
1,195929E-2
4,824512E-3
-2,310266E-3
-2,014721E-2
-3,117369E-2
-3,247092E-2
-3,474108E-2
-4,544324E-2
-4,349739E-2
-3,376815E-2
-1,982290E-2
-1,495828E-2
-7,499196E-3
-1,337342E-3
-3,607499E-3
-5,229039E-3
1,581431E-3
1,293221E-2
1,812114E-2
2,039130E-2
3,076916E-2
3,952548E-2
3,595809E-2
3,595809E-2
4,244425E-2
4,309287E-2
3,660671E-2
4,374148E-2
5,184919E-2
5,768673E-2
4,860611E-2
4,666026E-2
5,184919E-2
4,730887E-2
4,601164E-2
5,476796E-2
6,319997E-2
5,444365E-2
4,374148E-2
5,152488E-2
6,060550E-2
5,865966E-2
5,736242E-2
6,060550E-2
5,898396E-2
4,860611E-2
5,022765E-2
5,736242E-2
6,417289E-2
5,606519E-2
4,730887E-2
4,666026E-2
4,730887E-2
3,822825E-2
3,141778E-2
3,206639E-2
2,882331E-2
3,109347E-2
4,309287E-2
4,795749E-2
4,276856E-2
3,952548E-2
3,790394E-2
3,920117E-2
3,595809E-2
3,855255E-2
4,374148E-2
4,925472E-2
4,147133E-2
3,498517E-2
3,887686E-2
4,179564E-2
2,460731E-2
1,293221E-2
1,520237E-2
2,395869E-2
4,211994E-2
8,525292E-2
1,429798E-1
2,042740E-1
2,616765E-1
3,284840E-1
4,063179E-1
4,825303E-1
5,697692E-1
6,625213E-1
7,491116E-1
8,168920E-1
8,830509E-1
9,560202E-1
1,016342E+0
1,055583E+0
1,086392E+0
1,093851E+0
1,057529E+0
9,732085E-1
8,720244E-1
7,701916E-1
6,566838E-1
5,318252E-1
4,105339E-1
2,928101E-1
1,669786E-1
3,920117E-2
-8,338729E-2
-1,891117E-1
-2,961334E-1
-3,914800E-1
-4,615305E-1
-5,186087E-1
-5,737411E-1
-6,039018E-1
-6,136310E-1
-6,184956E-1
-6,275763E-1
-6,194686E-1
-6,006587E-1
-5,786057E-1
-5,649848E-1
-5,461749E-1
-5,231491E-1
-5,088795E-1
-4,894210E-1
-4,628278E-1
-4,362345E-1
-4,255323E-1
-4,154788E-1
-3,862910E-1
-3,525630E-1
-3,249968E-1
-2,984036E-1
-2,682429E-1
-2,361364E-1
-2,150564E-1
-1,861930E-1
-1,599240E-1
-1,356009E-1
-1,203584E-1
-1,060889E-1
-8,468452E-2
-6,684758E-2
-5,582110E-2
-4,609186E-2
-3,474108E-2
-3,182230E-2
-3,376815E-2
-2,825491E-2
-1,787705E-2
-1,463397E-2
-1,366105E-2
-5,553347E-3
-2,310266E-3
-9,769352E-3
-5,877655E-3
3,851588E-3
1,260791E-2
1,131067E-2
9,689133E-3
1,390514E-2
1,779684E-2
1,098637E-2
1,358083E-2
2,298577E-2
2,460731E-2
9,040517E-3
2,230047E-3
6,446052E-3
1,098637E-2
1,001344E-2
8,067593E-3
9,689133E-3
2,554355E-3
-6,887257E-4
4,500204E-3
1,033775E-2
1,581431E-3
-2,634574E-3
1,581431E-3
7,094669E-3
4,175896E-3
5,797436E-3
8,716209E-3
1,260791E-2
7,094669E-3
1,098637E-2
1,293221E-2
1,487806E-2
5,797436E-3
4,824512E-3
5,148820E-3
3,202971E-3
1,257123E-3
5,473128E-3
1,422945E-2
9,040517E-3
-1,661650E-3
2,554355E-3
9,040517E-3
6,770361E-3
4,824512E-3
6,770361E-3
1,066206E-2
6,085067E-4
9,328148E-4
4,824512E-3
9,364825E-3
2,554355E-3
3,202971E-3
8,391901E-3
5,148820E-3
-4,256115E-3
-5,229039E-3
2,230047E-3
3,202971E-3
-5,229039E-3
-3,607499E-3
2,878663E-3
2,554355E-3
-1,013034E-3
-3,931807E-3
2,230047E-3
-6,887257E-4
-2,958882E-3
-3,644176E-4
8,067593E-3
-3,644176E-4
-1,560690E-2
-1,041797E-2
9,328148E-4
-4,580423E-3
-1,203951E-2
-6,526271E-3
-3,931807E-3
-1,593121E-2
-1,041797E-2
-1,661650E-3
3,527280E-3
-1,661650E-3
-6,887257E-4
7,743285E-3
7,418977E-3
5,797436E-3
1,163498E-2
2,460731E-2
2,558023E-2
1,876976E-2
2,331007E-2
3,141778E-2
2,947193E-2
3,076916E-2
3,433655E-2
3,466086E-2
2,428300E-2
2,266146E-2
2,525592E-2
2,882331E-2
2,039130E-2
1,325652E-2
1,520237E-2
1,617530E-2
1,066206E-2
1,001344E-2
1,585099E-2
1,358083E-2
2,554355E-3
3,202971E-3
9,040517E-3
8,716209E-3
1,581431E-3
1,905739E-3
6,770361E-3
2,878663E-3
-3,931807E-3
-2,310266E-3
4,500204E-3
-4,010948E-5
-9,445044E-3
-9,769352E-3
-3,644176E-4
-2,310266E-3
-5,553347E-3
-1,985958E-3
-2,310266E-3
-1,106658E-2
-8,147812E-3
-3,283190E-3
5,148820E-3
-2,310266E-3
-3,607499E-3
-1,337342E-3
-1,985958E-3
-6,201963E-3
-3,931807E-3
3,202971E-3
9,328148E-4
-8,796428E-3
-7,823504E-3
-2,958882E-3
-5,229039E-3
-1,074228E-2
-9,445044E-3
-7,823504E-3
-1,884998E-2
-1,917429E-2
-1,430967E-2
-9,445044E-3
-1,949860E-2
-2,339029E-2
-2,241737E-2
-2,371460E-2
-2,987645E-2
-3,052507E-2
-2,274168E-2
-2,403891E-2
-3,571400E-2
-3,117369E-2
-2,630907E-2
-3,052507E-2
-3,474108E-2
-3,506538E-2
-3,409246E-2
-4,447032E-2
-4,544324E-2
-3,928139E-2
-3,279523E-2
-3,993001E-2
-4,544324E-2
-4,220016E-2
-4,252447E-2
-4,609186E-2
-4,576755E-2
-3,863277E-2
-3,863277E-2
-4,901063E-2
-4,641617E-2
-3,798416E-2
-3,636262E-2
-3,928139E-2
-3,863277E-2
-3,603831E-2
-4,090293E-2
-4,155155E-2
-3,830846E-2
-3,084938E-2
-3,636262E-2
-4,155155E-2
-3,701123E-2
-3,441677E-2
-4,122724E-2
-4,057862E-2
-3,538969E-2
-3,636262E-2
-4,933494E-2
-4,349739E-2
-3,474108E-2
-3,182230E-2
-4,057862E-2
-4,447032E-2
-4,317309E-2
-4,511893E-2
-4,836202E-2
-4,609186E-2
-3,863277E-2
-4,025431E-2
-4,803771E-2
-4,836202E-2
-4,382170E-2
-4,901063E-2
-4,965925E-2
-4,349739E-2
-4,349739E-2
-5,679403E-2
-5,679403E-2
-4,901063E-2
-3,960570E-2
-4,349739E-2
-4,284878E-2
-3,798416E-2
-3,376815E-2
-3,441677E-2
-2,501183E-2
-1,366105E-2
-1,236382E-2
-1,074228E-2
1,905739E-3
1,358083E-2
1,812114E-2
2,493161E-2
3,855255E-2
4,957903E-2
4,893041E-2
5,379503E-2
6,547013E-2
7,811814E-2
7,714522E-2
7,682091E-2
8,460430E-2
9,109047E-2
8,882031E-2
9,109047E-2
9,854955E-2
9,854955E-2
8,914462E-2
9,238770E-2
9,725232E-2
9,790094E-2
9,238770E-2
9,336062E-2
9,563078E-2
8,752308E-2
8,330707E-2
8,492861E-2
9,530647E-2
8,946893E-2
8,006399E-2
8,233415E-2
8,525292E-2
7,714522E-2
7,682091E-2
8,038830E-2
8,136122E-2
7,098336E-2
7,033475E-2
7,357783E-2
7,422644E-2
6,936182E-2
6,514582E-2
6,579443E-2
6,028120E-2
5,574088E-2
5,736242E-2
6,417289E-2
5,963258E-2
4,990334E-2
5,055195E-2
5,379503E-2
4,795749E-2
4,439010E-2
4,730887E-2
4,536302E-2
3,498517E-2
3,855255E-2
4,309287E-2
4,633595E-2
3,693101E-2
3,239070E-2
3,563378E-2
3,563378E-2
3,271501E-2
3,530947E-2
4,309287E-2
3,887686E-2
2,882331E-2
3,044485E-2
3,855255E-2
3,466086E-2
3,141778E-2
3,303932E-2
3,693101E-2
2,914762E-2
2,914762E-2
3,466086E-2
3,693101E-2
2,687746E-2
2,006699E-2
1,974268E-2
2,331007E-2
1,747253E-2
1,390514E-2
2,168853E-2
2,298577E-2
1,293221E-2
1,585099E-2
1,974268E-2
1,682391E-2
1,260791E-2
1,131067E-2
1,325652E-2
9,689133E-3
4,824512E-3
7,094669E-3
1,649960E-2
1,098637E-2
6,446052E-3
1,163498E-2
1,422945E-2
7,418977E-3
8,067593E-3
1,325652E-2
1,260791E-2
2,878663E-3
2,878663E-3
6,770361E-3
5,148820E-3
1,905739E-3
9,364825E-3
1,520237E-2
8,716209E-3
8,391901E-3
1,033775E-2
1,714822E-2
1,001344E-2
4,824512E-3
1,195929E-2
2,006699E-2
1,455375E-2
1,455375E-2
2,168853E-2
2,363438E-2
1,487806E-2
1,747253E-2
2,266146E-2
2,493161E-2
2,039130E-2
1,552668E-2
2,071561E-2
1,747253E-2
1,195929E-2
1,487806E-2
2,331007E-2
1,779684E-2
1,163498E-2
1,649960E-2
2,168853E-2
1,585099E-2
1,487806E-2
1,844545E-2
2,039130E-2
9,040517E-3
1,358083E-2
2,395869E-2
2,752608E-2
2,006699E-2
1,617530E-2
1,974268E-2
1,779684E-2
1,520237E-2
1,714822E-2
2,460731E-2
2,039130E-2
1,163498E-2
1,617530E-2
2,266146E-2
1,779684E-2
1,552668E-2
1,649960E-2
2,006699E-2
1,293221E-2
1,195929E-2
1,487806E-2
1,876976E-2
1,260791E-2
9,689133E-3
1,325652E-2
1,487806E-2
1,033775E-2
1,195929E-2
1,747253E-2
1,649960E-2
6,770361E-3
7,743285E-3
1,682391E-2
1,974268E-2
1,682391E-2
1,714822E-2
1,974268E-2
1,487806E-2
1,260791E-2
1,390514E-2
2,233715E-2
1,779684E-2
1,098637E-2
1,617530E-2
2,136422E-2
1,617530E-2
1,520237E-2
1,876976E-2
1,649960E-2
4,175896E-3
6,446052E-3
1,195929E-2
1,260791E-2
7,743285E-3
6,446052E-3
8,391901E-3
5,797436E-3
3,851588E-3
8,067593E-3
1,422945E-2
1,131067E-2
3,527280E-3
5,797436E-3
1,325652E-2
1,260791E-2
1,098637E-2
1,455375E-2
1,552668E-2
6,770361E-3
8,067593E-3
1,455375E-2
1,974268E-2
1,390514E-2
1,131067E-2
1,390514E-2
1,487806E-2
8,716209E-3
1,001344E-2
1,714822E-2
1,455375E-2
4,824512E-3
6,121744E-3
1,358083E-2
1,131067E-2
8,067593E-3
1,195929E-2
1,293221E-2
4,824512E-3
7,094669E-3
1,293221E-2
1,812114E-2
1,001344E-2
5,148820E-3
8,716209E-3
1,195929E-2
1,001344E-2
1,260791E-2
2,071561E-2
1,812114E-2
5,797436E-3
8,391901E-3
1,520237E-2
1,682391E-2
1,390514E-2
1,195929E-2
1,487806E-2
1,098637E-2
8,067593E-3
9,040517E-3
1,747253E-2
1,131067E-2
3,851588E-3
6,121744E-3
1,293221E-2
7,743285E-3
6,121744E-3
1,131067E-2
1,066206E-2
3,851588E-3
6,121744E-3
1,163498E-2
1,617530E-2
9,364825E-3
8,391901E-3
1,131067E-2
9,040517E-3
3,851588E-3
7,743285E-3
1,552668E-2
1,001344E-2
5,148820E-3
1,033775E-2
1,876976E-2
1,455375E-2
1,293221E-2
1,163498E-2
1,163498E-2
3,851588E-3
6,121744E-3
1,390514E-2
2,039130E-2
1,487806E-2
1,293221E-2
1,520237E-2
1,390514E-2
9,689133E-3
8,716209E-3
1,812114E-2
1,747253E-2
9,040517E-3
1,325652E-2
2,071561E-2
1,779684E-2
1,358083E-2
1,585099E-2
1,747253E-2
8,391901E-3
7,418977E-3
1,163498E-2
1,941838E-2
1,163498E-2
5,797436E-3
1,033775E-2
1,293221E-2
7,094669E-3
9,364825E-3
1,325652E-2
1,163498E-2
2,230047E-3
4,175896E-3
1,325652E-2
1,844545E-2
1,358083E-2
1,390514E-2
1,714822E-2
1,455375E-2
1,390514E-2
1,455375E-2
2,233715E-2
1,812114E-2
1,098637E-2
1,649960E-2
2,298577E-2
1,747253E-2
1,682391E-2
1,941838E-2
2,071561E-2
1,131067E-2
8,716209E-3
1,163498E-2
1,649960E-2
1,228360E-2
7,094669E-3
8,391901E-3
1,033775E-2
4,824512E-3
5,473128E-3
1,260791E-2
1,358083E-2
4,824512E-3
5,797436E-3
1,293221E-2
1,260791E-2
9,040517E-3
1,131067E-2
1,358083E-2
9,364825E-3
7,418977E-3
1,066206E-2
1,649960E-2
1,195929E-2
8,067593E-3
1,098637E-2
1,552668E-2
1,066206E-2
1,001344E-2
1,520237E-2
1,552668E-2
6,121744E-3
9,364825E-3
1,585099E-2
1,909407E-2
1,228360E-2
1,163498E-2
1,455375E-2
1,260791E-2
9,689133E-3
1,260791E-2
2,006699E-2
1,552668E-2
6,121744E-3
7,418977E-3
1,520237E-2
1,358083E-2
8,391901E-3
1,066206E-2
1,358083E-2
6,770361E-3
7,094669E-3
1,163498E-2
1,779684E-2
1,260791E-2
7,418977E-3
8,716209E-3
1,066206E-2
6,121744E-3
9,040517E-3
1,585099E-2
1,422945E-2
4,824512E-3
1,033775E-2
1,358083E-2
1,455375E-2
1,098637E-2
1,001344E-2
1,163498E-2
3,202971E-3
-6,887257E-4
5,473128E-3
1,520237E-2
1,228360E-2
8,716209E-3
1,163498E-2
1,617530E-2
1,098637E-2
7,094669E-3
1,390514E-2
1,779684E-2
1,163498E-2
1,552668E-2
2,039130E-2
2,363438E-2
2,006699E-2
1,812114E-2
2,136422E-2
1,812114E-2
1,455375E-2
1,941838E-2
2,558023E-2
2,103992E-2
1,455375E-2
1,585099E-2
2,331007E-2
1,812114E-2
1,552668E-2
1,747253E-2
1,876976E-2
1,033775E-2
1,260791E-2
1,552668E-2
2,136422E-2
1,585099E-2
1,066206E-2
1,358083E-2
1,520237E-2
1,001344E-2
1,293221E-2
2,006699E-2
1,617530E-2
7,743285E-3
1,163498E-2
1,844545E-2
1,909407E-2
1,487806E-2
1,649960E-2
1,974268E-2
1,098637E-2
9,040517E-3
1,552668E-2
2,233715E-2
1,585099E-2
1,487806E-2
1,779684E-2
1,812114E-2
1,293221E-2
1,325652E-2
1,876976E-2
1,909407E-2
8,391901E-3
1,293221E-2
2,006699E-2
1,455375E-2
1,649960E-2
3,076916E-2
4,536302E-2
6,157843E-2
6,547013E-2
6,806459E-2
7,228060E-2
5,930827E-2
4,698456E-2
4,730887E-2
4,763318E-2
4,406579E-2
4,114702E-2
4,309287E-2
4,244425E-2
2,136422E-2
1,131067E-2
5,473128E-3
-1,013034E-3
-1,884998E-2
-3,182230E-2
-3,409246E-2
-3,538969E-2
-4,252447E-2
-4,090293E-2
-3,020076E-2
-2,922784E-2
-3,603831E-2
-2,728199E-2
-1,657982E-2
-1,236382E-2
-1,171520E-2
-1,041797E-2
-7,499196E-3
-1,366105E-2
-1,560690E-2
-7,174888E-3
1,905739E-3
-6,887257E-4
-2,634574E-3
9,328148E-4
7,743285E-3
3,851588E-3
4,175896E-3
1,131067E-2
1,585099E-2
1,001344E-2
1,617530E-2
2,233715E-2
2,493161E-2
2,071561E-2
2,233715E-2
2,785039E-2
2,331007E-2
2,006699E-2
2,201284E-2
3,174208E-2
2,558023E-2
2,071561E-2
2,395869E-2
2,849900E-2
2,168853E-2
1,876976E-2
2,233715E-2
2,817469E-2
1,779684E-2
1,876976E-2
2,428300E-2
2,817469E-2
2,103992E-2
1,974268E-2
1,974268E-2
1,617530E-2
1,390514E-2
1,617530E-2
2,233715E-2
1,617530E-2
7,094669E-3
1,260791E-2
1,552668E-2
9,689133E-3
1,098637E-2
1,260791E-2
1,293221E-2
3,527280E-3
-6,887257E-4
-4,010948E-5
2,878663E-3
-7,174888E-3
-2,047152E-2
-2,533614E-2
-2,274168E-2
-8,472120E-3
2,752608E-2
8,168553E-2
1,374665E-1
1,916260E-1
2,623251E-1
3,359431E-1
4,082638E-1
4,912867E-1
5,843631E-1
6,732235E-1
7,419768E-1
8,152705E-1
8,924558E-1
9,680196E-1
1,015693E+0
1,049421E+0
1,075366E+0
1,064015E+0
1,000450E+0
9,154817E-1
8,168920E-1
7,053300E-1
5,798228E-1
4,611260E-1
3,495640E-1
2,302186E-1
9,919817E-2
-2,890353E-2
-1,479246E-1
-2,643512E-1
-3,635895E-1
-4,414234E-1
-5,014204E-1
-5,601202E-1
-6,055233E-1
-6,291978E-1
-6,411972E-1
-6,509264E-1
-6,467104E-1
-6,298464E-1
-6,126581E-1
-6,029289E-1
-5,828217E-1
-5,549313E-1
-5,263921E-1
-5,117983E-1
-4,952586E-1
-4,728813E-1
-4,534228E-1
-4,333157E-1
-4,063981E-1
-3,746160E-1
-3,515901E-1
-3,305101E-1
-2,980792E-1
-2,630540E-1
-2,380823E-1
-2,114890E-1
-1,819770E-1
-1,576538E-1
-1,446815E-1
-1,229529E-1
-1,018729E-1
-8,176575E-2
-7,657682E-2
-6,587465E-2
-5,257802E-2
-4,349739E-2
-3,863277E-2
-3,117369E-2
-1,917429E-2
-1,495828E-2
-1,982290E-2
-1,139089E-2
-1,013034E-3
1,257123E-3
2,841986E-4
4,500204E-3
9,364825E-3
4,824512E-3
5,797436E-3
1,195929E-2
1,909407E-2
1,390514E-2
1,163498E-2
1,585099E-2
1,812114E-2
1,358083E-2
1,520237E-2
2,006699E-2
2,201284E-2
1,163498E-2
1,358083E-2
1,909407E-2
2,331007E-2
1,876976E-2
1,747253E-2
2,103992E-2
1,617530E-2
1,260791E-2
1,390514E-2
2,233715E-2
1,779684E-2
1,098637E-2
1,779684E-2
2,266146E-2
1,682391E-2
1,487806E-2
1,974268E-2
2,395869E-2
1,520237E-2
1,520237E-2
2,006699E-2
2,460731E-2
1,876976E-2
1,617530E-2
1,649960E-2
1,747253E-2
1,293221E-2
1,390514E-2
2,298577E-2
1,909407E-2
6,121744E-3
6,121744E-3
1,358083E-2
1,260791E-2
1,098637E-2
1,131067E-2
1,195929E-2
4,824512E-3
6,446052E-3
1,001344E-2
1,552668E-2
9,040517E-3
6,770361E-3
1,001344E-2
1,260791E-2
8,067593E-3
1,066206E-2
1,714822E-2
1,585099E-2
7,418977E-3
1,098637E-2
1,876976E-2
1,974268E-2
1,422945E-2
1,455375E-2
1,649960E-2
1,293221E-2
1,195929E-2
1,487806E-2
2,233715E-2
1,649960E-2
1,033775E-2
1,325652E-2
1,812114E-2
1,325652E-2
1,195929E-2
1,747253E-2
1,941838E-2
1,098637E-2
1,520237E-2
1,876976E-2
2,039130E-2
1,358083E-2
1,066206E-2
1,617530E-2
1,422945E-2
1,260791E-2
1,358083E-2
2,006699E-2
1,682391E-2
9,040517E-3
1,066206E-2
1,520237E-2
1,131067E-2
1,001344E-2
1,325652E-2
1,585099E-2
5,148820E-3
6,770361E-3
1,260791E-2
1,649960E-2
1,260791E-2
7,094669E-3
8,716209E-3
8,391901E-3
7,094669E-3
7,094669E-3
1,422945E-2
1,131067E-2
1,257123E-3
5,797436E-3
1,131067E-2
7,743285E-3
6,770361E-3
8,067593E-3
1,001344E-2
4,500204E-3
3,202971E-3
7,743285E-3
1,098637E-2
4,175896E-3
6,085067E-4
4,175896E-3
4,824512E-3
-1,337342E-3
-1,013034E-3
4,824512E-3
3,851588E-3
-6,201963E-3
-3,931807E-3
2,554355E-3
9,328148E-4
-3,283190E-3
-1,337342E-3
1,257123E-3
-5,877655E-3
-7,499196E-3
-4,580423E-3
2,878663E-3
-2,958882E-3
-8,796428E-3
-3,607499E-3
-4,010948E-5
-4,904731E-3
-3,607499E-3
9,328148E-4
-3,607499E-3
-1,333674E-2
-1,009366E-2
-2,310266E-3
-1,013034E-3
-5,229039E-3
-8,472120E-3
-8,147812E-3
-1,171520E-2
-1,398536E-2
-1,009366E-2
-3,283190E-3
-1,009366E-2
-1,657982E-2
-1,593121E-2
-1,203951E-2
-1,690413E-2
-1,820136E-2
-1,203951E-2
-1,333674E-2
-2,468752E-2
-2,047152E-2
-1,657982E-2
-1,528259E-2
-2,274168E-2
-2,598476E-2
-2,403891E-2
-2,630907E-2
-2,922784E-2
-2,630907E-2
-1,949860E-2
-2,339029E-2
-3,052507E-2
-2,825491E-2
-2,339029E-2
-2,857922E-2
-2,825491E-2
-2,630907E-2
-2,241737E-2
-3,117369E-2
-3,084938E-2
-2,371460E-2
-1,917429E-2
-2,598476E-2
-2,760630E-2
-2,306598E-2
-2,566045E-2
-2,890353E-2
-2,825491E-2
-2,047152E-2
-2,306598E-2
-3,182230E-2
-3,020076E-2
-2,241737E-2
-2,630907E-2
-2,922784E-2
-3,117369E-2
-2,793061E-2
-3,571400E-2
-3,506538E-2
-2,987645E-2
-2,533614E-2
-3,279523E-2
-3,960570E-2
-3,701123E-2
-3,506538E-2
-3,960570E-2
-3,765985E-2
-2,922784E-2
-3,020076E-2
-3,571400E-2
-3,117369E-2
-2,339029E-2
-2,144444E-2
-2,047152E-2
-1,106658E-2
-3,931807E-3
-6,526271E-3
-4,010948E-5
1,163498E-2
2,525592E-2
2,622885E-2
3,044485E-2
3,952548E-2
4,957903E-2
5,022765E-2
5,671381E-2
7,163198E-2
7,973968E-2
7,487506E-2
8,103691E-2
9,076616E-2
9,336062E-2
9,368493E-2
9,919817E-2
1,037385E-1
9,984678E-2
9,854955E-2
1,017926E-1
1,089274E-1
1,030899E-1
9,660370E-2
9,984678E-2
1,043871E-1
9,725232E-2
9,563078E-2
9,627940E-2
9,271201E-2
8,363138E-2
8,265846E-2
8,752308E-2
8,622584E-2
7,649660E-2
7,649660E-2
8,103691E-2
7,098336E-2
6,092981E-2
5,801104E-2
7,098336E-2
6,644305E-2
5,314642E-2
5,574088E-2
6,774028E-2
6,644305E-2
6,028120E-2
5,898396E-2
6,028120E-2
5,152488E-2
5,249780E-2
5,671381E-2
6,352428E-2
5,574088E-2
5,055195E-2
5,736242E-2
5,930827E-2
5,411934E-2
5,249780E-2
5,801104E-2
5,671381E-2
4,730887E-2
4,471441E-2
4,698456E-2
4,828180E-2
4,114702E-2
3,466086E-2
3,887686E-2
3,822825E-2
4,276856E-2
4,049840E-2
3,984979E-2
3,012054E-2
3,368793E-2
3,822825E-2
3,628240E-2
2,655315E-2
2,655315E-2
3,336362E-2
3,822825E-2
3,401224E-2
3,757963E-2
4,406579E-2
4,082271E-2
3,595809E-2
4,147133E-2
4,666026E-2
4,114702E-2
3,628240E-2
4,439010E-2
5,120057E-2
4,439010E-2
3,563378E-2
3,855255E-2
4,439010E-2
3,920117E-2
3,790394E-2
4,309287E-2
4,471441E-2
3,239070E-2
2,882331E-2
3,271501E-2
3,271501E-2
2,655315E-2
2,525592E-2
2,590454E-2
2,493161E-2
2,331007E-2
2,493161E-2
3,239070E-2
2,849900E-2
1,520237E-2
1,909407E-2
2,590454E-2
2,460731E-2
2,266146E-2
2,395869E-2
2,428300E-2
1,617530E-2
1,358083E-2
1,520237E-2
1,941838E-2
1,455375E-2
9,689133E-3
1,455375E-2
1,098637E-2
4,175896E-3
6,121744E-3
1,487806E-2
9,040517E-3
-5,877655E-3
-1,013034E-3
2,878663E-3
9,328148E-4
9,328148E-4
1,905739E-3
8,391901E-3
7,094669E-3
8,716209E-3
1,066206E-2
1,455375E-2
7,743285E-3
1,581431E-3
1,905739E-3
-2,634574E-3
-6,201963E-3
6,446052E-3
2,071561E-2
2,071561E-2
4,824512E-3
6,121744E-3
1,390514E-2
1,649960E-2
1,325652E-2
8,391901E-3
8,391901E-3
9,040517E-3
1,520237E-2
2,201284E-2
3,174208E-2
2,785039E-2
1,909407E-2
2,201284E-2
2,622885E-2
2,168853E-2
2,006699E-2
2,395869E-2
1,909407E-2
3,527280E-3
6,121744E-3
1,487806E-2
1,941838E-2
1,422945E-2
1,001344E-2
9,689133E-3
5,148820E-3
3,202971E-3
1,066206E-2
2,136422E-2
1,163498E-2
2,878663E-3
7,094669E-3
9,364825E-3
9,040517E-3
1,260791E-2
1,747253E-2
2,103992E-2
1,487806E-2
1,325652E-2
1,812114E-2
2,395869E-2
1,747253E-2
1,358083E-2
1,682391E-2
1,909407E-2
1,747253E-2
1,876976E-2
2,395869E-2
2,201284E-2
1,487806E-2
2,363438E-2
2,785039E-2
2,493161E-2
2,103992E-2
2,298577E-2
2,460731E-2
1,682391E-2
1,228360E-2
1,714822E-2
2,460731E-2
2,168853E-2
1,455375E-2
1,487806E-2
2,136422E-2
1,876976E-2
1,552668E-2
2,233715E-2
2,720177E-2
1,682391E-2
1,974268E-2
2,687746E-2
2,979624E-2
2,266146E-2
1,941838E-2
2,266146E-2
2,622885E-2
3,109347E-2
3,498517E-2
3,855255E-2
3,141778E-2
2,493161E-2
3,141778E-2
3,725532E-2
3,303932E-2
3,336362E-2
3,466086E-2
3,239070E-2
2,233715E-2
2,655315E-2
3,239070E-2
3,693101E-2
2,849900E-2
2,460731E-2
2,817469E-2
2,882331E-2
2,363438E-2
2,233715E-2
2,947193E-2
3,368793E-2
3,012054E-2
3,433655E-2
4,049840E-2
4,049840E-2
3,725532E-2
3,887686E-2
4,147133E-2
3,498517E-2
3,855255E-2
4,503872E-2
5,217349E-2
4,439010E-2
3,790394E-2
4,341718E-2
4,828180E-2
4,244425E-2
4,503872E-2
4,860611E-2
5,087626E-2
4,244425E-2
4,211994E-2
4,633595E-2
5,022765E-2
4,244425E-2
4,244425E-2
4,666026E-2
4,439010E-2
3,952548E-2
4,082271E-2
4,763318E-2
4,276856E-2
3,368793E-2
3,693101E-2
4,439010E-2
3,887686E-2
3,757963E-2
4,114702E-2
4,049840E-2
3,239070E-2
3,725532E-2
4,309287E-2
4,763318E-2
4,082271E-2
3,693101E-2
3,952548E-2
4,211994E-2
3,822825E-2
4,244425E-2
4,893041E-2
4,374148E-2
3,498517E-2
3,790394E-2
4,471441E-2
4,147133E-2
3,790394E-2
4,179564E-2
4,309287E-2
3,336362E-2
3,433655E-2
4,114702E-2
4,698456E-2
3,887686E-2
3,498517E-2
3,952548E-2
4,179564E-2
3,271501E-2
3,401224E-2
4,439010E-2
4,406579E-2
3,368793E-2
3,628240E-2
4,211994E-2
4,309287E-2
3,563378E-2
3,239070E-2
3,887686E-2
3,498517E-2
2,590454E-2
2,655315E-2
3,822825E-2
3,757963E-2
2,752608E-2
2,687746E-2
2,914762E-2
1,941838E-2
2,103992E-2
3,336362E-2
3,920117E-2
2,752608E-2
2,817469E-2
3,271501E-2
3,466086E-2
2,882331E-2
2,493161E-2
3,012054E-2
2,947193E-2
2,752608E-2
3,174208E-2
4,017409E-2
3,660671E-2
2,752608E-2
3,109347E-2
3,725532E-2
3,271501E-2
3,012054E-2
3,206639E-2
3,336362E-2
2,428300E-2
2,460731E-2
3,012054E-2
3,466086E-2
2,752608E-2
2,493161E-2
2,849900E-2
2,493161E-2
2,039130E-2
2,168853E-2
2,914762E-2
2,558023E-2
1,747253E-2
2,168853E-2
2,558023E-2
1,909407E-2
1,909407E-2
2,428300E-2
2,849900E-2
1,974268E-2
1,844545E-2
2,298577E-2
2,849900E-2
2,103992E-2
1,779684E-2
2,006699E-2
2,071561E-2
1,812114E-2
1,779684E-2
2,201284E-2
2,103992E-2
1,195929E-2
1,358083E-2
1,260791E-2
1,098637E-2
1,001344E-2
1,260791E-2
1,390514E-2
7,418977E-3
5,148820E-3
7,743285E-3
1,195929E-2
4,824512E-3
-6,887257E-4
3,202971E-3
3,851588E-3
-2,634574E-3
-1,985958E-3
7,094669E-3
9,364825E-3
9,328148E-4
3,851588E-3
6,446052E-3
7,418977E-3
1,581431E-3
2,554355E-3
6,121744E-3
9,328148E-4
9,328148E-4
6,121744E-3
1,422945E-2
1,066206E-2
3,202971E-3
4,500204E-3
1,033775E-2
7,743285E-3
7,418977E-3
1,228360E-2
1,293221E-2
2,554355E-3
4,175896E-3
8,716209E-3
1,001344E-2
5,473128E-3
3,527280E-3
7,418977E-3
6,121744E-3
3,851588E-3
5,797436E-3
1,228360E-2
6,121744E-3
-2,634574E-3
1,257123E-3
8,067593E-3
2,878663E-3
3,851588E-3
8,391901E-3
1,098637E-2
1,257123E-3
9,328148E-4
5,797436E-3
1,066206E-2
5,148820E-3
4,175896E-3
5,473128E-3
5,797436E-3
1,581431E-3
3,527280E-3
9,040517E-3
7,418977E-3
-1,013034E-3
2,230047E-3
1,001344E-2
8,716209E-3
4,824512E-3
2,554355E-3
1,001344E-2
1,682391E-2
2,558023E-2
4,730887E-2
6,482151E-2
5,801104E-2
5,314642E-2
5,184919E-2
4,990334E-2
4,147133E-2
3,725532E-2
3,920117E-2
3,790394E-2
2,785039E-2
2,622885E-2
2,687746E-2
1,747253E-2
6,085067E-4
-1,333674E-2
-2,014721E-2
-3,376815E-2
-4,122724E-2
-4,122724E-2
-3,311954E-2
-3,863277E-2
-4,252447E-2
-3,344384E-2
-2,468752E-2
-2,468752E-2
-1,949860E-2
-1,139089E-2
-6,526271E-3
-1,236382E-2
-7,174888E-3
-3,644176E-4
4,824512E-3
2,841986E-4
3,851588E-3
8,391901E-3
4,824512E-3
2,554355E-3
7,418977E-3
1,617530E-2
1,422945E-2
9,364825E-3
1,422945E-2
1,974268E-2
1,812114E-2
1,844545E-2
2,201284E-2
2,395869E-2
1,520237E-2
1,909407E-2
2,266146E-2
2,882331E-2
2,266146E-2
1,909407E-2
2,331007E-2
2,363438E-2
1,714822E-2
1,941838E-2
2,525592E-2
2,201284E-2
1,228360E-2
1,293221E-2
1,747253E-2
1,714822E-2
1,325652E-2
1,325652E-2
1,422945E-2
7,743285E-3
5,797436E-3
8,391901E-3
1,520237E-2
8,067593E-3
3,527280E-3
7,418977E-3
1,098637E-2
4,175896E-3
1,581431E-3
7,094669E-3
6,121744E-3
-3,607499E-3
-4,010948E-5
4,175896E-3
3,851588E-3
-6,201963E-3
-1,203951E-2
-1,366105E-2
-2,436322E-2
-3,928139E-2
-4,090293E-2
-2,112014E-2
1,905739E-3
3,660671E-2
9,044185E-2
1,611410E-1
2,237325E-1
2,869726E-1
3,615634E-1
4,432891E-1
5,256633E-1
6,180911E-1
7,033842E-1
7,792723E-1
8,447825E-1
9,125629E-1
9,767759E-1
1,025098E+0
1,052015E+0
1,056231E+0
1,025746E+0
9,456423E-1
8,425124E-1
7,410039E-1
6,326850E-1
5,100965E-1
3,904268E-1
2,746489E-1
1,546549E-1
1,941838E-2
-1,044673E-1
-2,150564E-1
-3,142947E-1
-4,093169E-1
-4,871509E-1
-5,445534E-1
-5,928753E-1
-6,295221E-1
-6,506021E-1
-6,554668E-1
-6,587098E-1
-6,619529E-1
-6,473591E-1
-6,249818E-1
-6,077935E-1
-5,912538E-1
-5,688765E-1
-5,445534E-1
-5,302838E-1
-5,059607E-1
-4,822862E-1
-4,543957E-1
-4,378560E-1
-4,154788E-1
-3,827237E-1
-3,509415E-1
-3,269427E-1
-2,938632E-1
-2,601352E-1
-2,302989E-1
-2,105161E-1
-1,845714E-1
-1,553837E-1
-1,330064E-1
-1,213313E-1
-1,064132E-1
-8,857622E-2
-7,981990E-2
-7,009066E-2
-5,646972E-2
-4,317309E-2
-4,317309E-2
-4,252447E-2
-3,149799E-2
-2,176875E-2
-2,176875E-2
-1,690413E-2
-8,796428E-3
-3,607499E-3
-7,499196E-3
-6,887257E-4
5,473128E-3
8,391901E-3
3,527280E-3
3,202971E-3
1,033775E-2
1,131067E-2
7,743285E-3
1,098637E-2
2,006699E-2
1,520237E-2
1,066206E-2
1,195929E-2
1,779684E-2
1,325652E-2
1,228360E-2
1,844545E-2
1,909407E-2
8,716209E-3
9,364825E-3
1,390514E-2
1,844545E-2
1,228360E-2
9,364825E-3
1,066206E-2
1,001344E-2
7,094669E-3
7,418977E-3
1,520237E-2
1,260791E-2
1,257123E-3
3,527280E-3
1,098637E-2
1,001344E-2
8,067593E-3
1,098637E-2
1,455375E-2
4,500204E-3
2,878663E-3
7,418977E-3
1,422945E-2
9,364825E-3
5,148820E-3
9,040517E-3
1,390514E-2
8,716209E-3
1,001344E-2
1,552668E-2
1,455375E-2
5,797436E-3
8,716209E-3
1,325652E-2
1,617530E-2
1,260791E-2
1,293221E-2
1,390514E-2
1,066206E-2
8,716209E-3
1,066206E-2
1,876976E-2
1,520237E-2
6,446052E-3
8,391901E-3
1,260791E-2
7,094669E-3
1,001344E-2
1,617530E-2
1,487806E-2
4,500204E-3
5,797436E-3
1,195929E-2
1,682391E-2
1,228360E-2
9,364825E-3
9,689133E-3
7,743285E-3
6,121744E-3
8,716209E-3
1,649960E-2
1,520237E-2
5,473128E-3
7,418977E-3
1,293221E-2
8,391901E-3
5,473128E-3
8,391901E-3
1,195929E-2
8,716209E-3
8,391901E-3
1,228360E-2
1,941838E-2
1,260791E-2
5,797436E-3
9,040517E-3
1,195929E-2
8,716209E-3
1,195929E-2
1,909407E-2
1,714822E-2
8,716209E-3
1,001344E-2
1,455375E-2
1,163498E-2
8,391901E-3
9,689133E-3
1,001344E-2
3,527280E-3
2,230047E-3
8,391901E-3
1,260791E-2
3,202971E-3
-1,337342E-3
9,328148E-4
4,500204E-3
-2,310266E-3
2,841986E-4
6,446052E-3
5,797436E-3
-4,580423E-3
-1,661650E-3
5,148820E-3
8,391901E-3
2,230047E-3
6,085067E-4
4,175896E-3
6,085067E-4
-1,661650E-3
1,581431E-3
1,066206E-2
6,770361E-3
-2,310266E-3
2,878663E-3
8,391901E-3
2,878663E-3
1,581431E-3
2,554355E-3
1,905739E-3
-7,174888E-3
-4,256115E-3
1,581431E-3
5,797436E-3
-2,310266E-3
-3,607499E-3
-6,887257E-4
-2,958882E-3
-1,009366E-2
-1,009366E-2
-2,634574E-3
-3,607499E-3
-1,301243E-2
-9,769352E-3
-4,904731E-3
-7,823504E-3
-1,301243E-2
-1,106658E-2
-9,769352E-3
-1,917429E-2
-2,047152E-2
-1,755275E-2
-1,139089E-2
-1,787705E-2
-2,566045E-2
-2,306598E-2
-1,917429E-2
-2,630907E-2
-2,371460E-2
-1,852567E-2
-1,787705E-2
-3,020076E-2
-3,020076E-2
-2,306598E-2
-2,144444E-2
-2,793061E-2
-2,922784E-2
-2,728199E-2
-3,214661E-2
-3,311954E-2
-3,084938E-2
-2,436322E-2
-2,760630E-2
-3,571400E-2
-3,474108E-2
-2,760630E-2
-3,149799E-2
-3,311954E-2
-2,922784E-2
-2,695768E-2
-3,603831E-2
-3,376815E-2
-2,987645E-2
-2,825491E-2
-3,311954E-2
-3,409246E-2
-2,987645E-2
-2,987645E-2
-3,701123E-2
-3,636262E-2
-2,890353E-2
-3,376815E-2
-4,284878E-2
-4,317309E-2
-3,636262E-2
-3,701123E-2
-3,733554E-2
-3,279523E-2
-3,247092E-2
-4,479463E-2
-4,544324E-2
-3,928139E-2
-3,668692E-2
-4,349739E-2
-4,544324E-2
-4,220016E-2
-4,317309E-2
-4,479463E-2
-4,479463E-2
-3,863277E-2
-4,252447E-2
-4,706478E-2
-3,993001E-2
-2,922784E-2
-3,052507E-2
-2,598476E-2
-2,047152E-2
-1,463397E-2
-1,884998E-2
-1,106658E-2
1,581431E-3
1,520237E-2
1,844545E-2
2,201284E-2
3,271501E-2
3,920117E-2
4,082271E-2
4,860611E-2
6,125412E-2
6,968613E-2
6,579443E-2
7,325352E-2
8,330707E-2
8,655015E-2
8,687446E-2
9,173908E-2
9,822524E-2
9,238770E-2
9,433355E-2
1,011440E-1
1,060086E-1
1,014683E-1
9,725232E-2
9,887386E-2
9,887386E-2
9,271201E-2
9,433355E-2
1,011440E-1
9,725232E-2
8,525292E-2
8,136122E-2
8,590154E-2
8,525292E-2
7,876676E-2
7,584799E-2
7,811814E-2
7,098336E-2
7,001044E-2
7,455075E-2
7,714522E-2
6,903752E-2
6,352428E-2
6,384859E-2
6,676736E-2
6,190274E-2
6,060550E-2
6,774028E-2
6,579443E-2
5,736242E-2
5,930827E-2
6,547013E-2
5,995689E-2
5,509227E-2
5,411934E-2
5,411934E-2
4,730887E-2
4,568733E-2
4,893041E-2
5,509227E-2
4,536302E-2
3,855255E-2
4,049840E-2
4,276856E-2
3,693101E-2
3,693101E-2
4,179564E-2
4,082271E-2
3,141778E-2
3,336362E-2
3,822825E-2
3,757963E-2
3,271501E-2
3,401224E-2
3,530947E-2
2,947193E-2
2,817469E-2
3,109347E-2
3,563378E-2
2,785039E-2
1,844545E-2
2,201284E-2
2,849900E-2
2,331007E-2
2,460731E-2
2,655315E-2
2,201284E-2
8,391901E-3
1,455375E-2
2,331007E-2
2,947193E-2
1,974268E-2
1,974268E-2
2,525592E-2
2,136422E-2
1,941838E-2
2,266146E-2
3,141778E-2
2,752608E-2
1,876976E-2
2,363438E-2
3,141778E-2
2,785039E-2
2,136422E-2
2,493161E-2
2,785039E-2
1,812114E-2
1,876976E-2
2,395869E-2
2,558023E-2
1,844545E-2
1,585099E-2
1,682391E-2
1,520237E-2
1,293221E-2
1,585099E-2
2,266146E-2
2,006699E-2
1,033775E-2
1,455375E-2
2,103992E-2
1,974268E-2
1,747253E-2
2,136422E-2
2,655315E-2
1,779684E-2
1,682391E-2
2,266146E-2
2,817469E-2
2,201284E-2
1,876976E-2
1,909407E-2
2,331007E-2
1,844545E-2
1,812114E-2
2,622885E-2
2,525592E-2
1,390514E-2
1,358083E-2
2,136422E-2
2,168853E-2
1,455375E-2
1,293221E-2
1,714822E-2
1,487806E-2
1,325652E-2
1,422945E-2
2,395869E-2
1,974268E-2
1,066206E-2
1,520237E-2
2,266146E-2
1,876976E-2
1,714822E-2
2,006699E-2
2,168853E-2
1,325652E-2
1,422945E-2
1,909407E-2
2,428300E-2
1,747253E-2
1,487806E-2
1,552668E-2
1,520237E-2
1,163498E-2
1,033775E-2
1,779684E-2
1,682391E-2
9,364825E-3
1,131067E-2
1,585099E-2
1,390514E-2
8,716209E-3
1,131067E-2
1,617530E-2
9,689133E-3
8,067593E-3
1,098637E-2
1,844545E-2
8,716209E-3
-4,010948E-5
8,067593E-3
1,455375E-2
1,131067E-2
1,066206E-2
1,649960E-2
1,812114E-2
7,418977E-3
9,040517E-3
1,747253E-2
2,103992E-2
1,617530E-2
1,390514E-2
1,520237E-2
1,228360E-2
1,163498E-2
1,487806E-2
2,136422E-2
1,844545E-2
9,364825E-3
1,066206E-2
1,682391E-2
1,260791E-2
1,033775E-2
1,358083E-2
1,390514E-2
2,878663E-3
3,202971E-3
7,418977E-3
1,358083E-2
8,716209E-3
5,473128E-3
1,001344E-2
6,770361E-3
2,554355E-3
7,094669E-3
1,163498E-2
1,098637E-2
2,554355E-3
7,094669E-3
1,163498E-2
1,195929E-2
9,689133E-3
1,358083E-2
1,487806E-2
6,121744E-3
8,391901E-3
1,455375E-2
2,233715E-2
1,552668E-2
1,195929E-2
1,585099E-2
1,974268E-2
1,455375E-2
1,520237E-2
2,201284E-2
2,201284E-2
1,293221E-2
1,520237E-2
2,071561E-2
2,071561E-2
1,520237E-2
1,422945E-2
1,876976E-2
1,358083E-2
1,131067E-2
1,520237E-2
2,298577E-2
1,390514E-2
6,446052E-3
9,364825E-3
1,487806E-2
1,066206E-2
9,689133E-3
1,617530E-2
1,779684E-2
8,067593E-3
1,066206E-2
1,649960E-2
1,812114E-2
1,066206E-2
9,364825E-3
1,098637E-2
1,260791E-2
1,228360E-2
1,098637E-2
2,006699E-2
1,487806E-2
7,743285E-3
1,228360E-2
1,909407E-2
1,585099E-2
1,422945E-2
1,325652E-2
1,585099E-2
8,716209E-3
1,033775E-2
1,552668E-2
2,233715E-2
1,487806E-2
1,033775E-2
1,455375E-2
1,585099E-2
1,131067E-2
1,066206E-2
1,682391E-2
1,714822E-2
8,391901E-3
1,131067E-2
1,812114E-2
1,649960E-2
1,358083E-2
1,520237E-2
1,747253E-2
1,001344E-2
1,098637E-2
1,455375E-2
2,103992E-2
1,617530E-2
9,689133E-3
1,066206E-2
1,552668E-2
1,098637E-2
1,033775E-2
1,098637E-2
1,195929E-2
4,500204E-3
7,418977E-3
1,228360E-2
1,649960E-2
9,689133E-3
5,797436E-3
6,446052E-3
2,878663E-3
1,257123E-3
1,131067E-2
2,168853E-2
1,779684E-2
9,040517E-3
1,131067E-2
1,876976E-2
1,487806E-2
1,358083E-2
1,909407E-2
2,298577E-2
1,487806E-2
1,520237E-2
1,974268E-2
2,687746E-2
2,266146E-2
1,552668E-2
1,617530E-2
2,136422E-2
1,649960E-2
1,779684E-2
2,331007E-2
2,201284E-2
1,260791E-2
1,195929E-2
1,714822E-2
1,876976E-2
1,228360E-2
1,163498E-2
1,649960E-2
1,228360E-2
9,040517E-3
1,422945E-2
2,136422E-2
1,390514E-2
7,418977E-3
9,364825E-3
1,487806E-2
1,325652E-2
1,098637E-2
1,682391E-2
1,747253E-2
8,391901E-3
1,358083E-2
1,779684E-2
2,233715E-2
1,714822E-2
1,293221E-2
1,422945E-2
1,033775E-2
1,581431E-3
8,067593E-3
1,876976E-2
1,552668E-2
8,391901E-3
6,446052E-3
1,033775E-2
8,716209E-3
8,716209E-3
1,293221E-2
1,876976E-2
1,131067E-2
1,066206E-2
1,682391E-2
2,395869E-2
1,714822E-2
1,422945E-2
1,974268E-2
2,233715E-2
2,136422E-2
2,395869E-2
2,882331E-2
2,817469E-2
1,779684E-2
2,201284E-2
2,849900E-2
2,752608E-2
2,233715E-2
2,298577E-2
2,590454E-2
2,039130E-2
1,876976E-2
2,201284E-2
2,785039E-2
2,201284E-2
1,487806E-2
1,941838E-2
2,363438E-2
1,714822E-2
1,552668E-2
1,974268E-2
2,233715E-2
1,163498E-2
1,358083E-2
1,941838E-2
1,649960E-2
1,260791E-2
1,358083E-2
1,974268E-2
1,552668E-2
1,228360E-2
1,260791E-2
2,071561E-2
1,682391E-2
8,391901E-3
1,195929E-2
1,974268E-2
1,552668E-2
1,520237E-2
1,909407E-2
2,103992E-2
1,293221E-2
1,228360E-2
1,714822E-2
2,395869E-2
1,649960E-2
1,325652E-2
1,747253E-2
1,909407E-2
1,422945E-2
1,520237E-2
2,103992E-2
1,909407E-2
1,033775E-2
1,455375E-2
2,168853E-2
1,974268E-2
1,487806E-2
1,455375E-2
1,812114E-2
1,325652E-2
1,325652E-2
1,325652E-2
2,298577E-2
1,714822E-2
1,098637E-2
1,131067E-2
1,552668E-2
1,033775E-2
1,163498E-2
1,714822E-2
1,876976E-2
8,391901E-3
7,743285E-3
9,689133E-3
1,260791E-2
6,770361E-3
5,797436E-3
1,228360E-2
8,067593E-3
5,148820E-3
7,418977E-3
1,487806E-2
1,098637E-2
5,473128E-3
7,094669E-3
2,201284E-2
3,206639E-2
4,114702E-2
6,676736E-2
7,779383E-2
6,676736E-2
6,871321E-2
6,709167E-2
6,709167E-2
5,736242E-2
4,666026E-2
4,730887E-2
4,666026E-2
4,309287E-2
3,952548E-2
3,239070E-2
1,876976E-2
9,328148E-4
-5,877655E-3
-1,268813E-2
-2,112014E-2
-2,890353E-2
-3,409246E-2
-3,182230E-2
-3,376815E-2
-3,344384E-2
-2,468752E-2
-1,268813E-2
-1,171520E-2
-1,074228E-2
-1,985958E-3
5,473128E-3
3,527280E-3
8,067593E-3
1,358083E-2
1,455375E-2
7,094669E-3
9,689133E-3
1,617530E-2
2,103992E-2
1,844545E-2
1,909407E-2
2,233715E-2
2,233715E-2
1,974268E-2
2,298577E-2
3,563378E-2
3,433655E-2
2,590454E-2
3,012054E-2
3,563378E-2
3,141778E-2
2,947193E-2
3,271501E-2
3,433655E-2
2,460731E-2
2,590454E-2
3,206639E-2
3,628240E-2
2,720177E-2
2,655315E-2
2,655315E-2
2,460731E-2
2,103992E-2
2,168853E-2
2,882331E-2
2,331007E-2
1,552668E-2
2,006699E-2
2,493161E-2
1,844545E-2
1,779684E-2
2,266146E-2
2,136422E-2
1,033775E-2
9,689133E-3
1,682391E-2
2,006699E-2
1,260791E-2
1,066206E-2
1,552668E-2
1,487806E-2
1,033775E-2
8,716209E-3
1,487806E-2
8,716209E-3
-3,283190E-3
-5,877655E-3
-4,580423E-3
-1,787705E-2
-2,825491E-2
-2,468752E-2
-6,850580E-3
2,039130E-2
7,325352E-2
1,355207E-1
1,987608E-1
2,594064E-1
3,229708E-1
4,030749E-1
4,877193E-1
5,746339E-1
6,703047E-1
7,578679E-1
8,301886E-1
8,937530E-1
9,599119E-1
1,028017E+0
1,072771E+0
1,091905E+0
1,069528E+0
1,005964E+0
9,073740E-1
8,013252E-1
6,956008E-1
5,866333E-1
4,614503E-1
3,382132E-1
2,175706E-1
9,173908E-2
-4,414601E-2
-1,680317E-1
-2,724589E-1
-3,691027E-1
-4,612062E-1
-5,247706E-1
-5,701737E-1
-6,090907E-1
-6,382784E-1
-6,493049E-1
-6,509264E-1
-6,551425E-1
-6,450889E-1
-6,201172E-1
-5,938482E-1
-5,766599E-1
-5,597959E-1
-5,348242E-1
-5,079066E-1
-4,910426E-1
-4,693139E-1
-4,456394E-1
-4,232622E-1
-4,054252E-1
-3,726701E-1
-3,366719E-1
-3,055383E-1
-2,789451E-1
-2,491087E-1
-2,225155E-1
-2,001382E-1
-1,839228E-1
-1,592754E-1
-1,248987E-1
-1,073861E-1
-9,895408E-2
-8,079283E-2
-6,587465E-2
-6,068572E-2
-5,095648E-2
-3,863277E-2
-2,987645E-2
-3,474108E-2
-2,793061E-2
-1,398536E-2
-4,256115E-3
-3,931807E-3
-2,634574E-3
3,202971E-3
6,770361E-3
7,418977E-3
1,066206E-2
1,812114E-2
1,617530E-2
5,473128E-3
1,131067E-2
1,909407E-2
1,844545E-2
1,520237E-2
1,844545E-2
2,168853E-2
1,487806E-2
1,390514E-2
1,714822E-2
2,558023E-2
1,844545E-2
1,033775E-2
1,293221E-2
1,779684E-2
1,228360E-2
1,325652E-2
1,617530E-2
1,779684E-2
5,797436E-3
3,851588E-3
9,689133E-3
1,552668E-2
1,228360E-2
8,391901E-3
8,391901E-3
5,797436E-3
6,121744E-3
8,067593E-3
1,358083E-2
9,689133E-3
-6,887257E-4
-3,607499E-3
1,581431E-3
1,581431E-3
3,202971E-3
8,716209E-3
7,743285E-3
2,878663E-3
6,121744E-3
1,033775E-2
1,552668E-2
1,033775E-2
5,797436E-3
1,260791E-2
1,974268E-2
1,455375E-2
1,747253E-2
2,752608E-2
2,460731E-2
1,682391E-2
1,585099E-2
2,136422E-2
1,779684E-2
1,520237E-2
2,071561E-2
2,136422E-2
1,260791E-2
1,098637E-2
1,293221E-2
1,617530E-2
1,001344E-2
4,500204E-3
8,716209E-3
1,422945E-2
9,689133E-3
8,067593E-3
1,552668E-2
1,909407E-2
1,098637E-2
1,325652E-2
1,974268E-2
1,909407E-2
1,195929E-2
7,743285E-3
1,260791E-2
1,163498E-2
8,067593E-3
6,446052E-3
1,098637E-2
6,770361E-3
2,841986E-4
3,202971E-3
6,121744E-3
3,527280E-3
3,851588E-3
7,743285E-3
1,033775E-2
-1,985958E-3
-1,985958E-3
6,770361E-3
1,455375E-2
8,391901E-3
-4,580423E-3
-3,607499E-3
4,500204E-3
6,085067E-4
1,905739E-3
1,422945E-2
1,682391E-2
1,001344E-2
1,390514E-2
1,228360E-2
1,131067E-2
9,689133E-3
1,228360E-2
1,520237E-2
8,067593E-3
1,260791E-2
2,103992E-2
2,720177E-2
2,201284E-2
1,812114E-2
2,006699E-2
1,844545E-2
9,364825E-3
1,131067E-2
1,876976E-2
2,136422E-2
8,716209E-3
9,689133E-3
1,520237E-2
1,358083E-2
9,364825E-3
1,033775E-2
1,422945E-2
1,163498E-2
7,418977E-3
8,067593E-3
1,617530E-2
1,066206E-2
-5,229039E-3
-5,229039E-3
1,581431E-3
1,257123E-3
4,824512E-3
8,716209E-3
9,040517E-3
-1,661650E-3
-4,256115E-3
1,257123E-3
1,581431E-3
-6,850580E-3
-5,229039E-3
-4,010948E-5
3,202971E-3
-2,634574E-3
-1,041797E-2
-4,256115E-3
-3,283190E-3
-1,301243E-2
-1,430967E-2
-1,560690E-2
-2,339029E-2
-2,663337E-2
-1,495828E-2
-7,823504E-3
-2,047152E-2
-3,117369E-2
-4,511893E-2
-4,025431E-2
-3,571400E-2
-3,538969E-2
-3,084938E-2
-2,501183E-2
-3,052507E-2
-3,214661E-2
-3,247092E-2
-3,344384E-2
-3,571400E-2
-2,857922E-2
-1,884998E-2
-2,079583E-2
-2,598476E-2
-2,144444E-2
-1,852567E-2
-2,533614E-2
-2,663337E-2
-2,144444E-2
-1,366105E-2
-1,917429E-2
-2,176875E-2
-1,949860E-2
-1,917429E-2
-2,566045E-2
-2,176875E-2
-1,690413E-2
-1,949860E-2
-3,149799E-2
-2,987645E-2
-3,117369E-2
-3,052507E-2
-2,987645E-2
-2,663337E-2
-2,306598E-2
-3,214661E-2
-3,960570E-2
-3,506538E-2
-2,922784E-2
-3,668692E-2
-4,317309E-2
-4,057862E-2
-3,701123E-2
-4,511893E-2
-5,355095E-2
-4,641617E-2
-3,765985E-2
-4,187585E-2
-4,252447E-2
-3,960570E-2
-3,798416E-2
-4,382170E-2
-4,544324E-2
-4,122724E-2
-3,960570E-2
-4,057862E-2
-3,344384E-2
-2,533614E-2
-2,728199E-2
-3,214661E-2
-2,047152E-2
-8,796428E-3
-7,499196E-3
-9,445044E-3
-6,526271E-3
2,554355E-3
5,797436E-3
1,422945E-2
2,460731E-2
2,914762E-2
2,720177E-2
3,303932E-2
4,860611E-2
6,676736E-2
7,065906E-2
7,422644E-2
7,649660E-2
7,228060E-2
6,287566E-2
7,844245E-2
9,303631E-2
9,757663E-2
9,822524E-2
9,595509E-2
9,368493E-2
8,849600E-2
8,752308E-2
9,660370E-2
1,056843E-1
9,790094E-2
8,914462E-2
8,979323E-2
9,368493E-2
9,465786E-2
9,433355E-2
9,238770E-2
9,044185E-2
8,038830E-2
8,006399E-2
8,557723E-2
9,044185E-2
7,941537E-2
6,838890E-2
6,579443E-2
6,417289E-2
5,736242E-2
5,833535E-2
6,903752E-2
6,482151E-2
5,152488E-2
5,249780E-2
5,444365E-2
5,379503E-2
5,411934E-2
5,314642E-2
5,444365E-2
4,730887E-2
4,860611E-2
5,444365E-2
6,092981E-2
5,411934E-2
4,276856E-2
3,822825E-2
4,244425E-2
3,433655E-2
3,336362E-2
3,984979E-2
4,990334E-2
4,406579E-2
3,984979E-2
4,179564E-2
3,693101E-2
3,206639E-2
3,595809E-2
4,147133E-2
3,725532E-2
3,920117E-2
4,276856E-2
4,568733E-2
4,309287E-2
4,017409E-2
4,763318E-2
5,347073E-2
4,763318E-2
4,244425E-2
4,017409E-2
4,244425E-2
3,044485E-2
2,687746E-2
3,595809E-2
4,406579E-2
3,757963E-2
3,109347E-2
3,336362E-2
3,303932E-2
3,271501E-2
3,466086E-2
4,276856E-2
4,503872E-2
3,498517E-2
3,595809E-2
4,763318E-2
5,022765E-2
4,957903E-2
5,184919E-2
5,541658E-2
5,314642E-2
5,249780E-2
5,509227E-2
5,930827E-2
5,476796E-2
4,828180E-2
4,893041E-2
4,893041E-2
4,568733E-2
4,568733E-2
5,087626E-2
5,087626E-2
3,920117E-2
3,336362E-2
3,660671E-2
3,920117E-2
3,141778E-2
3,109347E-2
3,887686E-2
3,660671E-2
3,336362E-2
3,660671E-2
4,568733E-2
4,471441E-2
3,725532E-2
3,952548E-2
4,828180E-2
4,795749E-2
4,893041E-2
5,184919E-2
5,574088E-2
5,022765E-2
4,990334E-2
5,476796E-2
6,190274E-2
5,574088E-2
5,217349E-2
5,444365E-2
5,411934E-2
4,666026E-2
4,601164E-2
5,087626E-2
4,957903E-2
3,336362E-2
2,785039E-2
3,368793E-2
3,984979E-2
4,211994E-2
4,276856E-2
4,211994E-2
2,947193E-2
2,395869E-2
2,558023E-2
3,141778E-2
2,914762E-2
2,558023E-2
2,428300E-2
1,876976E-2
2,428300E-2
3,822825E-2
4,276856E-2
4,439010E-2
3,433655E-2
3,855255E-2
5,120057E-2
5,865966E-2
5,282211E-2
5,509227E-2
6,222705E-2
5,963258E-2
5,865966E-2
6,287566E-2
7,163198E-2
6,838890E-2
6,384859E-2
6,774028E-2
6,838890E-2
5,898396E-2
5,574088E-2
5,379503E-2
4,503872E-2
3,109347E-2
2,914762E-2
3,433655E-2
3,887686E-2
4,049840E-2
3,368793E-2
2,882331E-2
2,687746E-2
2,849900E-2
3,206639E-2
3,725532E-2
3,595809E-2
3,628240E-2
4,244425E-2
4,925472E-2
4,341718E-2
4,341718E-2
4,925472E-2
5,314642E-2
4,211994E-2
4,114702E-2
4,828180E-2
5,152488E-2
4,244425E-2
3,855255E-2
3,757963E-2
3,239070E-2
2,622885E-2
2,817469E-2
3,660671E-2
3,076916E-2
2,168853E-2
2,233715E-2
2,590454E-2
2,363438E-2
2,136422E-2
2,687746E-2
2,882331E-2
1,714822E-2
1,714822E-2
2,201284E-2
1,974268E-2
1,098637E-2
8,716209E-3
1,131067E-2
1,325652E-2
1,422945E-2
1,714822E-2
2,136422E-2
1,520237E-2
2,554355E-3
7,094669E-3
1,228360E-2
1,001344E-2
4,824512E-3
1,033775E-2
1,812114E-2
1,649960E-2
1,487806E-2
1,682391E-2
2,428300E-2
1,844545E-2
1,066206E-2
1,325652E-2
1,617530E-2
1,001344E-2
1,390514E-2
1,974268E-2
2,266146E-2
1,131067E-2
1,098637E-2
1,779684E-2
1,876976E-2
1,001344E-2
8,391901E-3
1,098637E-2
7,418977E-3
4,824512E-3
8,067593E-3
1,422945E-2
9,689133E-3
2,841986E-4
3,851588E-3
9,040517E-3
2,230047E-3
2,841986E-4
4,175896E-3
5,797436E-3
-1,985958E-3
2,554355E-3
2,878663E-3
4,824512E-3
4,500204E-3
1,257123E-3
4,500204E-3
6,446052E-3
-1,661650E-3
6,085067E-4
8,391901E-3
6,770361E-3
-1,661650E-3
5,148820E-3
1,422945E-2
1,293221E-2
2,878663E-3
2,230047E-3
1,033775E-2
7,743285E-3
4,824512E-3
8,391901E-3
1,422945E-2
7,418977E-3
1,581431E-3
4,824512E-3
9,040517E-3
4,500204E-3
1,257123E-3
2,554355E-3
4,500204E-3
2,554355E-3
8,391901E-3
1,228360E-2
1,390514E-2
9,040517E-3
9,364825E-3
1,195929E-2
1,163498E-2
9,364825E-3
1,455375E-2
2,298577E-2
1,876976E-2
1,390514E-2
1,617530E-2
2,168853E-2
2,103992E-2
2,103992E-2
2,363438E-2
2,493161E-2
1,552668E-2
1,520237E-2
1,844545E-2
2,428300E-2
1,941838E-2
1,520237E-2
1,779684E-2
2,006699E-2
1,714822E-2
1,844545E-2
2,525592E-2
2,395869E-2
1,422945E-2
1,844545E-2
2,558023E-2
2,622885E-2
2,168853E-2
2,039130E-2
2,201284E-2
1,747253E-2
1,358083E-2
1,682391E-2
2,298577E-2
1,714822E-2
1,033775E-2
1,487806E-2
2,136422E-2
1,714822E-2
1,682391E-2
1,649960E-2
1,812114E-2
7,418977E-3
8,716209E-3
1,552668E-2
1,747253E-2
1,033775E-2
1,001344E-2
1,390514E-2
1,293221E-2
9,364825E-3
1,131067E-2
1,714822E-2
1,422945E-2
9,328148E-4
9,328148E-4
1,228360E-2
1,422945E-2
1,228360E-2
1,033775E-2
1,422945E-2
6,121744E-3
1,905739E-3
1,066206E-2
2,136422E-2
1,358083E-2
7,743285E-3
1,033775E-2
1,487806E-2
1,033775E-2
1,260791E-2
1,779684E-2
1,812114E-2
8,067593E-3
1,001344E-2
1,585099E-2
1,812114E-2
1,293221E-2
1,163498E-2
1,552668E-2
1,066206E-2
8,716209E-3
1,033775E-2
1,520237E-2
9,364825E-3
2,841986E-4
2,878663E-3
9,689133E-3
4,175896E-3
1,581431E-3
5,797436E-3
4,824512E-3
-6,850580E-3
-7,499196E-3
-1,013034E-3
3,851588E-3
-2,634574E-3
-5,229039E-3
-1,661650E-3
-2,958882E-3
-7,174888E-3
-4,904731E-3
5,473128E-3
3,527280E-3
-5,877655E-3
-3,931807E-3
3,202971E-3
6,085067E-4
-2,634574E-3
2,230047E-3
7,418977E-3
-3,283190E-3
-2,958882E-3
1,905739E-3
6,446052E-3
-4,010948E-5
-3,607499E-3
-1,337342E-3
3,202971E-3
-2,958882E-3
-6,887257E-4
7,094669E-3
4,500204E-3
-4,256115E-3
-4,010948E-5
6,770361E-3
7,094669E-3
4,175896E-3
6,121744E-3
9,364825E-3
1,257123E-3
1,257123E-3
8,067593E-3
1,552668E-2
8,716209E-3
3,202971E-3
7,418977E-3
1,033775E-2
7,094669E-3
8,067593E-3
1,163498E-2
1,228360E-2
2,878663E-3
8,391901E-3
1,552668E-2
1,163498E-2
7,743285E-3
1,001344E-2
1,163498E-2
5,473128E-3
3,527280E-3
7,094669E-3
1,325652E-2
6,770361E-3
-4,010948E-5
3,851588E-3
7,418977E-3
-4,010948E-5
9,328148E-4
4,175896E-3
4,175896E-3
-5,553347E-3
-3,607499E-3
2,878663E-3
4,824512E-3
9,328148E-4
-1,985958E-3
-3,644176E-4
-5,229039E-3
-7,499196E-3
-5,229039E-3
1,905739E-3
-3,283190E-3
-1,106658E-2
-8,472120E-3
-2,634574E-3
-1,041797E-2
-3,283190E-3
1,390514E-2
2,493161E-2
3,757963E-2
4,471441E-2
4,828180E-2
5,282211E-2
3,984979E-2
2,979624E-2
3,336362E-2
3,076916E-2
2,817469E-2
3,239070E-2
3,822825E-2
2,979624E-2
1,228360E-2
4,175896E-3
-1,013034E-3
-1,236382E-2
-2,663337E-2
-3,474108E-2
-3,636262E-2
-4,576755E-2
-4,576755E-2
-4,284878E-2
-3,506538E-2
-3,668692E-2
-3,928139E-2
-2,987645E-2
-1,982290E-2
-2,112014E-2
-1,755275E-2
-1,074228E-2
-7,823504E-3
-1,398536E-2
-1,041797E-2
-1,661650E-3
6,121744E-3
1,581431E-3
1,257123E-3
6,446052E-3
5,148820E-3
5,473128E-3
1,228360E-2
1,876976E-2
1,455375E-2
7,743285E-3
1,260791E-2
2,103992E-2
1,876976E-2
1,974268E-2
2,590454E-2
2,785039E-2
1,552668E-2
1,779684E-2
2,395869E-2
2,914762E-2
2,525592E-2
2,363438E-2
2,622885E-2
2,363438E-2
1,876976E-2
2,201284E-2
2,622885E-2
2,298577E-2
1,520237E-2
1,844545E-2
2,233715E-2
1,909407E-2
1,617530E-2
1,747253E-2
1,974268E-2
1,001344E-2
9,040517E-3
1,585099E-2
2,039130E-2
1,358083E-2
1,033775E-2
1,422945E-2
1,649960E-2
1,228360E-2
1,293221E-2
1,844545E-2
1,520237E-2
5,473128E-3
7,094669E-3
9,689133E-3
2,878663E-3
-5,877655E-3
-1,690413E-2
-2,176875E-2
-1,722844E-2
1,163498E-2
6,125412E-2
1,206025E-1
1,760592E-1
2,389750E-1
3,106471E-1
3,858865E-1
4,637205E-1
5,545267E-1
6,501976E-1
7,299774E-1
7,961363E-1
8,723487E-1
9,482368E-1
1,010180E+0
1,053637E+0
1,081527E+0
1,075041E+0
1,010828E+0
9,245623E-1
8,272699E-1
7,260857E-1
6,070647E-1
4,828547E-1
3,670767E-1
2,448125E-1
1,063329E-1
-2,436322E-2
-1,411141E-1
-2,533247E-1
-3,600221E-1
-4,420720E-1
-5,062850E-1
-5,627146E-1
-6,107122E-1
-6,389270E-1
-6,518994E-1
-6,635745E-1
-6,606557E-1
-6,470348E-1
-6,259547E-1
-6,107122E-1
-5,948211E-1
-5,704980E-1
-5,455263E-1
-5,280137E-1
-5,049878E-1
-4,748272E-1
-4,547201E-1
-4,410991E-1
-4,125600E-1
-3,781833E-1
-3,502929E-1
-3,207808E-1
-2,922417E-1
-2,575407E-1
-2,348392E-1
-2,098674E-1
-1,832742E-1
-1,518163E-1
-1,388440E-1
-1,252230E-1
-1,083590E-1
-9,052207E-2
-8,176575E-2
-7,009066E-2
-5,549679E-2
-4,836202E-2
-5,225371E-2
-4,414601E-2
-3,084938E-2
-2,274168E-2
-2,241737E-2
-1,787705E-2
-1,171520E-2
-1,074228E-2
-9,445044E-3
-3,931807E-3
7,743285E-3
4,500204E-3
-1,337342E-3
2,878663E-3
1,098637E-2
8,067593E-3
8,391901E-3
1,195929E-2
1,358083E-2
6,770361E-3
1,033775E-2
1,617530E-2
2,136422E-2
1,260791E-2
1,131067E-2
1,098637E-2
9,364825E-3
7,418977E-3
8,716209E-3
1,617530E-2
1,325652E-2
5,148820E-3
6,121744E-3
1,228360E-2
1,066206E-2
7,418977E-3
6,121744E-3
7,743285E-3
2,841986E-4
2,878663E-3
7,094669E-3
1,163498E-2
6,121744E-3
-3,644176E-4
3,851588E-3
8,067593E-3
2,878663E-3
4,500204E-3
1,098637E-2
9,040517E-3
6,085067E-4
4,175896E-3
1,001344E-2
1,098637E-2
5,148820E-3
4,175896E-3
1,001344E-2
2,878663E-3
2,554355E-3
5,473128E-3
1,131067E-2
6,121744E-3
-4,010948E-5
3,527280E-3
7,094669E-3
4,824512E-3
2,230047E-3
8,391901E-3
1,131067E-2
-1,013034E-3
1,257123E-3
7,094669E-3
8,067593E-3
5,797436E-3
7,094669E-3
1,033775E-2
7,743285E-3
6,121744E-3
6,770361E-3
1,487806E-2
7,418977E-3
9,328148E-4
4,824512E-3
9,689133E-3
3,851588E-3
6,770361E-3
1,163498E-2
1,195929E-2
6,085067E-4
9,328148E-4
6,121744E-3
6,770361E-3
1,581431E-3
2,878663E-3
5,148820E-3
1,581431E-3
-1,985958E-3
6,085067E-4
7,743285E-3
2,878663E-3
-6,201963E-3
-4,904731E-3
2,554355E-3
-1,337342E-3
-1,661650E-3
9,328148E-4
3,527280E-3
-5,877655E-3
-5,229039E-3
9,328148E-4
6,121744E-3
-1,013034E-3
-5,877655E-3
-1,013034E-3
9,328148E-4
-2,958882E-3
-3,644176E-4
5,797436E-3
4,175896E-3
-2,310266E-3
9,328148E-4
8,067593E-3
7,418977E-3
6,085067E-4
2,841986E-4
2,554355E-3
-5,877655E-3
-5,229039E-3
1,905739E-3
9,364825E-3
3,527280E-3
-3,931807E-3
-1,337342E-3
-1,337342E-3
-5,877655E-3
-6,201963E-3
9,328148E-4
6,085067E-4
-1,074228E-2
-7,499196E-3
-4,010948E-5
-1,661650E-3
-3,607499E-3
-3,283190E-3
6,085067E-4
-5,553347E-3
-9,445044E-3
-5,553347E-3
6,085067E-4
-6,201963E-3
-9,769352E-3
-5,553347E-3
-2,634574E-3
-6,201963E-3
-7,174888E-3
-2,634574E-3
-1,985958E-3
-1,236382E-2
-1,171520E-2
-5,229039E-3
-3,607499E-3
-1,106658E-2
-1,009366E-2
-6,201963E-3
-1,009366E-2
-1,690413E-2
-1,495828E-2
-7,823504E-3
-1,106658E-2
-2,079583E-2
-1,852567E-2
-1,333674E-2
-1,852567E-2
-1,917429E-2
-1,495828E-2
-1,690413E-2
-2,825491E-2
-2,728199E-2
-2,047152E-2
-1,917429E-2
-2,468752E-2
-2,468752E-2
-2,014721E-2
-2,403891E-2
-2,857922E-2
-2,695768E-2
-2,047152E-2
-2,274168E-2
-2,955215E-2
-2,890353E-2
-2,241737E-2
-2,371460E-2
-2,760630E-2
-2,598476E-2
-2,339029E-2
-3,149799E-2
-3,376815E-2
-2,825491E-2
-2,144444E-2
-2,922784E-2
-3,474108E-2
-3,117369E-2
-2,760630E-2
-3,149799E-2
-3,311954E-2
-2,825491E-2
-2,728199E-2
-3,668692E-2
-3,701123E-2
-3,020076E-2
-2,760630E-2
-3,279523E-2
-3,214661E-2
-2,922784E-2
-3,376815E-2
-3,701123E-2
-3,571400E-2
-2,857922E-2
-3,636262E-2
-4,382170E-2
-4,155155E-2
-3,701123E-2
-4,187585E-2
-4,349739E-2
-3,895708E-2
-3,830846E-2
-4,965925E-2
-4,706478E-2
-4,252447E-2
-3,830846E-2
-4,252447E-2
-4,187585E-2
-3,474108E-2
-3,214661E-2
-3,376815E-2
-2,630907E-2
-1,301243E-2
-1,074228E-2
-1,268813E-2
-6,887257E-4
1,163498E-2
1,747253E-2
2,266146E-2
3,109347E-2
4,114702E-2
4,017409E-2
4,763318E-2
6,157843E-2
7,519937E-2
7,357783E-2
7,746953E-2
8,428000E-2
8,752308E-2
8,784739E-2
9,141477E-2
1,021169E-1
1,047114E-1
9,563078E-2
9,854955E-2
1,063329E-1
1,037385E-1
1,014683E-1
1,043871E-1
1,056843E-1
9,757663E-2
9,336062E-2
9,238770E-2
9,952248E-2
9,336062E-2
8,817169E-2
9,011754E-2
9,173908E-2
8,298276E-2
8,136122E-2
8,395569E-2
8,298276E-2
7,195629E-2
7,292921E-2
7,876676E-2
7,714522E-2
6,774028E-2
6,871321E-2
7,001044E-2
6,352428E-2
6,157843E-2
6,449720E-2
6,871321E-2
6,384859E-2
5,379503E-2
5,574088E-2
6,060550E-2
5,606519E-2
5,217349E-2
5,606519E-2
5,606519E-2
4,568733E-2
4,763318E-2
4,925472E-2
5,184919E-2
4,763318E-2
4,439010E-2
4,666026E-2
4,211994E-2
3,628240E-2
3,855255E-2
4,439010E-2
3,952548E-2
3,174208E-2
3,271501E-2
3,790394E-2
3,239070E-2
3,141778E-2
3,466086E-2
3,563378E-2
2,201284E-2
2,266146E-2
2,817469E-2
3,303932E-2
2,655315E-2
2,331007E-2
2,752608E-2
2,622885E-2
1,974268E-2
1,974268E-2
2,752608E-2
2,687746E-2
1,779684E-2
2,201284E-2
2,979624E-2
2,558023E-2
2,233715E-2
2,395869E-2
2,687746E-2
2,006699E-2
2,136422E-2
2,525592E-2
2,914762E-2
2,233715E-2
1,876976E-2
2,201284E-2
2,363438E-2
1,714822E-2
1,552668E-2
1,909407E-2
1,812114E-2
1,098637E-2
1,293221E-2
1,974268E-2
1,714822E-2
1,033775E-2
9,364825E-3
1,260791E-2
7,094669E-3
7,094669E-3
1,001344E-2
1,682391E-2
1,195929E-2
4,500204E-3
8,391901E-3
1,228360E-2
5,473128E-3
9,040517E-3
1,714822E-2
1,682391E-2
8,391901E-3
9,689133E-3
1,682391E-2
1,974268E-2
1,325652E-2
1,293221E-2
1,747253E-2
1,455375E-2
1,325652E-2
1,682391E-2
2,395869E-2
1,876976E-2
1,455375E-2
1,747253E-2
2,266146E-2
2,071561E-2
1,812114E-2
2,071561E-2
2,201284E-2
1,325652E-2
1,520237E-2
1,941838E-2
2,428300E-2
2,071561E-2
1,682391E-2
1,941838E-2
2,168853E-2
1,682391E-2
1,714822E-2
2,363438E-2
2,168853E-2
1,293221E-2
1,844545E-2
2,395869E-2
2,136422E-2
1,747253E-2
1,941838E-2
2,331007E-2
1,682391E-2
1,293221E-2
1,649960E-2
2,363438E-2
1,682391E-2
1,228360E-2
1,649960E-2
1,876976E-2
1,422945E-2
1,520237E-2
2,039130E-2
2,071561E-2
9,689133E-3
1,293221E-2
1,941838E-2
1,909407E-2
1,617530E-2
1,779684E-2
2,136422E-2
1,390514E-2
1,325652E-2
1,617530E-2
2,395869E-2
1,941838E-2
1,228360E-2
1,649960E-2
2,136422E-2
1,552668E-2
1,747253E-2
1,941838E-2
1,779684E-2
8,716209E-3
1,033775E-2
1,649960E-2
2,168853E-2
1,520237E-2
1,098637E-2
1,390514E-2
1,585099E-2
1,098637E-2
1,228360E-2
2,168853E-2
1,714822E-2
1,195929E-2
1,195929E-2
2,103992E-2
2,039130E-2
1,812114E-2
2,103992E-2
2,428300E-2
1,682391E-2
1,714822E-2
2,233715E-2
2,817469E-2
2,168853E-2
1,909407E-2
2,363438E-2
2,622885E-2
2,071561E-2
2,136422E-2
2,882331E-2
2,655315E-2
1,779684E-2
2,071561E-2
2,298577E-2
2,201284E-2
1,714822E-2
2,103992E-2
2,493161E-2
1,909407E-2
1,422945E-2
1,909407E-2
2,752608E-2
2,136422E-2
1,552668E-2
1,974268E-2
2,395869E-2
2,525592E-2
3,920117E-2
5,217349E-2
5,541658E-2
4,406579E-2
4,276856E-2
4,957903E-2
5,736242E-2
5,638950E-2
5,865966E-2
6,417289E-2
6,352428E-2
5,833535E-2
5,574088E-2
6,287566E-2
5,898396E-2
4,536302E-2
4,666026E-2
4,860611E-2
4,082271E-2
3,174208E-2
2,655315E-2
2,687746E-2
2,136422E-2
1,779684E-2
1,682391E-2
2,493161E-2
1,682391E-2
1,066206E-2
1,163498E-2
1,260791E-2
7,743285E-3
5,473128E-3
1,098637E-2
1,033775E-2
3,202971E-3
5,473128E-3
1,033775E-2
1,260791E-2
8,067593E-3
7,418977E-3
7,094669E-3
2,878663E-3
-3,644176E-4
3,202971E-3
1,163498E-2
7,094669E-3
-1,661650E-3
9,328148E-4
7,743285E-3
3,202971E-3
5,797436E-3
9,689133E-3
1,098637E-2
6,085067E-4
2,554355E-3
1,001344E-2
1,390514E-2
8,391901E-3
7,418977E-3
1,195929E-2
1,098637E-2
8,067593E-3
1,131067E-2
2,006699E-2
1,812114E-2
1,001344E-2
1,131067E-2
1,941838E-2
1,844545E-2
1,649960E-2
1,812114E-2
1,909407E-2
1,001344E-2
1,001344E-2
1,487806E-2
1,909407E-2
1,520237E-2
1,131067E-2
1,455375E-2
1,195929E-2
4,824512E-3
7,094669E-3
1,585099E-2
1,163498E-2
3,527280E-3
6,446052E-3
1,358083E-2
1,098637E-2
9,364825E-3
9,689133E-3
1,358083E-2
7,743285E-3
9,040517E-3
1,033775E-2
1,520237E-2
7,743285E-3
7,418977E-3
1,163498E-2
1,455375E-2
1,066206E-2
1,098637E-2
1,941838E-2
1,779684E-2
4,824512E-3
8,067593E-3
1,941838E-2
2,136422E-2
1,617530E-2
1,585099E-2
2,039130E-2
1,682391E-2
1,487806E-2
1,714822E-2
2,331007E-2
1,844545E-2
1,260791E-2
1,617530E-2
2,266146E-2
1,487806E-2
1,098637E-2
1,390514E-2
1,844545E-2
8,391901E-3
1,066206E-2
1,649960E-2
1,974268E-2
8,067593E-3
6,446052E-3
1,163498E-2
9,689133E-3
6,446052E-3
2,230047E-3
4,175896E-3
3,202971E-3
-1,074228E-2
-5,553347E-3
8,716209E-3
9,040517E-3
8,067593E-3
8,391901E-3
7,094669E-3
-2,958882E-3
9,328148E-4
9,364825E-3
1,682391E-2
1,487806E-2
1,195929E-2
1,876976E-2
2,622885E-2
2,331007E-2
2,460731E-2
3,012054E-2
3,109347E-2
2,363438E-2
2,525592E-2
3,109347E-2
3,206639E-2
2,558023E-2
2,395869E-2
2,882331E-2
2,460731E-2
2,103992E-2
2,428300E-2
3,044485E-2
2,266146E-2
1,520237E-2
1,747253E-2
2,622885E-2
2,233715E-2
1,812114E-2
2,006699E-2
2,168853E-2
1,228360E-2
1,358083E-2
1,682391E-2
1,844545E-2
1,195929E-2
1,033775E-2
1,455375E-2
1,617530E-2
9,040517E-3
1,066206E-2
1,649960E-2
1,520237E-2
2,878663E-3
5,148820E-3
1,325652E-2
1,812114E-2
1,520237E-2
1,098637E-2
1,520237E-2
1,195929E-2
3,202971E-3
1,257123E-3
1,293221E-2
6,770361E-3
3,527280E-3
6,770361E-3
1,358083E-2
1,195929E-2
1,390514E-2
1,812114E-2
1,325652E-2
-2,310266E-3
5,797436E-3
1,941838E-2
2,785039E-2
2,331007E-2
2,103992E-2
2,752608E-2
2,266146E-2
2,168853E-2
2,493161E-2
2,914762E-2
2,298577E-2
1,487806E-2
2,071561E-2
2,720177E-2
1,941838E-2
1,779684E-2
2,006699E-2
1,812114E-2
8,391901E-3
9,040517E-3
1,552668E-2
1,714822E-2
7,743285E-3
5,148820E-3
8,067593E-3
2,878663E-3
1,257123E-3
1,682391E-2
3,303932E-2
4,114702E-2
4,763318E-2
5,282211E-2
5,703812E-2
5,184919E-2
4,698456E-2
4,828180E-2
4,179564E-2
2,363438E-2
2,266146E-2
3,141778E-2
4,017409E-2
3,109347E-2
1,779684E-2
1,033775E-2
-1,661650E-3
-2,079583E-2
-2,890353E-2
-2,566045E-2
-2,793061E-2
-3,636262E-2
-3,798416E-2
-2,793061E-2
-2,436322E-2
-2,695768E-2
-2,306598E-2
-1,657982E-2
-1,884998E-2
-1,625551E-2
-7,499196E-3
4,500204E-3
-2,310266E-3
-1,041797E-2
-5,553347E-3
-1,013034E-3
-2,958882E-3
2,841986E-4
4,500204E-3
5,473128E-3
-2,634574E-3
5,148820E-3
1,455375E-2
1,812114E-2
1,325652E-2
1,455375E-2
1,552668E-2
1,552668E-2
1,682391E-2
1,844545E-2
2,590454E-2
2,558023E-2
1,941838E-2
2,266146E-2
2,882331E-2
2,752608E-2
2,590454E-2
2,817469E-2
2,882331E-2
2,071561E-2
2,331007E-2
2,817469E-2
3,239070E-2
2,071561E-2
1,585099E-2
2,266146E-2
2,558023E-2
2,363438E-2
2,395869E-2
3,206639E-2
3,466086E-2
2,655315E-2
2,817469E-2
3,368793E-2
3,336362E-2
2,849900E-2
2,720177E-2
3,303932E-2
2,817469E-2
2,331007E-2
2,039130E-2
3,076916E-2
2,849900E-2
1,909407E-2
1,941838E-2
2,006699E-2
7,418977E-3
-1,985958E-3
-6,526271E-3
-8,796428E-3
-4,904731E-3
3,076916E-2
8,298276E-2
1,446013E-1
2,052469E-1
2,727030E-1
3,443751E-1
4,186417E-1
4,974485E-1
5,924708E-1
6,887903E-1
7,701916E-1
8,425124E-1
9,216435E-1
9,985046E-1
1,059150E+0
1,103905E+0
1,129525E+0
1,114283E+0
1,040665E+0
9,488854E-1
8,509444E-1
7,478144E-1
6,300905E-1
5,087993E-1
3,881567E-1
2,623251E-1
1,228727E-1
-9,769352E-3
-1,304120E-1
-2,461900E-1
-3,535359E-1
-4,349373E-1
-4,981773E-1
-5,533097E-1
-5,961184E-1
-6,223873E-1
-6,343867E-1
-6,437917E-1
-6,386027E-1
-6,223873E-1
-5,970913E-1
-5,847676E-1
-5,669307E-1
-5,409860E-1
-5,160143E-1
-4,985016E-1
-4,738542E-1
-4,469367E-1
-4,232622E-1
-4,067225E-1
-3,772104E-1
-3,447796E-1
-3,139703E-1
-2,873771E-1
-2,572164E-1
-2,280287E-1
-2,046785E-1
-1,787339E-1
-1,508434E-1
-1,229529E-1
-1,054402E-1
-9,603531E-2
-7,560390E-2
-5,744264E-2
-5,095648E-2
-4,187585E-2
-2,825491E-2
-1,982290E-2
-2,209306E-2
-1,366105E-2
-1,985958E-3
1,033775E-2
7,743285E-3
1,195929E-2
1,747253E-2
1,812114E-2
1,844545E-2
2,331007E-2
3,401224E-2
3,174208E-2
2,590454E-2
3,141778E-2
3,822825E-2
3,757963E-2
3,628240E-2
4,049840E-2
4,471441E-2
3,401224E-2
3,401224E-2
4,017409E-2
4,374148E-2
3,920117E-2
3,563378E-2
3,628240E-2
3,984979E-2
3,239070E-2
3,109347E-2
3,530947E-2
3,498517E-2
2,655315E-2
2,785039E-2
3,239070E-2
3,076916E-2
2,622885E-2
2,558023E-2
2,752608E-2
2,525592E-2
2,168853E-2
2,298577E-2
3,109347E-2
2,493161E-2
1,617530E-2
1,455375E-2
2,039130E-2
1,747253E-2
1,747253E-2
1,941838E-2
2,298577E-2
1,358083E-2
1,163498E-2
1,779684E-2
2,428300E-2
1,585099E-2
1,195929E-2
1,487806E-2
1,487806E-2
1,131067E-2
1,390514E-2
2,331007E-2
2,493161E-2
1,649960E-2
2,103992E-2
2,752608E-2
2,395869E-2
2,039130E-2
2,136422E-2
2,395869E-2
1,617530E-2
1,552668E-2
1,974268E-2
2,720177E-2
2,103992E-2
1,585099E-2
1,649960E-2
1,812114E-2
1,260791E-2
1,293221E-2
1,909407E-2
1,909407E-2
1,033775E-2
1,163498E-2
1,552668E-2
1,520237E-2
9,689133E-3
1,033775E-2
1,455375E-2
8,391901E-3
6,770361E-3
6,121744E-3
1,325652E-2
9,689133E-3
1,905739E-3
5,797436E-3
1,098637E-2
1,905739E-3
1,581431E-3
7,094669E-3
8,067593E-3
-4,010948E-5
9,328148E-4
3,527280E-3
8,067593E-3
9,328148E-4
-2,634574E-3
9,328148E-4
-1,661650E-3
-5,877655E-3
-4,256115E-3
5,148820E-3
-6,887257E-4
-8,796428E-3
-4,904731E-3
2,554355E-3
-6,887257E-4
-4,580423E-3
-3,607499E-3
6,085067E-4
-9,769352E-3
-7,823504E-3
-6,887257E-4
2,554355E-3
-3,283190E-3
-3,607499E-3
-3,283190E-3
-1,013034E-3
-6,201963E-3
-2,634574E-3
3,202971E-3
-1,337342E-3
-1,268813E-2
-9,769352E-3
-1,337342E-3
-1,337342E-3
-3,283190E-3
-3,607499E-3
-1,337342E-3
-4,256115E-3
-8,796428E-3
-2,310266E-3
6,121744E-3
-1,013034E-3
-6,526271E-3
-4,256115E-3
2,841986E-4
-4,256115E-3
-3,283190E-3
4,824512E-3
4,500204E-3
-7,823504E-3
-6,526271E-3
-4,010948E-5
2,841986E-4
-6,850580E-3
-9,120736E-3
-6,201963E-3
-8,472120E-3
-1,268813E-2
-1,106658E-2
-2,310266E-3
-6,526271E-3
-1,528259E-2
-1,463397E-2
-8,472120E-3
-1,268813E-2
-1,333674E-2
-1,074228E-2
-1,171520E-2
-1,982290E-2
-1,787705E-2
-1,430967E-2
-7,823504E-3
-1,495828E-2
-1,787705E-2
-1,528259E-2
-1,949860E-2
-2,306598E-2
-2,209306E-2
-1,787705E-2
-1,949860E-2
-2,760630E-2
-2,566045E-2
-2,047152E-2
-2,176875E-2
-2,598476E-2
-2,403891E-2
-2,339029E-2
-3,311954E-2
-3,214661E-2
-2,728199E-2
-2,144444E-2
-2,663337E-2
-3,311954E-2
-3,052507E-2
-2,566045E-2
-3,279523E-2
-3,311954E-2
-2,695768E-2
-2,533614E-2
-3,636262E-2
-3,474108E-2
-2,760630E-2
-2,436322E-2
-3,084938E-2
-3,376815E-2
-3,311954E-2
-3,376815E-2
-3,830846E-2
-3,506538E-2
-2,825491E-2
-3,182230E-2
-4,252447E-2
-4,025431E-2
-3,409246E-2
-3,733554E-2
-4,155155E-2
-3,895708E-2
-3,798416E-2
-4,738909E-2
-4,771340E-2
-4,544324E-2
-4,122724E-2
-4,479463E-2
-5,063217E-2
-4,738909E-2
-4,479463E-2
-5,160510E-2
-4,998356E-2
-3,830846E-2
-3,765985E-2
-4,479463E-2
-3,895708E-2
-2,825491E-2
-2,306598E-2
-2,371460E-2
-1,560690E-2
-5,553347E-3
-4,904731E-3
1,257123E-3
1,358083E-2
2,947193E-2
3,141778E-2
3,271501E-2
4,309287E-2
5,347073E-2
5,865966E-2
6,676736E-2
7,487506E-2
8,006399E-2
7,682091E-2
8,330707E-2
9,271201E-2
1,008197E-1
9,822524E-2
9,433355E-2
9,692801E-2
9,627940E-2
9,465786E-2
9,563078E-2
1,021169E-1
9,790094E-2
8,882031E-2
9,044185E-2
9,465786E-2
8,752308E-2
8,330707E-2
8,428000E-2
8,136122E-2
7,163198E-2
7,130767E-2
7,584799E-2
7,876676E-2
7,001044E-2
6,384859E-2
6,579443E-2
6,319997E-2
5,768673E-2
5,995689E-2
6,579443E-2
6,157843E-2
5,184919E-2
5,574088E-2
6,352428E-2
6,417289E-2
5,865966E-2
5,801104E-2
5,963258E-2
4,957903E-2
4,730887E-2
5,022765E-2
5,509227E-2
4,828180E-2
4,147133E-2
4,276856E-2
4,309287E-2
3,530947E-2
3,498517E-2
3,855255E-2
3,498517E-2
2,331007E-2
2,590454E-2
3,206639E-2
3,206639E-2
2,785039E-2
2,558023E-2
2,849900E-2
2,298577E-2
2,136422E-2
2,363438E-2
2,882331E-2
2,331007E-2
1,974268E-2
2,266146E-2
2,622885E-2
2,136422E-2
2,006699E-2
2,298577E-2
2,460731E-2
1,455375E-2
1,714822E-2
2,558023E-2
2,655315E-2
1,974268E-2
1,974268E-2
2,006699E-2
1,682391E-2
1,585099E-2
1,844545E-2
2,849900E-2
2,525592E-2
1,617530E-2
1,682391E-2
2,168853E-2
1,876976E-2
1,812114E-2
1,844545E-2
1,941838E-2
1,358083E-2
1,033775E-2
1,422945E-2
2,331007E-2
1,390514E-2
9,364825E-3
1,260791E-2
1,649960E-2
1,131067E-2
1,033775E-2
1,390514E-2
1,649960E-2
5,473128E-3
6,446052E-3
1,195929E-2
1,487806E-2
8,391901E-3
6,121744E-3
8,391901E-3
5,148820E-3
3,851588E-3
3,527280E-3
1,098637E-2
8,391901E-3
6,085067E-4
4,824512E-3
1,163498E-2
7,743285E-3
8,067593E-3
1,163498E-2
1,195929E-2
2,554355E-3
6,446052E-3
1,487806E-2
2,039130E-2
1,585099E-2
1,552668E-2
1,941838E-2
2,103992E-2
1,812114E-2
2,103992E-2
2,590454E-2
2,233715E-2
1,390514E-2
1,682391E-2
2,428300E-2
2,266146E-2
1,876976E-2
2,168853E-2
2,493161E-2
1,422945E-2
1,131067E-2
1,649960E-2
2,428300E-2
1,714822E-2
1,163498E-2
1,325652E-2
1,844545E-2
1,358083E-2
1,649960E-2
2,298577E-2
2,298577E-2
1,228360E-2
1,390514E-2
2,039130E-2
1,876976E-2
1,520237E-2
1,876976E-2
2,071561E-2
1,260791E-2
1,001344E-2
1,487806E-2
2,298577E-2
1,585099E-2
7,743285E-3
1,066206E-2
1,714822E-2
1,098637E-2
1,325652E-2
1,909407E-2
1,909407E-2
8,067593E-3
1,131067E-2
1,876976E-2
2,006699E-2
1,487806E-2
1,293221E-2
1,844545E-2
1,455375E-2
1,260791E-2
1,585099E-2
2,298577E-2
1,617530E-2
8,067593E-3
1,066206E-2
1,649960E-2
1,098637E-2
1,098637E-2
1,455375E-2
1,293221E-2
1,257123E-3
4,500204E-3
1,098637E-2
1,455375E-2
6,770361E-3
6,121744E-3
9,040517E-3
8,067593E-3
6,446052E-3
8,716209E-3
1,909407E-2
1,455375E-2
8,067593E-3
1,195929E-2
1,747253E-2
1,455375E-2
1,325652E-2
1,682391E-2
2,039130E-2
1,098637E-2
1,325652E-2
1,974268E-2
2,266146E-2
1,552668E-2
1,260791E-2
1,617530E-2
1,422945E-2
9,040517E-3
1,163498E-2
1,941838E-2
1,714822E-2
8,067593E-3
1,163498E-2
1,941838E-2
1,779684E-2
1,487806E-2
1,844545E-2
1,974268E-2
1,358083E-2
1,293221E-2
1,812114E-2
2,460731E-2
1,812114E-2
1,293221E-2
1,844545E-2
2,039130E-2
1,552668E-2
1,682391E-2
2,266146E-2
2,266146E-2
1,228360E-2
1,358083E-2
1,974268E-2
2,039130E-2
1,585099E-2
1,422945E-2
1,682391E-2
1,228360E-2
1,098637E-2
1,228360E-2
1,714822E-2
1,228360E-2
3,527280E-3
7,094669E-3
1,390514E-2
6,446052E-3
6,446052E-3
1,293221E-2
1,131067E-2
-4,010948E-5
3,527280E-3
9,689133E-3
1,293221E-2
8,391901E-3
7,094669E-3
1,033775E-2
1,098637E-2
8,067593E-3
1,066206E-2
1,617530E-2
1,260791E-2
6,121744E-3
1,098637E-2
1,682391E-2
1,293221E-2
1,033775E-2
1,260791E-2
1,455375E-2
6,121744E-3
7,743285E-3
1,260791E-2
1,649960E-2
1,033775E-2
7,094669E-3
1,066206E-2
1,260791E-2
8,716209E-3
8,391901E-3
1,747253E-2
1,585099E-2
5,797436E-3
8,067593E-3
1,422945E-2
1,260791E-2
1,066206E-2
1,163498E-2
1,552668E-2
9,689133E-3
9,040517E-3
1,260791E-2
1,974268E-2
1,163498E-2
6,770361E-3
1,131067E-2
1,422945E-2
1,098637E-2
1,163498E-2
1,585099E-2
1,649960E-2
3,527280E-3
5,797436E-3
1,195929E-2
1,293221E-2
8,067593E-3
6,121744E-3
9,040517E-3
3,202971E-3
1,257123E-3
5,473128E-3
1,260791E-2
6,770361E-3
-1,661650E-3
3,527280E-3
1,001344E-2
5,148820E-3
6,446052E-3
1,260791E-2
1,293221E-2
5,473128E-3
6,770361E-3
1,358083E-2
1,747253E-2
1,163498E-2
9,689133E-3
1,325652E-2
8,716209E-3
5,797436E-3
1,066206E-2
1,747253E-2
1,260791E-2
7,743285E-3
1,033775E-2
1,617530E-2
9,689133E-3
8,716209E-3
1,422945E-2
1,649960E-2
5,148820E-3
7,418977E-3
1,520237E-2
1,909407E-2
1,455375E-2
1,131067E-2
1,390514E-2
9,040517E-3
5,148820E-3
7,094669E-3
1,649960E-2
1,260791E-2
5,148820E-3
8,716209E-3
1,260791E-2
1,033775E-2
7,743285E-3
1,066206E-2
1,325652E-2
2,878663E-3
4,175896E-3
1,066206E-2
1,617530E-2
8,067593E-3
3,527280E-3
7,743285E-3
1,033775E-2
6,446052E-3
7,094669E-3
1,390514E-2
1,260791E-2
2,230047E-3
5,797436E-3
1,228360E-2
1,163498E-2
9,689133E-3
1,195929E-2
1,358083E-2
7,094669E-3
8,391901E-3
1,163498E-2
2,039130E-2
1,552668E-2
1,098637E-2
1,390514E-2
1,617530E-2
1,358083E-2
1,293221E-2
1,747253E-2
1,909407E-2
9,364825E-3
1,098637E-2
1,617530E-2
1,682391E-2
1,260791E-2
1,552668E-2
1,682391E-2
1,033775E-2
1,001344E-2
1,358083E-2
2,103992E-2
1,682391E-2
8,716209E-3
1,195929E-2
1,812114E-2
1,228360E-2
1,487806E-2
1,941838E-2
1,974268E-2
1,066206E-2
1,358083E-2
2,233715E-2
2,298577E-2
1,941838E-2
1,812114E-2
2,071561E-2
1,520237E-2
1,228360E-2
1,812114E-2
2,720177E-2
2,201284E-2
1,228360E-2
1,552668E-2
2,233715E-2
1,941838E-2
1,974268E-2
2,266146E-2
2,363438E-2
1,001344E-2
1,163498E-2
1,779684E-2
2,298577E-2
1,812114E-2
1,552668E-2
1,876976E-2
1,974268E-2
1,422945E-2
1,520237E-2
2,331007E-2
2,006699E-2
1,066206E-2
1,552668E-2
2,006699E-2
2,039130E-2
1,844545E-2
2,071561E-2
2,331007E-2
1,779684E-2
1,649960E-2
2,071561E-2
2,428300E-2
1,779684E-2
2,493161E-2
3,952548E-2
5,703812E-2
7,163198E-2
7,260490E-2
7,617229E-2
7,487506E-2
5,768673E-2
5,476796E-2
5,606519E-2
5,120057E-2
4,698456E-2
4,990334E-2
4,957903E-2
3,563378E-2
2,493161E-2
1,617530E-2
1,163498E-2
-7,174888E-3
-2,403891E-2
-2,728199E-2
-2,760630E-2
-3,538969E-2
-3,636262E-2
-2,955215E-2
-2,501183E-2
-3,117369E-2
-2,501183E-2
-1,495828E-2
-8,472120E-3
-1,106658E-2
-7,499196E-3
6,085067E-4
9,328148E-4
2,841986E-4
2,554355E-3
1,293221E-2
1,325652E-2
6,121744E-3
1,131067E-2
2,006699E-2
1,714822E-2
1,747253E-2
2,266146E-2
2,687746E-2
2,039130E-2
2,233715E-2
3,012054E-2
3,498517E-2
2,785039E-2
2,460731E-2
2,785039E-2
2,979624E-2
2,493161E-2
2,460731E-2
3,206639E-2
2,947193E-2
2,266146E-2
2,525592E-2
3,076916E-2
2,752608E-2
2,201284E-2
2,266146E-2
2,363438E-2
1,617530E-2
1,552668E-2
2,039130E-2
2,558023E-2
2,071561E-2
1,293221E-2
1,617530E-2
2,071561E-2
1,325652E-2
1,293221E-2
2,006699E-2
1,747253E-2
8,067593E-3
1,033775E-2
1,487806E-2
1,649960E-2
1,260791E-2
1,066206E-2
1,260791E-2
7,743285E-3
2,554355E-3
3,202971E-3
7,743285E-3
-2,310266E-3
-1,495828E-2
-2,144444E-2
-2,274168E-2
-1,722844E-2
1,033775E-2
5,898396E-2
1,157379E-1
1,689244E-1
2,405965E-1
3,164846E-1
3,881567E-1
4,659906E-1
5,538781E-1
6,459816E-1
7,286802E-1
8,048926E-1
8,820779E-1
9,641279E-1
1,023152E+0
1,063042E+0
1,094175E+0
1,085419E+0
1,020882E+0
9,300755E-1
8,305130E-1
7,231670E-1
6,009028E-1
4,831790E-1
3,654551E-1
2,428667E-1
1,037385E-1
-3,344384E-2
-1,570052E-1
-2,705131E-1
-3,759132E-1
-4,605576E-1
-5,270408E-1
-5,828217E-1
-6,334138E-1
-6,564397E-1
-6,638988E-1
-6,697363E-1
-6,681148E-1
-6,535209E-1
-6,330895E-1
-6,207658E-1
-5,993615E-1
-5,682279E-1
-5,390402E-1
-5,228248E-1
-5,049878E-1
-4,780702E-1
-4,521256E-1
-4,313699E-1
-4,021821E-1
-3,668326E-1
-3,382935E-1
-3,162405E-1
-2,825125E-1
-2,487844E-1
-2,212182E-1
-1,962465E-1
-1,706262E-1
-1,463031E-1
-1,349523E-1
-1,187369E-1
-9,830546E-2
-8,079283E-2
-7,463097E-2
-7,041497E-2
-5,776695E-2
-4,706478E-2
-4,414601E-2
-3,603831E-2
-2,241737E-2
-1,884998E-2
-2,468752E-2
-1,820136E-2
-7,174888E-3
-2,634574E-3
-2,958882E-3
6,085067E-4
6,121744E-3
2,230047E-3
2,230047E-3
5,797436E-3
1,649960E-2
1,001344E-2
4,824512E-3
1,098637E-2
1,422945E-2
1,066206E-2
1,131067E-2
1,714822E-2
1,844545E-2
8,067593E-3
9,689133E-3
1,293221E-2
1,779684E-2
1,228360E-2
1,293221E-2
1,390514E-2
9,040517E-3
6,770361E-3
9,689133E-3
1,682391E-2
1,098637E-2
1,257123E-3
3,527280E-3
8,716209E-3
5,148820E-3
3,202971E-3
8,391901E-3
1,001344E-2
1,257123E-3
3,202971E-3
8,716209E-3
1,163498E-2
4,175896E-3
1,257123E-3
5,797436E-3
5,473128E-3
3,527280E-3
5,797436E-3
1,358083E-2
1,325652E-2
2,230047E-3
5,797436E-3
1,325652E-2
1,260791E-2
1,098637E-2
1,163498E-2
1,228360E-2
6,446052E-3
9,364825E-3
1,260791E-2
2,103992E-2
1,390514E-2
1,001344E-2
1,358083E-2
1,520237E-2
7,743285E-3
1,033775E-2
1,714822E-2
1,649960E-2
7,094669E-3
1,098637E-2
1,682391E-2
1,617530E-2
8,716209E-3
9,040517E-3
1,455375E-2
9,364825E-3
5,797436E-3
6,446052E-3
1,747253E-2
1,325652E-2
8,067593E-3
9,040517E-3
1,455375E-2
7,418977E-3
8,716209E-3
1,163498E-2
1,260791E-2
3,851588E-3
4,824512E-3
1,293221E-2
1,714822E-2
1,293221E-2
1,163498E-2
1,260791E-2
8,716209E-3
2,878663E-3
5,473128E-3
1,487806E-2
1,033775E-2
4,175896E-3
4,824512E-3
9,040517E-3
5,473128E-3
3,202971E-3
4,500204E-3
7,418977E-3
-3,607499E-3
-4,904731E-3
6,085067E-4
6,446052E-3
-3,644176E-4
-5,229039E-3
-1,985958E-3
2,841986E-4
-4,580423E-3
-5,229039E-3
1,905739E-3
9,328148E-4
-8,147812E-3
-3,931807E-3
2,230047E-3
2,554355E-3
-1,985958E-3
-1,661650E-3
9,328148E-4
-5,877655E-3
-7,174888E-3
-2,958882E-3
5,148820E-3
-1,013034E-3
-8,147812E-3
-3,607499E-3
2,554355E-3
-1,661650E-3
6,085067E-4
5,473128E-3
7,743285E-3
-3,607499E-3
-1,985958E-3
3,527280E-3
7,418977E-3
1,581431E-3
1,905739E-3
5,148820E-3
4,500204E-3
9,328148E-4
9,328148E-4
6,121744E-3
3,202971E-3
-4,256115E-3
-1,661650E-3
2,878663E-3
-6,201963E-3
-7,823504E-3
-3,283190E-3
-3,931807E-3
-1,593121E-2
-1,528259E-2
-9,120736E-3
-5,877655E-3
-1,106658E-2
-1,366105E-2
-1,106658E-2
-1,301243E-2
-2,079583E-2
-1,949860E-2
-1,301243E-2
-1,625551E-2
-2,533614E-2
-2,501183E-2
-1,625551E-2
-1,560690E-2
-2,403891E-2
-2,436322E-2
-2,176875E-2
-2,825491E-2
-3,084938E-2
-2,890353E-2
-2,209306E-2
-2,825491E-2
-3,441677E-2
-3,117369E-2
-2,857922E-2
-3,409246E-2
-3,182230E-2
-2,663337E-2
-2,598476E-2
-3,279523E-2
-3,052507E-2
-2,695768E-2
-2,566045E-2
-2,857922E-2
-3,052507E-2
-2,695768E-2
-3,084938E-2
-3,182230E-2
-2,760630E-2
-1,917429E-2
-2,533614E-2
-3,279523E-2
-2,890353E-2
-2,339029E-2
-2,857922E-2
-2,825491E-2
-2,176875E-2
-2,079583E-2
-3,506538E-2
-3,247092E-2
-2,728199E-2
-2,436322E-2
-2,890353E-2
-3,084938E-2
-2,793061E-2
-3,247092E-2
-3,765985E-2
-3,603831E-2
-2,825491E-2
-3,668692E-2
-4,544324E-2
-3,928139E-2
-3,084938E-2
-3,247092E-2
-3,182230E-2
-3,052507E-2
-2,695768E-2
-3,474108E-2
-3,182230E-2
-2,403891E-2
-1,398536E-2
-1,593121E-2
-1,268813E-2
-1,661650E-3
5,148820E-3
5,797436E-3
1,455375E-2
3,012054E-2
3,822825E-2
3,271501E-2
4,147133E-2
5,509227E-2
6,092981E-2
6,547013E-2
7,228060E-2
8,200984E-2
8,557723E-2
8,622584E-2
9,011754E-2
9,984678E-2
9,854955E-2
9,044185E-2
8,882031E-2
9,627940E-2
9,595509E-2
9,627940E-2
9,303631E-2
9,368493E-2
8,233415E-2
8,525292E-2
9,044185E-2
9,271201E-2
8,395569E-2
7,909107E-2
8,103691E-2
7,811814E-2
6,871321E-2
7,228060E-2
8,363138E-2
8,330707E-2
7,682091E-2
7,519937E-2
7,746953E-2
7,487506E-2
7,195629E-2
7,292921E-2
7,487506E-2
6,709167E-2
6,482151E-2
6,936182E-2
7,584799E-2
6,676736E-2
5,736242E-2
5,703812E-2
6,319997E-2
5,703812E-2
5,411934E-2
5,152488E-2
5,152488E-2
4,698456E-2
4,439010E-2
4,601164E-2
5,217349E-2
4,276856E-2
3,660671E-2
3,725532E-2
3,368793E-2
2,849900E-2
3,303932E-2
4,276856E-2
4,211994E-2
3,595809E-2
3,725532E-2
4,211994E-2
3,952548E-2
3,595809E-2
3,725532E-2
3,790394E-2
3,076916E-2
3,336362E-2
3,855255E-2
4,114702E-2
3,530947E-2
3,368793E-2
3,660671E-2
3,757963E-2
2,979624E-2
3,076916E-2
3,822825E-2
3,563378E-2
2,525592E-2
2,817469E-2
2,882331E-2
2,720177E-2
2,752608E-2
3,141778E-2
2,947193E-2
1,747253E-2
2,006699E-2
2,655315E-2
3,012054E-2
1,876976E-2
1,552668E-2
2,039130E-2
2,590454E-2
1,941838E-2
1,747253E-2
2,103992E-2
1,585099E-2
4,500204E-3
6,446052E-3
2,006699E-2
2,525592E-2
2,687746E-2
2,493161E-2
1,909407E-2
5,473128E-3
2,878663E-3
9,689133E-3
2,266146E-2
2,071561E-2
1,520237E-2
1,163498E-2
1,585099E-2
1,066206E-2
1,163498E-2
2,039130E-2
1,941838E-2
7,418977E-3
1,293221E-2
1,941838E-2
1,844545E-2
8,067593E-3
8,067593E-3
1,552668E-2
1,520237E-2
1,747253E-2
1,844545E-2
1,941838E-2
1,649960E-2
1,649960E-2
2,039130E-2
2,168853E-2
1,747253E-2
1,812114E-2
2,071561E-2
2,201284E-2
1,812114E-2
1,714822E-2
1,909407E-2
2,558023E-2
2,622885E-2
2,201284E-2
1,941838E-2
1,747253E-2
1,487806E-2
1,682391E-2
2,752608E-2
2,428300E-2
1,585099E-2
1,812114E-2
2,233715E-2
2,006699E-2
2,136422E-2
2,622885E-2
2,785039E-2
1,779684E-2
1,747253E-2
2,103992E-2
2,590454E-2
1,974268E-2
1,714822E-2
2,006699E-2
1,649960E-2
1,098637E-2
1,358083E-2
2,201284E-2
2,266146E-2
1,033775E-2
1,358083E-2
2,071561E-2
2,103992E-2
1,585099E-2
1,455375E-2
1,747253E-2
1,358083E-2
1,487806E-2
1,974268E-2
2,558023E-2
2,460731E-2
2,428300E-2
2,882331E-2
3,206639E-2
2,525592E-2
2,687746E-2
3,401224E-2
3,466086E-2
2,882331E-2
3,498517E-2
4,211994E-2
4,471441E-2
4,049840E-2
3,822825E-2
4,439010E-2
4,276856E-2
4,147133E-2
4,406579E-2
5,055195E-2
4,568733E-2
3,887686E-2
4,471441E-2
5,314642E-2
4,893041E-2
4,763318E-2
4,893041E-2
4,698456E-2
3,984979E-2
4,601164E-2
5,444365E-2
5,865966E-2
5,184919E-2
4,730887E-2
4,860611E-2
4,990334E-2
4,471441E-2
4,601164E-2
5,314642E-2
5,087626E-2
4,536302E-2
4,893041E-2
5,249780E-2
4,730887E-2
4,601164E-2
5,087626E-2
5,184919E-2
3,984979E-2
3,920117E-2
4,471441E-2
4,763318E-2
3,984979E-2
3,855255E-2
4,341718E-2
4,147133E-2
3,725532E-2
3,855255E-2
4,698456E-2
4,471441E-2
3,887686E-2
4,147133E-2
4,666026E-2
4,471441E-2
4,406579E-2
4,957903E-2
5,217349E-2
4,471441E-2
4,633595E-2
5,379503E-2
5,898396E-2
5,184919E-2
4,666026E-2
5,184919E-2
5,249780E-2
4,633595E-2
4,893041E-2
5,444365E-2
5,379503E-2
4,536302E-2
4,536302E-2
5,055195E-2
5,217349E-2
4,957903E-2
4,957903E-2
5,444365E-2
4,568733E-2
4,179564E-2
4,406579E-2
5,184919E-2
4,828180E-2
4,341718E-2
4,471441E-2
5,087626E-2
4,471441E-2
4,374148E-2
4,406579E-2
4,471441E-2
3,368793E-2
3,628240E-2
4,374148E-2
4,439010E-2
4,017409E-2
3,595809E-2
3,693101E-2
3,887686E-2
3,530947E-2
3,433655E-2
4,114702E-2
3,757963E-2
2,720177E-2
2,979624E-2
3,174208E-2
3,239070E-2
2,979624E-2
3,076916E-2
3,401224E-2
2,493161E-2
2,331007E-2
2,590454E-2
3,368793E-2
3,012054E-2
2,558023E-2
2,590454E-2
2,785039E-2
2,168853E-2
1,876976E-2
2,525592E-2
2,882331E-2
2,266146E-2
2,590454E-2
3,109347E-2
3,206639E-2
2,525592E-2
2,493161E-2
2,752608E-2
2,395869E-2
2,103992E-2
2,493161E-2
3,174208E-2
2,687746E-2
1,747253E-2
2,071561E-2
2,785039E-2
2,460731E-2
2,103992E-2
2,298577E-2
1,747253E-2
5,148820E-3
7,743285E-3
1,487806E-2
2,168853E-2
1,422945E-2
1,228360E-2
1,390514E-2
1,520237E-2
1,131067E-2
1,422945E-2
2,039130E-2
2,071561E-2
1,131067E-2
1,520237E-2
2,233715E-2
2,331007E-2
1,974268E-2
1,714822E-2
1,876976E-2
1,195929E-2
1,066206E-2
1,325652E-2
1,974268E-2
1,163498E-2
4,175896E-3
6,121744E-3
8,067593E-3
2,554355E-3
2,878663E-3
7,094669E-3
8,716209E-3
-1,337342E-3
1,905739E-3
8,391901E-3
1,293221E-2
7,094669E-3
5,148820E-3
7,743285E-3
3,202971E-3
2,230047E-3
5,473128E-3
1,358083E-2
1,001344E-2
9,328148E-4
3,851588E-3
9,364825E-3
5,797436E-3
4,500204E-3
9,689133E-3
1,260791E-2
3,202971E-3
3,851588E-3
8,391901E-3
1,228360E-2
7,094669E-3
5,797436E-3
8,067593E-3
8,716209E-3
3,527280E-3
6,446052E-3
1,487806E-2
1,098637E-2
-6,887257E-4
1,905739E-3
7,743285E-3
5,797436E-3
1,905739E-3
4,500204E-3
4,175896E-3
6,085067E-4
-2,310266E-3
2,841986E-4
7,094669E-3
2,841986E-4
-3,931807E-3
1,581431E-3
4,500204E-3
-6,887257E-4
1,581431E-3
7,094669E-3
8,716209E-3
2,841986E-4
3,851588E-3
1,163498E-2
1,390514E-2
8,067593E-3
6,446052E-3
1,001344E-2
1,001344E-2
5,797436E-3
7,418977E-3
1,585099E-2
1,293221E-2
4,175896E-3
6,121744E-3
1,520237E-2
1,260791E-2
9,040517E-3
1,163498E-2
1,422945E-2
8,391901E-3
9,689133E-3
1,260791E-2
1,876976E-2
1,325652E-2
8,391901E-3
1,131067E-2
1,260791E-2
8,716209E-3
8,716209E-3
1,520237E-2
1,195929E-2
1,581431E-3
3,527280E-3
8,067593E-3
7,743285E-3
2,841986E-4
-3,644176E-4
4,500204E-3
-1,013034E-3
-4,904731E-3
-2,634574E-3
4,500204E-3
-2,958882E-3
-8,796428E-3
-6,526271E-3
-2,310266E-3
-7,174888E-3
-5,553347E-3
2,841986E-4
5,473128E-3
9,364825E-3
2,298577E-2
4,925472E-2
5,703812E-2
5,184919E-2
5,055195E-2
4,893041E-2
3,984979E-2
3,271501E-2
2,849900E-2
3,660671E-2
3,303932E-2
2,493161E-2
2,266146E-2
2,136422E-2
5,473128E-3
-6,850580E-3
-1,722844E-2
-2,436322E-2
-4,349739E-2
-4,771340E-2
-4,609186E-2
-4,317309E-2
-4,706478E-2
-4,511893E-2
-3,701123E-2
-3,474108E-2
-3,636262E-2
-2,955215E-2
-1,917429E-2
-1,495828E-2
-1,917429E-2
-1,236382E-2
-2,634574E-3
-2,310266E-3
-2,634574E-3
-1,337342E-3
6,085067E-4
-3,607499E-3
-3,931807E-3
3,202971E-3
1,358083E-2
7,418977E-3
6,085067E-4
5,148820E-3
1,228360E-2
9,040517E-3
1,001344E-2
1,358083E-2
1,422945E-2
5,473128E-3
6,446052E-3
1,163498E-2
1,747253E-2
1,293221E-2
1,228360E-2
1,552668E-2
1,260791E-2
1,066206E-2
1,260791E-2
1,747253E-2
1,066206E-2
6,121744E-3
1,033775E-2
1,747253E-2
1,390514E-2
1,228360E-2
1,520237E-2
1,617530E-2
5,797436E-3
7,094669E-3
1,195929E-2
1,649960E-2
1,098637E-2
1,066206E-2
1,260791E-2
1,293221E-2
9,040517E-3
1,066206E-2
1,876976E-2
1,390514E-2
4,824512E-3
7,094669E-3
1,163498E-2
7,094669E-3
-1,013034E-3
-2,634574E-3
-5,877655E-3
-2,598476E-2
-3,668692E-2
-3,052507E-2
-7,823504E-3
1,812114E-2
6,060550E-2
1,209268E-1
1,870857E-1
2,496771E-1
3,197277E-1
4,004804E-1
4,873950E-1
5,687963E-1
6,599269E-1
7,461928E-1
8,224053E-1
8,953746E-1
9,667224E-1
1,028665E+0
1,066609E+0
1,079257E+0
1,049097E+0
9,826135E-1
8,833752E-1
7,747320E-1
6,664130E-1
5,558240E-1
4,322626E-1
3,099984E-1
1,861127E-1
5,347073E-2
-8,695468E-2
-2,088945E-1
-3,117002E-1
-4,080197E-1
-4,894210E-1
-5,523368E-1
-6,006587E-1
-6,460618E-1
-6,749252E-1
-6,807628E-1
-6,716822E-1
-6,690877E-1
-6,622772E-1
-6,402243E-1
-6,152526E-1
-5,970913E-1
-5,734168E-1
-5,442291E-1
-5,179601E-1
-5,040149E-1
-4,787189E-1
-4,469367E-1
-4,174246E-1
-3,918043E-1
-3,619679E-1
-3,279156E-1
-2,954848E-1
-2,646755E-1
-2,328933E-1
-1,988410E-1
-1,745179E-1
-1,595997E-1
-1,343037E-1
-1,064132E-1
-9,376515E-2
-8,046852E-2
-6,652327E-2
-5,355095E-2
-5,322664E-2
-4,349739E-2
-3,117369E-2
-1,690413E-2
-1,982290E-2
-1,787705E-2
-9,445044E-3
-4,580423E-3
-7,174888E-3
-1,661650E-3
8,391901E-3
9,689133E-3
4,500204E-3
9,364825E-3
1,487806E-2
1,585099E-2
1,390514E-2
1,585099E-2
2,136422E-2
1,390514E-2
1,520237E-2
1,909407E-2
2,525592E-2
2,039130E-2
1,520237E-2
1,876976E-2
2,460731E-2
1,876976E-2
1,941838E-2
2,655315E-2
2,882331E-2
1,779684E-2
1,714822E-2
2,103992E-2
2,720177E-2
2,168853E-2
2,039130E-2
2,331007E-2
2,201284E-2
1,520237E-2
1,617530E-2
2,395869E-2
1,974268E-2
1,001344E-2
1,293221E-2
1,682391E-2
1,358083E-2
1,033775E-2
1,260791E-2
1,487806E-2
5,148820E-3
5,148820E-3
1,195929E-2
1,779684E-2
1,358083E-2
8,067593E-3
1,033775E-2
8,716209E-3
6,770361E-3
8,716209E-3
1,682391E-2
1,649960E-2
6,770361E-3
8,716209E-3
1,552668E-2
1,163498E-2
9,689133E-3
1,228360E-2
1,520237E-2
6,770361E-3
8,391901E-3
1,131067E-2
1,747253E-2
9,689133E-3
7,743285E-3
1,163498E-2
1,358083E-2
7,743285E-3
8,391901E-3
1,552668E-2
1,293221E-2
3,527280E-3
7,743285E-3
1,422945E-2
1,228360E-2
7,418977E-3
8,716209E-3
1,001344E-2
5,797436E-3
6,770361E-3
1,293221E-2
1,812114E-2
1,195929E-2
8,716209E-3
1,195929E-2
1,747253E-2
1,163498E-2
1,163498E-2
1,812114E-2
1,682391E-2
7,418977E-3
1,001344E-2
1,293221E-2
1,325652E-2
6,770361E-3
5,148820E-3
7,743285E-3
2,554355E-3
-6,887257E-4
3,202971E-3
1,033775E-2
2,841986E-4
-7,823504E-3
-3,607499E-3
3,202971E-3
-1,661650E-3
-1,013034E-3
1,905739E-3
4,175896E-3
-4,256115E-3
-3,607499E-3
2,554355E-3
7,094669E-3
1,905739E-3
-3,644176E-4
2,878663E-3
2,554355E-3
-2,310266E-3
2,841986E-4
8,067593E-3
6,121744E-3
-5,229039E-3
-1,985958E-3
4,824512E-3
2,230047E-3
9,328148E-4
2,230047E-3
3,851588E-3
-1,985958E-3
-3,607499E-3
-1,661650E-3
4,824512E-3
9,328148E-4
-4,904731E-3
-3,283190E-3
1,581431E-3
-1,985958E-3
-3,607499E-3
-1,985958E-3
-6,887257E-4
-1,074228E-2
-6,526271E-3
-2,958882E-3
-1,985958E-3
-9,769352E-3
-1,139089E-2
-1,074228E-2
-1,301243E-2
-1,528259E-2
-1,268813E-2
-7,174888E-3
-1,366105E-2
-2,209306E-2
-2,014721E-2
-1,268813E-2
-1,820136E-2
-2,144444E-2
-1,787705E-2
-1,690413E-2
-2,533614E-2
-2,468752E-2
-1,949860E-2
-1,657982E-2
-2,306598E-2
-2,533614E-2
-2,501183E-2
-2,436322E-2
-2,857922E-2
-2,663337E-2
-2,014721E-2
-2,176875E-2
-3,052507E-2
-2,857922E-2
-2,403891E-2
-2,857922E-2
-3,084938E-2
-2,955215E-2
-2,728199E-2
-3,344384E-2
-3,344384E-2
-3,117369E-2
-2,695768E-2
-3,376815E-2
-3,928139E-2
-3,798416E-2
-3,311954E-2
-3,733554E-2
-3,668692E-2
-2,890353E-2
-2,890353E-2
-3,960570E-2
-3,636262E-2
-2,987645E-2
-2,857922E-2
-3,117369E-2
-3,182230E-2
-3,247092E-2
-3,928139E-2
-3,993001E-2
-3,603831E-2
-2,760630E-2
-3,538969E-2
-4,479463E-2
-4,090293E-2
-3,798416E-2
-4,284878E-2
-4,284878E-2
-4,057862E-2
-4,252447E-2
-5,128079E-2
-4,771340E-2
-4,155155E-2
-4,025431E-2
-4,544324E-2
-4,544324E-2
-4,187585E-2
-4,641617E-2
-4,576755E-2
-4,220016E-2
-3,441677E-2
-3,701123E-2
-3,993001E-2
-3,571400E-2
-2,728199E-2
-2,825491E-2
-2,274168E-2
-1,236382E-2
-3,607499E-3
-9,120736E-3
-3,607499E-3
1,195929E-2
2,428300E-2
2,817469E-2
3,628240E-2
4,860611E-2
5,184919E-2
5,509227E-2
6,709167E-2
8,168553E-2
8,330707E-2
8,298276E-2
8,946893E-2
9,919817E-2
9,660370E-2
9,952248E-2
1,069816E-1
1,115219E-1
1,034142E-1
1,047114E-1
1,105490E-1
1,163865E-1
1,121705E-1
1,053600E-1
1,066573E-1
1,060086E-1
9,919817E-2
1,008197E-1
1,073059E-1
1,073059E-1
9,627940E-2
9,303631E-2
9,822524E-2
9,627940E-2
9,109047E-2
8,882031E-2
8,849600E-2
8,200984E-2
7,682091E-2
7,844245E-2
8,525292E-2
7,649660E-2
6,936182E-2
7,195629E-2
7,487506E-2
6,806459E-2
6,482151E-2
6,806459E-2
6,838890E-2
5,768673E-2
5,995689E-2
6,579443E-2
6,774028E-2
6,157843E-2
5,801104E-2
5,995689E-2
5,509227E-2
5,217349E-2
5,152488E-2
5,995689E-2
5,444365E-2
4,730887E-2
4,925472E-2
5,379503E-2
4,957903E-2
4,633595E-2
4,893041E-2
5,055195E-2
3,984979E-2
4,082271E-2
4,439010E-2
4,730887E-2
3,984979E-2
3,920117E-2
4,374148E-2
4,114702E-2
3,693101E-2
3,660671E-2
4,439010E-2
3,920117E-2
2,979624E-2
3,401224E-2
3,984979E-2
3,563378E-2
3,239070E-2
3,433655E-2
3,595809E-2
2,460731E-2
2,363438E-2
2,817469E-2
3,109347E-2
2,687746E-2
2,331007E-2
2,558023E-2
2,298577E-2
1,844545E-2
2,168853E-2
3,076916E-2
2,558023E-2
1,682391E-2
1,974268E-2
2,460731E-2
2,168853E-2
2,071561E-2
2,298577E-2
2,525592E-2
1,779684E-2
1,714822E-2
2,395869E-2
3,012054E-2
2,331007E-2
1,747253E-2
2,039130E-2
2,103992E-2
1,747253E-2
1,779684E-2
2,428300E-2
2,622885E-2
1,714822E-2
1,909407E-2
2,525592E-2
2,298577E-2
1,844545E-2
1,779684E-2
2,071561E-2
1,812114E-2
1,520237E-2
1,714822E-2
2,558023E-2
2,168853E-2
1,293221E-2
1,585099E-2
2,071561E-2
1,552668E-2
1,520237E-2
2,039130E-2
1,909407E-2
1,098637E-2
1,293221E-2
1,812114E-2
1,876976E-2
1,228360E-2
1,390514E-2
1,682391E-2
1,163498E-2
1,033775E-2
1,293221E-2
2,039130E-2
1,487806E-2
6,121744E-3
8,067593E-3
1,520237E-2
1,098637E-2
1,066206E-2
1,487806E-2
1,552668E-2
5,797436E-3
1,001344E-2
1,325652E-2
1,585099E-2
8,716209E-3
6,121744E-3
1,195929E-2
1,131067E-2
7,094669E-3
9,040517E-3
1,682391E-2
1,195929E-2
3,851588E-3
8,067593E-3
1,228360E-2
1,001344E-2
9,040517E-3
1,325652E-2
1,585099E-2
3,527280E-3
4,175896E-3
1,098637E-2
1,520237E-2
8,716209E-3
6,446052E-3
1,098637E-2
1,098637E-2
5,797436E-3
8,391901E-3
1,812114E-2
1,520237E-2
6,121744E-3
1,033775E-2
1,649960E-2
1,293221E-2
1,163498E-2
1,520237E-2
1,909407E-2
1,131067E-2
1,098637E-2
1,649960E-2
2,233715E-2
1,552668E-2
1,390514E-2
1,649960E-2
1,617530E-2
9,364825E-3
1,098637E-2
1,649960E-2
1,649960E-2
7,418977E-3
9,040517E-3
1,747253E-2
1,228360E-2
8,716209E-3
9,364825E-3
1,228360E-2
7,743285E-3
8,391901E-3
1,195929E-2
2,006699E-2
1,033775E-2
4,500204E-3
7,418977E-3
1,293221E-2
8,716209E-3
1,001344E-2
1,520237E-2
1,455375E-2
5,148820E-3
8,067593E-3
1,422945E-2
1,455375E-2
1,033775E-2
1,260791E-2
1,390514E-2
8,067593E-3
7,743285E-3
1,098637E-2
1,682391E-2
1,228360E-2
6,446052E-3
1,195929E-2
1,487806E-2
9,040517E-3
1,163498E-2
1,844545E-2
1,714822E-2
5,148820E-3
1,001344E-2
1,455375E-2
1,422945E-2
1,131067E-2
1,195929E-2
1,552668E-2
1,066206E-2
8,391901E-3
1,066206E-2
1,909407E-2
1,358083E-2
8,391901E-3
9,040517E-3
1,195929E-2
9,364825E-3
1,066206E-2
1,682391E-2
1,974268E-2
9,040517E-3
1,163498E-2
2,006699E-2
2,331007E-2
1,520237E-2
1,325652E-2
1,812114E-2
1,682391E-2
1,455375E-2
1,585099E-2
2,363438E-2
2,428300E-2
1,779684E-2
2,006699E-2
2,363438E-2
1,714822E-2
1,682391E-2
1,909407E-2
1,909407E-2
1,131067E-2
1,260791E-2
1,714822E-2
2,071561E-2
1,358083E-2
9,040517E-3
1,390514E-2
1,358083E-2
8,391901E-3
1,033775E-2
1,714822E-2
1,390514E-2
3,202971E-3
7,094669E-3
1,714822E-2
1,649960E-2
1,325652E-2
1,455375E-2
1,682391E-2
9,364825E-3
1,098637E-2
1,552668E-2
1,909407E-2
1,358083E-2
1,001344E-2
1,293221E-2
1,358083E-2
9,364825E-3
1,001344E-2
1,779684E-2
1,293221E-2
4,500204E-3
6,121744E-3
1,358083E-2
1,325652E-2
8,067593E-3
8,391901E-3
1,163498E-2
7,094669E-3
4,175896E-3
8,391901E-3
1,617530E-2
9,364825E-3
5,473128E-3
6,770361E-3
8,391901E-3
7,094669E-3
6,446052E-3
1,195929E-2
1,163498E-2
2,878663E-3
7,094669E-3
1,520237E-2
1,617530E-2
1,228360E-2
1,358083E-2
1,747253E-2
1,228360E-2
1,260791E-2
1,649960E-2
2,136422E-2
1,909407E-2
1,422945E-2
1,747253E-2
2,071561E-2
1,422945E-2
1,358083E-2
1,909407E-2
1,909407E-2
8,716209E-3
1,293221E-2
1,812114E-2
2,039130E-2
1,293221E-2
9,040517E-3
1,195929E-2
9,364825E-3
6,121744E-3
1,001344E-2
1,747253E-2
1,260791E-2
4,175896E-3
8,391901E-3
1,487806E-2
1,358083E-2
1,098637E-2
1,260791E-2
1,714822E-2
9,689133E-3
1,001344E-2
1,487806E-2
2,201284E-2
1,747253E-2
1,520237E-2
1,844545E-2
1,844545E-2
1,585099E-2
1,552668E-2
2,103992E-2
2,103992E-2
1,163498E-2
1,390514E-2
2,136422E-2
1,812114E-2
1,260791E-2
1,293221E-2
1,844545E-2
1,163498E-2
6,121744E-3
8,067593E-3
1,585099E-2
1,195929E-2
7,743285E-3
7,418977E-3
5,797436E-3
4,824512E-3
1,358083E-2
2,655315E-2
2,493161E-2
1,520237E-2
1,617530E-2
1,682391E-2
2,071561E-2
2,071561E-2
2,622885E-2
3,206639E-2
2,622885E-2
2,622885E-2
3,141778E-2
3,660671E-2
3,012054E-2
2,331007E-2
2,525592E-2
2,979624E-2
2,460731E-2
2,266146E-2
2,849900E-2
2,785039E-2
1,812114E-2
2,006699E-2
2,525592E-2
2,655315E-2
2,168853E-2
2,071561E-2
2,558023E-2
2,363438E-2
1,941838E-2
1,909407E-2
2,849900E-2
2,363438E-2
1,617530E-2
2,233715E-2
2,849900E-2
2,622885E-2
2,201284E-2
2,103992E-2
2,622885E-2
2,071561E-2
2,168853E-2
2,590454E-2
3,012054E-2
2,298577E-2
2,006699E-2
2,298577E-2
2,168853E-2
2,103992E-2
2,071561E-2
2,590454E-2
2,785039E-2
1,779684E-2
2,136422E-2
2,785039E-2
2,363438E-2
2,395869E-2
2,622885E-2
2,914762E-2
2,266146E-2
2,201284E-2
2,655315E-2
3,206639E-2
2,752608E-2
2,493161E-2
2,687746E-2
2,849900E-2
2,493161E-2
2,752608E-2
3,401224E-2
3,239070E-2
2,298577E-2
2,460731E-2
2,785039E-2
2,785039E-2
2,201284E-2
2,622885E-2
2,979624E-2
2,168853E-2
1,941838E-2
2,493161E-2
2,979624E-2
2,395869E-2
1,812114E-2
1,844545E-2
2,655315E-2
1,714822E-2
1,358083E-2
1,358083E-2
1,844545E-2
1,585099E-2
1,974268E-2
2,006699E-2
2,039130E-2
1,066206E-2
7,743285E-3
1,649960E-2
1,617530E-2
1,195929E-2
1,779684E-2
2,882331E-2
2,525592E-2
1,747253E-2
1,876976E-2
2,493161E-2
2,558023E-2
2,720177E-2
3,141778E-2
3,174208E-2
1,876976E-2
1,876976E-2
2,363438E-2
3,174208E-2
2,460731E-2
1,941838E-2
2,525592E-2
2,622885E-2
1,909407E-2
1,974268E-2
2,525592E-2
2,363438E-2
1,487806E-2
1,682391E-2
2,331007E-2
2,136422E-2
1,747253E-2
1,779684E-2
2,006699E-2
1,779684E-2
2,136422E-2
2,395869E-2
3,044485E-2
2,103992E-2
1,422945E-2
1,260791E-2
1,131067E-2
1,195929E-2
1,552668E-2
1,876976E-2
1,876976E-2
1,585099E-2
2,201284E-2
2,687746E-2
1,487806E-2
1,131067E-2
2,103992E-2
2,785039E-2
2,071561E-2
1,585099E-2
1,844545E-2
2,785039E-2
2,752608E-2
3,044485E-2
3,693101E-2
4,179564E-2
3,368793E-2
3,271501E-2
3,109347E-2
2,817469E-2
2,428300E-2
2,752608E-2
3,141778E-2
3,174208E-2
2,298577E-2
2,006699E-2
2,071561E-2
1,812114E-2
1,714822E-2
1,585099E-2
2,849900E-2
3,271501E-2
2,363438E-2
1,909407E-2
2,039130E-2
4,175896E-3
5,148820E-3
2,331007E-2
3,271501E-2
2,298577E-2
1,617530E-2
2,201284E-2
2,136422E-2
1,941838E-2
1,325652E-2
1,974268E-2
2,590454E-2
3,044485E-2
2,979624E-2
2,363438E-2
2,395869E-2
3,239070E-2
4,893041E-2
4,860611E-2
5,347073E-2
6,871321E-2
8,103691E-2
8,298276E-2
7,649660E-2
8,687446E-2
8,719877E-2
9,919817E-2
1,011440E-1
1,082788E-1
1,196296E-1
1,251428E-1
1,287102E-1
1,358450E-1
1,348721E-1
1,160622E-1
1,089274E-1
1,251428E-1
1,335748E-1
1,322776E-1
1,300074E-1
1,468715E-1
1,510875E-1
1,290345E-1
1,060086E-1
1,027656E-1
1,157379E-1
1,121705E-1
1,086031E-1
1,196296E-1
1,270887E-1
1,257914E-1
1,218997E-1
1,111976E-1
9,530647E-2
6,547013E-2
6,806459E-2
8,979323E-2
1,024412E-1
9,530647E-2
8,979323E-2
7,941537E-2
6,190274E-2
4,893041E-2
4,211994E-2
5,087626E-2
5,055195E-2
3,757963E-2
3,822825E-2
4,179564E-2
3,595809E-2
3,012054E-2
2,752608E-2
1,941838E-2
1,195929E-2
1,617530E-2
2,331007E-2
2,752608E-2
1,812114E-2
2,878663E-3
3,527280E-3
5,148820E-3
1,257123E-3
3,527280E-3
1,033775E-2
4,500204E-3
-1,203951E-2
-1,690413E-2
-1,366105E-2
-1,787705E-2
-2,371460E-2
-1,949860E-2
-1,690413E-2
-2,695768E-2
-2,793061E-2
-2,630907E-2
-2,566045E-2
-3,506538E-2
-4,155155E-2
-3,960570E-2
-3,571400E-2
-4,090293E-2
-4,317309E-2
-3,636262E-2
-3,830846E-2
-5,160510E-2
-5,160510E-2
-4,382170E-2
-4,836202E-2
-5,873987E-2
-6,068572E-2
-5,971280E-2
-6,814481E-2
-7,657682E-2
-7,300943E-2
-6,684758E-2
-7,300943E-2
-7,981990E-2
-7,852267E-2
-7,527959E-2
-7,722544E-2
-7,754974E-2
-7,138789E-2
-7,236081E-2
-8,306298E-2
-7,917128E-2
-7,171220E-2
-6,619896E-2
-6,944204E-2
-6,522604E-2
-5,809126E-2
-5,873987E-2
-5,938849E-2
-5,484818E-2
-4,674048E-2
-4,576755E-2
-5,063217E-2
-4,447032E-2
-3,733554E-2
-3,895708E-2
-3,960570E-2
-3,344384E-2
-2,695768E-2
-3,409246E-2
-3,020076E-2
-2,274168E-2
-1,917429E-2
-2,793061E-2
-3,376815E-2
-2,890353E-2
-2,760630E-2
-3,020076E-2
-2,857922E-2
-2,112014E-2
-2,695768E-2
-3,668692E-2
-3,409246E-2
-2,987645E-2
-3,376815E-2
-3,506538E-2
-3,214661E-2
-2,987645E-2
-3,733554E-2
-3,830846E-2
-3,409246E-2
-2,955215E-2
-3,409246E-2
-3,733554E-2
-3,571400E-2
-3,506538E-2
-4,090293E-2
-4,025431E-2
-3,441677E-2
-3,344384E-2
-4,220016E-2
-3,733554E-2
-3,052507E-2
-3,409246E-2
-3,798416E-2
-3,863277E-2
-3,636262E-2
-4,479463E-2
-4,836202E-2
-4,414601E-2
-3,733554E-2
-4,187585E-2
-4,284878E-2
-3,701123E-2
-3,247092E-2
-3,960570E-2
-4,349739E-2
-3,733554E-2
-3,636262E-2
-4,284878E-2
-3,765985E-2
-2,922784E-2
-2,630907E-2
-2,857922E-2
-2,760630E-2
-2,598476E-2
-2,630907E-2
-2,695768E-2
-1,884998E-2
-4,580423E-3
-1,106658E-2
-1,657982E-2
-1,203951E-2
-6,526271E-3
-9,769352E-3
-9,120736E-3
-1,985958E-3
5,148820E-3
-3,644176E-4
1,905739E-3
6,121744E-3
8,716209E-3
2,554355E-3
-1,013034E-3
2,554355E-3
1,905739E-3
2,841986E-4
3,202971E-3
1,228360E-2
1,228360E-2
2,878663E-3
2,230047E-3
6,770361E-3
3,851588E-3
3,851588E-3
7,094669E-3
1,228360E-2
5,797436E-3
7,743285E-3
1,228360E-2
1,682391E-2
9,689133E-3
5,797436E-3
1,001344E-2
1,195929E-2
9,040517E-3
1,066206E-2
1,941838E-2
1,747253E-2
7,743285E-3
8,391901E-3
1,520237E-2
1,585099E-2
1,552668E-2
1,779684E-2
1,617530E-2
6,770361E-3
9,364825E-3
2,103992E-2
4,211994E-2
5,120057E-2
5,476796E-2
7,260490E-2
7,065906E-2
4,860611E-2
4,957903E-2
5,995689E-2
5,574088E-2
4,211994E-2
4,471441E-2
5,347073E-2
4,795749E-2
2,817469E-2
2,201284E-2
2,428300E-2
1,325652E-2
-1,337342E-3
-8,472120E-3
-8,796428E-3
-2,079583E-2
-2,955215E-2
-2,793061E-2
-1,820136E-2
-2,047152E-2
-1,722844E-2
-5,877655E-3
-3,283190E-3
-1,236382E-2
-7,174888E-3
5,797436E-3
1,487806E-2
1,260791E-2
1,131067E-2
1,487806E-2
1,325652E-2
9,689133E-3
1,390514E-2
2,622885E-2
2,201284E-2
1,876976E-2
2,233715E-2
2,687746E-2
2,493161E-2
2,590454E-2
3,336362E-2
3,757963E-2
2,882331E-2
3,141778E-2
3,855255E-2
4,244425E-2
3,693101E-2
3,693101E-2
4,049840E-2
3,790394E-2
3,822825E-2
4,114702E-2
5,120057E-2
4,828180E-2
3,855255E-2
3,984979E-2
4,666026E-2
4,341718E-2
4,406579E-2
4,763318E-2
4,990334E-2
4,017409E-2
4,082271E-2
4,730887E-2
5,314642E-2
4,730887E-2
4,406579E-2
4,633595E-2
4,666026E-2
4,211994E-2
4,568733E-2
5,476796E-2
5,022765E-2
4,179564E-2
4,471441E-2
4,925472E-2
4,244425E-2
3,109347E-2
2,039130E-2
2,558023E-2
4,730887E-2
9,595509E-2
1,621139E-1
2,402722E-1
3,184304E-1
4,008047E-1
4,922596E-1
5,882548E-1
6,774395E-1
7,620839E-1
8,545118E-1
9,381833E-1
1,017963E+0
1,101310E+0
1,174928E+0
1,198278E+0
1,160010E+0
1,085419E+0
9,994775E-1
8,966718E-1
7,935418E-1
6,871688E-1
5,671748E-1
4,212361E-1
2,704328E-1
1,228727E-1
-2,112014E-2
-1,566809E-1
-2,721346E-1
-3,635895E-1
-4,482339E-1
-5,276894E-1
-5,769842E-1
-6,032532E-1
-6,272520E-1
-6,334138E-1
-6,291978E-1
-6,152526E-1
-6,029289E-1
-5,831461E-1
-5,581743E-1
-5,302838E-1
-5,137441E-1
-4,952586E-1
-4,673681E-1
-4,372074E-1
-4,180732E-1
-3,892098E-1
-3,535359E-1
-3,253211E-1
-3,029439E-1
-2,672700E-1
-2,283530E-1
-1,985167E-1
-1,754908E-1
-1,492218E-1
-1,232772E-1
-1,083590E-1
-8,987345E-2
-6,911773E-2
-5,030786E-2
-4,511893E-2
-3,733554E-2
-2,274168E-2
-1,301243E-2
-1,171520E-2
-5,229039E-3
5,473128E-3
1,131067E-2
7,418977E-3
1,390514E-2
2,428300E-2
2,947193E-2
2,849900E-2
2,914762E-2
3,401224E-2
3,174208E-2
3,303932E-2
3,855255E-2
4,633595E-2
4,471441E-2
3,595809E-2
3,952548E-2
4,666026E-2
4,341718E-2
4,017409E-2
4,406579E-2
4,795749E-2
3,920117E-2
3,952548E-2
4,439010E-2
4,633595E-2
4,147133E-2
3,855255E-2
4,114702E-2
4,017409E-2
3,790394E-2
3,920117E-2
4,309287E-2
3,660671E-2
2,947193E-2
3,563378E-2
4,114702E-2
3,757963E-2
3,628240E-2
3,855255E-2
4,147133E-2
3,368793E-2
3,206639E-2
3,952548E-2
4,374148E-2
3,855255E-2
3,628240E-2
3,920117E-2
3,887686E-2
3,466086E-2
3,336362E-2
4,374148E-2
4,179564E-2
3,076916E-2
3,401224E-2
4,082271E-2
3,628240E-2
3,174208E-2
3,271501E-2
3,433655E-2
2,655315E-2
2,590454E-2
2,752608E-2
3,336362E-2
2,558023E-2
2,136422E-2
2,525592E-2
2,817469E-2
2,071561E-2
2,071561E-2
2,428300E-2
2,233715E-2
1,033775E-2
1,228360E-2
2,006699E-2
1,747253E-2
1,195929E-2
1,325652E-2
1,358083E-2
3,527280E-3
9,328148E-4
-6,887257E-4
6,770361E-3
1,257123E-3
-6,850580E-3
-4,256115E-3
-3,644176E-4
-7,174888E-3
-4,904731E-3
-1,661650E-3
-1,985958E-3
-1,139089E-2
-1,203951E-2
-5,877655E-3
-1,661650E-3
-7,499196E-3
-1,009366E-2
-6,526271E-3
-9,769352E-3
-1,528259E-2
-1,203951E-2
-3,931807E-3
-7,823504E-3
-1,787705E-2
-1,593121E-2
-6,526271E-3
-8,796428E-3
-1,430967E-2
-1,398536E-2
-1,268813E-2
-2,047152E-2
-2,047152E-2
-1,722844E-2
-1,074228E-2
-1,560690E-2
-2,176875E-2
-1,949860E-2
-1,722844E-2
-2,403891E-2
-2,436322E-2
-2,144444E-2
-2,112014E-2
-2,922784E-2
-2,663337E-2
-2,047152E-2
-1,884998E-2
-2,533614E-2
-2,630907E-2
-2,241737E-2
-2,468752E-2
-2,663337E-2
-2,176875E-2
-1,301243E-2
-1,787705E-2
-2,403891E-2
-2,144444E-2
-1,463397E-2
-1,755275E-2
-1,787705E-2
-1,268813E-2
-1,009366E-2
-2,014721E-2
-1,884998E-2
-1,495828E-2
-1,074228E-2
-1,495828E-2
-1,722844E-2
-1,268813E-2
-1,236382E-2
-1,917429E-2
-1,528259E-2
-6,201963E-3
-9,120736E-3
-1,625551E-2
-1,171520E-2
-5,553347E-3
-5,229039E-3
-9,769352E-3
-8,472120E-3
-7,174888E-3
-1,560690E-2
-1,203951E-2
-5,877655E-3
-1,337342E-3
-9,769352E-3
-1,430967E-2
-1,236382E-2
-1,106658E-2
-1,625551E-2
-1,560690E-2
-7,499196E-3
-1,106658E-2
-2,176875E-2
-1,722844E-2
-1,106658E-2
-1,268813E-2
-1,722844E-2
-1,755275E-2
-1,430967E-2
-2,014721E-2
-2,209306E-2
-2,047152E-2
-1,333674E-2
-1,982290E-2
-2,630907E-2
-2,436322E-2
-2,014721E-2
-2,501183E-2
-2,339029E-2
-1,884998E-2
-1,820136E-2
-2,793061E-2
-2,468752E-2
-1,917429E-2
-1,852567E-2
-2,566045E-2
-2,468752E-2
-2,144444E-2
-2,533614E-2
-2,955215E-2
-2,728199E-2
-2,176875E-2
-2,825491E-2
-3,701123E-2
-3,538969E-2
-3,020076E-2
-3,603831E-2
-3,765985E-2
-3,571400E-2
-3,441677E-2
-4,220016E-2
-4,414601E-2
-4,317309E-2
-3,895708E-2
-4,479463E-2
-4,771340E-2
-4,317309E-2
-4,317309E-2
-4,836202E-2
-4,576755E-2
-3,928139E-2
-4,220016E-2
-5,095648E-2
-4,609186E-2
-3,830846E-2
-4,187585E-2
-4,576755E-2
-4,122724E-2
-3,733554E-2
-4,414601E-2
-4,511893E-2
-3,928139E-2
-3,247092E-2
-4,025431E-2
-4,576755E-2
-4,349739E-2
-4,155155E-2
-4,544324E-2
-4,382170E-2
-3,960570E-2
-4,252447E-2
-5,063217E-2
-4,933494E-2
-4,382170E-2
-4,576755E-2
-5,063217E-2
-5,063217E-2
-4,738909E-2
-5,452387E-2
-5,679403E-2
-5,387525E-2
-4,187585E-2
-4,511893E-2
-5,095648E-2
-4,641617E-2
-3,765985E-2
-4,090293E-2
-4,090293E-2
-2,987645E-2
-2,339029E-2
-2,566045E-2
-1,625551E-2
-4,580423E-3
8,716209E-3
1,260791E-2
1,747253E-2
2,914762E-2
3,855255E-2
4,309287E-2
5,152488E-2
6,936182E-2
7,552368E-2
7,357783E-2
8,200984E-2
9,206339E-2
9,627940E-2
9,757663E-2
9,887386E-2
1,040628E-1
9,984678E-2
9,822524E-2
1,017926E-1
1,086031E-1
9,984678E-2
9,368493E-2
9,595509E-2
9,692801E-2
9,011754E-2
8,882031E-2
9,238770E-2
9,011754E-2
7,746953E-2
7,552368E-2
8,103691E-2
8,168553E-2
7,682091E-2
7,292921E-2
7,325352E-2
6,871321E-2
6,449720E-2
6,644305E-2
7,325352E-2
6,709167E-2
5,509227E-2
5,736242E-2
6,384859E-2
5,930827E-2
5,865966E-2
5,865966E-2
5,703812E-2
5,022765E-2
4,925472E-2
5,282211E-2
5,703812E-2
4,828180E-2
4,471441E-2
4,795749E-2
4,568733E-2
3,887686E-2
3,920117E-2
4,860611E-2
4,666026E-2
3,790394E-2
3,757963E-2
4,211994E-2
3,952548E-2
3,757963E-2
3,822825E-2
3,984979E-2
3,044485E-2
3,141778E-2
3,595809E-2
3,984979E-2
3,336362E-2
2,882331E-2
3,206639E-2
3,336362E-2
2,622885E-2
2,849900E-2
3,595809E-2
3,271501E-2
2,168853E-2
2,428300E-2
3,109347E-2
3,206639E-2
2,720177E-2
2,914762E-2
2,979624E-2
2,233715E-2
2,103992E-2
2,558023E-2
3,206639E-2
2,655315E-2
2,395869E-2
2,655315E-2
2,752608E-2
2,331007E-2
2,395869E-2
3,044485E-2
3,141778E-2
2,103992E-2
2,395869E-2
3,141778E-2
3,239070E-2
2,882331E-2
2,785039E-2
3,141778E-2
2,655315E-2
2,298577E-2
2,493161E-2
3,206639E-2
2,460731E-2
1,812114E-2
2,266146E-2
2,622885E-2
1,909407E-2
2,136422E-2
2,493161E-2
2,395869E-2
1,228360E-2
1,228360E-2
1,779684E-2
2,006699E-2
1,487806E-2
1,649960E-2
1,876976E-2
1,422945E-2
1,163498E-2
1,649960E-2
2,266146E-2
1,714822E-2
1,001344E-2
1,552668E-2
2,168853E-2
1,714822E-2
1,714822E-2
2,071561E-2
2,168853E-2
1,390514E-2
1,487806E-2
2,168853E-2
2,460731E-2
1,812114E-2
1,487806E-2
1,585099E-2
1,325652E-2
9,040517E-3
1,260791E-2
2,103992E-2
2,168853E-2
1,260791E-2
1,358083E-2
1,974268E-2
1,552668E-2
1,260791E-2
1,714822E-2
1,974268E-2
1,228360E-2
1,358083E-2
1,876976E-2
2,331007E-2
1,487806E-2
1,163498E-2
1,422945E-2
1,390514E-2
7,743285E-3
9,689133E-3
1,649960E-2
1,390514E-2
4,500204E-3
5,148820E-3
1,098637E-2
1,001344E-2
6,770361E-3
8,067593E-3
1,066206E-2
3,202971E-3
3,527280E-3
7,743285E-3
1,682391E-2
1,163498E-2
6,121744E-3
9,364825E-3
1,422945E-2
9,040517E-3
9,364825E-3
1,585099E-2
1,358083E-2
4,500204E-3
9,689133E-3
1,617530E-2
1,779684E-2
1,390514E-2
1,228360E-2
1,520237E-2
1,325652E-2
1,228360E-2
1,617530E-2
2,395869E-2
1,714822E-2
1,131067E-2
1,487806E-2
1,844545E-2
1,455375E-2
1,390514E-2
1,520237E-2
1,812114E-2
7,743285E-3
9,040517E-3
1,390514E-2
1,682391E-2
9,040517E-3
6,770361E-3
8,391901E-3
5,148820E-3
3,527280E-3
5,148820E-3
1,260791E-2
1,131067E-2
2,554355E-3
4,824512E-3
1,001344E-2
5,148820E-3
4,500204E-3
4,824512E-3
6,770361E-3
-3,644176E-4
3,851588E-3
1,131067E-2
1,487806E-2
6,446052E-3
3,202971E-3
9,364825E-3
9,040517E-3
3,202971E-3
6,121744E-3
1,585099E-2
1,293221E-2
6,770361E-3
1,001344E-2
1,617530E-2
1,390514E-2
1,260791E-2
1,260791E-2
1,487806E-2
5,473128E-3
6,770361E-3
1,131067E-2
1,844545E-2
1,163498E-2
7,094669E-3
8,716209E-3
1,033775E-2
4,500204E-3
7,418977E-3
1,520237E-2
1,228360E-2
1,905739E-3
6,121744E-3
1,033775E-2
1,098637E-2
1,033775E-2
1,131067E-2
1,163498E-2
7,094669E-3
6,121744E-3
8,391901E-3
1,487806E-2
8,067593E-3
4,824512E-3
6,446052E-3
1,131067E-2
8,067593E-3
9,364825E-3
1,617530E-2
1,552668E-2
5,797436E-3
6,446052E-3
1,228360E-2
1,358083E-2
6,121744E-3
7,418977E-3
1,228360E-2
1,131067E-2
1,033775E-2
1,098637E-2
1,617530E-2
8,391901E-3
-6,887257E-4
6,446052E-3
1,520237E-2
1,293221E-2
1,163498E-2
1,163498E-2
1,358083E-2
8,716209E-3
5,797436E-3
1,098637E-2
1,714822E-2
1,228360E-2
6,770361E-3
9,364825E-3
1,228360E-2
8,716209E-3
1,195929E-2
1,747253E-2
1,552668E-2
7,094669E-3
1,163498E-2
1,974268E-2
1,974268E-2
1,358083E-2
1,260791E-2
1,714822E-2
1,033775E-2
9,364825E-3
1,617530E-2
2,168853E-2
1,552668E-2
8,067593E-3
1,033775E-2
1,455375E-2
8,716209E-3
1,033775E-2
1,325652E-2
1,260791E-2
5,797436E-3
7,743285E-3
1,358083E-2
1,520237E-2
8,067593E-3
7,094669E-3
9,689133E-3
9,040517E-3
6,446052E-3
8,716209E-3
1,649960E-2
1,455375E-2
6,770361E-3
7,418977E-3
1,358083E-2
1,455375E-2
1,098637E-2
1,293221E-2
1,487806E-2
8,391901E-3
7,743285E-3
1,098637E-2
1,876976E-2
1,358083E-2
7,418977E-3
9,040517E-3
8,716209E-3
4,175896E-3
9,040517E-3
1,779684E-2
1,390514E-2
4,824512E-3
8,391901E-3
1,228360E-2
1,066206E-2
7,743285E-3
8,391901E-3
1,066206E-2
7,418977E-3
7,418977E-3
9,040517E-3
1,552668E-2
9,040517E-3
5,473128E-3
9,040517E-3
1,293221E-2
7,743285E-3
9,040517E-3
1,487806E-2
1,487806E-2
3,851588E-3
8,716209E-3
1,747253E-2
2,006699E-2
1,520237E-2
1,487806E-2
1,844545E-2
1,585099E-2
1,293221E-2
1,682391E-2
2,460731E-2
2,071561E-2
1,358083E-2
1,747253E-2
2,363438E-2
1,747253E-2
1,844545E-2
2,298577E-2
2,395869E-2
1,358083E-2
1,390514E-2
2,039130E-2
2,363438E-2
1,779684E-2
1,779684E-2
2,168853E-2
1,876976E-2
1,682391E-2
1,812114E-2
2,395869E-2
2,266146E-2
1,293221E-2
1,649960E-2
2,298577E-2
1,747253E-2
1,617530E-2
2,006699E-2
2,266146E-2
1,260791E-2
1,390514E-2
1,974268E-2
2,395869E-2
1,682391E-2
1,228360E-2
1,552668E-2
1,682391E-2
1,195929E-2
1,390514E-2
2,168853E-2
1,941838E-2
1,228360E-2
1,552668E-2
2,103992E-2
1,974268E-2
1,358083E-2
1,552668E-2
2,071561E-2
1,260791E-2
1,325652E-2
1,649960E-2
2,039130E-2
1,422945E-2
1,033775E-2
1,293221E-2
1,747253E-2
1,098637E-2
9,040517E-3
1,422945E-2
1,649960E-2
6,770361E-3
8,391901E-3
1,455375E-2
1,358083E-2
8,067593E-3
1,260791E-2
1,779684E-2
1,520237E-2
1,422945E-2
1,455375E-2
2,168853E-2
1,682391E-2
1,358083E-2
1,779684E-2
2,201284E-2
1,812114E-2
1,779684E-2
2,428300E-2
2,558023E-2
1,455375E-2
1,682391E-2
2,136422E-2
2,168853E-2
1,941838E-2
1,714822E-2
2,006699E-2
1,909407E-2
1,649960E-2
1,682391E-2
2,395869E-2
2,168853E-2
1,422945E-2
1,585099E-2
2,233715E-2
2,201284E-2
1,974268E-2
2,039130E-2
2,201284E-2
1,098637E-2
9,364825E-3
1,552668E-2
2,201284E-2
1,585099E-2
1,098637E-2
1,325652E-2
1,163498E-2
4,500204E-3
6,446052E-3
1,487806E-2
1,585099E-2
2,878663E-3
6,446052E-3
1,422945E-2
9,689133E-3
8,391901E-3
1,131067E-2
1,487806E-2
7,418977E-3
6,770361E-3
1,066206E-2
1,747253E-2
1,195929E-2
6,446052E-3
1,131067E-2
1,585099E-2
1,066206E-2
9,364825E-3
1,585099E-2
1,617530E-2
8,067593E-3
8,391901E-3
1,487806E-2
1,941838E-2
1,325652E-2
1,228360E-2
1,520237E-2
1,098637E-2
9,364825E-3
1,195929E-2
1,941838E-2
1,455375E-2
7,743285E-3
1,358083E-2
1,909407E-2
1,649960E-2
2,039130E-2
2,817469E-2
4,114702E-2
4,795749E-2
6,222705E-2
8,298276E-2
7,714522E-2
4,828180E-2
4,341718E-2
5,444365E-2
5,768673E-2
4,633595E-2
4,211994E-2
4,601164E-2
4,179564E-2
2,687746E-2
1,747253E-2
1,131067E-2
1,905739E-3
-1,366105E-2
-2,371460E-2
-3,084938E-2
-4,090293E-2
-4,252447E-2
-3,895708E-2
-2,987645E-2
-2,922784E-2
-3,279523E-2
-2,922784E-2
-2,112014E-2
-2,047152E-2
-1,852567E-2
-9,445044E-3
-4,256115E-3
-1,236382E-2
-7,174888E-3
9,328148E-4
5,797436E-3
5,797436E-3
7,743285E-3
1,131067E-2
9,364825E-3
7,094669E-3
1,325652E-2
2,395869E-2
2,071561E-2
1,617530E-2
1,974268E-2
2,752608E-2
2,460731E-2
2,558023E-2
2,947193E-2
3,109347E-2
2,201284E-2
2,525592E-2
3,044485E-2
3,174208E-2
2,493161E-2
2,363438E-2
2,849900E-2
2,720177E-2
2,201284E-2
2,331007E-2
2,979624E-2
2,655315E-2
1,552668E-2
1,779684E-2
2,655315E-2
2,395869E-2
2,071561E-2
2,363438E-2
2,558023E-2
1,909407E-2
1,617530E-2
2,136422E-2
2,655315E-2
1,812114E-2
1,422945E-2
1,779684E-2
2,006699E-2
1,358083E-2
1,293221E-2
1,552668E-2
1,390514E-2
2,841986E-4
-6,887257E-4
-1,013034E-3
-1,236382E-2
-2,339029E-2
-6,850580E-3
3,239070E-2
7,941537E-2
1,416825E-1
2,182192E-1
3,025393E-1
3,771302E-1
4,549642E-1
5,535538E-1
6,514949E-1
7,309504E-1
8,097572E-1
8,960232E-1
9,796947E-1
1,050718E+0
1,115255E+0
1,147038E+0
1,122066E+0
1,042610E+0
9,479125E-1
8,483499E-1
7,364636E-1
6,190641E-1
4,984214E-1
3,738871E-1
2,276242E-1
7,357783E-2
-6,392880E-2
-1,891117E-1
-3,120245E-1
-4,167760E-1
-4,978530E-1
-5,659577E-1
-6,311437E-1
-6,687634E-1
-6,878976E-1
-6,911406E-1
-6,940594E-1
-6,904920E-1
-6,690877E-1
-6,460618E-1
-6,304950E-1
-6,051990E-1
-5,721196E-1
-5,474722E-1
-5,309325E-1
-5,040149E-1
-4,715841E-1
-4,443422E-1
-4,183975E-1
-3,849938E-1
-3,489956E-1
-3,233753E-1
-2,928903E-1
-2,559192E-1
-2,186238E-1
-1,946250E-1
-1,748422E-1
-1,472760E-1
-1,226286E-1
-1,109535E-1
-9,506238E-2
-7,625251E-2
-6,555034E-2
-6,198296E-2
-4,836202E-2
-3,376815E-2
-2,501183E-2
-2,339029E-2
-1,690413E-2
-8,472120E-3
-1,009366E-2
-7,823504E-3
9,328148E-4
1,260791E-2
1,033775E-2
6,770361E-3
1,163498E-2
1,876976E-2
1,714822E-2
1,779684E-2
2,233715E-2
2,525592E-2
1,552668E-2
1,714822E-2
2,363438E-2
2,558023E-2
2,006699E-2
2,103992E-2
2,298577E-2
2,006699E-2
1,455375E-2
1,649960E-2
2,493161E-2
1,974268E-2
1,325652E-2
1,455375E-2
1,812114E-2
1,455375E-2
1,455375E-2
1,747253E-2
1,844545E-2
9,689133E-3
9,040517E-3
1,455375E-2
1,974268E-2
1,033775E-2
8,391901E-3
9,364825E-3
9,364825E-3
5,473128E-3
4,175896E-3
1,098637E-2
8,067593E-3
-1,337342E-3
4,175896E-3
1,066206E-2
7,418977E-3
5,148820E-3
4,175896E-3
7,094669E-3
1,905739E-3
2,230047E-3
8,391901E-3
1,422945E-2
9,040517E-3
1,581431E-3
5,473128E-3
1,228360E-2
6,446052E-3
9,364825E-3
1,682391E-2
1,487806E-2
5,148820E-3
2,554355E-3
9,040517E-3
1,487806E-2
1,131067E-2
9,689133E-3
8,067593E-3
-2,310266E-3
-3,931807E-3
3,527280E-3
1,228360E-2
5,797436E-3
1,581431E-3
5,148820E-3
4,824512E-3
-1,013034E-3
5,797436E-3
1,293221E-2
1,228360E-2
-3,283190E-3
2,230047E-3
1,293221E-2
1,098637E-2
8,716209E-3
8,716209E-3
1,260791E-2
1,552668E-2
1,747253E-2
2,103992E-2
2,493161E-2
2,201284E-2
1,617530E-2
1,844545E-2
2,493161E-2
2,103992E-2
2,071561E-2
2,233715E-2
1,747253E-2
1,260791E-2
2,039130E-2
2,266146E-2
2,266146E-2
1,585099E-2
6,770361E-3
5,148820E-3
6,121744E-3
3,527280E-3
8,067593E-3
1,617530E-2
1,033775E-2
1,257123E-3
4,824512E-3
1,001344E-2
1,066206E-2
1,228360E-2
1,520237E-2
1,876976E-2
1,001344E-2
1,358083E-2
2,266146E-2
3,239070E-2
2,428300E-2
1,779684E-2
2,103992E-2
2,817469E-2
2,266146E-2
1,779684E-2
2,849900E-2
3,012054E-2
1,260791E-2
6,770361E-3
8,067593E-3
1,422945E-2
1,390514E-2
1,325652E-2
1,487806E-2
1,325652E-2
1,066206E-2
7,418977E-3
1,455375E-2
1,001344E-2
5,148820E-3
1,195929E-2
1,844545E-2
1,682391E-2
1,844545E-2
2,460731E-2
2,622885E-2
1,390514E-2
1,260791E-2
1,876976E-2
2,201284E-2
1,001344E-2
4,824512E-3
8,067593E-3
4,500204E-3
-4,256115E-3
-9,120736E-3
-6,201963E-3
-8,472120E-3
-1,301243E-2
-1,139089E-2
-1,463397E-2
-2,371460E-2
-1,852567E-2
-2,112014E-2
-2,695768E-2
-3,279523E-2
-2,144444E-2
-1,236382E-2
-1,203951E-2
-2,014721E-2
-2,533614E-2
-2,403891E-2
-2,339029E-2
-2,566045E-2
-2,079583E-2
-1,074228E-2
-1,041797E-2
-1,625551E-2
-1,625551E-2
-1,139089E-2
-1,560690E-2
-1,982290E-2
-1,722844E-2
-1,495828E-2
-2,241737E-2
-2,176875E-2
-1,787705E-2
-1,366105E-2
-2,501183E-2
-2,857922E-2
-2,274168E-2
-2,436322E-2
-3,441677E-2
-3,863277E-2
-2,890353E-2
-3,020076E-2
-3,993001E-2
-3,798416E-2
-3,311954E-2
-3,830846E-2
-4,025431E-2
-3,571400E-2
-3,830846E-2
-5,095648E-2
-4,803771E-2
-4,025431E-2
-3,474108E-2
-4,284878E-2
-4,803771E-2
-4,771340E-2
-5,095648E-2
-6,392880E-2
-6,457742E-2
-5,257802E-2
-5,160510E-2
-6,749619E-2
-7,009066E-2
-6,198296E-2
-5,873987E-2
-5,549679E-2
-5,322664E-2
-5,776695E-2
-6,911773E-2
-6,846912E-2
-6,360450E-2
-4,738909E-2
-4,349739E-2
-4,576755E-2
-4,317309E-2
-4,187585E-2
-4,447032E-2
-4,090293E-2
-3,474108E-2
-3,668692E-2
-4,447032E-2
-3,798416E-2
-2,112014E-2
-1,722844E-2
-1,917429E-2
-1,593121E-2
-1,593121E-2
-1,463397E-2
2,230047E-3
1,876976E-2
3,239070E-2
3,401224E-2
3,466086E-2
4,860611E-2
6,190274E-2
6,579443E-2
7,584799E-2
8,363138E-2
9,109047E-2
8,817169E-2
9,076616E-2
9,627940E-2
1,017926E-1
9,692801E-2
9,725232E-2
1,069816E-1
1,053600E-1
9,854955E-2
9,919817E-2
1,056843E-1
9,919817E-2
9,271201E-2
9,368493E-2
9,627940E-2
9,238770E-2
9,336062E-2
9,271201E-2
9,336062E-2
8,265846E-2
8,784739E-2
1,001711E-1
9,595509E-2
7,746953E-2
6,741597E-2
6,968613E-2
7,195629E-2
7,130767E-2
7,422644E-2
8,168553E-2
7,260490E-2
5,833535E-2
5,963258E-2
6,741597E-2
6,384859E-2
5,930827E-2
5,898396E-2
6,222705E-2
5,833535E-2
5,411934E-2
5,574088E-2
6,644305E-2
6,157843E-2
5,801104E-2
5,379503E-2
5,509227E-2
5,574088E-2
5,606519E-2
5,995689E-2
5,963258E-2
5,314642E-2
5,833535E-2
6,092981E-2
5,768673E-2
5,314642E-2
5,217349E-2
5,314642E-2
4,666026E-2
4,211994E-2
4,536302E-2
5,184919E-2
4,471441E-2
4,179564E-2
4,276856E-2
4,276856E-2
3,628240E-2
4,114702E-2
5,120057E-2
4,795749E-2
3,206639E-2
3,401224E-2
4,633595E-2
4,828180E-2
4,211994E-2
4,568733E-2
4,341718E-2
3,012054E-2
2,882331E-2
3,530947E-2
4,406579E-2
3,822825E-2
3,401224E-2
3,855255E-2
4,147133E-2
3,563378E-2
3,952548E-2
5,314642E-2
5,476796E-2
3,952548E-2
4,633595E-2
6,060550E-2
6,741597E-2
6,319997E-2
6,319997E-2
6,709167E-2
6,352428E-2
6,028120E-2
6,384859E-2
7,033475E-2
6,255135E-2
5,411934E-2
5,833535E-2
6,222705E-2
5,120057E-2
4,633595E-2
5,022765E-2
5,087626E-2
4,017409E-2
4,114702E-2
4,957903E-2
5,249780E-2
4,698456E-2
4,503872E-2
4,698456E-2
4,471441E-2
4,017409E-2
4,503872E-2
5,120057E-2
4,763318E-2
4,244425E-2
4,893041E-2
5,411934E-2
5,217349E-2
4,503872E-2
4,406579E-2
4,666026E-2
3,693101E-2
3,984979E-2
4,471441E-2
4,860611E-2
3,693101E-2
2,752608E-2
3,271501E-2
3,757963E-2
3,206639E-2
3,433655E-2
4,049840E-2
4,179564E-2
3,336362E-2
3,790394E-2
4,374148E-2
4,406579E-2
3,822825E-2
3,433655E-2
4,114702E-2
3,757963E-2
3,433655E-2
3,790394E-2
4,082271E-2
3,660671E-2
3,563378E-2
3,822825E-2
4,309287E-2
3,498517E-2
3,141778E-2
4,082271E-2
4,374148E-2
2,947193E-2
3,368793E-2
4,114702E-2
4,276856E-2
4,017409E-2
4,114702E-2
4,536302E-2
4,082271E-2
3,920117E-2
4,309287E-2
4,860611E-2
4,147133E-2
3,271501E-2
3,433655E-2
3,855255E-2
3,109347E-2
2,914762E-2
3,206639E-2
3,174208E-2
1,747253E-2
1,552668E-2
2,168853E-2
2,687746E-2
2,331007E-2
2,071561E-2
2,201284E-2
1,812114E-2
1,455375E-2
1,455375E-2
2,039130E-2
1,812114E-2
1,325652E-2
1,844545E-2
2,590454E-2
2,363438E-2
2,006699E-2
2,071561E-2
2,363438E-2
1,552668E-2
1,552668E-2
2,331007E-2
2,655315E-2
1,714822E-2
8,716209E-3
7,743285E-3
1,131067E-2
-2,958882E-3
-4,010948E-5
1,682391E-2
2,331007E-2
1,260791E-2
1,260791E-2
1,358083E-2
1,033775E-2
5,797436E-3
1,163498E-2
1,714822E-2
1,779684E-2
1,844545E-2
2,233715E-2
3,012054E-2
2,622885E-2
1,941838E-2
2,266146E-2
2,752608E-2
2,233715E-2
2,103992E-2
2,201284E-2
1,714822E-2
8,067593E-3
1,001344E-2
1,358083E-2
1,487806E-2
6,121744E-3
8,067593E-3
1,552668E-2
1,163498E-2
2,878663E-3
2,878663E-3
1,228360E-2
1,033775E-2
3,527280E-3
5,148820E-3
8,067593E-3
8,067593E-3
9,364825E-3
1,358083E-2
1,649960E-2
7,743285E-3
8,067593E-3
1,001344E-2
1,455375E-2
8,067593E-3
3,527280E-3
7,418977E-3
1,195929E-2
6,121744E-3
4,824512E-3
1,131067E-2
9,689133E-3
1,905739E-3
3,527280E-3
1,325652E-2
1,390514E-2
6,446052E-3
7,743285E-3
1,131067E-2
5,473128E-3
6,770361E-3
1,163498E-2
1,714822E-2
1,066206E-2
4,500204E-3
9,689133E-3
1,585099E-2
1,098637E-2
1,163498E-2
1,325652E-2
1,390514E-2
4,824512E-3
5,473128E-3
1,293221E-2
1,293221E-2
9,328148E-4
-3,644176E-4
8,067593E-3
7,094669E-3
4,500204E-3
7,094669E-3
1,422945E-2
7,418977E-3
9,328148E-4
7,743285E-3
1,325652E-2
3,851588E-3
3,202971E-3
1,131067E-2
1,520237E-2
7,418977E-3
8,067593E-3
1,455375E-2
1,812114E-2
1,001344E-2
7,418977E-3
1,066206E-2
7,418977E-3
2,878663E-3
4,500204E-3
9,689133E-3
5,148820E-3
1,257123E-3
3,202971E-3
9,040517E-3
4,824512E-3
3,202971E-3
8,067593E-3
9,040517E-3
-2,310266E-3
-4,010948E-5
8,067593E-3
1,487806E-2
8,391901E-3
4,175896E-3
8,067593E-3
7,418977E-3
-1,337342E-3
-4,256115E-3
-2,958882E-3
-2,310266E-3
-1,985958E-3
8,067593E-3
1,682391E-2
1,001344E-2
3,851588E-3
7,418977E-3
1,033775E-2
2,230047E-3
5,797436E-3
1,358083E-2
2,233715E-2
1,812114E-2
1,358083E-2
1,844545E-2
2,136422E-2
1,552668E-2
1,844545E-2
2,103992E-2
1,714822E-2
6,770361E-3
8,067593E-3
1,195929E-2
6,121744E-3
-1,985958E-3
2,878663E-3
1,001344E-2
1,905739E-3
-2,634574E-3
2,878663E-3
1,098637E-2
5,473128E-3
9,328148E-4
4,175896E-3
8,391901E-3
2,878663E-3
1,257123E-3
7,094669E-3
1,131067E-2
3,527280E-3
7,094669E-3
1,325652E-2
1,260791E-2
7,418977E-3
4,824512E-3
9,040517E-3
6,446052E-3
3,202971E-3
7,094669E-3
1,455375E-2
1,228360E-2
4,500204E-3
7,418977E-3
1,390514E-2
1,098637E-2
8,067593E-3
1,131067E-2
1,585099E-2
7,743285E-3
6,121744E-3
1,228360E-2
1,714822E-2
1,487806E-2
1,066206E-2
1,228360E-2
1,390514E-2
8,391901E-3
9,364825E-3
1,682391E-2
1,358083E-2
4,824512E-3
7,094669E-3
1,260791E-2
9,364825E-3
6,446052E-3
7,418977E-3
1,131067E-2
9,328148E-4
-1,661650E-3
4,175896E-3
1,293221E-2
5,148820E-3
-3,644176E-4
2,230047E-3
7,743285E-3
3,202971E-3
1,581431E-3
6,121744E-3
8,716209E-3
-1,337342E-3
2,554355E-3
8,391901E-3
1,163498E-2
6,770361E-3
3,851588E-3
3,851588E-3
-6,887257E-4
-4,580423E-3
-3,644176E-4
9,040517E-3
6,121744E-3
-2,634574E-3
2,841986E-4
5,148820E-3
-4,010948E-5
-2,310266E-3
-3,644176E-4
-1,013034E-3
-9,120736E-3
-2,634574E-3
4,500204E-3
9,364825E-3
5,148820E-3
3,527280E-3
3,851588E-3
1,905739E-3
-4,010948E-5
3,202971E-3
1,455375E-2
1,552668E-2
7,743285E-3
1,098637E-2
1,747253E-2
1,779684E-2
1,682391E-2
1,617530E-2
1,909407E-2
1,293221E-2
9,364825E-3
1,260791E-2
1,747253E-2
1,066206E-2
6,121744E-3
8,716209E-3
1,163498E-2
5,148820E-3
6,121744E-3
1,260791E-2
9,689133E-3
-1,661650E-3
-1,661650E-3
7,094669E-3
8,716209E-3
4,500204E-3
2,878663E-3
1,163498E-2
2,233715E-2
3,206639E-2
5,444365E-2
7,033475E-2
6,319997E-2
5,541658E-2
5,509227E-2
5,055195E-2
3,952548E-2
3,498517E-2
4,179564E-2
4,471441E-2
3,693101E-2
3,303932E-2
2,882331E-2
1,422945E-2
-1,661650E-3
-9,769352E-3
-1,657982E-2
-3,052507E-2
-4,090293E-2
-4,090293E-2
-4,025431E-2
-4,738909E-2
-4,576755E-2
-3,668692E-2
-2,501183E-2
-2,468752E-2
-2,209306E-2
-1,366105E-2
-1,106658E-2
-2,274168E-2
-1,755275E-2
-6,526271E-3
2,230047E-3
-1,013034E-3
-4,010948E-5
5,148820E-3
6,446052E-3
7,094669E-3
1,033775E-2
1,812114E-2
1,585099E-2
9,689133E-3
1,585099E-2
2,558023E-2
2,460731E-2
2,331007E-2
2,849900E-2
2,817469E-2
2,168853E-2
2,525592E-2
3,076916E-2
3,693101E-2
3,303932E-2
2,817469E-2
3,012054E-2
3,012054E-2
2,590454E-2
2,817469E-2
3,433655E-2
3,206639E-2
2,298577E-2
2,525592E-2
3,109347E-2
2,687746E-2
2,298577E-2
2,298577E-2
2,558023E-2
1,682391E-2
1,228360E-2
1,747253E-2
2,590454E-2
2,233715E-2
1,682391E-2
1,714822E-2
2,006699E-2
1,422945E-2
1,649960E-2
2,071561E-2
2,006699E-2
1,163498E-2
1,228360E-2
1,649960E-2
1,455375E-2
4,824512E-3
-7,499196E-3
-1,593121E-2
-2,695768E-2
-1,820136E-2
1,649960E-2
7,195629E-2
1,316290E-1
1,942204E-1
2,714058E-1
3,547530E-1
4,332355E-1
5,227446E-1
6,187398E-1
7,066273E-1
7,770021E-1
8,626195E-1
9,485611E-1
1,029314E+0
1,088987E+0
1,124985E+0
1,123363E+0
1,067907E+0
9,754787E-1
8,765647E-1
7,740833E-1
6,579810E-1
5,269606E-1
4,033992E-1
2,740002E-1
1,300074E-1
-1,528259E-2
-1,485732E-1
-2,672700E-1
-3,811021E-1
-4,738542E-1
-5,452020E-1
-5,987128E-1
-6,509264E-1
-6,856274E-1
-6,979511E-1
-6,985997E-1
-6,973025E-1
-6,843302E-1
-6,590341E-1
-6,356840E-1
-6,214144E-1
-5,919024E-1
-5,610931E-1
-5,348242E-1
-5,134198E-1
-4,894210E-1
-4,589361E-1
-4,333157E-1
-4,031551E-1
-3,687784E-1
-3,305101E-1
-3,071599E-1
-2,805666E-1
-2,410010E-1
-2,075973E-1
-1,865173E-1
-1,628428E-1
-1,356009E-1
-1,167910E-1
-1,125750E-1
-9,506238E-2
-7,560390E-2
-6,165865E-2
-5,614541E-2
-4,609186E-2
-3,409246E-2
-2,987645E-2
-2,728199E-2
-2,209306E-2
-8,796428E-3
-6,201963E-3
-9,445044E-3
-6,887257E-4
7,743285E-3
5,148820E-3
9,040517E-3
1,260791E-2
1,585099E-2
1,163498E-2
7,743285E-3
1,228360E-2
2,006699E-2
1,682391E-2
1,585099E-2
1,649960E-2
1,909407E-2
1,552668E-2
1,747253E-2
2,363438E-2
1,941838E-2
7,418977E-3
9,040517E-3
1,585099E-2
1,585099E-2
1,552668E-2
1,876976E-2
2,103992E-2
1,163498E-2
1,033775E-2
1,260791E-2
1,844545E-2
1,195929E-2
6,770361E-3
1,033775E-2
1,325652E-2
7,743285E-3
1,033775E-2
1,617530E-2
1,066206E-2
1,905739E-3
5,797436E-3
1,163498E-2
1,131067E-2
5,148820E-3
3,527280E-3
4,175896E-3
2,554355E-3
2,878663E-3
4,500204E-3
1,358083E-2
7,418977E-3
-6,887257E-4
1,905739E-3
8,716209E-3
4,175896E-3
5,148820E-3
9,364825E-3
9,040517E-3
-6,887257E-4
2,554355E-3
8,391901E-3
1,066206E-2
9,328148E-4
-2,310266E-3
2,554355E-3
2,878663E-3
2,841986E-4
3,851588E-3
1,260791E-2
7,418977E-3
-3,283190E-3
-1,013034E-3
6,446052E-3
3,527280E-3
1,905739E-3
5,148820E-3
8,716209E-3
-1,013034E-3
-6,887257E-4
3,202971E-3
6,446052E-3
-4,010948E-5
-5,553347E-3
-2,310266E-3
6,085067E-4
-4,904731E-3
-2,634574E-3
2,230047E-3
2,841986E-4
-8,796428E-3
-4,904731E-3
3,851588E-3
4,175896E-3
9,328148E-4
1,905739E-3
5,797436E-3
-2,958882E-3
-5,229039E-3
2,554355E-3
1,001344E-2
4,824512E-3
-3,644176E-4
-3,644176E-4
4,500204E-3
-1,013034E-3
-1,985958E-3
9,328148E-4
3,202971E-3
-3,931807E-3
-1,337342E-3
4,500204E-3
5,148820E-3
9,328148E-4
-6,887257E-4
3,851588E-3
-1,013034E-3
-5,553347E-3
-3,607499E-3
4,175896E-3
-3,644176E-4
-7,174888E-3
-1,013034E-3
3,851588E-3
-6,887257E-4
-1,337342E-3
1,905739E-3
2,878663E-3
-5,877655E-3
-6,850580E-3
-6,887257E-4
4,175896E-3
-1,661650E-3
-2,634574E-3
-3,644176E-4
6,085067E-4
-3,607499E-3
-3,607499E-3
3,851588E-3
2,230047E-3
-8,472120E-3
-6,201963E-3
6,085067E-4
6,085067E-4
-3,931807E-3
-1,661650E-3
2,554355E-3
-7,174888E-3
-1,171520E-2
-6,526271E-3
1,581431E-3
-6,526271E-3
-1,074228E-2
-5,877655E-3
-2,310266E-3
-7,499196E-3
-6,526271E-3
-2,634574E-3
-4,256115E-3
-1,366105E-2
-1,203951E-2
-5,553347E-3
-4,256115E-3
-8,796428E-3
-7,499196E-3
-8,147812E-3
-2,014721E-2
-2,468752E-2
-1,852567E-2
-7,499196E-3
-1,074228E-2
-1,820136E-2
-1,884998E-2
-1,755275E-2
-2,371460E-2
-2,306598E-2
-1,755275E-2
-1,657982E-2
-2,695768E-2
-2,566045E-2
-1,722844E-2
-1,560690E-2
-2,209306E-2
-2,468752E-2
-2,241737E-2
-2,760630E-2
-2,728199E-2
-2,371460E-2
-2,014721E-2
-2,630907E-2
-3,214661E-2
-3,117369E-2
-2,436322E-2
-2,922784E-2
-3,149799E-2
-2,825491E-2
-2,566045E-2
-3,506538E-2
-3,344384E-2
-2,825491E-2
-2,501183E-2
-3,020076E-2
-3,636262E-2
-3,247092E-2
-3,214661E-2
-3,506538E-2
-3,311954E-2
-2,663337E-2
-2,987645E-2
-3,668692E-2
-3,409246E-2
-2,890353E-2
-3,084938E-2
-3,376815E-2
-3,474108E-2
-3,084938E-2
-3,895708E-2
-4,187585E-2
-3,765985E-2
-3,247092E-2
-3,928139E-2
-4,317309E-2
-4,220016E-2
-4,349739E-2
-4,771340E-2
-4,868632E-2
-4,414601E-2
-4,511893E-2
-5,063217E-2
-4,576755E-2
-4,122724E-2
-4,025431E-2
-3,798416E-2
-3,214661E-2
-2,501183E-2
-2,890353E-2
-2,533614E-2
-1,528259E-2
-3,644176E-4
-1,013034E-3
1,581431E-3
1,422945E-2
2,590454E-2
2,785039E-2
3,855255E-2
5,184919E-2
5,865966E-2
5,574088E-2
6,514582E-2
7,714522E-2
8,817169E-2
8,655015E-2
8,914462E-2
9,563078E-2
9,563078E-2
9,725232E-2
1,001711E-1
1,095760E-1
1,073059E-1
9,952248E-2
1,040628E-1
1,082788E-1
1,024412E-1
1,043871E-1
1,082788E-1
1,089274E-1
9,790094E-2
9,627940E-2
1,001711E-1
1,043871E-1
9,660370E-2
9,044185E-2
9,303631E-2
9,044185E-2
8,395569E-2
8,590154E-2
9,109047E-2
8,460430E-2
7,422644E-2
7,390214E-2
7,973968E-2
7,228060E-2
6,579443E-2
6,903752E-2
6,936182E-2
5,898396E-2
5,833535E-2
6,125412E-2
6,449720E-2
5,768673E-2
5,120057E-2
5,087626E-2
5,152488E-2
4,471441E-2
4,698456E-2
5,444365E-2
4,957903E-2
4,049840E-2
4,244425E-2
4,828180E-2
4,471441E-2
4,017409E-2
4,244425E-2
4,374148E-2
3,628240E-2
3,595809E-2
3,952548E-2
4,244425E-2
3,563378E-2
3,141778E-2
3,303932E-2
3,433655E-2
3,012054E-2
2,785039E-2
3,433655E-2
3,271501E-2
2,298577E-2
2,622885E-2
3,141778E-2
3,174208E-2
2,785039E-2
2,882331E-2
3,271501E-2
2,590454E-2
2,395869E-2
2,785039E-2
3,401224E-2
2,687746E-2
2,395869E-2
2,622885E-2
2,947193E-2
2,428300E-2
2,460731E-2
2,849900E-2
2,785039E-2
1,812114E-2
2,039130E-2
2,752608E-2
2,849900E-2
2,298577E-2
2,039130E-2
2,363438E-2
2,039130E-2
1,682391E-2
1,779684E-2
2,655315E-2
2,266146E-2
1,390514E-2
1,682391E-2
2,395869E-2
1,974268E-2
1,909407E-2
2,103992E-2
2,266146E-2
1,228360E-2
1,260791E-2
1,779684E-2
2,331007E-2
1,520237E-2
1,325652E-2
1,617530E-2
1,682391E-2
1,131067E-2
1,325652E-2
1,941838E-2
1,779684E-2
9,689133E-3
1,520237E-2
2,006699E-2
1,974268E-2
1,714822E-2
2,006699E-2
2,039130E-2
1,358083E-2
1,487806E-2
1,974268E-2
2,687746E-2
2,168853E-2
1,455375E-2
1,941838E-2
2,331007E-2
1,812114E-2
1,941838E-2
2,428300E-2
2,395869E-2
1,358083E-2
1,714822E-2
2,363438E-2
2,720177E-2
1,876976E-2
1,779684E-2
2,266146E-2
2,071561E-2
1,649960E-2
1,714822E-2
2,428300E-2
2,168853E-2
1,455375E-2
1,779684E-2
2,331007E-2
1,909407E-2
1,844545E-2
2,298577E-2
2,395869E-2
1,422945E-2
1,422945E-2
1,941838E-2
2,493161E-2
1,941838E-2
1,455375E-2
1,812114E-2
1,747253E-2
1,422945E-2
1,585099E-2
2,460731E-2
2,071561E-2
1,260791E-2
1,325652E-2
2,233715E-2
2,039130E-2
1,844545E-2
2,168853E-2
2,395869E-2
1,520237E-2
1,617530E-2
2,071561E-2
2,752608E-2
2,168853E-2
1,520237E-2
1,779684E-2
2,039130E-2
1,487806E-2
1,455375E-2
2,331007E-2
2,168853E-2
1,228360E-2
1,422945E-2
1,974268E-2
1,844545E-2
1,422945E-2
1,552668E-2
1,844545E-2
1,098637E-2
1,001344E-2
1,617530E-2
2,266146E-2
1,714822E-2
1,066206E-2
1,325652E-2
1,941838E-2
1,552668E-2
1,358083E-2
1,844545E-2
1,974268E-2
9,364825E-3
1,195929E-2
1,876976E-2
2,039130E-2
1,649960E-2
1,293221E-2
1,585099E-2
1,520237E-2
1,131067E-2
1,293221E-2
1,974268E-2
1,747253E-2
8,716209E-3
1,163498E-2
1,876976E-2
1,585099E-2
1,552668E-2
1,552668E-2
1,909407E-2
1,195929E-2
1,066206E-2
1,844545E-2
2,525592E-2
1,812114E-2
1,390514E-2
1,682391E-2
1,974268E-2
1,552668E-2
1,682391E-2
2,428300E-2
2,298577E-2
1,293221E-2
1,585099E-2
2,168853E-2
2,103992E-2
1,617530E-2
1,649960E-2
2,071561E-2
1,682391E-2
1,131067E-2
1,649960E-2
2,298577E-2
1,617530E-2
1,163498E-2
1,260791E-2
1,649960E-2
1,455375E-2
1,325652E-2
1,812114E-2
2,006699E-2
1,001344E-2
1,131067E-2
1,649960E-2
2,103992E-2
1,585099E-2
1,552668E-2
1,617530E-2
1,585099E-2
1,520237E-2
1,649960E-2
2,071561E-2
1,909407E-2
1,001344E-2
1,390514E-2
2,006699E-2
1,779684E-2
1,552668E-2
1,909407E-2
1,876976E-2
1,098637E-2
1,131067E-2
1,455375E-2
2,168853E-2
1,487806E-2
7,743285E-3
1,228360E-2
1,682391E-2
1,325652E-2
1,422945E-2
1,974268E-2
1,974268E-2
9,040517E-3
1,066206E-2
1,714822E-2
1,682391E-2
1,195929E-2
1,520237E-2
1,844545E-2
1,487806E-2
1,293221E-2
1,163498E-2
1,844545E-2
1,422945E-2
8,391901E-3
1,163498E-2
1,844545E-2
1,293221E-2
1,358083E-2
1,844545E-2
2,071561E-2
1,066206E-2
1,098637E-2
1,520237E-2
2,103992E-2
1,552668E-2
1,293221E-2
1,617530E-2
1,649960E-2
1,195929E-2
1,714822E-2
2,233715E-2
1,779684E-2
1,066206E-2
1,293221E-2
2,103992E-2
1,779684E-2
1,131067E-2
1,552668E-2
1,974268E-2
1,195929E-2
1,358083E-2
1,779684E-2
2,103992E-2
1,455375E-2
1,163498E-2
1,747253E-2
1,779684E-2
1,066206E-2
1,228360E-2
2,039130E-2
1,844545E-2
1,066206E-2
1,520237E-2
2,039130E-2
1,941838E-2
1,455375E-2
1,585099E-2
2,006699E-2
1,455375E-2
1,390514E-2
1,682391E-2
2,363438E-2
1,909407E-2
1,390514E-2
1,714822E-2
2,039130E-2
1,422945E-2
1,325652E-2
2,006699E-2
2,103992E-2
1,033775E-2
1,390514E-2
1,844545E-2
2,103992E-2
1,455375E-2
1,163498E-2
1,585099E-2
1,358083E-2
7,743285E-3
1,098637E-2
1,974268E-2
1,422945E-2
7,743285E-3
1,228360E-2
1,779684E-2
1,487806E-2
1,325652E-2
1,617530E-2
1,941838E-2
1,098637E-2
1,195929E-2
1,812114E-2
2,428300E-2
1,876976E-2
1,682391E-2
1,844545E-2
1,974268E-2
1,422945E-2
1,487806E-2
2,103992E-2
2,201284E-2
1,033775E-2
1,455375E-2
2,103992E-2
1,876976E-2
1,520237E-2
1,487806E-2
1,779684E-2
1,682391E-2
1,293221E-2
1,455375E-2
2,201284E-2
1,714822E-2
1,228360E-2
1,422945E-2
1,812114E-2
1,195929E-2
1,358083E-2
1,714822E-2
1,812114E-2
8,391901E-3
1,066206E-2
1,649960E-2
1,974268E-2
1,358083E-2
1,260791E-2
1,422945E-2
1,228360E-2
7,743285E-3
1,228360E-2
2,136422E-2
1,682391E-2
8,067593E-3
1,422945E-2
2,103992E-2
1,747253E-2
1,585099E-2
1,844545E-2
2,168853E-2
1,260791E-2
1,293221E-2
1,682391E-2
2,331007E-2
1,552668E-2
1,293221E-2
1,779684E-2
1,649960E-2
1,260791E-2
1,552668E-2
2,233715E-2
1,876976E-2
1,066206E-2
1,390514E-2
2,006699E-2
1,747253E-2
1,682391E-2
1,941838E-2
2,136422E-2
1,163498E-2
1,293221E-2
1,552668E-2
2,266146E-2
1,714822E-2
1,390514E-2
1,812114E-2
1,552668E-2
1,001344E-2
1,001344E-2
1,779684E-2
1,812114E-2
8,067593E-3
8,391901E-3
1,098637E-2
1,487806E-2
2,493161E-2
3,920117E-2
5,995689E-2
6,255135E-2
6,287566E-2
6,676736E-2
6,968613E-2
5,476796E-2
4,471441E-2
4,309287E-2
4,568733E-2
4,601164E-2
4,666026E-2
4,763318E-2
3,660671E-2
1,617530E-2
7,418977E-3
-3,644176E-4
-1,268813E-2
-2,339029E-2
-2,955215E-2
-3,052507E-2
-3,765985E-2
-3,960570E-2
-3,474108E-2
-2,306598E-2
-2,274168E-2
-2,371460E-2
-1,430967E-2
-5,553347E-3
-7,174888E-3
-6,526271E-3
9,328148E-4
4,824512E-3
-1,985958E-3
1,257123E-3
1,131067E-2
1,552668E-2
1,098637E-2
1,001344E-2
1,325652E-2
1,422945E-2
1,260791E-2
1,520237E-2
2,331007E-2
2,233715E-2
1,293221E-2
1,682391E-2
2,428300E-2
2,168853E-2
2,298577E-2
2,590454E-2
2,590454E-2
1,941838E-2
1,876976E-2
2,298577E-2
2,979624E-2
2,298577E-2
1,747253E-2
1,844545E-2
2,266146E-2
1,812114E-2
1,909407E-2
2,493161E-2
2,168853E-2
1,131067E-2
1,487806E-2
2,428300E-2
2,525592E-2
2,039130E-2
1,941838E-2
1,552668E-2
9,364825E-3
1,260791E-2
2,039130E-2
2,363438E-2
9,040517E-3
4,824512E-3
1,779684E-2
2,590454E-2
1,779684E-2
7,743285E-3
5,473128E-3
1,001344E-2
3,202971E-3
3,851588E-3
5,148820E-3
-1,985958E-3
-1,982290E-2
-2,209306E-2
1,581431E-3
3,822825E-2
9,238770E-2
1,624382E-1
2,461097E-1
3,184304E-1
3,904268E-1
4,812331E-1
5,801471E-1
6,641429E-1
7,461928E-1
8,350533E-1
9,222922E-1
9,907212E-1
1,065312E+0
1,129201E+0
1,160010E+0
1,124985E+0
1,043908E+0
9,553716E-1
8,473770E-1
7,264100E-1
6,112807E-1
4,951784E-1
3,541043E-1
2,026525E-1
6,449720E-2
-6,684758E-2
-2,033813E-1
-3,259697E-1
-4,278025E-1
-5,105010E-1
-5,935239E-1
-6,486563E-1
-6,820600E-1
-6,979511E-1
-7,080047E-1
-7,093019E-1
-6,973025E-1
-6,781683E-1
-6,587098E-1
-6,295221E-1
-5,961184E-1
-5,737411E-1
-5,555799E-1
-5,276894E-1
-5,004475E-1
-4,748272E-1
-4,417477E-1
-4,083440E-1
-3,759132E-1
-3,600221E-1
-3,344018E-1
-2,906202E-1
-2,510546E-1
-2,299745E-1
-2,046785E-1
-1,719234E-1
-1,443572E-1
-1,362495E-1
-1,278175E-1
-1,005756E-1
-8,306298E-2
-7,852267E-2
-6,360450E-2
-4,090293E-2
-2,663337E-2
-2,176875E-2
-1,528259E-2
-8,147812E-3
-8,796428E-3
-8,796428E-3
2,841986E-4
1,779684E-2
1,909407E-2
1,714822E-2
2,006699E-2
2,590454E-2
2,525592E-2
2,525592E-2
2,622885E-2
2,752608E-2
2,525592E-2
2,752608E-2
3,141778E-2
3,044485E-2
2,168853E-2
2,363438E-2
3,109347E-2
2,460731E-2
1,812114E-2
1,585099E-2
2,298577E-2
1,747253E-2
5,797436E-3
8,391901E-3
1,131067E-2
4,175896E-3
2,841986E-4
2,554355E-3
7,743285E-3
9,328148E-4
-3,644176E-4
4,175896E-3
8,391901E-3
-6,887257E-4
-2,958882E-3
6,446052E-3
1,455375E-2
9,040517E-3
7,418977E-3
9,689133E-3
1,131067E-2
5,148820E-3
8,391901E-3
1,617530E-2
1,747253E-2
8,391901E-3
4,824512E-3
4,175896E-3
-2,310266E-3
-3,931807E-3
-3,931807E-3
2,554355E-3
-6,887257E-4
-3,931807E-3
5,473128E-3
1,066206E-2
-3,283190E-3
-4,580423E-3
3,202971E-3
5,797436E-3
-5,553347E-3
-6,887257E-4
1,098637E-2
1,812114E-2
1,325652E-2
1,001344E-2
1,649960E-2
1,552668E-2
1,163498E-2
1,455375E-2
2,039130E-2
1,747253E-2
1,001344E-2
1,195929E-2
1,812114E-2
1,487806E-2
3,527280E-3
-5,877655E-3
-1,337342E-3
-4,904731E-3
-2,958882E-3
2,554355E-3
-4,010948E-5
-8,472120E-3
-1,009366E-2
-5,877655E-3
-1,337342E-3
-1,041797E-2
-1,268813E-2
-9,120736E-3
-4,904731E-3
-3,644176E-4
6,446052E-3
1,325652E-2
1,649960E-2
1,325652E-2
9,689133E-3
4,824512E-3
-2,958882E-3
-3,607499E-3
-3,607499E-3
9,689133E-3
1,358083E-2
5,473128E-3
1,257123E-3
-2,310266E-3
-8,472120E-3
-4,580423E-3
3,527280E-3
7,743285E-3
-3,283190E-3
-4,904731E-3
-2,310266E-3
1,905739E-3
-1,985958E-3
6,085067E-4
9,040517E-3
5,797436E-3
-5,229039E-3
-1,985958E-3
6,121744E-3
-1,985958E-3
-1,074228E-2
-3,607499E-3
-3,931807E-3
-6,201963E-3
-1,985958E-3
3,202971E-3
9,364825E-3
-3,644176E-4
-5,229039E-3
-2,958882E-3
-4,010948E-5
-3,607499E-3
2,841986E-4
8,716209E-3
6,770361E-3
-1,139089E-2
-2,047152E-2
-9,445044E-3
-1,985958E-3
-9,120736E-3
-8,796428E-3
-1,985958E-3
-2,958882E-3
-1,985958E-3
-4,010948E-5
1,257123E-3
-3,644176E-4
3,202971E-3
1,131067E-2
1,876976E-2
1,779684E-2
2,006699E-2
2,331007E-2
2,298577E-2
2,039130E-2
2,720177E-2
3,433655E-2
3,271501E-2
2,071561E-2
2,039130E-2
2,136422E-2
1,649960E-2
1,358083E-2
1,325652E-2
1,455375E-2
6,121744E-3
6,085067E-4
-1,013034E-3
1,581431E-3
-6,850580E-3
-8,472120E-3
-5,229039E-3
1,257123E-3
9,328148E-4
4,500204E-3
7,418977E-3
4,824512E-3
-5,229039E-3
-5,553347E-3
-2,634574E-3
4,824512E-3
5,797436E-3
1,098637E-2
1,714822E-2
1,066206E-2
8,391901E-3
1,905739E-3
3,527280E-3
-6,887257E-4
-1,985958E-3
2,230047E-3
4,175896E-3
-5,877655E-3
-1,203951E-2
-4,580423E-3
-2,634574E-3
-1,203951E-2
-1,106658E-2
-3,607499E-3
2,554355E-3
-3,283190E-3
-4,256115E-3
4,500204E-3
-1,985958E-3
-4,580423E-3
9,328148E-4
2,554355E-3
-3,931807E-3
-7,823504E-3
-3,283190E-3
6,085067E-4
-6,850580E-3
-1,236382E-2
-1,625551E-2
-2,176875E-2
-2,533614E-2
-1,722844E-2
-1,463397E-2
-1,787705E-2
-2,663337E-2
-2,857922E-2
-2,403891E-2
-2,598476E-2
-2,922784E-2
-2,468752E-2
-1,139089E-2
-1,139089E-2
-1,560690E-2
-6,850580E-3
2,841986E-4
-3,283190E-3
8,391901E-3
2,039130E-2
2,558023E-2
1,520237E-2
1,974268E-2
4,244425E-2
6,449720E-2
6,255135E-2
6,287566E-2
7,098336E-2
7,584799E-2
7,649660E-2
8,946893E-2
1,066573E-1
1,121705E-1
1,076302E-1
1,193053E-1
1,326019E-1
1,348721E-1
1,313047E-1
1,319533E-1
1,390881E-1
1,381151E-1
1,364936E-1
1,407096E-1
1,471958E-1
1,394124E-1
1,322776E-1
1,342234E-1
1,377908E-1
1,290345E-1
1,261157E-1
1,267644E-1
1,241699E-1
1,102246E-1
1,066573E-1
1,128191E-1
1,180080E-1
1,108733E-1
1,069816E-1
1,053600E-1
1,001711E-1
9,822524E-2
9,692801E-2
1,053600E-1
1,008197E-1
9,141477E-2
9,206339E-2
9,790094E-2
9,076616E-2
8,655015E-2
8,233415E-2
7,746953E-2
7,001044E-2
7,390214E-2
8,071261E-2
8,363138E-2
6,936182E-2
6,319997E-2
6,611874E-2
6,287566E-2
5,541658E-2
5,606519E-2
6,157843E-2
6,028120E-2
5,217349E-2
5,476796E-2
5,995689E-2
5,379503E-2
5,022765E-2
5,184919E-2
5,347073E-2
4,244425E-2
3,822825E-2
4,114702E-2
4,374148E-2
3,693101E-2
3,466086E-2
3,984979E-2
3,855255E-2
3,141778E-2
2,882331E-2
3,660671E-2
3,628240E-2
2,525592E-2
2,233715E-2
2,979624E-2
3,303932E-2
3,109347E-2
3,012054E-2
3,141778E-2
2,395869E-2
2,590454E-2
2,947193E-2
3,044485E-2
2,525592E-2
2,525592E-2
2,947193E-2
2,720177E-2
1,909407E-2
1,552668E-2
1,649960E-2
1,455375E-2
1,098637E-2
1,325652E-2
1,585099E-2
1,325652E-2
1,358083E-2
8,716209E-3
4,824512E-3
2,230047E-3
3,527280E-3
1,001344E-2
1,812114E-2
1,131067E-2
1,098637E-2
1,649960E-2
1,649960E-2
1,098637E-2
1,131067E-2
2,103992E-2
2,201284E-2
1,228360E-2
1,293221E-2
2,071561E-2
1,779684E-2
1,260791E-2
1,390514E-2
1,617530E-2
7,743285E-3
9,040517E-3
1,066206E-2
1,617530E-2
9,689133E-3
1,905739E-3
6,121744E-3
7,094669E-3
6,085067E-4
3,527280E-3
8,391901E-3
1,001344E-2
6,085067E-4
-1,013034E-3
2,878663E-3
3,851588E-3
-4,580423E-3
-2,958882E-3
3,527280E-3
6,085067E-4
-1,013034E-3
-3,644176E-4
5,148820E-3
-1,013034E-3
-7,499196E-3
-7,499196E-3
1,257123E-3
5,148820E-3
9,040517E-3
1,487806E-2
1,552668E-2
9,328148E-4
3,527280E-3
9,040517E-3
1,260791E-2
7,418977E-3
6,770361E-3
1,682391E-2
1,325652E-2
9,364825E-3
1,228360E-2
1,974268E-2
1,422945E-2
7,094669E-3
1,066206E-2
1,747253E-2
1,131067E-2
1,033775E-2
1,195929E-2
1,649960E-2
8,067593E-3
7,743285E-3
1,390514E-2
1,876976E-2
1,131067E-2
1,033775E-2
1,358083E-2
1,293221E-2
9,689133E-3
1,228360E-2
1,876976E-2
1,585099E-2
8,067593E-3
1,228360E-2
1,714822E-2
1,487806E-2
1,293221E-2
1,390514E-2
1,649960E-2
9,040517E-3
8,716209E-3
1,195929E-2
1,779684E-2
1,066206E-2
3,851588E-3
5,797436E-3
8,716209E-3
5,148820E-3
6,770361E-3
1,228360E-2
1,163498E-2
6,085067E-4
2,554355E-3
9,364825E-3
1,033775E-2
5,148820E-3
4,175896E-3
7,743285E-3
2,554355E-3
3,527280E-3
6,770361E-3
1,487806E-2
7,418977E-3
2,554355E-3
7,743285E-3
9,689133E-3
3,202971E-3
3,851588E-3
9,040517E-3
7,418977E-3
-1,985958E-3
2,554355E-3
7,094669E-3
7,094669E-3
4,824512E-3
5,797436E-3
5,148820E-3
-1,661650E-3
-1,661650E-3
3,851588E-3
1,066206E-2
1,581431E-3
-2,634574E-3
-3,644176E-4
4,824512E-3
1,257123E-3
1,905739E-3
8,391901E-3
8,391901E-3
-2,310266E-3
2,554355E-3
8,391901E-3
1,066206E-2
4,500204E-3
1,581431E-3
4,824512E-3
2,878663E-3
6,085067E-4
4,824512E-3
1,228360E-2
7,743285E-3
-3,283190E-3
-3,644176E-4
6,446052E-3
1,257123E-3
-3,644176E-4
2,841986E-4
1,905739E-3
-3,607499E-3
-1,661650E-3
5,148820E-3
6,446052E-3
-4,010948E-5
-4,256115E-3
-4,010948E-5
2,878663E-3
2,554355E-3
3,202971E-3
1,098637E-2
7,094669E-3
-3,283190E-3
3,202971E-3
1,163498E-2
1,001344E-2
9,040517E-3
1,066206E-2
1,066206E-2
4,175896E-3
2,878663E-3
9,040517E-3
1,455375E-2
7,094669E-3
2,878663E-3
7,094669E-3
1,001344E-2
3,851588E-3
3,851588E-3
1,033775E-2
6,446052E-3
-4,904731E-3
-1,661650E-3
1,001344E-2
9,040517E-3
3,202971E-3
4,500204E-3
8,067593E-3
3,851588E-3
6,085067E-4
6,085067E-4
7,418977E-3
3,851588E-3
-1,337342E-3
7,094669E-3
1,455375E-2
9,689133E-3
8,391901E-3
1,260791E-2
1,649960E-2
6,446052E-3
1,001344E-2
1,585099E-2
1,617530E-2
6,770361E-3
1,066206E-2
1,585099E-2
1,098637E-2
9,364825E-3
1,098637E-2
1,682391E-2
1,066206E-2
2,554355E-3
7,418977E-3
1,358083E-2
8,716209E-3
5,473128E-3
6,446052E-3
7,743285E-3
3,202971E-3
1,001344E-2
1,617530E-2
2,071561E-2
1,358083E-2
9,364825E-3
1,195929E-2
9,689133E-3
6,770361E-3
1,131067E-2
2,006699E-2
1,974268E-2
1,098637E-2
1,358083E-2
1,974268E-2
1,552668E-2
1,195929E-2
1,876976E-2
2,168853E-2
1,066206E-2
1,163498E-2
1,617530E-2
2,136422E-2
1,293221E-2
7,418977E-3
1,325652E-2
1,617530E-2
1,195929E-2
1,325652E-2
1,812114E-2
1,552668E-2
7,418977E-3
9,689133E-3
1,520237E-2
1,358083E-2
1,001344E-2
1,293221E-2
1,714822E-2
1,098637E-2
1,293221E-2
1,909407E-2
2,460731E-2
1,714822E-2
1,293221E-2
1,844545E-2
2,363438E-2
1,747253E-2
1,747253E-2
2,460731E-2
2,103992E-2
1,163498E-2
1,455375E-2
2,103992E-2
2,168853E-2
1,585099E-2
1,487806E-2
1,649960E-2
9,364825E-3
5,797436E-3
1,195929E-2
2,039130E-2
1,358083E-2
7,743285E-3
8,716209E-3
1,390514E-2
9,689133E-3
1,131067E-2
1,682391E-2
1,747253E-2
1,001344E-2
1,131067E-2
1,941838E-2
2,136422E-2
1,649960E-2
1,487806E-2
1,649960E-2
1,358083E-2
1,422945E-2
1,779684E-2
2,493161E-2
1,974268E-2
1,001344E-2
1,390514E-2
1,974268E-2
1,487806E-2
1,390514E-2
1,909407E-2
1,909407E-2
8,391901E-3
9,689133E-3
1,812114E-2
1,941838E-2
1,260791E-2
1,358083E-2
1,585099E-2
1,195929E-2
1,066206E-2
1,195929E-2
1,844545E-2
1,487806E-2
9,364825E-3
1,455375E-2
2,006699E-2
1,390514E-2
1,358083E-2
1,844545E-2
2,039130E-2
1,098637E-2
1,001344E-2
1,487806E-2
1,941838E-2
1,293221E-2
1,131067E-2
1,552668E-2
1,455375E-2
9,689133E-3
1,228360E-2
1,779684E-2
1,617530E-2
7,094669E-3
1,131067E-2
1,747253E-2
1,585099E-2
1,195929E-2
1,390514E-2
1,682391E-2
1,001344E-2
1,098637E-2
1,585099E-2
2,039130E-2
1,195929E-2
5,797436E-3
9,364825E-3
1,066206E-2
4,175896E-3
4,175896E-3
8,391901E-3
1,293221E-2
1,682391E-2
2,947193E-2
5,476796E-2
5,995689E-2
5,833535E-2
5,963258E-2
5,606519E-2
4,114702E-2
3,466086E-2
3,595809E-2
4,536302E-2
4,179564E-2
3,401224E-2
3,076916E-2
2,720177E-2
1,325652E-2
2,841986E-4
-6,850580E-3
-1,657982E-2
-3,668692E-2
-3,928139E-2
-3,603831E-2
-3,344384E-2
-3,928139E-2
-3,765985E-2
-2,760630E-2
-2,825491E-2
-2,663337E-2
-1,917429E-2
-4,580423E-3
-5,229039E-3
-1,106658E-2
-6,526271E-3
2,230047E-3
2,841986E-4
2,554355E-3
8,391901E-3
1,131067E-2
6,085067E-4
4,824512E-3
1,098637E-2
1,747253E-2
1,390514E-2
1,195929E-2
1,714822E-2
1,909407E-2
1,617530E-2
1,747253E-2
2,525592E-2
2,590454E-2
1,779684E-2
2,071561E-2
2,752608E-2
2,849900E-2
2,460731E-2
2,558023E-2
2,817469E-2
2,039130E-2
1,682391E-2
2,266146E-2
2,687746E-2
2,071561E-2
1,293221E-2
1,487806E-2
1,941838E-2
1,325652E-2
1,131067E-2
1,747253E-2
1,747253E-2
7,094669E-3
8,391901E-3
1,195929E-2
1,552668E-2
1,228360E-2
1,098637E-2
1,228360E-2
1,066206E-2
7,743285E-3
1,033775E-2
1,585099E-2
9,689133E-3
3,527280E-3
8,391901E-3
1,228360E-2
1,581431E-3
-1,337342E-3
-1,661650E-3
-1,333674E-2
-3,538969E-2
-3,020076E-2
1,581431E-3
4,568733E-2
9,465786E-2
1,624382E-1
2,405965E-1
3,181061E-1
3,952915E-1
4,838276E-1
5,863089E-1
6,741964E-1
7,481387E-1
8,318102E-1
9,229408E-1
9,994775E-1
1,070501E+0
1,129849E+0
1,148011E+0
1,105526E+0
1,029638E+0
9,378589E-1
8,347290E-1
7,147350E-1
5,911736E-1
4,672879E-1
3,330243E-1
1,854641E-1
4,082271E-2
-9,376515E-2
-2,280287E-1
-3,528873E-1
-4,501797E-1
-5,296352E-1
-6,042261E-1
-6,629258E-1
-6,976268E-1
-7,174096E-1
-7,342736E-1
-7,284361E-1
-7,112478E-1
-6,859517E-1
-6,677905E-1
-6,441160E-1
-6,142796E-1
-5,863891E-1
-5,607688E-1
-5,306081E-1
-4,946099E-1
-4,663951E-1
-4,466124E-1
-4,099655E-1
-3,716972E-1
-3,376448E-1
-3,087814E-1
-2,747291E-1
-2,403524E-1
-2,192724E-1
-1,939764E-1
-1,641400E-1
-1,375467E-1
-1,236015E-1
-1,116021E-1
-9,473807E-2
-7,690113E-2
-7,203651E-2
-6,198296E-2
-4,511893E-2
-3,474108E-2
-3,863277E-2
-3,247092E-2
-2,176875E-2
-1,366105E-2
-1,236382E-2
-8,472120E-3
-1,013034E-3
-3,607499E-3
-2,310266E-3
4,824512E-3
1,325652E-2
9,040517E-3
5,148820E-3
8,716209E-3
1,455375E-2
1,131067E-2
1,228360E-2
1,682391E-2
2,039130E-2
1,001344E-2
1,195929E-2
1,779684E-2
2,233715E-2
1,585099E-2
1,163498E-2
1,520237E-2
1,422945E-2
1,195929E-2
1,228360E-2
1,909407E-2
1,098637E-2
4,500204E-3
1,033775E-2
1,682391E-2
1,552668E-2
9,364825E-3
9,040517E-3
1,260791E-2
4,824512E-3
2,230047E-3
7,094669E-3
1,520237E-2
1,033775E-2
6,121744E-3
5,797436E-3
7,743285E-3
3,527280E-3
1,905739E-3
9,364825E-3
8,391901E-3
-6,887257E-4
2,878663E-3
8,716209E-3
1,001344E-2
4,824512E-3
5,148820E-3
8,391901E-3
3,202971E-3
2,554355E-3
7,743285E-3
1,617530E-2
5,473128E-3
-1,013034E-3
3,851588E-3
9,364825E-3
3,202971E-3
3,527280E-3
6,770361E-3
8,067593E-3
-2,634574E-3
-6,887257E-4
5,148820E-3
5,797436E-3
6,085067E-4
9,328148E-4
3,851588E-3
2,841986E-4
-2,310266E-3
6,085067E-4
7,743285E-3
2,230047E-3
-3,283190E-3
2,230047E-3
6,121744E-3
-6,887257E-4
1,905739E-3
5,797436E-3
6,446052E-3
-3,931807E-3
-1,337342E-3
5,148820E-3
8,391901E-3
1,257123E-3
6,085067E-4
4,175896E-3
2,230047E-3
-2,634574E-3
-1,661650E-3
4,500204E-3
2,878663E-3
-5,229039E-3
-1,337342E-3
5,797436E-3
-3,644176E-4
-1,661650E-3
1,257123E-3
3,527280E-3
-4,580423E-3
-1,985958E-3
1,581431E-3
7,094669E-3
1,581431E-3
-1,337342E-3
2,554355E-3
2,554355E-3
-1,013034E-3
2,554355E-3
1,066206E-2
8,391901E-3
2,230047E-3
3,851588E-3
9,040517E-3
5,797436E-3
4,500204E-3
8,391901E-3
9,040517E-3
6,085067E-4
1,581431E-3
6,446052E-3
8,716209E-3
5,797436E-3
2,554355E-3
4,500204E-3
3,202971E-3
-6,887257E-4
1,257123E-3
9,364825E-3
4,824512E-3
-3,931807E-3
-4,010948E-5
5,797436E-3
1,905739E-3
-3,644176E-4
2,554355E-3
5,797436E-3
-3,283190E-3
-6,887257E-4
3,202971E-3
5,473128E-3
-1,013034E-3
-4,580423E-3
-2,310266E-3
1,905739E-3
-2,310266E-3
-2,310266E-3
4,175896E-3
4,500204E-3
-7,174888E-3
-4,904731E-3
9,328148E-4
2,878663E-3
-1,985958E-3
-3,283190E-3
-3,644176E-4
-5,877655E-3
-7,174888E-3
-4,904731E-3
1,581431E-3
-3,931807E-3
-1,074228E-2
-7,823504E-3
-3,283190E-3
-8,472120E-3
-9,445044E-3
-7,823504E-3
-8,147812E-3
-1,917429E-2
-1,787705E-2
-1,139089E-2
-1,041797E-2
-1,625551E-2
-2,014721E-2
-1,787705E-2
-2,274168E-2
-2,533614E-2
-2,339029E-2
-1,755275E-2
-2,436322E-2
-3,182230E-2
-2,760630E-2
-2,014721E-2
-2,598476E-2
-2,760630E-2
-2,663337E-2
-2,566045E-2
-3,279523E-2
-3,214661E-2
-2,825491E-2
-2,436322E-2
-2,922784E-2
-3,247092E-2
-2,825491E-2
-2,955215E-2
-3,571400E-2
-3,311954E-2
-2,825491E-2
-3,084938E-2
-3,830846E-2
-3,636262E-2
-2,857922E-2
-3,182230E-2
-3,441677E-2
-3,279523E-2
-3,117369E-2
-3,765985E-2
-3,863277E-2
-3,506538E-2
-3,182230E-2
-3,863277E-2
-4,252447E-2
-4,057862E-2
-3,895708E-2
-4,479463E-2
-4,609186E-2
-3,960570E-2
-4,252447E-2
-5,225371E-2
-4,868632E-2
-4,317309E-2
-4,317309E-2
-4,836202E-2
-4,414601E-2
-3,863277E-2
-4,220016E-2
-4,090293E-2
-3,311954E-2
-2,112014E-2
-2,274168E-2
-2,144444E-2
-1,171520E-2
-1,013034E-3
2,554355E-3
9,364825E-3
2,266146E-2
3,271501E-2
3,239070E-2
4,439010E-2
5,801104E-2
6,611874E-2
6,838890E-2
7,357783E-2
8,233415E-2
8,622584E-2
8,784739E-2
9,660370E-2
1,053600E-1
1,040628E-1
9,725232E-2
1,027656E-1
1,082788E-1
1,037385E-1
1,030899E-1
1,060086E-1
1,063329E-1
9,498216E-2
9,530647E-2
1,014683E-1
1,024412E-1
9,336062E-2
9,141477E-2
9,336062E-2
8,914462E-2
8,330707E-2
8,265846E-2
8,979323E-2
8,525292E-2
7,422644E-2
7,714522E-2
8,298276E-2
7,649660E-2
7,357783E-2
7,325352E-2
7,260490E-2
6,417289E-2
6,222705E-2
6,611874E-2
7,195629E-2
6,222705E-2
5,606519E-2
5,801104E-2
5,703812E-2
5,055195E-2
5,152488E-2
5,865966E-2
5,638950E-2
4,471441E-2
4,633595E-2
5,476796E-2
5,249780E-2
4,536302E-2
4,601164E-2
4,666026E-2
4,017409E-2
3,790394E-2
4,179564E-2
4,957903E-2
4,179564E-2
3,530947E-2
3,984979E-2
4,244425E-2
3,693101E-2
3,433655E-2
3,822825E-2
3,757963E-2
2,785039E-2
2,849900E-2
3,433655E-2
4,049840E-2
3,239070E-2
2,914762E-2
3,271501E-2
2,785039E-2
2,298577E-2
2,785039E-2
3,401224E-2
2,882331E-2
2,201284E-2
2,460731E-2
3,174208E-2
2,720177E-2
2,331007E-2
2,752608E-2
2,947193E-2
1,941838E-2
1,941838E-2
2,525592E-2
3,109347E-2
2,687746E-2
2,039130E-2
2,331007E-2
2,460731E-2
2,006699E-2
2,168853E-2
2,914762E-2
2,622885E-2
1,520237E-2
1,909407E-2
2,525592E-2
2,493161E-2
2,168853E-2
2,201284E-2
2,558023E-2
1,714822E-2
1,552668E-2
2,006699E-2
2,687746E-2
2,039130E-2
1,552668E-2
1,812114E-2
2,168853E-2
1,747253E-2
1,876976E-2
2,395869E-2
2,233715E-2
1,195929E-2
1,455375E-2
2,071561E-2
2,233715E-2
1,844545E-2
1,649960E-2
1,974268E-2
1,617530E-2
1,487806E-2
1,779684E-2
2,395869E-2
1,941838E-2
1,325652E-2
1,617530E-2
1,876976E-2
1,455375E-2
1,520237E-2
1,974268E-2
2,136422E-2
1,066206E-2
1,293221E-2
1,941838E-2
2,201284E-2
1,585099E-2
1,812114E-2
1,909407E-2
1,487806E-2
1,293221E-2
1,552668E-2
2,460731E-2
2,006699E-2
1,228360E-2
1,714822E-2
2,266146E-2
1,779684E-2
1,714822E-2
2,071561E-2
2,136422E-2
1,293221E-2
1,390514E-2
1,909407E-2
2,525592E-2
1,682391E-2
1,617530E-2
1,909407E-2
1,487806E-2
1,260791E-2
1,714822E-2
2,266146E-2
2,039130E-2
1,260791E-2
1,585099E-2
2,363438E-2
1,909407E-2
1,649960E-2
2,071561E-2
2,136422E-2
1,422945E-2
1,358083E-2
1,747253E-2
2,363438E-2
1,747253E-2
1,228360E-2
1,487806E-2
1,714822E-2
1,358083E-2
1,390514E-2
1,941838E-2
1,844545E-2
1,033775E-2
1,228360E-2
1,844545E-2
1,909407E-2
1,520237E-2
1,649960E-2
2,233715E-2
1,617530E-2
1,390514E-2
1,747253E-2
2,331007E-2
1,649960E-2
1,131067E-2
1,585099E-2
2,298577E-2
1,617530E-2
1,617530E-2
2,168853E-2
2,233715E-2
1,358083E-2
1,422945E-2
2,071561E-2
2,168853E-2
1,714822E-2
1,552668E-2
2,136422E-2
1,617530E-2
1,325652E-2
1,844545E-2
2,720177E-2
2,136422E-2
1,487806E-2
1,585099E-2
2,266146E-2
1,747253E-2
1,747253E-2
2,136422E-2
2,331007E-2
1,358083E-2
1,390514E-2
2,006699E-2
2,266146E-2
1,714822E-2
1,520237E-2
1,812114E-2
1,649960E-2
1,228360E-2
1,131067E-2
1,941838E-2
1,649960E-2
1,001344E-2
1,487806E-2
2,006699E-2
1,552668E-2
1,325652E-2
1,585099E-2
1,812114E-2
1,195929E-2
1,325652E-2
1,909407E-2
2,298577E-2
1,552668E-2
1,098637E-2
1,390514E-2
1,455375E-2
9,689133E-3
1,066206E-2
2,006699E-2
1,747253E-2
8,716209E-3
1,066206E-2
1,779684E-2
1,358083E-2
9,689133E-3
1,163498E-2
1,033775E-2
4,824512E-3
7,418977E-3
9,040517E-3
1,293221E-2
8,391901E-3
6,446052E-3
8,067593E-3
1,066206E-2
6,121744E-3
1,001344E-2
1,747253E-2
1,876976E-2
8,716209E-3
1,033775E-2
1,422945E-2
2,006699E-2
1,520237E-2
1,163498E-2
1,812114E-2
1,812114E-2
1,682391E-2
2,103992E-2
2,720177E-2
2,039130E-2
6,770361E-3
1,033775E-2
2,266146E-2
2,266146E-2
1,682391E-2
1,682391E-2
1,779684E-2
8,716209E-3
7,094669E-3
9,364825E-3
1,422945E-2
3,527280E-3
4,500204E-3
1,066206E-2
1,163498E-2
6,121744E-3
1,195929E-2
2,103992E-2
1,422945E-2
3,202971E-3
8,067593E-3
1,325652E-2
1,098637E-2
1,390514E-2
2,233715E-2
2,849900E-2
2,168853E-2
2,136422E-2
2,687746E-2
2,785039E-2
1,747253E-2
1,649960E-2
2,136422E-2
2,331007E-2
1,520237E-2
1,358083E-2
2,136422E-2
1,941838E-2
1,390514E-2
1,552668E-2
1,682391E-2
1,585099E-2
1,228360E-2
1,001344E-2
1,163498E-2
1,163498E-2
1,098637E-2
1,455375E-2
2,103992E-2
1,585099E-2
8,067593E-3
1,293221E-2
1,358083E-2
4,175896E-3
8,716209E-3
1,974268E-2
2,201284E-2
5,797436E-3
5,797436E-3
1,747253E-2
1,909407E-2
9,328148E-4
-4,904731E-3
4,175896E-3
2,878663E-3
-5,877655E-3
-1,301243E-2
2,841986E-4
2,554355E-3
-3,283190E-3
1,905739E-3
1,066206E-2
1,001344E-2
8,067593E-3
1,552668E-2
1,844545E-2
1,163498E-2
1,585099E-2
2,395869E-2
3,141778E-2
2,882331E-2
2,849900E-2
3,141778E-2
3,076916E-2
2,655315E-2
2,622885E-2
3,174208E-2
3,012054E-2
1,876976E-2
1,520237E-2
2,201284E-2
2,266146E-2
1,779684E-2
1,714822E-2
1,909407E-2
1,195929E-2
1,163498E-2
1,747253E-2
2,006699E-2
1,520237E-2
1,552668E-2
1,909407E-2
2,266146E-2
1,844545E-2
1,585099E-2
2,039130E-2
1,876976E-2
1,066206E-2
1,422945E-2
2,136422E-2
1,585099E-2
4,500204E-3
5,797436E-3
1,844545E-2
7,418977E-3
-4,904731E-3
6,085067E-4
1,617530E-2
1,422945E-2
7,094669E-3
4,824512E-3
9,689133E-3
3,527280E-3
6,085067E-4
9,364825E-3
1,131067E-2
5,797436E-3
9,040517E-3
1,812114E-2
1,649960E-2
8,391901E-3
8,391901E-3
1,260791E-2
8,067593E-3
1,001344E-2
1,195929E-2
1,487806E-2
8,391901E-3
9,689133E-3
1,812114E-2
1,876976E-2
1,195929E-2
1,195929E-2
1,909407E-2
1,909407E-2
8,391901E-3
1,228360E-2
2,168853E-2
2,460731E-2
1,974268E-2
1,779684E-2
1,520237E-2
7,743285E-3
9,364825E-3
7,418977E-3
9,364825E-3
7,743285E-3
6,770361E-3
1,098637E-2
1,260791E-2
-2,634574E-3
-3,931807E-3
1,001344E-2
1,390514E-2
-4,256115E-3
-1,985958E-3
3,851588E-3
9,689133E-3
1,228360E-2
1,001344E-2
1,195929E-2
1,001344E-2
1,066206E-2
3,141778E-2
6,125412E-2
6,611874E-2
5,930827E-2
6,092981E-2
6,676736E-2
4,925472E-2
3,628240E-2
4,244425E-2
5,120057E-2
4,147133E-2
4,147133E-2
4,374148E-2
4,049840E-2
2,460731E-2
9,364825E-3
-4,010948E-5
-1,268813E-2
-2,079583E-2
-2,241737E-2
-1,917429E-2
-2,760630E-2
-3,668692E-2
-2,857922E-2
-1,625551E-2
-1,366105E-2
-1,463397E-2
-1,041797E-2
-7,823504E-3
-1,366105E-2
-5,877655E-3
6,121744E-3
9,689133E-3
1,257123E-3
6,085067E-4
8,716209E-3
1,941838E-2
1,714822E-2
1,649960E-2
2,331007E-2
2,622885E-2
2,525592E-2
2,947193E-2
3,206639E-2
3,693101E-2
4,017409E-2
3,887686E-2
4,244425E-2
3,822825E-2
3,401224E-2
4,211994E-2
5,541658E-2
4,860611E-2
4,568733E-2
4,925472E-2
5,152488E-2
3,920117E-2
4,017409E-2
5,087626E-2
5,249780E-2
4,471441E-2
3,952548E-2
4,406579E-2
4,795749E-2
4,244425E-2
4,406579E-2
4,633595E-2
3,498517E-2
3,498517E-2
3,822825E-2
4,309287E-2
3,822825E-2
3,563378E-2
3,660671E-2
3,401224E-2
3,628240E-2
3,920117E-2
4,341718E-2
4,406579E-2
3,725532E-2
3,401224E-2
3,368793E-2
3,368793E-2
3,109347E-2
2,622885E-2
2,590454E-2
1,260791E-2
4,500204E-3
1,228360E-2
3,952548E-2
7,098336E-2
1,170351E-1
1,887072E-1
2,717301E-1
3,450237E-1
4,306411E-1
5,250147E-1
6,187398E-1
6,972223E-1
7,867314E-1
8,755918E-1
9,641279E-1
1,035151E+0
1,106499E+0
1,167469E+0
1,185630E+0
1,145092E+0
1,067258E+0
9,761273E-1
8,632681E-1
7,403553E-1
6,271718E-1
5,049076E-1
3,674010E-1
2,182192E-1
7,487506E-2
-6,814481E-2
-2,127862E-1
-3,324559E-1
-4,290997E-1
-5,111497E-1
-5,870378E-1
-6,437917E-1
-6,804385E-1
-7,002213E-1
-7,141665E-1
-7,073561E-1
-6,836816E-1
-6,648717E-1
-6,493049E-1
-6,194686E-1
-5,812002E-1
-5,516882E-1
-5,286623E-1
-4,972044E-1
-4,647736E-1
-4,401262E-1
-4,041280E-1
-3,661839E-1
-3,288885E-1
-3,009980E-1
-2,731075E-1
-2,387309E-1
-2,069487E-1
-1,852200E-1
-1,592754E-1
-1,281418E-1
-1,070618E-1
-9,960269E-2
-8,079283E-2
-6,198296E-2
-5,355095E-2
-4,901063E-2
-3,474108E-2
-1,917429E-2
-1,398536E-2
-9,120736E-3
-4,010948E-5
1,293221E-2
1,066206E-2
9,689133E-3
1,747253E-2
2,720177E-2
2,687746E-2
2,428300E-2
3,401224E-2
4,049840E-2
3,271501E-2
3,790394E-2
3,725532E-2
3,076916E-2
3,239070E-2
3,628240E-2
3,660671E-2
3,206639E-2
3,076916E-2
2,752608E-2
3,206639E-2
2,655315E-2
2,752608E-2
4,082271E-2
4,471441E-2
2,785039E-2
2,201284E-2
3,174208E-2
3,401224E-2
2,493161E-2
3,044485E-2
3,757963E-2
4,211994E-2
3,595809E-2
3,239070E-2
3,336362E-2
3,141778E-2
2,947193E-2
3,433655E-2
4,082271E-2
3,725532E-2
3,012054E-2
3,336362E-2
3,790394E-2
3,336362E-2
3,012054E-2
3,141778E-2
3,433655E-2
2,979624E-2
2,752608E-2
2,979624E-2
3,368793E-2
2,687746E-2
2,039130E-2
1,974268E-2
1,974268E-2
1,682391E-2
1,617530E-2
1,941838E-2
2,136422E-2
1,682391E-2
1,876976E-2
2,428300E-2
1,779684E-2
9,689133E-3
1,131067E-2
1,552668E-2
9,689133E-3
7,094669E-3
1,228360E-2
2,233715E-2
1,714822E-2
1,228360E-2
1,228360E-2
1,649960E-2
9,689133E-3
9,689133E-3
1,358083E-2
7,743285E-3
-4,010948E-5
2,554355E-3
8,716209E-3
1,195929E-2
4,500204E-3
2,878663E-3
6,121744E-3
-1,985958E-3
-3,931807E-3
2,230047E-3
7,418977E-3
2,230047E-3
-4,904731E-3
-2,310266E-3
4,500204E-3
-4,010948E-5
-1,013034E-3
1,905739E-3
1,257123E-3
-8,472120E-3
-3,931807E-3
9,328148E-4
4,175896E-3
-4,010948E-5
-3,283190E-3
-1,985958E-3
-3,283190E-3
-7,174888E-3
-5,553347E-3
2,230047E-3
-6,887257E-4
-1,074228E-2
-5,229039E-3
1,905739E-3
2,841986E-4
-2,634574E-3
-3,607499E-3
6,085067E-4
-7,174888E-3
-8,796428E-3
-5,229039E-3
-3,644176E-4
-5,553347E-3
-1,528259E-2
-1,852567E-2
-1,203951E-2
-1,139089E-2
-6,526271E-3
-1,013034E-3
-2,634574E-3
-1,560690E-2
-1,041797E-2
-4,904731E-3
-3,607499E-3
-2,310266E-3
2,230047E-3
5,797436E-3
-1,013034E-3
-3,607499E-3
-4,010948E-5
5,473128E-3
1,905739E-3
-1,013034E-3
9,328148E-4
4,500204E-3
-3,607499E-3
-5,877655E-3
2,554355E-3
7,743285E-3
-3,283190E-3
-2,634574E-3
9,328148E-4
2,878663E-3
-3,607499E-3
-1,337342E-3
3,202971E-3
6,121744E-3
4,500204E-3
6,770361E-3
1,325652E-2
9,040517E-3
-6,887257E-4
1,581431E-3
5,148820E-3
-1,013034E-3
-1,985958E-3
-3,644176E-4
2,841986E-4
-7,823504E-3
-1,041797E-2
-8,147812E-3
-2,958882E-3
-1,139089E-2
-1,463397E-2
-1,203951E-2
-1,268813E-2
-1,755275E-2
-1,917429E-2
-1,430967E-2
-1,560690E-2
-2,760630E-2
-2,630907E-2
-1,917429E-2
-2,176875E-2
-2,630907E-2
-2,663337E-2
-2,566045E-2
-3,084938E-2
-3,182230E-2
-3,117369E-2
-2,728199E-2
-3,311954E-2
-3,830846E-2
-3,344384E-2
-2,825491E-2
-3,506538E-2
-3,765985E-2
-3,441677E-2
-3,441677E-2
-4,576755E-2
-4,317309E-2
-3,830846E-2
-3,538969E-2
-4,155155E-2
-4,317309E-2
-3,928139E-2
-4,382170E-2
-4,836202E-2
-4,641617E-2
-4,090293E-2
-4,447032E-2
-5,322664E-2
-4,998356E-2
-4,349739E-2
-4,868632E-2
-4,998356E-2
-4,836202E-2
-4,803771E-2
-5,711833E-2
-5,582110E-2
-5,225371E-2
-4,933494E-2
-5,776695E-2
-6,165865E-2
-5,614541E-2
-5,484818E-2
-6,003711E-2
-6,003711E-2
-5,225371E-2
-5,063217E-2
-5,679403E-2
-5,257802E-2
-4,479463E-2
-4,414601E-2
-4,447032E-2
-3,765985E-2
-2,728199E-2
-2,922784E-2
-2,533614E-2
-1,430967E-2
1,257123E-3
1,581431E-3
3,202971E-3
1,487806E-2
2,655315E-2
2,849900E-2
3,725532E-2
5,249780E-2
5,963258E-2
5,509227E-2
6,190274E-2
7,455075E-2
7,973968E-2
8,038830E-2
8,460430E-2
8,882031E-2
8,557723E-2
8,622584E-2
9,238770E-2
9,790094E-2
9,238770E-2
8,557723E-2
8,752308E-2
9,400924E-2
8,882031E-2
8,590154E-2
9,271201E-2
9,173908E-2
7,973968E-2
8,168553E-2
8,395569E-2
8,492861E-2
8,006399E-2
7,811814E-2
7,941537E-2
7,325352E-2
7,065906E-2
7,228060E-2
7,519937E-2
6,676736E-2
5,833535E-2
6,028120E-2
6,449720E-2
5,865966E-2
5,509227E-2
5,801104E-2
5,898396E-2
4,633595E-2
4,698456E-2
5,217349E-2
5,379503E-2
4,698456E-2
4,439010E-2
4,633595E-2
4,471441E-2
3,984979E-2
4,017409E-2
4,601164E-2
4,179564E-2
3,239070E-2
3,206639E-2
3,660671E-2
3,563378E-2
3,368793E-2
3,401224E-2
3,757963E-2
2,785039E-2
2,558023E-2
2,979624E-2
3,368793E-2
2,655315E-2
2,298577E-2
2,590454E-2
2,849900E-2
2,266146E-2
2,201284E-2
3,109347E-2
2,914762E-2
1,552668E-2
1,747253E-2
2,558023E-2
2,363438E-2
1,876976E-2
1,812114E-2
2,006699E-2
1,714822E-2
1,747253E-2
1,974268E-2
2,655315E-2
1,844545E-2
1,487806E-2
1,779684E-2
2,201284E-2
1,876976E-2
1,974268E-2
2,525592E-2
2,395869E-2
1,520237E-2
1,941838E-2
2,590454E-2
2,817469E-2
2,039130E-2
1,909407E-2
2,039130E-2
1,033775E-2
6,121744E-3
1,325652E-2
2,331007E-2
1,812114E-2
1,195929E-2
1,585099E-2
1,974268E-2
1,260791E-2
1,260791E-2
1,747253E-2
1,844545E-2
1,033775E-2
1,228360E-2
2,071561E-2
2,460731E-2
1,941838E-2
1,682391E-2
1,844545E-2
1,714822E-2
1,195929E-2
1,617530E-2
2,428300E-2
2,103992E-2
1,325652E-2
1,487806E-2
2,168853E-2
1,941838E-2
1,909407E-2
2,168853E-2
2,331007E-2
1,552668E-2
1,812114E-2
2,233715E-2
2,720177E-2
2,168853E-2
1,909407E-2
2,363438E-2
2,428300E-2
1,812114E-2
1,941838E-2
2,493161E-2
2,201284E-2
1,228360E-2
1,228360E-2
1,747253E-2
2,039130E-2
1,455375E-2
1,293221E-2
1,682391E-2
1,033775E-2
7,094669E-3
8,067593E-3
1,585099E-2
1,390514E-2
7,743285E-3
1,033775E-2
1,682391E-2
1,163498E-2
1,163498E-2
1,487806E-2
1,617530E-2
6,121744E-3
1,163498E-2
2,071561E-2
2,168853E-2
1,747253E-2
1,552668E-2
1,974268E-2
1,649960E-2
1,293221E-2
1,520237E-2
2,493161E-2
1,974268E-2
1,098637E-2
1,455375E-2
1,974268E-2
1,487806E-2
1,260791E-2
1,520237E-2
1,617530E-2
7,743285E-3
9,040517E-3
1,552668E-2
1,909407E-2
1,195929E-2
1,033775E-2
1,293221E-2
1,260791E-2
8,391901E-3
1,001344E-2
1,779684E-2
1,552668E-2
7,743285E-3
1,098637E-2
1,455375E-2
1,195929E-2
1,098637E-2
1,455375E-2
1,617530E-2
6,770361E-3
8,716209E-3
1,520237E-2
2,136422E-2
1,195929E-2
1,066206E-2
1,455375E-2
1,585099E-2
1,066206E-2
1,195929E-2
2,363438E-2
2,168853E-2
1,131067E-2
1,358083E-2
1,974268E-2
1,909407E-2
1,552668E-2
1,682391E-2
1,812114E-2
9,364825E-3
8,716209E-3
1,358083E-2
1,844545E-2
1,098637E-2
7,094669E-3
1,066206E-2
1,325652E-2
7,743285E-3
6,770361E-3
1,163498E-2
1,131067E-2
3,851588E-3
7,418977E-3
1,325652E-2
1,293221E-2
6,770361E-3
9,689133E-3
1,390514E-2
2,554355E-3
1,257123E-3
7,418977E-3
1,260791E-2
8,391901E-3
6,121744E-3
8,067593E-3
1,163498E-2
5,473128E-3
5,797436E-3
1,066206E-2
9,364825E-3
2,230047E-3
7,094669E-3
1,260791E-2
1,390514E-2
1,066206E-2
9,040517E-3
1,163498E-2
7,094669E-3
3,851588E-3
9,364825E-3
1,812114E-2
1,260791E-2
5,148820E-3
9,689133E-3
1,747253E-2
1,098637E-2
9,364825E-3
1,358083E-2
1,358083E-2
1,257123E-3
2,878663E-3
1,001344E-2
1,325652E-2
8,067593E-3
5,797436E-3
9,040517E-3
7,094669E-3
3,202971E-3
6,446052E-3
1,585099E-2
1,033775E-2
2,554355E-3
8,067593E-3
1,390514E-2
1,293221E-2
1,228360E-2
1,195929E-2
1,552668E-2
1,260791E-2
1,131067E-2
9,364825E-3
1,649960E-2
1,131067E-2
8,067593E-3
8,716209E-3
1,001344E-2
7,743285E-3
1,001344E-2
1,714822E-2
1,552668E-2
6,770361E-3
8,391901E-3
1,358083E-2
1,552668E-2
1,066206E-2
1,131067E-2
1,358083E-2
1,066206E-2
1,293221E-2
1,552668E-2
2,071561E-2
1,682391E-2
8,391901E-3
9,040517E-3
1,325652E-2
9,689133E-3
1,131067E-2
1,552668E-2
1,585099E-2
7,743285E-3
6,446052E-3
1,098637E-2
1,617530E-2
7,418977E-3
6,121744E-3
1,131067E-2
8,391901E-3
6,770361E-3
8,067593E-3
1,455375E-2
1,228360E-2
1,581431E-3
2,878663E-3
1,195929E-2
6,121744E-3
6,121744E-3
1,001344E-2
1,131067E-2
1,581431E-3
4,500204E-3
9,364825E-3
1,422945E-2
6,121744E-3
2,230047E-3
6,770361E-3
6,770361E-3
-4,010948E-5
5,148820E-3
1,195929E-2
9,689133E-3
4,500204E-3
7,094669E-3
1,163498E-2
9,364825E-3
4,824512E-3
6,121744E-3
1,001344E-2
4,175896E-3
3,527280E-3
1,098637E-2
1,682391E-2
1,033775E-2
4,500204E-3
7,094669E-3
1,228360E-2
7,418977E-3
9,040517E-3
1,422945E-2
1,390514E-2
6,446052E-3
8,067593E-3
1,520237E-2
1,649960E-2
1,098637E-2
1,260791E-2
1,714822E-2
1,260791E-2
8,716209E-3
1,066206E-2
1,779684E-2
1,325652E-2
6,770361E-3
1,131067E-2
1,617530E-2
1,163498E-2
1,131067E-2
1,552668E-2
1,649960E-2
6,446052E-3
8,716209E-3
1,487806E-2
1,844545E-2
1,066206E-2
1,001344E-2
1,487806E-2
1,390514E-2
7,418977E-3
7,743285E-3
1,649960E-2
1,455375E-2
4,824512E-3
7,094669E-3
1,195929E-2
9,364825E-3
7,743285E-3
8,391901E-3
1,163498E-2
1,905739E-3
3,527280E-3
8,391901E-3
1,520237E-2
8,391901E-3
9,328148E-4
3,527280E-3
8,067593E-3
5,148820E-3
7,094669E-3
1,228360E-2
1,487806E-2
4,500204E-3
7,094669E-3
1,390514E-2
1,552668E-2
1,260791E-2
1,195929E-2
1,617530E-2
1,195929E-2
9,040517E-3
1,358083E-2
2,168853E-2
1,585099E-2
8,067593E-3
1,390514E-2
2,006699E-2
1,552668E-2
1,422945E-2
1,909407E-2
2,103992E-2
1,131067E-2
1,422945E-2
2,039130E-2
2,136422E-2
1,520237E-2
1,552668E-2
1,844545E-2
1,844545E-2
1,455375E-2
1,487806E-2
2,363438E-2
2,039130E-2
1,228360E-2
1,585099E-2
2,136422E-2
1,812114E-2
1,747253E-2
1,974268E-2
1,844545E-2
9,364825E-3
2,071561E-2
3,693101E-2
5,736242E-2
7,001044E-2
6,936182E-2
7,163198E-2
7,033475E-2
5,703812E-2
4,957903E-2
5,120057E-2
4,990334E-2
4,244425E-2
4,698456E-2
4,925472E-2
3,855255E-2
2,687746E-2
1,552668E-2
4,175896E-3
-1,366105E-2
-2,436322E-2
-2,922784E-2
-2,987645E-2
-3,960570E-2
-4,479463E-2
-3,798416E-2
-3,214661E-2
-3,376815E-2
-2,922784E-2
-1,787705E-2
-1,528259E-2
-2,144444E-2
-1,430967E-2
-6,201963E-3
2,841986E-4
-2,958882E-3
-6,887257E-4
4,824512E-3
3,527280E-3
1,581431E-3
6,770361E-3
1,649960E-2
1,390514E-2
1,033775E-2
1,714822E-2
2,395869E-2
1,909407E-2
2,103992E-2
2,558023E-2
3,012054E-2
2,006699E-2
1,909407E-2
2,460731E-2
3,044485E-2
2,590454E-2
2,233715E-2
2,525592E-2
2,947193E-2
2,298577E-2
2,428300E-2
3,076916E-2
2,882331E-2
1,876976E-2
2,006699E-2
2,687746E-2
3,012054E-2
2,558023E-2
2,363438E-2
2,493161E-2
2,298577E-2
1,941838E-2
1,941838E-2
2,622885E-2
2,071561E-2
1,325652E-2
1,682391E-2
2,460731E-2
1,682391E-2
1,358083E-2
1,585099E-2
1,779684E-2
7,418977E-3
9,040517E-3
1,422945E-2
1,714822E-2
1,033775E-2
4,500204E-3
2,554355E-3
-2,310266E-3
-1,690413E-2
-2,566045E-2
-1,398536E-2
9,364825E-3
4,406579E-2
1,014683E-1
1,757349E-1
2,525959E-1
3,291326E-1
4,128041E-1
5,029618E-1
5,879305E-1
6,780881E-1
7,698673E-1
8,587278E-1
9,359131E-1
1,014071E+0
1,086716E+0
1,143470E+0
1,155470E+0
1,114607E+0
1,040665E+0
9,401291E-1
8,211080E-1
7,088974E-1
5,957139E-1
4,643691E-1
3,207006E-1
1,754106E-1
3,044485E-2
-1,193855E-1
-2,520275E-1
-3,665083E-1
-4,612062E-1
-5,565528E-1
-6,324409E-1
-6,820600E-1
-7,161124E-1
-7,401112E-1
-7,446515E-1
-7,333007E-1
-7,170853E-1
-7,060588E-1
-6,739523E-1
-6,376298E-1
-6,074692E-1
-5,824974E-1
-5,542826E-1
-5,237977E-1
-4,952586E-1
-4,647736E-1
-4,294240E-1
-3,882369E-1
-3,587249E-1
-3,318073E-1
-2,945119E-1
-2,581894E-1
-2,306232E-1
-2,014354E-1
-1,706262E-1
-1,459788E-1
-1,346280E-1
-1,164667E-1
-9,214361E-2
-7,527959E-2
-6,814481E-2
-5,776695E-2
-4,447032E-2
-3,895708E-2
-3,247092E-2
-2,306598E-2
-1,041797E-2
-6,526271E-3
-9,769352E-3
-3,607499E-3
9,364825E-3
6,770361E-3
1,163498E-2
1,585099E-2
1,941838E-2
1,455375E-2
1,779684E-2
2,395869E-2
3,109347E-2
2,201284E-2
1,974268E-2
2,266146E-2
2,363438E-2
1,812114E-2
2,071561E-2
2,785039E-2
2,752608E-2
1,617530E-2
1,747253E-2
2,428300E-2
2,298577E-2
1,747253E-2
1,876976E-2
2,103992E-2
1,422945E-2
1,422945E-2
1,714822E-2
2,460731E-2
1,779684E-2
1,325652E-2
1,682391E-2
2,071561E-2
1,455375E-2
1,487806E-2
2,233715E-2
1,812114E-2
8,067593E-3
1,325652E-2
1,812114E-2
1,941838E-2
1,455375E-2
1,358083E-2
1,552668E-2
1,131067E-2
8,716209E-3
1,066206E-2
1,649960E-2
1,098637E-2
4,500204E-3
8,391901E-3
1,422945E-2
1,066206E-2
8,067593E-3
1,131067E-2
1,228360E-2
2,554355E-3
5,148820E-3
1,066206E-2
1,455375E-2
9,689133E-3
6,770361E-3
1,033775E-2
7,094669E-3
5,473128E-3
7,418977E-3
1,390514E-2
1,001344E-2
3,527280E-3
5,797436E-3
1,098637E-2
7,743285E-3
7,743285E-3
1,131067E-2
1,520237E-2
5,148820E-3
5,797436E-3
1,098637E-2
1,422945E-2
9,040517E-3
6,770361E-3
7,743285E-3
9,364825E-3
6,770361E-3
5,473128E-3
1,325652E-2
8,716209E-3
6,085067E-4
6,121744E-3
1,163498E-2
7,743285E-3
7,094669E-3
7,094669E-3
9,364825E-3
2,230047E-3
1,257123E-3
6,446052E-3
1,487806E-2
6,770361E-3
-4,010948E-5
2,554355E-3
6,770361E-3
3,202971E-3
3,202971E-3
7,094669E-3
8,716209E-3
-6,887257E-4
2,841986E-4
7,418977E-3
8,391901E-3
2,554355E-3
2,878663E-3
4,500204E-3
1,581431E-3
-1,337342E-3
3,527280E-3
1,228360E-2
7,743285E-3
2,841986E-4
2,554355E-3
8,716209E-3
4,824512E-3
4,500204E-3
8,716209E-3
8,716209E-3
6,085067E-4
2,230047E-3
7,743285E-3
1,098637E-2
5,473128E-3
3,527280E-3
5,473128E-3
2,230047E-3
1,257123E-3
4,175896E-3
9,689133E-3
7,094669E-3
-2,958882E-3
-1,661650E-3
4,175896E-3
2,230047E-3
1,581431E-3
3,527280E-3
4,175896E-3
-3,931807E-3
-1,337342E-3
3,202971E-3
7,418977E-3
-4,010948E-5
-4,904731E-3
-1,013034E-3
6,085067E-4
-4,580423E-3
-2,634574E-3
5,148820E-3
1,905739E-3
-8,796428E-3
-5,229039E-3
1,581431E-3
2,841986E-4
-2,310266E-3
-1,661650E-3
-6,887257E-4
-1,041797E-2
-1,106658E-2
-7,499196E-3
-2,634574E-3
-7,499196E-3
-1,268813E-2
-8,796428E-3
-9,120736E-3
-1,463397E-2
-1,560690E-2
-1,009366E-2
-9,120736E-3
-2,079583E-2
-2,014721E-2
-1,430967E-2
-1,398536E-2
-1,917429E-2
-2,209306E-2
-2,014721E-2
-2,663337E-2
-2,760630E-2
-2,566045E-2
-1,852567E-2
-2,533614E-2
-3,052507E-2
-2,825491E-2
-2,857922E-2
-3,376815E-2
-3,344384E-2
-2,598476E-2
-2,793061E-2
-3,733554E-2
-3,409246E-2
-2,825491E-2
-3,084938E-2
-3,603831E-2
-3,311954E-2
-3,117369E-2
-3,668692E-2
-3,928139E-2
-3,636262E-2
-2,760630E-2
-3,701123E-2
-4,220016E-2
-3,993001E-2
-3,701123E-2
-4,220016E-2
-3,928139E-2
-3,506538E-2
-3,798416E-2
-4,738909E-2
-4,641617E-2
-4,155155E-2
-3,993001E-2
-4,609186E-2
-4,609186E-2
-4,414601E-2
-4,933494E-2
-4,933494E-2
-4,479463E-2
-3,960570E-2
-4,479463E-2
-4,998356E-2
-4,414601E-2
-3,928139E-2
-4,057862E-2
-3,603831E-2
-2,760630E-2
-2,274168E-2
-2,598476E-2
-1,884998E-2
-6,526271E-3
3,851588E-3
7,094669E-3
1,358083E-2
2,655315E-2
3,303932E-2
3,628240E-2
4,601164E-2
6,384859E-2
6,547013E-2
6,547013E-2
7,519937E-2
8,655015E-2
8,849600E-2
9,141477E-2
9,660370E-2
1,037385E-1
9,627940E-2
9,757663E-2
1,030899E-1
1,102246E-1
1,040628E-1
1,021169E-1
1,053600E-1
1,056843E-1
1,001711E-1
1,008197E-1
1,053600E-1
1,021169E-1
8,914462E-2
9,238770E-2
9,919817E-2
9,433355E-2
9,109047E-2
8,849600E-2
8,914462E-2
8,200984E-2
7,682091E-2
8,006399E-2
8,622584E-2
7,617229E-2
6,871321E-2
7,001044E-2
7,163198E-2
6,482151E-2
6,514582E-2
6,903752E-2
6,806459E-2
5,541658E-2
5,671381E-2
6,384859E-2
6,384859E-2
5,509227E-2
5,574088E-2
5,801104E-2
5,120057E-2
4,763318E-2
5,087626E-2
5,703812E-2
5,152488E-2
4,276856E-2
4,439010E-2
4,860611E-2
4,276856E-2
4,244425E-2
4,568733E-2
4,730887E-2
3,628240E-2
3,563378E-2
4,017409E-2
4,406579E-2
3,660671E-2
3,466086E-2
3,693101E-2
3,368793E-2
3,012054E-2
3,174208E-2
3,790394E-2
3,433655E-2
2,720177E-2
2,947193E-2
3,563378E-2
3,206639E-2
2,785039E-2
2,785039E-2
3,239070E-2
2,460731E-2
2,720177E-2
3,109347E-2
3,595809E-2
2,947193E-2
2,395869E-2
2,655315E-2
2,914762E-2
2,201284E-2
2,298577E-2
2,752608E-2
2,687746E-2
1,812114E-2
2,136422E-2
2,525592E-2
2,849900E-2
2,006699E-2
1,779684E-2
2,395869E-2
1,714822E-2
1,552668E-2
1,941838E-2
2,752608E-2
2,363438E-2
1,812114E-2
2,168853E-2
2,687746E-2
2,039130E-2
1,941838E-2
2,233715E-2
2,298577E-2
1,520237E-2
1,779684E-2
2,558023E-2
2,914762E-2
2,266146E-2
2,006699E-2
2,201284E-2
1,974268E-2
1,779684E-2
2,201284E-2
2,817469E-2
2,363438E-2
1,779684E-2
2,428300E-2
2,979624E-2
2,493161E-2
2,136422E-2
2,168853E-2
2,331007E-2
1,228360E-2
1,228360E-2
1,585099E-2
1,876976E-2
1,390514E-2
1,163498E-2
1,001344E-2
7,743285E-3
1,905739E-3
-3,644176E-4
7,743285E-3
9,689133E-3
4,500204E-3
3,851588E-3
5,473128E-3
7,743285E-3
9,364825E-3
1,131067E-2
1,649960E-2
1,001344E-2
9,689133E-3
1,487806E-2
2,298577E-2
1,682391E-2
1,455375E-2
1,714822E-2
1,812114E-2
1,358083E-2
1,066206E-2
1,422945E-2
1,098637E-2
9,328148E-4
8,391901E-3
1,390514E-2
9,364825E-3
8,391901E-3
1,487806E-2
1,585099E-2
8,391901E-3
8,067593E-3
1,163498E-2
1,390514E-2
6,770361E-3
4,824512E-3
1,520237E-2
1,585099E-2
1,033775E-2
3,851588E-3
8,067593E-3
1,033775E-2
1,581431E-3
9,328148E-4
5,797436E-3
6,770361E-3
1,581431E-3
6,085067E-4
9,328148E-4
-8,147812E-3
-5,553347E-3
-3,644176E-4
8,067593E-3
6,770361E-3
1,905739E-3
3,527280E-3
1,001344E-2
7,418977E-3
8,716209E-3
1,131067E-2
8,067593E-3
2,878663E-3
7,743285E-3
1,520237E-2
1,812114E-2
1,098637E-2
9,040517E-3
1,260791E-2
1,195929E-2
1,293221E-2
1,520237E-2
1,941838E-2
1,325652E-2
3,851588E-3
8,391901E-3
1,390514E-2
7,743285E-3
5,797436E-3
7,094669E-3
6,770361E-3
9,328148E-4
7,094669E-3
1,649960E-2
2,071561E-2
1,228360E-2
6,446052E-3
1,487806E-2
1,974268E-2
1,714822E-2
2,071561E-2
2,882331E-2
2,590454E-2
2,071561E-2
2,331007E-2
2,849900E-2
2,201284E-2
2,103992E-2
2,655315E-2
2,947193E-2
1,779684E-2
1,325652E-2
1,585099E-2
2,266146E-2
1,520237E-2
9,689133E-3
1,066206E-2
8,391901E-3
2,230047E-3
6,446052E-3
1,422945E-2
1,552668E-2
3,202971E-3
-1,985958E-3
1,001344E-2
2,039130E-2
1,617530E-2
1,001344E-2
4,500204E-3
-6,887257E-4
4,824512E-3
1,098637E-2
2,071561E-2
2,039130E-2
1,487806E-2
1,779684E-2
2,136422E-2
1,001344E-2
1,520237E-2
2,622885E-2
2,752608E-2
1,098637E-2
1,325652E-2
2,525592E-2
2,493161E-2
1,812114E-2
1,617530E-2
2,558023E-2
2,201284E-2
1,293221E-2
7,094669E-3
1,066206E-2
9,689133E-3
5,148820E-3
9,364825E-3
1,520237E-2
1,098637E-2
1,033775E-2
5,473128E-3
-1,013034E-3
-9,769352E-3
-2,958882E-3
1,195929E-2
2,136422E-2
1,585099E-2
1,358083E-2
1,682391E-2
1,260791E-2
1,358083E-2
1,941838E-2
2,687746E-2
2,363438E-2
2,071561E-2
2,590454E-2
3,239070E-2
2,655315E-2
2,525592E-2
3,044485E-2
2,817469E-2
1,747253E-2
2,428300E-2
3,109347E-2
3,044485E-2
2,493161E-2
2,136422E-2
2,298577E-2
1,520237E-2
1,098637E-2
1,779684E-2
2,882331E-2
2,525592E-2
1,812114E-2
1,812114E-2
2,168853E-2
1,747253E-2
1,520237E-2
1,714822E-2
2,428300E-2
1,844545E-2
1,909407E-2
2,136422E-2
2,525592E-2
2,136422E-2
2,136422E-2
2,655315E-2
2,882331E-2
2,428300E-2
2,655315E-2
3,563378E-2
3,109347E-2
2,331007E-2
2,882331E-2
3,368793E-2
2,947193E-2
2,882331E-2
3,239070E-2
3,595809E-2
2,979624E-2
2,752608E-2
2,428300E-2
2,622885E-2
1,649960E-2
2,039130E-2
3,206639E-2
3,563378E-2
3,109347E-2
2,947193E-2
3,239070E-2
3,076916E-2
2,136422E-2
3,174208E-2
3,984979E-2
4,341718E-2
4,082271E-2
4,179564E-2
4,471441E-2
4,114702E-2
3,595809E-2
4,211994E-2
5,444365E-2
5,087626E-2
4,276856E-2
4,536302E-2
5,184919E-2
4,763318E-2
4,893041E-2
5,055195E-2
5,249780E-2
4,114702E-2
4,049840E-2
4,601164E-2
4,925472E-2
4,439010E-2
4,147133E-2
4,439010E-2
4,341718E-2
4,147133E-2
3,920117E-2
4,439010E-2
4,374148E-2
3,563378E-2
3,855255E-2
4,503872E-2
3,984979E-2
3,984979E-2
4,341718E-2
4,406579E-2
3,530947E-2
3,693101E-2
4,276856E-2
4,471441E-2
3,790394E-2
3,693101E-2
4,049840E-2
4,017409E-2
3,433655E-2
3,595809E-2
4,503872E-2
4,244425E-2
3,466086E-2
3,920117E-2
4,568733E-2
4,179564E-2
3,952548E-2
4,309287E-2
4,503872E-2
3,693101E-2
3,887686E-2
4,536302E-2
5,184919E-2
4,568733E-2
4,082271E-2
4,503872E-2
4,568733E-2
3,952548E-2
4,147133E-2
5,022765E-2
4,860611E-2
3,984979E-2
4,211994E-2
4,860611E-2
4,860611E-2
4,341718E-2
4,211994E-2
4,568733E-2
3,790394E-2
3,660671E-2
3,822825E-2
4,698456E-2
3,920117E-2
3,109347E-2
3,563378E-2
4,082271E-2
3,271501E-2
3,433655E-2
3,855255E-2
3,660671E-2
2,752608E-2
2,882331E-2
3,141778E-2
3,563378E-2
2,817469E-2
2,655315E-2
2,979624E-2
2,752608E-2
2,168853E-2
2,266146E-2
3,466086E-2
4,406579E-2
4,503872E-2
6,806459E-2
8,330707E-2
8,071261E-2
8,168553E-2
8,038830E-2
7,260490E-2
5,606519E-2
5,282211E-2
5,995689E-2
6,482151E-2
5,801104E-2
4,860611E-2
4,244425E-2
3,271501E-2
1,487806E-2
3,527280E-3
-3,644176E-4
-1,398536E-2
-3,020076E-2
-3,311954E-2
-2,695768E-2
-2,955215E-2
-3,214661E-2
-2,630907E-2
-1,852567E-2
-2,144444E-2
-1,625551E-2
-7,823504E-3
1,905739E-3
-2,310266E-3
-1,013034E-3
2,230047E-3
4,500204E-3
1,581431E-3
6,446052E-3
1,293221E-2
1,293221E-2
5,148820E-3
1,066206E-2
1,812114E-2
1,747253E-2
1,520237E-2
1,844545E-2
2,298577E-2
1,941838E-2
1,812114E-2
2,201284E-2
3,044485E-2
2,622885E-2
2,006699E-2
2,395869E-2
3,271501E-2
2,979624E-2
2,752608E-2
2,979624E-2
3,174208E-2
2,233715E-2
2,233715E-2
2,525592E-2
2,687746E-2
1,876976E-2
1,390514E-2
1,779684E-2
1,844545E-2
1,195929E-2
1,033775E-2
1,909407E-2
1,325652E-2
1,905739E-3
4,175896E-3
8,716209E-3
8,067593E-3
2,230047E-3
5,473128E-3
7,743285E-3
-1,337342E-3
-2,958882E-3
-4,010948E-5
7,743285E-3
2,841986E-4
-3,931807E-3
-1,985958E-3
-3,931807E-3
-1,009366E-2
-1,398536E-2
-1,593121E-2
-3,020076E-2
-4,576755E-2
-3,084938E-2
1,033775E-2
5,898396E-2
1,183323E-1
1,909774E-1
2,740002E-1
3,476182E-1
4,293438E-1
5,259876E-1
6,252259E-1
7,050057E-1
7,870557E-1
8,772133E-1
9,618577E-1
1,036773E+0
1,105851E+0
1,152551E+0
1,146065E+0
1,076339E+0
9,897482E-1
8,956989E-1
7,821910E-1
6,589540E-1
5,363655E-1
4,056693E-1
2,568119E-1
1,076302E-1
-3,538969E-2
-1,696532E-1
-3,032682E-1
-4,239108E-1
-5,182844E-1
-5,970913E-1
-6,684391E-1
-7,128693E-1
-7,397869E-1
-7,553537E-1
-7,641100E-1
-7,517863E-1
-7,274632E-1
-6,992484E-1
-6,771954E-1
-6,463861E-1
-6,110366E-1
-5,847676E-1
-5,568771E-1
-5,228248E-1
-4,813133E-1
-4,501797E-1
-4,232622E-1
-3,862910E-1
-3,441310E-1
-3,126731E-1
-2,834854E-1
-2,500817E-1
-2,176508E-1
-1,975437E-1
-1,709505E-1
-1,456544E-1
-1,190612E-1
-1,067375E-1
-9,668392E-2
-8,046852E-2
-6,782050E-2
-6,198296E-2
-5,192940E-2
-3,474108E-2
-3,052507E-2
-3,182230E-2
-2,274168E-2
-1,268813E-2
-1,106658E-2
-1,009366E-2
-3,607499E-3
9,328148E-4
-4,904731E-3
-2,310266E-3
2,554355E-3
1,033775E-2
5,797436E-3
1,257123E-3
4,175896E-3
7,743285E-3
2,878663E-3
2,554355E-3
1,260791E-2
1,325652E-2
9,328148E-4
6,770361E-3
1,455375E-2
1,390514E-2
1,195929E-2
1,325652E-2
1,552668E-2
9,689133E-3
8,067593E-3
1,390514E-2
2,168853E-2
1,552668E-2
1,001344E-2
1,422945E-2
1,909407E-2
1,422945E-2
1,163498E-2
1,455375E-2
1,617530E-2
8,067593E-3
9,040517E-3
1,358083E-2
1,714822E-2
1,131067E-2
8,391901E-3
8,716209E-3
8,391901E-3
4,175896E-3
6,446052E-3
1,195929E-2
1,066206E-2
-1,661650E-3
6,085067E-4
6,770361E-3
7,094669E-3
4,175896E-3
4,500204E-3
7,743285E-3
2,554355E-3
-1,337342E-3
6,085067E-4
9,689133E-3
6,770361E-3
-1,985958E-3
1,905739E-3
8,067593E-3
4,500204E-3
4,824512E-3
9,689133E-3
1,066206E-2
2,841986E-4
-1,013034E-3
4,824512E-3
9,364825E-3
3,851588E-3
2,554355E-3
4,500204E-3
1,905739E-3
-2,310266E-3
-1,661650E-3
6,446052E-3
1,905739E-3
-6,526271E-3
-1,985958E-3
4,175896E-3
2,841986E-4
-1,661650E-3
1,905739E-3
2,878663E-3
-4,256115E-3
-3,931807E-3
6,085067E-4
6,121744E-3
1,581431E-3
6,085067E-4
4,824512E-3
3,202971E-3
9,328148E-4
2,878663E-3
1,195929E-2
1,066206E-2
2,878663E-3
5,473128E-3
1,033775E-2
1,001344E-2
6,121744E-3
8,391901E-3
1,325652E-2
4,824512E-3
3,851588E-3
6,446052E-3
1,163498E-2
7,094669E-3
-3,644176E-4
1,257123E-3
6,121744E-3
-2,310266E-3
-1,661650E-3
5,797436E-3
4,500204E-3
-4,904731E-3
-1,337342E-3
5,148820E-3
6,446052E-3
1,257123E-3
2,878663E-3
5,797436E-3
9,328148E-4
-3,644176E-4
3,851588E-3
1,098637E-2
5,473128E-3
2,841986E-4
3,851588E-3
5,473128E-3
6,085067E-4
2,230047E-3
1,001344E-2
1,066206E-2
-1,661650E-3
-1,337342E-3
5,797436E-3
4,824512E-3
4,175896E-3
4,824512E-3
8,391901E-3
4,500204E-3
2,230047E-3
6,121744E-3
1,131067E-2
2,878663E-3
-1,337342E-3
2,554355E-3
8,391901E-3
3,851588E-3
2,878663E-3
4,824512E-3
4,824512E-3
-4,256115E-3
-5,877655E-3
-1,337342E-3
2,841986E-4
-7,823504E-3
-8,796428E-3
-5,877655E-3
-8,472120E-3
-1,301243E-2
-1,203951E-2
-5,877655E-3
-1,041797E-2
-2,047152E-2
-1,625551E-2
-9,120736E-3
-1,398536E-2
-1,398536E-2
-1,074228E-2
-8,472120E-3
-1,625551E-2
-1,463397E-2
-1,139089E-2
-6,201963E-3
-1,463397E-2
-1,755275E-2
-1,366105E-2
-1,755275E-2
-2,079583E-2
-1,852567E-2
-1,268813E-2
-1,593121E-2
-2,793061E-2
-2,436322E-2
-1,820136E-2
-2,176875E-2
-2,663337E-2
-2,598476E-2
-2,339029E-2
-3,247092E-2
-3,441677E-2
-3,214661E-2
-2,566045E-2
-3,117369E-2
-3,603831E-2
-3,149799E-2
-2,987645E-2
-3,571400E-2
-3,636262E-2
-3,149799E-2
-3,344384E-2
-3,993001E-2
-3,571400E-2
-3,084938E-2
-3,117369E-2
-3,765985E-2
-3,765985E-2
-3,376815E-2
-3,830846E-2
-4,057862E-2
-3,765985E-2
-2,922784E-2
-3,376815E-2
-4,252447E-2
-4,284878E-2
-3,798416E-2
-4,187585E-2
-4,349739E-2
-4,122724E-2
-3,895708E-2
-4,933494E-2
-4,576755E-2
-4,122724E-2
-3,506538E-2
-3,798416E-2
-3,960570E-2
-3,441677E-2
-2,857922E-2
-2,987645E-2
-2,241737E-2
-7,499196E-3
-4,256115E-3
-5,553347E-3
5,148820E-3
2,039130E-2
2,590454E-2
3,271501E-2
4,341718E-2
5,574088E-2
5,768673E-2
6,222705E-2
7,228060E-2
8,752308E-2
8,784739E-2
8,719877E-2
9,433355E-2
1,021169E-1
9,952248E-2
9,919817E-2
1,082788E-1
1,086031E-1
1,004954E-1
1,014683E-1
1,082788E-1
1,063329E-1
1,017926E-1
9,984678E-2
1,001711E-1
9,433355E-2
9,011754E-2
9,173908E-2
9,595509E-2
8,719877E-2
8,200984E-2
8,330707E-2
8,525292E-2
7,746953E-2
7,455075E-2
7,811814E-2
7,909107E-2
6,936182E-2
6,838890E-2
7,130767E-2
7,195629E-2
6,384859E-2
6,255135E-2
6,579443E-2
6,125412E-2
5,930827E-2
6,028120E-2
6,806459E-2
6,417289E-2
5,314642E-2
5,574088E-2
6,125412E-2
5,217349E-2
4,633595E-2
4,698456E-2
5,184919E-2
4,730887E-2
4,828180E-2
4,860611E-2
5,152488E-2
4,406579E-2
3,952548E-2
4,114702E-2
4,017409E-2
3,530947E-2
3,595809E-2
4,309287E-2
4,374148E-2
3,174208E-2
3,368793E-2
3,725532E-2
3,725532E-2
3,303932E-2
3,174208E-2
3,239070E-2
2,525592E-2
2,363438E-2
2,558023E-2
3,174208E-2
2,785039E-2
2,136422E-2
2,395869E-2
2,687746E-2
2,006699E-2
2,136422E-2
2,687746E-2
2,752608E-2
1,844545E-2
2,039130E-2
2,525592E-2
2,590454E-2
1,876976E-2
1,812114E-2
2,039130E-2
1,617530E-2
1,552668E-2
1,909407E-2
2,655315E-2
2,039130E-2
1,163498E-2
1,358083E-2
1,909407E-2
1,422945E-2
1,228360E-2
1,941838E-2
2,039130E-2
1,001344E-2
1,163498E-2
1,876976E-2
2,039130E-2
1,585099E-2
1,520237E-2
1,649960E-2
1,131067E-2
7,418977E-3
1,325652E-2
2,039130E-2
1,293221E-2
6,770361E-3
1,001344E-2
1,585099E-2
1,098637E-2
1,066206E-2
1,293221E-2
1,585099E-2
6,770361E-3
8,067593E-3
1,293221E-2
1,812114E-2
1,033775E-2
1,001344E-2
1,163498E-2
9,040517E-3
6,770361E-3
6,770361E-3
9,689133E-3
1,905739E-3
-7,499196E-3
-2,310266E-3
3,202971E-3
1,905739E-3
6,085067E-4
2,841986E-4
2,841986E-4
-8,472120E-3
-8,472120E-3
-3,283190E-3
4,175896E-3
-1,661650E-3
-4,256115E-3
-4,010948E-5
5,148820E-3
3,527280E-3
5,473128E-3
1,358083E-2
1,520237E-2
4,175896E-3
7,418977E-3
1,649960E-2
1,747253E-2
1,163498E-2
1,033775E-2
1,455375E-2
1,001344E-2
8,067593E-3
1,260791E-2
1,909407E-2
1,455375E-2
8,067593E-3
1,098637E-2
1,422945E-2
9,364825E-3
1,098637E-2
1,779684E-2
1,779684E-2
9,040517E-3
1,066206E-2
1,779684E-2
1,909407E-2
1,455375E-2
1,325652E-2
1,552668E-2
1,131067E-2
1,098637E-2
1,293221E-2
2,006699E-2
1,552668E-2
6,121744E-3
7,418977E-3
1,455375E-2
1,001344E-2
1,033775E-2
1,358083E-2
1,649960E-2
6,770361E-3
7,094669E-3
1,195929E-2
1,649960E-2
1,163498E-2
1,001344E-2
1,358083E-2
1,325652E-2
1,033775E-2
1,390514E-2
2,136422E-2
1,649960E-2
8,391901E-3
1,260791E-2
2,006699E-2
1,812114E-2
1,422945E-2
1,844545E-2
2,006699E-2
1,131067E-2
1,293221E-2
1,747253E-2
2,266146E-2
1,649960E-2
1,390514E-2
1,617530E-2
1,552668E-2
1,098637E-2
1,260791E-2
1,941838E-2
2,039130E-2
1,163498E-2
1,390514E-2
1,941838E-2
2,103992E-2
1,552668E-2
1,422945E-2
1,812114E-2
1,455375E-2
1,293221E-2
1,714822E-2
2,558023E-2
1,812114E-2
1,163498E-2
1,455375E-2
1,974268E-2
1,585099E-2
1,552668E-2
1,844545E-2
1,974268E-2
8,391901E-3
9,364825E-3
1,520237E-2
1,812114E-2
1,325652E-2
1,163498E-2
1,422945E-2
1,325652E-2
1,033775E-2
1,098637E-2
1,714822E-2
1,390514E-2
6,446052E-3
1,098637E-2
1,747253E-2
1,066206E-2
9,689133E-3
1,195929E-2
1,747253E-2
1,163498E-2
1,195929E-2
1,812114E-2
2,168853E-2
1,325652E-2
1,163498E-2
1,520237E-2
1,422945E-2
1,163498E-2
1,293221E-2
1,844545E-2
1,617530E-2
8,391901E-3
1,001344E-2
1,682391E-2
1,422945E-2
1,195929E-2
1,358083E-2
1,585099E-2
1,001344E-2
9,689133E-3
1,358083E-2
2,006699E-2
1,325652E-2
1,001344E-2
1,325652E-2
1,779684E-2
1,228360E-2
1,487806E-2
2,103992E-2
2,006699E-2
1,131067E-2
1,422945E-2
1,909407E-2
2,071561E-2
1,358083E-2
1,358083E-2
1,779684E-2
1,358083E-2
1,260791E-2
1,422945E-2
2,201284E-2
1,714822E-2
1,066206E-2
1,390514E-2
2,071561E-2
1,714822E-2
1,682391E-2
1,974268E-2
2,201284E-2
1,293221E-2
1,455375E-2
1,974268E-2
2,428300E-2
1,747253E-2
1,585099E-2
1,876976E-2
1,779684E-2
1,358083E-2
1,455375E-2
2,363438E-2
2,233715E-2
1,487806E-2
1,747253E-2
2,201284E-2
1,844545E-2
1,358083E-2
1,617530E-2
2,006699E-2
1,131067E-2
1,260791E-2
1,779684E-2
2,395869E-2
1,617530E-2
8,716209E-3
1,131067E-2
1,747253E-2
1,260791E-2
1,325652E-2
1,941838E-2
1,779684E-2
8,391901E-3
1,228360E-2
1,714822E-2
2,071561E-2
1,552668E-2
1,520237E-2
1,779684E-2
1,325652E-2
1,195929E-2
1,617530E-2
2,395869E-2
1,876976E-2
1,066206E-2
1,422945E-2
2,201284E-2
1,844545E-2
1,649960E-2
2,039130E-2
2,168853E-2
1,163498E-2
1,455375E-2
2,039130E-2
2,331007E-2
1,649960E-2
1,682391E-2
2,039130E-2
1,812114E-2
1,358083E-2
1,714822E-2
2,266146E-2
1,617530E-2
1,131067E-2
1,390514E-2
2,071561E-2
1,649960E-2
1,552668E-2
1,844545E-2
2,006699E-2
1,066206E-2
1,455375E-2
1,941838E-2
2,136422E-2
1,585099E-2
1,390514E-2
1,682391E-2
1,617530E-2
1,033775E-2
1,195929E-2
1,909407E-2
1,325652E-2
5,797436E-3
1,098637E-2
1,487806E-2
8,716209E-3
8,716209E-3
1,325652E-2
1,487806E-2
6,770361E-3
8,067593E-3
1,260791E-2
1,649960E-2
9,689133E-3
8,716209E-3
1,455375E-2
1,098637E-2
8,391901E-3
1,131067E-2
2,071561E-2
1,812114E-2
1,033775E-2
1,195929E-2
1,941838E-2
1,552668E-2
1,422945E-2
1,649960E-2
1,844545E-2
1,001344E-2
1,163498E-2
1,617530E-2
2,039130E-2
1,390514E-2
1,066206E-2
1,390514E-2
1,358083E-2
9,689133E-3
1,066206E-2
1,682391E-2
1,358083E-2
6,446052E-3
7,094669E-3
1,293221E-2
9,364825E-3
8,067593E-3
1,066206E-2
1,195929E-2
4,500204E-3
5,473128E-3
9,364825E-3
1,487806E-2
1,066206E-2
5,797436E-3
8,716209E-3
1,098637E-2
6,121744E-3
9,689133E-3
1,714822E-2
1,422945E-2
6,446052E-3
1,033775E-2
1,747253E-2
1,682391E-2
9,364825E-3
1,195929E-2
2,298577E-2
2,785039E-2
4,309287E-2
6,806459E-2
7,714522E-2
7,001044E-2
6,709167E-2
6,125412E-2
5,282211E-2
4,017409E-2
3,984979E-2
5,217349E-2
5,120057E-2
3,693101E-2
3,401224E-2
2,979624E-2
1,682391E-2
6,085067E-4
-1,074228E-2
-1,917429E-2
-3,474108E-2
-4,447032E-2
-4,284878E-2
-3,668692E-2
-4,057862E-2
-4,220016E-2
-3,344384E-2
-2,533614E-2
-2,630907E-2
-2,566045E-2
-1,820136E-2
-1,301243E-2
-1,917429E-2
-1,106658E-2
-1,661650E-3
6,085067E-4
-1,985958E-3
-1,337342E-3
4,175896E-3
2,230047E-3
1,581431E-3
6,446052E-3
1,520237E-2
1,422945E-2
8,391901E-3
1,520237E-2
2,136422E-2
2,168853E-2
2,266146E-2
2,525592E-2
2,817469E-2
2,071561E-2
2,103992E-2
2,720177E-2
3,368793E-2
2,720177E-2
2,233715E-2
2,558023E-2
2,947193E-2
2,558023E-2
2,590454E-2
2,914762E-2
2,655315E-2
1,585099E-2
1,876976E-2
2,363438E-2
2,201284E-2
1,747253E-2
1,617530E-2
2,071561E-2
1,617530E-2
1,293221E-2
1,487806E-2
2,136422E-2
1,455375E-2
8,067593E-3
1,033775E-2
1,714822E-2
1,195929E-2
1,001344E-2
1,487806E-2
1,812114E-2
7,418977E-3
6,770361E-3
1,195929E-2
1,131067E-2
2,230047E-3
-1,337342E-3
-8,472120E-3
-2,728199E-2
-3,084938E-2
-8,472120E-3
3,628240E-2
8,557723E-2
1,439527E-1
2,201651E-1
3,054581E-1
3,813462E-1
4,689094E-1
5,662018E-1
6,608998E-1
7,400310E-1
8,269456E-1
9,174275E-1
1,003693E+0
1,075690E+0
1,136011E+0
1,168118E+0
1,140552E+0
1,064015E+0
9,673710E-1
8,674841E-1
7,484630E-1
6,193884E-1
4,935568E-1
3,615634E-1
2,120574E-1
5,379503E-2
-9,344084E-2
-2,270558E-1
-3,622922E-1
-4,722327E-1
-5,620660E-1
-6,334138E-1
-6,976268E-1
-7,446515E-1
-7,618398E-1
-7,686503E-1
-7,712447E-1
-7,540564E-1
-7,225985E-1
-6,930865E-1
-6,720065E-1
-6,369812E-1
-6,009830E-1
-5,679036E-1
-5,383915E-1
-5,023933E-1
-4,638007E-1
-4,372074E-1
-4,041280E-1
-3,700756E-1
-3,282399E-1
-2,964577E-1
-2,682429E-1
-2,319204E-1
-2,014354E-1
-1,806797E-1
-1,524649E-1
-1,291147E-1
-1,112778E-1
-1,067375E-1
-9,117068E-2
-7,236081E-2
-5,192940E-2
-4,641617E-2
-4,284878E-2
-3,020076E-2
-2,144444E-2
-1,982290E-2
-1,009366E-2
4,500204E-3
5,148820E-3
2,230047E-3
8,391901E-3
1,682391E-2
1,941838E-2
2,006699E-2
2,525592E-2
2,914762E-2
2,071561E-2
2,331007E-2
2,849900E-2
3,271501E-2
2,622885E-2
2,493161E-2
2,558023E-2
2,298577E-2
1,974268E-2
2,233715E-2
3,076916E-2
2,395869E-2
1,585099E-2
2,136422E-2
2,687746E-2
2,201284E-2
1,779684E-2
2,039130E-2
1,747253E-2
5,148820E-3
7,743285E-3
1,390514E-2
2,298577E-2
1,649960E-2
9,040517E-3
5,797436E-3
7,418977E-3
5,148820E-3
4,824512E-3
1,033775E-2
9,040517E-3
-1,985958E-3
1,257123E-3
1,066206E-2
9,689133E-3
2,841986E-4
-1,661650E-3
3,851588E-3
4,824512E-3
6,121744E-3
8,067593E-3
1,358083E-2
8,391901E-3
6,121744E-3
1,001344E-2
1,422945E-2
1,293221E-2
1,455375E-2
2,395869E-2
2,460731E-2
1,066206E-2
1,163498E-2
1,876976E-2
2,233715E-2
1,779684E-2
1,260791E-2
9,689133E-3
4,500204E-3
-3,644176E-4
4,175896E-3
1,358083E-2
6,446052E-3
-4,580423E-3
-7,174888E-3
-6,887257E-4
2,841986E-4
3,202971E-3
8,067593E-3
9,689133E-3
-2,310266E-3
-6,887257E-4
9,040517E-3
1,228360E-2
7,418977E-3
8,716209E-3
1,325652E-2
1,325652E-2
1,422945E-2
1,974268E-2
2,266146E-2
1,844545E-2
9,689133E-3
7,743285E-3
1,033775E-2
1,033775E-2
1,487806E-2
1,909407E-2
1,974268E-2
1,228360E-2
9,364825E-3
1,033775E-2
1,098637E-2
2,554355E-3
1,905739E-3
2,878663E-3
3,202971E-3
-4,256115E-3
-4,580423E-3
9,328148E-4
-3,283190E-3
-1,203951E-2
-9,120736E-3
-1,337342E-3
-1,013034E-3
-6,850580E-3
-7,499196E-3
-5,877655E-3
-1,301243E-2
-1,398536E-2
-6,201963E-3
4,500204E-3
-1,013034E-3
-5,229039E-3
1,257123E-3
1,001344E-2
5,148820E-3
-4,010948E-5
1,581431E-3
1,581431E-3
-3,931807E-3
1,905739E-3
7,743285E-3
7,418977E-3
-4,256115E-3
-1,985958E-3
3,527280E-3
9,328148E-4
-4,904731E-3
-5,877655E-3
6,085067E-4
-1,013034E-3
-1,106658E-2
-1,009366E-2
-7,174888E-3
-8,147812E-3
-5,877655E-3
-3,931807E-3
2,554355E-3
1,581431E-3
4,175896E-3
5,797436E-3
1,260791E-2
8,067593E-3
3,202971E-3
5,797436E-3
1,163498E-2
9,689133E-3
1,293221E-2
1,747253E-2
1,390514E-2
5,148820E-3
9,040517E-3
1,552668E-2
1,358083E-2
7,094669E-3
2,230047E-3
6,446052E-3
-1,661650E-3
-2,634574E-3
1,905739E-3
6,446052E-3
-3,644176E-4
-6,526271E-3
-4,904731E-3
-5,553347E-3
-1,398536E-2
-8,472120E-3
2,230047E-3
-1,661650E-3
-1,593121E-2
-1,398536E-2
-6,201963E-3
-8,147812E-3
-1,301243E-2
-1,333674E-2
-9,445044E-3
-1,560690E-2
-2,047152E-2
-1,625551E-2
-1,074228E-2
-1,690413E-2
-2,176875E-2
-1,884998E-2
-1,398536E-2
-1,787705E-2
-1,787705E-2
-1,171520E-2
-1,333674E-2
-2,047152E-2
-1,820136E-2
-1,203951E-2
-1,722844E-2
-1,820136E-2
-1,333674E-2
-1,430967E-2
-2,047152E-2
-1,787705E-2
-1,463397E-2
-7,823504E-3
-1,528259E-2
-2,403891E-2
-2,112014E-2
-2,047152E-2
-2,825491E-2
-2,728199E-2
-2,144444E-2
-2,760630E-2
-4,057862E-2
-3,863277E-2
-2,825491E-2
-3,182230E-2
-3,765985E-2
-3,701123E-2
-3,149799E-2
-3,798416E-2
-3,149799E-2
-2,728199E-2
-2,014721E-2
-2,176875E-2
-2,468752E-2
-1,528259E-2
-3,931807E-3
-6,887257E-4
8,716209E-3
2,233715E-2
3,076916E-2
2,979624E-2
4,049840E-2
5,476796E-2
6,709167E-2
7,001044E-2
7,487506E-2
8,655015E-2
9,011754E-2
9,368493E-2
1,040628E-1
1,167108E-1
1,183323E-1
1,167108E-1
1,212511E-1
1,319533E-1
1,306561E-1
1,293588E-1
1,332505E-1
1,374665E-1
1,277373E-1
1,287102E-1
1,319533E-1
1,384394E-1
1,329262E-1
1,261157E-1
1,257914E-1
1,293588E-1
1,235213E-1
1,222240E-1
1,251428E-1
1,251428E-1
1,154136E-1
1,176837E-1
1,218997E-1
1,206025E-1
1,118462E-1
1,079545E-1
1,079545E-1
1,037385E-1
1,008197E-1
1,034142E-1
1,082788E-1
1,008197E-1
9,336062E-2
9,400924E-2
9,887386E-2
9,206339E-2
8,946893E-2
9,303631E-2
9,271201E-2
8,103691E-2
8,136122E-2
8,590154E-2
8,914462E-2
8,136122E-2
7,811814E-2
7,973968E-2
7,584799E-2
6,806459E-2
6,903752E-2
7,617229E-2
6,903752E-2
5,768673E-2
5,995689E-2
6,222705E-2
5,509227E-2
5,152488E-2
5,411934E-2
5,833535E-2
4,893041E-2
4,763318E-2
4,990334E-2
5,314642E-2
4,503872E-2
4,082271E-2
4,179564E-2
4,179564E-2
3,855255E-2
3,952548E-2
4,698456E-2
4,309287E-2
2,914762E-2
2,914762E-2
3,174208E-2
3,076916E-2
2,785039E-2
2,979624E-2
3,076916E-2
2,331007E-2
2,071561E-2
2,363438E-2
3,044485E-2
2,071561E-2
1,487806E-2
2,103992E-2
2,720177E-2
2,006699E-2
1,682391E-2
2,233715E-2
2,622885E-2
1,714822E-2
2,071561E-2
2,882331E-2
3,044485E-2
2,655315E-2
2,460731E-2
2,785039E-2
2,266146E-2
2,168853E-2
2,720177E-2
3,563378E-2
3,271501E-2
2,395869E-2
2,849900E-2
3,530947E-2
2,752608E-2
2,817469E-2
2,979624E-2
3,303932E-2
2,558023E-2
2,266146E-2
2,655315E-2
3,012054E-2
2,103992E-2
1,585099E-2
1,909407E-2
1,779684E-2
1,358083E-2
1,325652E-2
2,039130E-2
1,552668E-2
6,446052E-3
5,473128E-3
9,364825E-3
5,473128E-3
3,527280E-3
7,743285E-3
7,094669E-3
-1,985958E-3
6,085067E-4
8,067593E-3
1,001344E-2
4,824512E-3
9,328148E-4
3,527280E-3
3,202971E-3
-2,634574E-3
1,905739E-3
1,098637E-2
1,001344E-2
3,527280E-3
5,473128E-3
1,325652E-2
9,364825E-3
4,175896E-3
7,418977E-3
1,228360E-2
5,473128E-3
6,121744E-3
1,131067E-2
1,682391E-2
9,689133E-3
7,418977E-3
1,066206E-2
1,293221E-2
8,067593E-3
1,001344E-2
1,649960E-2
1,422945E-2
4,175896E-3
8,716209E-3
1,422945E-2
1,390514E-2
1,228360E-2
1,585099E-2
1,682391E-2
8,391901E-3
6,446052E-3
1,163498E-2
1,779684E-2
1,195929E-2
7,743285E-3
1,098637E-2
1,325652E-2
9,364825E-3
7,094669E-3
1,260791E-2
1,066206E-2
1,905739E-3
8,067593E-3
1,293221E-2
1,390514E-2
1,001344E-2
1,131067E-2
1,390514E-2
7,743285E-3
8,391901E-3
1,260791E-2
2,103992E-2
1,682391E-2
1,001344E-2
1,487806E-2
2,201284E-2
1,455375E-2
1,520237E-2
1,941838E-2
1,974268E-2
1,358083E-2
1,455375E-2
2,071561E-2
1,909407E-2
1,228360E-2
1,260791E-2
1,812114E-2
1,228360E-2
1,001344E-2
1,358083E-2
2,071561E-2
1,390514E-2
5,148820E-3
7,418977E-3
1,552668E-2
1,066206E-2
9,689133E-3
1,358083E-2
1,552668E-2
6,121744E-3
7,418977E-3
9,689133E-3
1,390514E-2
9,040517E-3
9,040517E-3
1,455375E-2
1,293221E-2
8,716209E-3
1,098637E-2
1,941838E-2
1,260791E-2
3,851588E-3
7,094669E-3
1,487806E-2
1,066206E-2
7,418977E-3
1,033775E-2
1,260791E-2
5,473128E-3
5,473128E-3
8,716209E-3
1,325652E-2
4,824512E-3
6,085067E-4
2,878663E-3
3,851588E-3
9,328148E-4
3,527280E-3
1,163498E-2
9,040517E-3
-1,985958E-3
1,581431E-3
7,418977E-3
7,094669E-3
4,175896E-3
5,148820E-3
1,066206E-2
5,148820E-3
3,527280E-3
8,067593E-3
1,455375E-2
8,391901E-3
2,554355E-3
7,094669E-3
1,228360E-2
5,148820E-3
4,824512E-3
1,033775E-2
1,163498E-2
9,328148E-4
2,878663E-3
8,067593E-3
8,391901E-3
3,527280E-3
5,473128E-3
8,391901E-3
2,554355E-3
2,230047E-3
6,121744E-3
1,163498E-2
4,824512E-3
-6,887257E-4
4,824512E-3
8,391901E-3
2,230047E-3
3,527280E-3
9,040517E-3
9,689133E-3
-6,887257E-4
9,328148E-4
7,418977E-3
9,040517E-3
2,878663E-3
2,554355E-3
7,743285E-3
6,446052E-3
3,851588E-3
8,391901E-3
1,585099E-2
1,033775E-2
5,148820E-3
1,001344E-2
1,649960E-2
1,001344E-2
8,716209E-3
1,552668E-2
1,682391E-2
6,770361E-3
8,067593E-3
1,390514E-2
1,682391E-2
1,001344E-2
7,094669E-3
1,098637E-2
9,364825E-3
5,797436E-3
7,094669E-3
1,520237E-2
1,033775E-2
3,202971E-3
6,770361E-3
1,585099E-2
1,033775E-2
7,094669E-3
1,033775E-2
1,358083E-2
6,770361E-3
6,121744E-3
1,131067E-2
1,649960E-2
1,033775E-2
1,001344E-2
1,325652E-2
1,422945E-2
8,067593E-3
4,824512E-3
9,689133E-3
1,066206E-2
2,554355E-3
5,148820E-3
1,163498E-2
1,001344E-2
7,094669E-3
8,391901E-3
8,716209E-3
1,257123E-3
9,328148E-4
2,878663E-3
1,260791E-2
5,148820E-3
3,527280E-3
1,098637E-2
1,487806E-2
7,743285E-3
9,040517E-3
1,325652E-2
1,422945E-2
5,148820E-3
8,391901E-3
1,390514E-2
1,617530E-2
1,228360E-2
1,195929E-2
1,293221E-2
8,067593E-3
7,418977E-3
1,131067E-2
2,006699E-2
1,487806E-2
9,364825E-3
1,325652E-2
1,941838E-2
1,358083E-2
1,358083E-2
2,168853E-2
2,363438E-2
1,552668E-2
1,779684E-2
2,428300E-2
2,525592E-2
1,974268E-2
1,714822E-2
2,136422E-2
1,779684E-2
1,455375E-2
1,747253E-2
2,622885E-2
2,103992E-2
1,163498E-2
1,455375E-2
2,168853E-2
1,747253E-2
1,358083E-2
1,552668E-2
1,909407E-2
9,689133E-3
1,098637E-2
1,876976E-2
2,298577E-2
1,714822E-2
1,358083E-2
1,714822E-2
1,747253E-2
1,487806E-2
2,039130E-2
2,590454E-2
2,168853E-2
1,293221E-2
1,714822E-2
2,558023E-2
1,941838E-2
1,876976E-2
2,298577E-2
2,298577E-2
1,228360E-2
1,422945E-2
1,747253E-2
2,136422E-2
1,390514E-2
1,195929E-2
1,585099E-2
1,422945E-2
1,033775E-2
1,358083E-2
2,201284E-2
1,617530E-2
7,743285E-3
9,689133E-3
1,422945E-2
1,293221E-2
1,260791E-2
1,682391E-2
2,039130E-2
1,131067E-2
1,033775E-2
1,585099E-2
1,974268E-2
1,228360E-2
1,163498E-2
1,552668E-2
1,552668E-2
1,098637E-2
1,163498E-2
1,974268E-2
1,779684E-2
1,033775E-2
1,358083E-2
1,812114E-2
2,039130E-2
1,941838E-2
1,585099E-2
1,844545E-2
2,266146E-2
3,401224E-2
5,152488E-2
7,422644E-2
7,033475E-2
6,611874E-2
6,741597E-2
6,482151E-2
5,217349E-2
4,568733E-2
4,860611E-2
5,249780E-2
4,341718E-2
4,179564E-2
3,984979E-2
3,206639E-2
1,260791E-2
6,085067E-4
-4,904731E-3
-1,755275E-2
-3,149799E-2
-3,441677E-2
-3,149799E-2
-3,344384E-2
-3,636262E-2
-2,987645E-2
-1,852567E-2
-2,014721E-2
-1,722844E-2
-1,203951E-2
-3,931807E-3
-1,074228E-2
-4,580423E-3
1,905739E-3
8,391901E-3
4,175896E-3
1,257123E-3
6,446052E-3
8,067593E-3
4,824512E-3
8,067593E-3
1,779684E-2
1,585099E-2
8,391901E-3
1,195929E-2
1,876976E-2
2,071561E-2
1,714822E-2
1,812114E-2
2,363438E-2
1,812114E-2
1,585099E-2
2,201284E-2
3,109347E-2
2,590454E-2
2,201284E-2
2,298577E-2
3,076916E-2
2,525592E-2
2,395869E-2
2,817469E-2
2,785039E-2
1,909407E-2
1,876976E-2
2,363438E-2
2,882331E-2
2,266146E-2
2,168853E-2
2,103992E-2
1,617530E-2
1,066206E-2
1,228360E-2
2,103992E-2
1,714822E-2
6,121744E-3
9,689133E-3
1,585099E-2
1,195929E-2
1,066206E-2
1,163498E-2
1,260791E-2
3,527280E-3
5,473128E-3
9,364825E-3
1,163498E-2
4,824512E-3
1,257123E-3
-6,887257E-4
-9,769352E-3
-2,793061E-2
-2,566045E-2
2,230047E-3
4,341718E-2
8,817169E-2
1,578979E-1
2,425423E-1
3,216735E-1
3,975616E-1
4,867464E-1
5,830659E-1
6,667374E-1
7,517061E-1
8,386207E-1
9,316971E-1
1,009855E+0
1,077311E+0
1,137633E+0
1,163902E+0
1,124985E+0
1,043908E+0
9,482368E-1
8,421880E-1
7,173294E-1
5,970111E-1
4,724768E-1
3,343215E-1
1,793023E-1
2,687746E-2
-1,145209E-1
-2,523518E-1
-3,794806E-1
-4,826106E-1
-5,675793E-1
-6,473591E-1
-7,118964E-1
-7,475703E-1
-7,618398E-1
-7,715691E-1
-7,670287E-1
-7,482189E-1
-7,196798E-1
-6,982754E-1
-6,648717E-1
-6,285492E-1
-5,922267E-1
-5,669307E-1
-5,364457E-1
-5,014204E-1
-4,657465E-1
-4,342886E-1
-3,969932E-1
-3,532116E-1
-3,207808E-1
-2,974306E-1
-2,630540E-1
-2,251099E-1
-2,004625E-1
-1,780853E-1
-1,521406E-1
-1,300877E-1
-1,190612E-1
-1,012242E-1
-8,371160E-2
-6,490173E-2
-5,971280E-2
-5,387525E-2
-4,252447E-2
-3,311954E-2
-2,922784E-2
-2,047152E-2
-6,526271E-3
-1,013034E-3
-7,174888E-3
-4,010948E-5
1,293221E-2
1,422945E-2
1,195929E-2
1,779684E-2
2,168853E-2
1,617530E-2
1,585099E-2
2,168853E-2
3,141778E-2
2,460731E-2
1,682391E-2
2,039130E-2
2,460731E-2
2,039130E-2
1,909407E-2
2,395869E-2
2,395869E-2
1,649960E-2
1,876976E-2
2,006699E-2
2,363438E-2
1,812114E-2
1,455375E-2
1,779684E-2
1,390514E-2
9,040517E-3
1,325652E-2
2,233715E-2
1,876976E-2
9,689133E-3
1,358083E-2
2,039130E-2
1,682391E-2
1,422945E-2
1,585099E-2
1,779684E-2
1,033775E-2
8,391901E-3
1,552668E-2
1,876976E-2
1,195929E-2
8,067593E-3
1,390514E-2
1,001344E-2
5,473128E-3
7,094669E-3
1,487806E-2
1,260791E-2
1,257123E-3
4,824512E-3
1,228360E-2
1,033775E-2
9,040517E-3
1,001344E-2
1,293221E-2
5,148820E-3
4,824512E-3
9,689133E-3
1,617530E-2
9,040517E-3
5,148820E-3
8,716209E-3
1,325652E-2
9,040517E-3
1,131067E-2
1,585099E-2
1,520237E-2
4,500204E-3
6,446052E-3
1,455375E-2
1,487806E-2
9,689133E-3
1,131067E-2
1,293221E-2
8,391901E-3
8,067593E-3
8,716209E-3
1,617530E-2
1,131067E-2
5,473128E-3
8,716209E-3
1,358083E-2
7,743285E-3
7,418977E-3
1,325652E-2
1,358083E-2
3,202971E-3
6,446052E-3
9,364825E-3
1,390514E-2
7,094669E-3
2,230047E-3
5,797436E-3
7,094669E-3
1,905739E-3
2,878663E-3
8,716209E-3
9,689133E-3
1,905739E-3
3,527280E-3
9,689133E-3
1,098637E-2
5,148820E-3
3,851588E-3
8,391901E-3
4,500204E-3
3,527280E-3
8,716209E-3
1,552668E-2
9,040517E-3
2,554355E-3
5,473128E-3
1,098637E-2
6,770361E-3
6,121744E-3
9,364825E-3
1,066206E-2
6,085067E-4
5,148820E-3
9,040517E-3
1,228360E-2
7,094669E-3
6,121744E-3
7,418977E-3
8,391901E-3
5,148820E-3
6,770361E-3
1,422945E-2
1,195929E-2
4,824512E-3
9,040517E-3
1,228360E-2
8,391901E-3
8,716209E-3
1,131067E-2
1,325652E-2
5,473128E-3
4,824512E-3
1,033775E-2
1,585099E-2
6,770361E-3
1,905739E-3
2,878663E-3
5,148820E-3
1,905739E-3
2,878663E-3
1,033775E-2
7,418977E-3
-4,580423E-3
-1,013034E-3
5,797436E-3
5,148820E-3
2,878663E-3
2,878663E-3
4,500204E-3
-3,283190E-3
-3,931807E-3
-3,644176E-4
7,094669E-3
6,085067E-4
-5,553347E-3
-3,283190E-3
-1,985958E-3
-9,445044E-3
-8,147812E-3
-3,607499E-3
-5,229039E-3
-1,528259E-2
-1,398536E-2
-8,796428E-3
-9,445044E-3
-1,560690E-2
-1,593121E-2
-1,398536E-2
-1,787705E-2
-2,176875E-2
-1,949860E-2
-1,366105E-2
-2,112014E-2
-2,760630E-2
-2,403891E-2
-2,079583E-2
-2,566045E-2
-2,857922E-2
-2,339029E-2
-2,371460E-2
-3,506538E-2
-3,182230E-2
-2,630907E-2
-2,468752E-2
-3,052507E-2
-3,084938E-2
-2,825491E-2
-3,474108E-2
-3,863277E-2
-3,538969E-2
-3,020076E-2
-3,506538E-2
-4,057862E-2
-3,668692E-2
-3,117369E-2
-3,798416E-2
-3,895708E-2
-3,603831E-2
-3,441677E-2
-4,349739E-2
-4,511893E-2
-3,863277E-2
-3,441677E-2
-4,284878E-2
-4,349739E-2
-3,863277E-2
-4,057862E-2
-4,576755E-2
-4,609186E-2
-3,895708E-2
-4,349739E-2
-5,257802E-2
-4,836202E-2
-4,187585E-2
-4,576755E-2
-4,447032E-2
-4,025431E-2
-3,993001E-2
-4,641617E-2
-4,220016E-2
-3,409246E-2
-2,663337E-2
-2,760630E-2
-2,306598E-2
-1,430967E-2
-7,499196E-3
-4,904731E-3
6,446052E-3
2,136422E-2
2,655315E-2
2,785039E-2
3,790394E-2
5,217349E-2
6,028120E-2
6,482151E-2
7,292921E-2
8,168553E-2
8,136122E-2
8,363138E-2
9,400924E-2
1,040628E-1
9,887386E-2
9,660370E-2
1,004954E-1
1,066573E-1
1,024412E-1
1,040628E-1
1,089274E-1
1,076302E-1
9,627940E-2
9,887386E-2
1,043871E-1
1,037385E-1
9,854955E-2
9,627940E-2
9,822524E-2
9,206339E-2
8,849600E-2
8,946893E-2
9,368493E-2
8,460430E-2
7,909107E-2
8,330707E-2
8,265846E-2
7,422644E-2
7,325352E-2
7,779383E-2
7,487506E-2
6,157843E-2
6,352428E-2
7,001044E-2
6,968613E-2
6,255135E-2
6,157843E-2
6,222705E-2
5,736242E-2
5,476796E-2
5,638950E-2
6,060550E-2
5,444365E-2
4,698456E-2
5,022765E-2
5,249780E-2
4,536302E-2
4,633595E-2
5,184919E-2
4,925472E-2
3,790394E-2
3,822825E-2
4,147133E-2
4,276856E-2
3,887686E-2
3,433655E-2
3,887686E-2
3,563378E-2
3,044485E-2
3,271501E-2
4,049840E-2
3,530947E-2
2,493161E-2
2,720177E-2
3,498517E-2
2,979624E-2
2,558023E-2
2,849900E-2
3,174208E-2
2,201284E-2
2,233715E-2
2,655315E-2
2,979624E-2
2,395869E-2
2,233715E-2
2,266146E-2
2,103992E-2
1,747253E-2
1,909407E-2
2,785039E-2
2,525592E-2
1,649960E-2
1,941838E-2
2,590454E-2
2,103992E-2
1,876976E-2
1,974268E-2
2,136422E-2
1,455375E-2
1,422945E-2
1,876976E-2
2,298577E-2
1,617530E-2
1,422945E-2
1,649960E-2
1,649960E-2
9,689133E-3
1,228360E-2
2,103992E-2
1,909407E-2
9,364825E-3
1,066206E-2
1,876976E-2
1,974268E-2
1,585099E-2
1,617530E-2
1,812114E-2
1,098637E-2
1,195929E-2
1,325652E-2
2,201284E-2
1,552668E-2
9,364825E-3
1,390514E-2
2,103992E-2
1,617530E-2
1,358083E-2
1,682391E-2
1,682391E-2
8,391901E-3
1,163498E-2
1,714822E-2
2,039130E-2
1,455375E-2
1,325652E-2
1,844545E-2
1,390514E-2
9,364825E-3
1,228360E-2
2,168853E-2
1,747253E-2
1,033775E-2
1,260791E-2
1,649960E-2
1,358083E-2
1,260791E-2
1,520237E-2
1,941838E-2
9,364825E-3
9,689133E-3
1,390514E-2
1,876976E-2
1,260791E-2
7,743285E-3
9,040517E-3
1,228360E-2
7,743285E-3
8,391901E-3
1,812114E-2
1,585099E-2
5,148820E-3
1,033775E-2
1,585099E-2
1,455375E-2
1,293221E-2
1,422945E-2
1,844545E-2
8,067593E-3
4,175896E-3
1,260791E-2
2,006699E-2
1,293221E-2
1,033775E-2
1,422945E-2
1,520237E-2
9,364825E-3
1,001344E-2
1,520237E-2
1,390514E-2
5,473128E-3
8,391901E-3
1,682391E-2
1,422945E-2
1,228360E-2
1,585099E-2
1,747253E-2
9,689133E-3
1,033775E-2
1,455375E-2
2,201284E-2
1,390514E-2
1,163498E-2
1,649960E-2
1,552668E-2
9,364825E-3
1,228360E-2
1,779684E-2
1,617530E-2
6,121744E-3
7,743285E-3
1,455375E-2
1,552668E-2
1,098637E-2
1,131067E-2
1,325652E-2
9,364825E-3
6,770361E-3
9,689133E-3
1,714822E-2
1,422945E-2
5,797436E-3
8,391901E-3
1,747253E-2
1,455375E-2
1,195929E-2
1,552668E-2
1,779684E-2
1,001344E-2
1,033775E-2
1,455375E-2
2,168853E-2
1,520237E-2
1,098637E-2
1,422945E-2
1,358083E-2
1,098637E-2
1,195929E-2
1,876976E-2
1,747253E-2
7,743285E-3
1,098637E-2
1,585099E-2
1,487806E-2
1,001344E-2
1,033775E-2
1,422945E-2
9,364825E-3
6,770361E-3
8,716209E-3
1,649960E-2
1,066206E-2
3,527280E-3
5,797436E-3
1,163498E-2
8,067593E-3
1,033775E-2
1,552668E-2
1,487806E-2
5,148820E-3
7,418977E-3
1,422945E-2
1,714822E-2
1,163498E-2
9,689133E-3
1,358083E-2
1,358083E-2
1,098637E-2
1,358083E-2
2,039130E-2
1,487806E-2
6,121744E-3
8,716209E-3
1,585099E-2
1,520237E-2
1,487806E-2
1,455375E-2
1,520237E-2
7,743285E-3
8,391901E-3
1,682391E-2
2,103992E-2
1,617530E-2
9,364825E-3
1,131067E-2
1,487806E-2
9,040517E-3
9,040517E-3
1,585099E-2
1,552668E-2
4,175896E-3
1,033775E-2
1,649960E-2
1,358083E-2
7,743285E-3
7,743285E-3
1,455375E-2
1,163498E-2
8,391901E-3
1,260791E-2
2,006699E-2
1,487806E-2
6,446052E-3
1,131067E-2
1,974268E-2
1,714822E-2
1,325652E-2
1,358083E-2
1,487806E-2
8,391901E-3
1,033775E-2
1,779684E-2
2,201284E-2
1,552668E-2
1,487806E-2
1,358083E-2
1,228360E-2
6,770361E-3
4,500204E-3
9,364825E-3
7,418977E-3
-1,013034E-3
4,175896E-3
1,098637E-2
6,770361E-3
1,905739E-3
-2,634574E-3
-1,337342E-3
-7,823504E-3
-7,499196E-3
-8,147812E-3
6,085067E-4
-7,174888E-3
-1,495828E-2
-7,174888E-3
-3,607499E-3
-1,139089E-2
-8,796428E-3
4,500204E-3
9,040517E-3
9,328148E-4
5,473128E-3
1,098637E-2
7,094669E-3
6,121744E-3
1,131067E-2
1,714822E-2
1,098637E-2
1,325652E-2
1,747253E-2
2,493161E-2
1,909407E-2
1,520237E-2
1,779684E-2
2,103992E-2
1,325652E-2
1,422945E-2
1,844545E-2
1,747253E-2
7,743285E-3
8,716209E-3
1,455375E-2
1,585099E-2
1,390514E-2
1,001344E-2
8,391901E-3
1,581431E-3
3,527280E-3
1,033775E-2
1,585099E-2
9,040517E-3
6,446052E-3
9,689133E-3
1,131067E-2
2,230047E-3
1,581431E-3
9,689133E-3
1,001344E-2
-2,310266E-3
9,328148E-4
1,001344E-2
1,390514E-2
7,743285E-3
4,500204E-3
9,689133E-3
5,148820E-3
1,257123E-3
1,001344E-2
1,844545E-2
8,067593E-3
2,554355E-3
4,500204E-3
1,001344E-2
1,098637E-2
1,228360E-2
2,006699E-2
1,844545E-2
5,797436E-3
5,797436E-3
1,325652E-2
1,585099E-2
1,066206E-2
1,293221E-2
1,812114E-2
1,585099E-2
9,040517E-3
8,716209E-3
1,909407E-2
1,487806E-2
1,001344E-2
1,585099E-2
2,071561E-2
1,520237E-2
1,422945E-2
1,520237E-2
1,552668E-2
7,418977E-3
1,131067E-2
1,487806E-2
1,552668E-2
1,098637E-2
1,001344E-2
1,260791E-2
9,040517E-3
6,770361E-3
9,689133E-3
1,455375E-2
8,391901E-3
6,085067E-4
6,121744E-3
1,455375E-2
4,824512E-3
-3,607499E-3
-3,607499E-3
2,841986E-4
-5,553347E-3
-1,041797E-2
-4,904731E-3
7,094669E-3
8,067593E-3
6,121744E-3
5,797436E-3
4,500204E-3
3,851588E-3
7,743285E-3
2,006699E-2
2,266146E-2
1,422945E-2
1,325652E-2
2,168853E-2
2,071561E-2
1,974268E-2
1,909407E-2
2,460731E-2
2,331007E-2
2,493161E-2
2,687746E-2
2,525592E-2
2,071561E-2
1,487806E-2
1,844545E-2
2,817469E-2
2,655315E-2
2,817469E-2
3,530947E-2
[truncated: 7,359,391 more chars]
