# Supplementary material for: Etomidate as an anesthetic in Colossoma macropomum: Behavioral and electrophysiological data complement each other as a tool to assess anesthetic safety
Source: PLoS One. 2024 Aug 6;19(8):e0305093. doi: 10.1371/journal.pone.0305093 (PMC11302908; doi:10.1371/journal.pone.0305093)
Supplement: S1 File — (ZIP) [file pone.0305093.s001.zip › Voltage_1.33.txt]

channel names:
01/01/2004 04:14:08 etomidato - Voltage 1 - Dev1_ai1
start times:
01/01/2004 04:14:19,711369
dt:
0,001000
data:
-8,371160E-2
-8,403591E-2
-7,625251E-2
-6,263157E-2
-5,225371E-2
-5,322664E-2
-4,252447E-2
-3,020076E-2
-1,884998E-2
-2,014721E-2
-2,047152E-2
-1,301243E-2
-9,445044E-3
-1,009366E-2
-5,553347E-3
3,202971E-3
5,797436E-3
-1,337342E-3
3,527280E-3
1,358083E-2
2,071561E-2
1,779684E-2
1,844545E-2
2,590454E-2
2,525592E-2
2,266146E-2
3,044485E-2
3,984979E-2
3,628240E-2
2,849900E-2
3,141778E-2
3,887686E-2
3,693101E-2
3,595809E-2
3,790394E-2
3,984979E-2
3,109347E-2
2,914762E-2
3,206639E-2
3,757963E-2
3,368793E-2
2,395869E-2
2,395869E-2
2,947193E-2
2,622885E-2
2,331007E-2
2,655315E-2
2,687746E-2
1,714822E-2
1,649960E-2
2,266146E-2
2,752608E-2
1,909407E-2
1,325652E-2
1,617530E-2
1,682391E-2
1,163498E-2
1,325652E-2
1,812114E-2
1,098637E-2
-4,256115E-3
-3,931807E-3
1,905739E-3
-1,661650E-3
-1,203951E-2
-1,495828E-2
-1,398536E-2
-2,112014E-2
-2,436322E-2
-2,436322E-2
-2,047152E-2
-2,728199E-2
-3,701123E-2
-3,279523E-2
-2,403891E-2
-3,020076E-2
-4,122724E-2
-4,868632E-2
-5,646972E-2
-7,657682E-2
-9,538669E-2
-1,106292E-1
-9,473807E-2
-6,198296E-2
-2,630907E-2
4,568733E-2
1,718432E-1
3,301055E-1
5,104208E-1
7,199239E-1
8,898613E-1
1,007585E+0
1,067258E+0
1,009531E+0
8,862940E-1
7,747320E-1
7,050057E-1
6,372253E-1
5,730123E-1
4,873950E-1
3,557259E-1
1,883829E-1
-8,147812E-3
-2,364607E-1
-4,667195E-1
-6,862760E-1
-8,795636E-1
-1,023556E+0
-1,105931E+0
-1,124741E+0
-1,101066E+0
-1,039448E+0
-9,479927E-1
-8,361064E-1
-7,303819E-1
-6,288735E-1
-5,267165E-1
-4,294240E-1
-3,600221E-1
-2,984036E-1
-2,445684E-1
-2,017597E-1
-1,790582E-1
-1,544108E-1
-1,307363E-1
-1,080347E-1
-9,862977E-2
-9,117068E-2
-7,398236E-2
-5,809126E-2
-5,257802E-2
-3,668692E-2
-2,209306E-2
-1,236382E-2
-9,445044E-3
-1,013034E-3
1,098637E-2
1,909407E-2
1,585099E-2
1,779684E-2
2,071561E-2
1,844545E-2
1,520237E-2
1,617530E-2
2,201284E-2
2,071561E-2
1,293221E-2
1,293221E-2
1,617530E-2
1,520237E-2
1,033775E-2
1,098637E-2
1,260791E-2
7,094669E-3
4,175896E-3
5,797436E-3
1,487806E-2
1,001344E-2
2,841986E-4
3,851588E-3
8,391901E-3
3,202971E-3
4,175896E-3
8,391901E-3
6,446052E-3
-3,931807E-3
-3,931807E-3
6,085067E-4
5,148820E-3
-3,607499E-3
-5,877655E-3
-3,607499E-3
-1,013034E-3
-5,229039E-3
-3,931807E-3
1,257123E-3
-1,013034E-3
-7,499196E-3
-3,283190E-3
2,554355E-3
4,500204E-3
1,905739E-3
1,905739E-3
2,878663E-3
2,230047E-3
2,230047E-3
3,527280E-3
1,228360E-2
1,033775E-2
1,257123E-3
6,446052E-3
1,520237E-2
1,649960E-2
1,033775E-2
1,001344E-2
1,358083E-2
9,040517E-3
9,364825E-3
1,390514E-2
1,974268E-2
1,585099E-2
1,066206E-2
1,358083E-2
1,974268E-2
1,941838E-2
1,909407E-2
1,909407E-2
2,363438E-2
1,325652E-2
1,455375E-2
2,103992E-2
2,817469E-2
2,266146E-2
1,844545E-2
2,363438E-2
2,947193E-2
2,752608E-2
2,849900E-2
3,174208E-2
3,433655E-2
2,395869E-2
2,752608E-2
3,595809E-2
4,017409E-2
3,660671E-2
3,141778E-2
3,498517E-2
3,855255E-2
3,303932E-2
3,433655E-2
4,082271E-2
4,211994E-2
3,206639E-2
3,401224E-2
3,628240E-2
3,984979E-2
3,498517E-2
3,239070E-2
3,563378E-2
3,887686E-2
3,303932E-2
3,498517E-2
4,114702E-2
4,082271E-2
2,947193E-2
3,271501E-2
3,790394E-2
4,211994E-2
3,466086E-2
3,530947E-2
3,822825E-2
3,822825E-2
3,368793E-2
3,530947E-2
4,147133E-2
4,147133E-2
3,498517E-2
3,628240E-2
4,244425E-2
4,309287E-2
3,855255E-2
3,660671E-2
4,082271E-2
3,725532E-2
3,790394E-2
3,952548E-2
4,698456E-2
4,341718E-2
3,628240E-2
3,725532E-2
4,341718E-2
3,952548E-2
3,822825E-2
4,406579E-2
4,471441E-2
3,725532E-2
3,822825E-2
4,211994E-2
4,698456E-2
4,017409E-2
3,660671E-2
4,049840E-2
4,211994E-2
3,757963E-2
3,887686E-2
4,211994E-2
4,147133E-2
3,174208E-2
3,693101E-2
4,179564E-2
4,503872E-2
3,693101E-2
3,206639E-2
3,790394E-2
3,790394E-2
3,401224E-2
3,660671E-2
4,179564E-2
4,406579E-2
3,725532E-2
3,952548E-2
4,536302E-2
4,860611E-2
4,211994E-2
4,017409E-2
4,341718E-2
4,179564E-2
4,049840E-2
4,114702E-2
4,828180E-2
4,666026E-2
3,401224E-2
3,563378E-2
4,276856E-2
4,374148E-2
4,049840E-2
4,049840E-2
4,244425E-2
3,790394E-2
3,563378E-2
3,595809E-2
4,374148E-2
4,179564E-2
3,498517E-2
3,628240E-2
4,179564E-2
4,082271E-2
3,822825E-2
3,855255E-2
3,984979E-2
3,303932E-2
3,303932E-2
3,563378E-2
4,147133E-2
3,563378E-2
2,914762E-2
3,109347E-2
3,660671E-2
3,174208E-2
2,849900E-2
3,401224E-2
3,725532E-2
2,395869E-2
2,752608E-2
3,303932E-2
3,822825E-2
3,271501E-2
2,558023E-2
3,076916E-2
3,401224E-2
2,655315E-2
2,947193E-2
3,336362E-2
3,433655E-2
2,331007E-2
2,558023E-2
3,271501E-2
3,563378E-2
3,012054E-2
2,687746E-2
3,076916E-2
2,914762E-2
2,525592E-2
2,849900E-2
3,595809E-2
3,271501E-2
2,331007E-2
2,493161E-2
3,076916E-2
3,174208E-2
2,752608E-2
2,590454E-2
2,849900E-2
2,395869E-2
1,941838E-2
1,876976E-2
2,428300E-2
1,747253E-2
1,131067E-2
1,358083E-2
1,779684E-2
1,131067E-2
1,066206E-2
1,228360E-2
1,390514E-2
4,500204E-3
6,121744E-3
1,293221E-2
1,974268E-2
1,617530E-2
1,617530E-2
2,266146E-2
3,141778E-2
3,141778E-2
3,595809E-2
4,893041E-2
5,411934E-2
5,184919E-2
6,255135E-2
7,682091E-2
8,752308E-2
8,914462E-2
9,530647E-2
1,024412E-1
1,082788E-1
1,089274E-1
1,137920E-1
1,261157E-1
1,267644E-1
1,206025E-1
1,277373E-1
1,329262E-1
1,335748E-1
1,264400E-1
1,238456E-1
1,274130E-1
1,199539E-1
1,115219E-1
1,108733E-1
1,141163E-1
1,076302E-1
9,660370E-2
9,400924E-2
9,465786E-2
8,719877E-2
7,844245E-2
7,487506E-2
7,519937E-2
6,579443E-2
5,930827E-2
5,833535E-2
6,125412E-2
5,411934E-2
4,341718E-2
4,406579E-2
4,633595E-2
4,049840E-2
3,595809E-2
3,822825E-2
3,887686E-2
3,044485E-2
2,947193E-2
3,109347E-2
3,368793E-2
2,720177E-2
2,201284E-2
2,428300E-2
2,622885E-2
2,136422E-2
2,006699E-2
2,525592E-2
2,558023E-2
1,585099E-2
1,941838E-2
2,136422E-2
2,460731E-2
2,071561E-2
1,682391E-2
2,006699E-2
1,747253E-2
1,325652E-2
1,617530E-2
2,331007E-2
2,136422E-2
1,358083E-2
1,552668E-2
2,298577E-2
2,558023E-2
2,071561E-2
1,876976E-2
2,168853E-2
2,168853E-2
1,812114E-2
2,039130E-2
2,947193E-2
2,720177E-2
1,747253E-2
1,876976E-2
2,687746E-2
2,493161E-2
2,136422E-2
2,266146E-2
2,266146E-2
1,779684E-2
1,520237E-2
1,617530E-2
2,622885E-2
2,298577E-2
1,455375E-2
1,682391E-2
2,363438E-2
2,071561E-2
2,006699E-2
2,233715E-2
2,460731E-2
1,747253E-2
1,649960E-2
1,909407E-2
2,525592E-2
1,941838E-2
1,293221E-2
1,682391E-2
2,168853E-2
1,682391E-2
1,617530E-2
1,779684E-2
1,682391E-2
9,364825E-3
8,067593E-3
1,228360E-2
1,747253E-2
8,716209E-3
7,418977E-3
1,001344E-2
1,228360E-2
1,033775E-2
9,689133E-3
1,487806E-2
1,293221E-2
2,878663E-3
5,473128E-3
1,066206E-2
1,260791E-2
8,067593E-3
9,040517E-3
1,195929E-2
9,364825E-3
6,446052E-3
7,094669E-3
1,552668E-2
1,422945E-2
3,202971E-3
8,067593E-3
1,585099E-2
1,390514E-2
1,066206E-2
1,260791E-2
1,617530E-2
1,066206E-2
8,716209E-3
1,228360E-2
2,103992E-2
1,520237E-2
8,067593E-3
1,131067E-2
1,812114E-2
1,520237E-2
1,228360E-2
1,422945E-2
2,136422E-2
1,358083E-2
1,163498E-2
1,422945E-2
2,233715E-2
1,552668E-2
1,033775E-2
1,455375E-2
1,585099E-2
1,066206E-2
1,195929E-2
1,617530E-2
1,585099E-2
5,797436E-3
7,418977E-3
1,325652E-2
1,422945E-2
8,067593E-3
5,797436E-3
1,033775E-2
7,743285E-3
3,527280E-3
4,824512E-3
1,033775E-2
1,033775E-2
1,905739E-3
4,175896E-3
1,325652E-2
1,293221E-2
7,743285E-3
6,770361E-3
5,797436E-3
3,851588E-3
2,230047E-3
6,121744E-3
1,520237E-2
8,716209E-3
2,841986E-4
4,175896E-3
1,228360E-2
4,175896E-3
3,527280E-3
7,094669E-3
7,094669E-3
-1,661650E-3
-3,644176E-4
5,797436E-3
1,195929E-2
5,148820E-3
-4,010948E-5
3,202971E-3
6,121744E-3
-4,010948E-5
-4,010948E-5
5,797436E-3
2,554355E-3
-3,607499E-3
2,841986E-4
7,094669E-3
6,770361E-3
2,878663E-3
4,500204E-3
8,716209E-3
5,148820E-3
2,878663E-3
5,148820E-3
1,358083E-2
1,260791E-2
6,121744E-3
6,770361E-3
1,422945E-2
1,293221E-2
9,689133E-3
1,390514E-2
1,617530E-2
7,418977E-3
4,824512E-3
5,797436E-3
1,325652E-2
8,391901E-3
2,554355E-3
4,175896E-3
8,391901E-3
5,473128E-3
4,824512E-3
9,040517E-3
1,001344E-2
-1,013034E-3
1,257123E-3
4,175896E-3
1,066206E-2
3,202971E-3
-4,010948E-5
5,473128E-3
7,094669E-3
4,175896E-3
5,797436E-3
1,098637E-2
1,066206E-2
9,328148E-4
2,878663E-3
9,040517E-3
1,325652E-2
7,743285E-3
6,770361E-3
1,260791E-2
1,033775E-2
6,121744E-3
8,067593E-3
1,455375E-2
1,325652E-2
4,175896E-3
3,527280E-3
1,001344E-2
8,391901E-3
5,473128E-3
9,040517E-3
1,066206E-2
3,527280E-3
1,581431E-3
2,230047E-3
9,689133E-3
7,418977E-3
-6,887257E-4
2,230047E-3
1,001344E-2
5,797436E-3
4,500204E-3
5,473128E-3
8,067593E-3
6,085067E-4
2,878663E-3
7,743285E-3
1,455375E-2
9,689133E-3
1,581431E-3
5,473128E-3
9,364825E-3
4,500204E-3
6,121744E-3
1,066206E-2
1,293221E-2
4,175896E-3
5,473128E-3
1,098637E-2
1,552668E-2
7,743285E-3
2,554355E-3
8,391901E-3
1,098637E-2
5,148820E-3
7,418977E-3
1,325652E-2
1,228360E-2
9,328148E-4
6,085067E-4
8,391901E-3
1,033775E-2
5,473128E-3
6,446052E-3
9,364825E-3
6,770361E-3
2,878663E-3
7,094669E-3
1,293221E-2
1,163498E-2
2,554355E-3
3,851588E-3
9,364825E-3
8,716209E-3
5,473128E-3
7,094669E-3
1,066206E-2
8,067593E-3
5,148820E-3
8,067593E-3
1,422945E-2
1,228360E-2
3,851588E-3
6,121744E-3
1,195929E-2
6,770361E-3
5,148820E-3
5,797436E-3
8,391901E-3
5,148820E-3
5,148820E-3
8,716209E-3
1,779684E-2
1,228360E-2
5,148820E-3
8,067593E-3
1,552668E-2
9,040517E-3
9,364825E-3
1,455375E-2
1,682391E-2
8,067593E-3
9,364825E-3
1,260791E-2
1,941838E-2
1,260791E-2
5,797436E-3
9,364825E-3
1,163498E-2
7,094669E-3
6,121744E-3
1,195929E-2
1,228360E-2
9,328148E-4
3,527280E-3
1,163498E-2
1,520237E-2
8,391901E-3
7,094669E-3
1,001344E-2
9,689133E-3
6,770361E-3
9,040517E-3
1,617530E-2
1,552668E-2
7,094669E-3
9,040517E-3
1,487806E-2
1,812114E-2
1,390514E-2
1,228360E-2
1,390514E-2
1,066206E-2
8,716209E-3
1,195929E-2
1,779684E-2
1,358083E-2
9,364825E-3
9,689133E-3
1,520237E-2
1,390514E-2
1,228360E-2
1,422945E-2
1,617530E-2
9,689133E-3
8,716209E-3
1,228360E-2
2,039130E-2
1,390514E-2
5,797436E-3
8,716209E-3
1,747253E-2
1,649960E-2
2,298577E-2
2,687746E-2
3,401224E-2
3,887686E-2
5,574088E-2
8,071261E-2
1,118462E-1
1,167108E-1
1,144406E-1
1,108733E-1
9,206339E-2
7,260490E-2
6,547013E-2
6,968613E-2
6,547013E-2
5,152488E-2
4,698456E-2
3,855255E-2
1,714822E-2
-1,009366E-2
-3,149799E-2
-5,160510E-2
-7,300943E-2
-8,144144E-2
-8,371160E-2
-7,917128E-2
-8,306298E-2
-8,695468E-2
-7,722544E-2
-6,165865E-2
-5,614541E-2
-4,738909E-2
-3,571400E-2
-2,501183E-2
-2,566045E-2
-1,949860E-2
-1,203951E-2
-3,644176E-4
-3,283190E-3
-2,634574E-3
2,554355E-3
9,364825E-3
6,770361E-3
1,131067E-2
1,941838E-2
2,201284E-2
1,585099E-2
2,136422E-2
3,044485E-2
3,595809E-2
3,368793E-2
3,271501E-2
3,693101E-2
3,920117E-2
3,725532E-2
3,952548E-2
4,601164E-2
4,568733E-2
3,952548E-2
4,147133E-2
4,698456E-2
4,633595E-2
4,179564E-2
4,276856E-2
4,601164E-2
4,114702E-2
3,757963E-2
3,887686E-2
4,568733E-2
4,179564E-2
3,271501E-2
3,303932E-2
3,822825E-2
3,498517E-2
3,206639E-2
3,271501E-2
3,595809E-2
2,785039E-2
2,460731E-2
2,493161E-2
3,109347E-2
2,849900E-2
2,006699E-2
2,298577E-2
2,849900E-2
2,298577E-2
2,071561E-2
2,493161E-2
2,493161E-2
1,520237E-2
1,487806E-2
2,039130E-2
2,655315E-2
2,039130E-2
1,455375E-2
1,714822E-2
1,779684E-2
1,001344E-2
1,325652E-2
2,006699E-2
2,136422E-2
1,131067E-2
8,391901E-3
-3,644176E-4
-9,120736E-3
-2,598476E-2
-4,220016E-2
-6,036142E-2
-7,754974E-2
-6,263157E-2
-2,079583E-2
2,947193E-2
1,141163E-1
2,457854E-1
4,173444E-1
6,145237E-1
8,133246E-1
9,582904E-1
1,067582E+0
1,086392E+0
9,852079E-1
8,535388E-1
7,705160E-1
7,088974E-1
6,346309E-1
5,590671E-1
4,633962E-1
3,226465E-1
1,384394E-1
-7,138789E-2
-2,980792E-1
-5,302838E-1
-7,524349E-1
-9,288585E-1
-1,042366E+0
-1,095553E+0
-1,104958E+0
-1,068311E+0
-9,875582E-1
-8,879957E-1
-7,874602E-1
-6,778440E-1
-5,698494E-1
-4,686653E-1
-3,914800E-1
-3,172134E-1
-2,520275E-1
-2,017597E-1
-1,703019E-1
-1,443572E-1
-1,180883E-1
-9,668392E-2
-8,403591E-2
-6,619896E-2
-4,576755E-2
-3,182230E-2
-2,760630E-2
-1,171520E-2
1,001344E-2
2,525592E-2
2,914762E-2
3,822825E-2
4,957903E-2
5,833535E-2
5,930827E-2
6,449720E-2
7,422644E-2
7,390214E-2
6,514582E-2
6,806459E-2
7,519937E-2
7,228060E-2
6,968613E-2
7,195629E-2
7,130767E-2
6,222705E-2
6,060550E-2
6,125412E-2
6,709167E-2
6,092981E-2
5,347073E-2
5,541658E-2
5,801104E-2
5,314642E-2
4,957903E-2
4,893041E-2
5,087626E-2
4,114702E-2
4,017409E-2
4,244425E-2
4,957903E-2
4,147133E-2
3,693101E-2
3,920117E-2
3,952548E-2
3,141778E-2
3,336362E-2
3,693101E-2
3,887686E-2
2,882331E-2
2,849900E-2
3,433655E-2
3,920117E-2
3,303932E-2
2,947193E-2
3,141778E-2
3,303932E-2
3,044485E-2
2,849900E-2
3,595809E-2
3,660671E-2
2,622885E-2
2,882331E-2
3,530947E-2
3,920117E-2
3,498517E-2
3,239070E-2
3,401224E-2
3,336362E-2
3,044485E-2
3,076916E-2
3,920117E-2
3,595809E-2
2,720177E-2
3,336362E-2
3,984979E-2
3,855255E-2
3,368793E-2
3,303932E-2
3,628240E-2
3,336362E-2
3,012054E-2
3,271501E-2
3,887686E-2
3,530947E-2
2,752608E-2
2,979624E-2
3,757963E-2
3,433655E-2
3,109347E-2
3,271501E-2
3,466086E-2
2,882331E-2
2,720177E-2
2,947193E-2
3,466086E-2
2,947193E-2
2,558023E-2
2,785039E-2
3,271501E-2
2,849900E-2
2,558023E-2
2,785039E-2
3,012054E-2
1,974268E-2
1,941838E-2
2,590454E-2
3,141778E-2
2,428300E-2
1,779684E-2
2,071561E-2
2,558023E-2
2,071561E-2
2,136422E-2
2,590454E-2
3,368793E-2
2,590454E-2
2,558023E-2
2,687746E-2
3,141778E-2
2,525592E-2
2,395869E-2
2,785039E-2
3,076916E-2
2,590454E-2
2,622885E-2
3,271501E-2
2,979624E-2
2,168853E-2
2,493161E-2
2,914762E-2
2,947193E-2
2,201284E-2
2,168853E-2
2,687746E-2
2,525592E-2
2,071561E-2
2,363438E-2
3,044485E-2
2,687746E-2
1,844545E-2
2,136422E-2
2,785039E-2
2,752608E-2
2,201284E-2
2,233715E-2
2,460731E-2
2,136422E-2
1,682391E-2
1,909407E-2
2,493161E-2
2,233715E-2
1,260791E-2
1,585099E-2
2,233715E-2
2,233715E-2
1,747253E-2
1,844545E-2
2,071561E-2
1,455375E-2
1,163498E-2
1,422945E-2
2,233715E-2
1,714822E-2
1,001344E-2
1,358083E-2
1,844545E-2
1,422945E-2
1,098637E-2
1,520237E-2
1,779684E-2
9,040517E-3
8,067593E-3
1,066206E-2
1,649960E-2
1,066206E-2
5,797436E-3
7,743285E-3
1,066206E-2
5,797436E-3
6,770361E-3
1,033775E-2
1,033775E-2
1,257123E-3
2,878663E-3
6,121744E-3
1,066206E-2
5,473128E-3
4,175896E-3
8,391901E-3
6,770361E-3
2,554355E-3
6,770361E-3
1,390514E-2
1,131067E-2
2,230047E-3
4,175896E-3
1,228360E-2
1,066206E-2
7,094669E-3
8,067593E-3
1,066206E-2
5,797436E-3
3,527280E-3
8,716209E-3
1,682391E-2
1,066206E-2
3,527280E-3
4,824512E-3
1,098637E-2
6,770361E-3
4,824512E-3
1,098637E-2
1,163498E-2
5,797436E-3
3,851588E-3
6,446052E-3
1,358083E-2
8,716209E-3
1,581431E-3
4,824512E-3
1,033775E-2
5,148820E-3
3,202971E-3
6,121744E-3
9,364825E-3
1,581431E-3
1,581431E-3
6,121744E-3
1,293221E-2
7,743285E-3
4,824512E-3
1,001344E-2
1,325652E-2
5,797436E-3
7,094669E-3
1,293221E-2
1,358083E-2
6,446052E-3
9,040517E-3
1,487806E-2
1,909407E-2
1,066206E-2
8,391901E-3
1,033775E-2
7,418977E-3
1,905739E-3
6,085067E-4
6,770361E-3
4,824512E-3
-3,931807E-3
-1,985958E-3
1,257123E-3
1,257123E-3
-7,174888E-3
-7,174888E-3
-4,256115E-3
-7,823504E-3
-1,041797E-2
-8,472120E-3
-6,887257E-4
-2,634574E-3
-1,041797E-2
-4,904731E-3
3,851588E-3
1,905739E-3
3,202971E-3
9,040517E-3
1,390514E-2
1,325652E-2
1,844545E-2
2,655315E-2
4,147133E-2
4,341718E-2
4,406579E-2
5,411934E-2
6,579443E-2
7,001044E-2
7,844245E-2
8,882031E-2
9,595509E-2
9,368493E-2
1,004954E-1
1,105490E-1
1,199539E-1
1,167108E-1
1,128191E-1
1,193053E-1
1,238456E-1
1,196296E-1
1,186567E-1
1,199539E-1
1,206025E-1
1,082788E-1
1,079545E-1
1,089274E-1
1,076302E-1
9,822524E-2
8,946893E-2
8,687446E-2
8,233415E-2
7,325352E-2
6,936182E-2
7,260490E-2
6,903752E-2
5,217349E-2
5,055195E-2
5,379503E-2
4,957903E-2
3,984979E-2
3,401224E-2
3,466086E-2
3,044485E-2
2,525592E-2
2,493161E-2
3,141778E-2
2,720177E-2
1,520237E-2
1,844545E-2
2,331007E-2
2,039130E-2
1,293221E-2
1,001344E-2
1,098637E-2
4,175896E-3
9,328148E-4
1,905739E-3
7,418977E-3
-1,985958E-3
-1,430967E-2
-1,820136E-2
-2,306598E-2
-2,857922E-2
-3,020076E-2
-2,825491E-2
-2,630907E-2
-3,668692E-2
-3,993001E-2
-3,636262E-2
-3,052507E-2
-3,928139E-2
-3,993001E-2
-3,538969E-2
-2,922784E-2
-3,182230E-2
-2,728199E-2
-2,014721E-2
-1,495828E-2
-2,047152E-2
-1,657982E-2
-8,147812E-3
1,581431E-3
-2,634574E-3
-4,256115E-3
-1,013034E-3
1,905739E-3
2,841986E-4
1,905739E-3
1,131067E-2
9,689133E-3
-6,887257E-4
3,202971E-3
1,131067E-2
1,552668E-2
1,066206E-2
8,067593E-3
1,195929E-2
1,195929E-2
8,391901E-3
8,391901E-3
1,682391E-2
1,617530E-2
4,500204E-3
8,391901E-3
1,422945E-2
1,682391E-2
1,260791E-2
1,260791E-2
1,455375E-2
1,098637E-2
8,067593E-3
1,066206E-2
2,039130E-2
1,617530E-2
6,770361E-3
9,040517E-3
1,552668E-2
1,195929E-2
1,228360E-2
1,390514E-2
1,682391E-2
1,033775E-2
9,689133E-3
1,358083E-2
2,071561E-2
1,358083E-2
8,067593E-3
1,228360E-2
1,909407E-2
1,585099E-2
1,260791E-2
1,585099E-2
2,006699E-2
9,689133E-3
1,033775E-2
1,422945E-2
1,876976E-2
1,455375E-2
8,391901E-3
1,325652E-2
1,747253E-2
1,131067E-2
1,422945E-2
1,909407E-2
2,103992E-2
1,098637E-2
1,228360E-2
1,844545E-2
2,298577E-2
1,844545E-2
1,552668E-2
1,876976E-2
2,168853E-2
1,552668E-2
1,617530E-2
2,103992E-2
1,974268E-2
9,364825E-3
1,228360E-2
1,747253E-2
2,103992E-2
1,422945E-2
1,131067E-2
1,260791E-2
1,293221E-2
9,364825E-3
9,689133E-3
1,747253E-2
1,682391E-2
7,418977E-3
1,001344E-2
1,422945E-2
1,422945E-2
9,689133E-3
1,163498E-2
1,390514E-2
1,098637E-2
6,770361E-3
1,033775E-2
1,585099E-2
1,325652E-2
5,148820E-3
3,851588E-3
1,325652E-2
1,066206E-2
6,446052E-3
5,148820E-3
8,067593E-3
2,554355E-3
-1,337342E-3
-3,644176E-4
5,473128E-3
-6,887257E-4
-5,229039E-3
-3,607499E-3
-4,010948E-5
-6,850580E-3
-6,850580E-3
-2,310266E-3
-4,256115E-3
-1,366105E-2
-1,301243E-2
-8,796428E-3
-2,634574E-3
-8,796428E-3
-1,430967E-2
-1,041797E-2
-9,445044E-3
-1,495828E-2
-1,560690E-2
-1,009366E-2
-1,139089E-2
-2,176875E-2
-1,982290E-2
-1,398536E-2
-1,268813E-2
-1,917429E-2
-2,112014E-2
-1,820136E-2
-2,144444E-2
-2,566045E-2
-2,501183E-2
-1,949860E-2
-2,176875E-2
-3,247092E-2
-3,182230E-2
-2,663337E-2
-2,728199E-2
-3,344384E-2
-3,182230E-2
-3,052507E-2
-3,603831E-2
-3,960570E-2
-3,928139E-2
-3,344384E-2
-3,765985E-2
-4,609186E-2
-4,122724E-2
-3,247092E-2
-3,603831E-2
-4,090293E-2
-3,733554E-2
-3,311954E-2
-3,928139E-2
-3,928139E-2
-3,668692E-2
-2,857922E-2
-3,344384E-2
-3,895708E-2
-3,668692E-2
-2,890353E-2
-3,409246E-2
-3,506538E-2
-3,052507E-2
-2,922784E-2
-3,993001E-2
-3,895708E-2
-3,409246E-2
-2,922784E-2
-3,409246E-2
-3,733554E-2
-3,474108E-2
-3,311954E-2
-3,538969E-2
-3,247092E-2
-2,760630E-2
-2,663337E-2
-3,603831E-2
-3,441677E-2
-2,728199E-2
-2,079583E-2
-2,760630E-2
-2,695768E-2
-2,112014E-2
-2,176875E-2
-2,371460E-2
-2,176875E-2
-1,236382E-2
-1,333674E-2
-2,403891E-2
-2,079583E-2
-1,268813E-2
-1,333674E-2
-1,463397E-2
-1,333674E-2
-7,823504E-3
-1,074228E-2
-1,333674E-2
-1,106658E-2
-1,337342E-3
-4,904731E-3
-1,301243E-2
-7,823504E-3
-2,310266E-3
-5,877655E-3
-5,229039E-3
-6,887257E-4
2,554355E-3
-3,931807E-3
-4,904731E-3
-1,013034E-3
6,121744E-3
-3,644176E-4
-6,201963E-3
2,554355E-3
6,446052E-3
2,230047E-3
9,328148E-4
6,770361E-3
8,716209E-3
2,841986E-4
1,905739E-3
7,743285E-3
1,293221E-2
7,094669E-3
6,446052E-3
1,131067E-2
1,131067E-2
6,121744E-3
9,040517E-3
1,487806E-2
1,585099E-2
6,446052E-3
9,364825E-3
1,682391E-2
1,812114E-2
1,520237E-2
1,552668E-2
1,779684E-2
1,487806E-2
1,228360E-2
1,260791E-2
2,039130E-2
1,909407E-2
1,195929E-2
1,455375E-2
2,071561E-2
1,909407E-2
1,779684E-2
1,941838E-2
2,233715E-2
1,747253E-2
1,552668E-2
2,039130E-2
3,012054E-2
2,493161E-2
1,974268E-2
2,428300E-2
3,076916E-2
2,817469E-2
2,752608E-2
2,882331E-2
3,303932E-2
2,590454E-2
2,493161E-2
2,947193E-2
3,530947E-2
2,979624E-2
2,493161E-2
2,849900E-2
3,109347E-2
2,590454E-2
2,493161E-2
3,044485E-2
3,239070E-2
2,266146E-2
2,363438E-2
3,109347E-2
3,498517E-2
3,044485E-2
2,817469E-2
2,979624E-2
3,076916E-2
2,622885E-2
2,817469E-2
3,725532E-2
3,628240E-2
2,622885E-2
2,914762E-2
3,595809E-2
3,433655E-2
2,979624E-2
3,076916E-2
3,401224E-2
2,979624E-2
2,590454E-2
2,914762E-2
3,693101E-2
3,271501E-2
2,590454E-2
3,109347E-2
3,790394E-2
3,174208E-2
3,206639E-2
3,790394E-2
3,984979E-2
3,141778E-2
3,271501E-2
3,887686E-2
4,503872E-2
3,790394E-2
3,466086E-2
3,887686E-2
4,601164E-2
4,503872E-2
4,763318E-2
5,574088E-2
6,125412E-2
6,157843E-2
7,779383E-2
1,066573E-1
1,361693E-1
1,423311E-1
1,407096E-1
1,345478E-1
1,160622E-1
9,952248E-2
9,109047E-2
9,530647E-2
8,914462E-2
7,649660E-2
7,292921E-2
6,644305E-2
4,439010E-2
1,974268E-2
-3,283190E-3
-1,884998E-2
-3,960570E-2
-5,355095E-2
-5,517249E-2
-4,868632E-2
-5,322664E-2
-5,452387E-2
-4,414601E-2
-3,052507E-2
-2,566045E-2
-1,755275E-2
-2,634574E-3
6,121744E-3
3,202971E-3
7,418977E-3
1,585099E-2
2,687746E-2
2,493161E-2
2,331007E-2
2,817469E-2
3,401224E-2
3,336362E-2
3,433655E-2
4,179564E-2
4,503872E-2
3,822825E-2
4,211994E-2
5,087626E-2
5,930827E-2
5,574088E-2
5,476796E-2
5,995689E-2
6,482151E-2
6,157843E-2
6,384859E-2
7,422644E-2
7,422644E-2
6,319997E-2
6,579443E-2
7,292921E-2
7,455075E-2
7,130767E-2
6,936182E-2
7,001044E-2
6,936182E-2
6,514582E-2
6,709167E-2
7,455075E-2
7,065906E-2
5,963258E-2
6,028120E-2
6,644305E-2
6,514582E-2
6,092981E-2
6,092981E-2
6,417289E-2
5,801104E-2
5,282211E-2
5,411934E-2
6,157843E-2
5,703812E-2
4,763318E-2
4,828180E-2
5,476796E-2
5,120057E-2
4,795749E-2
4,957903E-2
5,379503E-2
4,633595E-2
4,374148E-2
4,633595E-2
5,022765E-2
4,536302E-2
3,952548E-2
4,406579E-2
5,120057E-2
4,601164E-2
4,471441E-2
4,893041E-2
5,055195E-2
4,374148E-2
4,147133E-2
3,076916E-2
2,233715E-2
5,473128E-3
-1,366105E-2
-3,149799E-2
-4,414601E-2
-2,728199E-2
1,098637E-2
6,190274E-2
1,465472E-1
2,808107E-1
4,526940E-1
6,492247E-1
8,464041E-1
9,868295E-1
1,091905E+0
1,103905E+0
1,004342E+0
8,742946E-1
7,880286E-1
7,270587E-1
6,537650E-1
5,791742E-1
4,796116E-1
3,310785E-1
1,452499E-1
-6,619896E-2
-2,906202E-1
-5,225004E-1
-7,453001E-1
-9,181563E-1
-1,032313E+0
-1,083878E+0
-1,088742E+0
-1,051771E+0
-9,732887E-1
-8,711316E-1
-7,670287E-1
-6,580612E-1
-5,490937E-1
-4,466124E-1
-3,674812E-1
-2,932146E-1
-2,306232E-1
-1,751665E-1
-1,437086E-1
-1,216556E-1
-9,571100E-2
-6,976635E-2
-5,873987E-2
-4,576755E-2
-2,533614E-2
-1,074228E-2
-7,499196E-3
6,121744E-3
2,136422E-2
3,595809E-2
4,147133E-2
4,309287E-2
5,411934E-2
6,319997E-2
6,060550E-2
6,547013E-2
7,195629E-2
7,260490E-2
6,449720E-2
6,644305E-2
7,455075E-2
7,617229E-2
7,033475E-2
6,806459E-2
7,065906E-2
7,033475E-2
6,449720E-2
6,514582E-2
7,098336E-2
7,098336E-2
6,222705E-2
6,287566E-2
6,611874E-2
6,384859E-2
5,671381E-2
5,541658E-2
5,833535E-2
5,087626E-2
4,698456E-2
5,022765E-2
5,574088E-2
4,828180E-2
4,147133E-2
4,179564E-2
4,503872E-2
4,114702E-2
3,693101E-2
3,920117E-2
4,309287E-2
3,401224E-2
3,401224E-2
3,855255E-2
4,374148E-2
3,563378E-2
3,012054E-2
3,628240E-2
3,887686E-2
3,206639E-2
3,368793E-2
3,887686E-2
3,693101E-2
2,914762E-2
3,498517E-2
4,406579E-2
4,471441E-2
3,790394E-2
3,498517E-2
3,660671E-2
3,757963E-2
3,466086E-2
3,725532E-2
4,439010E-2
4,082271E-2
3,401224E-2
3,433655E-2
4,017409E-2
3,822825E-2
3,206639E-2
3,498517E-2
3,725532E-2
3,141778E-2
2,849900E-2
3,206639E-2
3,920117E-2
3,174208E-2
2,558023E-2
2,849900E-2
3,595809E-2
3,239070E-2
3,044485E-2
3,368793E-2
3,433655E-2
2,460731E-2
2,558023E-2
2,817469E-2
3,303932E-2
2,655315E-2
2,331007E-2
2,558023E-2
2,882331E-2
2,233715E-2
2,039130E-2
2,785039E-2
2,687746E-2
1,487806E-2
1,714822E-2
2,233715E-2
2,590454E-2
1,941838E-2
1,747253E-2
2,201284E-2
2,071561E-2
1,682391E-2
1,779684E-2
2,558023E-2
2,395869E-2
1,487806E-2
1,747253E-2
2,136422E-2
2,331007E-2
1,779684E-2
1,585099E-2
1,974268E-2
1,876976E-2
1,649960E-2
1,682391E-2
1,909407E-2
1,617530E-2
8,067593E-3
1,228360E-2
1,909407E-2
2,006699E-2
1,390514E-2
1,228360E-2
1,358083E-2
9,364825E-3
7,743285E-3
1,131067E-2
1,876976E-2
1,520237E-2
6,770361E-3
8,067593E-3
1,422945E-2
1,098637E-2
1,228360E-2
1,390514E-2
1,487806E-2
6,770361E-3
6,770361E-3
1,260791E-2
1,844545E-2
1,390514E-2
9,040517E-3
1,455375E-2
1,941838E-2
9,364825E-3
9,689133E-3
1,585099E-2
1,747253E-2
8,067593E-3
1,033775E-2
1,585099E-2
1,876976E-2
1,163498E-2
7,743285E-3
1,001344E-2
1,325652E-2
8,067593E-3
8,391901E-3
1,131067E-2
8,067593E-3
-1,337342E-3
2,841986E-4
7,743285E-3
1,228360E-2
4,175896E-3
2,878663E-3
3,851588E-3
3,202971E-3
-1,013034E-3
6,085067E-4
7,094669E-3
4,500204E-3
-4,580423E-3
-1,013034E-3
5,148820E-3
6,770361E-3
3,202971E-3
3,527280E-3
6,446052E-3
1,905739E-3
-1,337342E-3
9,328148E-4
9,364825E-3
7,094669E-3
-3,644176E-4
6,085067E-4
8,391901E-3
4,824512E-3
2,878663E-3
4,824512E-3
7,094669E-3
6,085067E-4
-6,887257E-4
3,527280E-3
1,033775E-2
2,878663E-3
-2,634574E-3
1,905739E-3
7,094669E-3
-3,644176E-4
2,841986E-4
4,175896E-3
6,446052E-3
-2,958882E-3
-2,958882E-3
3,202971E-3
1,066206E-2
3,527280E-3
-6,887257E-4
2,554355E-3
4,500204E-3
-4,010948E-5
6,085067E-4
5,797436E-3
3,851588E-3
-3,283190E-3
-6,887257E-4
3,202971E-3
6,770361E-3
-1,661650E-3
-4,904731E-3
-1,337342E-3
-2,634574E-3
-5,229039E-3
-6,201963E-3
6,085067E-4
9,328148E-4
-9,769352E-3
-6,201963E-3
-1,985958E-3
-2,958882E-3
-9,120736E-3
-8,472120E-3
-3,931807E-3
-8,796428E-3
-1,268813E-2
-1,074228E-2
-4,256115E-3
-8,147812E-3
-1,852567E-2
-1,625551E-2
-8,472120E-3
-1,009366E-2
-1,203951E-2
-1,463397E-2
-1,430967E-2
-2,014721E-2
-2,566045E-2
-2,501183E-2
-1,884998E-2
-2,468752E-2
-3,279523E-2
-3,117369E-2
-2,274168E-2
-2,598476E-2
-2,598476E-2
-2,274168E-2
-1,949860E-2
-2,241737E-2
-1,657982E-2
-4,904731E-3
7,743285E-3
7,743285E-3
9,689133E-3
2,201284E-2
3,401224E-2
3,628240E-2
4,633595E-2
6,092981E-2
6,871321E-2
6,514582E-2
7,519937E-2
8,979323E-2
9,595509E-2
9,238770E-2
9,433355E-2
9,854955E-2
9,854955E-2
9,757663E-2
9,854955E-2
1,037385E-1
1,001711E-1
8,719877E-2
8,752308E-2
9,044185E-2
8,590154E-2
7,844245E-2
7,422644E-2
7,325352E-2
6,482151E-2
5,671381E-2
5,217349E-2
5,606519E-2
4,698456E-2
3,563378E-2
3,498517E-2
3,887686E-2
3,433655E-2
2,687746E-2
2,493161E-2
2,428300E-2
1,649960E-2
1,422945E-2
1,585099E-2
1,876976E-2
1,001344E-2
6,446052E-3
5,148820E-3
7,743285E-3
1,581431E-3
2,841986E-4
3,202971E-3
3,202971E-3
-3,931807E-3
-2,310266E-3
2,230047E-3
7,418977E-3
9,328148E-4
-3,607499E-3
-2,310266E-3
-3,644176E-4
-2,634574E-3
-3,607499E-3
3,527280E-3
1,905739E-3
-7,174888E-3
-2,310266E-3
5,473128E-3
6,770361E-3
2,554355E-3
9,328148E-4
9,328148E-4
-2,310266E-3
-4,904731E-3
-1,661650E-3
6,121744E-3
4,175896E-3
-3,931807E-3
1,257123E-3
6,446052E-3
1,257123E-3
9,328148E-4
1,581431E-3
4,824512E-3
-2,634574E-3
-4,010948E-5
3,202971E-3
4,824512E-3
-4,904731E-3
-1,041797E-2
-8,147812E-3
-3,283190E-3
-8,796428E-3
-1,041797E-2
-9,445044E-3
-7,174888E-3
-1,690413E-2
-1,755275E-2
-1,398536E-2
-8,796428E-3
-1,430967E-2
-1,625551E-2
-1,074228E-2
-4,256115E-3
-1,009366E-2
-1,041797E-2
-3,607499E-3
2,841986E-4
-7,174888E-3
-1,985958E-3
5,148820E-3
9,364825E-3
8,067593E-3
4,824512E-3
9,364825E-3
1,033775E-2
5,473128E-3
7,743285E-3
1,487806E-2
1,325652E-2
4,824512E-3
7,743285E-3
1,552668E-2
1,714822E-2
1,422945E-2
1,585099E-2
1,974268E-2
1,974268E-2
1,585099E-2
1,617530E-2
2,233715E-2
2,071561E-2
1,617530E-2
1,941838E-2
2,460731E-2
2,266146E-2
1,974268E-2
2,331007E-2
2,590454E-2
1,779684E-2
1,585099E-2
1,682391E-2
2,331007E-2
1,844545E-2
1,066206E-2
9,689133E-3
1,909407E-2
1,552668E-2
1,358083E-2
1,520237E-2
1,617530E-2
8,716209E-3
9,364825E-3
1,293221E-2
1,812114E-2
1,617530E-2
1,358083E-2
1,682391E-2
2,233715E-2
1,520237E-2
1,552668E-2
2,525592E-2
2,525592E-2
1,682391E-2
2,168853E-2
2,914762E-2
3,498517E-2
2,785039E-2
2,493161E-2
2,720177E-2
2,493161E-2
2,363438E-2
2,655315E-2
3,368793E-2
2,687746E-2
1,714822E-2
2,201284E-2
2,849900E-2
2,720177E-2
2,298577E-2
2,233715E-2
2,525592E-2
2,071561E-2
2,103992E-2
2,525592E-2
3,271501E-2
2,590454E-2
1,844545E-2
2,428300E-2
3,012054E-2
2,914762E-2
2,752608E-2
3,401224E-2
3,628240E-2
2,590454E-2
2,395869E-2
2,817469E-2
3,303932E-2
2,752608E-2
2,071561E-2
2,168853E-2
2,493161E-2
1,941838E-2
1,131067E-2
1,001344E-2
1,260791E-2
2,230047E-3
9,328148E-4
4,175896E-3
8,391901E-3
6,085067E-4
-7,174888E-3
-3,283190E-3
-4,010948E-5
-7,174888E-3
-6,850580E-3
9,328148E-4
-3,644176E-4
-1,074228E-2
-6,201963E-3
1,581431E-3
7,418977E-3
2,878663E-3
9,328148E-4
4,824512E-3
5,148820E-3
2,230047E-3
5,148820E-3
1,195929E-2
1,195929E-2
3,527280E-3
5,797436E-3
1,390514E-2
1,617530E-2
1,163498E-2
1,293221E-2
1,487806E-2
1,487806E-2
1,098637E-2
1,260791E-2
2,363438E-2
2,201284E-2
9,689133E-3
1,098637E-2
1,941838E-2
2,039130E-2
1,617530E-2
1,617530E-2
1,974268E-2
1,617530E-2
1,390514E-2
1,974268E-2
2,687746E-2
2,363438E-2
1,649960E-2
2,201284E-2
2,785039E-2
2,752608E-2
2,590454E-2
2,849900E-2
3,109347E-2
2,720177E-2
2,428300E-2
2,914762E-2
3,628240E-2
3,271501E-2
2,428300E-2
2,622885E-2
3,336362E-2
3,141778E-2
2,655315E-2
2,655315E-2
2,817469E-2
2,525592E-2
2,201284E-2
2,525592E-2
3,401224E-2
2,849900E-2
2,266146E-2
2,622885E-2
3,271501E-2
2,979624E-2
2,752608E-2
3,206639E-2
3,498517E-2
2,849900E-2
2,849900E-2
3,401224E-2
4,276856E-2
3,433655E-2
2,947193E-2
3,336362E-2
3,693101E-2
3,368793E-2
3,271501E-2
3,855255E-2
4,147133E-2
3,109347E-2
3,174208E-2
3,693101E-2
4,082271E-2
3,530947E-2
3,206639E-2
3,466086E-2
3,628240E-2
3,401224E-2
3,271501E-2
3,855255E-2
3,757963E-2
2,720177E-2
3,076916E-2
3,660671E-2
3,628240E-2
3,174208E-2
3,044485E-2
3,303932E-2
2,914762E-2
2,428300E-2
2,493161E-2
3,303932E-2
3,044485E-2
1,812114E-2
2,103992E-2
2,622885E-2
2,622885E-2
2,071561E-2
1,714822E-2
2,136422E-2
1,779684E-2
1,358083E-2
1,585099E-2
2,136422E-2
1,876976E-2
1,001344E-2
1,163498E-2
1,812114E-2
1,228360E-2
8,391901E-3
1,001344E-2
1,422945E-2
6,770361E-3
5,797436E-3
9,364825E-3
1,390514E-2
7,094669E-3
1,581431E-3
1,581431E-3
7,743285E-3
3,851588E-3
1,581431E-3
5,148820E-3
4,500204E-3
-6,850580E-3
-6,201963E-3
-2,958882E-3
1,581431E-3
-5,229039E-3
-1,236382E-2
-1,106658E-2
-1,009366E-2
-1,560690E-2
-1,787705E-2
-1,366105E-2
-1,430967E-2
-2,533614E-2
-2,403891E-2
-2,014721E-2
-1,884998E-2
-2,436322E-2
-2,793061E-2
-2,533614E-2
-2,663337E-2
-3,279523E-2
-3,117369E-2
-2,468752E-2
-2,695768E-2
-3,603831E-2
-3,603831E-2
-3,247092E-2
-3,311954E-2
-4,025431E-2
-4,057862E-2
-3,636262E-2
-3,960570E-2
-4,382170E-2
-4,220016E-2
-3,798416E-2
-4,284878E-2
-4,803771E-2
-4,609186E-2
-4,090293E-2
-4,090293E-2
-4,447032E-2
-4,317309E-2
-4,220016E-2
-4,738909E-2
-4,641617E-2
-4,284878E-2
-3,830846E-2
-4,155155E-2
-5,030786E-2
-4,544324E-2
-3,279523E-2
-3,441677E-2
-3,247092E-2
-2,436322E-2
-9,769352E-3
-3,283190E-3
1,422945E-2
4,374148E-2
6,806459E-2
6,514582E-2
5,606519E-2
4,633595E-2
3,725532E-2
2,266146E-2
1,974268E-2
1,714822E-2
1,325652E-2
9,328148E-4
-6,526271E-3
-2,047152E-2
-3,636262E-2
-6,490173E-2
-8,792760E-2
-9,960269E-2
-1,128993E-1
-1,226286E-1
-1,213313E-1
-1,116021E-1
-1,080347E-1
-1,103049E-1
-9,830546E-2
-8,209006E-2
-6,976635E-2
-6,425311E-2
-5,582110E-2
-4,447032E-2
-3,928139E-2
-3,636262E-2
-2,825491E-2
-1,820136E-2
-1,593121E-2
-2,274168E-2
-1,690413E-2
-7,499196E-3
-7,823504E-3
-7,823504E-3
-2,958882E-3
2,230047E-3
3,527280E-3
4,500204E-3
1,001344E-2
2,006699E-2
1,909407E-2
1,390514E-2
2,103992E-2
3,044485E-2
2,979624E-2
2,979624E-2
3,303932E-2
3,725532E-2
3,498517E-2
3,368793E-2
3,725532E-2
4,633595E-2
4,049840E-2
3,336362E-2
3,693101E-2
4,211994E-2
3,790394E-2
3,628240E-2
3,660671E-2
3,952548E-2
3,271501E-2
3,141778E-2
3,466086E-2
4,114702E-2
3,303932E-2
2,817469E-2
3,206639E-2
3,693101E-2
3,206639E-2
3,012054E-2
3,401224E-2
3,725532E-2
2,914762E-2
3,239070E-2
4,017409E-2
3,920117E-2
3,109347E-2
3,109347E-2
3,530947E-2
3,206639E-2
2,849900E-2
3,044485E-2
3,822825E-2
3,368793E-2
2,558023E-2
3,044485E-2
3,563378E-2
3,303932E-2
2,914762E-2
3,012054E-2
3,109347E-2
2,493161E-2
1,260791E-2
2,878663E-3
2,554355E-3
-1,690413E-2
-4,576755E-2
-6,263157E-2
-5,030786E-2
-1,560690E-2
2,136422E-2
9,173908E-2
2,188679E-1
3,755087E-1
5,584184E-1
7,685701E-1
9,398048E-1
1,057853E+0
1,108121E+0
1,046502E+0
9,219678E-1
8,139732E-1
7,452199E-1
6,751694E-1
6,138751E-1
5,224202E-1
3,865351E-1
2,156248E-1
1,909407E-2
-2,075973E-1
-4,440179E-1
-6,635745E-1
-8,545919E-1
-9,972875E-1
-1,076743E+0
-1,091985E+0
-1,063446E+0
-1,007990E+0
-9,155618E-1
-8,052971E-1
-6,927622E-1
-5,850919E-1
-4,845564E-1
-3,888855E-1
-3,155919E-1
-2,542977E-1
-1,988410E-1
-1,508434E-1
-1,226286E-1
-1,064132E-1
-8,209006E-2
-5,744264E-2
-4,479463E-2
-3,084938E-2
-1,463397E-2
2,554355E-3
1,033775E-2
2,493161E-2
4,244425E-2
6,222705E-2
6,482151E-2
6,676736E-2
7,746953E-2
8,849600E-2
9,011754E-2
9,303631E-2
9,692801E-2
1,001711E-1
9,238770E-2
9,498216E-2
1,001711E-1
1,047114E-1
9,433355E-2
8,914462E-2
9,271201E-2
9,400924E-2
9,011754E-2
8,946893E-2
9,271201E-2
9,044185E-2
7,973968E-2
7,941537E-2
8,492861E-2
8,492861E-2
7,973968E-2
7,455075E-2
7,584799E-2
7,552368E-2
6,676736E-2
6,676736E-2
7,195629E-2
6,806459E-2
5,833535E-2
6,157843E-2
6,644305E-2
6,774028E-2
6,352428E-2
6,222705E-2
6,352428E-2
5,768673E-2
5,509227E-2
6,028120E-2
6,644305E-2
6,287566E-2
5,703812E-2
6,028120E-2
6,417289E-2
6,060550E-2
5,768673E-2
5,930827E-2
6,157843E-2
5,541658E-2
5,379503E-2
5,703812E-2
6,319997E-2
5,898396E-2
5,347073E-2
5,411934E-2
6,319997E-2
5,833535E-2
5,574088E-2
5,768673E-2
5,930827E-2
5,249780E-2
5,444365E-2
5,768673E-2
6,352428E-2
5,768673E-2
5,217349E-2
5,606519E-2
6,028120E-2
5,379503E-2
5,444365E-2
6,060550E-2
5,995689E-2
5,087626E-2
5,152488E-2
5,606519E-2
6,125412E-2
5,314642E-2
4,990334E-2
5,509227E-2
5,541658E-2
5,184919E-2
5,314642E-2
5,833535E-2
5,638950E-2
4,730887E-2
4,893041E-2
5,541658E-2
5,606519E-2
4,763318E-2
4,633595E-2
4,503872E-2
3,757963E-2
3,433655E-2
3,757963E-2
4,276856E-2
3,855255E-2
3,076916E-2
3,174208E-2
3,628240E-2
3,206639E-2
2,849900E-2
2,849900E-2
3,141778E-2
2,752608E-2
2,752608E-2
3,141778E-2
4,147133E-2
3,660671E-2
3,109347E-2
3,466086E-2
4,147133E-2
3,595809E-2
3,790394E-2
3,984979E-2
4,211994E-2
3,368793E-2
3,368793E-2
3,887686E-2
4,309287E-2
3,595809E-2
3,239070E-2
3,725532E-2
3,790394E-2
3,174208E-2
3,433655E-2
3,887686E-2
3,693101E-2
2,785039E-2
3,109347E-2
3,822825E-2
4,017409E-2
3,401224E-2
3,206639E-2
3,433655E-2
3,109347E-2
2,720177E-2
2,817469E-2
3,498517E-2
3,303932E-2
2,428300E-2
2,655315E-2
3,271501E-2
2,817469E-2
2,525592E-2
2,687746E-2
2,914762E-2
2,363438E-2
1,812114E-2
2,201284E-2
3,109347E-2
2,785039E-2
2,103992E-2
2,622885E-2
3,206639E-2
2,720177E-2
2,493161E-2
2,817469E-2
3,044485E-2
2,331007E-2
2,428300E-2
2,817469E-2
3,271501E-2
2,525592E-2
2,201284E-2
2,331007E-2
2,298577E-2
1,682391E-2
1,941838E-2
2,428300E-2
2,168853E-2
1,163498E-2
1,260791E-2
1,909407E-2
2,136422E-2
1,325652E-2
1,228360E-2
1,520237E-2
1,390514E-2
9,689133E-3
1,066206E-2
1,682391E-2
1,455375E-2
2,230047E-3
6,121744E-3
1,358083E-2
1,325652E-2
8,391901E-3
8,067593E-3
1,001344E-2
3,851588E-3
1,905739E-3
3,851588E-3
1,066206E-2
5,797436E-3
-2,958882E-3
3,851588E-3
7,743285E-3
4,175896E-3
2,554355E-3
3,202971E-3
7,094669E-3
-4,010948E-5
-4,010948E-5
2,230047E-3
1,033775E-2
5,148820E-3
-6,887257E-4
3,527280E-3
7,094669E-3
3,851588E-3
2,554355E-3
6,121744E-3
8,716209E-3
-1,013034E-3
9,328148E-4
6,121744E-3
1,131067E-2
3,851588E-3
-1,013034E-3
9,328148E-4
2,878663E-3
6,085067E-4
2,841986E-4
6,446052E-3
4,824512E-3
-5,553347E-3
-4,256115E-3
2,878663E-3
2,230047E-3
-6,526271E-3
-8,796428E-3
-7,823504E-3
-8,147812E-3
-1,398536E-2
-2,371460E-2
-2,436322E-2
-2,695768E-2
-3,733554E-2
-3,571400E-2
-2,987645E-2
-3,020076E-2
-3,960570E-2
-4,349739E-2
-4,252447E-2
-4,609186E-2
-5,063217E-2
-4,738909E-2
-3,733554E-2
-3,765985E-2
-4,284878E-2
-3,603831E-2
-2,566045E-2
-2,176875E-2
-1,982290E-2
-1,203951E-2
-4,010948E-5
-4,010948E-5
4,500204E-3
1,487806E-2
2,914762E-2
3,303932E-2
3,368793E-2
4,601164E-2
5,963258E-2
6,449720E-2
7,163198E-2
8,136122E-2
8,979323E-2
8,622584E-2
8,849600E-2
9,692801E-2
1,069816E-1
1,030899E-1
9,919817E-2
1,014683E-1
1,060086E-1
9,919817E-2
9,498216E-2
9,530647E-2
9,336062E-2
8,265846E-2
8,136122E-2
8,136122E-2
8,168553E-2
6,936182E-2
6,319997E-2
6,255135E-2
6,092981E-2
5,411934E-2
4,925472E-2
5,152488E-2
4,633595E-2
3,303932E-2
3,303932E-2
3,725532E-2
3,660671E-2
2,849900E-2
2,298577E-2
2,298577E-2
1,941838E-2
1,293221E-2
1,455375E-2
1,682391E-2
1,293221E-2
1,905739E-3
4,175896E-3
9,689133E-3
1,228360E-2
4,500204E-3
9,328148E-4
3,527280E-3
-1,337342E-3
-6,526271E-3
-2,310266E-3
5,473128E-3
2,878663E-3
-4,580423E-3
-3,931807E-3
-6,887257E-4
-4,904731E-3
-7,499196E-3
-7,823504E-3
-1,985958E-3
-6,201963E-3
-8,796428E-3
-6,850580E-3
2,841986E-4
-4,904731E-3
-1,398536E-2
-1,009366E-2
-1,985958E-3
-6,201963E-3
-7,823504E-3
-9,445044E-3
-1,203951E-2
-2,144444E-2
-1,917429E-2
-1,366105E-2
-7,499196E-3
-1,398536E-2
-2,176875E-2
-1,917429E-2
-1,366105E-2
-2,112014E-2
-1,787705E-2
-1,268813E-2
-1,203951E-2
-1,787705E-2
-1,333674E-2
-5,229039E-3
9,328148E-4
-4,904731E-3
-6,526271E-3
2,841986E-4
2,878663E-3
2,554355E-3
5,797436E-3
1,163498E-2
1,033775E-2
1,581431E-3
3,527280E-3
1,325652E-2
1,649960E-2
1,163498E-2
1,098637E-2
1,358083E-2
1,098637E-2
8,391901E-3
1,195929E-2
1,941838E-2
1,617530E-2
6,770361E-3
1,098637E-2
1,876976E-2
1,325652E-2
1,033775E-2
1,390514E-2
1,552668E-2
6,446052E-3
6,770361E-3
1,001344E-2
1,682391E-2
1,195929E-2
6,121744E-3
8,067593E-3
1,325652E-2
8,716209E-3
8,391901E-3
1,195929E-2
1,325652E-2
3,851588E-3
4,175896E-3
8,391901E-3
1,682391E-2
1,131067E-2
6,121744E-3
9,364825E-3
1,131067E-2
5,797436E-3
4,500204E-3
3,202971E-3
1,257123E-3
-6,526271E-3
-5,229039E-3
-1,013034E-3
4,500204E-3
-2,958882E-3
-7,499196E-3
-5,229039E-3
-5,877655E-3
-1,139089E-2
-1,009366E-2
-2,310266E-3
-1,337342E-3
-6,526271E-3
-2,310266E-3
5,473128E-3
1,001344E-2
7,094669E-3
8,391901E-3
1,260791E-2
9,364825E-3
6,446052E-3
9,689133E-3
2,201284E-2
2,233715E-2
1,455375E-2
1,747253E-2
2,331007E-2
2,233715E-2
1,747253E-2
1,714822E-2
1,909407E-2
1,649960E-2
1,487806E-2
1,649960E-2
2,460731E-2
2,103992E-2
1,293221E-2
1,585099E-2
2,168853E-2
2,103992E-2
1,844545E-2
1,876976E-2
2,039130E-2
1,098637E-2
1,163498E-2
1,585099E-2
2,168853E-2
1,617530E-2
1,066206E-2
1,455375E-2
1,552668E-2
1,033775E-2
1,195929E-2
1,520237E-2
1,844545E-2
8,716209E-3
8,716209E-3
1,390514E-2
1,455375E-2
7,418977E-3
3,527280E-3
3,527280E-3
1,905739E-3
-3,283190E-3
-1,337342E-3
2,878663E-3
-2,634574E-3
-1,820136E-2
-1,949860E-2
-1,463397E-2
-1,366105E-2
-1,917429E-2
-2,014721E-2
-1,852567E-2
-2,079583E-2
-2,241737E-2
-2,014721E-2
-1,074228E-2
-1,074228E-2
-1,690413E-2
-1,171520E-2
-2,310266E-3
-3,607499E-3
-1,985958E-3
5,148820E-3
1,033775E-2
5,473128E-3
7,094669E-3
1,260791E-2
2,103992E-2
1,422945E-2
7,094669E-3
1,260791E-2
1,909407E-2
1,520237E-2
1,455375E-2
1,617530E-2
1,876976E-2
1,552668E-2
1,747253E-2
2,136422E-2
2,817469E-2
2,168853E-2
1,682391E-2
2,168853E-2
3,076916E-2
2,882331E-2
2,785039E-2
3,141778E-2
3,660671E-2
2,914762E-2
2,849900E-2
3,466086E-2
4,114702E-2
3,433655E-2
3,141778E-2
3,401224E-2
3,401224E-2
2,849900E-2
2,817469E-2
3,401224E-2
3,174208E-2
2,006699E-2
2,168853E-2
2,817469E-2
2,752608E-2
2,103992E-2
2,168853E-2
2,558023E-2
2,525592E-2
1,941838E-2
2,103992E-2
3,012054E-2
2,525592E-2
1,747253E-2
2,363438E-2
3,044485E-2
2,882331E-2
2,687746E-2
2,849900E-2
2,979624E-2
2,428300E-2
2,363438E-2
2,460731E-2
3,336362E-2
2,947193E-2
2,590454E-2
2,947193E-2
3,271501E-2
2,590454E-2
2,558023E-2
2,785039E-2
2,979624E-2
2,168853E-2
2,428300E-2
2,622885E-2
3,239070E-2
2,687746E-2
2,039130E-2
2,298577E-2
2,785039E-2
2,201284E-2
2,395869E-2
2,817469E-2
2,687746E-2
1,747253E-2
2,006699E-2
2,622885E-2
2,720177E-2
1,779684E-2
1,682391E-2
1,779684E-2
1,649960E-2
1,260791E-2
1,487806E-2
2,168853E-2
1,876976E-2
9,040517E-3
1,195929E-2
1,974268E-2
1,585099E-2
1,228360E-2
1,649960E-2
1,747253E-2
1,228360E-2
1,098637E-2
1,520237E-2
2,428300E-2
1,779684E-2
1,163498E-2
1,422945E-2
1,909407E-2
1,390514E-2
1,325652E-2
1,552668E-2
1,617530E-2
6,446052E-3
6,121744E-3
1,293221E-2
1,844545E-2
1,228360E-2
9,364825E-3
1,163498E-2
1,520237E-2
1,195929E-2
1,228360E-2
1,682391E-2
1,520237E-2
5,473128E-3
6,446052E-3
1,422945E-2
1,876976E-2
1,195929E-2
1,195929E-2
1,422945E-2
1,358083E-2
1,098637E-2
1,195929E-2
1,747253E-2
1,455375E-2
5,473128E-3
1,195929E-2
1,682391E-2
1,941838E-2
1,552668E-2
1,552668E-2
1,876976E-2
1,682391E-2
1,552668E-2
1,649960E-2
2,266146E-2
2,168853E-2
1,195929E-2
1,617530E-2
2,103992E-2
2,006699E-2
2,071561E-2
2,201284E-2
2,460731E-2
1,844545E-2
1,552668E-2
1,876976E-2
2,785039E-2
2,201284E-2
1,487806E-2
1,358083E-2
1,325652E-2
1,066206E-2
1,033775E-2
1,390514E-2
1,585099E-2
7,094669E-3
8,067593E-3
8,716209E-3
1,163498E-2
8,067593E-3
9,040517E-3
2,006699E-2
2,979624E-2
3,433655E-2
4,990334E-2
7,098336E-2
9,660370E-2
1,150893E-1
1,296831E-1
1,364936E-1
1,287102E-1
1,105490E-1
9,822524E-2
9,433355E-2
9,336062E-2
8,784739E-2
8,525292E-2
8,428000E-2
6,611874E-2
3,563378E-2
1,682391E-2
1,905739E-3
-1,787705E-2
-3,603831E-2
-4,479463E-2
-4,706478E-2
-5,322664E-2
-5,419956E-2
-4,479463E-2
-2,955215E-2
-2,728199E-2
-2,533614E-2
-1,139089E-2
1,905739E-3
4,824512E-3
9,040517E-3
1,747253E-2
2,687746E-2
2,363438E-2
2,558023E-2
3,174208E-2
4,147133E-2
3,822825E-2
3,433655E-2
3,822825E-2
4,633595E-2
4,730887E-2
4,925472E-2
5,541658E-2
5,768673E-2
4,925472E-2
5,087626E-2
5,736242E-2
6,352428E-2
5,703812E-2
5,087626E-2
5,152488E-2
5,671381E-2
5,314642E-2
5,314642E-2
5,930827E-2
5,606519E-2
4,536302E-2
4,633595E-2
5,087626E-2
5,379503E-2
4,601164E-2
3,920117E-2
4,082271E-2
4,439010E-2
3,790394E-2
3,693101E-2
4,439010E-2
4,276856E-2
2,947193E-2
2,914762E-2
3,271501E-2
3,109347E-2
2,201284E-2
1,714822E-2
2,136422E-2
1,812114E-2
1,195929E-2
1,195929E-2
1,422945E-2
1,033775E-2
-3,607499E-3
-2,958882E-3
6,085067E-4
-6,887257E-4
-7,499196E-3
-1,009366E-2
-7,823504E-3
-1,203951E-2
-1,560690E-2
-1,528259E-2
-1,074228E-2
-1,593121E-2
-2,695768E-2
-2,468752E-2
-1,722844E-2
-1,787705E-2
-2,274168E-2
-2,890353E-2
-4,090293E-2
-6,036142E-2
-7,365805E-2
-8,727899E-2
-1,031701E-1
-1,213313E-1
-1,038187E-1
-6,490173E-2
-1,301243E-2
7,617229E-2
2,243811E-1
4,008047E-1
5,973354E-1
7,802452E-1
9,252109E-1
1,028990E+0
1,026071E+0
9,125629E-1
7,847855E-1
7,072759E-1
6,388469E-1
5,642560E-1
5,000430E-1
3,991832E-1
2,392993E-1
4,439010E-2
-1,618698E-1
-3,853181E-1
-6,184956E-1
-8,341605E-1
-1,002476E+0
-1,109498E+0
-1,162360E+0
-1,163009E+0
-1,109498E+0
-1,022259E+0
-9,275612E-1
-8,273500E-1
-7,125450E-1
-5,980642E-1
-5,001232E-1
-4,200191E-1
-3,489956E-1
-2,873771E-1
-2,461900E-1
-2,108404E-1
-1,787339E-1
-1,466274E-1
-1,310606E-1
-1,197098E-1
-1,012242E-1
-8,144144E-2
-6,911773E-2
-5,614541E-2
-3,960570E-2
-2,274168E-2
-1,982290E-2
-7,499196E-3
7,743285E-3
2,331007E-2
2,428300E-2
2,493161E-2
3,141778E-2
3,790394E-2
3,628240E-2
3,693101E-2
4,406579E-2
4,471441E-2
3,628240E-2
3,920117E-2
4,471441E-2
4,698456E-2
4,017409E-2
3,693101E-2
4,082271E-2
4,147133E-2
3,595809E-2
3,530947E-2
4,179564E-2
3,855255E-2
2,785039E-2
2,914762E-2
3,660671E-2
3,401224E-2
2,947193E-2
3,174208E-2
3,433655E-2
2,752608E-2
2,493161E-2
2,363438E-2
3,012054E-2
2,525592E-2
1,974268E-2
2,298577E-2
2,849900E-2
2,655315E-2
2,525592E-2
2,785039E-2
3,303932E-2
2,395869E-2
2,525592E-2
2,914762E-2
3,466086E-2
2,752608E-2
2,590454E-2
3,174208E-2
3,498517E-2
3,109347E-2
3,303932E-2
3,790394E-2
3,725532E-2
2,817469E-2
3,336362E-2
3,920117E-2
4,309287E-2
3,725532E-2
3,433655E-2
3,790394E-2
3,920117E-2
3,336362E-2
3,563378E-2
4,568733E-2
4,471441E-2
3,433655E-2
3,822825E-2
4,601164E-2
4,633595E-2
4,276856E-2
4,374148E-2
4,633595E-2
4,244425E-2
3,952548E-2
4,244425E-2
5,022765E-2
4,601164E-2
3,855255E-2
4,114702E-2
4,730887E-2
4,309287E-2
4,276856E-2
4,536302E-2
4,471441E-2
3,790394E-2
3,757963E-2
4,503872E-2
5,055195E-2
4,276856E-2
3,920117E-2
4,276856E-2
4,406579E-2
3,984979E-2
4,049840E-2
4,536302E-2
4,568733E-2
3,693101E-2
3,725532E-2
4,503872E-2
4,536302E-2
3,984979E-2
3,952548E-2
4,082271E-2
3,855255E-2
3,498517E-2
3,660671E-2
4,601164E-2
4,114702E-2
3,206639E-2
3,530947E-2
4,276856E-2
4,017409E-2
3,822825E-2
4,082271E-2
4,179564E-2
3,368793E-2
3,595809E-2
4,082271E-2
4,730887E-2
3,952548E-2
3,303932E-2
3,725532E-2
4,049840E-2
3,628240E-2
3,628240E-2
3,887686E-2
3,790394E-2
2,687746E-2
2,849900E-2
3,563378E-2
3,952548E-2
3,174208E-2
2,817469E-2
3,206639E-2
3,271501E-2
2,525592E-2
2,590454E-2
3,498517E-2
3,433655E-2
2,493161E-2
2,849900E-2
3,595809E-2
3,628240E-2
3,271501E-2
3,498517E-2
3,790394E-2
3,368793E-2
3,141778E-2
3,109347E-2
3,725532E-2
3,530947E-2
2,720177E-2
2,914762E-2
3,368793E-2
3,206639E-2
3,012054E-2
3,174208E-2
3,271501E-2
2,752608E-2
2,460731E-2
2,363438E-2
3,076916E-2
2,720177E-2
2,071561E-2
2,493161E-2
3,206639E-2
2,655315E-2
2,817469E-2
3,141778E-2
3,336362E-2
2,720177E-2
2,493161E-2
2,882331E-2
3,822825E-2
3,239070E-2
3,239070E-2
3,530947E-2
3,952548E-2
3,498517E-2
3,401224E-2
3,757963E-2
4,211994E-2
3,725532E-2
3,401224E-2
3,920117E-2
4,568733E-2
3,790394E-2
3,563378E-2
3,757963E-2
3,595809E-2
3,141778E-2
3,271501E-2
3,887686E-2
3,920117E-2
2,720177E-2
3,012054E-2
3,498517E-2
3,725532E-2
3,141778E-2
2,849900E-2
3,206639E-2
3,206639E-2
2,752608E-2
2,849900E-2
3,790394E-2
3,660671E-2
2,752608E-2
3,141778E-2
3,693101E-2
3,822825E-2
3,206639E-2
3,076916E-2
3,174208E-2
2,817469E-2
2,363438E-2
2,622885E-2
3,498517E-2
2,914762E-2
1,747253E-2
2,071561E-2
2,687746E-2
2,460731E-2
1,974268E-2
2,136422E-2
2,395869E-2
1,779684E-2
1,714822E-2
1,909407E-2
2,655315E-2
1,941838E-2
1,390514E-2
1,812114E-2
2,395869E-2
2,039130E-2
1,779684E-2
2,201284E-2
2,428300E-2
1,293221E-2
1,422945E-2
1,844545E-2
1,876976E-2
1,228360E-2
7,743285E-3
7,743285E-3
1,033775E-2
6,121744E-3
4,824512E-3
6,121744E-3
5,797436E-3
-5,229039E-3
-5,229039E-3
2,554355E-3
7,418977E-3
1,905739E-3
6,085067E-4
5,473128E-3
1,195929E-2
1,066206E-2
1,649960E-2
2,979624E-2
3,790394E-2
3,271501E-2
4,439010E-2
5,703812E-2
6,547013E-2
6,903752E-2
7,519937E-2
8,590154E-2
9,044185E-2
9,044185E-2
9,660370E-2
1,092517E-1
1,111976E-1
1,043871E-1
1,056843E-1
1,063329E-1
1,027656E-1
1,004954E-1
1,001711E-1
1,014683E-1
9,173908E-2
8,946893E-2
8,979323E-2
8,914462E-2
7,714522E-2
6,871321E-2
6,806459E-2
6,806459E-2
6,125412E-2
5,898396E-2
5,898396E-2
5,509227E-2
4,276856E-2
4,276856E-2
4,633595E-2
4,633595E-2
3,757963E-2
3,141778E-2
3,141778E-2
3,303932E-2
2,428300E-2
2,363438E-2
2,817469E-2
2,331007E-2
1,260791E-2
1,714822E-2
2,103992E-2
2,071561E-2
1,455375E-2
1,325652E-2
1,358083E-2
1,033775E-2
3,851588E-3
3,851588E-3
1,001344E-2
6,446052E-3
-2,310266E-3
-6,887257E-4
3,527280E-3
2,230047E-3
-4,256115E-3
-3,931807E-3
6,085067E-4
-6,526271E-3
-9,120736E-3
-4,904731E-3
4,824512E-3
-6,887257E-4
-6,201963E-3
-4,904731E-3
1,905739E-3
-4,010948E-5
-1,013034E-3
4,500204E-3
9,364825E-3
-1,985958E-3
-6,887257E-4
4,500204E-3
1,098637E-2
3,202971E-3
-3,644176E-4
4,175896E-3
9,040517E-3
6,770361E-3
5,148820E-3
9,040517E-3
8,716209E-3
-1,661650E-3
2,230047E-3
9,040517E-3
1,066206E-2
5,797436E-3
3,202971E-3
6,770361E-3
6,121744E-3
-1,013034E-3
-2,310266E-3
6,446052E-3
5,473128E-3
-3,607499E-3
-6,887257E-4
5,473128E-3
4,824512E-3
2,230047E-3
9,328148E-4
3,851588E-3
-1,661650E-3
-2,958882E-3
3,202971E-3
1,066206E-2
6,121744E-3
-6,887257E-4
2,878663E-3
9,040517E-3
8,716209E-3
5,148820E-3
5,473128E-3
9,040517E-3
2,554355E-3
-1,013034E-3
2,878663E-3
1,001344E-2
5,148820E-3
-1,985958E-3
3,527280E-3
7,743285E-3
2,554355E-3
4,500204E-3
6,121744E-3
8,716209E-3
9,328148E-4
3,202971E-3
9,040517E-3
1,422945E-2
9,689133E-3
1,905739E-3
3,527280E-3
9,689133E-3
4,824512E-3
5,797436E-3
9,040517E-3
9,689133E-3
9,328148E-4
2,230047E-3
6,770361E-3
1,228360E-2
5,473128E-3
1,581431E-3
3,851588E-3
1,066206E-2
5,797436E-3
5,473128E-3
8,391901E-3
9,689133E-3
2,878663E-3
6,770361E-3
1,260791E-2
1,585099E-2
7,418977E-3
4,175896E-3
8,716209E-3
1,066206E-2
3,527280E-3
4,500204E-3
1,163498E-2
8,391901E-3
-1,013034E-3
1,581431E-3
9,364825E-3
1,001344E-2
5,148820E-3
4,824512E-3
1,033775E-2
5,797436E-3
2,230047E-3
6,446052E-3
1,260791E-2
1,033775E-2
2,554355E-3
3,851588E-3
1,228360E-2
9,689133E-3
7,094669E-3
1,260791E-2
1,228360E-2
5,148820E-3
6,446052E-3
9,364825E-3
1,422945E-2
7,418977E-3
2,230047E-3
5,148820E-3
1,260791E-2
1,098637E-2
9,364825E-3
1,098637E-2
1,131067E-2
4,500204E-3
5,148820E-3
9,040517E-3
1,649960E-2
1,098637E-2
2,878663E-3
5,797436E-3
1,001344E-2
7,094669E-3
6,446052E-3
8,067593E-3
9,689133E-3
1,905739E-3
3,527280E-3
8,391901E-3
1,228360E-2
5,797436E-3
1,905739E-3
5,148820E-3
8,067593E-3
5,148820E-3
8,716209E-3
1,358083E-2
1,390514E-2
4,500204E-3
8,716209E-3
1,552668E-2
1,812114E-2
1,390514E-2
1,195929E-2
1,520237E-2
1,422945E-2
1,131067E-2
1,358083E-2
2,233715E-2
1,779684E-2
8,716209E-3
1,195929E-2
1,876976E-2
1,714822E-2
1,293221E-2
1,098637E-2
1,422945E-2
7,743285E-3
1,066206E-2
1,422945E-2
2,039130E-2
1,552668E-2
8,067593E-3
1,098637E-2
1,649960E-2
8,391901E-3
1,098637E-2
1,617530E-2
1,649960E-2
9,364825E-3
1,066206E-2
1,520237E-2
2,006699E-2
1,422945E-2
8,067593E-3
1,098637E-2
1,487806E-2
9,364825E-3
9,040517E-3
1,487806E-2
1,455375E-2
4,500204E-3
6,121744E-3
1,260791E-2
1,747253E-2
9,689133E-3
4,175896E-3
6,121744E-3
1,001344E-2
6,446052E-3
7,094669E-3
1,260791E-2
1,358083E-2
5,797436E-3
6,446052E-3
1,358083E-2
1,520237E-2
8,716209E-3
8,716209E-3
1,260791E-2
8,067593E-3
6,121744E-3
1,033775E-2
1,844545E-2
1,552668E-2
5,473128E-3
7,418977E-3
1,487806E-2
1,779684E-2
1,358083E-2
1,131067E-2
1,228360E-2
1,033775E-2
7,418977E-3
9,040517E-3
1,779684E-2
1,617530E-2
1,066206E-2
1,293221E-2
2,039130E-2
1,455375E-2
1,131067E-2
1,487806E-2
1,649960E-2
9,689133E-3
1,358083E-2
1,617530E-2
2,395869E-2
1,682391E-2
9,689133E-3
1,487806E-2
1,812114E-2
1,228360E-2
1,001344E-2
1,422945E-2
1,682391E-2
6,770361E-3
9,364825E-3
1,358083E-2
1,974268E-2
1,293221E-2
7,743285E-3
1,293221E-2
1,585099E-2
1,358083E-2
1,487806E-2
1,974268E-2
2,071561E-2
1,098637E-2
1,422945E-2
2,071561E-2
2,298577E-2
1,876976E-2
1,617530E-2
1,876976E-2
1,844545E-2
1,163498E-2
1,358083E-2
2,039130E-2
1,844545E-2
8,716209E-3
1,001344E-2
1,747253E-2
1,974268E-2
1,390514E-2
1,131067E-2
1,228360E-2
1,358083E-2
1,260791E-2
1,228360E-2
1,779684E-2
1,520237E-2
8,067593E-3
1,422945E-2
2,201284E-2
2,039130E-2
1,779684E-2
1,747253E-2
2,071561E-2
1,714822E-2
1,487806E-2
1,974268E-2
2,720177E-2
2,136422E-2
1,422945E-2
1,649960E-2
2,136422E-2
1,682391E-2
1,585099E-2
1,876976E-2
1,974268E-2
1,325652E-2
1,098637E-2
1,649960E-2
2,071561E-2
1,520237E-2
1,098637E-2
1,260791E-2
1,909407E-2
1,649960E-2
1,422945E-2
1,779684E-2
2,168853E-2
1,293221E-2
1,487806E-2
2,071561E-2
2,622885E-2
2,006699E-2
1,585099E-2
1,909407E-2
2,201284E-2
1,552668E-2
1,422945E-2
2,395869E-2
2,525592E-2
1,358083E-2
1,455375E-2
2,168853E-2
2,817469E-2
2,785039E-2
3,303932E-2
3,984979E-2
4,828180E-2
5,865966E-2
7,876676E-2
1,154136E-1
1,267644E-1
1,193053E-1
1,150893E-1
1,040628E-1
8,655015E-2
7,390214E-2
6,871321E-2
6,806459E-2
6,028120E-2
5,022765E-2
3,822825E-2
2,558023E-2
-2,634574E-3
-3,636262E-2
-5,387525E-2
-6,328019E-2
-7,690113E-2
-8,371160E-2
-8,273867E-2
-8,079283E-2
-8,663037E-2
-7,592820E-2
-6,263157E-2
-4,803771E-2
-4,479463E-2
-4,122724E-2
-2,890353E-2
-1,690413E-2
-1,495828E-2
-8,147812E-3
1,905739E-3
6,121744E-3
-1,985958E-3
2,230047E-3
9,689133E-3
1,293221E-2
9,689133E-3
9,689133E-3
1,617530E-2
1,779684E-2
1,682391E-2
2,071561E-2
3,044485E-2
2,914762E-2
2,201284E-2
2,785039E-2
3,433655E-2
3,563378E-2
3,303932E-2
3,336362E-2
3,920117E-2
3,790394E-2
3,660671E-2
4,082271E-2
4,795749E-2
4,211994E-2
3,401224E-2
3,822825E-2
4,374148E-2
4,147133E-2
3,855255E-2
4,049840E-2
4,439010E-2
3,433655E-2
3,433655E-2
3,855255E-2
4,276856E-2
3,693101E-2
3,174208E-2
3,466086E-2
4,049840E-2
3,336362E-2
3,401224E-2
3,822825E-2
4,017409E-2
2,817469E-2
2,914762E-2
3,887686E-2
4,309287E-2
3,725532E-2
3,466086E-2
3,563378E-2
3,660671E-2
3,076916E-2
3,239070E-2
4,114702E-2
4,276856E-2
3,239070E-2
3,433655E-2
4,211994E-2
4,601164E-2
4,017409E-2
3,952548E-2
4,341718E-2
4,017409E-2
3,498517E-2
2,687746E-2
2,363438E-2
8,391901E-3
-1,430967E-2
-3,247092E-2
-4,349739E-2
-2,922784E-2
8,391901E-3
5,184919E-2
1,371422E-1
2,697842E-1
4,368029E-1
6,310635E-1
8,405665E-1
9,884510E-1
1,100662E+0
1,131471E+0
1,051367E+0
9,187248E-1
8,256483E-1
7,637055E-1
6,949522E-1
6,180911E-1
5,237175E-1
3,813462E-1
2,052469E-1
-5,553347E-3
-2,358121E-1
-4,693139E-1
-6,921136E-1
-8,779421E-1
-1,004098E+0
-1,067014E+0
-1,078040E+0
-1,048852E+0
-9,755588E-1
-8,782664E-1
-7,692989E-1
-6,635745E-1
-5,594716E-1
-4,576388E-1
-3,716972E-1
-3,019709E-1
-2,393795E-1
-1,829499E-1
-1,472760E-1
-1,265203E-1
-1,012242E-1
-7,657682E-2
-6,101003E-2
-5,257802E-2
-4,025431E-2
-2,241737E-2
-1,366105E-2
-2,958882E-3
1,228360E-2
3,012054E-2
3,628240E-2
3,757963E-2
4,925472E-2
6,060550E-2
6,255135E-2
6,319997E-2
6,806459E-2
7,292921E-2
6,514582E-2
6,547013E-2
6,644305E-2
7,130767E-2
6,482151E-2
5,898396E-2
5,898396E-2
6,125412E-2
5,314642E-2
5,055195E-2
5,282211E-2
5,022765E-2
3,628240E-2
3,433655E-2
3,336362E-2
3,466086E-2
2,752608E-2
1,974268E-2
2,006699E-2
1,974268E-2
9,689133E-3
7,094669E-3
1,033775E-2
7,418977E-3
-2,634574E-3
-5,877655E-3
-1,661650E-3
-1,013034E-3
-9,445044E-3
-1,268813E-2
-9,769352E-3
-1,041797E-2
-1,787705E-2
-1,852567E-2
-1,203951E-2
-1,560690E-2
-2,501183E-2
-2,403891E-2
-1,884998E-2
-1,690413E-2
-2,241737E-2
-2,566045E-2
-2,468752E-2
-2,598476E-2
-2,987645E-2
-2,890353E-2
-2,209306E-2
-2,403891E-2
-3,279523E-2
-2,987645E-2
-2,241737E-2
-2,306598E-2
-2,695768E-2
-2,566045E-2
-2,241737E-2
-2,695768E-2
-2,695768E-2
-2,339029E-2
-1,528259E-2
-1,949860E-2
-2,630907E-2
-2,371460E-2
-1,690413E-2
-1,820136E-2
-2,047152E-2
-1,917429E-2
-1,625551E-2
-2,403891E-2
-2,241737E-2
-1,917429E-2
-1,268813E-2
-1,722844E-2
-2,176875E-2
-1,917429E-2
-1,366105E-2
-2,014721E-2
-1,917429E-2
-1,301243E-2
-1,139089E-2
-1,755275E-2
-1,528259E-2
-9,769352E-3
-1,337342E-3
-6,850580E-3
-1,106658E-2
-7,174888E-3
-3,931807E-3
-5,229039E-3
-2,310266E-3
-3,644176E-4
2,841986E-4
-7,174888E-3
-3,931807E-3
9,328148E-4
5,473128E-3
2,878663E-3
1,257123E-3
4,175896E-3
4,500204E-3
-6,887257E-4
9,328148E-4
1,001344E-2
1,066206E-2
3,527280E-3
6,446052E-3
1,617530E-2
1,390514E-2
1,001344E-2
1,195929E-2
1,585099E-2
1,033775E-2
9,040517E-3
1,163498E-2
1,909407E-2
1,552668E-2
5,797436E-3
9,040517E-3
1,552668E-2
1,325652E-2
9,040517E-3
1,131067E-2
1,325652E-2
6,770361E-3
5,473128E-3
9,689133E-3
1,617530E-2
1,098637E-2
4,175896E-3
7,094669E-3
1,293221E-2
1,001344E-2
8,391901E-3
1,293221E-2
1,714822E-2
7,743285E-3
8,067593E-3
1,358083E-2
1,909407E-2
1,325652E-2
1,033775E-2
1,358083E-2
1,714822E-2
1,131067E-2
1,325652E-2
2,039130E-2
2,103992E-2
1,228360E-2
1,422945E-2
2,201284E-2
2,428300E-2
2,039130E-2
1,941838E-2
1,941838E-2
2,071561E-2
1,649960E-2
1,876976E-2
2,558023E-2
2,558023E-2
1,487806E-2
1,682391E-2
2,331007E-2
2,395869E-2
2,071561E-2
2,103992E-2
2,720177E-2
2,558023E-2
2,071561E-2
2,428300E-2
3,303932E-2
2,849900E-2
2,201284E-2
2,720177E-2
3,336362E-2
3,174208E-2
3,012054E-2
3,206639E-2
3,433655E-2
2,720177E-2
2,395869E-2
3,012054E-2
3,595809E-2
2,947193E-2
2,298577E-2
2,622885E-2
3,271501E-2
3,141778E-2
2,785039E-2
2,947193E-2
3,141778E-2
1,974268E-2
2,201284E-2
2,817469E-2
3,466086E-2
2,882331E-2
2,525592E-2
2,914762E-2
2,979624E-2
2,233715E-2
2,266146E-2
3,206639E-2
3,109347E-2
1,876976E-2
1,941838E-2
2,785039E-2
2,914762E-2
2,136422E-2
2,006699E-2
2,233715E-2
2,201284E-2
1,876976E-2
2,071561E-2
2,720177E-2
2,395869E-2
1,422945E-2
1,617530E-2
2,201284E-2
2,266146E-2
1,812114E-2
1,779684E-2
1,876976E-2
1,520237E-2
1,293221E-2
1,552668E-2
2,363438E-2
1,876976E-2
8,067593E-3
1,260791E-2
1,876976E-2
1,455375E-2
1,455375E-2
1,779684E-2
1,974268E-2
1,001344E-2
1,163498E-2
1,682391E-2
2,039130E-2
1,585099E-2
1,098637E-2
1,228360E-2
1,779684E-2
1,390514E-2
1,260791E-2
1,682391E-2
2,039130E-2
1,033775E-2
1,066206E-2
1,812114E-2
2,460731E-2
2,201284E-2
2,266146E-2
2,752608E-2
3,271501E-2
3,563378E-2
4,179564E-2
5,638950E-2
6,417289E-2
5,963258E-2
6,871321E-2
8,136122E-2
9,238770E-2
9,336062E-2
9,725232E-2
1,079545E-1
1,134677E-1
1,134677E-1
1,206025E-1
1,306561E-1
1,306561E-1
1,235213E-1
1,270887E-1
1,322776E-1
1,364936E-1
1,300074E-1
1,257914E-1
1,277373E-1
1,251428E-1
1,170351E-1
1,167108E-1
1,209268E-1
1,141163E-1
1,001711E-1
9,887386E-2
9,952248E-2
9,790094E-2
8,882031E-2
8,428000E-2
8,233415E-2
7,390214E-2
6,709167E-2
6,482151E-2
6,806459E-2
6,157843E-2
4,957903E-2
4,893041E-2
5,152488E-2
4,471441E-2
4,211994E-2
4,406579E-2
4,406579E-2
3,530947E-2
3,303932E-2
3,401224E-2
3,855255E-2
3,141778E-2
2,298577E-2
2,655315E-2
3,174208E-2
2,785039E-2
2,525592E-2
2,558023E-2
2,655315E-2
2,103992E-2
1,682391E-2
2,103992E-2
2,914762E-2
2,331007E-2
1,747253E-2
2,071561E-2
2,395869E-2
2,136422E-2
2,201284E-2
2,493161E-2
2,849900E-2
2,136422E-2
2,298577E-2
2,655315E-2
3,076916E-2
2,395869E-2
1,909407E-2
2,168853E-2
2,558023E-2
2,201284E-2
2,201284E-2
2,720177E-2
2,590454E-2
1,325652E-2
1,649960E-2
2,298577E-2
2,395869E-2
1,779684E-2
1,422945E-2
1,941838E-2
1,747253E-2
1,325652E-2
1,649960E-2
2,233715E-2
2,103992E-2
1,260791E-2
1,552668E-2
2,168853E-2
2,136422E-2
1,876976E-2
2,201284E-2
2,460731E-2
1,682391E-2
1,455375E-2
1,812114E-2
2,687746E-2
2,201284E-2
1,585099E-2
1,812114E-2
2,266146E-2
2,039130E-2
1,876976E-2
2,039130E-2
2,395869E-2
1,812114E-2
1,585099E-2
1,974268E-2
2,622885E-2
2,039130E-2
1,487806E-2
1,649960E-2
2,071561E-2
1,552668E-2
1,520237E-2
2,071561E-2
2,168853E-2
1,228360E-2
1,455375E-2
1,941838E-2
2,266146E-2
1,747253E-2
1,422945E-2
1,520237E-2
1,974268E-2
1,455375E-2
1,487806E-2
2,103992E-2
2,039130E-2
1,131067E-2
1,455375E-2
1,876976E-2
1,909407E-2
1,260791E-2
1,131067E-2
1,325652E-2
1,131067E-2
7,418977E-3
8,391901E-3
1,649960E-2
1,422945E-2
4,500204E-3
7,094669E-3
1,325652E-2
1,260791E-2
9,040517E-3
9,689133E-3
1,455375E-2
1,033775E-2
9,040517E-3
1,358083E-2
1,844545E-2
1,422945E-2
8,716209E-3
1,066206E-2
1,487806E-2
1,131067E-2
9,364825E-3
1,325652E-2
1,228360E-2
2,878663E-3
4,500204E-3
1,033775E-2
1,260791E-2
5,797436E-3
3,851588E-3
7,418977E-3
1,131067E-2
8,067593E-3
8,067593E-3
1,455375E-2
1,325652E-2
6,085067E-4
6,770361E-3
1,617530E-2
1,682391E-2
1,098637E-2
1,260791E-2
1,585099E-2
9,689133E-3
5,148820E-3
8,067593E-3
1,487806E-2
1,066206E-2
6,085067E-4
6,121744E-3
1,066206E-2
7,418977E-3
2,878663E-3
6,085067E-4
6,446052E-3
4,500204E-3
6,085067E-4
9,328148E-4
9,040517E-3
6,121744E-3
6,085067E-4
4,175896E-3
8,716209E-3
7,094669E-3
5,473128E-3
8,391901E-3
1,001344E-2
2,554355E-3
1,905739E-3
6,446052E-3
1,325652E-2
6,121744E-3
9,328148E-4
3,851588E-3
8,391901E-3
3,527280E-3
2,878663E-3
7,418977E-3
8,391901E-3
-1,337342E-3
2,841986E-4
5,473128E-3
8,391901E-3
3,851588E-3
-1,013034E-3
6,085067E-4
-4,010948E-5
-6,526271E-3
-5,553347E-3
4,500204E-3
5,473128E-3
-4,904731E-3
-3,607499E-3
1,257123E-3
1,257123E-3
-3,644176E-4
-1,013034E-3
1,905739E-3
-1,013034E-3
-2,310266E-3
9,328148E-4
1,260791E-2
8,067593E-3
1,257123E-3
4,500204E-3
1,033775E-2
9,040517E-3
6,121744E-3
7,094669E-3
8,067593E-3
3,202971E-3
3,202971E-3
3,527280E-3
1,066206E-2
7,743285E-3
6,085067E-4
4,500204E-3
1,033775E-2
5,473128E-3
4,175896E-3
7,094669E-3
1,358083E-2
4,824512E-3
6,770361E-3
1,293221E-2
1,909407E-2
1,195929E-2
8,067593E-3
8,067593E-3
1,228360E-2
8,067593E-3
1,066206E-2
1,552668E-2
1,552668E-2
4,824512E-3
5,473128E-3
1,066206E-2
1,390514E-2
7,094669E-3
5,473128E-3
9,040517E-3
1,098637E-2
6,121744E-3
7,094669E-3
1,325652E-2
1,390514E-2
6,446052E-3
7,094669E-3
1,228360E-2
1,552668E-2
1,066206E-2
6,121744E-3
1,001344E-2
7,094669E-3
3,851588E-3
5,473128E-3
1,163498E-2
9,364825E-3
6,085067E-4
1,581431E-3
8,391901E-3
8,067593E-3
3,202971E-3
2,554355E-3
7,418977E-3
2,554355E-3
-4,010948E-5
1,905739E-3
9,040517E-3
6,446052E-3
-4,010948E-5
3,851588E-3
9,364825E-3
6,121744E-3
4,824512E-3
8,391901E-3
9,040517E-3
1,257123E-3
3,202971E-3
7,743285E-3
1,293221E-2
8,067593E-3
7,418977E-3
1,228360E-2
1,358083E-2
8,067593E-3
1,001344E-2
1,714822E-2
1,714822E-2
6,121744E-3
6,121744E-3
1,390514E-2
2,168853E-2
1,617530E-2
1,358083E-2
1,617530E-2
1,422945E-2
9,364825E-3
1,455375E-2
2,103992E-2
1,747253E-2
8,067593E-3
9,689133E-3
1,649960E-2
1,714822E-2
1,358083E-2
1,585099E-2
1,812114E-2
1,325652E-2
1,131067E-2
1,390514E-2
2,168853E-2
1,422945E-2
4,824512E-3
7,418977E-3
1,260791E-2
8,716209E-3
7,743285E-3
1,098637E-2
1,260791E-2
3,202971E-3
5,797436E-3
7,743285E-3
1,228360E-2
6,446052E-3
9,328148E-4
5,473128E-3
1,033775E-2
4,824512E-3
7,094669E-3
1,066206E-2
1,163498E-2
3,527280E-3
6,446052E-3
1,098637E-2
1,487806E-2
1,001344E-2
8,067593E-3
1,228360E-2
1,325652E-2
8,067593E-3
1,001344E-2
1,552668E-2
1,422945E-2
7,094669E-3
9,689133E-3
1,552668E-2
1,747253E-2
1,358083E-2
1,260791E-2
1,487806E-2
9,040517E-3
5,797436E-3
8,716209E-3
1,390514E-2
1,098637E-2
6,085067E-4
3,851588E-3
1,293221E-2
1,422945E-2
1,422945E-2
1,617530E-2
2,525592E-2
3,239070E-2
4,633595E-2
6,968613E-2
1,053600E-1
1,137920E-1
1,047114E-1
9,952248E-2
8,979323E-2
7,228060E-2
6,482151E-2
6,611874E-2
6,384859E-2
5,087626E-2
4,406579E-2
3,887686E-2
2,525592E-2
-5,877655E-3
-3,149799E-2
-4,933494E-2
-6,263157E-2
-7,722544E-2
-8,014421E-2
-7,657682E-2
-7,657682E-2
-7,819836E-2
-6,976635E-2
-5,711833E-2
-4,317309E-2
-4,057862E-2
-3,441677E-2
-2,403891E-2
-1,982290E-2
-1,949860E-2
-1,171520E-2
-1,013034E-3
6,085067E-4
-4,904731E-3
-4,010948E-5
8,067593E-3
1,066206E-2
8,391901E-3
1,293221E-2
1,941838E-2
1,682391E-2
1,455375E-2
2,071561E-2
2,979624E-2
2,785039E-2
1,714822E-2
1,747253E-2
2,395869E-2
2,201284E-2
1,941838E-2
2,525592E-2
2,590454E-2
2,006699E-2
1,812114E-2
1,812114E-2
2,266146E-2
1,617530E-2
1,098637E-2
1,390514E-2
2,363438E-2
2,136422E-2
2,039130E-2
2,363438E-2
2,655315E-2
2,168853E-2
2,298577E-2
2,720177E-2
3,530947E-2
2,979624E-2
2,395869E-2
2,947193E-2
3,725532E-2
3,336362E-2
3,303932E-2
3,693101E-2
4,082271E-2
3,336362E-2
3,239070E-2
3,822825E-2
4,406579E-2
3,725532E-2
3,530947E-2
3,952548E-2
4,082271E-2
3,498517E-2
3,628240E-2
4,341718E-2
4,536302E-2
3,660671E-2
3,855255E-2
4,309287E-2
4,503872E-2
3,790394E-2
3,887686E-2
4,763318E-2
4,503872E-2
3,401224E-2
1,974268E-2
1,098637E-2
-6,201963E-3
-2,955215E-2
-4,544324E-2
-5,160510E-2
-2,760630E-2
6,446052E-3
5,444365E-2
1,501145E-1
2,944316E-1
4,646934E-1
6,641429E-1
8,661868E-1
1,008234E+0
1,103580E+0
1,103256E+0
1,003693E+0
8,759161E-1
7,941904E-1
7,283559E-1
6,638186E-1
5,911736E-1
4,825303E-1
3,288083E-1
1,488173E-1
-6,717189E-2
-3,039168E-1
-5,374186E-1
-7,453001E-1
-9,204265E-1
-1,030367E+0
-1,077716E+0
-1,072527E+0
-1,035556E+0
-9,561004E-1
-8,529704E-1
-7,433543E-1
-6,376298E-1
-5,377429E-1
-4,368831E-1
-3,519144E-1
-2,899715E-1
-2,286773E-1
-1,784096E-1
-1,440329E-1
-1,239258E-1
-9,927839E-2
-7,560390E-2
-5,809126E-2
-5,192940E-2
-4,090293E-2
-2,598476E-2
-1,333674E-2
-6,850580E-3
6,446052E-3
2,395869E-2
3,206639E-2
3,174208E-2
3,952548E-2
5,087626E-2
5,671381E-2
5,347073E-2
5,476796E-2
5,995689E-2
5,736242E-2
5,314642E-2
5,509227E-2
6,060550E-2
5,703812E-2
4,730887E-2
4,698456E-2
5,347073E-2
5,444365E-2
4,471441E-2
3,984979E-2
3,660671E-2
3,044485E-2
2,331007E-2
2,266146E-2
2,752608E-2
2,006699E-2
6,770361E-3
5,148820E-3
9,040517E-3
2,230047E-3
-3,607499E-3
-2,958882E-3
-3,931807E-3
-1,333674E-2
-1,528259E-2
-1,366105E-2
-6,850580E-3
-1,398536E-2
-2,112014E-2
-1,625551E-2
-1,301243E-2
-1,820136E-2
-1,917429E-2
-1,593121E-2
-1,333674E-2
-2,241737E-2
-2,047152E-2
-1,528259E-2
-8,796428E-3
-1,625551E-2
-2,047152E-2
-1,722844E-2
-1,593121E-2
-2,079583E-2
-1,690413E-2
-9,445044E-3
-1,009366E-2
-2,144444E-2
-1,852567E-2
-1,268813E-2
-1,301243E-2
-1,949860E-2
-1,820136E-2
-1,301243E-2
-1,787705E-2
-2,176875E-2
-2,079583E-2
-1,171520E-2
-1,560690E-2
-2,566045E-2
-2,306598E-2
-1,884998E-2
-2,403891E-2
-2,468752E-2
-2,014721E-2
-1,625551E-2
-2,566045E-2
-2,630907E-2
-2,274168E-2
-1,528259E-2
-2,079583E-2
-2,922784E-2
-2,436322E-2
-1,949860E-2
-2,468752E-2
-1,982290E-2
-1,236382E-2
-1,139089E-2
-2,274168E-2
-1,917429E-2
-1,236382E-2
-7,174888E-3
-1,009366E-2
-9,769352E-3
-4,904731E-3
-4,904731E-3
-8,796428E-3
-4,904731E-3
2,554355E-3
2,554355E-3
-6,526271E-3
-2,634574E-3
7,418977E-3
7,743285E-3
2,230047E-3
6,446052E-3
1,066206E-2
4,500204E-3
4,500204E-3
7,743285E-3
1,293221E-2
6,770361E-3
1,257123E-3
5,148820E-3
1,260791E-2
1,098637E-2
9,364825E-3
1,163498E-2
1,293221E-2
6,121744E-3
7,094669E-3
9,689133E-3
1,747253E-2
1,358083E-2
7,743285E-3
1,131067E-2
1,617530E-2
1,098637E-2
1,455375E-2
1,779684E-2
1,779684E-2
5,473128E-3
-1,013034E-3
1,905739E-3
6,770361E-3
-4,010948E-5
-3,607499E-3
-1,337342E-3
-6,887257E-4
-4,256115E-3
-2,310266E-3
2,841986E-4
-1,013034E-3
-8,147812E-3
-4,256115E-3
3,527280E-3
7,743285E-3
2,878663E-3
5,473128E-3
1,228360E-2
1,131067E-2
9,689133E-3
1,422945E-2
2,395869E-2
2,168853E-2
1,293221E-2
1,844545E-2
2,590454E-2
2,525592E-2
1,974268E-2
2,168853E-2
2,687746E-2
2,201284E-2
2,395869E-2
2,655315E-2
3,595809E-2
3,271501E-2
2,525592E-2
3,076916E-2
3,757963E-2
3,303932E-2
3,336362E-2
3,595809E-2
3,725532E-2
3,141778E-2
3,174208E-2
3,530947E-2
4,374148E-2
3,628240E-2
3,174208E-2
3,530947E-2
3,855255E-2
3,336362E-2
3,498517E-2
3,952548E-2
3,855255E-2
2,947193E-2
2,882331E-2
3,757963E-2
4,309287E-2
3,757963E-2
3,401224E-2
3,563378E-2
3,336362E-2
2,622885E-2
2,817469E-2
3,563378E-2
3,498517E-2
2,590454E-2
2,785039E-2
3,595809E-2
3,498517E-2
3,012054E-2
2,752608E-2
3,174208E-2
2,947193E-2
2,331007E-2
2,720177E-2
3,563378E-2
3,239070E-2
2,331007E-2
2,655315E-2
3,368793E-2
2,882331E-2
2,785039E-2
3,076916E-2
3,336362E-2
2,752608E-2
2,720177E-2
2,882331E-2
3,498517E-2
3,206639E-2
2,752608E-2
2,947193E-2
3,530947E-2
3,303932E-2
3,303932E-2
3,336362E-2
3,239070E-2
2,168853E-2
1,974268E-2
2,331007E-2
2,849900E-2
1,876976E-2
1,293221E-2
1,455375E-2
1,422945E-2
7,743285E-3
8,716209E-3
1,066206E-2
8,391901E-3
-4,010948E-5
-3,644176E-4
3,851588E-3
6,770361E-3
1,257123E-3
3,527280E-3
7,743285E-3
3,851588E-3
1,581431E-3
6,121744E-3
1,552668E-2
1,617530E-2
1,033775E-2
1,487806E-2
2,201284E-2
2,590454E-2
2,525592E-2
3,109347E-2
3,855255E-2
3,952548E-2
4,439010E-2
5,347073E-2
6,709167E-2
7,065906E-2
6,936182E-2
8,233415E-2
9,498216E-2
9,595509E-2
1,021169E-1
1,131434E-1
1,228727E-1
1,202782E-1
1,261157E-1
1,351964E-1
1,433041E-1
1,394124E-1
1,355207E-1
1,413582E-1
1,452499E-1
1,390881E-1
1,387638E-1
1,397367E-1
1,374665E-1
1,244942E-1
1,238456E-1
1,261157E-1
1,241699E-1
1,137920E-1
1,056843E-1
1,030899E-1
9,530647E-2
8,719877E-2
8,525292E-2
8,784739E-2
8,200984E-2
6,806459E-2
6,611874E-2
6,774028E-2
6,384859E-2
5,703812E-2
5,509227E-2
5,671381E-2
4,990334E-2
4,568733E-2
4,536302E-2
5,152488E-2
4,568733E-2
3,530947E-2
3,725532E-2
4,211994E-2
3,887686E-2
3,628240E-2
3,660671E-2
3,563378E-2
2,817469E-2
2,687746E-2
2,914762E-2
3,595809E-2
3,044485E-2
2,103992E-2
2,266146E-2
2,979624E-2
2,558023E-2
2,525592E-2
2,687746E-2
2,882331E-2
2,039130E-2
2,201284E-2
2,882331E-2
3,433655E-2
2,525592E-2
2,006699E-2
2,460731E-2
2,849900E-2
2,363438E-2
2,363438E-2
2,914762E-2
3,174208E-2
2,136422E-2
2,168853E-2
2,720177E-2
2,914762E-2
2,233715E-2
2,266146E-2
2,785039E-2
2,460731E-2
2,233715E-2
2,395869E-2
2,947193E-2
2,525592E-2
1,714822E-2
2,071561E-2
2,720177E-2
2,590454E-2
2,298577E-2
2,363438E-2
2,687746E-2
2,071561E-2
2,039130E-2
2,428300E-2
3,271501E-2
2,947193E-2
2,168853E-2
2,298577E-2
2,947193E-2
2,687746E-2
2,655315E-2
2,752608E-2
2,914762E-2
2,525592E-2
2,266146E-2
2,525592E-2
3,239070E-2
2,590454E-2
1,844545E-2
2,039130E-2
2,493161E-2
1,941838E-2
1,812114E-2
2,103992E-2
2,233715E-2
1,325652E-2
1,293221E-2
1,974268E-2
2,428300E-2
1,487806E-2
8,716209E-3
1,293221E-2
1,455375E-2
1,001344E-2
1,455375E-2
2,071561E-2
2,168853E-2
1,163498E-2
1,325652E-2
1,876976E-2
2,395869E-2
1,974268E-2
1,747253E-2
2,201284E-2
2,168853E-2
1,747253E-2
2,071561E-2
2,525592E-2
2,655315E-2
1,520237E-2
1,585099E-2
2,201284E-2
2,331007E-2
1,812114E-2
1,585099E-2
1,844545E-2
1,552668E-2
1,163498E-2
1,260791E-2
1,909407E-2
1,714822E-2
6,446052E-3
1,001344E-2
1,617530E-2
1,098637E-2
9,689133E-3
1,228360E-2
1,520237E-2
1,098637E-2
1,033775E-2
1,228360E-2
1,909407E-2
1,390514E-2
1,001344E-2
1,358083E-2
1,844545E-2
1,649960E-2
1,682391E-2
2,201284E-2
2,298577E-2
1,422945E-2
1,422945E-2
2,006699E-2
2,525592E-2
1,747253E-2
1,163498E-2
1,617530E-2
1,682391E-2
1,131067E-2
1,131067E-2
1,585099E-2
1,455375E-2
3,851588E-3
5,797436E-3
1,131067E-2
1,163498E-2
5,797436E-3
5,797436E-3
1,033775E-2
6,446052E-3
3,851588E-3
4,175896E-3
1,163498E-2
5,148820E-3
-4,256115E-3
1,257123E-3
6,446052E-3
5,148820E-3
1,581431E-3
2,230047E-3
4,500204E-3
-3,283190E-3
-2,958882E-3
-3,644176E-4
6,121744E-3
9,328148E-4
-4,580423E-3
-1,337342E-3
3,202971E-3
2,841986E-4
-4,010948E-5
3,202971E-3
5,148820E-3
-1,013034E-3
-1,985958E-3
1,905739E-3
9,689133E-3
4,500204E-3
2,841986E-4
6,085067E-4
3,527280E-3
2,841986E-4
6,085067E-4
4,824512E-3
1,257123E-3
-1,268813E-2
-1,171520E-2
-6,526271E-3
-6,887257E-4
-7,174888E-3
-1,268813E-2
-9,445044E-3
-7,499196E-3
-1,366105E-2
-1,398536E-2
-7,499196E-3
-5,553347E-3
-1,301243E-2
-9,445044E-3
-1,013034E-3
3,202971E-3
1,905739E-3
1,581431E-3
5,148820E-3
2,554355E-3
-1,661650E-3
1,581431E-3
1,001344E-2
6,121744E-3
6,085067E-4
4,500204E-3
9,364825E-3
4,175896E-3
3,202971E-3
5,148820E-3
7,418977E-3
-1,985958E-3
-1,985958E-3
3,527280E-3
8,716209E-3
3,202971E-3
9,328148E-4
4,500204E-3
8,716209E-3
4,824512E-3
3,202971E-3
7,094669E-3
1,033775E-2
1,581431E-3
3,202971E-3
9,364825E-3
1,293221E-2
7,418977E-3
2,554355E-3
6,121744E-3
7,418977E-3
2,878663E-3
3,527280E-3
1,163498E-2
1,131067E-2
-3,644176E-4
3,202971E-3
8,391901E-3
8,391901E-3
3,527280E-3
4,175896E-3
6,121744E-3
3,851588E-3
-1,013034E-3
-5,553347E-3
-4,010948E-5
-4,904731E-3
-1,236382E-2
-1,009366E-2
-4,256115E-3
-8,472120E-3
-1,139089E-2
-7,823504E-3
-5,553347E-3
-1,301243E-2
-1,366105E-2
-9,445044E-3
-2,958882E-3
-8,472120E-3
-8,796428E-3
-3,283190E-3
3,527280E-3
1,257123E-3
5,473128E-3
9,689133E-3
1,552668E-2
9,040517E-3
1,131067E-2
1,682391E-2
2,460731E-2
1,844545E-2
1,195929E-2
1,390514E-2
1,941838E-2
1,585099E-2
1,844545E-2
2,331007E-2
2,428300E-2
1,455375E-2
1,682391E-2
2,168853E-2
2,266146E-2
1,649960E-2
1,131067E-2
9,689133E-3
3,202971E-3
-2,310266E-3
9,328148E-4
9,040517E-3
5,473128E-3
-4,904731E-3
-1,985958E-3
9,328148E-4
-1,661650E-3
-8,147812E-3
-8,472120E-3
-3,931807E-3
-7,174888E-3
-7,499196E-3
-2,310266E-3
4,175896E-3
6,085067E-4
-2,310266E-3
1,581431E-3
9,364825E-3
5,148820E-3
4,500204E-3
1,033775E-2
1,325652E-2
4,175896E-3
3,851588E-3
9,364825E-3
1,487806E-2
1,001344E-2
7,418977E-3
1,033775E-2
1,390514E-2
1,163498E-2
1,455375E-2
1,876976E-2
2,071561E-2
1,390514E-2
1,585099E-2
2,168853E-2
2,558023E-2
2,136422E-2
1,812114E-2
2,201284E-2
2,103992E-2
1,520237E-2
1,585099E-2
2,071561E-2
2,103992E-2
9,689133E-3
1,228360E-2
1,812114E-2
1,747253E-2
1,293221E-2
1,163498E-2
1,422945E-2
9,040517E-3
6,121744E-3
1,325652E-2
2,168853E-2
1,876976E-2
8,391901E-3
9,040517E-3
1,844545E-2
1,747253E-2
1,455375E-2
1,682391E-2
2,039130E-2
1,390514E-2
1,779684E-2
2,590454E-2
3,693101E-2
3,466086E-2
4,276856E-2
5,995689E-2
8,298276E-2
1,050357E-1
1,170351E-1
1,248185E-1
1,199539E-1
9,011754E-2
7,714522E-2
7,487506E-2
7,519937E-2
6,222705E-2
5,379503E-2
5,120057E-2
3,952548E-2
1,649960E-2
-5,229039E-3
-2,274168E-2
-4,674048E-2
-7,106358E-2
-7,981990E-2
-8,079283E-2
-8,273867E-2
-8,338729E-2
-7,787405E-2
-7,073927E-2
-6,879343E-2
-6,230726E-2
-4,901063E-2
-3,214661E-2
-3,117369E-2
-2,987645E-2
-2,112014E-2
-1,301243E-2
-1,139089E-2
-1,301243E-2
-9,120736E-3
9,328148E-4
-5,553347E-3
-3,283190E-3
4,824512E-3
1,195929E-2
5,797436E-3
4,175896E-3
1,098637E-2
1,422945E-2
9,689133E-3
6,770361E-3
1,098637E-2
1,195929E-2
2,554355E-3
7,418977E-3
1,325652E-2
1,487806E-2
9,040517E-3
5,148820E-3
9,040517E-3
8,716209E-3
4,175896E-3
3,202971E-3
1,098637E-2
1,358083E-2
6,446052E-3
1,098637E-2
1,714822E-2
2,136422E-2
1,779684E-2
1,682391E-2
2,071561E-2
1,714822E-2
1,520237E-2
1,779684E-2
2,525592E-2
1,974268E-2
1,195929E-2
1,617530E-2
2,168853E-2
1,682391E-2
1,585099E-2
1,941838E-2
2,103992E-2
1,163498E-2
1,455375E-2
1,649960E-2
1,682391E-2
1,066206E-2
7,418977E-3
1,131067E-2
1,747253E-2
1,260791E-2
1,131067E-2
1,520237E-2
1,682391E-2
7,094669E-3
8,391901E-3
1,390514E-2
1,876976E-2
1,455375E-2
1,487806E-2
1,293221E-2
1,905739E-3
-1,366105E-2
-2,241737E-2
-3,020076E-2
-5,160510E-2
-7,430666E-2
-5,063217E-2
-7,174888E-3
4,147133E-2
1,261157E-1
2,697842E-1
4,455592E-1
6,378739E-1
8,321345E-1
9,845593E-1
1,103256E+0
1,112661E+0
1,005964E+0
8,807807E-1
8,032711E-1
7,358150E-1
6,644672E-1
6,012271E-1
5,019888E-1
3,414563E-1
1,553035E-1
-4,738909E-2
-2,705131E-1
-5,143927E-1
-7,368681E-1
-9,055083E-1
-1,019016E+0
-1,080635E+0
-1,087121E+0
-1,041069E+0
-9,645324E-1
-8,753476E-1
-7,686503E-1
-6,548181E-1
-5,413103E-1
-4,482339E-1
-3,678055E-1
-2,928903E-1
-2,296502E-1
-1,855443E-1
-1,514920E-1
-1,154938E-1
-9,279222E-2
-8,565745E-2
-6,749619E-2
-5,063217E-2
-3,409246E-2
-2,501183E-2
-1,203951E-2
4,175896E-3
1,131067E-2
1,779684E-2
2,849900E-2
4,536302E-2
5,120057E-2
4,828180E-2
5,574088E-2
6,352428E-2
6,514582E-2
6,255135E-2
6,579443E-2
6,741597E-2
6,060550E-2
5,833535E-2
6,222705E-2
6,579443E-2
5,801104E-2
4,860611E-2
4,795749E-2
5,379503E-2
4,893041E-2
4,276856E-2
4,568733E-2
4,763318E-2
3,498517E-2
3,401224E-2
3,595809E-2
3,822825E-2
2,979624E-2
2,233715E-2
2,266146E-2
2,460731E-2
1,682391E-2
1,390514E-2
1,585099E-2
1,585099E-2
4,824512E-3
2,878663E-3
3,527280E-3
7,418977E-3
6,085067E-4
-7,174888E-3
-6,526271E-3
-5,229039E-3
-1,366105E-2
-1,268813E-2
-8,472120E-3
-8,796428E-3
-1,625551E-2
-1,657982E-2
-1,333674E-2
-7,823504E-3
-1,528259E-2
-1,722844E-2
-1,430967E-2
-1,430967E-2
-1,884998E-2
-1,820136E-2
-1,106658E-2
-1,236382E-2
-2,176875E-2
-2,047152E-2
-1,398536E-2
-1,236382E-2
-2,079583E-2
-2,241737E-2
-1,982290E-2
-2,144444E-2
-2,403891E-2
-2,241737E-2
-1,657982E-2
-1,722844E-2
-2,728199E-2
-2,630907E-2
-1,917429E-2
-1,852567E-2
-2,403891E-2
-2,274168E-2
-2,112014E-2
-2,144444E-2
-2,403891E-2
-2,079583E-2
-1,268813E-2
-1,625551E-2
-2,598476E-2
-2,241737E-2
-1,690413E-2
-1,560690E-2
-1,852567E-2
-1,917429E-2
-1,787705E-2
-1,949860E-2
-2,112014E-2
-1,982290E-2
-1,203951E-2
-1,333674E-2
-2,144444E-2
-1,593121E-2
-1,009366E-2
-1,301243E-2
-1,528259E-2
-1,171520E-2
-8,796428E-3
-1,528259E-2
-1,430967E-2
-9,120736E-3
-2,634574E-3
-8,472120E-3
-1,495828E-2
-9,769352E-3
-7,823504E-3
-1,106658E-2
-9,769352E-3
-4,256115E-3
-3,644176E-4
-1,041797E-2
-8,796428E-3
-1,661650E-3
3,202971E-3
-1,337342E-3
-4,256115E-3
-6,887257E-4
9,328148E-4
-3,644176E-4
2,230047E-3
6,770361E-3
7,094669E-3
-1,985958E-3
1,257123E-3
7,743285E-3
8,067593E-3
2,554355E-3
3,851588E-3
7,418977E-3
4,175896E-3
1,905739E-3
3,527280E-3
1,260791E-2
1,033775E-2
2,554355E-3
1,001344E-2
1,487806E-2
1,260791E-2
1,163498E-2
1,228360E-2
1,422945E-2
8,391901E-3
7,094669E-3
1,066206E-2
1,617530E-2
1,131067E-2
6,770361E-3
7,094669E-3
1,228360E-2
8,391901E-3
8,716209E-3
8,067593E-3
4,824512E-3
-2,958882E-3
-1,661650E-3
6,770361E-3
1,293221E-2
7,094669E-3
5,473128E-3
9,689133E-3
1,552668E-2
1,293221E-2
1,455375E-2
2,168853E-2
2,395869E-2
1,487806E-2
1,779684E-2
2,622885E-2
3,466086E-2
3,206639E-2
3,174208E-2
3,466086E-2
3,660671E-2
3,206639E-2
3,368793E-2
4,309287E-2
4,244425E-2
3,303932E-2
3,466086E-2
4,017409E-2
4,179564E-2
3,660671E-2
3,530947E-2
3,887686E-2
3,725532E-2
3,466086E-2
3,693101E-2
4,406579E-2
4,017409E-2
3,109347E-2
3,563378E-2
4,017409E-2
3,920117E-2
3,952548E-2
3,920117E-2
4,244425E-2
3,822825E-2
3,790394E-2
4,049840E-2
4,795749E-2
4,309287E-2
3,725532E-2
4,147133E-2
4,730887E-2
4,471441E-2
4,341718E-2
4,730887E-2
4,763318E-2
3,790394E-2
3,757963E-2
4,244425E-2
4,860611E-2
4,049840E-2
3,660671E-2
3,887686E-2
3,920117E-2
3,433655E-2
3,595809E-2
3,822825E-2
3,822825E-2
2,655315E-2
2,882331E-2
3,336362E-2
3,498517E-2
3,141778E-2
2,622885E-2
2,882331E-2
2,914762E-2
2,655315E-2
2,655315E-2
3,239070E-2
3,303932E-2
2,006699E-2
2,168853E-2
2,882331E-2
2,785039E-2
2,363438E-2
2,266146E-2
2,558023E-2
2,363438E-2
1,844545E-2
1,909407E-2
2,460731E-2
2,006699E-2
9,364825E-3
1,390514E-2
2,006699E-2
1,714822E-2
1,520237E-2
1,520237E-2
2,006699E-2
1,682391E-2
1,747253E-2
2,428300E-2
3,498517E-2
3,239070E-2
3,012054E-2
3,855255E-2
5,022765E-2
5,541658E-2
6,157843E-2
7,001044E-2
8,136122E-2
7,941537E-2
8,492861E-2
9,725232E-2
1,111976E-1
1,108733E-1
1,105490E-1
1,196296E-1
1,283859E-1
1,257914E-1
1,309804E-1
1,342234E-1
1,371422E-1
1,293588E-1
1,280616E-1
1,329262E-1
1,377908E-1
1,280616E-1
1,176837E-1
1,173594E-1
1,167108E-1
1,089274E-1
1,056843E-1
1,066573E-1
1,017926E-1
8,849600E-2
8,622584E-2
8,752308E-2
8,492861E-2
7,292921E-2
6,709167E-2
6,774028E-2
6,514582E-2
5,865966E-2
5,638950E-2
5,833535E-2
5,411934E-2
4,114702E-2
4,406579E-2
4,925472E-2
5,022765E-2
4,211994E-2
3,790394E-2
3,984979E-2
3,757963E-2
3,271501E-2
3,466086E-2
4,374148E-2
4,114702E-2
3,239070E-2
3,595809E-2
4,179564E-2
4,406579E-2
4,211994E-2
4,114702E-2
4,471441E-2
3,855255E-2
3,433655E-2
3,822825E-2
4,633595E-2
4,082271E-2
3,660671E-2
3,887686E-2
4,309287E-2
3,757963E-2
3,466086E-2
3,693101E-2
3,725532E-2
2,558023E-2
2,687746E-2
3,174208E-2
3,757963E-2
3,044485E-2
2,493161E-2
2,655315E-2
2,947193E-2
2,590454E-2
2,493161E-2
3,141778E-2
3,239070E-2
2,331007E-2
2,655315E-2
3,206639E-2
3,433655E-2
2,882331E-2
2,622885E-2
3,109347E-2
3,336362E-2
2,979624E-2
2,882331E-2
3,433655E-2
3,433655E-2
2,298577E-2
2,525592E-2
2,979624E-2
3,141778E-2
2,752608E-2
2,525592E-2
2,914762E-2
2,428300E-2
1,974268E-2
2,233715E-2
3,076916E-2
2,525592E-2
1,617530E-2
2,071561E-2
2,752608E-2
2,752608E-2
2,460731E-2
2,525592E-2
2,785039E-2
1,941838E-2
2,071561E-2
2,460731E-2
3,239070E-2
2,720177E-2
2,168853E-2
2,428300E-2
2,849900E-2
2,590454E-2
2,428300E-2
2,687746E-2
3,141778E-2
2,136422E-2
2,071561E-2
2,363438E-2
2,460731E-2
1,552668E-2
1,066206E-2
1,390514E-2
2,136422E-2
1,520237E-2
1,422945E-2
1,909407E-2
1,876976E-2
6,446052E-3
5,797436E-3
1,293221E-2
1,682391E-2
1,260791E-2
1,001344E-2
1,390514E-2
1,714822E-2
1,131067E-2
1,260791E-2
1,876976E-2
1,714822E-2
9,040517E-3
1,390514E-2
1,909407E-2
1,974268E-2
1,325652E-2
1,325652E-2
1,649960E-2
1,617530E-2
1,325652E-2
1,585099E-2
2,298577E-2
2,103992E-2
1,228360E-2
1,617530E-2
2,233715E-2
2,428300E-2
2,006699E-2
2,168853E-2
2,590454E-2
2,266146E-2
1,909407E-2
1,974268E-2
2,428300E-2
2,201284E-2
1,617530E-2
1,844545E-2
2,363438E-2
2,168853E-2
1,974268E-2
2,006699E-2
2,233715E-2
1,455375E-2
1,455375E-2
1,941838E-2
2,590454E-2
1,747253E-2
1,260791E-2
1,585099E-2
1,876976E-2
1,390514E-2
1,520237E-2
1,974268E-2
2,006699E-2
1,098637E-2
1,390514E-2
2,071561E-2
2,071561E-2
1,390514E-2
1,066206E-2
1,455375E-2
1,552668E-2
1,033775E-2
8,716209E-3
1,844545E-2
1,779684E-2
5,148820E-3
7,094669E-3
1,455375E-2
1,358083E-2
1,001344E-2
9,364825E-3
1,390514E-2
1,033775E-2
7,094669E-3
1,163498E-2
2,071561E-2
1,812114E-2
9,689133E-3
1,325652E-2
1,779684E-2
1,422945E-2
1,585099E-2
2,006699E-2
2,103992E-2
1,325652E-2
1,131067E-2
1,390514E-2
1,844545E-2
1,131067E-2
7,094669E-3
1,163498E-2
1,325652E-2
8,067593E-3
6,121744E-3
1,066206E-2
1,195929E-2
4,500204E-3
5,148820E-3
1,163498E-2
1,422945E-2
8,391901E-3
1,033775E-2
1,293221E-2
1,066206E-2
6,121744E-3
1,033775E-2
1,876976E-2
1,585099E-2
6,446052E-3
9,364825E-3
1,422945E-2
1,195929E-2
7,094669E-3
9,040517E-3
1,098637E-2
6,770361E-3
2,878663E-3
2,878663E-3
7,094669E-3
2,841986E-4
-7,174888E-3
-3,283190E-3
4,175896E-3
-1,661650E-3
-1,985958E-3
2,554355E-3
9,328148E-4
-8,472120E-3
-6,850580E-3
-6,887257E-4
7,418977E-3
1,257123E-3
-4,256115E-3
2,841986E-4
7,094669E-3
1,581431E-3
2,230047E-3
8,391901E-3
7,743285E-3
1,905739E-3
2,878663E-3
7,094669E-3
1,131067E-2
5,148820E-3
4,175896E-3
6,121744E-3
6,121744E-3
1,581431E-3
3,527280E-3
1,131067E-2
1,293221E-2
7,094669E-3
7,743285E-3
1,293221E-2
1,325652E-2
9,364825E-3
8,391901E-3
1,325652E-2
8,067593E-3
4,500204E-3
1,293221E-2
1,941838E-2
1,293221E-2
4,175896E-3
7,743285E-3
1,422945E-2
7,743285E-3
4,175896E-3
7,743285E-3
1,033775E-2
2,554355E-3
2,878663E-3
6,446052E-3
1,293221E-2
8,067593E-3
1,257123E-3
3,202971E-3
1,001344E-2
4,824512E-3
4,500204E-3
9,040517E-3
9,040517E-3
1,581431E-3
4,175896E-3
9,689133E-3
1,325652E-2
5,473128E-3
2,554355E-3
5,148820E-3
7,743285E-3
2,878663E-3
4,175896E-3
1,066206E-2
9,689133E-3
6,085067E-4
4,824512E-3
1,131067E-2
1,358083E-2
7,094669E-3
6,121744E-3
1,131067E-2
9,689133E-3
5,148820E-3
7,743285E-3
1,325652E-2
9,364825E-3
3,851588E-3
4,175896E-3
1,001344E-2
7,094669E-3
5,473128E-3
7,418977E-3
8,716209E-3
4,175896E-3
2,230047E-3
3,851588E-3
1,098637E-2
7,094669E-3
1,581431E-3
4,175896E-3
1,163498E-2
5,797436E-3
6,770361E-3
1,228360E-2
1,228360E-2
4,175896E-3
7,743285E-3
1,066206E-2
1,455375E-2
1,066206E-2
5,148820E-3
8,716209E-3
1,001344E-2
6,770361E-3
7,418977E-3
1,682391E-2
1,714822E-2
7,094669E-3
9,364825E-3
1,585099E-2
1,812114E-2
1,228360E-2
1,098637E-2
1,422945E-2
1,163498E-2
9,040517E-3
1,422945E-2
2,103992E-2
1,714822E-2
7,418977E-3
8,391901E-3
1,455375E-2
1,487806E-2
1,098637E-2
1,293221E-2
1,649960E-2
9,040517E-3
1,098637E-2
1,552668E-2
2,298577E-2
1,876976E-2
1,487806E-2
2,233715E-2
3,109347E-2
3,012054E-2
3,368793E-2
5,411934E-2
7,098336E-2
7,876676E-2
1,076302E-1
1,244942E-1
1,287102E-1
1,147650E-1
9,173908E-2
8,200984E-2
7,746953E-2
6,676736E-2
6,547013E-2
6,287566E-2
5,444365E-2
3,206639E-2
1,422945E-2
-2,958882E-3
-2,306598E-2
-5,160510E-2
-7,398236E-2
-8,371160E-2
-8,727899E-2
-9,506238E-2
-9,181930E-2
-8,111713E-2
-7,787405E-2
-8,014421E-2
-6,976635E-2
-5,614541E-2
-4,511893E-2
-4,025431E-2
-3,441677E-2
-2,857922E-2
-3,020076E-2
-2,825491E-2
-1,949860E-2
-5,229039E-3
-3,607499E-3
-1,074228E-2
-7,174888E-3
3,202971E-3
4,500204E-3
3,851588E-3
6,770361E-3
1,325652E-2
1,098637E-2
1,163498E-2
1,844545E-2
2,622885E-2
2,266146E-2
1,876976E-2
2,266146E-2
2,882331E-2
2,460731E-2
2,395869E-2
2,720177E-2
2,720177E-2
1,682391E-2
1,844545E-2
1,747253E-2
1,585099E-2
7,743285E-3
1,581431E-3
6,770361E-3
7,418977E-3
-1,013034E-3
-1,013034E-3
4,175896E-3
-2,310266E-3
-1,301243E-2
-1,074228E-2
-3,283190E-3
-1,013034E-3
-5,229039E-3
-4,580423E-3
-4,010948E-5
-4,010948E-5
-2,310266E-3
2,230047E-3
1,293221E-2
1,033775E-2
1,257123E-3
7,094669E-3
1,390514E-2
1,358083E-2
9,364825E-3
9,689133E-3
1,001344E-2
5,473128E-3
4,500204E-3
7,094669E-3
1,455375E-2
1,066206E-2
1,581431E-3
4,500204E-3
1,293221E-2
1,422945E-2
1,195929E-2
1,422945E-2
1,260791E-2
-8,796428E-3
-2,047152E-2
-2,501183E-2
-3,311954E-2
-6,101003E-2
-7,981990E-2
-5,322664E-2
-8,796428E-3
3,368793E-2
1,261157E-1
2,769190E-1
4,488023E-1
6,359281E-1
8,337560E-1
9,829378E-1
1,090284E+0
1,084771E+0
9,767759E-1
8,525659E-1
7,744077E-1
7,007897E-1
6,310635E-1
5,707422E-1
4,650177E-1
2,976747E-1
1,163865E-1
-9,019776E-2
-3,188350E-1
-5,588230E-1
-7,748121E-1
-9,402093E-1
-1,055663E+0
-1,115336E+0
-1,111120E+0
-1,056636E+0
-9,813964E-1
-8,941575E-1
-7,848657E-1
-6,687634E-1
-5,601202E-1
-4,673681E-1
-3,849938E-1
-3,117002E-1
-2,572164E-1
-2,140835E-1
-1,738692E-1
-1,388440E-1
-1,213313E-1
-1,132236E-1
-9,733254E-2
-7,690113E-2
-6,165865E-2
-5,063217E-2
-3,863277E-2
-2,533614E-2
-1,820136E-2
-9,120736E-3
5,797436E-3
1,974268E-2
2,136422E-2
2,071561E-2
2,752608E-2
3,595809E-2
3,433655E-2
3,239070E-2
3,822825E-2
4,179564E-2
3,368793E-2
3,303932E-2
3,660671E-2
4,244425E-2
3,628240E-2
2,947193E-2
3,076916E-2
3,660671E-2
3,174208E-2
3,076916E-2
3,466086E-2
3,174208E-2
2,103992E-2
2,266146E-2
2,590454E-2
2,655315E-2
1,812114E-2
1,293221E-2
1,487806E-2
1,552668E-2
7,094669E-3
4,824512E-3
8,067593E-3
6,121744E-3
-1,337342E-3
-1,661650E-3
1,905739E-3
4,500204E-3
-4,256115E-3
-7,499196E-3
-3,283190E-3
-6,850580E-3
-1,074228E-2
-1,074228E-2
-3,607499E-3
-6,526271E-3
-1,625551E-2
-1,463397E-2
-6,850580E-3
-6,526271E-3
-1,236382E-2
-9,769352E-3
-7,499196E-3
-1,852567E-2
-2,241737E-2
-1,949860E-2
-1,041797E-2
-1,236382E-2
-2,079583E-2
-1,982290E-2
-1,593121E-2
-2,112014E-2
-2,468752E-2
-2,209306E-2
-1,949860E-2
-2,890353E-2
-2,955215E-2
-2,371460E-2
-1,560690E-2
-2,274168E-2
-2,987645E-2
-2,533614E-2
-1,949860E-2
-2,468752E-2
-2,501183E-2
-1,917429E-2
-1,820136E-2
-2,760630E-2
-2,533614E-2
-1,884998E-2
-1,236382E-2
-2,047152E-2
-2,468752E-2
-1,852567E-2
-1,625551E-2
-1,917429E-2
-1,625551E-2
-1,074228E-2
-1,106658E-2
-1,949860E-2
-1,593121E-2
-9,120736E-3
-3,607499E-3
-9,445044E-3
-1,171520E-2
-8,147812E-3
-7,823504E-3
-1,268813E-2
-8,147812E-3
9,328148E-4
2,841986E-4
-9,769352E-3
-8,472120E-3
2,841986E-4
1,257123E-3
-4,580423E-3
-2,310266E-3
9,328148E-4
-2,310266E-3
-4,256115E-3
9,328148E-4
9,040517E-3
3,527280E-3
-6,887257E-4
1,905739E-3
1,066206E-2
7,743285E-3
8,391901E-3
1,422945E-2
1,520237E-2
8,067593E-3
8,391901E-3
1,131067E-2
1,195929E-2
4,175896E-3
-6,887257E-4
4,500204E-3
8,716209E-3
2,554355E-3
4,824512E-3
1,001344E-2
8,391901E-3
-2,310266E-3
-1,337342E-3
5,148820E-3
1,098637E-2
5,473128E-3
2,878663E-3
9,689133E-3
1,455375E-2
1,131067E-2
1,422945E-2
2,363438E-2
2,363438E-2
1,617530E-2
1,974268E-2
2,882331E-2
3,174208E-2
2,590454E-2
2,558023E-2
3,109347E-2
2,882331E-2
2,590454E-2
2,914762E-2
3,822825E-2
3,757963E-2
3,044485E-2
3,336362E-2
3,952548E-2
3,920117E-2
3,628240E-2
4,017409E-2
4,666026E-2
4,276856E-2
4,114702E-2
4,341718E-2
5,022765E-2
4,503872E-2
3,563378E-2
3,952548E-2
4,957903E-2
4,536302E-2
4,276856E-2
4,503872E-2
4,698456E-2
3,693101E-2
3,563378E-2
4,114702E-2
4,730887E-2
4,179564E-2
3,563378E-2
3,984979E-2
4,471441E-2
3,952548E-2
4,017409E-2
4,471441E-2
4,536302E-2
3,498517E-2
3,757963E-2
4,374148E-2
4,698456E-2
4,049840E-2
3,822825E-2
4,471441E-2
4,179564E-2
3,725532E-2
3,790394E-2
4,276856E-2
4,309287E-2
3,174208E-2
3,563378E-2
4,211994E-2
4,244425E-2
3,855255E-2
3,984979E-2
4,244425E-2
3,563378E-2
3,530947E-2
3,822825E-2
4,536302E-2
4,147133E-2
3,336362E-2
3,725532E-2
4,406579E-2
3,855255E-2
3,790394E-2
4,211994E-2
4,244425E-2
3,466086E-2
3,368793E-2
4,049840E-2
4,601164E-2
3,757963E-2
3,044485E-2
3,401224E-2
4,114702E-2
3,725532E-2
3,822825E-2
4,147133E-2
4,147133E-2
3,368793E-2
3,628240E-2
4,082271E-2
4,374148E-2
3,660671E-2
3,368793E-2
3,628240E-2
3,433655E-2
3,109347E-2
3,141778E-2
3,660671E-2
3,693101E-2
2,493161E-2
2,525592E-2
3,044485E-2
3,109347E-2
2,331007E-2
2,266146E-2
2,525592E-2
2,331007E-2
1,844545E-2
2,266146E-2
3,044485E-2
2,914762E-2
2,298577E-2
2,558023E-2
3,433655E-2
3,693101E-2
3,855255E-2
4,568733E-2
5,282211E-2
4,990334E-2
5,476796E-2
6,579443E-2
8,103691E-2
8,395569E-2
8,395569E-2
9,141477E-2
1,047114E-1
1,102246E-1
1,154136E-1
1,244942E-1
1,326019E-1
1,300074E-1
1,374665E-1
1,413582E-1
1,494659E-1
1,433041E-1
1,381151E-1
1,429798E-1
1,449256E-1
1,377908E-1
1,358450E-1
1,397367E-1
1,342234E-1
1,183323E-1
1,167108E-1
1,183323E-1
1,186567E-1
1,066573E-1
1,004954E-1
1,030899E-1
9,465786E-2
8,622584E-2
8,395569E-2
8,395569E-2
8,006399E-2
6,774028E-2
6,644305E-2
7,098336E-2
7,065906E-2
6,384859E-2
5,898396E-2
5,801104E-2
5,217349E-2
4,633595E-2
4,503872E-2
4,957903E-2
4,763318E-2
3,822825E-2
3,855255E-2
4,503872E-2
4,471441E-2
3,822825E-2
3,757963E-2
4,309287E-2
3,595809E-2
3,498517E-2
3,855255E-2
4,633595E-2
3,887686E-2
2,914762E-2
3,498517E-2
4,374148E-2
3,984979E-2
3,725532E-2
4,147133E-2
4,276856E-2
3,466086E-2
3,401224E-2
3,368793E-2
3,952548E-2
3,563378E-2
3,109347E-2
3,401224E-2
3,628240E-2
3,174208E-2
3,044485E-2
3,239070E-2
3,466086E-2
2,752608E-2
2,622885E-2
3,206639E-2
3,563378E-2
3,012054E-2
2,849900E-2
3,044485E-2
3,076916E-2
2,428300E-2
2,914762E-2
3,498517E-2
3,563378E-2
2,817469E-2
2,882331E-2
3,466086E-2
3,790394E-2
2,882331E-2
2,849900E-2
3,239070E-2
3,174208E-2
2,882331E-2
2,979624E-2
3,822825E-2
3,498517E-2
2,428300E-2
2,882331E-2
3,466086E-2
3,271501E-2
2,655315E-2
2,947193E-2
3,141778E-2
2,493161E-2
2,363438E-2
2,752608E-2
3,628240E-2
3,141778E-2
2,298577E-2
2,428300E-2
3,109347E-2
2,849900E-2
2,493161E-2
2,785039E-2
2,979624E-2
1,974268E-2
1,876976E-2
2,233715E-2
2,817469E-2
2,428300E-2
1,876976E-2
2,071561E-2
2,558023E-2
1,876976E-2
1,714822E-2
2,103992E-2
2,298577E-2
1,422945E-2
1,487806E-2
1,812114E-2
2,363438E-2
1,812114E-2
1,455375E-2
1,812114E-2
2,103992E-2
1,325652E-2
1,487806E-2
1,974268E-2
2,168853E-2
1,358083E-2
1,714822E-2
2,006699E-2
2,233715E-2
1,455375E-2
1,098637E-2
1,682391E-2
1,520237E-2
1,228360E-2
1,260791E-2
1,812114E-2
1,844545E-2
6,446052E-3
9,040517E-3
1,487806E-2
1,390514E-2
8,391901E-3
7,094669E-3
1,131067E-2
7,094669E-3
6,770361E-3
9,040517E-3
1,487806E-2
1,033775E-2
9,328148E-4
4,824512E-3
1,195929E-2
8,067593E-3
4,175896E-3
8,067593E-3
1,066206E-2
2,230047E-3
9,328148E-4
8,067593E-3
1,260791E-2
4,500204E-3
-1,337342E-3
3,527280E-3
8,391901E-3
5,148820E-3
6,770361E-3
1,195929E-2
1,585099E-2
5,148820E-3
4,824512E-3
8,067593E-3
1,260791E-2
7,743285E-3
5,148820E-3
9,040517E-3
1,131067E-2
6,770361E-3
5,797436E-3
1,001344E-2
9,689133E-3
-4,010948E-5
7,094669E-3
1,098637E-2
1,195929E-2
3,851588E-3
2,230047E-3
8,391901E-3
9,364825E-3
4,500204E-3
7,094669E-3
1,325652E-2
1,163498E-2
6,446052E-3
7,094669E-3
1,195929E-2
1,163498E-2
9,040517E-3
9,040517E-3
1,098637E-2
8,391901E-3
7,743285E-3
6,446052E-3
1,455375E-2
1,098637E-2
3,851588E-3
5,148820E-3
1,163498E-2
7,743285E-3
7,743285E-3
1,131067E-2
1,195929E-2
3,527280E-3
3,527280E-3
5,797436E-3
1,195929E-2
6,446052E-3
-6,887257E-4
3,202971E-3
8,391901E-3
3,851588E-3
1,581431E-3
5,473128E-3
5,797436E-3
-2,634574E-3
-2,958882E-3
1,257123E-3
7,743285E-3
-4,010948E-5
-3,931807E-3
1,257123E-3
3,851588E-3
-3,283190E-3
-2,310266E-3
3,202971E-3
5,473128E-3
-3,607499E-3
2,841986E-4
7,418977E-3
1,066206E-2
3,202971E-3
2,841986E-4
4,175896E-3
4,175896E-3
4,175896E-3
6,121744E-3
1,195929E-2
1,001344E-2
6,085067E-4
5,148820E-3
1,163498E-2
1,260791E-2
7,094669E-3
6,446052E-3
1,066206E-2
6,446052E-3
6,121744E-3
6,121744E-3
1,098637E-2
9,689133E-3
1,581431E-3
4,500204E-3
1,001344E-2
9,040517E-3
7,418977E-3
7,094669E-3
8,391901E-3
3,851588E-3
2,230047E-3
7,418977E-3
1,455375E-2
9,689133E-3
3,527280E-3
3,851588E-3
8,391901E-3
2,554355E-3
4,500204E-3
6,446052E-3
6,121744E-3
-2,310266E-3
-4,904731E-3
-6,887257E-4
6,446052E-3
-6,887257E-4
-9,120736E-3
-9,445044E-3
-5,553347E-3
-1,268813E-2
-1,236382E-2
-6,526271E-3
-6,201963E-3
-1,430967E-2
-1,171520E-2
-7,499196E-3
-1,661650E-3
-9,769352E-3
-1,398536E-2
-9,120736E-3
-3,931807E-3
-6,201963E-3
-3,283190E-3
2,230047E-3
3,851588E-3
-5,229039E-3
-2,958882E-3
4,175896E-3
1,066206E-2
2,554355E-3
2,554355E-3
6,770361E-3
5,148820E-3
1,257123E-3
5,148820E-3
1,228360E-2
1,163498E-2
1,581431E-3
1,257123E-3
1,066206E-2
1,325652E-2
6,770361E-3
8,716209E-3
1,228360E-2
1,195929E-2
8,716209E-3
8,067593E-3
1,455375E-2
1,552668E-2
8,067593E-3
1,033775E-2
1,617530E-2
2,006699E-2
1,390514E-2
1,325652E-2
1,682391E-2
1,585099E-2
1,293221E-2
1,195929E-2
2,039130E-2
1,909407E-2
1,033775E-2
1,455375E-2
1,909407E-2
1,455375E-2
1,260791E-2
1,617530E-2
1,779684E-2
1,033775E-2
1,293221E-2
1,487806E-2
1,876976E-2
1,066206E-2
5,148820E-3
8,391901E-3
1,163498E-2
8,067593E-3
1,131067E-2
1,520237E-2
1,779684E-2
4,500204E-3
6,770361E-3
1,487806E-2
2,136422E-2
1,455375E-2
8,716209E-3
1,390514E-2
1,747253E-2
1,422945E-2
1,844545E-2
1,974268E-2
1,585099E-2
7,418977E-3
1,422945E-2
2,168853E-2
2,493161E-2
1,812114E-2
1,585099E-2
1,812114E-2
1,520237E-2
1,293221E-2
1,585099E-2
2,233715E-2
1,974268E-2
9,364825E-3
1,714822E-2
2,914762E-2
3,336362E-2
3,109347E-2
3,790394E-2
5,606519E-2
6,449720E-2
8,330707E-2
1,076302E-1
1,238456E-1
1,180080E-1
9,660370E-2
8,265846E-2
7,422644E-2
6,417289E-2
5,736242E-2
5,541658E-2
4,990334E-2
3,174208E-2
1,487806E-2
-2,958882E-3
-2,047152E-2
-4,868632E-2
-7,592820E-2
-8,760330E-2
-8,857622E-2
-9,700823E-2
-1,005756E-1
-9,408946E-2
-8,825191E-2
-8,630606E-2
-7,754974E-2
-6,425311E-2
-4,803771E-2
-4,771340E-2
-4,220016E-2
-3,376815E-2
-2,533614E-2
-2,566045E-2
-1,917429E-2
-9,120736E-3
-6,850580E-3
-1,268813E-2
-1,074228E-2
-4,256115E-3
1,905739E-3
2,841986E-4
2,878663E-3
8,067593E-3
8,716209E-3
7,418977E-3
1,260791E-2
2,168853E-2
2,266146E-2
1,552668E-2
2,006699E-2
2,785039E-2
3,109347E-2
2,849900E-2
2,947193E-2
3,498517E-2
3,174208E-2
3,141778E-2
3,660671E-2
4,276856E-2
3,887686E-2
2,979624E-2
3,076916E-2
3,822825E-2
3,563378E-2
3,401224E-2
3,433655E-2
3,498517E-2
2,752608E-2
2,622885E-2
2,849900E-2
3,303932E-2
2,752608E-2
1,974268E-2
2,136422E-2
2,849900E-2
2,525592E-2
2,266146E-2
2,558023E-2
2,752608E-2
1,552668E-2
1,714822E-2
2,103992E-2
2,331007E-2
2,071561E-2
1,747253E-2
2,039130E-2
2,039130E-2
1,487806E-2
1,714822E-2
2,298577E-2
2,266146E-2
1,131067E-2
1,552668E-2
1,844545E-2
2,071561E-2
1,779684E-2
2,039130E-2
2,428300E-2
1,098637E-2
-2,958882E-3
-1,236382E-2
-1,820136E-2
-4,057862E-2
-7,009066E-2
-6,879343E-2
-3,020076E-2
5,148820E-3
6,644305E-2
1,825454E-1
3,456723E-1
5,123667E-1
7,157079E-1
8,999149E-1
1,036449E+0
1,105202E+0
1,057204E+0
9,333186E-1
8,204594E-1
7,416525E-1
6,683589E-1
6,080376E-1
5,298793E-1
3,913998E-1
2,234082E-1
3,595809E-2
-1,835985E-1
-4,274782E-1
-6,626015E-1
-8,617267E-1
-1,012530E+0
-1,109822E+0
-1,144523E+0
-1,117281E+0
-1,060852E+0
-9,846395E-1
-8,782664E-1
-7,611912E-1
-6,528723E-1
-5,542826E-1
-4,625034E-1
-3,817507E-1
-3,204565E-1
-2,688915E-1
-2,267315E-1
-1,868416E-1
-1,641400E-1
-1,514920E-1
-1,323578E-1
-1,128993E-1
-1,021972E-1
-9,052207E-2
-7,560390E-2
-6,003711E-2
-5,452387E-2
-4,317309E-2
-2,825491E-2
-9,445044E-3
-6,850580E-3
-4,256115E-3
3,527280E-3
1,195929E-2
1,195929E-2
1,552668E-2
2,168853E-2
2,201284E-2
1,293221E-2
1,617530E-2
2,266146E-2
2,525592E-2
1,649960E-2
1,293221E-2
1,422945E-2
1,293221E-2
1,033775E-2
1,033775E-2
1,747253E-2
1,163498E-2
2,841986E-4
1,905739E-3
8,067593E-3
4,824512E-3
-2,310266E-3
-4,256115E-3
-1,013034E-3
-9,120736E-3
-1,203951E-2
-1,009366E-2
-3,607499E-3
-1,106658E-2
-2,079583E-2
-1,528259E-2
-1,268813E-2
-1,917429E-2
-2,176875E-2
-1,787705E-2
-1,657982E-2
-2,825491E-2
-2,371460E-2
-1,884998E-2
-1,333674E-2
-1,917429E-2
-2,468752E-2
-1,917429E-2
-1,820136E-2
-2,403891E-2
-2,176875E-2
-1,333674E-2
-1,268813E-2
-2,047152E-2
-1,852567E-2
-1,203951E-2
-8,472120E-3
-1,463397E-2
-1,398536E-2
-9,769352E-3
-1,463397E-2
-1,852567E-2
-1,755275E-2
-9,445044E-3
-9,445044E-3
-1,657982E-2
-1,268813E-2
-5,229039E-3
-6,526271E-3
-9,445044E-3
-7,823504E-3
-4,256115E-3
-6,850580E-3
-6,850580E-3
-2,310266E-3
7,418977E-3
3,851588E-3
-1,337342E-3
4,500204E-3
1,455375E-2
1,033775E-2
1,098637E-2
1,617530E-2
2,103992E-2
1,293221E-2
1,358083E-2
2,006699E-2
2,525592E-2
2,233715E-2
1,779684E-2
2,103992E-2
2,752608E-2
2,168853E-2
2,006699E-2
2,493161E-2
2,395869E-2
1,422945E-2
1,844545E-2
2,525592E-2
2,720177E-2
1,747253E-2
1,520237E-2
2,071561E-2
2,168853E-2
1,682391E-2
1,812114E-2
2,558023E-2
2,428300E-2
1,747253E-2
2,071561E-2
2,493161E-2
2,752608E-2
2,428300E-2
2,622885E-2
3,466086E-2
3,076916E-2
2,655315E-2
3,109347E-2
3,855255E-2
3,239070E-2
2,752608E-2
3,076916E-2
3,790394E-2
3,498517E-2
3,466086E-2
3,887686E-2
4,179564E-2
3,012054E-2
3,141778E-2
3,693101E-2
4,082271E-2
3,725532E-2
3,239070E-2
3,563378E-2
3,530947E-2
2,947193E-2
2,947193E-2
3,693101E-2
3,822825E-2
2,687746E-2
3,174208E-2
3,693101E-2
3,887686E-2
3,239070E-2
3,109347E-2
3,433655E-2
3,206639E-2
3,076916E-2
3,239070E-2
3,952548E-2
3,757963E-2
3,271501E-2
3,693101E-2
4,341718E-2
4,082271E-2
3,952548E-2
4,049840E-2
4,244425E-2
3,628240E-2
3,563378E-2
3,984979E-2
4,666026E-2
4,082271E-2
3,530947E-2
3,822825E-2
4,406579E-2
3,920117E-2
3,920117E-2
4,147133E-2
4,406579E-2
3,595809E-2
3,790394E-2
4,341718E-2
4,730887E-2
4,147133E-2
4,179564E-2
4,341718E-2
4,795749E-2
4,244425E-2
4,439010E-2
4,698456E-2
4,893041E-2
4,147133E-2
4,341718E-2
5,152488E-2
5,152488E-2
4,568733E-2
4,795749E-2
5,152488E-2
4,763318E-2
4,503872E-2
4,698456E-2
5,411934E-2
5,184919E-2
4,211994E-2
4,568733E-2
5,282211E-2
5,217349E-2
4,860611E-2
4,990334E-2
5,087626E-2
4,698456E-2
4,211994E-2
4,406579E-2
5,282211E-2
5,055195E-2
4,147133E-2
4,341718E-2
4,828180E-2
4,601164E-2
4,309287E-2
4,568733E-2
4,795749E-2
4,406579E-2
4,211994E-2
4,244425E-2
4,925472E-2
4,341718E-2
3,563378E-2
4,049840E-2
4,730887E-2
4,374148E-2
4,211994E-2
4,471441E-2
4,568733E-2
3,660671E-2
3,628240E-2
4,082271E-2
4,828180E-2
4,082271E-2
3,595809E-2
4,017409E-2
4,114702E-2
3,563378E-2
3,271501E-2
3,952548E-2
4,082271E-2
3,206639E-2
3,336362E-2
3,822825E-2
4,082271E-2
3,239070E-2
3,174208E-2
3,563378E-2
3,012054E-2
2,558023E-2
2,687746E-2
3,498517E-2
3,239070E-2
2,298577E-2
2,785039E-2
3,563378E-2
3,595809E-2
3,012054E-2
3,206639E-2
3,628240E-2
3,336362E-2
3,595809E-2
4,211994E-2
5,347073E-2
5,574088E-2
5,606519E-2
6,384859E-2
7,519937E-2
7,584799E-2
8,233415E-2
9,206339E-2
1,011440E-1
1,004954E-1
1,079545E-1
1,180080E-1
1,303317E-1
1,303317E-1
1,293588E-1
1,371422E-1
1,449256E-1
1,407096E-1
1,433041E-1
1,468715E-1
1,491416E-1
1,397367E-1
1,384394E-1
1,416825E-1
1,429798E-1
1,342234E-1
1,248185E-1
1,215754E-1
1,173594E-1
1,082788E-1
1,069816E-1
1,066573E-1
1,024412E-1
8,784739E-2
8,557723E-2
8,784739E-2
8,752308E-2
7,682091E-2
7,130767E-2
7,033475E-2
6,611874E-2
5,963258E-2
5,995689E-2
6,222705E-2
5,930827E-2
4,633595E-2
4,633595E-2
5,217349E-2
5,282211E-2
4,601164E-2
4,406579E-2
4,309287E-2
3,855255E-2
3,174208E-2
3,239070E-2
3,952548E-2
3,530947E-2
2,363438E-2
2,006699E-2
2,525592E-2
2,266146E-2
1,844545E-2
2,103992E-2
2,266146E-2
1,390514E-2
9,040517E-3
1,066206E-2
1,844545E-2
1,455375E-2
6,770361E-3
1,001344E-2
1,747253E-2
1,228360E-2
1,520237E-2
2,136422E-2
2,168853E-2
1,260791E-2
1,422945E-2
2,103992E-2
2,849900E-2
2,233715E-2
1,844545E-2
2,233715E-2
2,460731E-2
2,006699E-2
2,039130E-2
2,655315E-2
2,752608E-2
1,649960E-2
1,682391E-2
2,460731E-2
2,687746E-2
2,071561E-2
1,876976E-2
2,363438E-2
2,006699E-2
1,649960E-2
1,714822E-2
2,298577E-2
2,006699E-2
1,390514E-2
1,682391E-2
2,168853E-2
1,941838E-2
1,747253E-2
1,779684E-2
2,266146E-2
1,844545E-2
1,682391E-2
1,649960E-2
2,298577E-2
2,071561E-2
1,358083E-2
1,617530E-2
2,136422E-2
1,941838E-2
1,714822E-2
2,006699E-2
2,103992E-2
1,293221E-2
1,260791E-2
1,649960E-2
2,331007E-2
1,779684E-2
1,066206E-2
1,585099E-2
2,136422E-2
1,455375E-2
1,358083E-2
1,779684E-2
1,585099E-2
4,824512E-3
5,473128E-3
1,293221E-2
1,844545E-2
1,131067E-2
3,527280E-3
6,121744E-3
1,033775E-2
4,175896E-3
5,148820E-3
1,001344E-2
1,066206E-2
6,085067E-4
1,257123E-3
8,716209E-3
1,293221E-2
6,446052E-3
3,527280E-3
7,743285E-3
6,446052E-3
1,905739E-3
5,148820E-3
9,040517E-3
8,067593E-3
-1,661650E-3
-3,644176E-4
7,418977E-3
9,040517E-3
3,527280E-3
6,085067E-4
4,175896E-3
4,175896E-3
-4,010948E-5
2,554355E-3
8,391901E-3
8,067593E-3
6,085067E-4
2,878663E-3
9,689133E-3
7,094669E-3
4,500204E-3
1,001344E-2
1,098637E-2
3,851588E-3
1,905739E-3
7,094669E-3
1,293221E-2
8,716209E-3
6,085067E-4
2,554355E-3
1,131067E-2
7,743285E-3
6,121744E-3
7,418977E-3
8,716209E-3
1,581431E-3
2,878663E-3
7,418977E-3
1,228360E-2
3,527280E-3
-1,337342E-3
9,328148E-4
6,446052E-3
9,328148E-4
1,581431E-3
6,770361E-3
5,148820E-3
-3,931807E-3
-2,634574E-3
6,085067E-4
5,473128E-3
-1,337342E-3
-2,634574E-3
2,554355E-3
2,841986E-4
-2,958882E-3
-1,337342E-3
6,446052E-3
3,851588E-3
-3,283190E-3
2,841986E-4
6,446052E-3
7,743285E-3
3,527280E-3
3,851588E-3
8,391901E-3
4,824512E-3
2,230047E-3
4,500204E-3
1,228360E-2
9,364825E-3
2,878663E-3
6,770361E-3
1,131067E-2
8,391901E-3
5,148820E-3
6,770361E-3
1,131067E-2
3,851588E-3
3,851588E-3
7,094669E-3
1,520237E-2
9,689133E-3
-4,010948E-5
3,202971E-3
6,121744E-3
2,230047E-3
1,905739E-3
5,797436E-3
6,121744E-3
-3,283190E-3
-2,634574E-3
3,202971E-3
7,094669E-3
1,581431E-3
-3,283190E-3
-4,010948E-5
3,527280E-3
-2,310266E-3
9,328148E-4
6,121744E-3
7,094669E-3
-6,887257E-4
1,905739E-3
9,040517E-3
1,293221E-2
7,743285E-3
4,175896E-3
7,094669E-3
8,391901E-3
7,094669E-3
9,364825E-3
1,520237E-2
1,325652E-2
3,851588E-3
4,824512E-3
1,260791E-2
9,040517E-3
5,797436E-3
9,364825E-3
1,163498E-2
3,202971E-3
3,851588E-3
5,148820E-3
1,228360E-2
7,743285E-3
-1,985958E-3
9,328148E-4
1,001344E-2
7,418977E-3
7,418977E-3
1,001344E-2
1,163498E-2
3,527280E-3
2,878663E-3
6,770361E-3
1,422945E-2
6,770361E-3
2,878663E-3
6,446052E-3
1,163498E-2
4,824512E-3
5,148820E-3
9,040517E-3
8,391901E-3
2,841986E-4
3,527280E-3
7,743285E-3
1,098637E-2
1,905739E-3
-1,661650E-3
3,527280E-3
5,797436E-3
2,554355E-3
1,581431E-3
8,391901E-3
6,770361E-3
-2,310266E-3
-3,644176E-4
4,175896E-3
5,797436E-3
9,328148E-4
2,230047E-3
4,500204E-3
6,085067E-4
2,841986E-4
3,202971E-3
1,131067E-2
8,391901E-3
-3,644176E-4
3,202971E-3
9,689133E-3
6,446052E-3
4,824512E-3
7,094669E-3
1,260791E-2
5,797436E-3
2,878663E-3
6,446052E-3
1,552668E-2
1,293221E-2
2,878663E-3
7,094669E-3
1,325652E-2
1,228360E-2
1,131067E-2
1,131067E-2
1,195929E-2
7,094669E-3
5,797436E-3
9,364825E-3
1,909407E-2
1,455375E-2
8,716209E-3
1,098637E-2
1,422945E-2
1,033775E-2
8,716209E-3
8,391901E-3
9,689133E-3
2,878663E-3
4,175896E-3
8,391901E-3
1,487806E-2
8,716209E-3
1,905739E-3
4,500204E-3
6,770361E-3
3,851588E-3
6,121744E-3
1,195929E-2
1,390514E-2
3,851588E-3
4,500204E-3
1,195929E-2
1,552668E-2
1,001344E-2
8,067593E-3
1,131067E-2
1,163498E-2
7,094669E-3
9,040517E-3
1,552668E-2
1,552668E-2
5,148820E-3
6,121744E-3
1,131067E-2
1,358083E-2
7,418977E-3
6,770361E-3
8,391901E-3
7,094669E-3
2,230047E-3
3,851588E-3
1,163498E-2
9,364825E-3
2,841986E-4
4,175896E-3
1,228360E-2
9,364825E-3
5,148820E-3
5,473128E-3
6,446052E-3
2,554355E-3
2,230047E-3
5,797436E-3
1,228360E-2
6,121744E-3
-1,013034E-3
-4,010948E-5
3,527280E-3
-6,887257E-4
-1,985958E-3
-1,985958E-3
-1,337342E-3
-7,499196E-3
-1,106658E-2
-4,580423E-3
6,446052E-3
4,500204E-3
-4,010948E-5
7,743285E-3
2,785039E-2
3,855255E-2
5,638950E-2
8,492861E-2
9,627940E-2
8,752308E-2
7,844245E-2
6,482151E-2
5,703812E-2
4,439010E-2
3,595809E-2
3,368793E-2
3,401224E-2
2,071561E-2
5,797436E-3
-7,823504E-3
-2,793061E-2
-6,101003E-2
-7,754974E-2
-8,695468E-2
-8,792760E-2
-9,603531E-2
-1,005756E-1
-9,700823E-2
-8,695468E-2
-8,306298E-2
-7,300943E-2
-5,711833E-2
-4,836202E-2
-4,836202E-2
-3,733554E-2
-2,241737E-2
-1,463397E-2
-1,301243E-2
-1,009366E-2
-3,607499E-3
-2,958882E-3
-5,553347E-3
-3,644176E-4
9,364825E-3
9,689133E-3
9,364825E-3
1,649960E-2
2,493161E-2
3,012054E-2
2,622885E-2
2,817469E-2
3,595809E-2
3,530947E-2
3,271501E-2
3,984979E-2
5,055195E-2
4,925472E-2
3,984979E-2
4,276856E-2
4,957903E-2
4,925472E-2
4,601164E-2
4,925472E-2
5,379503E-2
4,503872E-2
4,309287E-2
4,568733E-2
4,990334E-2
4,568733E-2
3,822825E-2
4,017409E-2
4,471441E-2
3,822825E-2
3,757963E-2
4,211994E-2
4,276856E-2
3,141778E-2
3,076916E-2
3,303932E-2
3,693101E-2
2,914762E-2
2,363438E-2
2,655315E-2
2,720177E-2
1,909407E-2
1,682391E-2
2,039130E-2
1,747253E-2
6,121744E-3
5,473128E-3
9,689133E-3
1,195929E-2
3,202971E-3
-4,904731E-3
-8,147812E-3
-1,236382E-2
-1,722844E-2
-1,430967E-2
-7,499196E-3
-1,398536E-2
-2,403891E-2
-2,403891E-2
-1,755275E-2
-2,890353E-2
-4,609186E-2
-5,776695E-2
-6,619896E-2
-8,987345E-2
-1,158181E-1
-1,145209E-1
-7,430666E-2
-3,993001E-2
9,040517E-3
1,209268E-1
2,856753E-1
4,601531E-1
6,638186E-1
8,502958E-1
9,868295E-1
1,060123E+0
1,021206E+0
9,021850E-1
7,922446E-1
7,147350E-1
6,378739E-1
5,746339E-1
5,049076E-1
3,758330E-1
2,114088E-1
2,947193E-2
-1,861930E-1
-4,313699E-1
-6,616286E-1
-8,607538E-1
-1,011557E+0
-1,114363E+0
-1,151010E+0
-1,129281E+0
-1,073500E+0
-9,904770E-1
-8,863741E-1
-7,673530E-1
-6,606557E-1
-5,669307E-1
-4,680167E-1
-3,798049E-1
-3,133217E-1
-2,659727E-1
-2,244613E-1
-1,868416E-1
-1,647886E-1
-1,479246E-1
-1,265203E-1
-1,054402E-1
-9,571100E-2
-8,663037E-2
-7,009066E-2
-5,128079E-2
-4,382170E-2
-3,311954E-2
-1,917429E-2
-4,904731E-3
-6,201963E-3
9,328148E-4
1,260791E-2
2,266146E-2
1,844545E-2
1,682391E-2
2,168853E-2
2,493161E-2
1,747253E-2
1,585099E-2
1,844545E-2
2,168853E-2
9,689133E-3
8,716209E-3
1,325652E-2
1,552668E-2
1,033775E-2
6,770361E-3
7,094669E-3
4,175896E-3
-4,010948E-5
1,581431E-3
9,364825E-3
7,743285E-3
-3,607499E-3
-4,010948E-5
5,797436E-3
3,851588E-3
1,257123E-3
2,841986E-4
3,527280E-3
-3,644176E-4
-3,607499E-3
-4,010948E-5
6,770361E-3
1,257123E-3
-3,283190E-3
6,085067E-4
5,148820E-3
2,230047E-3
2,554355E-3
6,446052E-3
1,131067E-2
5,473128E-3
8,067593E-3
1,390514E-2
2,071561E-2
1,358083E-2
1,033775E-2
1,390514E-2
1,974268E-2
1,941838E-2
1,974268E-2
2,493161E-2
2,752608E-2
1,876976E-2
2,071561E-2
2,817469E-2
3,206639E-2
2,590454E-2
2,525592E-2
2,882331E-2
2,914762E-2
2,460731E-2
2,687746E-2
3,628240E-2
3,401224E-2
2,460731E-2
2,849900E-2
3,693101E-2
3,725532E-2
3,336362E-2
3,401224E-2
3,693101E-2
3,498517E-2
3,336362E-2
3,563378E-2
4,698456E-2
4,179564E-2
3,206639E-2
3,563378E-2
4,406579E-2
4,017409E-2
3,660671E-2
4,211994E-2
4,763318E-2
3,952548E-2
3,660671E-2
4,049840E-2
4,828180E-2
4,211994E-2
3,757963E-2
4,082271E-2
4,406579E-2
4,147133E-2
4,374148E-2
4,828180E-2
5,022765E-2
4,017409E-2
4,374148E-2
4,990334E-2
5,476796E-2
4,763318E-2
4,666026E-2
4,957903E-2
5,152488E-2
4,633595E-2
4,990334E-2
5,606519E-2
5,509227E-2
4,341718E-2
4,893041E-2
5,476796E-2
5,379503E-2
5,022765E-2
4,957903E-2
5,411934E-2
5,087626E-2
4,536302E-2
4,698456E-2
5,411934E-2
5,184919E-2
4,244425E-2
4,568733E-2
5,087626E-2
4,730887E-2
4,633595E-2
4,730887E-2
5,087626E-2
4,276856E-2
4,309287E-2
4,633595E-2
5,055195E-2
4,795749E-2
3,920117E-2
4,276856E-2
4,698456E-2
4,147133E-2
4,341718E-2
4,698456E-2
4,763318E-2
3,757963E-2
3,628240E-2
4,276856E-2
4,957903E-2
4,211994E-2
4,017409E-2
4,341718E-2
4,503872E-2
4,147133E-2
4,276856E-2
4,925472E-2
4,990334E-2
4,244425E-2
4,536302E-2
5,314642E-2
5,249780E-2
4,698456E-2
4,633595E-2
4,666026E-2
4,406579E-2
4,244425E-2
4,633595E-2
5,217349E-2
4,795749E-2
4,082271E-2
4,406579E-2
5,055195E-2
4,698456E-2
4,568733E-2
4,860611E-2
4,990334E-2
4,341718E-2
4,147133E-2
4,471441E-2
5,379503E-2
4,763318E-2
4,211994E-2
4,568733E-2
5,184919E-2
4,666026E-2
4,633595E-2
4,925472E-2
5,055195E-2
4,244425E-2
4,082271E-2
4,698456E-2
5,379503E-2
4,730887E-2
4,309287E-2
4,666026E-2
5,087626E-2
4,439010E-2
4,439010E-2
5,184919E-2
5,347073E-2
4,503872E-2
4,276856E-2
5,022765E-2
5,768673E-2
5,055195E-2
4,568733E-2
4,860611E-2
5,217349E-2
4,763318E-2
4,763318E-2
5,379503E-2
5,509227E-2
4,536302E-2
4,666026E-2
4,990334E-2
5,411934E-2
4,795749E-2
4,828180E-2
5,087626E-2
4,860611E-2
4,536302E-2
4,633595E-2
5,120057E-2
4,795749E-2
3,952548E-2
4,406579E-2
5,022765E-2
4,893041E-2
4,503872E-2
4,341718E-2
4,406579E-2
4,147133E-2
3,984979E-2
4,244425E-2
4,925472E-2
4,471441E-2
3,368793E-2
3,628240E-2
4,503872E-2
4,179564E-2
3,855255E-2
3,887686E-2
4,147133E-2
3,660671E-2
3,563378E-2
3,790394E-2
4,406579E-2
3,628240E-2
2,622885E-2
3,012054E-2
3,530947E-2
3,012054E-2
2,849900E-2
3,174208E-2
3,271501E-2
2,655315E-2
2,460731E-2
2,979624E-2
3,660671E-2
3,174208E-2
3,012054E-2
3,757963E-2
4,633595E-2
4,601164E-2
5,249780E-2
6,417289E-2
7,228060E-2
6,709167E-2
7,552368E-2
9,044185E-2
1,004954E-1
1,021169E-1
1,066573E-1
1,160622E-1
1,228727E-1
1,209268E-1
1,274130E-1
1,368179E-1
1,403853E-1
1,319533E-1
1,332505E-1
1,377908E-1
1,394124E-1
1,335748E-1
1,293588E-1
1,274130E-1
1,206025E-1
1,121705E-1
1,092517E-1
1,128191E-1
1,043871E-1
9,076616E-2
8,914462E-2
8,946893E-2
8,071261E-2
7,325352E-2
6,838890E-2
6,579443E-2
5,638950E-2
4,925472E-2
4,828180E-2
5,314642E-2
4,179564E-2
3,239070E-2
3,206639E-2
3,498517E-2
2,817469E-2
2,331007E-2
2,493161E-2
2,428300E-2
1,422945E-2
1,747253E-2
2,266146E-2
2,752608E-2
1,682391E-2
1,001344E-2
1,325652E-2
1,747253E-2
1,228360E-2
1,390514E-2
2,039130E-2
1,876976E-2
7,094669E-3
1,033775E-2
1,552668E-2
1,228360E-2
7,094669E-3
6,121744E-3
7,094669E-3
3,202971E-3
1,257123E-3
1,581431E-3
8,067593E-3
5,797436E-3
-3,283190E-3
-3,644176E-4
6,446052E-3
3,851588E-3
3,202971E-3
2,841986E-4
-2,310266E-3
-9,769352E-3
-4,904731E-3
-1,661650E-3
4,175896E-3
2,841986E-4
-8,472120E-3
-6,850580E-3
-1,661650E-3
-7,499196E-3
-6,526271E-3
-3,644176E-4
1,581431E-3
-9,769352E-3
-9,445044E-3
-3,607499E-3
3,851588E-3
6,085067E-4
-3,607499E-3
9,328148E-4
2,230047E-3
-4,580423E-3
-1,985958E-3
6,121744E-3
6,121744E-3
-3,931807E-3
-5,877655E-3
-1,337342E-3
4,175896E-3
-2,958882E-3
-7,174888E-3
-5,229039E-3
-6,201963E-3
-1,074228E-2
-8,472120E-3
-2,634574E-3
-6,201963E-3
-1,398536E-2
-1,203951E-2
-5,229039E-3
-7,174888E-3
-1,074228E-2
-7,823504E-3
-4,256115E-3
-8,796428E-3
-9,769352E-3
-3,283190E-3
5,797436E-3
3,527280E-3
-1,661650E-3
1,905739E-3
8,391901E-3
7,418977E-3
4,824512E-3
8,391901E-3
1,066206E-2
1,905739E-3
2,554355E-3
7,094669E-3
1,617530E-2
1,098637E-2
4,175896E-3
8,391901E-3
1,293221E-2
6,121744E-3
6,446052E-3
1,098637E-2
1,098637E-2
3,527280E-3
7,743285E-3
1,260791E-2
1,974268E-2
1,358083E-2
5,797436E-3
8,391901E-3
1,293221E-2
7,743285E-3
9,040517E-3
1,422945E-2
1,358083E-2
1,905739E-3
4,500204E-3
9,364825E-3
1,293221E-2
5,797436E-3
2,878663E-3
7,094669E-3
8,391901E-3
3,851588E-3
5,797436E-3
1,228360E-2
1,163498E-2
3,202971E-3
6,446052E-3
1,033775E-2
1,260791E-2
7,094669E-3
5,473128E-3
1,228360E-2
8,391901E-3
7,094669E-3
7,743285E-3
1,260791E-2
9,040517E-3
2,878663E-3
6,770361E-3
1,131067E-2
8,391901E-3
7,743285E-3
8,067593E-3
1,131067E-2
2,878663E-3
2,554355E-3
7,418977E-3
1,293221E-2
8,716209E-3
2,878663E-3
6,121744E-3
1,228360E-2
8,067593E-3
6,446052E-3
8,391901E-3
1,131067E-2
1,581431E-3
5,473128E-3
1,195929E-2
1,714822E-2
9,364825E-3
5,473128E-3
9,364825E-3
1,001344E-2
2,878663E-3
2,230047E-3
8,716209E-3
8,391901E-3
-1,013034E-3
1,581431E-3
6,770361E-3
8,067593E-3
1,905739E-3
9,328148E-4
4,824512E-3
1,257123E-3
-1,661650E-3
2,878663E-3
1,163498E-2
9,364825E-3
1,581431E-3
6,121744E-3
1,358083E-2
1,325652E-2
8,067593E-3
9,689133E-3
1,293221E-2
8,067593E-3
3,851588E-3
7,743285E-3
1,649960E-2
1,163498E-2
2,878663E-3
5,148820E-3
1,098637E-2
8,391901E-3
5,148820E-3
8,067593E-3
9,689133E-3
3,202971E-3
2,230047E-3
6,446052E-3
1,390514E-2
1,098637E-2
5,148820E-3
9,040517E-3
1,390514E-2
1,001344E-2
9,689133E-3
1,455375E-2
1,617530E-2
5,797436E-3
7,094669E-3
1,098637E-2
1,779684E-2
9,689133E-3
4,175896E-3
5,473128E-3
8,391901E-3
2,230047E-3
2,230047E-3
1,131067E-2
1,098637E-2
-6,887257E-4
-4,010948E-5
6,446052E-3
1,033775E-2
1,905739E-3
-2,958882E-3
1,905739E-3
4,500204E-3
-3,644176E-4
1,905739E-3
1,131067E-2
1,066206E-2
3,202971E-3
6,446052E-3
1,293221E-2
1,293221E-2
6,446052E-3
6,770361E-3
1,422945E-2
8,391901E-3
4,824512E-3
1,033775E-2
1,844545E-2
1,487806E-2
7,418977E-3
1,163498E-2
1,617530E-2
1,098637E-2
1,228360E-2
1,487806E-2
1,682391E-2
8,716209E-3
1,195929E-2
1,520237E-2
1,974268E-2
1,649960E-2
1,260791E-2
1,390514E-2
1,909407E-2
1,390514E-2
1,293221E-2
1,682391E-2
1,747253E-2
7,418977E-3
9,040517E-3
1,390514E-2
1,974268E-2
1,455375E-2
7,094669E-3
7,743285E-3
1,195929E-2
6,121744E-3
1,033775E-2
1,617530E-2
1,487806E-2
4,500204E-3
6,446052E-3
1,260791E-2
1,844545E-2
1,455375E-2
1,228360E-2
1,422945E-2
1,552668E-2
1,098637E-2
1,066206E-2
1,682391E-2
1,617530E-2
9,364825E-3
1,293221E-2
1,779684E-2
1,682391E-2
1,293221E-2
1,098637E-2
1,358083E-2
1,098637E-2
5,797436E-3
7,094669E-3
1,228360E-2
9,689133E-3
6,085067E-4
1,905739E-3
8,067593E-3
7,094669E-3
1,905739E-3
4,175896E-3
4,824512E-3
-1,337342E-3
-2,310266E-3
-4,010948E-5
7,094669E-3
2,554355E-3
-3,931807E-3
-1,985958E-3
2,230047E-3
-6,887257E-4
-4,256115E-3
-1,661650E-3
2,841986E-4
-9,120736E-3
-1,139089E-2
-7,499196E-3
1,257123E-3
-4,904731E-3
-1,041797E-2
-8,472120E-3
-6,850580E-3
-1,139089E-2
-8,147812E-3
-3,931807E-3
-3,283190E-3
-1,074228E-2
-8,796428E-3
-1,985958E-3
2,554355E-3
-3,931807E-3
-6,526271E-3
-1,985958E-3
-1,337342E-3
-5,553347E-3
-5,229039E-3
9,328148E-4
3,851588E-3
-6,850580E-3
-5,553347E-3
-4,010948E-5
3,851588E-3
-2,634574E-3
-2,634574E-3
-1,661650E-3
-7,499196E-3
-1,009366E-2
-8,472120E-3
-4,010948E-5
2,841986E-4
-1,139089E-2
-7,499196E-3
-3,644176E-4
-2,634574E-3
-1,337342E-3
5,473128E-3
1,325652E-2
1,293221E-2
1,779684E-2
3,920117E-2
6,384859E-2
8,492861E-2
1,017926E-1
1,144406E-1
1,206025E-1
1,056843E-1
8,946893E-2
8,168553E-2
7,811814E-2
6,644305E-2
6,060550E-2
5,963258E-2
5,703812E-2
3,401224E-2
8,716209E-3
-1,106658E-2
-3,084938E-2
-5,290233E-2
-6,555034E-2
-7,171220E-2
-7,560390E-2
-8,727899E-2
-8,727899E-2
-7,754974E-2
-6,165865E-2
-5,906418E-2
-5,582110E-2
-4,317309E-2
-3,214661E-2
-3,084938E-2
-2,144444E-2
-1,074228E-2
-5,553347E-3
-1,139089E-2
-8,472120E-3
6,085067E-4
8,391901E-3
5,797436E-3
5,797436E-3
1,195929E-2
1,390514E-2
1,617530E-2
1,974268E-2
2,882331E-2
3,271501E-2
2,525592E-2
2,785039E-2
3,530947E-2
3,984979E-2
3,498517E-2
3,174208E-2
3,757963E-2
3,855255E-2
3,368793E-2
3,433655E-2
3,887686E-2
3,660671E-2
2,590454E-2
2,785039E-2
3,433655E-2
3,336362E-2
2,525592E-2
2,460731E-2
2,428300E-2
2,103992E-2
1,779684E-2
1,779684E-2
2,428300E-2
1,812114E-2
9,364825E-3
1,195929E-2
1,487806E-2
1,163498E-2
8,067593E-3
7,743285E-3
6,446052E-3
-3,644176E-4
2,841986E-4
1,905739E-3
7,743285E-3
-1,013034E-3
-9,445044E-3
-6,201963E-3
-2,310266E-3
-7,823504E-3
-8,472120E-3
-4,904731E-3
-3,283190E-3
-1,560690E-2
-1,430967E-2
-1,009366E-2
-6,201963E-3
-1,366105E-2
-1,625551E-2
-1,495828E-2
-1,463397E-2
-1,949860E-2
-1,982290E-2
-2,403891E-2
-3,830846E-2
-6,133434E-2
-7,527959E-2
-8,760330E-2
-1,090076E-1
-1,174396E-1
-8,760330E-2
-4,544324E-2
1,033775E-2
1,183323E-1
2,824322E-1
4,708553E-1
6,732235E-1
8,405665E-1
9,738571E-1
1,053637E+0
1,007909E+0
8,804564E-1
7,662999E-1
6,985196E-1
6,239287E-1
5,529052E-1
4,750713E-1
3,557259E-1
1,851398E-1
-1,722844E-2
-2,306232E-1
-4,618548E-1
-6,943837E-1
-8,974006E-1
-1,045934E+0
-1,136740E+0
-1,174035E+0
-1,156198E+0
-1,090364E+0
-9,933958E-1
-8,918874E-1
-7,884331E-1
-6,726551E-1
-5,620660E-1
-4,732056E-1
-3,921286E-1
-3,211051E-1
-2,653241E-1
-2,302989E-1
-1,946250E-1
-1,612212E-1
-1,385197E-1
-1,268446E-1
-1,141966E-1
-9,506238E-2
-7,430666E-2
-6,328019E-2
-5,095648E-2
-3,214661E-2
-1,787705E-2
-1,690413E-2
-1,985958E-3
1,293221E-2
2,493161E-2
2,590454E-2
3,076916E-2
3,790394E-2
3,725532E-2
3,757963E-2
4,114702E-2
5,087626E-2
4,828180E-2
4,017409E-2
4,374148E-2
4,925472E-2
4,568733E-2
4,082271E-2
4,341718E-2
4,730887E-2
4,082271E-2
3,790394E-2
4,114702E-2
4,860611E-2
3,822825E-2
3,271501E-2
3,628240E-2
4,114702E-2
3,693101E-2
3,595809E-2
4,082271E-2
3,952548E-2
2,687746E-2
2,817469E-2
3,239070E-2
4,049840E-2
3,368793E-2
2,752608E-2
3,012054E-2
3,239070E-2
2,947193E-2
3,141778E-2
3,530947E-2
3,530947E-2
2,428300E-2
2,590454E-2
3,303932E-2
3,822825E-2
3,336362E-2
3,336362E-2
3,757963E-2
3,757963E-2
3,498517E-2
3,693101E-2
4,244425E-2
4,276856E-2
3,368793E-2
3,887686E-2
4,666026E-2
5,055195E-2
4,309287E-2
4,276856E-2
4,698456E-2
4,828180E-2
4,374148E-2
4,763318E-2
5,638950E-2
5,768673E-2
4,828180E-2
4,893041E-2
5,606519E-2
5,898396E-2
5,055195E-2
4,698456E-2
5,120057E-2
5,411934E-2
4,666026E-2
4,763318E-2
5,541658E-2
5,509227E-2
4,211994E-2
4,211994E-2
4,957903E-2
4,828180E-2
4,439010E-2
4,471441E-2
4,763318E-2
4,666026E-2
4,471441E-2
4,730887E-2
5,606519E-2
5,347073E-2
4,601164E-2
4,925472E-2
5,638950E-2
5,282211E-2
5,314642E-2
5,411934E-2
5,736242E-2
5,120057E-2
5,120057E-2
5,703812E-2
6,157843E-2
5,574088E-2
5,087626E-2
5,379503E-2
5,865966E-2
5,152488E-2
5,347073E-2
5,833535E-2
6,222705E-2
5,379503E-2
5,379503E-2
6,092981E-2
6,417289E-2
5,541658E-2
5,347073E-2
5,509227E-2
5,671381E-2
5,249780E-2
5,541658E-2
6,157843E-2
5,833535E-2
4,698456E-2
4,925472E-2
5,476796E-2
5,703812E-2
5,184919E-2
4,730887E-2
3,920117E-2
3,206639E-2
2,817469E-2
2,849900E-2
3,855255E-2
3,530947E-2
2,266146E-2
2,493161E-2
3,012054E-2
2,687746E-2
2,363438E-2
2,168853E-2
2,655315E-2
2,363438E-2
2,363438E-2
2,752608E-2
3,660671E-2
3,336362E-2
2,622885E-2
3,109347E-2
3,920117E-2
4,049840E-2
3,920117E-2
4,147133E-2
4,633595E-2
3,822825E-2
3,595809E-2
4,147133E-2
5,055195E-2
4,503872E-2
4,082271E-2
4,503872E-2
4,957903E-2
4,666026E-2
4,893041E-2
5,444365E-2
5,541658E-2
4,795749E-2
4,795749E-2
5,217349E-2
5,865966E-2
5,152488E-2
5,022765E-2
5,411934E-2
5,476796E-2
4,957903E-2
5,055195E-2
5,476796E-2
5,671381E-2
4,601164E-2
4,957903E-2
5,638950E-2
5,801104E-2
5,444365E-2
5,347073E-2
5,379503E-2
5,541658E-2
5,444365E-2
5,574088E-2
6,092981E-2
5,898396E-2
5,152488E-2
5,606519E-2
6,190274E-2
6,287566E-2
5,671381E-2
5,638950E-2
5,963258E-2
5,541658E-2
5,314642E-2
5,638950E-2
6,352428E-2
6,028120E-2
4,925472E-2
5,509227E-2
6,157843E-2
5,801104E-2
5,476796E-2
5,476796E-2
5,379503E-2
4,666026E-2
4,633595E-2
5,022765E-2
5,703812E-2
4,990334E-2
4,179564E-2
4,341718E-2
4,925472E-2
4,439010E-2
4,147133E-2
4,244425E-2
4,536302E-2
3,757963E-2
3,822825E-2
4,406579E-2
5,087626E-2
4,503872E-2
3,920117E-2
4,211994E-2
4,439010E-2
3,984979E-2
3,855255E-2
4,341718E-2
4,341718E-2
3,401224E-2
3,466086E-2
3,984979E-2
3,920117E-2
3,368793E-2
2,914762E-2
3,076916E-2
3,076916E-2
2,395869E-2
2,395869E-2
3,012054E-2
3,076916E-2
1,812114E-2
1,844545E-2
2,655315E-2
2,785039E-2
2,363438E-2
2,331007E-2
2,266146E-2
1,747253E-2
1,260791E-2
1,487806E-2
2,687746E-2
2,201284E-2
1,649960E-2
2,363438E-2
3,239070E-2
2,914762E-2
2,849900E-2
3,530947E-2
4,406579E-2
4,471441E-2
5,120057E-2
5,995689E-2
7,195629E-2
7,228060E-2
7,552368E-2
8,655015E-2
9,660370E-2
9,790094E-2
1,043871E-1
1,099003E-1
1,137920E-1
1,099003E-1
1,144406E-1
1,202782E-1
1,238456E-1
1,173594E-1
1,124948E-1
1,141163E-1
1,124948E-1
1,027656E-1
1,004954E-1
1,040628E-1
9,822524E-2
8,428000E-2
8,071261E-2
8,590154E-2
8,298276E-2
7,292921E-2
6,709167E-2
6,514582E-2
5,995689E-2
5,249780E-2
4,763318E-2
5,022765E-2
4,471441E-2
3,336362E-2
3,530947E-2
3,822825E-2
3,368793E-2
2,687746E-2
2,233715E-2
2,266146E-2
1,682391E-2
6,121744E-3
2,554355E-3
8,716209E-3
3,527280E-3
-4,904731E-3
-1,985958E-3
6,085067E-4
-7,823504E-3
-5,877655E-3
-5,877655E-3
-5,877655E-3
-1,430967E-2
-1,236382E-2
-8,796428E-3
-1,013034E-3
-5,553347E-3
-1,041797E-2
-6,201963E-3
2,841986E-4
-5,229039E-3
-4,904731E-3
-1,337342E-3
2,554355E-3
-5,877655E-3
-7,174888E-3
-2,634574E-3
1,257123E-3
-5,553347E-3
-9,120736E-3
-7,499196E-3
-3,931807E-3
-8,472120E-3
-6,526271E-3
-1,661650E-3
1,257123E-3
-6,201963E-3
-7,823504E-3
-1,013034E-3
3,851588E-3
-4,010948E-5
-1,013034E-3
2,554355E-3
4,824512E-3
-3,644176E-4
2,841986E-4
9,689133E-3
7,094669E-3
-1,661650E-3
1,581431E-3
7,094669E-3
1,066206E-2
4,824512E-3
4,175896E-3
7,094669E-3
6,446052E-3
2,554355E-3
3,851588E-3
1,098637E-2
1,098637E-2
2,878663E-3
5,473128E-3
1,131067E-2
9,040517E-3
4,175896E-3
6,121744E-3
9,040517E-3
6,446052E-3
3,202971E-3
6,121744E-3
1,228360E-2
7,094669E-3
-1,661650E-3
2,230047E-3
9,040517E-3
5,797436E-3
1,581431E-3
9,328148E-4
1,581431E-3
-5,229039E-3
-3,607499E-3
-3,644176E-4
6,770361E-3
6,085067E-4
-6,201963E-3
-2,310266E-3
1,905739E-3
-1,985958E-3
-2,310266E-3
9,328148E-4
2,878663E-3
-4,904731E-3
-1,985958E-3
2,554355E-3
9,040517E-3
5,148820E-3
2,230047E-3
5,797436E-3
7,418977E-3
2,878663E-3
4,824512E-3
1,131067E-2
1,066206E-2
-2,634574E-3
1,257123E-3
8,391901E-3
7,743285E-3
5,473128E-3
6,121744E-3
9,689133E-3
5,473128E-3
3,851588E-3
8,391901E-3
1,487806E-2
1,260791E-2
6,446052E-3
9,689133E-3
1,552668E-2
1,228360E-2
1,325652E-2
1,552668E-2
1,812114E-2
9,689133E-3
9,689133E-3
1,390514E-2
1,876976E-2
1,260791E-2
3,851588E-3
6,770361E-3
1,293221E-2
7,418977E-3
5,797436E-3
1,163498E-2
1,422945E-2
4,175896E-3
4,824512E-3
9,364825E-3
1,520237E-2
8,067593E-3
3,527280E-3
6,446052E-3
7,418977E-3
3,851588E-3
6,446052E-3
1,358083E-2
1,325652E-2
5,148820E-3
4,500204E-3
9,689133E-3
9,689133E-3
5,473128E-3
5,148820E-3
1,001344E-2
8,067593E-3
4,500204E-3
8,391901E-3
1,552668E-2
7,743285E-3
-3,644176E-4
4,500204E-3
1,260791E-2
7,094669E-3
5,473128E-3
6,770361E-3
9,364825E-3
1,257123E-3
-6,887257E-4
3,527280E-3
8,716209E-3
4,824512E-3
9,328148E-4
3,527280E-3
8,067593E-3
2,554355E-3
1,257123E-3
6,770361E-3
1,195929E-2
4,824512E-3
6,446052E-3
1,422945E-2
1,876976E-2
1,325652E-2
1,131067E-2
1,455375E-2
1,487806E-2
1,293221E-2
1,520237E-2
2,525592E-2
2,590454E-2
1,325652E-2
1,390514E-2
2,071561E-2
2,428300E-2
1,876976E-2
1,682391E-2
1,909407E-2
1,552668E-2
1,195929E-2
1,228360E-2
2,071561E-2
1,487806E-2
3,527280E-3
6,770361E-3
1,390514E-2
1,520237E-2
1,293221E-2
1,131067E-2
1,163498E-2
6,121744E-3
3,527280E-3
5,473128E-3
1,260791E-2
1,098637E-2
3,527280E-3
6,770361E-3
1,325652E-2
8,716209E-3
7,418977E-3
7,418977E-3
9,689133E-3
5,473128E-3
5,148820E-3
9,689133E-3
1,844545E-2
1,422945E-2
5,148820E-3
1,001344E-2
1,649960E-2
1,163498E-2
1,358083E-2
1,941838E-2
2,201284E-2
1,131067E-2
1,033775E-2
1,617530E-2
2,168853E-2
1,358083E-2
1,033775E-2
1,390514E-2
1,649960E-2
1,033775E-2
8,716209E-3
1,325652E-2
1,552668E-2
2,230047E-3
-4,010948E-5
7,418977E-3
1,001344E-2
4,500204E-3
1,257123E-3
4,500204E-3
4,500204E-3
-3,283190E-3
-1,985958E-3
5,148820E-3
4,500204E-3
-6,526271E-3
-5,229039E-3
2,554355E-3
3,527280E-3
-1,013034E-3
-3,607499E-3
-2,310266E-3
-5,877655E-3
-7,823504E-3
-4,904731E-3
9,328148E-4
-1,661650E-3
-9,769352E-3
-8,796428E-3
-3,644176E-4
-3,283190E-3
-3,607499E-3
-4,580423E-3
-3,931807E-3
-8,472120E-3
-1,106658E-2
-7,499196E-3
2,841986E-4
-5,229039E-3
-1,106658E-2
-8,472120E-3
2,841986E-4
-3,607499E-3
-4,904731E-3
-1,985958E-3
6,085067E-4
-4,256115E-3
-3,607499E-3
-1,337342E-3
7,094669E-3
1,905739E-3
-3,931807E-3
6,085067E-4
5,148820E-3
1,581431E-3
2,878663E-3
1,228360E-2
1,260791E-2
2,230047E-3
2,554355E-3
7,094669E-3
1,098637E-2
6,770361E-3
6,446052E-3
1,131067E-2
1,066206E-2
5,473128E-3
7,743285E-3
1,520237E-2
1,325652E-2
2,554355E-3
4,824512E-3
1,325652E-2
1,358083E-2
9,364825E-3
1,195929E-2
1,747253E-2
1,001344E-2
9,689133E-3
1,001344E-2
1,487806E-2
8,716209E-3
3,851588E-3
7,094669E-3
1,001344E-2
6,446052E-3
7,418977E-3
1,195929E-2
1,228360E-2
2,878663E-3
5,148820E-3
9,040517E-3
1,260791E-2
7,418977E-3
5,148820E-3
8,716209E-3
1,358083E-2
1,098637E-2
1,293221E-2
2,266146E-2
2,363438E-2
1,487806E-2
1,941838E-2
2,460731E-2
2,655315E-2
2,395869E-2
2,266146E-2
2,590454E-2
1,909407E-2
1,358083E-2
1,747253E-2
2,590454E-2
2,168853E-2
1,260791E-2
1,422945E-2
1,812114E-2
1,455375E-2
1,228360E-2
1,131067E-2
1,390514E-2
1,228360E-2
1,358083E-2
2,233715E-2
3,206639E-2
3,595809E-2
4,730887E-2
6,611874E-2
9,433355E-2
1,108733E-1
1,105490E-1
1,105490E-1
9,692801E-2
7,163198E-2
6,060550E-2
5,736242E-2
5,703812E-2
4,276856E-2
3,141778E-2
2,233715E-2
6,770361E-3
-2,274168E-2
-4,771340E-2
-6,263157E-2
-7,981990E-2
-1,047916E-1
-1,109535E-1
-1,073861E-1
-1,047916E-1
-1,090076E-1
-1,044673E-1
-9,441377E-2
-8,695468E-2
-8,565745E-2
-7,560390E-2
-5,906418E-2
-5,452387E-2
-6,036142E-2
-5,030786E-2
-4,025431E-2
-3,571400E-2
-3,830846E-2
-3,830846E-2
-3,409246E-2
-3,538969E-2
-3,376815E-2
-2,663337E-2
-1,625551E-2
-1,884998E-2
-2,403891E-2
-1,787705E-2
-8,472120E-3
-3,607499E-3
-3,283190E-3
-2,310266E-3
1,905739E-3
-2,634574E-3
-4,010948E-5
2,878663E-3
7,743285E-3
3,851588E-3
-5,553347E-3
2,841986E-4
8,391901E-3
5,473128E-3
9,328148E-4
2,554355E-3
5,797436E-3
-4,256115E-3
-6,201963E-3
-1,985958E-3
2,878663E-3
-2,958882E-3
-9,445044E-3
-1,009366E-2
-5,877655E-3
-1,236382E-2
-1,463397E-2
-1,074228E-2
-1,203951E-2
-2,501183E-2
-2,728199E-2
-2,566045E-2
-2,306598E-2
-2,922784E-2
-3,409246E-2
-3,117369E-2
-2,825491E-2
-3,636262E-2
-3,830846E-2
-3,344384E-2
-3,441677E-2
-4,609186E-2
-4,447032E-2
-3,895708E-2
-3,506538E-2
-3,993001E-2
-4,187585E-2
-3,765985E-2
-3,928139E-2
-4,414601E-2
-4,090293E-2
-3,311954E-2
-3,376815E-2
-4,447032E-2
-5,160510E-2
-5,679403E-2
-6,522604E-2
-8,144144E-2
-9,992700E-2
-1,138723E-1
-1,083590E-1
-7,041497E-2
-2,339029E-2
5,995689E-2
1,874100E-1
3,518342E-1
5,418787E-1
7,536519E-1
9,125629E-1
1,032557E+0
1,075366E+0
9,994775E-1
8,616465E-1
7,624082E-1
6,975466E-1
6,336579E-1
5,642560E-1
4,698823E-1
3,297812E-1
1,601681E-1
-4,414601E-2
-2,666214E-1
-4,968801E-1
-7,225985E-1
-9,155618E-1
-1,041069E+0
-1,106255E+0
-1,117281E+0
-1,084202E+0
-1,014151E+0
-9,152375E-1
-8,088645E-1
-6,989240E-1
-5,870378E-1
-4,767730E-1
-3,927772E-1
-3,224024E-1
-2,578650E-1
-2,024084E-1
-1,644643E-1
-1,362495E-1
-1,106292E-1
-8,922484E-2
-8,111713E-2
-6,587465E-2
-4,609186E-2
-2,468752E-2
-1,722844E-2
-7,499196E-3
8,716209E-3
2,493161E-2
3,271501E-2
4,341718E-2
5,606519E-2
6,579443E-2
6,125412E-2
6,806459E-2
7,714522E-2
8,622584E-2
8,233415E-2
8,200984E-2
8,525292E-2
8,557723E-2
8,136122E-2
8,200984E-2
8,882031E-2
8,914462E-2
7,876676E-2
8,136122E-2
8,428000E-2
8,492861E-2
8,071261E-2
7,682091E-2
8,038830E-2
7,811814E-2
7,228060E-2
7,292921E-2
7,909107E-2
7,390214E-2
6,222705E-2
6,547013E-2
7,033475E-2
6,968613E-2
6,611874E-2
6,579443E-2
6,676736E-2
6,092981E-2
5,801104E-2
6,352428E-2
6,968613E-2
6,547013E-2
5,509227E-2
5,736242E-2
5,898396E-2
5,509227E-2
5,574088E-2
5,995689E-2
6,222705E-2
5,282211E-2
5,249780E-2
5,736242E-2
6,352428E-2
5,703812E-2
5,379503E-2
5,768673E-2
6,352428E-2
5,963258E-2
6,092981E-2
6,482151E-2
6,936182E-2
6,060550E-2
6,287566E-2
6,968613E-2
7,390214E-2
6,936182E-2
6,547013E-2
6,968613E-2
7,001044E-2
6,287566E-2
6,482151E-2
7,065906E-2
6,774028E-2
5,606519E-2
5,995689E-2
6,417289E-2
6,579443E-2
6,028120E-2
5,736242E-2
6,060550E-2
5,833535E-2
5,476796E-2
5,509227E-2
6,319997E-2
5,995689E-2
5,184919E-2
5,541658E-2
6,417289E-2
6,352428E-2
5,833535E-2
6,028120E-2
6,222705E-2
5,509227E-2
5,249780E-2
5,541658E-2
6,417289E-2
5,833535E-2
5,217349E-2
5,574088E-2
6,092981E-2
5,541658E-2
5,411934E-2
5,574088E-2
5,995689E-2
5,314642E-2
5,249780E-2
5,736242E-2
6,319997E-2
6,060550E-2
5,444365E-2
5,768673E-2
6,190274E-2
5,801104E-2
5,703812E-2
5,833535E-2
6,028120E-2
4,957903E-2
5,055195E-2
5,801104E-2
6,092981E-2
5,379503E-2
4,957903E-2
5,087626E-2
5,314642E-2
5,022765E-2
5,152488E-2
5,833535E-2
5,736242E-2
4,763318E-2
5,184919E-2
5,638950E-2
6,060550E-2
5,671381E-2
5,444365E-2
5,768673E-2
5,671381E-2
5,249780E-2
5,541658E-2
6,352428E-2
5,995689E-2
5,087626E-2
5,509227E-2
6,060550E-2
5,833535E-2
5,574088E-2
5,444365E-2
5,801104E-2
5,249780E-2
5,087626E-2
5,444365E-2
6,352428E-2
5,963258E-2
5,184919E-2
5,411934E-2
5,963258E-2
5,703812E-2
5,638950E-2
5,768673E-2
5,995689E-2
5,120057E-2
4,860611E-2
5,444365E-2
5,801104E-2
4,957903E-2
4,633595E-2
4,925472E-2
5,249780E-2
4,925472E-2
4,763318E-2
4,536302E-2
4,244425E-2
3,044485E-2
3,174208E-2
3,822825E-2
4,503872E-2
3,790394E-2
3,336362E-2
3,563378E-2
3,855255E-2
3,401224E-2
3,206639E-2
3,530947E-2
3,368793E-2
2,558023E-2
3,012054E-2
3,368793E-2
3,498517E-2
3,044485E-2
2,979624E-2
3,174208E-2
3,466086E-2
2,817469E-2
2,914762E-2
3,595809E-2
3,368793E-2
2,622885E-2
3,044485E-2
3,855255E-2
3,887686E-2
3,466086E-2
3,660671E-2
3,757963E-2
3,368793E-2
3,109347E-2
3,530947E-2
4,374148E-2
3,660671E-2
2,947193E-2
3,206639E-2
3,790394E-2
3,498517E-2
3,109347E-2
3,433655E-2
3,563378E-2
2,720177E-2
2,687746E-2
3,141778E-2
3,887686E-2
3,303932E-2
2,622885E-2
2,849900E-2
3,076916E-2
2,266146E-2
1,974268E-2
2,428300E-2
2,687746E-2
1,649960E-2
1,649960E-2
1,974268E-2
2,395869E-2
1,714822E-2
1,098637E-2
1,520237E-2
1,747253E-2
1,358083E-2
1,390514E-2
2,071561E-2
1,974268E-2
9,364825E-3
1,131067E-2
1,812114E-2
2,071561E-2
1,325652E-2
1,066206E-2
1,390514E-2
1,131067E-2
7,743285E-3
7,418977E-3
1,358083E-2
6,121744E-3
-4,580423E-3
-1,661650E-3
1,905739E-3
2,878663E-3
-1,337342E-3
-3,644176E-4
3,851588E-3
-3,644176E-4
-1,661650E-3
2,554355E-3
1,228360E-2
1,422945E-2
1,131067E-2
1,909407E-2
3,206639E-2
3,660671E-2
4,114702E-2
4,990334E-2
5,898396E-2
5,865966E-2
6,547013E-2
7,649660E-2
8,719877E-2
9,011754E-2
9,011754E-2
9,725232E-2
1,086031E-1
1,073059E-1
1,056843E-1
1,089274E-1
1,092517E-1
9,919817E-2
1,004954E-1
1,047114E-1
1,060086E-1
9,530647E-2
8,946893E-2
8,784739E-2
8,363138E-2
7,649660E-2
7,260490E-2
7,390214E-2
6,514582E-2
5,379503E-2
5,120057E-2
5,282211E-2
4,957903E-2
3,984979E-2
3,206639E-2
2,752608E-2
2,006699E-2
1,617530E-2
1,714822E-2
2,006699E-2
8,716209E-3
-1,013034E-3
-1,661650E-3
-2,958882E-3
-8,796428E-3
-1,074228E-2
-7,823504E-3
-6,201963E-3
-1,560690E-2
-1,787705E-2
-1,333674E-2
-6,526271E-3
-1,495828E-2
-1,755275E-2
-1,301243E-2
-6,850580E-3
-1,203951E-2
-1,301243E-2
-6,850580E-3
-5,553347E-3
-1,333674E-2
-9,769352E-3
-2,310266E-3
2,878663E-3
-3,283190E-3
-6,201963E-3
-2,958882E-3
-1,661650E-3
-5,229039E-3
-3,931807E-3
4,175896E-3
2,554355E-3
-1,106658E-2
-8,147812E-3
-2,310266E-3
-4,010948E-5
-6,850580E-3
-7,499196E-3
-3,607499E-3
-8,147812E-3
-1,203951E-2
-8,796428E-3
-1,337342E-3
-3,607499E-3
-1,041797E-2
-4,904731E-3
1,581431E-3
-4,010948E-5
-2,958882E-3
-6,887257E-4
3,527280E-3
-6,887257E-4
-6,887257E-4
5,473128E-3
1,390514E-2
1,228360E-2
5,148820E-3
4,500204E-3
1,033775E-2
7,094669E-3
5,473128E-3
9,364825E-3
1,260791E-2
2,230047E-3
5,148820E-3
1,131067E-2
1,552668E-2
1,098637E-2
4,175896E-3
5,148820E-3
6,121744E-3
1,257123E-3
3,851588E-3
7,418977E-3
7,418977E-3
-3,607499E-3
-1,661650E-3
4,175896E-3
7,418977E-3
6,085067E-4
-2,310266E-3
-6,887257E-4
1,905739E-3
-4,256115E-3
-1,661650E-3
6,121744E-3
6,770361E-3
-3,283190E-3
-3,644176E-4
6,446052E-3
1,163498E-2
4,824512E-3
4,500204E-3
5,473128E-3
3,851588E-3
-6,887257E-4
3,851588E-3
1,195929E-2
7,418977E-3
-4,010948E-5
2,230047E-3
7,418977E-3
5,473128E-3
1,905739E-3
3,202971E-3
7,743285E-3
1,257123E-3
1,257123E-3
3,527280E-3
1,098637E-2
4,175896E-3
2,841986E-4
4,824512E-3
9,040517E-3
6,446052E-3
6,446052E-3
1,163498E-2
1,163498E-2
1,257123E-3
3,851588E-3
1,001344E-2
1,390514E-2
7,094669E-3
3,527280E-3
2,841986E-4
1,257123E-3
-6,887257E-4
6,085067E-4
7,418977E-3
5,797436E-3
-7,174888E-3
-8,472120E-3
-3,283190E-3
-1,013034E-3
-3,931807E-3
-4,256115E-3
2,841986E-4
-3,644176E-4
-2,310266E-3
-4,010948E-5
1,001344E-2
6,770361E-3
2,841986E-4
4,824512E-3
1,098637E-2
1,228360E-2
9,364825E-3
1,260791E-2
1,779684E-2
1,325652E-2
1,033775E-2
1,098637E-2
1,909407E-2
1,714822E-2
7,094669E-3
1,066206E-2
1,487806E-2
1,293221E-2
9,040517E-3
1,033775E-2
1,358083E-2
2,878663E-3
4,175896E-3
9,689133E-3
1,520237E-2
8,391901E-3
3,851588E-3
7,418977E-3
1,195929E-2
6,770361E-3
6,770361E-3
1,195929E-2
1,520237E-2
7,743285E-3
1,487806E-2
1,747253E-2
2,136422E-2
1,455375E-2
1,228360E-2
1,649960E-2
1,714822E-2
1,520237E-2
1,649960E-2
2,201284E-2
2,363438E-2
1,422945E-2
1,520237E-2
1,876976E-2
2,103992E-2
1,812114E-2
1,520237E-2
1,779684E-2
1,812114E-2
1,358083E-2
1,293221E-2
1,779684E-2
1,649960E-2
6,770361E-3
8,716209E-3
1,455375E-2
1,552668E-2
1,066206E-2
8,067593E-3
1,131067E-2
9,689133E-3
6,121744E-3
6,446052E-3
1,228360E-2
7,094669E-3
9,328148E-4
2,878663E-3
8,067593E-3
5,148820E-3
2,841986E-4
2,230047E-3
5,148820E-3
-3,283190E-3
-3,607499E-3
2,841986E-4
3,851588E-3
-2,958882E-3
-5,553347E-3
-1,337342E-3
9,328148E-4
-4,256115E-3
-3,931807E-3
1,581431E-3
1,581431E-3
-6,850580E-3
-1,661650E-3
4,500204E-3
7,094669E-3
1,257123E-3
-1,013034E-3
6,085067E-4
6,085067E-4
-3,607499E-3
-1,661650E-3
4,824512E-3
9,328148E-4
-1,041797E-2
-7,823504E-3
-3,607499E-3
-2,634574E-3
-7,823504E-3
-9,769352E-3
-3,607499E-3
-4,256115E-3
-6,526271E-3
-5,877655E-3
-3,644176E-4
-1,661650E-3
-8,472120E-3
-2,310266E-3
7,418977E-3
1,001344E-2
4,500204E-3
4,824512E-3
7,418977E-3
5,473128E-3
5,473128E-3
9,689133E-3
1,617530E-2
1,293221E-2
5,473128E-3
9,689133E-3
1,325652E-2
1,163498E-2
9,364825E-3
1,066206E-2
1,422945E-2
9,689133E-3
1,066206E-2
1,422945E-2
2,266146E-2
1,682391E-2
9,689133E-3
1,585099E-2
2,233715E-2
1,941838E-2
2,006699E-2
2,493161E-2
2,590454E-2
1,520237E-2
1,909407E-2
2,395869E-2
2,849900E-2
2,395869E-2
2,006699E-2
2,428300E-2
2,687746E-2
2,201284E-2
2,233715E-2
2,720177E-2
3,012054E-2
1,714822E-2
1,714822E-2
2,298577E-2
2,687746E-2
2,201284E-2
1,714822E-2
1,974268E-2
2,168853E-2
1,487806E-2
1,520237E-2
1,812114E-2
1,682391E-2
7,094669E-3
6,446052E-3
1,163498E-2
1,195929E-2
7,418977E-3
4,175896E-3
7,418977E-3
3,527280E-3
-1,337342E-3
2,841986E-4
5,473128E-3
2,554355E-3
-7,823504E-3
-6,850580E-3
-1,661650E-3
-4,580423E-3
-8,472120E-3
-7,823504E-3
-5,229039E-3
-1,268813E-2
-1,657982E-2
-1,495828E-2
-1,106658E-2
-1,755275E-2
-2,533614E-2
-2,663337E-2
-2,112014E-2
-2,501183E-2
-2,728199E-2
-2,339029E-2
-2,371460E-2
-3,538969E-2
-3,344384E-2
-2,987645E-2
-2,501183E-2
-3,311954E-2
-3,701123E-2
-3,506538E-2
-3,409246E-2
-3,798416E-2
-3,636262E-2
-2,922784E-2
-3,084938E-2
-4,220016E-2
-4,090293E-2
-3,538969E-2
-3,117369E-2
-3,830846E-2
-4,220016E-2
-3,928139E-2
-3,765985E-2
-4,252447E-2
-4,122724E-2
-3,344384E-2
-3,506538E-2
-4,609186E-2
-4,414601E-2
-3,701123E-2
-3,474108E-2
-4,090293E-2
-4,090293E-2
-3,311954E-2
-2,890353E-2
-3,117369E-2
-2,501183E-2
-5,229039E-3
5,797436E-3
1,617530E-2
4,568733E-2
6,287566E-2
6,092981E-2
4,990334E-2
3,530947E-2
2,493161E-2
8,391901E-3
4,175896E-3
3,202971E-3
8,391901E-3
-4,904731E-3
-2,566045E-2
-4,187585E-2
-5,711833E-2
-8,598175E-2
-1,109535E-1
-1,229529E-1
-1,300877E-1
-1,440329E-1
-1,407898E-1
-1,359252E-1
-1,261960E-1
-1,245744E-1
-1,229529E-1
-1,109535E-1
-9,668392E-2
-9,311653E-2
-8,209006E-2
-6,717189E-2
-5,971280E-2
-6,328019E-2
-5,582110E-2
-4,511893E-2
-3,506538E-2
-3,701123E-2
-3,538969E-2
-2,955215E-2
-2,598476E-2
-2,987645E-2
-2,241737E-2
-1,268813E-2
-2,112014E-2
-3,603831E-2
-3,020076E-2
-1,657982E-2
-1,203951E-2
-1,333674E-2
-1,301243E-2
-7,499196E-3
-1,171520E-2
-1,268813E-2
-3,931807E-3
4,824512E-3
1,905739E-3
-1,985958E-3
6,770361E-3
1,876976E-2
1,941838E-2
2,298577E-2
3,044485E-2
3,790394E-2
3,303932E-2
3,303932E-2
3,920117E-2
4,601164E-2
3,822825E-2
3,368793E-2
3,790394E-2
4,439010E-2
3,984979E-2
3,952548E-2
4,503872E-2
4,763318E-2
3,887686E-2
3,757963E-2
4,114702E-2
4,666026E-2
4,309287E-2
3,984979E-2
4,179564E-2
4,730887E-2
4,049840E-2
4,179564E-2
4,860611E-2
4,763318E-2
3,952548E-2
4,211994E-2
4,633595E-2
4,568733E-2
4,082271E-2
3,984979E-2
4,147133E-2
3,952548E-2
3,628240E-2
4,049840E-2
4,893041E-2
3,725532E-2
1,585099E-2
7,094669E-3
-4,010948E-5
-2,047152E-2
-4,544324E-2
-4,868632E-2
-1,236382E-2
2,039130E-2
7,357783E-2
1,854641E-1
3,531314E-1
5,253390E-1
7,215454E-1
9,102928E-1
1,051042E+0
1,130822E+0
1,095797E+0
9,793704E-1
8,609979E-1
7,789480E-1
7,098703E-1
6,476032E-1
5,824172E-1
4,549642E-1
2,863239E-1
9,627940E-2
-1,148452E-1
-3,532116E-1
-5,893079E-1
-7,887574E-1
-9,411822E-1
-1,047555E+0
-1,085824E+0
-1,064744E+0
-1,001828E+0
-9,239939E-1
-8,244313E-1
-7,083290E-1
-5,974156E-1
-4,994746E-1
-4,047766E-1
-3,149433E-1
-2,497573E-1
-2,069487E-1
-1,612212E-1
-1,213313E-1
-9,408946E-2
-7,625251E-2
-5,873987E-2
-3,830846E-2
-2,825491E-2
-1,982290E-2
-3,607499E-3
1,714822E-2
2,817469E-2
3,433655E-2
4,893041E-2
6,644305E-2
7,098336E-2
7,876676E-2
8,882031E-2
9,854955E-2
9,563078E-2
9,757663E-2
1,066573E-1
1,137920E-1
1,063329E-1
1,037385E-1
1,095760E-1
1,134677E-1
1,079545E-1
1,076302E-1
1,118462E-1
1,105490E-1
1,008197E-1
1,011440E-1
1,050357E-1
1,082788E-1
9,919817E-2
9,400924E-2
9,368493E-2
9,465786E-2
8,590154E-2
8,460430E-2
9,173908E-2
8,752308E-2
7,844245E-2
7,909107E-2
8,233415E-2
8,363138E-2
7,811814E-2
7,682091E-2
7,973968E-2
7,617229E-2
7,130767E-2
7,390214E-2
8,200984E-2
7,584799E-2
6,936182E-2
7,228060E-2
7,746953E-2
7,584799E-2
7,487506E-2
7,552368E-2
7,617229E-2
7,001044E-2
6,871321E-2
7,001044E-2
7,779383E-2
7,228060E-2
6,547013E-2
6,676736E-2
6,936182E-2
6,417289E-2
6,157843E-2
6,579443E-2
6,644305E-2
5,736242E-2
5,703812E-2
5,898396E-2
6,319997E-2
5,736242E-2
5,055195E-2
5,411934E-2
6,222705E-2
5,768673E-2
5,703812E-2
6,319997E-2
6,319997E-2
5,509227E-2
6,092981E-2
6,514582E-2
6,936182E-2
6,384859E-2
5,995689E-2
6,449720E-2
6,547013E-2
6,092981E-2
6,255135E-2
6,838890E-2
6,255135E-2
4,860611E-2
5,184919E-2
5,606519E-2
5,282211E-2
4,439010E-2
4,341718E-2
4,730887E-2
4,211994E-2
3,887686E-2
3,887686E-2
4,503872E-2
3,887686E-2
3,109347E-2
3,530947E-2
4,406579E-2
4,406579E-2
4,179564E-2
4,536302E-2
5,152488E-2
4,471441E-2
4,244425E-2
4,730887E-2
5,444365E-2
5,087626E-2
4,666026E-2
5,087626E-2
5,638950E-2
4,990334E-2
4,957903E-2
5,541658E-2
5,606519E-2
4,860611E-2
4,666026E-2
4,990334E-2
5,801104E-2
5,347073E-2
4,957903E-2
5,314642E-2
5,736242E-2
5,249780E-2
5,444365E-2
5,736242E-2
5,703812E-2
4,763318E-2
4,925472E-2
5,606519E-2
6,222705E-2
5,509227E-2
5,022765E-2
5,411934E-2
5,865966E-2
5,347073E-2
5,574088E-2
5,963258E-2
5,865966E-2
4,925472E-2
5,022765E-2
5,574088E-2
5,833535E-2
5,314642E-2
5,314642E-2
5,476796E-2
5,152488E-2
4,698456E-2
4,957903E-2
5,574088E-2
4,860611E-2
3,790394E-2
4,147133E-2
4,568733E-2
3,920117E-2
3,368793E-2
2,979624E-2
2,752608E-2
1,714822E-2
1,649960E-2
1,747253E-2
2,233715E-2
1,455375E-2
5,797436E-3
7,418977E-3
9,689133E-3
4,824512E-3
3,527280E-3
6,770361E-3
1,033775E-2
2,878663E-3
5,473128E-3
1,422945E-2
2,266146E-2
1,779684E-2
1,649960E-2
2,168853E-2
2,136422E-2
1,876976E-2
1,941838E-2
2,882331E-2
2,752608E-2
1,876976E-2
2,201284E-2
2,817469E-2
2,558023E-2
2,168853E-2
2,233715E-2
2,363438E-2
1,974268E-2
1,682391E-2
7,743285E-3
-4,580423E-3
-1,301243E-2
-1,755275E-2
-1,171520E-2
-6,526271E-3
-1,301243E-2
-1,657982E-2
-1,787705E-2
-2,014721E-2
-3,117369E-2
-3,279523E-2
-2,890353E-2
-2,209306E-2
-2,468752E-2
-2,857922E-2
-1,884998E-2
-9,769352E-3
-1,301243E-2
-9,445044E-3
-1,985958E-3
-4,010948E-5
-6,850580E-3
-5,877655E-3
6,085067E-4
3,851588E-3
-1,985958E-3
-5,553347E-3
-4,256115E-3
-1,985958E-3
-5,229039E-3
-6,887257E-4
4,824512E-3
3,851588E-3
-6,526271E-3
-5,877655E-3
1,581431E-3
4,824512E-3
-2,310266E-3
-2,634574E-3
6,085067E-4
-3,607499E-3
-8,147812E-3
-5,553347E-3
-4,010948E-5
-3,931807E-3
-1,301243E-2
-1,106658E-2
-3,607499E-3
-5,229039E-3
-1,106658E-2
-1,041797E-2
-8,472120E-3
-1,139089E-2
-1,690413E-2
-1,495828E-2
-5,553347E-3
-9,120736E-3
-1,722844E-2
-1,528259E-2
-9,445044E-3
-1,268813E-2
-1,593121E-2
-1,268813E-2
-7,499196E-3
-1,106658E-2
-9,120736E-3
-2,310266E-3
9,364825E-3
9,040517E-3
7,418977E-3
1,520237E-2
2,590454E-2
3,174208E-2
3,887686E-2
4,893041E-2
6,060550E-2
6,222705E-2
6,774028E-2
7,779383E-2
9,109047E-2
9,044185E-2
8,849600E-2
9,627940E-2
1,043871E-1
1,030899E-1
1,027656E-1
1,118462E-1
1,137920E-1
1,014683E-1
1,001711E-1
1,011440E-1
1,004954E-1
9,044185E-2
8,363138E-2
8,038830E-2
7,941537E-2
7,098336E-2
6,547013E-2
6,547013E-2
6,092981E-2
4,406579E-2
4,211994E-2
4,211994E-2
3,920117E-2
2,882331E-2
2,266146E-2
2,363438E-2
2,136422E-2
1,325652E-2
1,422945E-2
1,974268E-2
1,422945E-2
2,554355E-3
3,527280E-3
8,391901E-3
8,067593E-3
2,554355E-3
9,328148E-4
4,824512E-3
-6,887257E-4
-4,256115E-3
-1,013034E-3
6,121744E-3
1,257123E-3
-5,553347E-3
-6,850580E-3
-2,310266E-3
-6,850580E-3
-7,823504E-3
-2,634574E-3
6,085067E-4
-6,201963E-3
-6,201963E-3
-3,607499E-3
2,878663E-3
-2,958882E-3
-8,147812E-3
-4,256115E-3
-1,337342E-3
-6,850580E-3
-5,553347E-3
1,257123E-3
5,473128E-3
-3,283190E-3
-3,607499E-3
1,905739E-3
9,040517E-3
2,230047E-3
-4,580423E-3
-3,283190E-3
1,905739E-3
-2,634574E-3
1,257123E-3
8,716209E-3
4,500204E-3
-3,931807E-3
-1,337342E-3
2,554355E-3
6,446052E-3
9,328148E-4
-2,634574E-3
-6,887257E-4
2,230047E-3
-1,985958E-3
-4,010948E-5
5,148820E-3
3,527280E-3
-3,931807E-3
1,581431E-3
6,121744E-3
5,473128E-3
1,581431E-3
1,905739E-3
4,824512E-3
1,257123E-3
-4,010948E-5
3,202971E-3
1,390514E-2
1,325652E-2
3,527280E-3
5,148820E-3
1,131067E-2
8,391901E-3
5,148820E-3
9,040517E-3
1,228360E-2
8,391901E-3
7,094669E-3
9,689133E-3
1,520237E-2
1,066206E-2
3,202971E-3
6,770361E-3
1,358083E-2
1,033775E-2
5,473128E-3
6,770361E-3
7,743285E-3
3,851588E-3
2,554355E-3
9,040517E-3
1,552668E-2
8,716209E-3
2,554355E-3
3,527280E-3
7,743285E-3
4,824512E-3
4,500204E-3
9,689133E-3
1,163498E-2
2,878663E-3
2,230047E-3
6,770361E-3
1,066206E-2
4,824512E-3
3,527280E-3
8,067593E-3
5,473128E-3
2,878663E-3
5,473128E-3
1,066206E-2
9,689133E-3
1,257123E-3
7,094669E-3
1,325652E-2
1,422945E-2
9,364825E-3
1,228360E-2
1,487806E-2
1,001344E-2
8,716209E-3
1,098637E-2
1,876976E-2
1,455375E-2
2,878663E-3
6,121744E-3
1,293221E-2
8,716209E-3
5,148820E-3
7,418977E-3
1,001344E-2
9,328148E-4
-6,887257E-4
1,257123E-3
7,418977E-3
9,328148E-4
-3,283190E-3
-1,013034E-3
9,328148E-4
-2,634574E-3
-2,310266E-3
2,841986E-4
2,841986E-4
-7,823504E-3
-5,553347E-3
-1,985958E-3
2,841986E-4
-6,850580E-3
-9,769352E-3
-3,607499E-3
-4,904731E-3
-1,139089E-2
-7,499196E-3
-1,337342E-3
-1,013034E-3
-8,796428E-3
-8,472120E-3
-2,634574E-3
-2,310266E-3
-4,904731E-3
-2,958882E-3
-4,010948E-5
-2,310266E-3
-8,147812E-3
-3,931807E-3
1,905739E-3
-1,013034E-3
-8,147812E-3
-7,823504E-3
-1,985958E-3
-5,553347E-3
-8,147812E-3
-6,201963E-3
-4,580423E-3
-1,041797E-2
-1,203951E-2
-9,120736E-3
-1,013034E-3
-5,553347E-3
-1,333674E-2
-9,120736E-3
-2,958882E-3
-8,796428E-3
-7,174888E-3
1,257123E-3
2,230047E-3
-5,553347E-3
-2,310266E-3
4,500204E-3
1,422945E-2
9,364825E-3
5,473128E-3
1,066206E-2
1,487806E-2
1,131067E-2
1,390514E-2
1,876976E-2
1,844545E-2
1,066206E-2
4,824512E-3
2,554355E-3
4,500204E-3
-2,310266E-3
-2,310266E-3
1,581431E-3
3,202971E-3
-1,985958E-3
-5,553347E-3
1,905739E-3
1,257123E-3
-8,472120E-3
-4,256115E-3
5,473128E-3
1,358083E-2
1,066206E-2
8,716209E-3
1,487806E-2
1,617530E-2
1,974268E-2
2,525592E-2
3,595809E-2
3,628240E-2
2,558023E-2
2,914762E-2
3,822825E-2
3,693101E-2
3,174208E-2
3,239070E-2
3,725532E-2
3,303932E-2
2,849900E-2
2,947193E-2
3,628240E-2
3,239070E-2
2,298577E-2
2,622885E-2
3,141778E-2
2,493161E-2
2,103992E-2
2,006699E-2
2,136422E-2
1,358083E-2
1,098637E-2
1,585099E-2
2,071561E-2
1,228360E-2
4,500204E-3
8,067593E-3
1,066206E-2
5,148820E-3
5,473128E-3
1,033775E-2
1,131067E-2
2,841986E-4
-1,337342E-3
1,905739E-3
4,175896E-3
-2,310266E-3
-6,850580E-3
-3,607499E-3
-2,634574E-3
-1,041797E-2
-1,171520E-2
-6,526271E-3
-6,850580E-3
-1,852567E-2
-1,593121E-2
-9,445044E-3
-8,147812E-3
-1,722844E-2
-1,690413E-2
-1,560690E-2
-1,366105E-2
-1,949860E-2
-1,884998E-2
-1,009366E-2
-1,268813E-2
-2,112014E-2
-1,884998E-2
-1,398536E-2
-1,398536E-2
-1,657982E-2
-1,722844E-2
-1,398536E-2
-1,884998E-2
-2,306598E-2
-1,982290E-2
-1,560690E-2
-2,630907E-2
-3,603831E-2
-3,311954E-2
-2,793061E-2
-3,149799E-2
-3,538969E-2
-3,668692E-2
-3,571400E-2
-4,414601E-2
-4,511893E-2
-4,155155E-2
-3,765985E-2
-4,447032E-2
-4,901063E-2
-4,706478E-2
-4,057862E-2
-4,544324E-2
-4,414601E-2
-3,830846E-2
-3,409246E-2
-4,349739E-2
-4,220016E-2
-3,636262E-2
-3,214661E-2
-3,701123E-2
-3,895708E-2
-3,765985E-2
-3,733554E-2
-4,349739E-2
-4,317309E-2
-3,603831E-2
-3,765985E-2
-4,511893E-2
-3,928139E-2
-3,441677E-2
-3,441677E-2
-3,928139E-2
-3,993001E-2
-3,506538E-2
-3,765985E-2
-3,830846E-2
-3,603831E-2
-2,630907E-2
-3,149799E-2
-3,830846E-2
-3,701123E-2
-3,311954E-2
-3,538969E-2
-3,733554E-2
-3,474108E-2
-3,020076E-2
-3,830846E-2
-3,928139E-2
-3,538969E-2
-2,695768E-2
-3,182230E-2
-3,668692E-2
-3,376815E-2
-2,436322E-2
-2,760630E-2
-2,695768E-2
-2,014721E-2
-1,657982E-2
-2,209306E-2
-1,755275E-2
-1,139089E-2
-3,607499E-3
-6,526271E-3
-1,074228E-2
-5,877655E-3
1,257123E-3
-2,958882E-3
-2,310266E-3
2,230047E-3
4,500204E-3
-3,607499E-3
3,851588E-3
1,520237E-2
2,233715E-2
2,201284E-2
2,428300E-2
4,276856E-2
5,768673E-2
6,741597E-2
9,044185E-2
1,053600E-1
1,056843E-1
8,914462E-2
7,519937E-2
6,871321E-2
6,125412E-2
5,022765E-2
4,374148E-2
4,179564E-2
3,401224E-2
1,552668E-2
2,841986E-4
-1,236382E-2
-3,636262E-2
-5,938849E-2
-6,652327E-2
-6,782050E-2
-7,138789E-2
-7,268512E-2
-6,749619E-2
-5,809126E-2
-5,484818E-2
-4,382170E-2
-3,084938E-2
-1,463397E-2
-9,120736E-3
-8,147812E-3
1,905739E-3
1,293221E-2
1,260791E-2
1,812114E-2
2,817469E-2
3,174208E-2
2,687746E-2
2,979624E-2
3,660671E-2
4,633595E-2
4,341718E-2
4,374148E-2
5,120057E-2
5,703812E-2
5,347073E-2
5,671381E-2
6,838890E-2
7,130767E-2
6,611874E-2
7,001044E-2
7,714522E-2
8,395569E-2
7,811814E-2
7,617229E-2
8,200984E-2
8,298276E-2
7,941537E-2
8,298276E-2
8,979323E-2
8,752308E-2
7,714522E-2
7,779383E-2
8,428000E-2
8,395569E-2
8,103691E-2
8,038830E-2
7,844245E-2
7,260490E-2
7,195629E-2
7,228060E-2
7,909107E-2
7,519937E-2
6,547013E-2
6,709167E-2
7,292921E-2
7,098336E-2
6,903752E-2
6,838890E-2
6,936182E-2
6,255135E-2
6,125412E-2
6,482151E-2
7,163198E-2
6,449720E-2
5,541658E-2
6,028120E-2
6,384859E-2
5,671381E-2
5,444365E-2
5,703812E-2
5,768673E-2
4,795749E-2
4,990334E-2
5,509227E-2
6,092981E-2
5,347073E-2
4,925472E-2
5,087626E-2
4,276856E-2
2,460731E-2
1,520237E-2
9,040517E-3
-6,850580E-3
-4,025431E-2
-4,122724E-2
-1,661650E-3
3,855255E-2
8,817169E-2
1,974635E-1
3,583203E-1
5,383113E-1
7,400310E-1
9,190491E-1
1,057529E+0
1,133092E+0
1,082500E+0
9,638036E-1
8,541874E-1
7,808938E-1
7,017626E-1
6,365767E-1
5,649046E-1
4,368029E-1
2,658925E-1
7,487506E-2
-1,326821E-1
-3,713729E-1
-6,113609E-1
-8,098374E-1
-9,554517E-1
-1,050474E+0
-1,084202E+0
-1,061825E+0
-1,000855E+0
-9,210751E-1
-8,176208E-1
-7,024914E-1
-5,844433E-1
-4,835835E-1
-3,937501E-1
-3,087814E-1
-2,348392E-1
-1,848957E-1
-1,437086E-1
-1,064132E-1
-7,787405E-2
-6,619896E-2
-4,868632E-2
-2,825491E-2
-7,499196E-3
-1,661650E-3
8,391901E-3
2,493161E-2
4,017409E-2
4,730887E-2
5,898396E-2
7,682091E-2
8,460430E-2
8,200984E-2
9,271201E-2
1,014683E-1
1,073059E-1
1,043871E-1
1,066573E-1
1,092517E-1
1,079545E-1
1,040628E-1
1,024412E-1
1,095760E-1
1,053600E-1
9,433355E-2
9,563078E-2
9,757663E-2
9,627940E-2
9,141477E-2
8,557723E-2
8,687446E-2
8,492861E-2
7,941537E-2
7,779383E-2
8,622584E-2
7,973968E-2
6,968613E-2
7,065906E-2
7,649660E-2
7,487506E-2
7,260490E-2
7,228060E-2
7,390214E-2
6,514582E-2
6,449720E-2
6,806459E-2
7,357783E-2
6,676736E-2
6,092981E-2
6,352428E-2
6,579443E-2
5,833535E-2
5,574088E-2
5,898396E-2
5,963258E-2
5,087626E-2
5,055195E-2
5,606519E-2
5,898396E-2
5,411934E-2
4,925472E-2
5,022765E-2
5,444365E-2
4,698456E-2
4,893041E-2
5,476796E-2
5,606519E-2
4,730887E-2
4,860611E-2
5,703812E-2
5,995689E-2
5,314642E-2
5,022765E-2
5,347073E-2
5,444365E-2
5,087626E-2
5,282211E-2
5,898396E-2
5,574088E-2
4,536302E-2
4,633595E-2
5,217349E-2
5,444365E-2
4,795749E-2
4,698456E-2
4,990334E-2
4,439010E-2
4,114702E-2
4,276856E-2
4,730887E-2
4,276856E-2
3,498517E-2
3,822825E-2
4,341718E-2
3,984979E-2
3,693101E-2
3,855255E-2
4,147133E-2
3,466086E-2
3,368793E-2
3,660671E-2
4,309287E-2
3,693101E-2
2,947193E-2
3,174208E-2
3,660671E-2
3,141778E-2
3,271501E-2
3,790394E-2
3,822825E-2
2,849900E-2
2,622885E-2
2,817469E-2
3,368793E-2
2,849900E-2
2,395869E-2
2,785039E-2
3,076916E-2
2,493161E-2
2,687746E-2
3,076916E-2
2,914762E-2
1,844545E-2
2,363438E-2
2,914762E-2
3,336362E-2
2,622885E-2
2,493161E-2
2,849900E-2
3,174208E-2
2,558023E-2
2,720177E-2
3,239070E-2
2,914762E-2
2,006699E-2
2,103992E-2
2,882331E-2
3,239070E-2
2,395869E-2
2,298577E-2
2,331007E-2
2,103992E-2
1,682391E-2
1,520237E-2
2,363438E-2
1,779684E-2
6,121744E-3
1,098637E-2
1,812114E-2
1,682391E-2
1,066206E-2
1,228360E-2
1,358083E-2
7,094669E-3
7,743285E-3
9,040517E-3
1,649960E-2
1,163498E-2
1,581431E-3
5,797436E-3
1,422945E-2
1,228360E-2
9,689133E-3
9,689133E-3
1,228360E-2
5,148820E-3
4,175896E-3
7,094669E-3
1,617530E-2
9,689133E-3
4,500204E-3
8,716209E-3
1,228360E-2
6,121744E-3
5,148820E-3
1,001344E-2
1,390514E-2
2,878663E-3
3,527280E-3
8,067593E-3
1,098637E-2
5,148820E-3
6,085067E-4
3,202971E-3
4,824512E-3
2,841986E-4
6,085067E-4
3,202971E-3
2,230047E-3
-1,041797E-2
-1,268813E-2
-8,796428E-3
-5,553347E-3
-9,120736E-3
-1,106658E-2
-8,472120E-3
-1,009366E-2
-1,398536E-2
-1,171520E-2
-3,931807E-3
-6,526271E-3
-1,528259E-2
-1,171520E-2
-3,931807E-3
6,085067E-4
-6,887257E-4
-2,310266E-3
2,230047E-3
6,085067E-4
-1,661650E-3
9,328148E-4
1,033775E-2
4,500204E-3
-4,904731E-3
-4,904731E-3
-2,958882E-3
-4,580423E-3
-5,553347E-3
-3,644176E-4
6,085067E-4
-6,526271E-3
-6,850580E-3
-4,580423E-3
6,085067E-4
-3,931807E-3
-7,499196E-3
-5,877655E-3
-6,887257E-4
-3,931807E-3
-5,877655E-3
1,581431E-3
4,500204E-3
-4,256115E-3
-1,985958E-3
2,878663E-3
4,824512E-3
-6,887257E-4
-4,010948E-5
2,841986E-4
-3,644176E-4
-6,201963E-3
-6,201963E-3
1,905739E-3
6,085067E-4
-6,850580E-3
-5,877655E-3
9,328148E-4
2,841986E-4
-4,256115E-3
-4,580423E-3
-6,526271E-3
-1,268813E-2
-1,366105E-2
-1,009366E-2
-3,931807E-3
-1,106658E-2
-2,047152E-2
-1,917429E-2
-1,625551E-2
-2,144444E-2
-2,274168E-2
-2,176875E-2
-1,787705E-2
-2,501183E-2
-2,695768E-2
-2,274168E-2
-1,333674E-2
-1,593121E-2
-1,917429E-2
-1,106658E-2
-2,958882E-3
-3,644176E-4
7,094669E-3
1,747253E-2
2,558023E-2
2,460731E-2
3,693101E-2
4,925472E-2
6,028120E-2
6,157843E-2
6,514582E-2
7,617229E-2
8,460430E-2
8,525292E-2
8,395569E-2
9,336062E-2
9,595509E-2
8,946893E-2
9,530647E-2
9,757663E-2
9,660370E-2
8,655015E-2
8,168553E-2
8,168553E-2
7,552368E-2
6,968613E-2
6,709167E-2
7,033475E-2
6,384859E-2
5,022765E-2
4,990334E-2
4,957903E-2
4,601164E-2
4,049840E-2
3,822825E-2
3,530947E-2
2,201284E-2
1,552668E-2
1,779684E-2
2,395869E-2
1,682391E-2
6,446052E-3
7,094669E-3
9,689133E-3
4,175896E-3
-1,985958E-3
-2,310266E-3
-1,985958E-3
-1,203951E-2
-1,139089E-2
-5,229039E-3
2,841986E-4
-8,796428E-3
-1,074228E-2
-8,472120E-3
-4,580423E-3
-8,796428E-3
-7,499196E-3
-2,634574E-3
-3,283190E-3
-1,268813E-2
-1,009366E-2
-2,310266E-3
1,905739E-3
-2,634574E-3
-5,553347E-3
-3,607499E-3
-3,931807E-3
-9,769352E-3
-9,445044E-3
-2,310266E-3
-3,607499E-3
-1,366105E-2
-8,796428E-3
-1,985958E-3
1,257123E-3
-3,931807E-3
-7,499196E-3
-4,580423E-3
-5,553347E-3
-8,796428E-3
-4,580423E-3
6,446052E-3
4,500204E-3
-3,607499E-3
2,841986E-4
3,851588E-3
5,473128E-3
3,527280E-3
6,770361E-3
1,033775E-2
3,202971E-3
-1,661650E-3
2,878663E-3
1,195929E-2
5,797436E-3
-6,887257E-4
3,527280E-3
5,473128E-3
1,581431E-3
-1,337342E-3
9,328148E-4
1,905739E-3
-5,229039E-3
-1,661650E-3
3,851588E-3
9,689133E-3
1,581431E-3
-4,580423E-3
-6,887257E-4
2,554355E-3
-4,256115E-3
-1,337342E-3
9,364825E-3
1,163498E-2
2,230047E-3
3,527280E-3
1,066206E-2
1,585099E-2
1,066206E-2
7,094669E-3
9,040517E-3
1,033775E-2
7,743285E-3
1,098637E-2
1,779684E-2
1,682391E-2
5,473128E-3
8,716209E-3
1,098637E-2
9,689133E-3
5,473128E-3
3,851588E-3
6,770361E-3
1,581431E-3
-1,661650E-3
2,841986E-4
8,067593E-3
2,554355E-3
-8,147812E-3
-3,283190E-3
1,581431E-3
-4,010948E-5
-3,607499E-3
-1,337342E-3
3,202971E-3
-6,201963E-3
-6,201963E-3
-6,887257E-4
9,328148E-4
-4,256115E-3
-7,174888E-3
-5,877655E-3
-1,661650E-3
-6,850580E-3
-5,877655E-3
1,257123E-3
-6,887257E-4
-1,041797E-2
-8,147812E-3
-2,958882E-3
-6,887257E-4
-3,283190E-3
-4,256115E-3
-2,958882E-3
1,905739E-3
-2,634574E-3
-3,644176E-4
9,689133E-3
6,770361E-3
-4,256115E-3
-1,985958E-3
4,175896E-3
4,175896E-3
9,328148E-4
1,905739E-3
6,121744E-3
2,230047E-3
-1,337342E-3
1,905739E-3
8,391901E-3
5,797436E-3
9,328148E-4
6,121744E-3
8,391901E-3
5,473128E-3
6,770361E-3
8,391901E-3
1,228360E-2
4,824512E-3
6,121744E-3
1,228360E-2
2,006699E-2
1,358083E-2
1,066206E-2
1,293221E-2
1,520237E-2
1,163498E-2
1,358083E-2
2,103992E-2
2,006699E-2
9,040517E-3
1,066206E-2
1,552668E-2
1,844545E-2
1,422945E-2
1,422945E-2
1,714822E-2
1,812114E-2
1,585099E-2
1,714822E-2
2,493161E-2
2,395869E-2
1,390514E-2
1,876976E-2
2,363438E-2
2,493161E-2
2,298577E-2
2,363438E-2
2,752608E-2
2,266146E-2
2,103992E-2
2,460731E-2
3,206639E-2
2,558023E-2
1,812114E-2
2,201284E-2
2,882331E-2
2,266146E-2
2,071561E-2
2,266146E-2
2,525592E-2
1,617530E-2
1,422945E-2
2,006699E-2
2,525592E-2
2,168853E-2
1,617530E-2
1,747253E-2
2,071561E-2
1,455375E-2
1,390514E-2
1,552668E-2
1,779684E-2
9,040517E-3
8,067593E-3
1,293221E-2
1,422945E-2
5,473128E-3
1,581431E-3
3,202971E-3
1,257123E-3
-2,958882E-3
-2,634574E-3
3,851588E-3
1,905739E-3
-9,445044E-3
-8,796428E-3
-4,580423E-3
-3,931807E-3
-7,499196E-3
-9,120736E-3
-5,877655E-3
-9,445044E-3
-1,333674E-2
-1,106658E-2
-5,229039E-3
-1,106658E-2
-2,014721E-2
-1,528259E-2
-1,074228E-2
-1,430967E-2
-1,528259E-2
-1,463397E-2
-1,528259E-2
-2,371460E-2
-2,760630E-2
-2,306598E-2
-1,528259E-2
-2,176875E-2
-2,857922E-2
-2,566045E-2
-2,112014E-2
-2,403891E-2
-2,630907E-2
-2,274168E-2
-2,209306E-2
-3,117369E-2
-3,149799E-2
-2,793061E-2
-2,047152E-2
-2,468752E-2
-2,922784E-2
-2,793061E-2
-2,274168E-2
-2,987645E-2
-3,182230E-2
-2,663337E-2
-2,663337E-2
-3,928139E-2
-3,798416E-2
-3,117369E-2
-2,760630E-2
-3,571400E-2
-3,993001E-2
-3,701123E-2
-3,668692E-2
-4,349739E-2
-4,674048E-2
-4,090293E-2
-4,090293E-2
-5,290233E-2
-5,095648E-2
-4,479463E-2
-4,317309E-2
-4,738909E-2
-4,803771E-2
-4,544324E-2
-4,836202E-2
-5,225371E-2
-4,868632E-2
-3,960570E-2
-4,349739E-2
-4,901063E-2
-4,252447E-2
-3,538969E-2
-3,149799E-2
-3,117369E-2
-3,084938E-2
-2,598476E-2
-3,182230E-2
-3,117369E-2
-2,630907E-2
-1,820136E-2
-2,176875E-2
-2,695768E-2
-2,274168E-2
-1,755275E-2
-2,079583E-2
-2,144444E-2
-1,852567E-2
-1,593121E-2
-2,468752E-2
-2,209306E-2
-1,722844E-2
-1,236382E-2
-1,528259E-2
-1,755275E-2
-1,495828E-2
-1,041797E-2
-1,430967E-2
-1,301243E-2
-4,580423E-3
-3,644176E-4
-9,120736E-3
-7,499196E-3
-6,887257E-4
2,841986E-4
-1,661650E-3
-3,644176E-4
4,824512E-3
4,175896E-3
-6,887257E-4
3,202971E-3
1,131067E-2
9,364825E-3
1,257123E-3
4,500204E-3
1,001344E-2
1,260791E-2
1,001344E-2
8,067593E-3
1,422945E-2
1,228360E-2
9,364825E-3
1,001344E-2
1,520237E-2
1,390514E-2
7,743285E-3
1,098637E-2
1,747253E-2
1,649960E-2
1,487806E-2
1,422945E-2
1,812114E-2
1,422945E-2
1,422945E-2
1,909407E-2
2,558023E-2
2,168853E-2
1,844545E-2
1,941838E-2
2,622885E-2
2,298577E-2
2,395869E-2
3,076916E-2
3,076916E-2
2,136422E-2
2,428300E-2
3,012054E-2
3,498517E-2
2,979624E-2
2,428300E-2
2,558023E-2
2,914762E-2
2,525592E-2
2,558023E-2
3,660671E-2
4,114702E-2
3,725532E-2
4,406579E-2
5,671381E-2
7,098336E-2
7,844245E-2
1,004954E-1
1,316290E-1
1,377908E-1
1,351964E-1
1,303317E-1
1,206025E-1
1,050357E-1
8,882031E-2
9,011754E-2
9,173908E-2
8,492861E-2
7,422644E-2
6,352428E-2
4,601164E-2
1,714822E-2
-5,229039E-3
-2,209306E-2
-2,890353E-2
-4,317309E-2
-5,192940E-2
-5,095648E-2
-4,414601E-2
-4,382170E-2
-4,057862E-2
-2,760630E-2
-1,495828E-2
-1,722844E-2
-5,877655E-3
6,446052E-3
1,779684E-2
1,649960E-2
1,098637E-2
1,098637E-2
-3,644176E-4
-6,201963E-3
-6,887257E-4
9,364825E-3
1,390514E-2
4,824512E-3
7,094669E-3
1,293221E-2
1,812114E-2
1,358083E-2
1,066206E-2
1,909407E-2
2,428300E-2
2,136422E-2
2,817469E-2
4,244425E-2
4,893041E-2
4,503872E-2
5,347073E-2
6,319997E-2
6,806459E-2
6,644305E-2
6,417289E-2
7,098336E-2
6,838890E-2
6,611874E-2
7,163198E-2
8,038830E-2
7,746953E-2
6,741597E-2
7,163198E-2
7,941537E-2
7,746953E-2
7,584799E-2
7,811814E-2
8,136122E-2
7,260490E-2
7,065906E-2
7,617229E-2
8,168553E-2
7,422644E-2
6,676736E-2
6,936182E-2
7,617229E-2
7,033475E-2
6,806459E-2
7,065906E-2
7,065906E-2
6,157843E-2
6,352428E-2
7,001044E-2
6,838890E-2
6,352428E-2
5,703812E-2
5,963258E-2
6,644305E-2
6,060550E-2
5,865966E-2
6,449720E-2
6,319997E-2
5,152488E-2
5,347073E-2
6,125412E-2
6,449720E-2
4,439010E-2
2,882331E-2
2,233715E-2
1,001344E-2
-1,593121E-2
-3,636262E-2
-2,728199E-2
7,418977E-3
3,693101E-2
1,060086E-1
2,328131E-1
4,001561E-1
5,785255E-1
7,808938E-1
9,537500E-1
1,076339E+0
1,130498E+0
1,074393E+0
9,556959E-1
8,444582E-1
7,653270E-1
6,959251E-1
6,388469E-1
5,542024E-1
4,147500E-1
2,438396E-1
5,022765E-2
-1,751665E-1
-4,138572E-1
-6,399000E-1
-8,273500E-1
-9,719914E-1
-1,062149E+0
-1,083878E+0
-1,050798E+0
-9,885312E-1
-9,012923E-1
-7,929734E-1
-6,801142E-1
-5,773085E-1
-4,732056E-1
-3,768861E-1
-2,919174E-1
-2,361364E-1
-1,939764E-1
-1,547351E-1
-1,174396E-1
-9,571100E-2
-7,657682E-2
-5,419956E-2
-3,765985E-2
-3,344384E-2
-1,949860E-2
-2,958882E-3
1,552668E-2
2,233715E-2
2,947193E-2
4,601164E-2
5,801104E-2
6,255135E-2
7,130767E-2
8,590154E-2
9,173908E-2
8,784739E-2
9,336062E-2
9,984678E-2
1,027656E-1
9,725232E-2
9,433355E-2
9,725232E-2
9,627940E-2
9,109047E-2
9,400924E-2
9,854955E-2
9,627940E-2
8,557723E-2
8,655015E-2
9,173908E-2
9,076616E-2
8,590154E-2
8,168553E-2
8,330707E-2
7,844245E-2
7,292921E-2
7,552368E-2
8,168553E-2
7,552368E-2
6,774028E-2
6,806459E-2
7,325352E-2
6,903752E-2
6,482151E-2
6,287566E-2
6,417289E-2
5,347073E-2
5,282211E-2
5,379503E-2
5,736242E-2
4,925472E-2
4,341718E-2
4,471441E-2
4,860611E-2
4,211994E-2
3,952548E-2
4,276856E-2
4,179564E-2
3,141778E-2
3,433655E-2
4,049840E-2
4,341718E-2
3,887686E-2
3,887686E-2
4,374148E-2
4,309287E-2
3,887686E-2
4,211994E-2
5,055195E-2
4,730887E-2
3,822825E-2
4,341718E-2
4,763318E-2
4,730887E-2
4,341718E-2
4,309287E-2
4,503872E-2
4,147133E-2
3,790394E-2
3,822825E-2
4,601164E-2
4,017409E-2
3,239070E-2
3,368793E-2
3,628240E-2
3,368793E-2
3,141778E-2
3,303932E-2
3,693101E-2
2,785039E-2
2,590454E-2
2,785039E-2
3,239070E-2
2,525592E-2
1,974268E-2
2,395869E-2
3,012054E-2
2,590454E-2
2,395869E-2
2,720177E-2
3,076916E-2
2,136422E-2
2,103992E-2
2,752608E-2
3,498517E-2
2,817469E-2
2,460731E-2
2,558023E-2
2,882331E-2
2,428300E-2
2,460731E-2
2,947193E-2
2,849900E-2
1,974268E-2
2,363438E-2
2,849900E-2
2,622885E-2
1,974268E-2
1,747253E-2
2,071561E-2
1,812114E-2
1,455375E-2
1,649960E-2
2,493161E-2
2,395869E-2
1,228360E-2
1,390514E-2
2,168853E-2
2,233715E-2
1,747253E-2
1,422945E-2
1,747253E-2
1,325652E-2
8,716209E-3
1,163498E-2
2,006699E-2
1,487806E-2
6,770361E-3
1,131067E-2
1,682391E-2
1,293221E-2
1,131067E-2
1,163498E-2
1,358083E-2
6,121744E-3
5,148820E-3
7,094669E-3
1,455375E-2
8,391901E-3
1,581431E-3
4,500204E-3
8,391901E-3
3,202971E-3
3,202971E-3
7,418977E-3
6,446052E-3
-3,931807E-3
-3,931807E-3
1,257123E-3
6,121744E-3
-6,887257E-4
-2,310266E-3
2,554355E-3
4,824512E-3
-3,644176E-4
-3,644176E-4
5,473128E-3
5,148820E-3
-5,877655E-3
-5,229039E-3
9,328148E-4
3,851588E-3
-2,310266E-3
-2,310266E-3
-1,661650E-3
-2,634574E-3
-6,526271E-3
-7,174888E-3
-1,661650E-3
-5,553347E-3
-1,657982E-2
-1,236382E-2
-3,931807E-3
-4,256115E-3
-8,147812E-3
-4,256115E-3
-2,958882E-3
-7,823504E-3
-6,201963E-3
-3,644176E-4
6,770361E-3
1,581431E-3
-3,931807E-3
-4,010948E-5
5,797436E-3
3,202971E-3
2,841986E-4
4,824512E-3
8,391901E-3
1,581431E-3
9,328148E-4
1,581431E-3
9,040517E-3
1,905739E-3
-4,580423E-3
-1,013034E-3
2,554355E-3
-2,958882E-3
-6,887257E-4
5,148820E-3
4,175896E-3
-4,580423E-3
-3,644176E-4
5,473128E-3
7,094669E-3
1,905739E-3
-4,010948E-5
5,148820E-3
4,824512E-3
-1,337342E-3
-4,010948E-5
2,878663E-3
2,230047E-3
-5,229039E-3
-3,283190E-3
1,257123E-3
1,905739E-3
-3,607499E-3
-3,283190E-3
3,202971E-3
-4,256115E-3
-8,472120E-3
-4,904731E-3
1,905739E-3
-2,310266E-3
-7,823504E-3
-3,931807E-3
-4,010948E-5
-3,931807E-3
-7,499196E-3
-6,201963E-3
-4,904731E-3
-1,301243E-2
-1,366105E-2
-8,796428E-3
-4,580423E-3
-9,120736E-3
-1,690413E-2
-1,593121E-2
-1,009366E-2
-1,787705E-2
-1,593121E-2
-1,268813E-2
-1,366105E-2
-2,112014E-2
-1,982290E-2
-1,528259E-2
-1,236382E-2
-1,982290E-2
-2,339029E-2
-2,112014E-2
-2,144444E-2
-2,825491E-2
-2,728199E-2
-2,079583E-2
-2,014721E-2
-2,403891E-2
-1,820136E-2
-7,823504E-3
-2,310266E-3
-2,958882E-3
3,202971E-3
1,422945E-2
1,747253E-2
2,071561E-2
3,336362E-2
4,925472E-2
5,574088E-2
5,736242E-2
6,871321E-2
8,363138E-2
8,849600E-2
9,109047E-2
9,660370E-2
1,034142E-1
9,887386E-2
1,011440E-1
1,050357E-1
1,105490E-1
1,037385E-1
9,595509E-2
9,530647E-2
9,725232E-2
9,011754E-2
8,492861E-2
8,687446E-2
8,492861E-2
6,871321E-2
6,417289E-2
6,157843E-2
6,384859E-2
5,282211E-2
4,666026E-2
4,568733E-2
4,309287E-2
3,466086E-2
3,239070E-2
3,401224E-2
2,752608E-2
1,325652E-2
1,358083E-2
1,552668E-2
1,617530E-2
9,689133E-3
4,175896E-3
3,851588E-3
6,085067E-4
-2,310266E-3
-1,661650E-3
5,148820E-3
2,878663E-3
-6,526271E-3
-3,283190E-3
1,581431E-3
6,085067E-4
6,085067E-4
-4,010948E-5
3,527280E-3
-2,310266E-3
-3,607499E-3
1,581431E-3
7,094669E-3
3,851588E-3
-2,958882E-3
-6,887257E-4
4,175896E-3
-3,283190E-3
-3,607499E-3
2,878663E-3
4,824512E-3
-7,823504E-3
-6,850580E-3
-6,887257E-4
2,230047E-3
-3,283190E-3
-7,174888E-3
-5,553347E-3
-2,310266E-3
-7,823504E-3
-8,472120E-3
-3,607499E-3
-2,958882E-3
-1,593121E-2
-1,398536E-2
-6,850580E-3
-3,283190E-3
-7,499196E-3
-1,171520E-2
-1,041797E-2
-6,526271E-3
-1,139089E-2
-9,769352E-3
-3,607499E-3
-6,201963E-3
-1,593121E-2
-1,430967E-2
-7,174888E-3
-2,634574E-3
-7,823504E-3
-9,769352E-3
-5,229039E-3
-5,877655E-3
-1,139089E-2
-4,904731E-3
2,554355E-3
1,257123E-3
-6,201963E-3
-2,634574E-3
4,824512E-3
6,446052E-3
9,328148E-4
2,230047E-3
7,094669E-3
3,851588E-3
5,473128E-3
9,689133E-3
1,682391E-2
1,358083E-2
5,148820E-3
7,418977E-3
1,455375E-2
1,487806E-2
1,001344E-2
1,195929E-2
1,390514E-2
7,743285E-3
9,040517E-3
1,358083E-2
2,201284E-2
1,747253E-2
9,364825E-3
1,390514E-2
2,103992E-2
1,844545E-2
1,714822E-2
2,071561E-2
2,395869E-2
1,714822E-2
1,812114E-2
2,201284E-2
2,947193E-2
2,395869E-2
1,974268E-2
2,428300E-2
3,044485E-2
2,558023E-2
2,558023E-2
2,817469E-2
3,012054E-2
2,201284E-2
2,395869E-2
2,979624E-2
3,498517E-2
2,849900E-2
2,395869E-2
2,914762E-2
2,752608E-2
2,006699E-2
2,331007E-2
3,303932E-2
3,271501E-2
2,298577E-2
2,201284E-2
1,876976E-2
1,682391E-2
1,260791E-2
1,585099E-2
1,909407E-2
1,422945E-2
1,163498E-2
1,228360E-2
1,747253E-2
1,422945E-2
6,770361E-3
9,364825E-3
1,747253E-2
1,390514E-2
1,390514E-2
1,585099E-2
2,039130E-2
1,195929E-2
1,358083E-2
2,103992E-2
2,720177E-2
2,039130E-2
1,293221E-2
1,520237E-2
2,136422E-2
1,520237E-2
1,585099E-2
1,974268E-2
1,812114E-2
8,067593E-3
1,098637E-2
1,487806E-2
1,649960E-2
9,040517E-3
7,094669E-3
1,228360E-2
1,358083E-2
4,824512E-3
3,527280E-3
1,001344E-2
9,364825E-3
-6,887257E-4
-4,010948E-5
4,175896E-3
6,446052E-3
2,841986E-4
-4,010948E-5
3,851588E-3
-6,887257E-4
-4,904731E-3
-2,634574E-3
4,500204E-3
9,328148E-4
-9,445044E-3
-8,147812E-3
9,328148E-4
-1,013034E-3
-5,877655E-3
-5,229039E-3
-2,634574E-3
-8,147812E-3
-1,333674E-2
-1,236382E-2
-5,877655E-3
-1,236382E-2
-2,241737E-2
-2,144444E-2
-1,593121E-2
-2,079583E-2
-2,436322E-2
-2,371460E-2
-2,079583E-2
-3,020076E-2
-3,084938E-2
-2,987645E-2
-2,371460E-2
-2,922784E-2
-3,376815E-2
-3,182230E-2
-3,052507E-2
-3,636262E-2
-3,636262E-2
-2,955215E-2
-2,760630E-2
-3,960570E-2
-3,863277E-2
-3,538969E-2
-2,922784E-2
-3,603831E-2
-4,220016E-2
-3,636262E-2
-3,830846E-2
-4,447032E-2
-4,057862E-2
-3,441677E-2
-3,474108E-2
-4,414601E-2
-4,057862E-2
-3,506538E-2
-3,182230E-2
-3,863277E-2
-3,863277E-2
-3,506538E-2
-3,733554E-2
-3,895708E-2
-3,571400E-2
-2,760630E-2
-2,987645E-2
-3,798416E-2
-3,538969E-2
-2,663337E-2
-2,566045E-2
-3,149799E-2
-2,987645E-2
-2,501183E-2
-2,922784E-2
-2,922784E-2
-2,857922E-2
-2,112014E-2
-2,241737E-2
-2,857922E-2
-2,533614E-2
-2,014721E-2
-2,501183E-2
-2,339029E-2
-1,949860E-2
-1,755275E-2
-2,501183E-2
-2,566045E-2
-2,112014E-2
-1,495828E-2
-2,144444E-2
-2,598476E-2
-2,112014E-2
-1,495828E-2
-1,982290E-2
-1,982290E-2
-1,560690E-2
-1,430967E-2
-2,079583E-2
-1,722844E-2
-1,171520E-2
-5,229039E-3
-9,120736E-3
-1,203951E-2
-7,823504E-3
-4,580423E-3
-7,823504E-3
-4,580423E-3
5,148820E-3
6,770361E-3
-1,985958E-3
6,085067E-4
8,716209E-3
1,163498E-2
5,473128E-3
6,121744E-3
1,422945E-2
1,195929E-2
1,066206E-2
1,293221E-2
1,941838E-2
1,714822E-2
1,033775E-2
1,325652E-2
2,363438E-2
2,266146E-2
1,844545E-2
2,006699E-2
2,298577E-2
1,552668E-2
1,649960E-2
2,071561E-2
2,687746E-2
2,071561E-2
1,714822E-2
2,103992E-2
2,720177E-2
2,298577E-2
2,201284E-2
2,655315E-2
2,817469E-2
2,039130E-2
2,168853E-2
2,882331E-2
3,498517E-2
2,947193E-2
2,687746E-2
2,817469E-2
2,558023E-2
2,201284E-2
2,395869E-2
3,336362E-2
3,174208E-2
2,266146E-2
2,558023E-2
3,141778E-2
3,401224E-2
2,882331E-2
2,720177E-2
3,109347E-2
2,785039E-2
2,136422E-2
2,558023E-2
3,693101E-2
3,336362E-2
2,752608E-2
2,979624E-2
3,660671E-2
3,530947E-2
3,271501E-2
3,498517E-2
3,790394E-2
3,012054E-2
3,044485E-2
3,757963E-2
4,471441E-2
3,920117E-2
3,498517E-2
3,855255E-2
4,503872E-2
3,984979E-2
3,952548E-2
4,211994E-2
4,439010E-2
3,693101E-2
3,855255E-2
4,374148E-2
4,698456E-2
3,952548E-2
3,563378E-2
3,855255E-2
4,147133E-2
3,660671E-2
3,822825E-2
4,439010E-2
4,309287E-2
3,303932E-2
3,628240E-2
4,276856E-2
4,536302E-2
4,082271E-2
3,984979E-2
4,374148E-2
4,666026E-2
4,666026E-2
5,184919E-2
6,287566E-2
6,806459E-2
7,228060E-2
9,238770E-2
1,248185E-1
1,442770E-1
1,452499E-1
1,433041E-1
1,303317E-1
1,060086E-1
9,271201E-2
9,433355E-2
9,627940E-2
8,979323E-2
8,103691E-2
7,098336E-2
5,865966E-2
3,174208E-2
1,001344E-2
-7,499196E-3
-2,209306E-2
-4,284878E-2
-4,803771E-2
-4,479463E-2
-4,187585E-2
-4,479463E-2
-4,220016E-2
-3,409246E-2
-2,241737E-2
-1,495828E-2
-7,823504E-3
5,148820E-3
1,228360E-2
7,418977E-3
1,617530E-2
2,622885E-2
3,012054E-2
3,044485E-2
3,012054E-2
3,563378E-2
3,530947E-2
3,433655E-2
3,855255E-2
4,795749E-2
4,860611E-2
4,147133E-2
4,795749E-2
5,606519E-2
5,865966E-2
5,995689E-2
6,125412E-2
6,579443E-2
6,384859E-2
6,092981E-2
6,547013E-2
7,584799E-2
7,195629E-2
6,644305E-2
7,130767E-2
7,811814E-2
7,422644E-2
7,260490E-2
7,390214E-2
7,487506E-2
6,774028E-2
6,806459E-2
7,228060E-2
7,584799E-2
6,611874E-2
6,028120E-2
6,157843E-2
6,352428E-2
5,801104E-2
5,865966E-2
6,352428E-2
6,319997E-2
5,120057E-2
5,120057E-2
5,638950E-2
5,963258E-2
5,347073E-2
5,022765E-2
5,379503E-2
5,541658E-2
4,893041E-2
4,828180E-2
5,347073E-2
5,411934E-2
4,147133E-2
4,179564E-2
4,536302E-2
4,828180E-2
4,341718E-2
3,952548E-2
4,082271E-2
4,017409E-2
3,401224E-2
3,595809E-2
4,374148E-2
3,887686E-2
2,817469E-2
2,039130E-2
1,131067E-2
-6,887257E-4
-2,047152E-2
-4,187585E-2
-5,290233E-2
-3,701123E-2
-1,661650E-3
4,341718E-2
1,351964E-1
2,752975E-1
4,384244E-1
6,369010E-1
8,418637E-1
9,878024E-1
1,088987E+0
1,099040E+0
1,007261E+0
8,752675E-1
7,854341E-1
7,134377E-1
6,482518E-1
5,801471E-1
4,711796E-1
3,181061E-1
1,413582E-1
-6,814481E-2
-2,987279E-1
-5,341755E-1
-7,495161E-1
-9,324259E-1
-1,052744E+0
-1,107552E+0
-1,103985E+0
-1,065068E+0
-9,920986E-1
-8,935089E-1
-7,777309E-1
-6,726551E-1
-5,610931E-1
-4,573145E-1
-3,694270E-1
-3,039168E-1
-2,439198E-1
-1,923548E-1
-1,511677E-1
-1,258717E-1
-1,073861E-1
-8,598175E-2
-6,490173E-2
-5,517249E-2
-4,025431E-2
-2,112014E-2
-1,009366E-2
-8,796428E-3
7,094669E-3
2,395869E-2
3,952548E-2
4,049840E-2
4,536302E-2
5,606519E-2
6,255135E-2
6,157843E-2
6,547013E-2
7,260490E-2
7,260490E-2
6,384859E-2
6,903752E-2
7,617229E-2
7,746953E-2
6,968613E-2
6,482151E-2
6,871321E-2
6,838890E-2
6,190274E-2
6,384859E-2
7,033475E-2
6,676736E-2
5,574088E-2
5,703812E-2
6,028120E-2
5,768673E-2
5,120057E-2
4,601164E-2
4,698456E-2
4,114702E-2
3,563378E-2
3,595809E-2
4,147133E-2
3,628240E-2
2,590454E-2
2,720177E-2
3,271501E-2
3,303932E-2
2,979624E-2
2,914762E-2
3,109347E-2
2,525592E-2
2,460731E-2
2,817469E-2
3,757963E-2
3,303932E-2
2,622885E-2
3,498517E-2
4,147133E-2
3,757963E-2
3,174208E-2
3,303932E-2
3,725532E-2
2,655315E-2
2,720177E-2
3,239070E-2
3,984979E-2
3,368793E-2
2,720177E-2
2,947193E-2
3,303932E-2
2,914762E-2
2,622885E-2
3,206639E-2
3,595809E-2
2,395869E-2
2,590454E-2
3,433655E-2
3,855255E-2
3,271501E-2
2,817469E-2
3,271501E-2
3,174208E-2
2,558023E-2
2,622885E-2
3,271501E-2
3,206639E-2
2,039130E-2
2,233715E-2
2,947193E-2
3,076916E-2
2,622885E-2
2,266146E-2
2,298577E-2
2,168853E-2
1,747253E-2
2,006699E-2
2,687746E-2
2,493161E-2
1,779684E-2
2,039130E-2
2,460731E-2
2,460731E-2
1,747253E-2
1,682391E-2
2,201284E-2
1,747253E-2
1,520237E-2
1,779684E-2
2,428300E-2
2,168853E-2
1,422945E-2
1,617530E-2
2,168853E-2
1,812114E-2
1,617530E-2
1,876976E-2
2,493161E-2
1,747253E-2
1,747253E-2
2,395869E-2
2,849900E-2
2,136422E-2
1,974268E-2
2,331007E-2
2,817469E-2
2,136422E-2
1,876976E-2
2,428300E-2
2,525592E-2
1,585099E-2
1,714822E-2
2,331007E-2
2,687746E-2
1,876976E-2
1,520237E-2
1,779684E-2
1,844545E-2
1,422945E-2
1,455375E-2
2,201284E-2
2,039130E-2
1,066206E-2
1,455375E-2
2,006699E-2
2,233715E-2
1,585099E-2
1,552668E-2
1,909407E-2
1,552668E-2
1,260791E-2
1,228360E-2
2,039130E-2
1,876976E-2
1,390514E-2
1,909407E-2
2,460731E-2
2,071561E-2
1,682391E-2
1,649960E-2
1,844545E-2
1,520237E-2
1,487806E-2
1,747253E-2
2,752608E-2
2,233715E-2
1,293221E-2
1,520237E-2
2,006699E-2
1,617530E-2
1,422945E-2
1,390514E-2
1,487806E-2
6,121744E-3
4,500204E-3
6,121744E-3
1,163498E-2
5,473128E-3
-4,010948E-5
1,257123E-3
5,148820E-3
2,230047E-3
1,257123E-3
4,500204E-3
8,067593E-3
9,328148E-4
1,581431E-3
7,094669E-3
1,066206E-2
7,094669E-3
4,175896E-3
7,743285E-3
9,040517E-3
5,148820E-3
6,121744E-3
1,552668E-2
1,520237E-2
3,527280E-3
5,148820E-3
1,163498E-2
1,617530E-2
1,033775E-2
7,743285E-3
1,001344E-2
5,473128E-3
-1,985958E-3
1,257123E-3
8,716209E-3
1,066206E-2
1,905739E-3
5,148820E-3
9,689133E-3
8,391901E-3
3,202971E-3
2,878663E-3
5,148820E-3
3,202971E-3
-1,013034E-3
2,230047E-3
1,390514E-2
1,163498E-2
3,851588E-3
7,743285E-3
1,422945E-2
1,293221E-2
1,293221E-2
1,293221E-2
1,552668E-2
1,033775E-2
8,391901E-3
1,131067E-2
1,909407E-2
1,228360E-2
2,230047E-3
4,175896E-3
9,689133E-3
5,148820E-3
2,554355E-3
2,554355E-3
5,797436E-3
-3,283190E-3
-3,607499E-3
-1,661650E-3
1,257123E-3
-6,850580E-3
-1,074228E-2
-6,850580E-3
-2,958882E-3
-8,147812E-3
-9,769352E-3
-9,120736E-3
-6,526271E-3
-1,690413E-2
-1,593121E-2
-9,120736E-3
-3,607499E-3
-9,445044E-3
-1,203951E-2
-1,106658E-2
-1,236382E-2
-1,755275E-2
-1,787705E-2
-1,074228E-2
-9,769352E-3
-1,495828E-2
-8,147812E-3
2,841986E-4
1,257123E-3
6,085067E-4
3,851588E-3
1,033775E-2
1,228360E-2
1,325652E-2
2,006699E-2
3,725532E-2
4,017409E-2
3,790394E-2
5,249780E-2
6,611874E-2
6,936182E-2
7,422644E-2
8,136122E-2
8,914462E-2
8,655015E-2
9,109047E-2
9,984678E-2
1,111976E-1
1,073059E-1
1,014683E-1
1,027656E-1
1,063329E-1
1,017926E-1
9,854955E-2
9,887386E-2
9,790094E-2
8,590154E-2
8,071261E-2
8,006399E-2
7,811814E-2
6,871321E-2
6,060550E-2
5,833535E-2
5,703812E-2
4,730887E-2
4,341718E-2
4,341718E-2
4,147133E-2
2,720177E-2
2,428300E-2
2,849900E-2
2,817469E-2
2,071561E-2
1,649960E-2
1,714822E-2
1,098637E-2
2,878663E-3
2,230047E-3
5,797436E-3
2,230047E-3
-8,796428E-3
-6,201963E-3
-4,010948E-5
-3,607499E-3
-8,147812E-3
-6,850580E-3
-6,850580E-3
-1,139089E-2
-1,495828E-2
-1,236382E-2
-4,580423E-3
-8,472120E-3
-1,657982E-2
-1,139089E-2
-3,931807E-3
-6,526271E-3
-6,850580E-3
-4,904731E-3
-2,310266E-3
-8,796428E-3
-9,120736E-3
-5,229039E-3
5,473128E-3
4,175896E-3
-6,887257E-4
2,230047E-3
6,770361E-3
1,905739E-3
5,473128E-3
1,098637E-2
1,617530E-2
9,689133E-3
8,391901E-3
1,293221E-2
1,909407E-2
1,390514E-2
1,163498E-2
1,358083E-2
1,682391E-2
1,293221E-2
1,325652E-2
1,844545E-2
1,779684E-2
9,040517E-3
1,098637E-2
1,714822E-2
1,779684E-2
1,228360E-2
1,455375E-2
1,844545E-2
1,422945E-2
1,358083E-2
1,747253E-2
2,558023E-2
2,298577E-2
1,649960E-2
2,233715E-2
3,076916E-2
2,687746E-2
2,817469E-2
3,239070E-2
3,498517E-2
2,752608E-2
3,076916E-2
3,433655E-2
4,114702E-2
3,530947E-2
3,206639E-2
3,563378E-2
4,082271E-2
3,822825E-2
3,952548E-2
4,471441E-2
4,568733E-2
3,498517E-2
3,725532E-2
4,082271E-2
4,439010E-2
3,984979E-2
4,049840E-2
4,439010E-2
4,147133E-2
3,401224E-2
3,628240E-2
4,309287E-2
4,049840E-2
3,206639E-2
3,401224E-2
3,887686E-2
3,757963E-2
3,303932E-2
3,303932E-2
3,401224E-2
2,590454E-2
2,201284E-2
2,655315E-2
3,368793E-2
2,622885E-2
1,876976E-2
2,136422E-2
2,622885E-2
2,331007E-2
2,103992E-2
2,071561E-2
2,168853E-2
1,131067E-2
1,098637E-2
1,617530E-2
1,974268E-2
1,260791E-2
7,418977E-3
1,033775E-2
1,552668E-2
9,689133E-3
9,364825E-3
1,001344E-2
1,001344E-2
2,841986E-4
3,851588E-3
9,040517E-3
1,001344E-2
6,446052E-3
2,554355E-3
1,257123E-3
2,841986E-4
-2,310266E-3
-2,958882E-3
4,500204E-3
-3,644176E-4
-1,074228E-2
-9,769352E-3
-4,580423E-3
-5,553347E-3
-1,139089E-2
-1,171520E-2
-1,106658E-2
-1,820136E-2
-2,241737E-2
-2,079583E-2
-1,430967E-2
-2,112014E-2
-2,987645E-2
-2,598476E-2
-2,144444E-2
-2,728199E-2
-2,922784E-2
-2,987645E-2
-3,214661E-2
-4,057862E-2
-4,187585E-2
-3,733554E-2
-3,214661E-2
-3,993001E-2
-4,382170E-2
-4,576755E-2
-4,382170E-2
-4,965925E-2
-4,965925E-2
-4,576755E-2
-4,511893E-2
-5,452387E-2
-5,192940E-2
-4,674048E-2
-4,349739E-2
-5,095648E-2
-5,419956E-2
-5,095648E-2
-5,095648E-2
-5,484818E-2
-5,257802E-2
-4,479463E-2
-4,674048E-2
-5,809126E-2
-5,582110E-2
-4,771340E-2
-4,609186E-2
-5,030786E-2
-4,901063E-2
-4,479463E-2
-4,836202E-2
-5,063217E-2
-4,576755E-2
-3,830846E-2
-3,993001E-2
-4,544324E-2
-4,155155E-2
-3,538969E-2
-3,668692E-2
-3,636262E-2
-3,247092E-2
-2,987645E-2
-3,733554E-2
-3,636262E-2
-3,084938E-2
-2,176875E-2
-2,630907E-2
-3,279523E-2
-2,955215E-2
-2,274168E-2
-2,598476E-2
-2,533614E-2
-2,014721E-2
-1,852567E-2
-2,890353E-2
-2,728199E-2
-2,306598E-2
-1,625551E-2
-2,176875E-2
-2,630907E-2
-2,468752E-2
-2,112014E-2
-2,501183E-2
-2,306598E-2
-1,625551E-2
-1,430967E-2
-2,501183E-2
-2,144444E-2
-1,366105E-2
-9,769352E-3
-1,722844E-2
-1,722844E-2
-1,203951E-2
-8,472120E-3
-1,074228E-2
-6,850580E-3
-3,644176E-4
6,085067E-4
-6,850580E-3
-1,013034E-3
3,527280E-3
8,391901E-3
3,851588E-3
2,554355E-3
8,067593E-3
9,040517E-3
5,148820E-3
1,066206E-2
1,876976E-2
1,390514E-2
8,067593E-3
1,066206E-2
1,876976E-2
2,071561E-2
1,779684E-2
1,941838E-2
2,168853E-2
1,844545E-2
1,325652E-2
1,649960E-2
2,655315E-2
2,363438E-2
1,876976E-2
2,168853E-2
2,849900E-2
2,687746E-2
2,525592E-2
2,882331E-2
3,336362E-2
2,558023E-2
2,331007E-2
2,785039E-2
3,498517E-2
2,914762E-2
2,428300E-2
3,012054E-2
3,498517E-2
3,174208E-2
3,044485E-2
3,368793E-2
3,660671E-2
2,558023E-2
2,752608E-2
3,239070E-2
3,725532E-2
3,239070E-2
2,882331E-2
3,109347E-2
3,401224E-2
3,012054E-2
2,817469E-2
3,401224E-2
3,595809E-2
2,687746E-2
2,914762E-2
3,466086E-2
3,790394E-2
3,174208E-2
2,947193E-2
3,239070E-2
3,174208E-2
2,882331E-2
3,076916E-2
3,790394E-2
3,530947E-2
2,752608E-2
3,044485E-2
3,563378E-2
3,530947E-2
3,141778E-2
3,368793E-2
3,790394E-2
3,206639E-2
3,076916E-2
3,466086E-2
4,049840E-2
3,239070E-2
2,849900E-2
3,336362E-2
3,530947E-2
3,271501E-2
3,595809E-2
3,920117E-2
4,017409E-2
3,044485E-2
3,271501E-2
3,822825E-2
4,147133E-2
3,693101E-2
3,368793E-2
3,855255E-2
3,757963E-2
3,174208E-2
3,303932E-2
3,757963E-2
3,660671E-2
2,687746E-2
3,044485E-2
3,595809E-2
3,498517E-2
3,076916E-2
3,044485E-2
3,174208E-2
2,817469E-2
2,493161E-2
2,687746E-2
3,855255E-2
3,628240E-2
2,720177E-2
3,044485E-2
3,401224E-2
3,660671E-2
3,401224E-2
3,790394E-2
4,179564E-2
3,693101E-2
3,563378E-2
3,855255E-2
4,828180E-2
4,341718E-2
3,498517E-2
3,887686E-2
4,471441E-2
4,049840E-2
4,114702E-2
4,309287E-2
4,503872E-2
3,693101E-2
3,595809E-2
4,439010E-2
5,444365E-2
5,152488E-2
5,055195E-2
5,736242E-2
7,357783E-2
8,363138E-2
1,001711E-1
1,316290E-1
1,494659E-1
1,384394E-1
1,342234E-1
1,225484E-1
1,137920E-1
9,919817E-2
9,011754E-2
8,817169E-2
8,460430E-2
7,130767E-2
5,865966E-2
4,698456E-2
2,590454E-2
-8,796428E-3
-2,566045E-2
-3,733554E-2
-4,479463E-2
-5,582110E-2
-6,036142E-2
-5,484818E-2
-5,387525E-2
-5,030786E-2
-4,155155E-2
-2,468752E-2
-1,625551E-2
-1,755275E-2
-5,229039E-3
7,094669E-3
1,293221E-2
1,487806E-2
1,909407E-2
2,428300E-2
2,266146E-2
2,233715E-2
2,687746E-2
3,952548E-2
3,790394E-2
3,239070E-2
4,082271E-2
5,055195E-2
4,957903E-2
4,828180E-2
5,347073E-2
5,833535E-2
5,379503E-2
5,476796E-2
6,287566E-2
7,065906E-2
6,514582E-2
5,930827E-2
6,255135E-2
6,903752E-2
6,709167E-2
6,547013E-2
6,774028E-2
6,838890E-2
5,703812E-2
5,833535E-2
6,287566E-2
6,222705E-2
5,671381E-2
5,379503E-2
5,444365E-2
5,347073E-2
4,828180E-2
4,763318E-2
5,120057E-2
4,925472E-2
3,790394E-2
3,920117E-2
4,536302E-2
4,341718E-2
3,757963E-2
3,466086E-2
3,920117E-2
3,887686E-2
3,109347E-2
3,174208E-2
3,984979E-2
3,498517E-2
2,525592E-2
2,849900E-2
3,368793E-2
3,141778E-2
2,752608E-2
2,622885E-2
2,720177E-2
2,039130E-2
2,006699E-2
2,266146E-2
2,817469E-2
2,136422E-2
1,714822E-2
1,909407E-2
2,395869E-2
1,033775E-2
-4,256115E-3
-1,171520E-2
-2,209306E-2
-4,803771E-2
-6,846912E-2
-6,879343E-2
-3,344384E-2
-3,283190E-3
4,601164E-2
1,523847E-1
3,090255E-1
4,822060E-1
6,858715E-1
8,781862E-1
1,011153E+0
1,086716E+0
1,063690E+0
9,556959E-1
8,360262E-1
7,539762E-1
6,790611E-1
6,148481E-1
5,396086E-1
4,173444E-1
2,561633E-1
7,519937E-2
-1,433843E-1
-3,849938E-1
-6,152526E-1
-8,150263E-1
-9,765318E-1
-1,078364E+0
-1,117281E+0
-1,099769E+0
-1,054366E+0
-9,713428E-1
-8,656184E-1
-7,488675E-1
-6,428187E-1
-5,422832E-1
-4,417477E-1
-3,558061E-1
-2,899715E-1
-2,354878E-1
-1,891117E-1
-1,531135E-1
-1,349523E-1
-1,119264E-1
-8,825191E-2
-6,749619E-2
-5,873987E-2
-4,609186E-2
-2,728199E-2
-1,722844E-2
-6,850580E-3
6,121744E-3
2,655315E-2
3,563378E-2
3,433655E-2
4,439010E-2
5,768673E-2
6,482151E-2
6,384859E-2
6,709167E-2
7,357783E-2
7,228060E-2
7,033475E-2
7,130767E-2
7,617229E-2
7,228060E-2
6,417289E-2
6,709167E-2
7,487506E-2
6,709167E-2
6,514582E-2
6,579443E-2
6,449720E-2
5,509227E-2
5,509227E-2
5,898396E-2
6,092981E-2
5,184919E-2
4,568733E-2
4,730887E-2
4,860611E-2
4,114702E-2
4,114702E-2
4,276856E-2
4,244425E-2
3,141778E-2
3,076916E-2
3,628240E-2
4,049840E-2
3,239070E-2
2,914762E-2
3,076916E-2
3,206639E-2
2,655315E-2
2,687746E-2
3,239070E-2
3,433655E-2
2,460731E-2
2,655315E-2
3,303932E-2
3,466086E-2
2,979624E-2
3,141778E-2
3,401224E-2
3,076916E-2
2,687746E-2
2,785039E-2
3,660671E-2
3,433655E-2
2,558023E-2
2,914762E-2
3,368793E-2
3,044485E-2
2,947193E-2
3,109347E-2
3,336362E-2
2,460731E-2
2,590454E-2
3,076916E-2
3,725532E-2
2,817469E-2
2,331007E-2
2,720177E-2
2,947193E-2
2,655315E-2
2,882331E-2
3,466086E-2
3,303932E-2
2,363438E-2
2,590454E-2
3,141778E-2
3,433655E-2
2,979624E-2
2,785039E-2
3,076916E-2
3,141778E-2
2,266146E-2
1,974268E-2
2,817469E-2
2,590454E-2
1,260791E-2
1,552668E-2
2,168853E-2
2,331007E-2
1,649960E-2
1,585099E-2
1,649960E-2
1,455375E-2
1,131067E-2
1,325652E-2
2,103992E-2
2,136422E-2
1,358083E-2
2,039130E-2
2,752608E-2
2,720177E-2
2,395869E-2
2,720177E-2
3,206639E-2
2,622885E-2
2,428300E-2
2,687746E-2
3,368793E-2
2,979624E-2
2,201284E-2
2,752608E-2
3,336362E-2
2,882331E-2
2,720177E-2
2,882331E-2
3,239070E-2
2,558023E-2
2,525592E-2
2,882331E-2
3,563378E-2
3,076916E-2
2,428300E-2
2,687746E-2
3,174208E-2
2,817469E-2
2,882331E-2
3,174208E-2
3,336362E-2
2,622885E-2
2,395869E-2
2,785039E-2
3,433655E-2
2,849900E-2
2,266146E-2
2,460731E-2
2,882331E-2
2,558023E-2
2,622885E-2
3,109347E-2
3,141778E-2
2,201284E-2
2,168853E-2
2,395869E-2
2,914762E-2
2,687746E-2
2,493161E-2
2,428300E-2
2,720177E-2
1,909407E-2
1,974268E-2
2,622885E-2
2,622885E-2
1,747253E-2
2,006699E-2
2,428300E-2
2,428300E-2
1,974268E-2
1,552668E-2
1,876976E-2
1,812114E-2
1,066206E-2
1,195929E-2
2,136422E-2
1,714822E-2
6,770361E-3
1,066206E-2
1,682391E-2
1,552668E-2
1,001344E-2
1,066206E-2
1,325652E-2
7,094669E-3
4,500204E-3
1,098637E-2
1,974268E-2
1,390514E-2
5,473128E-3
8,391901E-3
1,390514E-2
1,390514E-2
1,228360E-2
1,617530E-2
1,974268E-2
1,163498E-2
1,001344E-2
1,682391E-2
2,493161E-2
1,747253E-2
1,358083E-2
1,747253E-2
2,363438E-2
1,682391E-2
1,487806E-2
1,649960E-2
1,909407E-2
1,325652E-2
1,260791E-2
1,585099E-2
1,909407E-2
1,131067E-2
6,121744E-3
1,066206E-2
1,455375E-2
9,040517E-3
6,770361E-3
1,358083E-2
9,689133E-3
-1,337342E-3
4,500204E-3
1,195929E-2
1,325652E-2
8,067593E-3
4,175896E-3
6,770361E-3
5,473128E-3
-6,887257E-4
2,841986E-4
6,446052E-3
7,743285E-3
-3,644176E-4
3,202971E-3
6,121744E-3
5,148820E-3
1,257123E-3
-1,013034E-3
1,257123E-3
-2,958882E-3
-8,472120E-3
-4,904731E-3
1,257123E-3
-2,958882E-3
-1,236382E-2
-1,074228E-2
-7,499196E-3
-9,769352E-3
-1,917429E-2
-2,468752E-2
-2,274168E-2
-2,663337E-2
-2,890353E-2
-2,663337E-2
-2,209306E-2
-2,857922E-2
-3,668692E-2
-3,441677E-2
-2,987645E-2
-3,214661E-2
-3,441677E-2
-3,052507E-2
-2,468752E-2
-3,052507E-2
-2,922784E-2
-2,403891E-2
-1,333674E-2
-1,463397E-2
-1,690413E-2
-6,526271E-3
4,500204E-3
8,391901E-3
1,325652E-2
2,233715E-2
3,239070E-2
3,076916E-2
3,952548E-2
5,249780E-2
6,514582E-2
6,806459E-2
7,260490E-2
8,428000E-2
9,627940E-2
9,563078E-2
1,008197E-1
1,092517E-1
1,128191E-1
1,060086E-1
1,099003E-1
1,134677E-1
1,134677E-1
1,073059E-1
1,069816E-1
1,086031E-1
1,030899E-1
9,336062E-2
8,914462E-2
9,400924E-2
8,719877E-2
7,422644E-2
7,228060E-2
7,455075E-2
7,065906E-2
6,319997E-2
6,060550E-2
6,157843E-2
5,347073E-2
4,860611E-2
4,698456E-2
5,087626E-2
4,471441E-2
3,757963E-2
3,757963E-2
4,406579E-2
3,952548E-2
3,498517E-2
3,952548E-2
3,920117E-2
2,655315E-2
2,687746E-2
2,914762E-2
3,368793E-2
2,785039E-2
2,363438E-2
2,849900E-2
3,401224E-2
2,882331E-2
2,817469E-2
3,271501E-2
3,206639E-2
2,428300E-2
2,590454E-2
2,947193E-2
3,595809E-2
3,109347E-2
2,785039E-2
3,239070E-2
3,271501E-2
2,882331E-2
3,174208E-2
3,920117E-2
3,855255E-2
2,720177E-2
2,979624E-2
3,368793E-2
3,239070E-2
2,979624E-2
3,012054E-2
3,563378E-2
3,044485E-2
2,655315E-2
2,590454E-2
3,239070E-2
2,817469E-2
1,844545E-2
2,168853E-2
2,590454E-2
2,331007E-2
1,909407E-2
2,136422E-2
2,331007E-2
1,455375E-2
1,390514E-2
1,585099E-2
2,071561E-2
1,649960E-2
9,364825E-3
1,422945E-2
1,876976E-2
1,293221E-2
1,001344E-2
1,066206E-2
1,260791E-2
5,473128E-3
5,148820E-3
8,067593E-3
1,455375E-2
8,391901E-3
-3,644176E-4
2,878663E-3
6,121744E-3
-1,337342E-3
-1,013034E-3
9,328148E-4
1,257123E-3
-7,823504E-3
-9,120736E-3
-4,904731E-3
-1,337342E-3
-9,769352E-3
-1,463397E-2
-1,366105E-2
-1,301243E-2
-2,176875E-2
-2,663337E-2
-2,663337E-2
-2,728199E-2
-3,798416E-2
-3,928139E-2
-3,441677E-2
-3,214661E-2
-4,252447E-2
-4,674048E-2
-4,447032E-2
-4,836202E-2
-5,192940E-2
-5,030786E-2
-4,447032E-2
-4,576755E-2
-5,387525E-2
-5,030786E-2
-4,349739E-2
-4,284878E-2
-4,576755E-2
-4,576755E-2
-4,544324E-2
-4,901063E-2
-5,160510E-2
-4,771340E-2
-4,057862E-2
-4,609186E-2
-5,582110E-2
-5,257802E-2
-4,576755E-2
-4,836202E-2
-5,095648E-2
-4,965925E-2
-4,836202E-2
-5,257802E-2
-5,517249E-2
-4,836202E-2
-4,057862E-2
-4,738909E-2
-5,711833E-2
-5,517249E-2
-4,998356E-2
-5,192940E-2
-5,128079E-2
-4,771340E-2
-4,414601E-2
-5,290233E-2
-5,225371E-2
-4,836202E-2
-4,284878E-2
-4,998356E-2
-5,355095E-2
-4,803771E-2
-4,252447E-2
-4,544324E-2
-4,349739E-2
-3,668692E-2
-3,311954E-2
-4,025431E-2
-3,733554E-2
-3,182230E-2
-2,890353E-2
-3,311954E-2
-3,247092E-2
-2,987645E-2
-3,117369E-2
-3,603831E-2
-3,311954E-2
-2,339029E-2
-2,566045E-2
-3,247092E-2
-2,955215E-2
-2,176875E-2
-2,306598E-2
-2,566045E-2
-2,339029E-2
-1,755275E-2
-2,241737E-2
-2,014721E-2
-1,495828E-2
-7,499196E-3
-1,139089E-2
-1,495828E-2
-8,472120E-3
-1,985958E-3
-5,877655E-3
-6,850580E-3
-2,958882E-3
1,905739E-3
-4,904731E-3
-2,958882E-3
1,581431E-3
5,148820E-3
2,841986E-4
-3,607499E-3
1,257123E-3
5,797436E-3
1,581431E-3
2,554355E-3
1,228360E-2
1,617530E-2
5,797436E-3
8,391901E-3
1,422945E-2
1,682391E-2
1,358083E-2
1,390514E-2
1,844545E-2
1,844545E-2
1,520237E-2
1,714822E-2
2,395869E-2
2,233715E-2
1,293221E-2
1,520237E-2
2,006699E-2
2,039130E-2
1,455375E-2
1,325652E-2
1,779684E-2
1,520237E-2
1,260791E-2
1,617530E-2
2,233715E-2
1,714822E-2
1,098637E-2
1,293221E-2
2,039130E-2
1,844545E-2
1,779684E-2
2,071561E-2
2,331007E-2
1,649960E-2
1,779684E-2
2,525592E-2
3,303932E-2
2,622885E-2
2,103992E-2
2,395869E-2
3,012054E-2
2,493161E-2
2,363438E-2
2,914762E-2
3,044485E-2
2,331007E-2
2,752608E-2
3,368793E-2
3,466086E-2
3,109347E-2
2,817469E-2
3,239070E-2
3,076916E-2
2,849900E-2
3,271501E-2
4,211994E-2
3,790394E-2
3,012054E-2
3,206639E-2
3,660671E-2
3,595809E-2
3,109347E-2
3,563378E-2
3,984979E-2
2,914762E-2
2,849900E-2
3,303932E-2
3,757963E-2
3,174208E-2
2,558023E-2
2,817469E-2
3,336362E-2
3,076916E-2
2,882331E-2
3,368793E-2
3,498517E-2
2,622885E-2
2,882331E-2
3,498517E-2
3,920117E-2
3,433655E-2
2,947193E-2
3,433655E-2
3,498517E-2
3,076916E-2
3,303932E-2
3,952548E-2
3,952548E-2
2,882331E-2
3,206639E-2
3,887686E-2
3,887686E-2
3,466086E-2
3,141778E-2
3,498517E-2
3,530947E-2
3,271501E-2
3,466086E-2
4,114702E-2
3,660671E-2
2,655315E-2
3,076916E-2
3,757963E-2
3,725532E-2
3,498517E-2
3,693101E-2
3,693101E-2
2,979624E-2
2,914762E-2
3,563378E-2
4,114702E-2
3,563378E-2
3,141778E-2
3,368793E-2
3,693101E-2
2,817469E-2
2,493161E-2
2,979624E-2
3,336362E-2
2,071561E-2
1,876976E-2
2,168853E-2
2,525592E-2
2,039130E-2
1,682391E-2
1,714822E-2
1,779684E-2
1,293221E-2
1,649960E-2
2,460731E-2
2,168853E-2
1,390514E-2
1,876976E-2
2,882331E-2
3,563378E-2
3,141778E-2
3,012054E-2
3,433655E-2
3,595809E-2
3,174208E-2
3,498517E-2
4,601164E-2
4,471441E-2
3,466086E-2
3,595809E-2
4,374148E-2
4,374148E-2
4,049840E-2
4,147133E-2
4,211994E-2
3,433655E-2
3,433655E-2
3,757963E-2
4,601164E-2
4,049840E-2
3,336362E-2
3,790394E-2
4,276856E-2
3,693101E-2
3,595809E-2
4,114702E-2
4,179564E-2
3,206639E-2
3,401224E-2
3,757963E-2
4,406579E-2
3,952548E-2
3,303932E-2
3,303932E-2
3,757963E-2
3,174208E-2
2,947193E-2
3,433655E-2
3,628240E-2
2,493161E-2
2,622885E-2
3,206639E-2
3,660671E-2
3,044485E-2
2,720177E-2
2,914762E-2
2,947193E-2
2,298577E-2
2,428300E-2
3,530947E-2
3,822825E-2
3,271501E-2
3,952548E-2
5,574088E-2
7,163198E-2
8,265846E-2
1,056843E-1
1,280616E-1
1,267644E-1
1,186567E-1
1,060086E-1
9,660370E-2
8,460430E-2
7,033475E-2
6,709167E-2
6,871321E-2
6,190274E-2
4,957903E-2
3,174208E-2
1,131067E-2
-1,625551E-2
-4,057862E-2
-5,452387E-2
-5,971280E-2
-6,976635E-2
-7,884698E-2
-7,495528E-2
-6,490173E-2
-6,392880E-2
-5,711833E-2
-4,479463E-2
-3,344384E-2
-3,084938E-2
-2,371460E-2
-1,236382E-2
2,841986E-4
-1,013034E-3
-2,958882E-3
2,878663E-3
1,131067E-2
9,689133E-3
1,195929E-2
1,682391E-2
2,103992E-2
1,552668E-2
1,779684E-2
2,493161E-2
3,401224E-2
2,849900E-2
2,720177E-2
3,271501E-2
3,984979E-2
3,693101E-2
4,017409E-2
4,698456E-2
4,828180E-2
4,082271E-2
4,049840E-2
4,439010E-2
5,055195E-2
4,406579E-2
4,309287E-2
4,471441E-2
4,341718E-2
4,017409E-2
4,114702E-2
4,601164E-2
4,049840E-2
2,655315E-2
2,914762E-2
3,628240E-2
3,693101E-2
3,044485E-2
2,947193E-2
3,109347E-2
3,012054E-2
2,622885E-2
2,720177E-2
3,466086E-2
3,303932E-2
2,266146E-2
2,558023E-2
3,271501E-2
3,303932E-2
3,206639E-2
3,368793E-2
3,660671E-2
3,271501E-2
3,141778E-2
3,336362E-2
4,147133E-2
3,401224E-2
2,590454E-2
2,979624E-2
3,401224E-2
2,914762E-2
2,655315E-2
2,785039E-2
2,979624E-2
2,103992E-2
2,039130E-2
2,363438E-2
2,331007E-2
1,905739E-3
-1,657982E-2
-2,339029E-2
-3,928139E-2
-6,587465E-2
-7,787405E-2
-4,674048E-2
-7,174888E-3
2,817469E-2
1,235213E-1
2,785405E-1
4,565857E-1
6,505219E-1
8,447825E-1
9,907212E-1
1,088662E+0
1,081527E+0
9,767759E-1
8,574305E-1
7,766778E-1
6,949522E-1
6,297662E-1
5,700935E-1
4,572343E-1
2,970261E-1
1,128191E-1
-9,700823E-2
-3,386178E-1
-5,792544E-1
-7,900546E-1
-9,486413E-1
-1,063771E+0
-1,123119E+0
-1,114363E+0
-1,063771E+0
-9,895041E-1
-8,925360E-1
-7,806497E-1
-6,661689E-1
-5,656334E-1
-4,683410E-1
-3,788320E-1
-2,997008E-1
-2,481358E-1
-2,056514E-1
-1,647886E-1
-1,330064E-1
-1,174396E-1
-9,927839E-2
-8,111713E-2
-6,328019E-2
-5,971280E-2
-4,317309E-2
-2,436322E-2
-8,796428E-3
-1,985958E-3
8,067593E-3
2,201284E-2
3,336362E-2
3,693101E-2
4,698456E-2
5,930827E-2
6,319997E-2
5,768673E-2
6,384859E-2
7,357783E-2
7,746953E-2
7,617229E-2
7,584799E-2
7,746953E-2
7,292921E-2
7,163198E-2
7,487506E-2
8,265846E-2
7,746953E-2
6,676736E-2
6,676736E-2
7,357783E-2
7,033475E-2
6,611874E-2
6,871321E-2
6,903752E-2
5,736242E-2
5,282211E-2
5,314642E-2
5,930827E-2
5,217349E-2
4,374148E-2
4,406579E-2
4,633595E-2
4,049840E-2
3,984979E-2
3,887686E-2
3,887686E-2
2,849900E-2
2,849900E-2
3,401224E-2
3,855255E-2
3,012054E-2
2,493161E-2
2,752608E-2
3,239070E-2
2,720177E-2
2,752608E-2
3,303932E-2
3,725532E-2
2,817469E-2
2,914762E-2
3,498517E-2
3,822825E-2
3,174208E-2
3,076916E-2
3,498517E-2
3,563378E-2
3,239070E-2
3,433655E-2
4,244425E-2
4,211994E-2
3,109347E-2
3,368793E-2
3,952548E-2
4,049840E-2
3,790394E-2
4,049840E-2
4,601164E-2
4,114702E-2
3,660671E-2
3,952548E-2
4,666026E-2
4,276856E-2
3,303932E-2
3,887686E-2
4,471441E-2
3,984979E-2
4,114702E-2
4,147133E-2
4,179564E-2
3,141778E-2
2,655315E-2
3,012054E-2
3,660671E-2
2,979624E-2
2,395869E-2
2,622885E-2
3,044485E-2
2,493161E-2
2,590454E-2
2,720177E-2
2,947193E-2
2,201284E-2
2,428300E-2
3,206639E-2
3,628240E-2
3,206639E-2
2,849900E-2
3,012054E-2
3,498517E-2
2,947193E-2
3,336362E-2
3,952548E-2
4,049840E-2
2,979624E-2
2,979624E-2
3,628240E-2
3,757963E-2
3,044485E-2
2,817469E-2
3,174208E-2
3,206639E-2
2,720177E-2
2,849900E-2
3,498517E-2
3,206639E-2
2,266146E-2
2,363438E-2
2,979624E-2
2,817469E-2
2,331007E-2
2,558023E-2
2,558023E-2
2,460731E-2
2,331007E-2
2,590454E-2
3,368793E-2
2,817469E-2
1,909407E-2
2,071561E-2
2,785039E-2
2,622885E-2
2,655315E-2
2,882331E-2
2,979624E-2
2,298577E-2
2,136422E-2
2,168853E-2
2,720177E-2
2,071561E-2
1,682391E-2
2,103992E-2
2,460731E-2
1,747253E-2
1,747253E-2
2,201284E-2
2,201284E-2
1,228360E-2
1,390514E-2
1,876976E-2
2,201284E-2
1,617530E-2
1,358083E-2
1,876976E-2
2,233715E-2
1,455375E-2
1,455375E-2
1,941838E-2
2,168853E-2
1,228360E-2
1,455375E-2
2,071561E-2
2,266146E-2
1,552668E-2
1,390514E-2
1,649960E-2
1,358083E-2
1,033775E-2
1,195929E-2
1,844545E-2
1,617530E-2
5,473128E-3
7,418977E-3
1,390514E-2
1,293221E-2
8,716209E-3
8,716209E-3
9,040517E-3
6,770361E-3
2,554355E-3
3,527280E-3
1,163498E-2
9,689133E-3
3,851588E-3
3,851588E-3
7,418977E-3
7,418977E-3
2,878663E-3
4,500204E-3
7,418977E-3
2,878663E-3
-1,661650E-3
-6,887257E-4
8,067593E-3
4,500204E-3
-2,958882E-3
-6,887257E-4
7,094669E-3
3,851588E-3
1,257123E-3
1,581431E-3
4,500204E-3
-6,887257E-4
-3,283190E-3
1,905739E-3
1,033775E-2
7,418977E-3
6,085067E-4
2,878663E-3
1,098637E-2
7,743285E-3
4,500204E-3
6,770361E-3
1,033775E-2
4,824512E-3
4,500204E-3
1,163498E-2
1,682391E-2
1,001344E-2
4,824512E-3
8,391901E-3
1,649960E-2
1,228360E-2
1,066206E-2
1,390514E-2
1,520237E-2
6,446052E-3
7,418977E-3
1,358083E-2
2,071561E-2
1,422945E-2
1,195929E-2
1,422945E-2
1,747253E-2
1,260791E-2
1,422945E-2
2,006699E-2
2,103992E-2
1,260791E-2
1,487806E-2
2,136422E-2
2,687746E-2
2,168853E-2
1,844545E-2
1,974268E-2
1,876976E-2
1,552668E-2
1,779684E-2
2,558023E-2
2,298577E-2
1,552668E-2
1,747253E-2
2,622885E-2
2,785039E-2
2,460731E-2
2,752608E-2
3,303932E-2
3,336362E-2
3,628240E-2
4,439010E-2
5,606519E-2
5,768673E-2
5,736242E-2
6,838890E-2
8,103691E-2
8,622584E-2
9,303631E-2
1,011440E-1
1,095760E-1
1,082788E-1
1,134677E-1
1,215754E-1
1,338991E-1
1,326019E-1
1,274130E-1
1,316290E-1
1,368179E-1
1,316290E-1
1,309804E-1
1,332505E-1
1,322776E-1
1,193053E-1
1,150893E-1
1,150893E-1
1,137920E-1
1,024412E-1
9,206339E-2
9,011754E-2
9,044185E-2
7,844245E-2
7,228060E-2
7,065906E-2
6,709167E-2
5,120057E-2
4,601164E-2
4,601164E-2
4,309287E-2
3,303932E-2
2,428300E-2
2,428300E-2
2,233715E-2
1,358083E-2
1,001344E-2
1,195929E-2
9,689133E-3
-4,580423E-3
-6,201963E-3
-1,661650E-3
-1,337342E-3
-1,106658E-2
-1,301243E-2
-1,106658E-2
-1,722844E-2
-2,371460E-2
-2,241737E-2
-1,884998E-2
-2,306598E-2
-3,409246E-2
-3,182230E-2
-2,533614E-2
-3,052507E-2
-3,636262E-2
-3,636262E-2
-3,603831E-2
-4,317309E-2
-4,771340E-2
-4,576755E-2
-4,220016E-2
-4,771340E-2
-5,614541E-2
-5,549679E-2
-4,933494E-2
-5,646972E-2
-5,873987E-2
-5,517249E-2
-5,517249E-2
-6,425311E-2
-6,587465E-2
-6,360450E-2
-5,873987E-2
-6,944204E-2
-7,527959E-2
-7,203651E-2
-6,522604E-2
-7,106358E-2
-7,268512E-2
-6,749619E-2
-7,041497E-2
-8,014421E-2
-7,754974E-2
-7,138789E-2
-6,846912E-2
-7,268512E-2
-7,463097E-2
-7,041497E-2
-6,944204E-2
-7,300943E-2
-6,911773E-2
-6,101003E-2
-6,036142E-2
-6,749619E-2
-6,490173E-2
-5,744264E-2
-5,614541E-2
-6,036142E-2
-5,809126E-2
-5,452387E-2
-5,646972E-2
-5,679403E-2
-5,419956E-2
-4,641617E-2
-4,901063E-2
-5,614541E-2
-5,128079E-2
-4,414601E-2
-4,544324E-2
-4,803771E-2
-4,317309E-2
-4,122724E-2
-4,771340E-2
-4,479463E-2
-4,090293E-2
-3,409246E-2
-3,960570E-2
-4,349739E-2
-3,895708E-2
-3,279523E-2
-3,538969E-2
-3,506538E-2
-3,149799E-2
-2,825491E-2
-3,538969E-2
-3,376815E-2
-2,922784E-2
-1,982290E-2
-2,468752E-2
-3,084938E-2
-2,630907E-2
-1,917429E-2
-2,209306E-2
-2,079583E-2
-1,722844E-2
-1,528259E-2
-2,112014E-2
-1,690413E-2
-1,171520E-2
-4,904731E-3
-8,796428E-3
-1,171520E-2
-9,120736E-3
-5,553347E-3
-6,850580E-3
-4,580423E-3
2,230047E-3
4,824512E-3
-4,256115E-3
-1,661650E-3
5,148820E-3
9,040517E-3
2,554355E-3
2,554355E-3
9,364825E-3
5,473128E-3
-1,985958E-3
9,328148E-4
8,391901E-3
5,797436E-3
-1,337342E-3
6,085067E-4
8,067593E-3
9,689133E-3
6,446052E-3
6,121744E-3
7,094669E-3
4,500204E-3
3,851588E-3
1,033775E-2
1,974268E-2
1,779684E-2
1,163498E-2
1,844545E-2
2,558023E-2
2,331007E-2
2,233715E-2
2,655315E-2
3,076916E-2
2,525592E-2
2,298577E-2
2,882331E-2
3,595809E-2
3,141778E-2
2,233715E-2
2,525592E-2
3,206639E-2
2,655315E-2
2,687746E-2
3,076916E-2
3,141778E-2
2,168853E-2
2,428300E-2
2,720177E-2
3,044485E-2
2,460731E-2
2,233715E-2
2,525592E-2
2,752608E-2
2,201284E-2
2,298577E-2
3,044485E-2
2,882331E-2
2,039130E-2
2,266146E-2
2,752608E-2
3,141778E-2
2,687746E-2
2,817469E-2
3,109347E-2
2,752608E-2
2,460731E-2
2,849900E-2
3,757963E-2
3,498517E-2
2,655315E-2
2,914762E-2
3,530947E-2
3,628240E-2
3,303932E-2
3,368793E-2
3,757963E-2
3,271501E-2
2,914762E-2
3,206639E-2
4,082271E-2
3,530947E-2
2,752608E-2
3,109347E-2
3,790394E-2
3,433655E-2
3,239070E-2
3,693101E-2
3,822825E-2
2,817469E-2
2,882331E-2
3,141778E-2
3,855255E-2
3,336362E-2
2,622885E-2
2,882331E-2
3,466086E-2
2,817469E-2
2,687746E-2
3,044485E-2
3,076916E-2
2,168853E-2
2,460731E-2
2,817469E-2
3,303932E-2
2,720177E-2
2,266146E-2
2,493161E-2
2,655315E-2
2,266146E-2
2,428300E-2
3,206639E-2
3,336362E-2
2,266146E-2
2,558023E-2
3,336362E-2
3,530947E-2
3,141778E-2
2,882331E-2
3,466086E-2
3,206639E-2
2,720177E-2
3,109347E-2
3,822825E-2
3,595809E-2
2,687746E-2
2,979624E-2
3,498517E-2
3,790394E-2
3,206639E-2
3,012054E-2
3,271501E-2
2,849900E-2
2,720177E-2
3,044485E-2
3,660671E-2
3,401224E-2
2,622885E-2
2,914762E-2
3,660671E-2
3,433655E-2
3,271501E-2
3,498517E-2
3,757963E-2
2,914762E-2
3,044485E-2
3,466086E-2
4,049840E-2
3,466086E-2
2,785039E-2
3,303932E-2
3,984979E-2
3,206639E-2
3,271501E-2
3,790394E-2
3,757963E-2
2,849900E-2
3,012054E-2
3,530947E-2
3,952548E-2
3,303932E-2
3,109347E-2
3,271501E-2
3,433655E-2
2,817469E-2
3,044485E-2
3,822825E-2
3,595809E-2
2,622885E-2
2,622885E-2
3,433655E-2
3,628240E-2
2,979624E-2
2,558023E-2
2,266146E-2
1,747253E-2
1,617530E-2
1,941838E-2
2,590454E-2
2,233715E-2
1,487806E-2
1,552668E-2
2,201284E-2
1,941838E-2
1,455375E-2
1,585099E-2
1,909407E-2
1,325652E-2
1,520237E-2
2,168853E-2
2,914762E-2
2,558023E-2
2,103992E-2
2,363438E-2
3,109347E-2
2,914762E-2
2,979624E-2
3,466086E-2
3,433655E-2
2,687746E-2
2,882331E-2
3,336362E-2
3,920117E-2
3,336362E-2
2,979624E-2
3,466086E-2
3,660671E-2
3,044485E-2
3,174208E-2
4,049840E-2
3,855255E-2
2,785039E-2
2,882331E-2
3,530947E-2
3,822825E-2
3,368793E-2
3,433655E-2
3,660671E-2
3,141778E-2
2,817469E-2
3,012054E-2
3,530947E-2
3,109347E-2
2,168853E-2
2,558023E-2
3,336362E-2
3,109347E-2
2,460731E-2
2,460731E-2
2,817469E-2
2,136422E-2
2,006699E-2
2,363438E-2
2,817469E-2
2,428300E-2
1,682391E-2
1,941838E-2
2,622885E-2
2,363438E-2
1,876976E-2
1,747253E-2
1,974268E-2
1,325652E-2
1,325652E-2
1,714822E-2
2,331007E-2
1,747253E-2
8,391901E-3
1,163498E-2
1,682391E-2
1,195929E-2
1,033775E-2
1,585099E-2
2,136422E-2
1,682391E-2
2,233715E-2
3,012054E-2
3,855255E-2
4,374148E-2
5,574088E-2
7,714522E-2
1,076302E-1
1,202782E-1
1,225484E-1
1,222240E-1
1,063329E-1
8,168553E-2
7,195629E-2
7,584799E-2
7,714522E-2
6,482151E-2
5,509227E-2
4,633595E-2
2,590454E-2
1,257123E-3
-1,884998E-2
-3,376815E-2
-5,452387E-2
-7,171220E-2
-7,333374E-2
-7,106358E-2
-6,976635E-2
-7,138789E-2
-6,328019E-2
-5,257802E-2
-4,609186E-2
-3,928139E-2
-2,760630E-2
-1,366105E-2
-8,796428E-3
-1,106658E-2
-2,310266E-3
8,391901E-3
9,364825E-3
1,066206E-2
1,422945E-2
2,201284E-2
1,844545E-2
2,006699E-2
2,622885E-2
3,498517E-2
3,336362E-2
2,914762E-2
3,628240E-2
4,406579E-2
4,309287E-2
4,471441E-2
4,957903E-2
5,379503E-2
4,795749E-2
5,055195E-2
5,282211E-2
5,865966E-2
5,314642E-2
4,893041E-2
5,347073E-2
5,347073E-2
4,763318E-2
5,087626E-2
5,476796E-2
5,444365E-2
4,730887E-2
4,698456E-2
4,763318E-2
5,120057E-2
4,374148E-2
3,822825E-2
4,114702E-2
4,049840E-2
3,336362E-2
3,109347E-2
3,693101E-2
3,660671E-2
2,428300E-2
2,493161E-2
3,044485E-2
3,174208E-2
2,460731E-2
2,136422E-2
2,395869E-2
2,039130E-2
1,682391E-2
1,844545E-2
2,590454E-2
2,395869E-2
1,390514E-2
1,876976E-2
2,395869E-2
2,006699E-2
1,812114E-2
1,909407E-2
2,103992E-2
1,325652E-2
1,293221E-2
2,039130E-2
2,687746E-2
1,909407E-2
6,770361E-3
-2,310266E-3
-9,769352E-3
-2,955215E-2
-4,771340E-2
-6,490173E-2
-7,009066E-2
-4,836202E-2
-9,120736E-3
4,763318E-2
1,530333E-1
3,012421E-1
4,721525E-1
6,784124E-1
8,684570E-1
9,994775E-1
1,087689E+0
1,068231E+0
9,534257E-1
8,253240E-1
7,523547E-1
6,871688E-1
6,197127E-1
5,444732E-1
4,280466E-1
2,681627E-1
7,746953E-2
-1,404655E-1
-3,729944E-1
-5,980642E-1
-8,095131E-1
-9,749102E-1
-1,070905E+0
-1,107228E+0
-1,098472E+0
-1,046582E+0
-9,616136E-1
-8,604295E-1
-7,579481E-1
-6,467104E-1
-5,357971E-1
-4,329914E-1
-3,590492E-1
-2,941876E-1
-2,328933E-1
-1,871659E-1
-1,602483E-1
-1,307363E-1
-1,028458E-1
-8,436021E-2
-7,722544E-2
-6,036142E-2
-4,252447E-2
-2,436322E-2
-1,625551E-2
-2,310266E-3
1,358083E-2
2,622885E-2
3,174208E-2
4,114702E-2
5,379503E-2
6,157843E-2
5,930827E-2
6,384859E-2
7,519937E-2
8,038830E-2
7,357783E-2
7,487506E-2
7,811814E-2
7,487506E-2
6,968613E-2
7,130767E-2
7,714522E-2
7,584799E-2
6,449720E-2
6,774028E-2
7,552368E-2
7,098336E-2
6,741597E-2
6,903752E-2
6,968613E-2
6,125412E-2
5,703812E-2
5,865966E-2
6,319997E-2
5,606519E-2
4,925472E-2
4,925472E-2
4,763318E-2
4,179564E-2
4,017409E-2
4,211994E-2
4,179564E-2
2,849900E-2
2,947193E-2
3,076916E-2
3,368793E-2
2,622885E-2
2,201284E-2
2,460731E-2
2,493161E-2
2,039130E-2
2,298577E-2
2,979624E-2
2,720177E-2
1,779684E-2
2,103992E-2
2,849900E-2
3,141778E-2
2,752608E-2
2,687746E-2
3,012054E-2
2,849900E-2
2,655315E-2
2,947193E-2
3,725532E-2
3,628240E-2
2,785039E-2
2,882331E-2
3,660671E-2
3,822825E-2
3,466086E-2
3,660671E-2
3,952548E-2
3,498517E-2
3,239070E-2
3,563378E-2
4,341718E-2
4,082271E-2
3,141778E-2
3,530947E-2
4,082271E-2
4,049840E-2
3,984979E-2
4,147133E-2
4,276856E-2
3,563378E-2
3,498517E-2
3,822825E-2
4,439010E-2
3,725532E-2
2,947193E-2
3,433655E-2
3,984979E-2
3,466086E-2
3,336362E-2
3,952548E-2
4,082271E-2
3,109347E-2
3,174208E-2
3,401224E-2
4,114702E-2
3,433655E-2
3,109347E-2
3,368793E-2
3,530947E-2
3,141778E-2
3,336362E-2
3,920117E-2
4,082271E-2
2,817469E-2
2,914762E-2
3,433655E-2
3,628240E-2
2,687746E-2
2,525592E-2
2,882331E-2
2,979624E-2
2,590454E-2
2,817469E-2
3,303932E-2
2,947193E-2
2,201284E-2
2,331007E-2
3,044485E-2
3,239070E-2
2,752608E-2
2,752608E-2
2,785039E-2
2,266146E-2
1,909407E-2
2,331007E-2
3,141778E-2
2,785039E-2
1,876976E-2
1,876976E-2
2,201284E-2
1,682391E-2
1,617530E-2
1,812114E-2
1,812114E-2
1,033775E-2
7,094669E-3
9,689133E-3
1,520237E-2
9,689133E-3
3,851588E-3
5,797436E-3
9,689133E-3
4,500204E-3
4,175896E-3
7,418977E-3
6,446052E-3
-3,283190E-3
9,328148E-4
7,743285E-3
1,001344E-2
2,878663E-3
2,554355E-3
4,824512E-3
3,202971E-3
6,085067E-4
3,202971E-3
9,040517E-3
1,033775E-2
-1,337342E-3
9,328148E-4
1,001344E-2
1,195929E-2
6,446052E-3
7,743285E-3
1,098637E-2
1,001344E-2
6,446052E-3
6,446052E-3
9,689133E-3
5,797436E-3
1,257123E-3
7,094669E-3
1,358083E-2
9,040517E-3
7,743285E-3
1,228360E-2
1,552668E-2
6,446052E-3
7,418977E-3
1,195929E-2
2,136422E-2
1,649960E-2
1,131067E-2
1,682391E-2
2,590454E-2
2,103992E-2
2,103992E-2
2,720177E-2
2,785039E-2
2,071561E-2
2,331007E-2
2,882331E-2
3,433655E-2
2,882331E-2
2,622885E-2
2,947193E-2
3,206639E-2
2,655315E-2
2,752608E-2
3,433655E-2
3,530947E-2
2,817469E-2
2,882331E-2
3,887686E-2
3,984979E-2
3,401224E-2
3,790394E-2
3,887686E-2
3,401224E-2
3,368793E-2
3,822825E-2
4,503872E-2
4,017409E-2
3,303932E-2
3,628240E-2
4,374148E-2
3,790394E-2
3,887686E-2
4,244425E-2
4,341718E-2
3,303932E-2
3,595809E-2
3,984979E-2
4,536302E-2
3,920117E-2
3,239070E-2
3,628240E-2
3,660671E-2
3,076916E-2
3,076916E-2
3,498517E-2
3,660671E-2
2,233715E-2
1,844545E-2
2,331007E-2
2,525592E-2
1,617530E-2
1,260791E-2
1,422945E-2
1,455375E-2
7,743285E-3
7,743285E-3
1,195929E-2
1,066206E-2
2,841986E-4
1,257123E-3
5,148820E-3
4,824512E-3
-1,661650E-3
-1,013034E-3
1,257123E-3
-3,283190E-3
-3,607499E-3
-1,337342E-3
4,500204E-3
3,202971E-3
-3,931807E-3
2,841986E-4
8,391901E-3
7,418977E-3
8,067593E-3
1,649960E-2
2,622885E-2
2,493161E-2
2,882331E-2
3,660671E-2
4,860611E-2
4,828180E-2
4,536302E-2
5,411934E-2
6,741597E-2
6,611874E-2
7,130767E-2
7,844245E-2
8,168553E-2
7,260490E-2
7,487506E-2
7,941537E-2
8,395569E-2
7,519937E-2
7,033475E-2
6,903752E-2
6,449720E-2
5,606519E-2
5,411934E-2
5,509227E-2
4,860611E-2
3,401224E-2
2,947193E-2
2,947193E-2
2,525592E-2
1,163498E-2
2,554355E-3
-6,887257E-4
-8,796428E-3
-1,690413E-2
-2,047152E-2
-1,690413E-2
-2,436322E-2
-3,798416E-2
-3,960570E-2
-3,863277E-2
-4,187585E-2
-4,868632E-2
-4,933494E-2
-5,030786E-2
-5,646972E-2
-6,133434E-2
-5,906418E-2
-5,160510E-2
-5,841557E-2
-6,652327E-2
-6,360450E-2
-5,744264E-2
-6,133434E-2
-6,555034E-2
-6,263157E-2
-6,165865E-2
-6,587465E-2
-6,782050E-2
-6,457742E-2
-5,549679E-2
-6,165865E-2
-6,944204E-2
-6,425311E-2
-5,841557E-2
-6,425311E-2
-6,490173E-2
-6,068572E-2
-5,711833E-2
-6,360450E-2
-6,068572E-2
-5,484818E-2
-4,868632E-2
-5,517249E-2
-5,646972E-2
-5,549679E-2
-5,257802E-2
-5,549679E-2
-5,030786E-2
-4,414601E-2
-4,349739E-2
-5,095648E-2
-4,674048E-2
-3,863277E-2
-3,668692E-2
-3,928139E-2
-3,928139E-2
-3,538969E-2
-3,733554E-2
-3,895708E-2
-3,376815E-2
-2,468752E-2
-3,052507E-2
-3,895708E-2
-3,214661E-2
-2,695768E-2
-2,630907E-2
-2,728199E-2
-2,825491E-2
-2,598476E-2
-2,987645E-2
-2,987645E-2
-2,630907E-2
-1,917429E-2
-2,241737E-2
-2,922784E-2
-2,533614E-2
-1,755275E-2
-2,144444E-2
-2,144444E-2
-1,755275E-2
-1,268813E-2
-1,949860E-2
-1,820136E-2
-1,139089E-2
-5,553347E-3
-1,139089E-2
-1,074228E-2
-7,174888E-3
-4,256115E-3
-8,147812E-3
-4,580423E-3
3,202971E-3
3,202971E-3
-4,580423E-3
-3,644176E-4
7,418977E-3
8,391901E-3
6,770361E-3
6,446052E-3
1,001344E-2
4,824512E-3
4,175896E-3
1,001344E-2
1,487806E-2
1,001344E-2
2,554355E-3
6,770361E-3
1,293221E-2
1,098637E-2
9,364825E-3
8,067593E-3
1,228360E-2
6,446052E-3
5,148820E-3
9,040517E-3
1,779684E-2
1,358083E-2
7,094669E-3
8,067593E-3
1,325652E-2
9,364825E-3
7,418977E-3
1,293221E-2
1,649960E-2
9,364825E-3
8,716209E-3
1,358083E-2
2,039130E-2
1,649960E-2
1,131067E-2
1,390514E-2
1,974268E-2
1,520237E-2
1,714822E-2
2,428300E-2
2,590454E-2
1,714822E-2
1,844545E-2
2,201284E-2
2,687746E-2
2,525592E-2
2,071561E-2
2,103992E-2
2,136422E-2
1,195929E-2
1,260791E-2
1,682391E-2
1,682391E-2
7,094669E-3
9,040517E-3
1,358083E-2
1,585099E-2
1,001344E-2
6,770361E-3
9,689133E-3
1,033775E-2
7,743285E-3
9,364825E-3
1,876976E-2
2,233715E-2
1,552668E-2
1,876976E-2
2,590454E-2
3,076916E-2
2,622885E-2
2,785039E-2
3,368793E-2
3,433655E-2
3,174208E-2
3,433655E-2
4,147133E-2
4,211994E-2
3,303932E-2
3,530947E-2
4,276856E-2
4,017409E-2
3,984979E-2
4,244425E-2
4,406579E-2
3,757963E-2
3,660671E-2
4,114702E-2
4,990334E-2
4,503872E-2
3,693101E-2
4,179564E-2
4,730887E-2
4,147133E-2
4,179564E-2
4,568733E-2
4,633595E-2
3,822825E-2
4,049840E-2
4,374148E-2
5,055195E-2
4,568733E-2
3,855255E-2
3,952548E-2
3,984979E-2
3,725532E-2
3,984979E-2
4,536302E-2
4,439010E-2
3,498517E-2
3,563378E-2
4,147133E-2
4,406579E-2
3,855255E-2
3,757963E-2
4,017409E-2
3,757963E-2
3,433655E-2
3,693101E-2
4,374148E-2
4,211994E-2
3,239070E-2
3,693101E-2
4,633595E-2
4,179564E-2
3,693101E-2
3,757963E-2
4,179564E-2
3,530947E-2
3,433655E-2
3,790394E-2
4,568733E-2
3,984979E-2
3,271501E-2
3,660671E-2
4,406579E-2
4,147133E-2
3,952548E-2
3,920117E-2
3,822825E-2
3,466086E-2
3,433655E-2
3,660671E-2
4,309287E-2
3,498517E-2
3,239070E-2
3,563378E-2
3,790394E-2
3,174208E-2
3,174208E-2
3,887686E-2
3,887686E-2
3,012054E-2
2,947193E-2
3,336362E-2
3,887686E-2
3,271501E-2
3,141778E-2
3,303932E-2
3,303932E-2
2,785039E-2
2,817469E-2
3,628240E-2
3,498517E-2
2,525592E-2
2,720177E-2
3,336362E-2
3,336362E-2
2,817469E-2
2,817469E-2
3,206639E-2
3,044485E-2
2,785039E-2
2,720177E-2
3,109347E-2
2,979624E-2
2,201284E-2
2,655315E-2
3,368793E-2
3,466086E-2
2,882331E-2
2,817469E-2
3,206639E-2
2,622885E-2
2,460731E-2
2,525592E-2
3,336362E-2
2,914762E-2
2,201284E-2
2,655315E-2
3,303932E-2
2,752608E-2
2,590454E-2
2,785039E-2
3,076916E-2
2,136422E-2
2,006699E-2
2,558023E-2
3,303932E-2
2,752608E-2
2,233715E-2
2,558023E-2
2,979624E-2
2,558023E-2
2,622885E-2
3,141778E-2
3,271501E-2
2,136422E-2
2,331007E-2
3,174208E-2
3,433655E-2
2,882331E-2
2,590454E-2
2,882331E-2
2,914762E-2
2,298577E-2
2,039130E-2
2,849900E-2
2,914762E-2
1,876976E-2
2,006699E-2
2,655315E-2
2,817469E-2
2,298577E-2
2,233715E-2
2,558023E-2
2,201284E-2
2,006699E-2
2,363438E-2
2,979624E-2
2,655315E-2
1,974268E-2
2,039130E-2
2,395869E-2
2,266146E-2
2,071561E-2
2,233715E-2
2,590454E-2
2,039130E-2
1,585099E-2
1,682391E-2
2,201284E-2
1,682391E-2
1,033775E-2
1,325652E-2
1,876976E-2
1,552668E-2
1,487806E-2
1,941838E-2
2,331007E-2
1,585099E-2
1,358083E-2
1,844545E-2
2,785039E-2
2,298577E-2
1,812114E-2
2,039130E-2
2,687746E-2
2,201284E-2
2,298577E-2
3,141778E-2
3,109347E-2
2,071561E-2
2,298577E-2
2,817469E-2
3,174208E-2
2,363438E-2
2,201284E-2
2,525592E-2
2,849900E-2
2,266146E-2
2,363438E-2
2,882331E-2
2,622885E-2
1,747253E-2
1,974268E-2
2,395869E-2
2,785039E-2
2,201284E-2
1,812114E-2
1,974268E-2
2,266146E-2
1,682391E-2
1,228360E-2
1,941838E-2
2,331007E-2
1,876976E-2
2,395869E-2
3,466086E-2
5,120057E-2
6,028120E-2
7,844245E-2
1,063329E-1
1,124948E-1
1,108733E-1
1,047114E-1
9,627940E-2
8,103691E-2
6,482151E-2
6,514582E-2
6,741597E-2
6,028120E-2
5,022765E-2
4,114702E-2
2,493161E-2
-5,877655E-3
-2,922784E-2
-4,511893E-2
-5,192940E-2
-6,490173E-2
-7,560390E-2
-7,463097E-2
-6,684758E-2
-6,555034E-2
-6,263157E-2
-4,836202E-2
-3,830846E-2
-3,960570E-2
-3,247092E-2
-1,982290E-2
-8,796428E-3
-1,268813E-2
-1,528259E-2
-9,445044E-3
-2,634574E-3
-6,201963E-3
-4,580423E-3
4,500204E-3
5,797436E-3
-4,904731E-3
2,841986E-4
1,033775E-2
1,682391E-2
1,649960E-2
1,617530E-2
2,331007E-2
2,622885E-2
2,752608E-2
3,498517E-2
4,471441E-2
4,309287E-2
3,595809E-2
3,887686E-2
4,860611E-2
4,990334E-2
4,763318E-2
4,601164E-2
4,828180E-2
4,341718E-2
4,082271E-2
4,503872E-2
4,957903E-2
4,211994E-2
3,725532E-2
3,984979E-2
4,406579E-2
3,984979E-2
3,822825E-2
4,179564E-2
4,406579E-2
3,368793E-2
3,174208E-2
3,822825E-2
4,536302E-2
3,952548E-2
3,336362E-2
3,595809E-2
4,244425E-2
3,498517E-2
3,174208E-2
3,498517E-2
3,693101E-2
2,493161E-2
2,493161E-2
2,914762E-2
3,174208E-2
2,525592E-2
2,039130E-2
2,233715E-2
2,460731E-2
1,747253E-2
1,617530E-2
2,168853E-2
1,909407E-2
1,131067E-2
1,617530E-2
2,395869E-2
2,428300E-2
1,066206E-2
-3,931807E-3
-1,171520E-2
-2,890353E-2
-5,225371E-2
-6,879343E-2
-5,355095E-2
-2,176875E-2
9,689133E-3
8,233415E-2
2,133546E-1
3,768059E-1
5,600400E-1
7,662999E-1
9,355888E-1
1,046178E+0
1,093527E+0
1,028990E+0
9,054281E-1
7,984065E-1
7,231670E-1
6,557109E-1
5,973354E-1
5,081507E-1
3,686982E-1
1,981121E-1
1,905739E-3
-2,306232E-1
-4,667195E-1
-6,901677E-1
-8,776178E-1
-1,017070E+0
-1,097499E+0
-1,112741E+0
-1,079337E+0
-1,019340E+0
-9,282099E-1
-8,176208E-1
-7,073561E-1
-6,068205E-1
-5,020690E-1
-4,083440E-1
-3,282399E-1
-2,682429E-1
-2,179751E-1
-1,774366E-1
-1,463031E-1
-1,239258E-1
-1,008999E-1
-7,560390E-2
-6,165865E-2
-5,841557E-2
-3,863277E-2
-1,690413E-2
-4,904731E-3
3,851588E-3
1,682391E-2
3,239070E-2
3,887686E-2
4,536302E-2
5,638950E-2
6,871321E-2
6,968613E-2
6,547013E-2
6,968613E-2
7,811814E-2
7,325352E-2
7,130767E-2
7,325352E-2
7,746953E-2
6,903752E-2
6,579443E-2
6,774028E-2
7,292921E-2
6,838890E-2
5,963258E-2
6,125412E-2
6,741597E-2
6,222705E-2
5,768673E-2
5,898396E-2
6,028120E-2
4,990334E-2
4,795749E-2
4,925472E-2
5,509227E-2
4,828180E-2
4,082271E-2
4,276856E-2
4,633595E-2
3,920117E-2
3,790394E-2
4,276856E-2
4,211994E-2
2,979624E-2
3,012054E-2
3,498517E-2
3,725532E-2
3,076916E-2
2,720177E-2
3,206639E-2
3,303932E-2
2,687746E-2
2,817469E-2
3,466086E-2
3,336362E-2
2,558023E-2
2,979624E-2
3,401224E-2
3,368793E-2
2,849900E-2
2,817469E-2
3,044485E-2
2,590454E-2
2,331007E-2
2,720177E-2
3,530947E-2
3,109347E-2
1,909407E-2
2,168853E-2
2,882331E-2
2,882331E-2
2,428300E-2
2,525592E-2
2,558023E-2
1,974268E-2
2,298577E-2
2,785039E-2
3,498517E-2
2,979624E-2
2,136422E-2
2,266146E-2
2,979624E-2
2,687746E-2
2,590454E-2
2,785039E-2
3,206639E-2
2,266146E-2
2,006699E-2
2,266146E-2
2,979624E-2
2,395869E-2
1,747253E-2
1,974268E-2
2,298577E-2
1,617530E-2
1,909407E-2
2,168853E-2
2,136422E-2
1,390514E-2
1,390514E-2
1,844545E-2
2,428300E-2
1,682391E-2
1,520237E-2
1,974268E-2
1,909407E-2
1,585099E-2
1,714822E-2
2,201284E-2
2,298577E-2
1,455375E-2
1,747253E-2
2,428300E-2
2,493161E-2
1,941838E-2
1,844545E-2
1,974268E-2
2,039130E-2
1,876976E-2
2,136422E-2
2,752608E-2
2,849900E-2
1,747253E-2
1,909407E-2
2,655315E-2
2,493161E-2
2,266146E-2
2,331007E-2
2,493161E-2
2,395869E-2
1,974268E-2
2,103992E-2
2,720177E-2
2,071561E-2
1,293221E-2
1,747253E-2
2,395869E-2
2,039130E-2
1,844545E-2
2,071561E-2
2,460731E-2
2,006699E-2
1,649960E-2
1,941838E-2
3,239070E-2
2,882331E-2
2,168853E-2
2,655315E-2
3,530947E-2
3,076916E-2
3,466086E-2
3,920117E-2
4,244425E-2
3,401224E-2
3,595809E-2
4,276856E-2
5,055195E-2
4,309287E-2
3,887686E-2
4,244425E-2
4,763318E-2
4,503872E-2
4,698456E-2
4,990334E-2
5,249780E-2
4,276856E-2
4,503872E-2
5,314642E-2
5,476796E-2
5,055195E-2
4,730887E-2
4,828180E-2
4,893041E-2
4,568733E-2
4,536302E-2
5,152488E-2
5,055195E-2
4,082271E-2
4,406579E-2
4,925472E-2
4,893041E-2
4,406579E-2
4,309287E-2
4,439010E-2
3,984979E-2
3,595809E-2
3,693101E-2
4,439010E-2
3,920117E-2
3,012054E-2
3,239070E-2
3,822825E-2
3,303932E-2
3,076916E-2
2,947193E-2
3,141778E-2
2,331007E-2
1,941838E-2
2,201284E-2
2,687746E-2
2,103992E-2
1,552668E-2
1,617530E-2
1,779684E-2
1,033775E-2
9,040517E-3
1,131067E-2
1,422945E-2
3,527280E-3
1,905739E-3
8,391901E-3
9,364825E-3
2,554355E-3
-3,931807E-3
-2,634574E-3
-1,013034E-3
-6,201963E-3
-7,174888E-3
-2,310266E-3
-2,634574E-3
-1,495828E-2
-1,268813E-2
-9,120736E-3
-8,796428E-3
-1,560690E-2
-1,884998E-2
-2,014721E-2
-2,371460E-2
-2,857922E-2
-2,857922E-2
-2,274168E-2
-2,760630E-2
-3,733554E-2
-3,603831E-2
-3,311954E-2
-3,538969E-2
-4,187585E-2
-4,641617E-2
-4,414601E-2
-4,674048E-2
-5,419956E-2
-5,257802E-2
-4,641617E-2
-5,128079E-2
-5,971280E-2
-5,744264E-2
-5,322664E-2
-5,711833E-2
-6,328019E-2
-6,587465E-2
-6,555034E-2
-7,333374E-2
-7,625251E-2
-7,203651E-2
-6,911773E-2
-7,527959E-2
-8,436021E-2
-8,371160E-2
-7,754974E-2
-7,981990E-2
-8,046852E-2
-7,690113E-2
-7,236081E-2
-7,949559E-2
-7,592820E-2
-6,522604E-2
-5,387525E-2
-5,387525E-2
-4,998356E-2
-3,895708E-2
-2,890353E-2
-2,728199E-2
-1,690413E-2
-4,580423E-3
3,527280E-3
2,878663E-3
1,033775E-2
2,331007E-2
3,433655E-2
3,433655E-2
3,466086E-2
3,952548E-2
4,698456E-2
4,374148E-2
4,536302E-2
5,152488E-2
5,087626E-2
4,082271E-2
4,244425E-2
4,633595E-2
4,730887E-2
3,920117E-2
3,206639E-2
3,141778E-2
2,687746E-2
2,103992E-2
1,747253E-2
2,136422E-2
1,649960E-2
6,085067E-4
2,841986E-4
3,527280E-3
6,085067E-4
-6,850580E-3
-8,472120E-3
-7,499196E-3
-1,463397E-2
-1,690413E-2
-1,625551E-2
-1,268813E-2
-1,755275E-2
-2,598476E-2
-2,436322E-2
-1,657982E-2
-2,144444E-2
-2,241737E-2
-1,949860E-2
-1,755275E-2
-2,436322E-2
-2,598476E-2
-2,241737E-2
-1,366105E-2
-1,884998E-2
-2,468752E-2
-2,014721E-2
-1,690413E-2
-2,436322E-2
-2,274168E-2
-1,852567E-2
-1,560690E-2
-2,436322E-2
-1,982290E-2
-1,463397E-2
-1,074228E-2
-1,625551E-2
-1,657982E-2
-9,120736E-3
-1,074228E-2
-1,495828E-2
-1,106658E-2
-3,607499E-3
-1,661650E-3
-9,445044E-3
-6,526271E-3
1,905739E-3
2,554355E-3
1,581431E-3
2,230047E-3
4,175896E-3
-4,010948E-5
-1,661650E-3
1,905739E-3
9,040517E-3
9,040517E-3
1,257123E-3
2,878663E-3
1,066206E-2
1,066206E-2
6,446052E-3
8,067593E-3
1,390514E-2
9,040517E-3
8,067593E-3
1,131067E-2
1,876976E-2
1,585099E-2
9,040517E-3
1,195929E-2
2,006699E-2
1,812114E-2
1,552668E-2
1,682391E-2
1,812114E-2
1,455375E-2
1,325652E-2
1,617530E-2
2,493161E-2
2,071561E-2
1,585099E-2
1,909407E-2
2,331007E-2
1,974268E-2
2,039130E-2
2,395869E-2
2,817469E-2
2,266146E-2
2,460731E-2
2,849900E-2
3,336362E-2
2,785039E-2
2,493161E-2
2,817469E-2
3,498517E-2
3,076916E-2
2,914762E-2
3,336362E-2
3,563378E-2
2,558023E-2
2,590454E-2
3,239070E-2
3,790394E-2
2,947193E-2
2,428300E-2
2,817469E-2
3,206639E-2
2,720177E-2
2,655315E-2
3,271501E-2
3,466086E-2
2,363438E-2
2,428300E-2
2,947193E-2
3,628240E-2
2,882331E-2
2,687746E-2
3,044485E-2
3,076916E-2
2,687746E-2
2,882331E-2
3,855255E-2
3,693101E-2
2,590454E-2
3,044485E-2
3,628240E-2
3,693101E-2
3,401224E-2
3,206639E-2
3,530947E-2
3,239070E-2
3,239070E-2
3,336362E-2
4,017409E-2
3,563378E-2
2,622885E-2
3,303932E-2
3,822825E-2
3,563378E-2
3,174208E-2
3,271501E-2
3,725532E-2
3,174208E-2
3,044485E-2
3,174208E-2
4,017409E-2
3,498517E-2
2,849900E-2
3,401224E-2
3,725532E-2
3,271501E-2
3,271501E-2
3,498517E-2
4,049840E-2
3,109347E-2
3,076916E-2
3,466086E-2
3,984979E-2
3,530947E-2
2,979624E-2
3,401224E-2
3,855255E-2
3,368793E-2
3,174208E-2
3,498517E-2
3,660671E-2
2,914762E-2
3,076916E-2
3,725532E-2
4,244425E-2
3,693101E-2
3,368793E-2
3,401224E-2
3,530947E-2
3,076916E-2
3,239070E-2
4,049840E-2
4,211994E-2
3,044485E-2
3,109347E-2
3,920117E-2
4,114702E-2
3,660671E-2
3,530947E-2
3,628240E-2
3,271501E-2
2,687746E-2
2,914762E-2
4,049840E-2
3,660671E-2
2,752608E-2
3,141778E-2
3,725532E-2
3,401224E-2
3,141778E-2
3,336362E-2
3,530947E-2
2,979624E-2
2,947193E-2
3,303932E-2
4,211994E-2
3,693101E-2
3,109347E-2
3,466086E-2
3,855255E-2
3,368793E-2
3,660671E-2
4,017409E-2
4,244425E-2
3,336362E-2
3,206639E-2
3,757963E-2
4,147133E-2
3,595809E-2
3,303932E-2
3,595809E-2
3,725532E-2
3,109347E-2
3,044485E-2
3,401224E-2
3,239070E-2
2,493161E-2
2,687746E-2
3,174208E-2
3,401224E-2
2,752608E-2
2,525592E-2
2,785039E-2
2,785039E-2
2,525592E-2
2,655315E-2
3,401224E-2
3,206639E-2
2,233715E-2
2,460731E-2
3,076916E-2
3,012054E-2
2,622885E-2
2,849900E-2
3,109347E-2
2,558023E-2
2,428300E-2
2,720177E-2
3,466086E-2
3,109347E-2
1,909407E-2
2,201284E-2
3,044485E-2
2,817469E-2
2,395869E-2
2,558023E-2
2,849900E-2
2,233715E-2
2,006699E-2
2,460731E-2
3,271501E-2
2,752608E-2
1,876976E-2
2,363438E-2
2,979624E-2
2,558023E-2
2,460731E-2
2,849900E-2
3,109347E-2
2,266146E-2
2,331007E-2
2,849900E-2
3,628240E-2
3,012054E-2
2,331007E-2
2,525592E-2
2,947193E-2
2,363438E-2
2,363438E-2
2,947193E-2
3,174208E-2
2,266146E-2
2,233715E-2
2,785039E-2
3,239070E-2
2,493161E-2
2,201284E-2
2,525592E-2
2,914762E-2
2,590454E-2
2,849900E-2
3,206639E-2
3,076916E-2
2,168853E-2
2,298577E-2
3,076916E-2
3,530947E-2
2,947193E-2
2,622885E-2
2,882331E-2
2,979624E-2
2,331007E-2
2,168853E-2
2,655315E-2
2,979624E-2
1,909407E-2
2,006699E-2
2,687746E-2
2,720177E-2
2,168853E-2
2,006699E-2
2,168853E-2
1,844545E-2
1,520237E-2
1,779684E-2
2,266146E-2
1,974268E-2
1,163498E-2
1,260791E-2
2,006699E-2
1,909407E-2
1,649960E-2
1,812114E-2
1,974268E-2
9,040517E-3
6,121744E-3
7,743285E-3
1,487806E-2
1,066206E-2
7,743285E-3
1,098637E-2
1,293221E-2
2,230047E-3
-3,644176E-4
2,554355E-3
2,230047E-3
-8,147812E-3
-6,850580E-3
2,841986E-4
7,094669E-3
6,085067E-4
-4,580423E-3
-6,887257E-4
1,257123E-3
-2,958882E-3
-1,013034E-3
7,418977E-3
8,391901E-3
2,554355E-3
5,797436E-3
1,293221E-2
1,779684E-2
1,358083E-2
1,228360E-2
1,974268E-2
2,039130E-2
1,747253E-2
2,103992E-2
2,882331E-2
2,817469E-2
2,039130E-2
2,395869E-2
3,206639E-2
3,466086E-2
2,785039E-2
2,914762E-2
3,433655E-2
3,012054E-2
2,817469E-2
3,012054E-2
3,595809E-2
3,303932E-2
2,006699E-2
2,233715E-2
3,012054E-2
2,979624E-2
2,558023E-2
2,525592E-2
2,622885E-2
1,876976E-2
1,649960E-2
2,233715E-2
3,466086E-2
3,725532E-2
3,174208E-2
4,309287E-2
6,255135E-2
7,292921E-2
9,368493E-2
1,183323E-1
1,290345E-1
1,244942E-1
1,108733E-1
9,887386E-2
9,206339E-2
7,584799E-2
6,611874E-2
6,384859E-2
6,417289E-2
5,184919E-2
3,498517E-2
1,909407E-2
-2,310266E-3
-3,474108E-2
-5,387525E-2
-6,165865E-2
-6,328019E-2
-7,722544E-2
-8,306298E-2
-8,014421E-2
-7,398236E-2
-7,009066E-2
-6,068572E-2
-4,674048E-2
-3,733554E-2
-3,701123E-2
-2,955215E-2
-1,528259E-2
-8,472120E-3
-1,106658E-2
-8,472120E-3
-6,887257E-4
2,878663E-3
9,328148E-4
5,797436E-3
1,585099E-2
1,779684E-2
1,066206E-2
1,585099E-2
2,363438E-2
2,168853E-2
1,876976E-2
1,941838E-2
2,395869E-2
2,590454E-2
2,233715E-2
2,493161E-2
3,303932E-2
2,817469E-2
1,844545E-2
2,006699E-2
2,720177E-2
2,622885E-2
2,525592E-2
2,947193E-2
3,336362E-2
2,752608E-2
2,752608E-2
3,336362E-2
4,017409E-2
3,401224E-2
3,012054E-2
3,498517E-2
3,887686E-2
3,660671E-2
3,660671E-2
4,049840E-2
4,179564E-2
3,368793E-2
3,563378E-2
3,855255E-2
4,439010E-2
3,984979E-2
3,595809E-2
3,628240E-2
4,017409E-2
3,466086E-2
3,530947E-2
4,211994E-2
4,179564E-2
3,044485E-2
3,401224E-2
3,693101E-2
4,082271E-2
3,530947E-2
3,401224E-2
3,530947E-2
3,368793E-2
2,882331E-2
2,979624E-2
3,725532E-2
3,790394E-2
2,720177E-2
3,206639E-2
3,530947E-2
2,363438E-2
4,500204E-3
-9,120736E-3
-1,884998E-2
-4,511893E-2
-6,555034E-2
-4,576755E-2
-4,010948E-5
3,239070E-2
9,692801E-2
2,305429E-1
4,046964E-1
5,918222E-1
7,954877E-1
9,543987E-1
1,075366E+0
1,108121E+0
1,031584E+0
9,057524E-1
8,155948E-1
7,384094E-1
6,589540E-1
5,966868E-1
5,110695E-1
3,605905E-1
1,815724E-1
-1,722844E-2
-2,419739E-1
-4,894210E-1
-7,141665E-1
-8,977249E-1
-1,022584E+0
-1,102688E+0
-1,123119E+0
-1,089715E+0
-1,015773E+0
-9,298314E-1
-8,263771E-1
-7,144908E-1
-6,094150E-1
-5,215275E-1
-4,300726E-1
-3,493199E-1
-2,828368E-1
-2,384066E-1
-2,040299E-1
-1,719234E-1
-1,446815E-1
-1,304120E-1
-1,141966E-1
-9,344084E-2
-7,527959E-2
-6,587465E-2
-4,609186E-2
-2,468752E-2
-7,823504E-3
9,328148E-4
1,358083E-2
3,239070E-2
4,211994E-2
4,536302E-2
5,476796E-2
6,903752E-2
6,936182E-2
6,287566E-2
6,611874E-2
7,455075E-2
7,552368E-2
6,936182E-2
6,871321E-2
7,098336E-2
6,417289E-2
6,352428E-2
6,482151E-2
7,292921E-2
6,709167E-2
5,898396E-2
5,930827E-2
6,482151E-2
6,222705E-2
5,833535E-2
5,963258E-2
6,028120E-2
5,282211E-2
5,055195E-2
5,152488E-2
5,703812E-2
5,120057E-2
4,406579E-2
4,698456E-2
5,184919E-2
4,471441E-2
3,952548E-2
4,179564E-2
4,276856E-2
3,466086E-2
3,401224E-2
3,887686E-2
4,536302E-2
3,984979E-2
3,336362E-2
3,693101E-2
4,147133E-2
3,530947E-2
3,498517E-2
4,179564E-2
4,374148E-2
3,433655E-2
3,693101E-2
4,179564E-2
4,730887E-2
4,049840E-2
3,920117E-2
4,244425E-2
4,082271E-2
3,855255E-2
4,147133E-2
4,666026E-2
4,503872E-2
3,595809E-2
3,984979E-2
4,633595E-2
4,568733E-2
4,082271E-2
4,147133E-2
4,633595E-2
4,082271E-2
3,952548E-2
4,309287E-2
4,990334E-2
4,698456E-2
3,757963E-2
4,114702E-2
5,120057E-2
4,763318E-2
4,568733E-2
5,055195E-2
5,347073E-2
4,406579E-2
4,601164E-2
5,379503E-2
6,092981E-2
5,509227E-2
4,957903E-2
5,282211E-2
5,509227E-2
4,536302E-2
3,887686E-2
4,017409E-2
4,082271E-2
3,466086E-2
3,790394E-2
4,147133E-2
4,049840E-2
3,239070E-2
2,914762E-2
3,141778E-2
2,752608E-2
2,493161E-2
2,849900E-2
3,693101E-2
3,368793E-2
3,044485E-2
3,498517E-2
4,309287E-2
4,374148E-2
4,179564E-2
4,341718E-2
4,666026E-2
4,049840E-2
3,757963E-2
4,017409E-2
4,666026E-2
4,147133E-2
3,239070E-2
3,433655E-2
3,920117E-2
3,433655E-2
3,044485E-2
2,914762E-2
3,044485E-2
2,363438E-2
2,395869E-2
2,720177E-2
3,174208E-2
2,493161E-2
1,747253E-2
2,039130E-2
2,395869E-2
1,812114E-2
1,649960E-2
2,136422E-2
2,168853E-2
1,293221E-2
1,390514E-2
1,941838E-2
2,071561E-2
1,260791E-2
9,364825E-3
1,098637E-2
8,716209E-3
3,202971E-3
4,500204E-3
1,163498E-2
7,743285E-3
-1,661650E-3
-1,661650E-3
2,554355E-3
1,581431E-3
-5,229039E-3
-7,174888E-3
-5,553347E-3
-1,139089E-2
-1,593121E-2
-1,625551E-2
-9,445044E-3
-1,398536E-2
-2,176875E-2
-2,209306E-2
-2,047152E-2
-2,533614E-2
-2,825491E-2
-2,630907E-2
-2,403891E-2
-3,441677E-2
-3,506538E-2
-3,084938E-2
-2,760630E-2
-3,474108E-2
-3,960570E-2
-3,636262E-2
-3,344384E-2
-3,993001E-2
-4,252447E-2
-3,830846E-2
-3,733554E-2
-4,868632E-2
-4,576755E-2
-4,317309E-2
-3,993001E-2
-4,803771E-2
-5,419956E-2
-5,095648E-2
-4,965925E-2
-5,322664E-2
-5,322664E-2
-4,771340E-2
-4,965925E-2
-5,906418E-2
-5,711833E-2
-5,160510E-2
-5,095648E-2
-5,355095E-2
-5,646972E-2
-5,257802E-2
-5,128079E-2
-5,614541E-2
-5,419956E-2
-4,738909E-2
-5,160510E-2
-5,776695E-2
-5,387525E-2
-4,803771E-2
-5,128079E-2
-5,679403E-2
-5,549679E-2
-5,128079E-2
-5,614541E-2
-5,809126E-2
-5,387525E-2
-4,609186E-2
-5,030786E-2
-5,484818E-2
-4,933494E-2
-4,349739E-2
-4,771340E-2
-5,063217E-2
-4,511893E-2
-4,122724E-2
-4,965925E-2
-4,511893E-2
-3,701123E-2
-3,117369E-2
-3,668692E-2
-4,057862E-2
-3,798416E-2
-3,311954E-2
-3,701123E-2
-3,701123E-2
-3,247092E-2
-3,279523E-2
-4,317309E-2
-3,960570E-2
-3,506538E-2
-3,409246E-2
-4,057862E-2
-4,155155E-2
-3,895708E-2
-3,798416E-2
-4,382170E-2
-4,609186E-2
-3,765985E-2
-3,960570E-2
-4,836202E-2
-4,414601E-2
-3,798416E-2
-3,571400E-2
-3,993001E-2
-3,798416E-2
-3,376815E-2
-3,993001E-2
-3,993001E-2
-3,441677E-2
-2,274168E-2
-2,241737E-2
-2,501183E-2
-1,755275E-2
-7,499196E-3
-3,607499E-3
2,841986E-4
7,743285E-3
1,909407E-2
2,136422E-2
2,914762E-2
4,147133E-2
5,671381E-2
6,028120E-2
6,060550E-2
7,130767E-2
8,395569E-2
8,622584E-2
8,882031E-2
9,400924E-2
1,004954E-1
9,660370E-2
9,660370E-2
1,004954E-1
1,053600E-1
9,919817E-2
9,076616E-2
8,979323E-2
9,498216E-2
8,622584E-2
8,233415E-2
8,298276E-2
8,136122E-2
6,709167E-2
6,547013E-2
6,806459E-2
6,741597E-2
5,898396E-2
4,957903E-2
4,893041E-2
4,763318E-2
3,822825E-2
3,855255E-2
4,276856E-2
3,822825E-2
2,655315E-2
2,785039E-2
3,141778E-2
3,271501E-2
2,493161E-2
1,909407E-2
2,006699E-2
2,233715E-2
1,487806E-2
1,779684E-2
2,103992E-2
2,006699E-2
1,228360E-2
1,260791E-2
1,876976E-2
1,974268E-2
1,001344E-2
9,364825E-3
1,260791E-2
1,066206E-2
7,094669E-3
1,066206E-2
1,747253E-2
1,422945E-2
4,824512E-3
7,418977E-3
1,779684E-2
1,585099E-2
1,098637E-2
1,487806E-2
1,844545E-2
1,195929E-2
9,040517E-3
1,325652E-2
2,460731E-2
1,974268E-2
1,520237E-2
1,876976E-2
2,395869E-2
1,876976E-2
1,876976E-2
2,493161E-2
2,687746E-2
1,714822E-2
1,844545E-2
2,590454E-2
3,141778E-2
2,460731E-2
2,298577E-2
2,720177E-2
2,882331E-2
2,331007E-2
2,363438E-2
2,720177E-2
2,266146E-2
1,390514E-2
1,779684E-2
2,395869E-2
2,687746E-2
2,201284E-2
1,974268E-2
2,136422E-2
1,974268E-2
1,552668E-2
1,682391E-2
2,785039E-2
2,622885E-2
1,941838E-2
2,428300E-2
3,012054E-2
3,174208E-2
2,817469E-2
3,303932E-2
3,595809E-2
3,141778E-2
2,947193E-2
3,206639E-2
4,017409E-2
3,693101E-2
3,012054E-2
3,401224E-2
4,147133E-2
3,693101E-2
3,530947E-2
3,952548E-2
3,920117E-2
3,109347E-2
3,368793E-2
3,952548E-2
4,666026E-2
4,049840E-2
3,725532E-2
4,147133E-2
4,374148E-2
3,822825E-2
3,790394E-2
4,471441E-2
4,633595E-2
3,563378E-2
3,725532E-2
4,179564E-2
4,276856E-2
3,855255E-2
3,628240E-2
3,952548E-2
3,628240E-2
2,947193E-2
3,239070E-2
3,984979E-2
3,498517E-2
2,525592E-2
2,785039E-2
3,498517E-2
3,271501E-2
2,882331E-2
2,849900E-2
3,239070E-2
2,687746E-2
2,558023E-2
2,979624E-2
3,530947E-2
2,914762E-2
2,039130E-2
2,428300E-2
3,368793E-2
2,785039E-2
2,493161E-2
2,947193E-2
3,076916E-2
2,006699E-2
2,136422E-2
2,590454E-2
2,849900E-2
2,331007E-2
2,136422E-2
2,331007E-2
2,720177E-2
2,298577E-2
2,493161E-2
2,752608E-2
2,882331E-2
2,039130E-2
2,233715E-2
2,590454E-2
3,303932E-2
2,914762E-2
2,914762E-2
3,109347E-2
3,044485E-2
2,331007E-2
2,720177E-2
3,336362E-2
3,401224E-2
2,525592E-2
2,460731E-2
2,947193E-2
3,239070E-2
2,655315E-2
2,428300E-2
2,914762E-2
2,687746E-2
2,136422E-2
2,201284E-2
2,882331E-2
2,785039E-2
1,779684E-2
1,876976E-2
2,460731E-2
2,849900E-2
2,266146E-2
2,136422E-2
2,655315E-2
2,460731E-2
2,201284E-2
2,233715E-2
3,012054E-2
2,914762E-2
2,039130E-2
2,233715E-2
2,687746E-2
3,109347E-2
2,687746E-2
2,849900E-2
3,044485E-2
2,590454E-2
2,622885E-2
2,849900E-2
3,530947E-2
2,785039E-2
2,039130E-2
2,428300E-2
3,174208E-2
2,622885E-2
2,266146E-2
2,882331E-2
2,882331E-2
2,006699E-2
2,039130E-2
2,493161E-2
3,271501E-2
2,687746E-2
2,136422E-2
2,428300E-2
2,849900E-2
2,331007E-2
2,525592E-2
2,785039E-2
3,141778E-2
2,266146E-2
2,266146E-2
2,914762E-2
3,174208E-2
2,363438E-2
2,103992E-2
2,493161E-2
2,622885E-2
2,071561E-2
2,039130E-2
2,590454E-2
2,655315E-2
1,682391E-2
1,909407E-2
2,201284E-2
2,331007E-2
1,649960E-2
1,358083E-2
1,552668E-2
1,585099E-2
1,260791E-2
1,390514E-2
2,233715E-2
2,071561E-2
9,040517E-3
1,033775E-2
1,747253E-2
1,844545E-2
1,293221E-2
1,325652E-2
1,617530E-2
1,325652E-2
1,163498E-2
1,552668E-2
2,136422E-2
1,941838E-2
1,422945E-2
1,747253E-2
2,363438E-2
1,974268E-2
1,779684E-2
2,006699E-2
2,266146E-2
1,649960E-2
1,455375E-2
2,006699E-2
2,590454E-2
2,266146E-2
1,682391E-2
2,006699E-2
2,525592E-2
2,006699E-2
1,974268E-2
2,428300E-2
2,558023E-2
1,876976E-2
1,941838E-2
2,331007E-2
2,914762E-2
2,201284E-2
2,006699E-2
2,395869E-2
2,493161E-2
1,682391E-2
1,714822E-2
2,266146E-2
2,622885E-2
1,552668E-2
1,779684E-2
2,428300E-2
2,752608E-2
2,006699E-2
1,974268E-2
2,136422E-2
1,909407E-2
1,682391E-2
1,909407E-2
2,590454E-2
2,331007E-2
1,422945E-2
1,714822E-2
2,395869E-2
1,941838E-2
1,714822E-2
1,909407E-2
2,071561E-2
1,358083E-2
1,260791E-2
1,390514E-2
2,266146E-2
1,649960E-2
9,364825E-3
1,390514E-2
1,876976E-2
1,422945E-2
1,617530E-2
2,103992E-2
2,298577E-2
1,455375E-2
1,455375E-2
1,714822E-2
2,428300E-2
1,812114E-2
1,390514E-2
1,844545E-2
2,039130E-2
1,552668E-2
1,747253E-2
2,395869E-2
2,395869E-2
1,293221E-2
1,520237E-2
2,201284E-2
2,363438E-2
1,876976E-2
1,552668E-2
2,006699E-2
1,941838E-2
1,617530E-2
1,909407E-2
2,266146E-2
1,682391E-2
6,446052E-3
8,067593E-3
1,714822E-2
1,585099E-2
1,131067E-2
1,228360E-2
1,293221E-2
6,770361E-3
4,175896E-3
6,770361E-3
1,390514E-2
1,033775E-2
2,554355E-3
4,175896E-3
9,689133E-3
6,446052E-3
8,716209E-3
1,325652E-2
1,487806E-2
5,797436E-3
5,148820E-3
1,066206E-2
1,585099E-2
1,066206E-2
7,743285E-3
1,098637E-2
1,358083E-2
7,094669E-3
1,066206E-2
1,876976E-2
1,779684E-2
7,743285E-3
8,716209E-3
1,422945E-2
1,649960E-2
1,163498E-2
1,455375E-2
2,039130E-2
2,103992E-2
2,103992E-2
2,882331E-2
4,860611E-2
5,865966E-2
6,968613E-2
9,790094E-2
1,202782E-1
1,193053E-1
1,121705E-1
9,919817E-2
8,817169E-2
7,065906E-2
6,547013E-2
6,547013E-2
6,611874E-2
5,411934E-2
3,595809E-2
2,201284E-2
6,770361E-3
-1,820136E-2
-4,155155E-2
-5,549679E-2
-6,457742E-2
-7,527959E-2
-7,527959E-2
-7,106358E-2
-6,036142E-2
-6,101003E-2
-5,646972E-2
-4,187585E-2
-2,825491E-2
-2,403891E-2
-1,528259E-2
-1,661650E-3
3,202971E-3
-1,661650E-3
4,824512E-3
1,098637E-2
1,812114E-2
1,552668E-2
1,617530E-2
1,844545E-2
2,136422E-2
2,039130E-2
2,395869E-2
2,947193E-2
3,044485E-2
2,428300E-2
3,012054E-2
4,017409E-2
4,276856E-2
3,984979E-2
4,439010E-2
4,860611E-2
4,503872E-2
4,406579E-2
4,957903E-2
5,671381E-2
5,379503E-2
4,666026E-2
4,990334E-2
5,671381E-2
5,476796E-2
5,087626E-2
5,314642E-2
5,671381E-2
4,860611E-2
4,666026E-2
4,860611E-2
5,087626E-2
3,790394E-2
2,849900E-2
3,206639E-2
3,790394E-2
3,303932E-2
2,979624E-2
2,979624E-2
3,109347E-2
2,168853E-2
1,876976E-2
2,395869E-2
3,239070E-2
2,590454E-2
2,071561E-2
2,428300E-2
2,785039E-2
2,298577E-2
2,590454E-2
3,271501E-2
3,174208E-2
2,266146E-2
2,201284E-2
2,947193E-2
3,466086E-2
2,720177E-2
2,558023E-2
2,558023E-2
2,460731E-2
1,941838E-2
2,136422E-2
2,849900E-2
1,876976E-2
-5,229039E-3
-1,722844E-2
-2,209306E-2
-3,538969E-2
-6,425311E-2
-7,268512E-2
-4,057862E-2
-4,256115E-3
4,211994E-2
1,465472E-1
3,080526E-1
4,825303E-1
6,764666E-1
8,642410E-1
1,006937E+0
1,095148E+0
1,065636E+0
9,501827E-1
8,311616E-1
7,526790E-1
6,771152E-1
6,116050E-1
5,499864E-1
4,293438E-1
2,581091E-1
7,163198E-2
-1,381954E-1
-3,768861E-1
-6,110366E-1
-8,156750E-1
-9,713428E-1
-1,077392E+0
-1,120200E+0
-1,103985E+0
-1,042366E+0
-9,664782E-1
-8,698344E-1
-7,543807E-1
-6,408729E-1
-5,396888E-1
-4,417477E-1
-3,525630E-1
-2,812152E-1
-2,345149E-1
-1,878145E-1
-1,459788E-1
-1,122507E-1
-9,571100E-2
-7,819836E-2
-5,744264E-2
-4,349739E-2
-3,117369E-2
-1,722844E-2
3,202971E-3
1,585099E-2
1,974268E-2
3,401224E-2
5,055195E-2
5,930827E-2
6,417289E-2
7,163198E-2
7,779383E-2
7,811814E-2
7,973968E-2
8,298276E-2
9,271201E-2
9,011754E-2
8,428000E-2
8,882031E-2
9,725232E-2
9,271201E-2
9,173908E-2
9,530647E-2
1,004954E-1
9,368493E-2
9,076616E-2
9,660370E-2
1,011440E-1
9,076616E-2
8,395569E-2
8,655015E-2
9,011754E-2
8,525292E-2
8,233415E-2
8,428000E-2
8,492861E-2
7,455075E-2
7,390214E-2
7,682091E-2
7,746953E-2
6,482151E-2
5,898396E-2
6,352428E-2
6,709167E-2
6,190274E-2
6,157843E-2
6,547013E-2
6,222705E-2
5,055195E-2
5,217349E-2
5,736242E-2
5,703812E-2
5,249780E-2
5,055195E-2
5,152488E-2
5,152488E-2
4,633595E-2
4,601164E-2
5,217349E-2
5,055195E-2
3,984979E-2
4,017409E-2
4,439010E-2
4,341718E-2
3,822825E-2
3,595809E-2
3,855255E-2
3,401224E-2
2,785039E-2
3,109347E-2
3,790394E-2
3,174208E-2
2,395869E-2
2,493161E-2
3,239070E-2
2,979624E-2
2,525592E-2
2,460731E-2
2,655315E-2
1,974268E-2
1,649960E-2
1,844545E-2
2,331007E-2
1,779684E-2
1,033775E-2
1,293221E-2
1,617530E-2
1,033775E-2
5,473128E-3
5,797436E-3
7,094669E-3
-2,634574E-3
-3,283190E-3
6,085067E-4
4,824512E-3
-2,634574E-3
-1,074228E-2
-7,499196E-3
-3,607499E-3
-9,120736E-3
-1,106658E-2
-8,147812E-3
-9,120736E-3
-1,884998E-2
-1,690413E-2
-1,333674E-2
-1,009366E-2
-1,884998E-2
-2,339029E-2
-2,112014E-2
-2,176875E-2
-2,695768E-2
-2,760630E-2
-2,371460E-2
-2,728199E-2
-3,928139E-2
-3,798416E-2
-3,182230E-2
-3,117369E-2
-3,895708E-2
-3,993001E-2
-3,993001E-2
-4,479463E-2
-4,868632E-2
-4,738909E-2
-4,284878E-2
-4,544324E-2
-5,419956E-2
-5,063217E-2
-4,317309E-2
-4,284878E-2
-4,447032E-2
-4,479463E-2
-4,544324E-2
-4,901063E-2
-5,160510E-2
-4,901063E-2
-3,960570E-2
-4,382170E-2
-5,095648E-2
-4,771340E-2
-4,025431E-2
-4,447032E-2
-4,641617E-2
-4,414601E-2
-4,252447E-2
-5,225371E-2
-5,160510E-2
-4,414601E-2
-3,733554E-2
-4,220016E-2
-4,965925E-2
-4,511893E-2
-3,863277E-2
-4,447032E-2
-4,220016E-2
-3,668692E-2
-3,409246E-2
-4,220016E-2
-4,252447E-2
-3,668692E-2
-3,474108E-2
-4,284878E-2
-4,252447E-2
-4,187585E-2
-4,284878E-2
-4,836202E-2
-4,706478E-2
-3,928139E-2
-3,993001E-2
-5,063217E-2
-4,998356E-2
-4,122724E-2
-4,122724E-2
-4,252447E-2
-4,317309E-2
-4,025431E-2
-4,122724E-2
-4,284878E-2
-3,733554E-2
-2,533614E-2
-2,760630E-2
-3,376815E-2
-2,793061E-2
-1,949860E-2
-2,112014E-2
-2,144444E-2
-1,787705E-2
-1,528259E-2
-2,079583E-2
-2,014721E-2
-1,301243E-2
-4,580423E-3
-1,041797E-2
-1,236382E-2
-7,499196E-3
-3,283190E-3
-4,904731E-3
-1,661650E-3
4,175896E-3
4,500204E-3
-5,229039E-3
-1,985958E-3
4,175896E-3
8,391901E-3
2,554355E-3
1,581431E-3
5,473128E-3
4,500204E-3
2,230047E-3
2,230047E-3
1,131067E-2
6,770361E-3
-5,877655E-3
-4,256115E-3
3,202971E-3
5,148820E-3
5,473128E-3
7,094669E-3
9,364825E-3
3,851588E-3
1,257123E-3
3,851588E-3
1,033775E-2
4,500204E-3
2,841986E-4
4,500204E-3
1,001344E-2
6,446052E-3
7,418977E-3
1,001344E-2
1,098637E-2
-1,337342E-3
-3,644176E-4
5,797436E-3
1,195929E-2
8,716209E-3
3,202971E-3
6,121744E-3
9,040517E-3
6,121744E-3
7,094669E-3
1,260791E-2
1,585099E-2
7,094669E-3
8,716209E-3
1,228360E-2
1,714822E-2
1,098637E-2
-1,661650E-3
-3,283190E-3
-4,010948E-5
-4,904731E-3
-3,283190E-3
2,878663E-3
9,328148E-4
-1,139089E-2
-1,041797E-2
-3,931807E-3
-3,931807E-3
-1,560690E-2
-2,144444E-2
-1,398536E-2
-9,445044E-3
-6,526271E-3
3,527280E-3
1,779684E-2
2,039130E-2
1,876976E-2
2,914762E-2
4,309287E-2
4,990334E-2
5,509227E-2
6,676736E-2
8,233415E-2
8,946893E-2
9,530647E-2
1,069816E-1
1,222240E-1
1,238456E-1
1,225484E-1
1,309804E-1
1,436284E-1
1,410339E-1
1,390881E-1
1,429798E-1
1,462228E-1
1,364936E-1
1,338991E-1
1,361693E-1
1,355207E-1
1,261157E-1
1,176837E-1
1,167108E-1
1,167108E-1
1,069816E-1
1,017926E-1
1,021169E-1
9,725232E-2
8,492861E-2
8,363138E-2
8,330707E-2
8,265846E-2
7,260490E-2
6,774028E-2
6,774028E-2
6,709167E-2
5,898396E-2
5,736242E-2
6,125412E-2
5,801104E-2
4,633595E-2
4,698456E-2
5,217349E-2
5,152488E-2
4,341718E-2
3,984979E-2
4,211994E-2
3,887686E-2
3,498517E-2
3,595809E-2
4,082271E-2
3,660671E-2
2,590454E-2
2,655315E-2
3,271501E-2
3,303932E-2
2,233715E-2
1,195929E-2
1,293221E-2
1,131067E-2
1,001344E-2
1,163498E-2
2,006699E-2
1,293221E-2
3,202971E-3
5,473128E-3
1,066206E-2
7,094669E-3
5,473128E-3
1,163498E-2
1,585099E-2
1,260791E-2
1,487806E-2
1,812114E-2
2,687746E-2
2,558023E-2
1,779684E-2
2,298577E-2
3,012054E-2
2,914762E-2
2,947193E-2
3,368793E-2
3,725532E-2
3,239070E-2
3,239070E-2
3,466086E-2
4,082271E-2
3,628240E-2
3,206639E-2
3,595809E-2
4,374148E-2
4,276856E-2
4,211994E-2
4,471441E-2
4,633595E-2
3,757963E-2
3,693101E-2
4,179564E-2
4,633595E-2
3,952548E-2
3,368793E-2
3,530947E-2
3,855255E-2
3,174208E-2
3,206639E-2
3,660671E-2
3,563378E-2
2,363438E-2
2,655315E-2
3,206639E-2
3,725532E-2
2,947193E-2
2,428300E-2
2,752608E-2
3,174208E-2
2,655315E-2
2,914762E-2
3,433655E-2
3,336362E-2
2,266146E-2
2,428300E-2
3,271501E-2
3,660671E-2
3,109347E-2
2,752608E-2
3,303932E-2
3,174208E-2
2,752608E-2
2,720177E-2
3,303932E-2
3,141778E-2
2,298577E-2
2,687746E-2
3,271501E-2
2,979624E-2
2,687746E-2
2,849900E-2
3,141778E-2
2,460731E-2
2,331007E-2
2,590454E-2
3,174208E-2
2,460731E-2
1,455375E-2
8,716209E-3
1,455375E-2
1,163498E-2
1,228360E-2
1,649960E-2
1,552668E-2
4,824512E-3
6,121744E-3
9,689133E-3
1,520237E-2
7,418977E-3
5,797436E-3
1,098637E-2
1,325652E-2
1,066206E-2
1,260791E-2
2,168853E-2
2,752608E-2
1,812114E-2
2,168853E-2
2,914762E-2
3,563378E-2
2,849900E-2
2,590454E-2
3,109347E-2
3,206639E-2
2,720177E-2
3,076916E-2
3,855255E-2
3,725532E-2
2,655315E-2
3,141778E-2
3,757963E-2
3,725532E-2
3,174208E-2
3,141778E-2
3,498517E-2
3,012054E-2
2,655315E-2
2,720177E-2
3,498517E-2
3,239070E-2
2,331007E-2
2,525592E-2
2,849900E-2
2,882331E-2
2,558023E-2
2,363438E-2
2,720177E-2
1,974268E-2
1,974268E-2
2,331007E-2
2,914762E-2
2,233715E-2
1,422945E-2
1,390514E-2
1,909407E-2
1,520237E-2
1,293221E-2
1,520237E-2
1,585099E-2
5,148820E-3
5,148820E-3
1,131067E-2
1,260791E-2
4,824512E-3
6,085067E-4
3,527280E-3
4,824512E-3
9,328148E-4
1,257123E-3
7,094669E-3
5,797436E-3
-6,850580E-3
-3,283190E-3
2,878663E-3
5,148820E-3
2,554355E-3
-4,010948E-5
-3,644176E-4
1,905739E-3
-3,283190E-3
-3,644176E-4
8,716209E-3
1,033775E-2
2,230047E-3
5,148820E-3
1,422945E-2
1,520237E-2
9,364825E-3
8,067593E-3
1,293221E-2
1,325652E-2
1,131067E-2
1,487806E-2
2,298577E-2
2,006699E-2
1,293221E-2
1,552668E-2
2,201284E-2
2,039130E-2
1,682391E-2
1,779684E-2
2,136422E-2
1,649960E-2
1,812114E-2
2,331007E-2
3,109347E-2
2,687746E-2
1,876976E-2
2,071561E-2
2,785039E-2
2,720177E-2
2,752608E-2
2,947193E-2
3,109347E-2
2,363438E-2
2,428300E-2
2,947193E-2
3,530947E-2
2,752608E-2
2,168853E-2
2,298577E-2
2,720177E-2
2,331007E-2
2,201284E-2
2,849900E-2
2,752608E-2
1,714822E-2
1,941838E-2
2,493161E-2
2,525592E-2
1,812114E-2
1,552668E-2
1,941838E-2
1,974268E-2
1,747253E-2
1,779684E-2
2,331007E-2
2,266146E-2
1,325652E-2
1,520237E-2
2,363438E-2
2,395869E-2
1,876976E-2
1,812114E-2
2,071561E-2
1,552668E-2
1,617530E-2
1,909407E-2
2,298577E-2
1,163498E-2
5,797436E-3
1,098637E-2
1,844545E-2
1,422945E-2
1,293221E-2
1,617530E-2
1,844545E-2
9,689133E-3
8,391901E-3
1,163498E-2
1,876976E-2
1,260791E-2
9,689133E-3
1,487806E-2
1,909407E-2
1,649960E-2
1,714822E-2
2,071561E-2
2,331007E-2
1,358083E-2
1,487806E-2
2,039130E-2
2,266146E-2
1,714822E-2
1,358083E-2
1,779684E-2
2,233715E-2
1,585099E-2
1,649960E-2
2,006699E-2
2,006699E-2
8,716209E-3
8,716209E-3
1,455375E-2
1,358083E-2
7,743285E-3
7,094669E-3
8,067593E-3
6,446052E-3
1,257123E-3
2,841986E-4
9,364825E-3
5,473128E-3
-3,607499E-3
-1,337342E-3
3,527280E-3
1,581431E-3
-3,644176E-4
1,581431E-3
6,121744E-3
1,257123E-3
9,328148E-4
6,770361E-3
1,455375E-2
9,364825E-3
3,527280E-3
9,689133E-3
1,779684E-2
1,358083E-2
1,325652E-2
1,747253E-2
2,006699E-2
6,121744E-3
-6,887257E-4
4,824512E-3
1,293221E-2
9,689133E-3
5,797436E-3
4,175896E-3
4,824512E-3
-4,010948E-5
-1,337342E-3
5,797436E-3
3,527280E-3
-5,553347E-3
-6,887257E-4
5,473128E-3
7,743285E-3
4,824512E-3
7,094669E-3
1,228360E-2
1,098637E-2
1,066206E-2
1,260791E-2
1,876976E-2
1,552668E-2
9,689133E-3
1,455375E-2
2,298577E-2
2,233715E-2
1,974268E-2
2,039130E-2
2,266146E-2
1,617530E-2
1,487806E-2
2,201284E-2
2,979624E-2
2,525592E-2
2,006699E-2
2,460731E-2
3,076916E-2
2,655315E-2
2,655315E-2
3,206639E-2
3,433655E-2
2,428300E-2
2,622885E-2
3,660671E-2
4,568733E-2
4,244425E-2
4,244425E-2
5,411934E-2
7,228060E-2
8,200984E-2
1,034142E-1
1,316290E-1
1,361693E-1
1,222240E-1
1,118462E-1
1,001711E-1
9,141477E-2
8,298276E-2
7,455075E-2
6,676736E-2
5,995689E-2
4,666026E-2
3,368793E-2
1,844545E-2
-5,553347E-3
-3,603831E-2
-5,484818E-2
-6,360450E-2
-7,009066E-2
-7,657682E-2
-7,787405E-2
-6,879343E-2
-6,619896E-2
-6,392880E-2
-5,160510E-2
-3,701123E-2
-3,182230E-2
-2,922784E-2
-1,787705E-2
-4,904731E-3
-3,283190E-3
-1,013034E-3
3,202971E-3
4,824512E-3
-3,283190E-3
1,581431E-3
1,001344E-2
1,747253E-2
1,228360E-2
6,446052E-3
1,001344E-2
1,909407E-2
1,649960E-2
1,812114E-2
2,493161E-2
2,817469E-2
2,136422E-2
2,493161E-2
3,206639E-2
3,757963E-2
3,336362E-2
3,206639E-2
3,693101E-2
3,822825E-2
3,433655E-2
3,660671E-2
4,244425E-2
3,855255E-2
2,849900E-2
3,044485E-2
3,498517E-2
3,693101E-2
3,174208E-2
2,849900E-2
2,785039E-2
1,844545E-2
1,358083E-2
1,617530E-2
2,331007E-2
1,876976E-2
9,364825E-3
1,260791E-2
1,779684E-2
1,552668E-2
1,195929E-2
1,358083E-2
1,585099E-2
8,067593E-3
1,098637E-2
1,649960E-2
2,298577E-2
2,006699E-2
1,617530E-2
1,974268E-2
2,622885E-2
2,136422E-2
2,233715E-2
2,687746E-2
2,655315E-2
1,747253E-2
2,006699E-2
2,622885E-2
3,141778E-2
2,136422E-2
1,455375E-2
1,812114E-2
1,585099E-2
-1,337342E-3
-1,171520E-2
-1,560690E-2
-3,279523E-2
-6,230726E-2
-7,722544E-2
-5,452387E-2
-1,139089E-2
2,558023E-2
1,037385E-1
2,493528E-1
4,196146E-1
6,099834E-1
8,168920E-1
9,771002E-1
1,088662E+0
1,104553E+0
1,016990E+0
8,934287E-1
8,013252E-1
7,306261E-1
6,605755E-1
6,018757E-1
4,990701E-1
3,469696E-1
1,702216E-1
-2,825491E-2
-2,598109E-1
-5,059607E-1
-7,251930E-1
-8,957790E-1
-1,020313E+0
-1,084851E+0
-1,088094E+0
-1,048528E+0
-9,836665E-1
-8,883200E-1
-7,783795E-1
-6,619529E-1
-5,588230E-1
-4,654222E-1
-3,746160E-1
-2,964577E-1
-2,400281E-1
-1,930034E-1
-1,531135E-1
-1,226286E-1
-1,090076E-1
-9,019776E-2
-7,073927E-2
-5,063217E-2
-4,220016E-2
-3,279523E-2
-1,560690E-2
-4,010948E-5
6,121744E-3
1,747253E-2
3,401224E-2
4,406579E-2
4,211994E-2
4,698456E-2
5,865966E-2
6,514582E-2
5,930827E-2
6,092981E-2
6,384859E-2
6,157843E-2
5,801104E-2
5,995689E-2
6,255135E-2
5,768673E-2
4,860611E-2
4,795749E-2
4,730887E-2
4,276856E-2
3,530947E-2
3,628240E-2
3,660671E-2
2,849900E-2
2,590454E-2
2,558023E-2
2,849900E-2
2,071561E-2
6,446052E-3
5,473128E-3
1,033775E-2
4,175896E-3
4,824512E-3
6,446052E-3
8,067593E-3
-3,644176E-4
-3,607499E-3
-3,644176E-4
3,851588E-3
-3,931807E-3
-9,445044E-3
-5,229039E-3
-2,310266E-3
-8,147812E-3
-7,499196E-3
-6,887257E-4
-1,985958E-3
-1,106658E-2
-1,041797E-2
-6,526271E-3
-1,337342E-3
-7,174888E-3
-1,074228E-2
-8,472120E-3
-1,106658E-2
-1,528259E-2
-1,495828E-2
-9,769352E-3
-1,203951E-2
-2,112014E-2
-1,852567E-2
-1,625551E-2
-1,787705E-2
-2,339029E-2
-2,436322E-2
-2,339029E-2
-2,793061E-2
-2,922784E-2
-2,760630E-2
-2,112014E-2
-2,468752E-2
-3,247092E-2
-2,922784E-2
-2,339029E-2
-2,857922E-2
-3,279523E-2
-3,247092E-2
-3,020076E-2
-3,376815E-2
-3,409246E-2
-3,247092E-2
-2,566045E-2
-3,020076E-2
-3,830846E-2
-3,409246E-2
-2,825491E-2
-3,344384E-2
-3,311954E-2
-2,922784E-2
-2,533614E-2
-2,922784E-2
-3,052507E-2
-2,630907E-2
-1,787705E-2
-2,436322E-2
-3,376815E-2
-2,987645E-2
-2,371460E-2
-2,501183E-2
-2,274168E-2
-2,176875E-2
-1,722844E-2
-2,598476E-2
-2,630907E-2
-1,949860E-2
-1,463397E-2
-1,787705E-2
-1,917429E-2
-1,398536E-2
-9,120736E-3
-1,268813E-2
-9,769352E-3
-5,877655E-3
-3,931807E-3
-1,041797E-2
-6,201963E-3
2,878663E-3
4,500204E-3
-6,887257E-4
-1,985958E-3
2,554355E-3
9,328148E-4
-1,985958E-3
1,581431E-3
1,131067E-2
9,040517E-3
1,257123E-3
5,473128E-3
1,293221E-2
1,195929E-2
1,001344E-2
1,033775E-2
9,040517E-3
1,905739E-3
3,527280E-3
8,067593E-3
1,649960E-2
1,033775E-2
2,554355E-3
-2,634574E-3
-7,499196E-3
-1,625551E-2
-1,657982E-2
-1,268813E-2
-7,823504E-3
-1,528259E-2
-1,366105E-2
-9,445044E-3
-4,580423E-3
-1,171520E-2
-1,463397E-2
-8,147812E-3
-3,607499E-3
-3,931807E-3
-6,887257E-4
1,131067E-2
1,617530E-2
1,163498E-2
2,006699E-2
2,493161E-2
3,109347E-2
3,044485E-2
3,141778E-2
2,947193E-2
2,460731E-2
2,395869E-2
2,785039E-2
3,660671E-2
3,303932E-2
2,103992E-2
2,428300E-2
3,076916E-2
2,979624E-2
2,655315E-2
2,590454E-2
2,817469E-2
2,266146E-2
2,233715E-2
2,785039E-2
3,660671E-2
3,466086E-2
2,720177E-2
3,076916E-2
3,725532E-2
3,595809E-2
3,466086E-2
3,693101E-2
4,082271E-2
3,239070E-2
3,757963E-2
4,244425E-2
4,763318E-2
3,952548E-2
3,044485E-2
3,303932E-2
3,757963E-2
3,271501E-2
3,336362E-2
3,595809E-2
3,757963E-2
2,687746E-2
2,752608E-2
3,174208E-2
3,790394E-2
3,109347E-2
2,558023E-2
2,655315E-2
3,109347E-2
2,622885E-2
2,785039E-2
3,368793E-2
3,563378E-2
2,752608E-2
3,044485E-2
3,790394E-2
4,114702E-2
3,466086E-2
3,076916E-2
3,401224E-2
3,595809E-2
3,336362E-2
3,433655E-2
3,433655E-2
2,460731E-2
1,649960E-2
2,103992E-2
2,720177E-2
2,817469E-2
2,168853E-2
1,844545E-2
2,168853E-2
1,682391E-2
1,325652E-2
1,390514E-2
2,039130E-2
1,941838E-2
1,358083E-2
1,714822E-2
2,687746E-2
2,655315E-2
2,590454E-2
2,979624E-2
3,206639E-2
2,558023E-2
2,395869E-2
2,687746E-2
3,433655E-2
2,752608E-2
1,649960E-2
1,876976E-2
2,493161E-2
2,298577E-2
2,071561E-2
2,136422E-2
2,168853E-2
1,552668E-2
1,390514E-2
1,682391E-2
2,947193E-2
2,655315E-2
2,428300E-2
3,174208E-2
4,082271E-2
4,406579E-2
5,120057E-2
6,092981E-2
7,065906E-2
6,936182E-2
8,103691E-2
9,660370E-2
1,063329E-1
1,076302E-1
1,086031E-1
1,193053E-1
1,270887E-1
1,283859E-1
1,326019E-1
1,381151E-1
1,390881E-1
1,277373E-1
1,300074E-1
1,338991E-1
1,329262E-1
1,254671E-1
1,209268E-1
1,206025E-1
1,086031E-1
9,400924E-2
8,590154E-2
8,849600E-2
8,460430E-2
7,260490E-2
7,130767E-2
7,292921E-2
6,579443E-2
5,703812E-2
5,314642E-2
5,087626E-2
4,276856E-2
4,082271E-2
4,601164E-2
5,184919E-2
4,471441E-2
3,790394E-2
3,887686E-2
4,147133E-2
3,725532E-2
3,660671E-2
3,725532E-2
4,309287E-2
3,563378E-2
3,563378E-2
3,822825E-2
4,341718E-2
3,757963E-2
3,141778E-2
3,368793E-2
3,693101E-2
3,109347E-2
3,044485E-2
3,530947E-2
3,920117E-2
3,012054E-2
3,076916E-2
3,303932E-2
3,174208E-2
2,817469E-2
2,428300E-2
2,525592E-2
2,687746E-2
2,136422E-2
2,168853E-2
2,849900E-2
2,655315E-2
1,844545E-2
1,941838E-2
2,363438E-2
2,266146E-2
1,876976E-2
1,812114E-2
2,103992E-2
2,039130E-2
1,649960E-2
1,941838E-2
2,720177E-2
2,720177E-2
1,909407E-2
2,103992E-2
2,785039E-2
2,558023E-2
1,714822E-2
1,876976E-2
2,493161E-2
2,266146E-2
2,168853E-2
2,460731E-2
2,914762E-2
2,525592E-2
1,941838E-2
2,298577E-2
2,979624E-2
2,817469E-2
2,558023E-2
2,460731E-2
2,752608E-2
2,103992E-2
2,168853E-2
2,525592E-2
3,368793E-2
2,687746E-2
2,039130E-2
2,395869E-2
2,720177E-2
2,103992E-2
2,298577E-2
2,558023E-2
2,590454E-2
1,747253E-2
1,876976E-2
2,201284E-2
2,655315E-2
2,071561E-2
1,714822E-2
2,136422E-2
2,525592E-2
1,747253E-2
2,136422E-2
2,785039E-2
3,044485E-2
1,974268E-2
1,876976E-2
2,687746E-2
3,336362E-2
2,720177E-2
2,493161E-2
2,849900E-2
2,849900E-2
2,298577E-2
2,525592E-2
2,817469E-2
2,785039E-2
1,747253E-2
1,714822E-2
2,006699E-2
2,201284E-2
1,520237E-2
1,228360E-2
1,487806E-2
1,390514E-2
8,391901E-3
8,067593E-3
1,358083E-2
1,358083E-2
3,527280E-3
5,473128E-3
1,422945E-2
1,520237E-2
1,163498E-2
1,066206E-2
1,422945E-2
1,163498E-2
1,066206E-2
1,455375E-2
2,071561E-2
1,293221E-2
-4,010948E-5
4,500204E-3
1,390514E-2
1,131067E-2
7,094669E-3
7,094669E-3
6,121744E-3
-1,337342E-3
-4,256115E-3
-1,661650E-3
7,743285E-3
5,148820E-3
-1,013034E-3
4,500204E-3
1,098637E-2
7,094669E-3
9,689133E-3
1,228360E-2
1,455375E-2
1,001344E-2
1,131067E-2
2,136422E-2
2,882331E-2
2,331007E-2
2,103992E-2
2,395869E-2
2,720177E-2
2,168853E-2
2,266146E-2
2,525592E-2
2,395869E-2
1,293221E-2
1,293221E-2
1,682391E-2
1,974268E-2
1,195929E-2
9,689133E-3
1,098637E-2
6,770361E-3
6,085067E-4
2,554355E-3
4,824512E-3
4,824512E-3
-3,931807E-3
-2,958882E-3
3,527280E-3
4,175896E-3
-4,010948E-5
1,257123E-3
4,500204E-3
-6,887257E-4
-1,985958E-3
2,230047E-3
1,001344E-2
6,446052E-3
-1,013034E-3
3,527280E-3
1,001344E-2
8,391901E-3
6,446052E-3
7,743285E-3
9,364825E-3
3,202971E-3
2,230047E-3
4,175896E-3
1,163498E-2
6,770361E-3
9,328148E-4
3,851588E-3
9,689133E-3
5,797436E-3
5,797436E-3
1,001344E-2
1,228360E-2
4,824512E-3
5,148820E-3
9,689133E-3
1,552668E-2
9,364825E-3
7,743285E-3
1,228360E-2
1,487806E-2
1,131067E-2
1,358083E-2
1,876976E-2
2,168853E-2
1,163498E-2
1,293221E-2
1,909407E-2
2,493161E-2
2,103992E-2
1,941838E-2
2,266146E-2
2,363438E-2
1,876976E-2
2,201284E-2
2,590454E-2
2,752608E-2
1,909407E-2
2,006699E-2
2,395869E-2
2,849900E-2
2,039130E-2
1,358083E-2
1,131067E-2
1,422945E-2
8,391901E-3
9,689133E-3
1,293221E-2
1,358083E-2
1,905739E-3
1,905739E-3
8,391901E-3
8,391901E-3
2,230047E-3
-6,887257E-4
3,527280E-3
5,473128E-3
1,257123E-3
2,878663E-3
1,228360E-2
1,228360E-2
4,824512E-3
8,067593E-3
1,455375E-2
1,455375E-2
1,293221E-2
1,487806E-2
1,779684E-2
1,098637E-2
9,040517E-3
1,585099E-2
2,298577E-2
1,876976E-2
1,001344E-2
9,689133E-3
1,552668E-2
1,422945E-2
1,325652E-2
1,455375E-2
1,714822E-2
8,391901E-3
5,797436E-3
1,131067E-2
1,812114E-2
1,325652E-2
6,446052E-3
8,716209E-3
1,617530E-2
1,131067E-2
1,293221E-2
1,844545E-2
2,006699E-2
1,131067E-2
1,325652E-2
1,909407E-2
2,201284E-2
1,552668E-2
1,260791E-2
1,649960E-2
2,201284E-2
1,617530E-2
1,358083E-2
2,006699E-2
2,395869E-2
1,358083E-2
1,293221E-2
1,714822E-2
2,136422E-2
1,682391E-2
1,422945E-2
1,779684E-2
1,876976E-2
1,422945E-2
1,455375E-2
2,168853E-2
2,136422E-2
1,066206E-2
1,260791E-2
1,779684E-2
2,071561E-2
1,455375E-2
7,094669E-3
8,716209E-3
6,770361E-3
4,500204E-3
8,716209E-3
1,228360E-2
9,364825E-3
9,328148E-4
2,554355E-3
7,094669E-3
9,364825E-3
5,148820E-3
7,094669E-3
1,066206E-2
5,148820E-3
6,121744E-3
1,066206E-2
2,071561E-2
1,812114E-2
1,098637E-2
1,293221E-2
2,136422E-2
2,039130E-2
1,876976E-2
2,039130E-2
2,136422E-2
1,325652E-2
1,358083E-2
1,714822E-2
2,266146E-2
1,552668E-2
7,418977E-3
1,325652E-2
1,714822E-2
1,033775E-2
8,067593E-3
9,364825E-3
9,689133E-3
-1,985958E-3
-1,985958E-3
-4,010948E-5
1,905739E-3
-6,201963E-3
-1,366105E-2
-1,041797E-2
-7,499196E-3
-1,430967E-2
-1,301243E-2
-8,147812E-3
-8,472120E-3
-1,820136E-2
-1,366105E-2
-9,445044E-3
-4,580423E-3
-6,526271E-3
-6,526271E-3
-3,283190E-3
-2,310266E-3
-1,985958E-3
1,581431E-3
1,001344E-2
1,001344E-2
2,230047E-3
9,364825E-3
2,071561E-2
2,460731E-2
2,266146E-2
3,595809E-2
5,541658E-2
6,028120E-2
8,233415E-2
1,108733E-1
1,241699E-1
1,186567E-1
9,790094E-2
8,460430E-2
7,811814E-2
6,449720E-2
6,255135E-2
5,995689E-2
5,314642E-2
3,498517E-2
2,039130E-2
5,797436E-3
-1,463397E-2
-4,382170E-2
-6,522604E-2
-7,495528E-2
-8,209006E-2
-9,181930E-2
-8,890053E-2
-7,787405E-2
-7,365805E-2
-7,300943E-2
-6,230726E-2
-4,674048E-2
-3,538969E-2
-3,020076E-2
-2,176875E-2
-1,074228E-2
-7,499196E-3
-6,201963E-3
-4,010948E-5
1,228360E-2
1,066206E-2
4,500204E-3
1,131067E-2
2,039130E-2
2,168853E-2
2,233715E-2
2,655315E-2
3,012054E-2
2,947193E-2
3,174208E-2
3,725532E-2
4,503872E-2
4,341718E-2
3,660671E-2
4,179564E-2
5,249780E-2
5,249780E-2
5,055195E-2
5,347073E-2
5,574088E-2
4,698456E-2
4,633595E-2
5,022765E-2
5,930827E-2
5,347073E-2
4,893041E-2
5,314642E-2
5,541658E-2
5,055195E-2
5,217349E-2
5,509227E-2
5,347073E-2
4,309287E-2
4,503872E-2
4,893041E-2
5,574088E-2
4,730887E-2
3,920117E-2
4,309287E-2
4,147133E-2
3,595809E-2
3,563378E-2
3,757963E-2
3,530947E-2
2,590454E-2
2,590454E-2
3,109347E-2
2,687746E-2
1,974268E-2
1,649960E-2
1,714822E-2
1,033775E-2
6,770361E-3
1,001344E-2
1,422945E-2
8,067593E-3
-3,644176E-4
6,085067E-4
6,446052E-3
-1,661650E-3
-3,931807E-3
1,905739E-3
1,581431E-3
-2,144444E-2
-3,376815E-2
-4,252447E-2
-5,452387E-2
-8,111713E-2
-9,992700E-2
-7,560390E-2
-3,344384E-2
3,527280E-3
8,784739E-2
2,363805E-1
4,085881E-1
5,927951E-1
7,945148E-1
9,482368E-1
1,058177E+0
1,062393E+0
9,608848E-1
8,347290E-1
7,468415E-1
6,651158E-1
5,940923E-1
5,386357E-1
4,325869E-1
2,668655E-1
8,363138E-2
-1,180883E-1
-3,470498E-1
-5,899565E-1
-8,075673E-1
-9,813964E-1
-1,106579E+0
-1,167225E+0
-1,165603E+0
-1,114363E+0
-1,041718E+0
-9,489656E-1
-8,380522E-1
-7,206527E-1
-6,146039E-1
-5,166629E-1
-4,239108E-1
-3,489956E-1
-3,000251E-1
-2,504060E-1
-2,105161E-1
-1,764637E-1
-1,576538E-1
-1,450058E-1
-1,252230E-1
-1,077104E-1
-9,960269E-2
-8,500883E-2
-6,717189E-2
-5,484818E-2
-4,998356E-2
-3,506538E-2
-1,787705E-2
-5,877655E-3
-5,553347E-3
-2,634574E-3
8,391901E-3
1,617530E-2
1,358083E-2
1,520237E-2
2,039130E-2
1,747253E-2
9,689133E-3
1,358083E-2
1,876976E-2
2,039130E-2
1,487806E-2
1,325652E-2
1,617530E-2
8,391901E-3
4,824512E-3
7,743285E-3
1,325652E-2
8,716209E-3
3,202971E-3
3,527280E-3
8,067593E-3
3,851588E-3
4,175896E-3
6,770361E-3
7,094669E-3
-3,931807E-3
-5,553347E-3
2,230047E-3
9,364825E-3
6,770361E-3
-4,010948E-5
-3,644176E-4
6,446052E-3
-4,010948E-5
-1,013034E-3
5,473128E-3
7,743285E-3
2,841986E-4
2,230047E-3
6,770361E-3
1,293221E-2
8,391901E-3
4,175896E-3
8,391901E-3
1,293221E-2
5,148820E-3
8,067593E-3
1,455375E-2
1,422945E-2
7,743285E-3
1,001344E-2
1,682391E-2
1,909407E-2
1,358083E-2
1,520237E-2
1,747253E-2
1,422945E-2
1,163498E-2
1,520237E-2
2,266146E-2
2,136422E-2
1,358083E-2
1,649960E-2
2,428300E-2
2,039130E-2
1,812114E-2
2,363438E-2
2,590454E-2
1,779684E-2
1,520237E-2
2,168853E-2
3,044485E-2
2,720177E-2
2,071561E-2
2,331007E-2
3,012054E-2
2,493161E-2
2,493161E-2
3,109347E-2
3,271501E-2
2,558023E-2
2,590454E-2
3,109347E-2
3,952548E-2
3,401224E-2
2,979624E-2
3,530947E-2
4,147133E-2
3,887686E-2
4,147133E-2
4,439010E-2
4,471441E-2
3,693101E-2
3,920117E-2
4,536302E-2
4,990334E-2
4,276856E-2
4,017409E-2
4,568733E-2
4,828180E-2
4,147133E-2
4,211994E-2
4,341718E-2
4,439010E-2
3,660671E-2
3,822825E-2
4,244425E-2
4,503872E-2
4,179564E-2
3,822825E-2
4,114702E-2
4,049840E-2
3,563378E-2
3,628240E-2
4,406579E-2
4,341718E-2
3,466086E-2
3,790394E-2
4,309287E-2
4,147133E-2
3,757963E-2
3,725532E-2
3,952548E-2
3,725532E-2
3,563378E-2
3,725532E-2
4,406579E-2
3,984979E-2
3,271501E-2
3,790394E-2
4,374148E-2
4,017409E-2
3,887686E-2
4,147133E-2
4,374148E-2
3,952548E-2
3,725532E-2
4,309287E-2
5,120057E-2
4,763318E-2
4,049840E-2
4,374148E-2
4,925472E-2
4,374148E-2
4,601164E-2
5,055195E-2
5,152488E-2
4,374148E-2
4,309287E-2
4,860611E-2
5,184919E-2
4,568733E-2
4,406579E-2
4,795749E-2
4,860611E-2
4,147133E-2
4,309287E-2
4,763318E-2
4,179564E-2
3,206639E-2
3,757963E-2
4,341718E-2
4,471441E-2
4,049840E-2
3,822825E-2
4,147133E-2
3,628240E-2
3,790394E-2
4,211994E-2
5,184919E-2
4,828180E-2
3,952548E-2
4,309287E-2
5,022765E-2
5,022765E-2
4,957903E-2
5,120057E-2
5,574088E-2
5,055195E-2
4,957903E-2
4,795749E-2
4,990334E-2
4,374148E-2
3,822825E-2
4,211994E-2
4,666026E-2
4,082271E-2
4,147133E-2
4,439010E-2
4,471441E-2
3,822825E-2
4,082271E-2
4,601164E-2
5,314642E-2
4,828180E-2
4,536302E-2
4,828180E-2
4,568733E-2
3,984979E-2
4,244425E-2
5,184919E-2
5,152488E-2
3,757963E-2
3,693101E-2
4,147133E-2
4,341718E-2
3,466086E-2
3,401224E-2
3,628240E-2
3,206639E-2
2,720177E-2
2,785039E-2
3,952548E-2
3,984979E-2
3,012054E-2
3,368793E-2
4,179564E-2
4,179564E-2
3,855255E-2
4,244425E-2
4,536302E-2
4,114702E-2
4,211994E-2
4,601164E-2
5,217349E-2
4,503872E-2
3,952548E-2
4,536302E-2
4,860611E-2
4,309287E-2
4,406579E-2
4,860611E-2
5,087626E-2
3,920117E-2
3,984979E-2
4,211994E-2
4,666026E-2
4,017409E-2
3,595809E-2
3,790394E-2
3,628240E-2
2,752608E-2
2,914762E-2
3,239070E-2
3,044485E-2
1,941838E-2
2,266146E-2
2,655315E-2
2,752608E-2
2,266146E-2
2,039130E-2
2,590454E-2
2,493161E-2
2,298577E-2
2,266146E-2
3,109347E-2
3,757963E-2
3,336362E-2
4,017409E-2
4,957903E-2
5,347073E-2
5,606519E-2
6,384859E-2
7,260490E-2
7,487506E-2
8,006399E-2
8,979323E-2
1,021169E-1
1,043871E-1
1,056843E-1
1,115219E-1
1,206025E-1
1,212511E-1
1,206025E-1
1,228727E-1
1,244942E-1
1,134677E-1
1,082788E-1
1,095760E-1
1,154136E-1
1,076302E-1
9,757663E-2
9,465786E-2
9,563078E-2
8,460430E-2
8,168553E-2
8,006399E-2
7,779383E-2
6,449720E-2
6,352428E-2
6,709167E-2
7,065906E-2
6,190274E-2
5,379503E-2
5,509227E-2
5,574088E-2
4,244425E-2
3,920117E-2
4,406579E-2
4,276856E-2
3,012054E-2
2,817469E-2
3,336362E-2
3,044485E-2
1,974268E-2
1,812114E-2
2,103992E-2
1,455375E-2
1,293221E-2
1,487806E-2
2,168853E-2
1,422945E-2
7,743285E-3
1,163498E-2
1,747253E-2
1,455375E-2
1,228360E-2
1,714822E-2
2,039130E-2
8,716209E-3
9,364825E-3
1,293221E-2
1,552668E-2
5,148820E-3
9,328148E-4
5,148820E-3
9,689133E-3
4,175896E-3
2,554355E-3
7,743285E-3
6,121744E-3
-3,283190E-3
6,085067E-4
7,743285E-3
1,001344E-2
6,121744E-3
4,500204E-3
1,001344E-2
1,066206E-2
9,689133E-3
1,131067E-2
1,779684E-2
1,260791E-2
2,230047E-3
6,121744E-3
1,487806E-2
1,487806E-2
1,163498E-2
1,098637E-2
1,260791E-2
5,473128E-3
3,851588E-3
5,473128E-3
1,163498E-2
1,001344E-2
3,202971E-3
7,418977E-3
1,682391E-2
1,520237E-2
1,228360E-2
1,455375E-2
1,909407E-2
1,131067E-2
1,131067E-2
1,422945E-2
2,136422E-2
1,844545E-2
1,066206E-2
1,066206E-2
1,617530E-2
1,098637E-2
8,067593E-3
7,094669E-3
7,418977E-3
-1,985958E-3
-1,013034E-3
1,905739E-3
5,148820E-3
-1,985958E-3
-9,445044E-3
-6,201963E-3
-2,310266E-3
-7,823504E-3
-6,201963E-3
6,085067E-4
2,878663E-3
-7,823504E-3
-5,229039E-3
3,202971E-3
6,121744E-3
-1,337342E-3
-1,661650E-3
2,878663E-3
-3,644176E-4
-3,283190E-3
2,841986E-4
8,067593E-3
7,418977E-3
-3,283190E-3
-6,887257E-4
4,824512E-3
5,797436E-3
-3,644176E-4
1,257123E-3
6,121744E-3
3,202971E-3
-3,644176E-4
2,878663E-3
1,195929E-2
1,033775E-2
3,202971E-3
7,743285E-3
1,617530E-2
1,358083E-2
1,195929E-2
1,585099E-2
1,617530E-2
9,689133E-3
9,364825E-3
1,455375E-2
2,233715E-2
1,649960E-2
1,001344E-2
1,390514E-2
1,714822E-2
1,195929E-2
1,163498E-2
1,390514E-2
1,455375E-2
7,094669E-3
9,689133E-3
1,293221E-2
1,552668E-2
7,094669E-3
-3,644176E-4
-3,644176E-4
-1,013034E-3
-7,499196E-3
-6,201963E-3
-2,310266E-3
-3,607499E-3
-1,560690E-2
-1,333674E-2
-8,147812E-3
-6,201963E-3
-1,398536E-2
-1,430967E-2
-1,009366E-2
-8,796428E-3
-8,147812E-3
-5,229039E-3
3,851588E-3
3,202971E-3
-4,904731E-3
-1,661650E-3
4,500204E-3
4,175896E-3
3,851588E-3
6,446052E-3
1,098637E-2
8,391901E-3
6,446052E-3
7,094669E-3
1,066206E-2
6,770361E-3
1,257123E-3
9,328148E-4
5,148820E-3
1,581431E-3
1,905739E-3
6,446052E-3
1,001344E-2
1,257123E-3
-4,010948E-5
2,878663E-3
1,066206E-2
5,148820E-3
-1,013034E-3
3,851588E-3
9,040517E-3
2,878663E-3
3,851588E-3
8,067593E-3
1,163498E-2
4,175896E-3
5,473128E-3
1,098637E-2
1,585099E-2
1,131067E-2
7,094669E-3
1,293221E-2
1,649960E-2
9,689133E-3
1,098637E-2
1,520237E-2
1,325652E-2
7,094669E-3
8,391901E-3
1,228360E-2
1,455375E-2
7,743285E-3
3,202971E-3
2,230047E-3
-4,580423E-3
-6,526271E-3
-2,958882E-3
3,527280E-3
-1,337342E-3
-1,236382E-2
-9,445044E-3
-2,310266E-3
-7,499196E-3
-8,472120E-3
-2,634574E-3
1,905739E-3
-2,958882E-3
-1,985958E-3
2,230047E-3
1,163498E-2
6,770361E-3
1,257123E-3
7,094669E-3
1,649960E-2
1,260791E-2
1,552668E-2
2,039130E-2
2,201284E-2
1,390514E-2
1,293221E-2
1,747253E-2
2,233715E-2
1,552668E-2
1,228360E-2
1,649960E-2
2,103992E-2
1,585099E-2
1,844545E-2
2,103992E-2
2,136422E-2
1,390514E-2
1,585099E-2
2,201284E-2
2,590454E-2
2,006699E-2
1,812114E-2
2,168853E-2
1,682391E-2
1,649960E-2
1,714822E-2
2,493161E-2
2,331007E-2
1,195929E-2
1,455375E-2
2,201284E-2
1,876976E-2
1,520237E-2
1,617530E-2
1,747253E-2
1,066206E-2
6,770361E-3
8,716209E-3
1,649960E-2
9,689133E-3
-4,010948E-5
4,500204E-3
1,066206E-2
5,473128E-3
-3,644176E-4
-6,887257E-4
-6,887257E-4
-8,472120E-3
-9,120736E-3
-7,174888E-3
-1,337342E-3
-4,904731E-3
-8,796428E-3
-7,499196E-3
-2,958882E-3
-6,201963E-3
-6,201963E-3
-6,887257E-4
1,257123E-3
-4,904731E-3
-3,931807E-3
-1,013034E-3
3,202971E-3
-1,661650E-3
-4,580423E-3
-6,887257E-4
2,878663E-3
-1,985958E-3
-6,887257E-4
3,202971E-3
4,500204E-3
-6,526271E-3
-5,553347E-3
-4,010948E-5
3,527280E-3
-3,644176E-4
-1,985958E-3
1,905739E-3
4,500204E-3
9,328148E-4
3,527280E-3
9,689133E-3
9,040517E-3
-2,958882E-3
-5,553347E-3
-1,013034E-3
1,581431E-3
-2,958882E-3
-5,877655E-3
-6,887257E-4
-1,985958E-3
-8,472120E-3
-6,526271E-3
2,841986E-4
-1,661650E-3
-1,171520E-2
-9,445044E-3
-1,013034E-3
2,554355E-3
6,085067E-4
3,851588E-3
8,391901E-3
4,824512E-3
5,148820E-3
1,131067E-2
2,103992E-2
1,649960E-2
1,098637E-2
1,552668E-2
2,266146E-2
2,103992E-2
2,071561E-2
2,558023E-2
2,752608E-2
1,941838E-2
2,201284E-2
2,785039E-2
3,498517E-2
2,785039E-2
2,622885E-2
2,622885E-2
1,974268E-2
1,066206E-2
1,098637E-2
1,974268E-2
1,941838E-2
9,364825E-3
1,033775E-2
1,293221E-2
1,066206E-2
3,202971E-3
1,257123E-3
2,878663E-3
3,202971E-3
9,328148E-4
3,202971E-3
1,163498E-2
9,040517E-3
1,257123E-3
6,121744E-3
1,455375E-2
1,617530E-2
1,779684E-2
2,266146E-2
3,076916E-2
2,882331E-2
3,595809E-2
5,509227E-2
7,714522E-2
9,206339E-2
1,128191E-1
1,270887E-1
1,326019E-1
1,196296E-1
1,017926E-1
9,206339E-2
8,719877E-2
7,455075E-2
6,968613E-2
6,871321E-2
6,579443E-2
4,503872E-2
2,071561E-2
-2,310266E-3
-2,566045E-2
-4,998356E-2
-6,457742E-2
-6,782050E-2
-7,236081E-2
-8,630606E-2
-8,500883E-2
-7,495528E-2
-6,490173E-2
-6,360450E-2
-5,711833E-2
-4,544324E-2
-3,506538E-2
-3,020076E-2
-2,695768E-2
-1,528259E-2
-9,445044E-3
-1,852567E-2
-1,366105E-2
-3,283190E-3
9,328148E-4
-1,661650E-3
-1,337342E-3
2,230047E-3
3,202971E-3
-4,010948E-5
2,554355E-3
1,260791E-2
1,163498E-2
3,202971E-3
6,770361E-3
1,585099E-2
1,682391E-2
1,163498E-2
1,098637E-2
1,325652E-2
1,455375E-2
1,066206E-2
1,131067E-2
1,844545E-2
1,422945E-2
4,175896E-3
4,500204E-3
8,391901E-3
4,500204E-3
-1,661650E-3
-3,931807E-3
-1,661650E-3
-9,445044E-3
-1,236382E-2
-1,236382E-2
-9,769352E-3
-1,593121E-2
-2,566045E-2
-2,501183E-2
-2,047152E-2
-2,371460E-2
-2,533614E-2
-2,176875E-2
-2,047152E-2
-3,182230E-2
-3,149799E-2
-2,533614E-2
-2,047152E-2
-2,695768E-2
-3,279523E-2
-3,052507E-2
-2,695768E-2
-3,182230E-2
-3,441677E-2
-3,052507E-2
-3,117369E-2
-4,122724E-2
-4,252447E-2
-4,057862E-2
-3,765985E-2
-4,544324E-2
-4,674048E-2
-4,382170E-2
-4,414601E-2
-4,933494E-2
-4,933494E-2
-5,452387E-2
-6,911773E-2
-8,922484E-2
-9,927839E-2
-1,145209E-1
-1,310606E-1
-1,213313E-1
-8,144144E-2
-3,765985E-2
3,401224E-2
1,650327E-1
3,378889E-1
5,376627E-1
7,374365E-1
8,856453E-1
1,003369E+0
1,042935E+0
9,579660E-1
8,240268E-1
7,299774E-1
6,638186E-1
5,830659E-1
5,198258E-1
4,332355E-1
2,954046E-1
1,121705E-1
-9,214361E-2
-3,146190E-1
-5,468236E-1
-7,754608E-1
-9,544788E-1
-1,073824E+0
-1,137064E+0
-1,154253E+0
-1,112417E+0
-1,036204E+0
-9,369662E-1
-8,322147E-1
-7,203284E-1
-6,064962E-1
-5,046635E-1
-4,174246E-1
-3,392664E-1
-2,685672E-1
-2,205696E-1
-1,920305E-1
-1,583025E-1
-1,278175E-1
-1,067375E-1
-9,344084E-2
-8,014421E-2
-5,809126E-2
-4,706478E-2
-3,636262E-2
-1,917429E-2
2,878663E-3
1,358083E-2
1,779684E-2
3,012054E-2
4,730887E-2
5,184919E-2
5,703812E-2
6,352428E-2
7,325352E-2
6,903752E-2
6,806459E-2
7,519937E-2
8,136122E-2
7,617229E-2
7,098336E-2
7,292921E-2
8,038830E-2
7,714522E-2
7,130767E-2
7,033475E-2
7,228060E-2
6,482151E-2
6,449720E-2
7,098336E-2
7,455075E-2
6,644305E-2
5,963258E-2
5,995689E-2
6,547013E-2
5,801104E-2
5,671381E-2
6,352428E-2
6,319997E-2
5,152488E-2
5,249780E-2
5,703812E-2
6,287566E-2
5,736242E-2
5,282211E-2
5,638950E-2
5,963258E-2
5,184919E-2
5,152488E-2
5,541658E-2
5,476796E-2
4,893041E-2
5,087626E-2
5,574088E-2
5,768673E-2
4,601164E-2
4,341718E-2
4,406579E-2
4,536302E-2
4,082271E-2
4,374148E-2
5,022765E-2
4,763318E-2
3,920117E-2
4,244425E-2
4,990334E-2
5,282211E-2
4,860611E-2
4,893041E-2
5,379503E-2
5,347073E-2
5,411934E-2
5,574088E-2
6,255135E-2
6,125412E-2
5,444365E-2
5,898396E-2
6,579443E-2
6,806459E-2
6,482151E-2
6,255135E-2
6,709167E-2
6,287566E-2
5,930827E-2
6,157843E-2
6,774028E-2
6,319997E-2
5,574088E-2
5,930827E-2
6,417289E-2
6,060550E-2
5,930827E-2
6,255135E-2
6,384859E-2
5,411934E-2
5,509227E-2
5,898396E-2
6,417289E-2
5,768673E-2
5,314642E-2
5,638950E-2
6,028120E-2
5,930827E-2
5,930827E-2
6,482151E-2
6,547013E-2
5,606519E-2
5,898396E-2
6,319997E-2
6,709167E-2
6,352428E-2
6,384859E-2
6,514582E-2
6,449720E-2
6,157843E-2
6,222705E-2
6,579443E-2
6,319997E-2
5,087626E-2
5,022765E-2
5,606519E-2
5,606519E-2
4,990334E-2
4,893041E-2
5,282211E-2
4,893041E-2
4,601164E-2
4,925472E-2
5,379503E-2
4,893041E-2
4,244425E-2
4,536302E-2
5,411934E-2
5,314642E-2
5,184919E-2
5,444365E-2
5,833535E-2
5,379503E-2
5,379503E-2
5,898396E-2
6,611874E-2
6,222705E-2
5,606519E-2
6,190274E-2
6,676736E-2
6,125412E-2
5,898396E-2
6,611874E-2
7,001044E-2
6,028120E-2
6,060550E-2
6,676736E-2
7,228060E-2
6,579443E-2
6,287566E-2
6,514582E-2
6,936182E-2
6,514582E-2
6,547013E-2
7,098336E-2
6,903752E-2
5,833535E-2
6,092981E-2
6,222705E-2
6,611874E-2
6,352428E-2
6,125412E-2
6,319997E-2
6,417289E-2
5,865966E-2
5,995689E-2
6,579443E-2
6,676736E-2
5,736242E-2
5,865966E-2
6,514582E-2
6,482151E-2
6,028120E-2
5,930827E-2
5,865966E-2
5,282211E-2
4,957903E-2
5,347073E-2
6,028120E-2
5,444365E-2
4,633595E-2
4,666026E-2
4,860611E-2
4,341718E-2
4,114702E-2
4,341718E-2
4,633595E-2
3,660671E-2
3,725532E-2
4,147133E-2
4,698456E-2
4,049840E-2
3,628240E-2
4,114702E-2
4,374148E-2
3,887686E-2
4,049840E-2
4,698456E-2
4,957903E-2
3,790394E-2
4,049840E-2
4,568733E-2
4,795749E-2
4,341718E-2
4,017409E-2
4,244425E-2
4,211994E-2
3,757963E-2
3,920117E-2
4,633595E-2
4,374148E-2
3,109347E-2
3,174208E-2
3,725532E-2
3,757963E-2
3,336362E-2
3,174208E-2
3,530947E-2
3,303932E-2
2,622885E-2
2,817469E-2
3,271501E-2
2,882331E-2
2,168853E-2
2,558023E-2
3,012054E-2
2,817469E-2
2,298577E-2
2,201284E-2
2,525592E-2
1,844545E-2
8,391901E-3
5,148820E-3
9,040517E-3
4,824512E-3
-1,013034E-3
9,328148E-4
7,094669E-3
6,085067E-4
-3,607499E-3
-5,877655E-3
-5,229039E-3
-1,301243E-2
-1,203951E-2
-9,120736E-3
-5,553347E-3
-1,106658E-2
-1,301243E-2
-1,106658E-2
-6,201963E-3
-1,236382E-2
-9,769352E-3
-3,283190E-3
-3,931807E-3
-1,301243E-2
-1,333674E-2
-4,256115E-3
6,085067E-4
-2,310266E-3
9,328148E-4
9,040517E-3
1,098637E-2
1,033775E-2
1,617530E-2
3,109347E-2
3,498517E-2
3,336362E-2
4,276856E-2
5,541658E-2
6,222705E-2
6,482151E-2
7,357783E-2
8,525292E-2
8,622584E-2
8,752308E-2
9,530647E-2
1,079545E-1
1,040628E-1
1,017926E-1
1,060086E-1
1,115219E-1
1,066573E-1
1,053600E-1
1,089274E-1
1,079545E-1
9,465786E-2
9,109047E-2
9,238770E-2
9,400924E-2
8,298276E-2
7,292921E-2
7,001044E-2
6,741597E-2
5,768673E-2
5,282211E-2
5,379503E-2
4,990334E-2
3,660671E-2
3,563378E-2
3,693101E-2
3,984979E-2
2,882331E-2
2,071561E-2
2,103992E-2
1,779684E-2
1,066206E-2
1,228360E-2
1,876976E-2
1,520237E-2
3,527280E-3
4,824512E-3
8,391901E-3
7,743285E-3
1,581431E-3
2,841986E-4
1,257123E-3
-3,931807E-3
-8,147812E-3
-8,472120E-3
-1,041797E-2
-2,047152E-2
-2,695768E-2
-2,047152E-2
-1,171520E-2
-1,495828E-2
-2,047152E-2
-2,079583E-2
-1,755275E-2
-2,566045E-2
-2,728199E-2
-2,176875E-2
-1,171520E-2
-1,593121E-2
-2,209306E-2
-1,625551E-2
-7,499196E-3
-9,445044E-3
-7,823504E-3
-4,256115E-3
-3,644176E-4
-8,796428E-3
-7,174888E-3
-6,887257E-4
5,148820E-3
-6,887257E-4
-3,607499E-3
1,257123E-3
2,230047E-3
-2,958882E-3
6,085067E-4
5,148820E-3
4,500204E-3
-3,931807E-3
-4,010948E-5
7,094669E-3
9,689133E-3
6,085067E-4
-4,256115E-3
-1,013034E-3
9,328148E-4
-2,958882E-3
-3,607499E-3
2,554355E-3
-1,013034E-3
-1,236382E-2
-1,106658E-2
-4,256115E-3
-5,877655E-3
-1,074228E-2
-9,769352E-3
-8,147812E-3
-1,301243E-2
-1,333674E-2
-8,796428E-3
-1,661650E-3
-6,201963E-3
-1,366105E-2
-9,120736E-3
-1,013034E-3
-4,580423E-3
-6,850580E-3
-4,256115E-3
2,841986E-4
-3,283190E-3
-1,661650E-3
2,554355E-3
1,033775E-2
5,148820E-3
2,230047E-3
6,770361E-3
1,033775E-2
8,067593E-3
1,098637E-2
1,520237E-2
1,649960E-2
8,391901E-3
1,228360E-2
1,974268E-2
2,882331E-2
2,103992E-2
1,714822E-2
2,071561E-2
2,136422E-2
1,747253E-2
1,747253E-2
2,039130E-2
2,039130E-2
1,131067E-2
1,325652E-2
1,714822E-2
2,006699E-2
1,358083E-2
1,098637E-2
1,617530E-2
1,195929E-2
8,067593E-3
8,716209E-3
1,520237E-2
1,422945E-2
5,797436E-3
9,364825E-3
1,487806E-2
1,585099E-2
1,260791E-2
1,066206E-2
1,325652E-2
1,163498E-2
8,716209E-3
1,033775E-2
1,779684E-2
1,487806E-2
2,554355E-3
5,148820E-3
1,293221E-2
9,364825E-3
4,824512E-3
3,851588E-3
4,175896E-3
-1,013034E-3
-1,985958E-3
2,841986E-4
6,121744E-3
2,841986E-4
-7,499196E-3
-3,931807E-3
2,554355E-3
-3,644176E-4
-1,661650E-3
3,202971E-3
6,121744E-3
-1,985958E-3
-4,010948E-5
7,094669E-3
1,293221E-2
9,364825E-3
8,391901E-3
1,390514E-2
1,455375E-2
8,391901E-3
1,195929E-2
1,682391E-2
1,747253E-2
9,689133E-3
9,364825E-3
1,520237E-2
1,747253E-2
1,131067E-2
1,098637E-2
1,195929E-2
1,131067E-2
7,743285E-3
9,040517E-3
1,617530E-2
1,195929E-2
4,824512E-3
5,148820E-3
1,358083E-2
1,033775E-2
9,689133E-3
1,617530E-2
1,747253E-2
9,040517E-3
1,033775E-2
1,617530E-2
2,331007E-2
1,617530E-2
9,040517E-3
6,121744E-3
1,066206E-2
5,797436E-3
8,391901E-3
1,390514E-2
1,228360E-2
2,878663E-3
2,554355E-3
4,824512E-3
8,067593E-3
1,905739E-3
2,841986E-4
3,851588E-3
3,202971E-3
2,230047E-3
6,121744E-3
1,260791E-2
1,260791E-2
6,121744E-3
7,418977E-3
1,325652E-2
1,293221E-2
1,033775E-2
1,520237E-2
1,909407E-2
1,585099E-2
1,487806E-2
1,520237E-2
2,039130E-2
1,455375E-2
2,230047E-3
4,824512E-3
1,293221E-2
9,364825E-3
7,094669E-3
5,148820E-3
4,175896E-3
-4,256115E-3
-3,931807E-3
-4,010948E-5
5,148820E-3
-1,013034E-3
-1,009366E-2
-9,120736E-3
-4,256115E-3
-7,174888E-3
-3,607499E-3
2,878663E-3
3,202971E-3
-4,904731E-3
-1,013034E-3
5,797436E-3
1,001344E-2
7,094669E-3
5,473128E-3
9,689133E-3
8,391901E-3
4,500204E-3
8,716209E-3
1,649960E-2
1,260791E-2
4,175896E-3
7,094669E-3
1,358083E-2
1,098637E-2
7,743285E-3
9,364825E-3
1,001344E-2
-1,013034E-3
9,328148E-4
7,418977E-3
1,455375E-2
8,391901E-3
1,905739E-3
4,500204E-3
8,716209E-3
5,797436E-3
3,851588E-3
6,770361E-3
9,364825E-3
2,554355E-3
5,148820E-3
9,689133E-3
1,552668E-2
1,033775E-2
4,824512E-3
8,716209E-3
1,098637E-2
7,743285E-3
8,067593E-3
1,358083E-2
1,325652E-2
6,121744E-3
6,121744E-3
9,689133E-3
1,163498E-2
4,824512E-3
2,554355E-3
6,121744E-3
6,446052E-3
-5,877655E-3
-6,526271E-3
-3,607499E-3
-2,958882E-3
-9,769352E-3
-6,850580E-3
-3,931807E-3
9,328148E-4
-5,229039E-3
-1,009366E-2
-9,445044E-3
-9,769352E-3
-1,333674E-2
-9,769352E-3
9,328148E-4
2,841986E-4
-6,850580E-3
-2,634574E-3
5,797436E-3
7,743285E-3
4,500204E-3
4,175896E-3
9,364825E-3
7,743285E-3
7,418977E-3
1,228360E-2
2,233715E-2
1,941838E-2
1,325652E-2
1,909407E-2
2,525592E-2
2,071561E-2
2,071561E-2
2,622885E-2
2,752608E-2
1,649960E-2
2,039130E-2
2,460731E-2
2,655315E-2
2,201284E-2
1,909407E-2
2,136422E-2
1,974268E-2
1,617530E-2
1,682391E-2
2,363438E-2
1,682391E-2
9,364825E-3
1,131067E-2
1,779684E-2
1,487806E-2
1,552668E-2
1,747253E-2
1,876976E-2
9,040517E-3
8,391901E-3
1,228360E-2
1,455375E-2
7,743285E-3
4,175896E-3
4,175896E-3
2,878663E-3
-1,337342E-3
-2,958882E-3
1,905739E-3
1,257123E-3
-9,769352E-3
-8,472120E-3
-4,256115E-3
-1,041797E-2
-1,301243E-2
-1,171520E-2
-9,445044E-3
-1,755275E-2
-1,820136E-2
-1,366105E-2
-7,499196E-3
-1,203951E-2
-1,495828E-2
-1,301243E-2
-1,139089E-2
-1,690413E-2
-1,560690E-2
-6,850580E-3
-1,203951E-2
-1,528259E-2
-7,174888E-3
3,202971E-3
2,230047E-3
9,040517E-3
2,395869E-2
3,984979E-2
5,152488E-2
7,746953E-2
9,044185E-2
8,914462E-2
7,065906E-2
5,184919E-2
4,049840E-2
3,206639E-2
2,493161E-2
2,201284E-2
2,233715E-2
1,098637E-2
-1,528259E-2
-3,247092E-2
-4,998356E-2
-7,787405E-2
-1,005756E-1
-1,109535E-1
-1,187369E-1
-1,297633E-1
-1,297633E-1
-1,223043E-1
-1,122507E-1
-1,158181E-1
-1,135479E-1
-1,008999E-1
-8,987345E-2
-8,533314E-2
-7,657682E-2
-6,587465E-2
-6,198296E-2
-6,490173E-2
-5,938849E-2
-5,063217E-2
-4,901063E-2
-5,192940E-2
-4,738909E-2
-4,220016E-2
-4,803771E-2
-4,609186E-2
-3,765985E-2
-3,084938E-2
-3,441677E-2
-3,928139E-2
-3,636262E-2
-3,117369E-2
-3,344384E-2
-3,084938E-2
-2,274168E-2
-2,274168E-2
-3,279523E-2
-2,793061E-2
-2,014721E-2
-1,982290E-2
-2,274168E-2
-2,144444E-2
-1,755275E-2
-2,176875E-2
-2,112014E-2
-1,495828E-2
-6,526271E-3
-1,236382E-2
-1,625551E-2
-1,074228E-2
-8,796428E-3
-1,463397E-2
-1,203951E-2
-4,580423E-3
-3,283190E-3
-1,236382E-2
-9,445044E-3
-1,661650E-3
-3,607499E-3
-6,201963E-3
-3,283190E-3
6,085067E-4
-4,256115E-3
-3,607499E-3
3,202971E-3
9,689133E-3
4,175896E-3
2,230047E-3
8,716209E-3
1,195929E-2
5,148820E-3
5,473128E-3
1,325652E-2
9,364825E-3
2,554355E-3
5,148820E-3
1,195929E-2
9,689133E-3
6,446052E-3
8,067593E-3
1,033775E-2
1,581431E-3
-1,985958E-3
-9,120736E-3
-1,495828E-2
-3,376815E-2
-4,901063E-2
-6,619896E-2
-7,949559E-2
-5,971280E-2
-1,820136E-2
3,530947E-2
1,212511E-1
2,600550E-1
4,393974E-1
6,476032E-1
8,412151E-1
9,845593E-1
1,088338E+0
1,095148E+0
9,848836E-1
8,567819E-1
7,753806E-1
7,082488E-1
6,310635E-1
5,639317E-1
4,614503E-1
3,057824E-1
1,180080E-1
-8,727899E-2
-3,107273E-1
-5,520125E-1
-7,757851E-1
-9,421551E-1
-1,048204E+0
-1,105282E+0
-1,104309E+0
-1,055987E+0
-9,706942E-1
-8,792393E-1
-7,709204E-1
-6,535209E-1
-5,370943E-1
-4,449908E-1
-3,587249E-1
-2,825125E-1
-2,241370E-1
-1,797068E-1
-1,398169E-1
-1,018729E-1
-8,209006E-2
-7,236081E-2
-5,063217E-2
-2,825491E-2
-1,787705E-2
-3,283190E-3
1,293221E-2
2,785039E-2
3,271501E-2
4,666026E-2
5,963258E-2
7,519937E-2
7,746953E-2
8,071261E-2
8,979323E-2
9,368493E-2
9,109047E-2
9,692801E-2
1,056843E-1
1,027656E-1
9,563078E-2
9,692801E-2
1,040628E-1
1,011440E-1
9,790094E-2
9,660370E-2
1,004954E-1
9,303631E-2
9,109047E-2
9,465786E-2
9,952248E-2
9,271201E-2
9,011754E-2
9,141477E-2
9,011754E-2
8,265846E-2
8,006399E-2
8,428000E-2
8,330707E-2
7,292921E-2
7,779383E-2
8,460430E-2
7,909107E-2
7,455075E-2
7,617229E-2
7,844245E-2
6,806459E-2
6,871321E-2
7,260490E-2
7,746953E-2
7,033475E-2
6,449720E-2
6,838890E-2
6,903752E-2
6,482151E-2
6,611874E-2
7,130767E-2
6,903752E-2
5,833535E-2
5,801104E-2
6,319997E-2
6,287566E-2
5,995689E-2
6,287566E-2
6,644305E-2
5,671381E-2
5,801104E-2
6,384859E-2
6,903752E-2
6,157843E-2
5,768673E-2
5,801104E-2
6,092981E-2
5,833535E-2
5,963258E-2
6,709167E-2
6,028120E-2
4,536302E-2
4,893041E-2
5,314642E-2
5,411934E-2
5,379503E-2
5,249780E-2
5,347073E-2
4,730887E-2
4,666026E-2
4,957903E-2
5,574088E-2
4,763318E-2
4,828180E-2
5,606519E-2
5,930827E-2
5,574088E-2
6,028120E-2
6,774028E-2
6,838890E-2
5,963258E-2
6,255135E-2
7,292921E-2
7,163198E-2
7,098336E-2
7,422644E-2
7,714522E-2
6,774028E-2
6,741597E-2
7,228060E-2
7,617229E-2
7,065906E-2
6,903752E-2
7,357783E-2
7,357783E-2
7,065906E-2
7,163198E-2
7,714522E-2
7,357783E-2
6,611874E-2
6,936182E-2
7,455075E-2
7,098336E-2
7,033475E-2
7,455075E-2
7,844245E-2
6,676736E-2
6,644305E-2
7,228060E-2
7,455075E-2
6,514582E-2
6,644305E-2
6,936182E-2
6,709167E-2
6,060550E-2
6,157843E-2
7,001044E-2
6,644305E-2
5,898396E-2
6,028120E-2
6,352428E-2
5,995689E-2
5,801104E-2
5,833535E-2
6,028120E-2
5,314642E-2
5,444365E-2
5,768673E-2
6,222705E-2
5,282211E-2
4,666026E-2
5,022765E-2
5,152488E-2
4,795749E-2
5,120057E-2
5,574088E-2
5,347073E-2
4,244425E-2
4,309287E-2
4,990334E-2
4,763318E-2
4,536302E-2
4,828180E-2
5,022765E-2
4,179564E-2
3,822825E-2
3,822825E-2
4,471441E-2
3,790394E-2
3,530947E-2
3,790394E-2
3,920117E-2
3,239070E-2
3,303932E-2
3,822825E-2
3,530947E-2
2,460731E-2
2,849900E-2
3,433655E-2
3,563378E-2
3,109347E-2
3,206639E-2
3,530947E-2
3,076916E-2
2,395869E-2
2,395869E-2
2,849900E-2
2,233715E-2
1,682391E-2
1,909407E-2
2,655315E-2
1,974268E-2
1,714822E-2
2,298577E-2
2,331007E-2
1,260791E-2
1,390514E-2
2,266146E-2
2,428300E-2
2,103992E-2
2,428300E-2
2,817469E-2
2,363438E-2
2,395869E-2
2,947193E-2
3,725532E-2
3,271501E-2
2,849900E-2
3,303932E-2
3,498517E-2
3,012054E-2
3,174208E-2
3,725532E-2
3,725532E-2
2,687746E-2
2,687746E-2
3,109347E-2
2,849900E-2
2,525592E-2
2,622885E-2
2,687746E-2
1,844545E-2
1,649960E-2
2,006699E-2
2,525592E-2
1,876976E-2
1,195929E-2
1,260791E-2
1,617530E-2
1,195929E-2
1,195929E-2
1,812114E-2
1,812114E-2
9,364825E-3
1,195929E-2
1,714822E-2
1,844545E-2
1,293221E-2
1,195929E-2
1,390514E-2
8,391901E-3
6,446052E-3
1,033775E-2
1,812114E-2
1,098637E-2
2,878663E-3
-3,607499E-3
-7,174888E-3
-1,430967E-2
-1,268813E-2
-9,445044E-3
-1,009366E-2
-2,209306E-2
-2,047152E-2
-1,852567E-2
-2,209306E-2
-3,149799E-2
-3,376815E-2
-3,117369E-2
-3,636262E-2
-3,830846E-2
-3,247092E-2
-2,241737E-2
-2,728199E-2
-3,311954E-2
-2,630907E-2
-2,144444E-2
-2,468752E-2
-2,014721E-2
-9,120736E-3
-2,958882E-3
-7,499196E-3
-1,013034E-3
1,228360E-2
1,876976E-2
2,103992E-2
3,076916E-2
4,309287E-2
4,406579E-2
4,990334E-2
6,287566E-2
7,714522E-2
7,876676E-2
7,909107E-2
8,914462E-2
1,001711E-1
9,725232E-2
1,024412E-1
1,115219E-1
1,128191E-1
1,056843E-1
1,086031E-1
1,157379E-1
1,131434E-1
1,079545E-1
1,056843E-1
1,040628E-1
9,498216E-2
9,141477E-2
9,044185E-2
9,173908E-2
8,006399E-2
6,968613E-2
6,547013E-2
6,222705E-2
5,314642E-2
4,666026E-2
4,730887E-2
4,017409E-2
2,525592E-2
2,298577E-2
2,233715E-2
1,649960E-2
1,098637E-2
1,001344E-2
1,033775E-2
-1,661650E-3
-4,904731E-3
-1,013034E-3
2,878663E-3
-5,229039E-3
-9,769352E-3
-8,796428E-3
-5,229039E-3
-8,472120E-3
-7,174888E-3
-4,256115E-3
-4,580423E-3
-1,366105E-2
-1,009366E-2
-1,985958E-3
-1,013034E-3
-5,877655E-3
-6,526271E-3
-3,607499E-3
-6,850580E-3
-1,041797E-2
-6,201963E-3
3,202971E-3
-3,283190E-3
-1,236382E-2
-9,445044E-3
-2,958882E-3
-6,526271E-3
-5,553347E-3
2,841986E-4
1,257123E-3
-9,769352E-3
-6,850580E-3
2,841986E-4
-6,887257E-4
-2,634574E-3
-1,337342E-3
3,202971E-3
6,085067E-4
-4,010948E-5
5,148820E-3
1,422945E-2
1,098637E-2
5,473128E-3
9,364825E-3
1,293221E-2
7,743285E-3
1,066206E-2
1,779684E-2
1,552668E-2
4,175896E-3
-6,887257E-4
1,257123E-3
9,328148E-4
-1,337342E-3
9,328148E-4
2,230047E-3
-1,074228E-2
-1,139089E-2
-9,769352E-3
-4,904731E-3
-9,445044E-3
-1,333674E-2
-1,236382E-2
-8,796428E-3
-1,236382E-2
-1,074228E-2
-1,661650E-3
-1,013034E-3
-8,796428E-3
-4,256115E-3
3,527280E-3
6,085067E-4
-2,634574E-3
1,905739E-3
4,500204E-3
-1,661650E-3
-1,661650E-3
2,878663E-3
8,716209E-3
1,581431E-3
-1,661650E-3
2,230047E-3
6,770361E-3
3,202971E-3
5,148820E-3
1,066206E-2
8,716209E-3
2,841986E-4
5,797436E-3
1,390514E-2
1,358083E-2
9,040517E-3
1,260791E-2
1,455375E-2
7,743285E-3
8,067593E-3
1,293221E-2
1,941838E-2
1,422945E-2
7,743285E-3
1,131067E-2
1,358083E-2
7,094669E-3
1,131067E-2
1,812114E-2
1,487806E-2
5,148820E-3
8,716209E-3
1,520237E-2
1,422945E-2
1,033775E-2
9,689133E-3
1,358083E-2
1,001344E-2
6,446052E-3
1,260791E-2
1,747253E-2
1,293221E-2
8,391901E-3
1,520237E-2
1,876976E-2
1,163498E-2
1,260791E-2
1,812114E-2
2,103992E-2
1,293221E-2
1,325652E-2
1,812114E-2
1,552668E-2
1,163498E-2
1,325652E-2
1,585099E-2
9,689133E-3
6,121744E-3
9,040517E-3
1,876976E-2
1,455375E-2
8,391901E-3
8,716209E-3
1,325652E-2
8,716209E-3
9,364825E-3
1,520237E-2
1,779684E-2
1,098637E-2
1,163498E-2
1,876976E-2
2,266146E-2
1,552668E-2
1,585099E-2
1,747253E-2
9,689133E-3
6,770361E-3
1,066206E-2
2,136422E-2
1,422945E-2
6,446052E-3
9,040517E-3
1,131067E-2
4,175896E-3
4,500204E-3
1,293221E-2
1,131067E-2
2,230047E-3
4,500204E-3
1,228360E-2
1,131067E-2
5,148820E-3
7,094669E-3
1,066206E-2
2,554355E-3
6,085067E-4
7,418977E-3
1,195929E-2
4,500204E-3
6,085067E-4
2,878663E-3
1,581431E-3
-6,526271E-3
-6,850580E-3
-3,644176E-4
-1,337342E-3
-1,074228E-2
-7,174888E-3
-6,887257E-4
-4,010948E-5
-3,931807E-3
-5,553347E-3
-4,256115E-3
-8,472120E-3
-9,445044E-3
-1,398536E-2
-1,366105E-2
-1,852567E-2
-2,274168E-2
-1,755275E-2
-1,593121E-2
-2,209306E-2
-2,241737E-2
-1,852567E-2
-1,982290E-2
-2,987645E-2
-2,793061E-2
-1,917429E-2
-1,722844E-2
-1,787705E-2
-1,366105E-2
-9,445044E-3
-1,366105E-2
-9,120736E-3
-1,337342E-3
7,743285E-3
4,175896E-3
6,085067E-4
4,824512E-3
1,098637E-2
6,770361E-3
6,770361E-3
1,520237E-2
1,682391E-2
6,121744E-3
9,040517E-3
1,585099E-2
1,876976E-2
1,260791E-2
1,228360E-2
1,552668E-2
1,422945E-2
1,390514E-2
1,682391E-2
2,331007E-2
1,844545E-2
1,422945E-2
1,876976E-2
2,233715E-2
1,747253E-2
1,974268E-2
2,590454E-2
2,622885E-2
1,617530E-2
1,876976E-2
2,720177E-2
2,785039E-2
2,201284E-2
2,168853E-2
2,201284E-2
1,714822E-2
1,455375E-2
1,714822E-2
2,687746E-2
2,168853E-2
1,325652E-2
1,909407E-2
2,331007E-2
1,812114E-2
1,617530E-2
2,103992E-2
2,266146E-2
1,422945E-2
1,358083E-2
1,876976E-2
2,201284E-2
1,682391E-2
1,649960E-2
2,039130E-2
1,941838E-2
1,520237E-2
1,455375E-2
2,006699E-2
1,682391E-2
5,797436E-3
8,716209E-3
1,714822E-2
1,325652E-2
9,364825E-3
1,001344E-2
1,163498E-2
1,905739E-3
2,878663E-3
6,770361E-3
1,001344E-2
1,581431E-3
-2,958882E-3
2,230047E-3
-1,661650E-3
-6,526271E-3
-6,526271E-3
-6,887257E-4
-3,283190E-3
-1,268813E-2
-1,041797E-2
-4,580423E-3
-1,009366E-2
-1,236382E-2
-1,041797E-2
-8,147812E-3
-1,820136E-2
-1,820136E-2
-1,268813E-2
-8,472120E-3
-1,593121E-2
-2,079583E-2
-1,949860E-2
-1,982290E-2
-2,339029E-2
-2,144444E-2
-1,593121E-2
-1,852567E-2
-2,890353E-2
-2,436322E-2
-2,047152E-2
-2,436322E-2
-2,760630E-2
-2,630907E-2
-2,339029E-2
-3,052507E-2
-3,020076E-2
-2,533614E-2
-1,982290E-2
-2,566045E-2
-3,052507E-2
-2,695768E-2
-2,760630E-2
-3,344384E-2
-3,052507E-2
-2,403891E-2
-2,598476E-2
-3,506538E-2
-3,247092E-2
-3,052507E-2
-3,701123E-2
-3,993001E-2
-3,538969E-2
-3,441677E-2
-4,122724E-2
-4,349739E-2
-3,993001E-2
-3,603831E-2
-4,382170E-2
-4,868632E-2
-4,479463E-2
-4,479463E-2
-5,128079E-2
-5,030786E-2
-4,090293E-2
-4,317309E-2
-4,965925E-2
-4,641617E-2
-4,057862E-2
-4,382170E-2
-4,479463E-2
-4,252447E-2
-3,830846E-2
-4,836202E-2
-4,771340E-2
-3,863277E-2
-3,636262E-2
-4,155155E-2
-4,349739E-2
-3,928139E-2
-4,155155E-2
-4,479463E-2
-4,284878E-2
-3,538969E-2
-3,409246E-2
-3,636262E-2
-2,955215E-2
-1,884998E-2
-1,949860E-2
-7,823504E-3
9,364825E-3
2,720177E-2
4,730887E-2
6,482151E-2
7,292921E-2
7,617229E-2
5,509227E-2
3,595809E-2
2,849900E-2
2,298577E-2
1,455375E-2
1,293221E-2
1,552668E-2
-3,644176E-4
-2,566045E-2
-4,187585E-2
-5,776695E-2
-8,111713E-2
-9,733254E-2
-1,012242E-1
-1,038187E-1
-1,154938E-1
-1,093319E-1
-9,862977E-2
-8,954914E-2
-8,630606E-2
-7,560390E-2
-6,360450E-2
-5,679403E-2
-5,030786E-2
-3,928139E-2
-2,403891E-2
-2,436322E-2
-2,630907E-2
-1,884998E-2
-9,120736E-3
-1,171520E-2
-9,445044E-3
-1,337342E-3
5,797436E-3
6,085067E-4
5,797436E-3
1,682391E-2
2,460731E-2
2,233715E-2
2,655315E-2
3,466086E-2
3,174208E-2
3,368793E-2
3,790394E-2
4,795749E-2
4,698456E-2
4,114702E-2
4,471441E-2
5,217349E-2
4,536302E-2
4,179564E-2
4,666026E-2
4,763318E-2
3,855255E-2
4,114702E-2
4,601164E-2
4,309287E-2
3,628240E-2
3,595809E-2
3,725532E-2
3,044485E-2
2,817469E-2
2,914762E-2
3,595809E-2
3,206639E-2
2,752608E-2
3,109347E-2
3,530947E-2
3,206639E-2
3,206639E-2
3,693101E-2
4,147133E-2
3,498517E-2
3,855255E-2
4,568733E-2
4,828180E-2
4,439010E-2
4,439010E-2
4,828180E-2
4,666026E-2
4,666026E-2
4,828180E-2
5,444365E-2
4,730887E-2
4,114702E-2
4,503872E-2
5,120057E-2
4,439010E-2
4,666026E-2
5,314642E-2
4,925472E-2
3,595809E-2
2,720177E-2
2,266146E-2
1,358083E-2
-4,256115E-3
-2,176875E-2
-4,025431E-2
-4,576755E-2
-1,495828E-2
2,655315E-2
9,173908E-2
2,007066E-1
3,625363E-1
5,493378E-1
7,585166E-1
9,300755E-1
1,057204E+0
1,129201E+0
1,079582E+0
9,453180E-1
8,386207E-1
7,727861E-1
6,994925E-1
6,336579E-1
5,567969E-1
4,306411E-1
2,561633E-1
5,865966E-2
-1,576538E-1
-3,869397E-1
-6,233603E-1
-8,273500E-1
-9,693970E-1
-1,051123E+0
-1,084202E+0
-1,060528E+0
-9,898284E-1
-9,038868E-1
-8,095131E-1
-6,956810E-1
-5,782814E-1
-4,715841E-1
-3,827237E-1
-3,013223E-1
-2,315961E-1
-1,848957E-1
-1,407898E-1
-1,018729E-1
-6,944204E-2
-5,452387E-2
-4,122724E-2
-2,209306E-2
-7,499196E-3
6,085067E-4
1,487806E-2
3,563378E-2
4,925472E-2
5,120057E-2
6,741597E-2
8,330707E-2
8,979323E-2
9,433355E-2
9,822524E-2
1,043871E-1
1,021169E-1
1,030899E-1
1,095760E-1
1,167108E-1
1,118462E-1
1,076302E-1
1,105490E-1
1,108733E-1
1,060086E-1
1,069816E-1
1,115219E-1
1,050357E-1
8,655015E-2
8,557723E-2
9,238770E-2
8,946893E-2
8,622584E-2
8,557723E-2
8,363138E-2
7,195629E-2
6,968613E-2
7,195629E-2
7,455075E-2
6,676736E-2
6,417289E-2
6,774028E-2
6,968613E-2
6,417289E-2
7,001044E-2
7,941537E-2
7,682091E-2
6,936182E-2
7,422644E-2
7,973968E-2
7,390214E-2
7,098336E-2
7,487506E-2
7,909107E-2
7,292921E-2
7,260490E-2
7,584799E-2
7,876676E-2
7,228060E-2
7,001044E-2
7,357783E-2
7,552368E-2
7,228060E-2
7,292921E-2
8,038830E-2
8,071261E-2
7,357783E-2
7,649660E-2
8,330707E-2
8,233415E-2
7,941537E-2
8,168553E-2
8,395569E-2
7,455075E-2
7,260490E-2
7,519937E-2
8,136122E-2
7,584799E-2
6,806459E-2
6,968613E-2
6,903752E-2
6,514582E-2
6,417289E-2
7,033475E-2
6,774028E-2
5,736242E-2
6,028120E-2
6,774028E-2
6,676736E-2
6,255135E-2
6,709167E-2
7,001044E-2
5,963258E-2
6,125412E-2
6,611874E-2
7,228060E-2
6,709167E-2
6,125412E-2
6,384859E-2
6,255135E-2
5,671381E-2
5,898396E-2
6,676736E-2
6,222705E-2
5,217349E-2
5,379503E-2
5,703812E-2
5,282211E-2
5,087626E-2
4,795749E-2
5,087626E-2
4,341718E-2
4,244425E-2
4,828180E-2
5,314642E-2
4,730887E-2
4,114702E-2
4,439010E-2
4,503872E-2
3,984979E-2
3,984979E-2
4,666026E-2
4,374148E-2
3,563378E-2
3,855255E-2
4,828180E-2
4,503872E-2
4,049840E-2
4,439010E-2
4,568733E-2
3,595809E-2
3,628240E-2
4,049840E-2
4,503872E-2
3,887686E-2
3,466086E-2
3,822825E-2
3,920117E-2
3,271501E-2
3,530947E-2
4,406579E-2
4,114702E-2
3,076916E-2
3,271501E-2
3,822825E-2
3,368793E-2
3,141778E-2
3,530947E-2
3,855255E-2
2,914762E-2
2,849900E-2
3,206639E-2
3,466086E-2
2,785039E-2
2,428300E-2
2,558023E-2
2,525592E-2
2,395869E-2
2,298577E-2
2,979624E-2
2,298577E-2
1,422945E-2
1,876976E-2
2,136422E-2
1,812114E-2
1,585099E-2
1,747253E-2
2,039130E-2
1,033775E-2
1,195929E-2
1,844545E-2
2,168853E-2
1,585099E-2
1,325652E-2
1,585099E-2
1,552668E-2
1,163498E-2
1,422945E-2
2,266146E-2
2,006699E-2
1,228360E-2
1,649960E-2
2,266146E-2
1,682391E-2
1,617530E-2
1,682391E-2
1,876976E-2
9,364825E-3
1,131067E-2
1,585099E-2
1,747253E-2
1,260791E-2
1,098637E-2
1,293221E-2
1,228360E-2
9,364825E-3
1,163498E-2
1,909407E-2
1,455375E-2
9,364825E-3
1,260791E-2
1,974268E-2
1,390514E-2
1,585099E-2
1,812114E-2
1,941838E-2
1,001344E-2
1,163498E-2
1,747253E-2
2,039130E-2
1,325652E-2
1,001344E-2
1,422945E-2
1,033775E-2
9,040517E-3
1,163498E-2
1,714822E-2
1,098637E-2
1,905739E-3
5,148820E-3
1,293221E-2
8,067593E-3
6,121744E-3
1,033775E-2
1,131067E-2
1,581431E-3
3,527280E-3
9,040517E-3
9,364825E-3
2,554355E-3
-1,985958E-3
1,257123E-3
-3,644176E-4
-2,634574E-3
-1,661650E-3
7,743285E-3
2,878663E-3
-5,877655E-3
-3,283190E-3
1,581431E-3
-3,607499E-3
-4,580423E-3
-3,644176E-4
9,328148E-4
-9,769352E-3
-8,796428E-3
-1,985958E-3
-1,661650E-3
-7,823504E-3
-1,074228E-2
-9,120736E-3
-1,366105E-2
-1,722844E-2
-1,398536E-2
-9,445044E-3
-1,787705E-2
-2,501183E-2
-2,176875E-2
-1,787705E-2
-2,468752E-2
-2,436322E-2
-1,917429E-2
-1,949860E-2
-2,695768E-2
-2,468752E-2
-1,820136E-2
-1,463397E-2
-1,755275E-2
-1,430967E-2
-5,553347E-3
-1,661650E-3
-1,013034E-3
7,094669E-3
2,006699E-2
2,460731E-2
2,460731E-2
3,368793E-2
4,957903E-2
5,217349E-2
5,898396E-2
7,033475E-2
8,136122E-2
7,617229E-2
8,525292E-2
9,854955E-2
1,050357E-1
1,008197E-1
1,008197E-1
1,043871E-1
1,056843E-1
1,021169E-1
1,053600E-1
1,082788E-1
1,004954E-1
8,687446E-2
8,557723E-2
8,622584E-2
7,876676E-2
7,130767E-2
7,065906E-2
6,741597E-2
5,120057E-2
4,536302E-2
4,406579E-2
4,601164E-2
3,466086E-2
2,525592E-2
2,525592E-2
2,136422E-2
1,487806E-2
1,325652E-2
1,812114E-2
1,163498E-2
-6,887257E-4
9,328148E-4
7,094669E-3
2,230047E-3
6,085067E-4
9,328148E-4
1,905739E-3
-8,147812E-3
-7,174888E-3
-2,310266E-3
2,841986E-4
-7,174888E-3
-9,445044E-3
-7,823504E-3
-7,499196E-3
-1,398536E-2
-1,106658E-2
-1,985958E-3
-5,553347E-3
-1,495828E-2
-1,301243E-2
-6,201963E-3
-8,796428E-3
-1,041797E-2
-5,229039E-3
-1,985958E-3
-1,333674E-2
-1,203951E-2
-5,229039E-3
1,581431E-3
-4,256115E-3
-6,850580E-3
-4,904731E-3
-3,607499E-3
-5,553347E-3
-2,958882E-3
4,175896E-3
2,554355E-3
-6,201963E-3
-5,229039E-3
9,328148E-4
-4,010948E-5
1,581431E-3
3,851588E-3
3,527280E-3
-3,607499E-3
-3,283190E-3
9,328148E-4
6,770361E-3
6,085067E-4
-2,958882E-3
1,581431E-3
5,473128E-3
-4,010948E-5
1,905739E-3
6,446052E-3
7,094669E-3
1,257123E-3
-2,310266E-3
-1,661650E-3
-2,634574E-3
-7,499196E-3
-6,201963E-3
-1,337342E-3
-6,526271E-3
-9,769352E-3
-9,445044E-3
-4,256115E-3
-9,769352E-3
-1,495828E-2
-1,074228E-2
-5,229039E-3
-1,009366E-2
-9,120736E-3
-2,634574E-3
-3,644176E-4
-7,499196E-3
-3,644176E-4
8,391901E-3
9,689133E-3
5,148820E-3
6,770361E-3
1,195929E-2
8,716209E-3
6,770361E-3
1,228360E-2
2,006699E-2
1,390514E-2
9,040517E-3
1,325652E-2
1,293221E-2
8,067593E-3
9,689133E-3
1,617530E-2
1,325652E-2
4,824512E-3
8,716209E-3
1,649960E-2
1,487806E-2
9,689133E-3
1,033775E-2
1,131067E-2
3,527280E-3
3,851588E-3
8,067593E-3
1,617530E-2
1,066206E-2
5,473128E-3
9,040517E-3
1,001344E-2
2,230047E-3
5,473128E-3
1,228360E-2
1,163498E-2
1,257123E-3
2,878663E-3
9,040517E-3
8,067593E-3
2,878663E-3
2,878663E-3
6,121744E-3
2,841986E-4
-3,607499E-3
-1,985958E-3
3,202971E-3
-4,580423E-3
-6,526271E-3
-2,634574E-3
2,841986E-4
-6,201963E-3
-6,850580E-3
-1,337342E-3
6,085067E-4
-1,139089E-2
-8,796428E-3
-1,013034E-3
-2,310266E-3
-4,904731E-3
-1,013034E-3
1,257123E-3
-5,553347E-3
-4,904731E-3
6,085067E-4
8,391901E-3
3,202971E-3
-1,985958E-3
3,527280E-3
7,418977E-3
2,841986E-4
3,202971E-3
1,098637E-2
1,195929E-2
3,527280E-3
6,121744E-3
1,260791E-2
1,260791E-2
8,391901E-3
1,098637E-2
1,455375E-2
7,094669E-3
4,824512E-3
1,033775E-2
1,747253E-2
1,066206E-2
7,743285E-3
1,195929E-2
1,552668E-2
9,364825E-3
9,364825E-3
1,682391E-2
1,974268E-2
9,689133E-3
1,260791E-2
2,006699E-2
1,974268E-2
1,358083E-2
1,163498E-2
1,682391E-2
1,422945E-2
1,228360E-2
1,747253E-2
2,493161E-2
1,974268E-2
1,487806E-2
1,747253E-2
2,136422E-2
1,779684E-2
1,876976E-2
2,233715E-2
2,233715E-2
1,455375E-2
1,747253E-2
2,525592E-2
2,752608E-2
2,266146E-2
2,233715E-2
2,331007E-2
1,682391E-2
1,422945E-2
1,617530E-2
2,395869E-2
1,649960E-2
1,066206E-2
1,390514E-2
1,649960E-2
1,131067E-2
1,098637E-2
1,422945E-2
1,358083E-2
3,851588E-3
6,121744E-3
1,260791E-2
1,358083E-2
7,743285E-3
6,446052E-3
8,716209E-3
1,905739E-3
-1,013034E-3
2,554355E-3
7,094669E-3
2,841986E-4
-4,904731E-3
1,257123E-3
4,175896E-3
-7,499196E-3
-9,445044E-3
-3,283190E-3
-4,580423E-3
-1,560690E-2
-1,333674E-2
-5,877655E-3
-5,553347E-3
-1,398536E-2
-1,430967E-2
-1,366105E-2
-1,690413E-2
-2,014721E-2
-1,917429E-2
-1,236382E-2
-1,852567E-2
-2,663337E-2
-2,209306E-2
-1,755275E-2
-2,209306E-2
-2,209306E-2
-1,982290E-2
-2,047152E-2
-2,890353E-2
-2,728199E-2
-2,144444E-2
-2,144444E-2
-2,598476E-2
-2,403891E-2
-2,339029E-2
-3,214661E-2
-3,636262E-2
-3,020076E-2
-2,403891E-2
-3,084938E-2
-3,701123E-2
-3,765985E-2
-3,441677E-2
-4,155155E-2
-4,447032E-2
-3,636262E-2
-3,830846E-2
-4,738909E-2
-4,447032E-2
-4,220016E-2
-4,576755E-2
-4,803771E-2
-4,609186E-2
-4,544324E-2
-5,387525E-2
-5,452387E-2
-4,803771E-2
-4,284878E-2
-5,095648E-2
-5,322664E-2
-4,738909E-2
-4,738909E-2
-5,484818E-2
-5,387525E-2
-4,641617E-2
-4,803771E-2
-5,744264E-2
-5,322664E-2
-4,641617E-2
-4,674048E-2
-4,933494E-2
-4,706478E-2
-4,382170E-2
-5,192940E-2
-5,225371E-2
-4,738909E-2
-4,090293E-2
-4,706478E-2
-5,063217E-2
-4,511893E-2
-4,382170E-2
-4,771340E-2
-4,576755E-2
-3,571400E-2
-3,863277E-2
-4,771340E-2
-4,349739E-2
-3,603831E-2
-3,538969E-2
-3,701123E-2
-3,441677E-2
-2,760630E-2
-3,344384E-2
-3,279523E-2
-2,598476E-2
-1,917429E-2
-2,436322E-2
-2,728199E-2
-2,274168E-2
-1,917429E-2
-2,339029E-2
-2,079583E-2
-1,139089E-2
-1,398536E-2
-2,176875E-2
-1,852567E-2
-1,236382E-2
-1,755275E-2
-1,787705E-2
-1,333674E-2
-1,041797E-2
-1,884998E-2
-1,690413E-2
-1,139089E-2
-5,877655E-3
-1,236382E-2
-1,398536E-2
-9,120736E-3
-1,041797E-2
-1,106658E-2
-7,823504E-3
3,527280E-3
1,581431E-3
-3,931807E-3
-4,010948E-5
7,743285E-3
5,797436E-3
8,391901E-3
1,163498E-2
1,293221E-2
5,473128E-3
8,391901E-3
1,617530E-2
2,039130E-2
1,487806E-2
1,163498E-2
1,552668E-2
1,682391E-2
1,714822E-2
1,876976E-2
2,622885E-2
2,136422E-2
1,422945E-2
2,039130E-2
2,558023E-2
2,233715E-2
2,201284E-2
2,752608E-2
3,498517E-2
2,947193E-2
3,628240E-2
4,828180E-2
5,833535E-2
6,774028E-2
8,330707E-2
1,092517E-1
1,300074E-1
1,374665E-1
1,416825E-1
1,394124E-1
1,186567E-1
9,627940E-2
9,400924E-2
9,627940E-2
8,395569E-2
7,909107E-2
7,649660E-2
6,319997E-2
3,433655E-2
1,195929E-2
-5,877655E-3
-2,306598E-2
-4,155155E-2
-5,063217E-2
-5,257802E-2
-5,841557E-2
-5,809126E-2
-4,868632E-2
-3,376815E-2
-3,020076E-2
-2,436322E-2
-1,236382E-2
6,085067E-4
5,797436E-3
1,098637E-2
2,233715E-2
2,882331E-2
2,395869E-2
2,849900E-2
3,822825E-2
3,984979E-2
3,757963E-2
4,082271E-2
4,730887E-2
4,601164E-2
4,698456E-2
5,411934E-2
6,417289E-2
5,833535E-2
5,574088E-2
6,287566E-2
7,001044E-2
6,774028E-2
7,001044E-2
7,746953E-2
7,779383E-2
7,098336E-2
7,390214E-2
8,265846E-2
8,655015E-2
8,136122E-2
7,941537E-2
8,395569E-2
7,811814E-2
7,682091E-2
8,103691E-2
8,817169E-2
8,006399E-2
7,357783E-2
7,682091E-2
8,298276E-2
7,714522E-2
7,714522E-2
8,363138E-2
8,330707E-2
7,033475E-2
7,292921E-2
7,941537E-2
8,071261E-2
7,649660E-2
7,487506E-2
7,811814E-2
7,455075E-2
6,903752E-2
7,033475E-2
7,779383E-2
7,195629E-2
6,514582E-2
6,741597E-2
7,098336E-2
6,514582E-2
6,449720E-2
6,806459E-2
6,806459E-2
5,865966E-2
5,768673E-2
6,319997E-2
6,806459E-2
6,028120E-2
5,995689E-2
6,352428E-2
5,703812E-2
4,017409E-2
2,849900E-2
2,460731E-2
6,446052E-3
-2,209306E-2
-3,279523E-2
-4,904731E-3
2,849900E-2
7,325352E-2
1,624382E-1
3,116200E-1
4,766928E-1
6,764666E-1
8,811050E-1
1,028990E+0
1,126282E+0
1,129201E+0
1,033530E+0
9,015364E-1
8,117031E-1
7,397067E-1
6,780881E-1
6,103077E-1
4,990701E-1
3,469696E-1
1,695730E-1
-4,057862E-2
-2,737561E-1
-5,098524E-1
-7,245444E-1
-9,038868E-1
-1,015449E+0
-1,063771E+0
-1,056960E+0
-1,019016E+0
-9,428037E-1
-8,429168E-1
-7,339493E-1
-6,253061E-1
-5,192574E-1
-4,138572E-1
-3,298614E-1
-2,685672E-1
-2,059757E-1
-1,521406E-1
-1,187369E-1
-9,408946E-2
-7,106358E-2
-5,095648E-2
-4,349739E-2
-2,825491E-2
-9,769352E-3
8,716209E-3
1,520237E-2
2,785039E-2
4,503872E-2
5,509227E-2
6,157843E-2
7,195629E-2
8,817169E-2
8,979323E-2
8,752308E-2
9,465786E-2
1,034142E-1
1,008197E-1
9,854955E-2
1,014683E-1
1,047114E-1
9,206339E-2
9,109047E-2
9,692801E-2
9,919817E-2
9,044185E-2
8,525292E-2
8,622584E-2
8,006399E-2
7,746953E-2
8,006399E-2
8,460430E-2
7,617229E-2
6,384859E-2
6,741597E-2
7,260490E-2
6,968613E-2
6,676736E-2
6,514582E-2
6,774028E-2
5,898396E-2
5,736242E-2
6,190274E-2
6,611874E-2
6,092981E-2
5,703812E-2
6,125412E-2
5,638950E-2
4,990334E-2
5,184919E-2
5,833535E-2
5,347073E-2
4,601164E-2
4,893041E-2
5,282211E-2
4,763318E-2
4,568733E-2
4,957903E-2
4,666026E-2
3,757963E-2
4,082271E-2
4,633595E-2
4,666026E-2
4,276856E-2
4,179564E-2
4,276856E-2
3,595809E-2
3,693101E-2
4,244425E-2
4,925472E-2
4,049840E-2
3,693101E-2
4,439010E-2
4,276856E-2
3,563378E-2
3,595809E-2
4,179564E-2
4,147133E-2
3,563378E-2
3,757963E-2
4,211994E-2
3,693101E-2
3,303932E-2
3,498517E-2
3,530947E-2
2,590454E-2
2,720177E-2
3,012054E-2
3,401224E-2
2,752608E-2
2,331007E-2
2,460731E-2
2,298577E-2
1,974268E-2
2,103992E-2
3,141778E-2
2,914762E-2
1,909407E-2
2,039130E-2
2,525592E-2
2,298577E-2
2,298577E-2
2,687746E-2
3,174208E-2
2,201284E-2
2,233715E-2
2,849900E-2
3,174208E-2
2,460731E-2
2,103992E-2
2,493161E-2
2,233715E-2
1,844545E-2
2,136422E-2
2,914762E-2
2,558023E-2
1,455375E-2
1,779684E-2
2,460731E-2
1,941838E-2
1,747253E-2
2,039130E-2
2,071561E-2
1,131067E-2
1,358083E-2
2,039130E-2
2,460731E-2
1,714822E-2
1,293221E-2
1,649960E-2
1,422945E-2
9,689133E-3
1,195929E-2
1,876976E-2
1,358083E-2
5,797436E-3
8,716209E-3
1,455375E-2
1,098637E-2
8,716209E-3
9,689133E-3
1,260791E-2
1,905739E-3
1,257123E-3
8,067593E-3
1,163498E-2
4,175896E-3
3,527280E-3
6,446052E-3
7,094669E-3
1,257123E-3
4,175896E-3
1,358083E-2
8,067593E-3
-6,887257E-4
2,878663E-3
7,418977E-3
4,824512E-3
3,851588E-3
7,743285E-3
9,689133E-3
2,230047E-3
1,581431E-3
5,473128E-3
1,195929E-2
6,121744E-3
3,202971E-3
6,770361E-3
6,121744E-3
1,905739E-3
3,202971E-3
1,066206E-2
9,689133E-3
2,230047E-3
1,905739E-3
8,067593E-3
5,797436E-3
3,851588E-3
8,067593E-3
1,131067E-2
1,905739E-3
2,230047E-3
5,148820E-3
8,716209E-3
3,527280E-3
-4,010948E-5
4,500204E-3
6,121744E-3
6,085067E-4
2,878663E-3
1,163498E-2
8,716209E-3
-1,013034E-3
1,905739E-3
7,094669E-3
3,527280E-3
1,905739E-3
5,148820E-3
8,716209E-3
-4,010948E-5
6,085067E-4
5,473128E-3
8,716209E-3
3,202971E-3
-4,010948E-5
3,202971E-3
1,581431E-3
-1,013034E-3
-1,013034E-3
4,500204E-3
6,446052E-3
-2,634574E-3
1,257123E-3
8,391901E-3
6,121744E-3
2,554355E-3
3,851588E-3
7,094669E-3
6,085067E-4
1,257123E-3
8,391901E-3
1,325652E-2
6,446052E-3
2,878663E-3
5,797436E-3
7,094669E-3
2,230047E-3
3,527280E-3
9,364825E-3
5,797436E-3
-6,887257E-4
1,905739E-3
6,446052E-3
5,473128E-3
3,851588E-3
5,797436E-3
5,148820E-3
-3,607499E-3
-4,580423E-3
2,230047E-3
6,770361E-3
-1,013034E-3
-4,904731E-3
-3,607499E-3
-4,904731E-3
-9,445044E-3
-1,041797E-2
-4,580423E-3
-1,074228E-2
-1,820136E-2
-1,495828E-2
-9,769352E-3
-1,560690E-2
-2,014721E-2
-1,657982E-2
-1,657982E-2
-2,825491E-2
-2,760630E-2
-2,176875E-2
-1,722844E-2
-2,274168E-2
-2,436322E-2
-2,209306E-2
-2,695768E-2
-2,728199E-2
-2,144444E-2
-8,796428E-3
-8,796428E-3
-1,041797E-2
-4,580423E-3
4,175896E-3
8,067593E-3
1,487806E-2
2,882331E-2
3,563378E-2
3,336362E-2
4,439010E-2
5,801104E-2
6,644305E-2
6,903752E-2
7,617229E-2
8,460430E-2
8,817169E-2
9,011754E-2
9,498216E-2
1,034142E-1
1,001711E-1
9,044185E-2
9,336062E-2
9,984678E-2
9,465786E-2
9,238770E-2
9,141477E-2
8,784739E-2
7,455075E-2
7,228060E-2
7,422644E-2
7,098336E-2
6,319997E-2
5,930827E-2
5,963258E-2
4,990334E-2
4,114702E-2
4,082271E-2
4,601164E-2
3,855255E-2
3,174208E-2
3,109347E-2
3,303932E-2
2,363438E-2
1,974268E-2
2,168853E-2
2,168853E-2
1,098637E-2
1,098637E-2
1,390514E-2
1,293221E-2
4,500204E-3
1,905739E-3
4,175896E-3
2,841986E-4
-4,904731E-3
-2,310266E-3
5,797436E-3
-4,010948E-5
-8,147812E-3
-5,229039E-3
2,841986E-4
-3,607499E-3
-4,256115E-3
-6,887257E-4
2,230047E-3
-1,009366E-2
-1,949860E-2
-1,755275E-2
-1,106658E-2
-1,463397E-2
-1,463397E-2
-1,106658E-2
-1,657982E-2
-2,209306E-2
-2,339029E-2
-1,657982E-2
-2,144444E-2
-2,760630E-2
-2,209306E-2
-1,560690E-2
-1,949860E-2
-1,722844E-2
-9,769352E-3
-7,823504E-3
-1,657982E-2
-1,074228E-2
-3,607499E-3
6,085067E-4
-5,877655E-3
-6,850580E-3
6,085067E-4
-2,310266E-3
-4,904731E-3
-4,010948E-5
7,743285E-3
2,230047E-3
-4,580423E-3
-1,661650E-3
3,527280E-3
-4,010948E-5
9,328148E-4
5,473128E-3
9,689133E-3
-3,644176E-4
-1,013034E-3
5,797436E-3
9,040517E-3
1,581431E-3
2,841986E-4
4,175896E-3
2,878663E-3
2,841986E-4
2,230047E-3
8,716209E-3
3,527280E-3
-4,580423E-3
2,841986E-4
4,500204E-3
-4,010948E-5
-6,887257E-4
9,328148E-4
2,841986E-4
-7,174888E-3
-7,174888E-3
-2,310266E-3
5,148820E-3
-1,661650E-3
-7,174888E-3
-4,580423E-3
-1,661650E-3
-8,472120E-3
-4,904731E-3
4,175896E-3
5,148820E-3
-3,607499E-3
2,841986E-4
7,743285E-3
7,743285E-3
3,851588E-3
7,094669E-3
1,358083E-2
6,446052E-3
8,391901E-3
1,358083E-2
2,039130E-2
1,260791E-2
8,067593E-3
1,033775E-2
1,195929E-2
1,033775E-2
8,716209E-3
1,585099E-2
1,649960E-2
6,770361E-3
9,040517E-3
1,358083E-2
1,228360E-2
8,391901E-3
7,094669E-3
1,163498E-2
8,067593E-3
5,797436E-3
1,066206E-2
1,941838E-2
1,195929E-2
5,473128E-3
1,131067E-2
1,585099E-2
1,098637E-2
1,163498E-2
1,649960E-2
1,649960E-2
5,797436E-3
8,391901E-3
1,714822E-2
1,974268E-2
1,325652E-2
1,552668E-2
2,103992E-2
1,228360E-2
8,391901E-3
1,195929E-2
1,974268E-2
1,520237E-2
8,716209E-3
1,293221E-2
1,520237E-2
9,364825E-3
8,391901E-3
1,552668E-2
1,422945E-2
2,230047E-3
3,851588E-3
8,067593E-3
5,797436E-3
1,257123E-3
6,085067E-4
1,581431E-3
-6,201963E-3
-8,796428E-3
-6,201963E-3
-6,887257E-4
-6,526271E-3
-1,301243E-2
-1,009366E-2
-6,526271E-3
-1,268813E-2
-1,268813E-2
-7,499196E-3
-6,526271E-3
-1,722844E-2
-1,657982E-2
-9,120736E-3
-7,823504E-3
-1,463397E-2
-1,301243E-2
-1,074228E-2
-1,722844E-2
-2,144444E-2
-1,657982E-2
-1,041797E-2
-1,657982E-2
-2,403891E-2
-2,144444E-2
-1,755275E-2
-2,403891E-2
-2,339029E-2
-1,949860E-2
-1,884998E-2
-2,922784E-2
-2,728199E-2
-2,176875E-2
-1,852567E-2
-2,501183E-2
-2,695768E-2
-2,468752E-2
-2,760630E-2
-3,149799E-2
-2,825491E-2
-2,047152E-2
-2,468752E-2
-3,506538E-2
-3,376815E-2
-2,955215E-2
-3,409246E-2
-3,701123E-2
-3,279523E-2
-3,117369E-2
-4,090293E-2
-3,863277E-2
-3,506538E-2
-3,441677E-2
-4,382170E-2
-4,479463E-2
-4,122724E-2
-4,479463E-2
-4,771340E-2
-4,544324E-2
-3,895708E-2
-4,447032E-2
-5,225371E-2
-4,738909E-2
-4,382170E-2
-4,738909E-2
-4,674048E-2
-4,284878E-2
-4,252447E-2
-5,192940E-2
-4,868632E-2
-3,863277E-2
-3,571400E-2
-4,349739E-2
-4,706478E-2
-4,220016E-2
-4,349739E-2
-4,479463E-2
-4,122724E-2
-3,214661E-2
-3,733554E-2
-4,317309E-2
-3,863277E-2
-3,376815E-2
-3,928139E-2
-3,668692E-2
-2,987645E-2
-2,825491E-2
-3,798416E-2
-3,376815E-2
-2,728199E-2
-2,501183E-2
-2,825491E-2
-2,922784E-2
-2,403891E-2
-2,630907E-2
-2,890353E-2
-2,728199E-2
-2,112014E-2
-2,403891E-2
-2,890353E-2
-2,598476E-2
-2,176875E-2
-2,825491E-2
-2,566045E-2
-1,917429E-2
-1,755275E-2
-2,857922E-2
-2,501183E-2
-1,625551E-2
-1,301243E-2
-1,755275E-2
-1,625551E-2
-1,171520E-2
-1,333674E-2
-1,366105E-2
-7,174888E-3
2,554355E-3
-1,013034E-3
-6,526271E-3
-2,958882E-3
5,148820E-3
2,841986E-4
6,085067E-4
9,689133E-3
1,325652E-2
3,202971E-3
5,797436E-3
1,293221E-2
1,649960E-2
1,163498E-2
1,487806E-2
1,941838E-2
1,293221E-2
1,163498E-2
1,552668E-2
2,136422E-2
1,520237E-2
1,098637E-2
1,585099E-2
2,266146E-2
1,876976E-2
1,876976E-2
2,525592E-2
2,428300E-2
1,422945E-2
1,812114E-2
2,525592E-2
2,752608E-2
2,493161E-2
2,785039E-2
3,174208E-2
2,687746E-2
2,525592E-2
2,882331E-2
3,368793E-2
2,655315E-2
2,363438E-2
2,914762E-2
3,206639E-2
3,076916E-2
3,141778E-2
3,433655E-2
3,628240E-2
2,493161E-2
2,882331E-2
3,790394E-2
4,179564E-2
3,595809E-2
3,822825E-2
4,082271E-2
3,725532E-2
3,595809E-2
4,049840E-2
4,860611E-2
4,471441E-2
3,757963E-2
3,984979E-2
4,503872E-2
3,725532E-2
3,563378E-2
3,920117E-2
4,211994E-2
3,239070E-2
3,433655E-2
4,082271E-2
4,439010E-2
3,725532E-2
3,433655E-2
3,887686E-2
3,401224E-2
3,303932E-2
3,952548E-2
4,666026E-2
4,406579E-2
3,920117E-2
4,244425E-2
4,698456E-2
4,244425E-2
4,276856E-2
4,406579E-2
4,730887E-2
3,725532E-2
3,920117E-2
4,503872E-2
4,730887E-2
4,179564E-2
4,114702E-2
4,471441E-2
4,341718E-2
4,017409E-2
4,374148E-2
5,379503E-2
4,925472E-2
4,309287E-2
5,411934E-2
6,384859E-2
6,222705E-2
6,547013E-2
8,006399E-2
9,822524E-2
1,043871E-1
1,290345E-1
1,608167E-1
1,682758E-1
1,601681E-1
1,468715E-1
1,329262E-1
1,160622E-1
1,099003E-1
1,056843E-1
1,089274E-1
1,004954E-1
8,363138E-2
7,130767E-2
5,768673E-2
2,849900E-2
4,175896E-3
-9,769352E-3
-2,047152E-2
-3,701123E-2
-3,863277E-2
-3,376815E-2
-2,728199E-2
-2,825491E-2
-2,533614E-2
-1,495828E-2
-6,850580E-3
-3,644176E-4
1,293221E-2
2,752608E-2
2,720177E-2
2,493161E-2
3,044485E-2
3,757963E-2
3,660671E-2
3,984979E-2
4,763318E-2
4,990334E-2
3,984979E-2
4,471441E-2
5,217349E-2
5,606519E-2
5,444365E-2
5,541658E-2
6,190274E-2
6,190274E-2
5,995689E-2
6,579443E-2
7,682091E-2
7,357783E-2
6,774028E-2
7,163198E-2
7,844245E-2
7,649660E-2
7,876676E-2
8,363138E-2
8,590154E-2
7,941537E-2
8,103691E-2
8,655015E-2
8,914462E-2
8,136122E-2
8,006399E-2
8,428000E-2
7,941537E-2
7,746953E-2
8,038830E-2
8,590154E-2
8,006399E-2
7,098336E-2
7,519937E-2
7,779383E-2
7,228060E-2
7,001044E-2
7,357783E-2
7,357783E-2
6,157843E-2
6,482151E-2
6,968613E-2
7,033475E-2
6,157843E-2
5,736242E-2
6,028120E-2
5,703812E-2
5,087626E-2
5,184919E-2
6,190274E-2
5,671381E-2
4,925472E-2
5,184919E-2
5,606519E-2
4,925472E-2
4,730887E-2
5,120057E-2
5,541658E-2
4,730887E-2
5,120057E-2
4,957903E-2
3,822825E-2
2,071561E-2
8,067593E-3
-5,553347E-3
-3,409246E-2
-4,317309E-2
-1,106658E-2
3,368793E-2
8,038830E-2
1,728161E-1
3,327000E-1
5,152855E-1
7,088974E-1
8,960232E-1
1,035476E+0
1,123688E+0
1,089635E+0
9,780732E-1
8,629438E-1
7,870557E-1
7,050057E-1
6,381982E-1
5,733366E-1
4,494509E-1
2,850267E-1
1,021169E-1
-1,067375E-1
-3,493199E-1
-5,896322E-1
-7,939463E-1
-9,479927E-1
-1,055663E+0
-1,099445E+0
-1,080635E+0
-1,028097E+0
-9,548031E-1
-8,500516E-1
-7,339493E-1
-6,220630E-1
-5,205546E-1
-4,265053E-1
-3,421851E-1
-2,760263E-1
-2,231641E-1
-1,754908E-1
-1,323578E-1
-1,086833E-1
-9,181930E-2
-7,041497E-2
-5,030786E-2
-4,252447E-2
-2,890353E-2
-1,236382E-2
2,841986E-4
4,175896E-3
1,779684E-2
3,887686E-2
5,152488E-2
5,444365E-2
5,963258E-2
6,774028E-2
6,676736E-2
6,709167E-2
7,163198E-2
8,006399E-2
7,584799E-2
7,033475E-2
7,325352E-2
7,682091E-2
6,871321E-2
6,871321E-2
7,617229E-2
7,390214E-2
6,222705E-2
6,579443E-2
7,033475E-2
6,741597E-2
6,255135E-2
6,028120E-2
6,319997E-2
5,703812E-2
5,347073E-2
5,282211E-2
5,152488E-2
4,179564E-2
3,822825E-2
4,114702E-2
4,276856E-2
3,433655E-2
3,433655E-2
3,725532E-2
3,595809E-2
2,233715E-2
2,233715E-2
2,720177E-2
2,687746E-2
2,363438E-2
2,590454E-2
2,817469E-2
2,201284E-2
2,428300E-2
2,720177E-2
3,401224E-2
2,622885E-2
2,006699E-2
2,266146E-2
2,395869E-2
1,909407E-2
2,136422E-2
3,012054E-2
2,849900E-2
2,006699E-2
2,201284E-2
2,655315E-2
2,331007E-2
1,909407E-2
2,201284E-2
2,558023E-2
1,714822E-2
1,779684E-2
2,395869E-2
2,882331E-2
2,071561E-2
1,779684E-2
1,941838E-2
2,039130E-2
1,649960E-2
1,812114E-2
2,233715E-2
1,909407E-2
1,066206E-2
1,325652E-2
2,006699E-2
1,844545E-2
1,520237E-2
1,747253E-2
1,941838E-2
1,552668E-2
1,812114E-2
2,103992E-2
2,590454E-2
1,844545E-2
1,455375E-2
1,974268E-2
1,974268E-2
1,552668E-2
1,909407E-2
2,720177E-2
2,331007E-2
1,682391E-2
1,617530E-2
2,136422E-2
1,876976E-2
1,812114E-2
1,941838E-2
2,071561E-2
1,487806E-2
1,714822E-2
1,941838E-2
2,201284E-2
1,649960E-2
1,293221E-2
1,552668E-2
1,520237E-2
1,033775E-2
1,228360E-2
2,103992E-2
1,682391E-2
1,163498E-2
1,682391E-2
2,201284E-2
1,617530E-2
1,455375E-2
1,779684E-2
2,103992E-2
1,131067E-2
1,455375E-2
2,006699E-2
2,493161E-2
1,876976E-2
1,941838E-2
2,331007E-2
1,974268E-2
1,617530E-2
1,876976E-2
2,590454E-2
1,876976E-2
9,689133E-3
9,040517E-3
1,520237E-2
1,131067E-2
8,391901E-3
1,033775E-2
1,131067E-2
-1,337342E-3
-4,010948E-5
6,446052E-3
8,067593E-3
-4,010948E-5
-1,013034E-3
3,851588E-3
1,905739E-3
-3,644176E-4
3,527280E-3
1,358083E-2
8,391901E-3
1,581431E-3
8,391901E-3
1,487806E-2
9,364825E-3
9,689133E-3
1,422945E-2
1,520237E-2
7,094669E-3
8,067593E-3
1,325652E-2
1,585099E-2
9,689133E-3
6,770361E-3
8,391901E-3
1,257123E-3
-1,074228E-2
-1,366105E-2
-4,904731E-3
-8,796428E-3
-1,787705E-2
-1,463397E-2
-8,147812E-3
-1,236382E-2
-1,560690E-2
-1,268813E-2
-1,171520E-2
-2,144444E-2
-1,625551E-2
-7,823504E-3
-4,580423E-3
-7,499196E-3
-3,931807E-3
2,554355E-3
9,328148E-4
9,328148E-4
5,473128E-3
1,293221E-2
9,689133E-3
5,473128E-3
8,391901E-3
1,325652E-2
9,040517E-3
9,040517E-3
1,682391E-2
1,844545E-2
8,067593E-3
9,689133E-3
1,617530E-2
2,006699E-2
1,714822E-2
1,812114E-2
1,941838E-2
1,293221E-2
1,195929E-2
1,390514E-2
1,941838E-2
1,520237E-2
8,716209E-3
9,040517E-3
1,260791E-2
5,797436E-3
6,770361E-3
1,260791E-2
1,098637E-2
1,257123E-3
2,878663E-3
8,716209E-3
6,770361E-3
4,500204E-3
4,500204E-3
6,770361E-3
1,581431E-3
6,085067E-4
3,527280E-3
9,364825E-3
4,824512E-3
-4,010948E-5
6,085067E-4
4,500204E-3
1,257123E-3
2,878663E-3
7,418977E-3
8,391901E-3
-2,310266E-3
-1,013034E-3
5,148820E-3
4,500204E-3
6,085067E-4
1,581431E-3
5,473128E-3
-2,310266E-3
-5,553347E-3
-4,904731E-3
2,841986E-4
-8,147812E-3
-1,690413E-2
-1,398536E-2
-6,201963E-3
-1,366105E-2
-1,884998E-2
-1,430967E-2
-1,430967E-2
-2,112014E-2
-1,884998E-2
-1,236382E-2
-9,445044E-3
-1,528259E-2
-1,430967E-2
-6,201963E-3
-4,904731E-3
6,085067E-4
1,098637E-2
2,460731E-2
2,233715E-2
2,233715E-2
3,498517E-2
4,763318E-2
5,152488E-2
5,574088E-2
6,547013E-2
7,228060E-2
6,871321E-2
7,876676E-2
8,817169E-2
9,368493E-2
9,400924E-2
9,303631E-2
9,757663E-2
9,660370E-2
9,206339E-2
9,465786E-2
9,984678E-2
9,173908E-2
7,973968E-2
8,168553E-2
8,590154E-2
8,006399E-2
7,779383E-2
7,584799E-2
7,001044E-2
5,638950E-2
5,476796E-2
5,606519E-2
5,476796E-2
4,276856E-2
3,757963E-2
3,628240E-2
2,914762E-2
2,298577E-2
2,201284E-2
2,590454E-2
1,941838E-2
6,446052E-3
4,175896E-3
6,121744E-3
-1,337342E-3
-2,634574E-3
9,328148E-4
-1,337342E-3
-1,430967E-2
-1,430967E-2
-1,041797E-2
-8,472120E-3
-1,560690E-2
-1,884998E-2
-1,560690E-2
-1,949860E-2
-2,371460E-2
-1,917429E-2
-9,769352E-3
-1,398536E-2
-2,144444E-2
-1,820136E-2
-1,041797E-2
-1,495828E-2
-1,528259E-2
-1,041797E-2
-7,174888E-3
-1,755275E-2
-1,560690E-2
-9,120736E-3
-4,256115E-3
-1,074228E-2
-8,147812E-3
-5,877655E-3
-6,526271E-3
-1,041797E-2
-9,769352E-3
-2,958882E-3
-7,174888E-3
-1,366105E-2
-8,796428E-3
-1,661650E-3
-3,607499E-3
-3,607499E-3
-4,010948E-5
4,175896E-3
-2,958882E-3
-1,985958E-3
4,175896E-3
1,066206E-2
3,851588E-3
2,230047E-3
7,418977E-3
1,066206E-2
7,743285E-3
1,001344E-2
1,844545E-2
1,649960E-2
8,067593E-3
1,228360E-2
1,909407E-2
1,649960E-2
1,260791E-2
1,358083E-2
1,747253E-2
1,131067E-2
1,325652E-2
1,520237E-2
1,812114E-2
1,260791E-2
1,001344E-2
1,390514E-2
1,293221E-2
8,067593E-3
1,131067E-2
1,812114E-2
1,520237E-2
7,094669E-3
1,131067E-2
1,455375E-2
1,098637E-2
1,131067E-2
1,325652E-2
1,390514E-2
6,121744E-3
9,040517E-3
1,390514E-2
1,812114E-2
1,260791E-2
9,689133E-3
1,325652E-2
1,098637E-2
8,716209E-3
1,293221E-2
1,844545E-2
1,325652E-2
7,418977E-3
1,001344E-2
1,520237E-2
9,040517E-3
7,094669E-3
1,163498E-2
1,163498E-2
1,905739E-3
2,230047E-3
6,446052E-3
5,473128E-3
-4,256115E-3
-8,472120E-3
-1,301243E-2
-1,917429E-2
-2,339029E-2
-2,241737E-2
-1,593121E-2
-2,468752E-2
-3,441677E-2
-3,052507E-2
-2,922784E-2
-3,701123E-2
-3,798416E-2
-3,441677E-2
-3,247092E-2
-3,993001E-2
-3,668692E-2
-2,922784E-2
-2,371460E-2
-2,793061E-2
-2,760630E-2
-2,339029E-2
-2,501183E-2
-2,468752E-2
-2,144444E-2
-1,268813E-2
-1,463397E-2
-2,079583E-2
-2,112014E-2
-1,560690E-2
-1,884998E-2
-1,982290E-2
-1,495828E-2
-1,203951E-2
-1,917429E-2
-1,722844E-2
-1,430967E-2
-1,203951E-2
-1,755275E-2
-2,079583E-2
-1,657982E-2
-1,690413E-2
-2,176875E-2
-2,144444E-2
-1,171520E-2
-1,560690E-2
-2,533614E-2
-2,144444E-2
-1,852567E-2
-2,274168E-2
-2,501183E-2
-2,566045E-2
-2,371460E-2
-3,474108E-2
-3,247092E-2
-2,793061E-2
-2,403891E-2
-3,084938E-2
-3,441677E-2
-3,409246E-2
-3,733554E-2
-4,090293E-2
-3,960570E-2
-3,311954E-2
-3,603831E-2
-4,511893E-2
-4,187585E-2
-3,344384E-2
-3,765985E-2
-3,830846E-2
-3,733554E-2
-3,636262E-2
-4,382170E-2
-4,057862E-2
-3,571400E-2
-2,987645E-2
-3,538969E-2
-3,636262E-2
-3,117369E-2
-3,117369E-2
-3,279523E-2
-2,890353E-2
-2,403891E-2
-2,922784E-2
-3,474108E-2
-3,052507E-2
-2,339029E-2
-2,890353E-2
-2,598476E-2
-2,144444E-2
-1,949860E-2
-2,695768E-2
-2,371460E-2
-1,852567E-2
-1,657982E-2
-2,209306E-2
-2,176875E-2
-2,014721E-2
-2,014721E-2
-2,339029E-2
-2,112014E-2
-1,106658E-2
-1,593121E-2
-2,306598E-2
-2,014721E-2
-1,268813E-2
-1,625551E-2
-1,560690E-2
-1,236382E-2
-9,445044E-3
-1,917429E-2
-1,625551E-2
-8,472120E-3
-2,310266E-3
-8,147812E-3
-6,850580E-3
-2,310266E-3
-2,634574E-3
-1,985958E-3
1,257123E-3
9,689133E-3
6,446052E-3
-2,634574E-3
1,257123E-3
1,260791E-2
1,001344E-2
1,163498E-2
1,747253E-2
1,844545E-2
8,716209E-3
1,163498E-2
1,876976E-2
2,428300E-2
1,909407E-2
1,909407E-2
2,363438E-2
2,201284E-2
2,006699E-2
2,298577E-2
2,979624E-2
2,785039E-2
2,201284E-2
2,525592E-2
2,947193E-2
2,460731E-2
2,266146E-2
2,655315E-2
3,012054E-2
1,682391E-2
1,941838E-2
2,622885E-2
2,720177E-2
2,298577E-2
2,233715E-2
2,525592E-2
2,363438E-2
1,649960E-2
1,844545E-2
2,785039E-2
2,622885E-2
1,876976E-2
2,039130E-2
2,687746E-2
2,460731E-2
2,395869E-2
2,849900E-2
3,239070E-2
2,460731E-2
2,622885E-2
3,303932E-2
3,920117E-2
3,174208E-2
3,174208E-2
3,693101E-2
3,433655E-2
3,206639E-2
3,628240E-2
4,244425E-2
3,920117E-2
3,368793E-2
3,595809E-2
4,211994E-2
3,660671E-2
3,595809E-2
3,757963E-2
3,822825E-2
3,109347E-2
3,368793E-2
4,017409E-2
4,244425E-2
3,660671E-2
3,693101E-2
4,017409E-2
3,498517E-2
2,817469E-2
2,785039E-2
3,628240E-2
3,206639E-2
2,590454E-2
3,303932E-2
3,757963E-2
3,109347E-2
3,141778E-2
3,628240E-2
3,757963E-2
2,622885E-2
2,882331E-2
3,628240E-2
4,147133E-2
3,628240E-2
3,693101E-2
4,114702E-2
3,855255E-2
3,790394E-2
4,049840E-2
5,347073E-2
4,925472E-2
4,114702E-2
4,503872E-2
5,022765E-2
4,633595E-2
4,763318E-2
5,282211E-2
5,314642E-2
4,309287E-2
4,828180E-2
5,574088E-2
5,736242E-2
5,184919E-2
5,120057E-2
5,444365E-2
5,022765E-2
5,249780E-2
5,736242E-2
6,384859E-2
5,768673E-2
5,152488E-2
5,476796E-2
6,028120E-2
5,347073E-2
5,509227E-2
6,028120E-2
5,995689E-2
4,795749E-2
4,990334E-2
5,476796E-2
5,574088E-2
5,055195E-2
5,055195E-2
5,217349E-2
4,925472E-2
4,439010E-2
4,795749E-2
5,638950E-2
5,152488E-2
4,471441E-2
4,698456E-2
5,282211E-2
4,828180E-2
4,893041E-2
5,801104E-2
6,482151E-2
5,995689E-2
6,774028E-2
7,844245E-2
9,498216E-2
1,017926E-1
1,215754E-1
1,478444E-1
1,553035E-1
1,514118E-1
1,436284E-1
1,374665E-1
1,186567E-1
1,004954E-1
9,919817E-2
9,984678E-2
8,719877E-2
7,973968E-2
7,195629E-2
5,120057E-2
1,747253E-2
-2,310266E-3
-1,495828E-2
-2,760630E-2
-4,155155E-2
-4,511893E-2
-4,447032E-2
-4,609186E-2
-4,382170E-2
-3,603831E-2
-1,852567E-2
-1,528259E-2
-1,398536E-2
-1,013034E-3
1,195929E-2
1,293221E-2
1,714822E-2
2,395869E-2
2,979624E-2
2,363438E-2
2,817469E-2
3,271501E-2
3,920117E-2
3,498517E-2
3,109347E-2
3,725532E-2
4,147133E-2
3,920117E-2
4,374148E-2
5,411934E-2
5,249780E-2
4,568733E-2
4,925472E-2
5,638950E-2
5,444365E-2
5,347073E-2
5,736242E-2
6,125412E-2
5,282211E-2
5,476796E-2
6,125412E-2
6,644305E-2
5,930827E-2
5,768673E-2
6,092981E-2
5,930827E-2
5,476796E-2
5,541658E-2
6,125412E-2
5,898396E-2
5,055195E-2
5,217349E-2
5,671381E-2
5,055195E-2
4,957903E-2
4,925472E-2
4,957903E-2
3,952548E-2
3,757963E-2
4,309287E-2
4,666026E-2
3,790394E-2
3,660671E-2
3,920117E-2
3,855255E-2
3,790394E-2
3,790394E-2
4,471441E-2
4,082271E-2
3,368793E-2
3,498517E-2
4,114702E-2
3,822825E-2
3,790394E-2
4,017409E-2
4,309287E-2
3,401224E-2
3,336362E-2
3,271501E-2
3,660671E-2
3,044485E-2
2,979624E-2
2,720177E-2
9,040517E-3
-7,823504E-3
-1,820136E-2
-2,403891E-2
-4,965925E-2
-7,203651E-2
-5,225371E-2
-7,499196E-3
3,076916E-2
1,102246E-1
2,571362E-1
4,312897E-1
6,171182E-1
8,201351E-1
9,745058E-1
1,088662E+0
1,099040E+0
1,003045E+0
8,778619E-1
7,880286E-1
7,105190E-1
6,411170E-1
5,846874E-1
4,812331E-1
3,200520E-1
1,400610E-1
-6,101003E-2
-2,948362E-1
-5,351485E-1
-7,534078E-1
-9,265883E-1
-1,054690E+0
-1,115336E+0
-1,115984E+0
-1,068960E+0
-1,000855E+0
-9,094000E-1
-7,968651E-1
-6,833573E-1
-5,763356E-1
-4,751515E-1
-3,820750E-1
-3,094300E-1
-2,575407E-1
-2,043542E-1
-1,589511E-1
-1,317092E-1
-1,112778E-1
-8,890053E-2
-7,009066E-2
-6,652327E-2
-5,128079E-2
-3,247092E-2
-1,528259E-2
-8,147812E-3
1,905739E-3
1,617530E-2
2,947193E-2
3,336362E-2
4,309287E-2
5,833535E-2
6,190274E-2
5,606519E-2
6,092981E-2
6,936182E-2
7,033475E-2
6,806459E-2
7,001044E-2
7,617229E-2
6,709167E-2
6,514582E-2
6,774028E-2
7,325352E-2
6,611874E-2
5,995689E-2
6,255135E-2
6,255135E-2
5,606519E-2
5,379503E-2
5,898396E-2
5,638950E-2
4,730887E-2
5,087626E-2
5,509227E-2
5,184919E-2
4,503872E-2
4,406579E-2
4,698456E-2
4,049840E-2
3,693101E-2
3,984979E-2
4,730887E-2
4,179564E-2
3,693101E-2
3,920117E-2
4,147133E-2
3,303932E-2
3,239070E-2
3,790394E-2
3,757963E-2
2,687746E-2
2,947193E-2
3,303932E-2
3,401224E-2
2,752608E-2
2,687746E-2
3,076916E-2
2,493161E-2
2,039130E-2
2,136422E-2
2,979624E-2
2,168853E-2
1,422945E-2
2,039130E-2
2,395869E-2
1,617530E-2
1,844545E-2
2,395869E-2
2,363438E-2
1,390514E-2
1,455375E-2
2,136422E-2
1,909407E-2
1,585099E-2
1,585099E-2
1,941838E-2
1,195929E-2
1,422945E-2
1,941838E-2
2,460731E-2
1,812114E-2
1,390514E-2
1,163498E-2
3,851588E-3
-1,661650E-3
4,175896E-3
1,293221E-2
9,364825E-3
1,581431E-3
1,905739E-3
7,418977E-3
4,824512E-3
1,581431E-3
2,878663E-3
7,094669E-3
1,581431E-3
4,824512E-3
1,195929E-2
1,909407E-2
1,585099E-2
1,552668E-2
2,071561E-2
2,460731E-2
1,876976E-2
1,552668E-2
2,590454E-2
2,493161E-2
1,714822E-2
2,136422E-2
2,752608E-2
2,460731E-2
2,266146E-2
2,298577E-2
2,168853E-2
1,260791E-2
1,487806E-2
2,006699E-2
2,655315E-2
2,006699E-2
1,747253E-2
2,071561E-2
2,460731E-2
2,136422E-2
2,331007E-2
2,655315E-2
2,785039E-2
1,844545E-2
2,168853E-2
3,044485E-2
2,947193E-2
2,720177E-2
3,109347E-2
3,206639E-2
2,331007E-2
2,363438E-2
2,785039E-2
3,725532E-2
2,979624E-2
2,298577E-2
2,687746E-2
2,817469E-2
2,201284E-2
2,266146E-2
2,947193E-2
2,752608E-2
1,747253E-2
2,103992E-2
2,622885E-2
2,590454E-2
2,039130E-2
1,779684E-2
2,493161E-2
1,974268E-2
1,876976E-2
2,331007E-2
2,785039E-2
2,590454E-2
1,941838E-2
2,136422E-2
2,558023E-2
2,006699E-2
1,844545E-2
2,233715E-2
2,298577E-2
1,293221E-2
1,585099E-2
1,941838E-2
1,974268E-2
1,455375E-2
8,067593E-3
8,067593E-3
1,905739E-3
-1,985958E-3
2,841986E-4
9,364825E-3
2,230047E-3
-3,283190E-3
-1,013034E-3
4,500204E-3
-1,985958E-3
-2,634574E-3
4,175896E-3
7,418977E-3
-4,010948E-5
1,905739E-3
1,001344E-2
1,163498E-2
7,743285E-3
1,001344E-2
1,422945E-2
1,163498E-2
1,098637E-2
1,455375E-2
2,168853E-2
1,390514E-2
9,040517E-3
1,358083E-2
1,520237E-2
1,260791E-2
1,358083E-2
1,876976E-2
1,876976E-2
9,040517E-3
1,131067E-2
1,812114E-2
1,812114E-2
1,358083E-2
1,293221E-2
1,747253E-2
1,325652E-2
1,422945E-2
1,585099E-2
1,941838E-2
1,260791E-2
8,067593E-3
1,163498E-2
1,617530E-2
8,716209E-3
8,391901E-3
1,552668E-2
1,260791E-2
2,878663E-3
4,500204E-3
1,131067E-2
1,228360E-2
1,581431E-3
-1,661650E-3
3,527280E-3
-4,580423E-3
-7,174888E-3
-1,985958E-3
6,770361E-3
9,328148E-4
-4,904731E-3
2,841986E-4
1,905739E-3
-4,580423E-3
-5,229039E-3
2,878663E-3
1,257123E-3
-5,877655E-3
-2,310266E-3
6,085067E-4
-5,877655E-3
-1,301243E-2
-1,301243E-2
-1,074228E-2
-2,209306E-2
-2,630907E-2
-2,403891E-2
-2,144444E-2
-3,084938E-2
-3,701123E-2
-3,279523E-2
-3,149799E-2
-3,668692E-2
-3,538969E-2
-2,598476E-2
-2,403891E-2
-3,279523E-2
-2,663337E-2
-1,528259E-2
-1,301243E-2
-1,074228E-2
-1,985958E-3
5,797436E-3
5,148820E-3
9,040517E-3
1,909407E-2
3,239070E-2
3,433655E-2
3,725532E-2
4,633595E-2
5,574088E-2
5,801104E-2
6,611874E-2
8,006399E-2
8,590154E-2
8,071261E-2
8,784739E-2
9,854955E-2
1,021169E-1
1,027656E-1
1,053600E-1
1,076302E-1
1,021169E-1
1,001711E-1
9,984678E-2
1,037385E-1
9,563078E-2
8,557723E-2
8,492861E-2
8,557723E-2
7,487506E-2
6,968613E-2
7,163198E-2
6,514582E-2
5,217349E-2
4,795749E-2
4,893041E-2
4,471441E-2
3,984979E-2
3,693101E-2
3,693101E-2
2,655315E-2
2,590454E-2
2,817469E-2
3,012054E-2
2,331007E-2
1,876976E-2
2,136422E-2
1,974268E-2
1,649960E-2
1,714822E-2
2,558023E-2
2,039130E-2
1,033775E-2
1,487806E-2
2,103992E-2
1,682391E-2
1,714822E-2
1,909407E-2
2,039130E-2
1,131067E-2
1,293221E-2
1,876976E-2
2,233715E-2
1,552668E-2
1,358083E-2
1,520237E-2
1,325652E-2
1,293221E-2
1,455375E-2
2,266146E-2
1,974268E-2
1,260791E-2
1,682391E-2
2,103992E-2
1,714822E-2
1,941838E-2
2,201284E-2
2,331007E-2
1,585099E-2
1,714822E-2
2,428300E-2
2,914762E-2
2,266146E-2
2,103992E-2
2,331007E-2
2,136422E-2
1,747253E-2
2,136422E-2
2,817469E-2
2,298577E-2
1,552668E-2
1,585099E-2
2,039130E-2
1,455375E-2
9,040517E-3
1,228360E-2
1,422945E-2
3,527280E-3
4,175896E-3
5,797436E-3
7,094669E-3
6,085067E-4
-2,634574E-3
-3,644176E-4
-2,634574E-3
-1,074228E-2
-9,120736E-3
-6,887257E-4
-5,877655E-3
-1,430967E-2
-1,074228E-2
-6,850580E-3
-1,106658E-2
-1,333674E-2
-9,120736E-3
-9,120736E-3
-1,917429E-2
-1,884998E-2
-1,236382E-2
-1,139089E-2
-1,917429E-2
-1,852567E-2
-1,722844E-2
-2,436322E-2
-2,533614E-2
-2,371460E-2
-1,625551E-2
-1,884998E-2
-2,371460E-2
-2,241737E-2
-2,079583E-2
-2,501183E-2
-2,371460E-2
-2,079583E-2
-1,917429E-2
-2,955215E-2
-2,695768E-2
-2,144444E-2
-2,047152E-2
-2,501183E-2
-2,630907E-2
-2,403891E-2
-3,117369E-2
-3,409246E-2
-3,311954E-2
-2,793061E-2
-3,182230E-2
-4,057862E-2
-3,798416E-2
-3,214661E-2
-3,863277E-2
-3,960570E-2
-3,701123E-2
-3,506538E-2
-4,609186E-2
-4,317309E-2
-3,960570E-2
-3,668692E-2
-4,252447E-2
-4,220016E-2
-3,636262E-2
-4,220016E-2
-4,674048E-2
-4,187585E-2
-3,538969E-2
-3,798416E-2
-4,317309E-2
-4,090293E-2
-3,474108E-2
-4,220016E-2
-4,284878E-2
-3,636262E-2
-3,603831E-2
-4,511893E-2
-4,155155E-2
-3,733554E-2
-3,474108E-2
-4,317309E-2
-4,576755E-2
-4,025431E-2
-3,960570E-2
-4,284878E-2
-4,057862E-2
-3,311954E-2
-3,603831E-2
-4,382170E-2
-3,960570E-2
-3,311954E-2
-3,441677E-2
-3,441677E-2
-3,149799E-2
-2,728199E-2
-3,474108E-2
-3,311954E-2
-2,566045E-2
-1,820136E-2
-2,566045E-2
-2,890353E-2
-2,760630E-2
-2,436322E-2
-2,695768E-2
-2,468752E-2
-1,593121E-2
-1,755275E-2
-2,533614E-2
-2,241737E-2
-1,398536E-2
-1,528259E-2
-1,982290E-2
-1,722844E-2
-1,268813E-2
-1,820136E-2
-1,884998E-2
-1,301243E-2
-2,634574E-3
-7,823504E-3
-1,463397E-2
-1,982290E-2
-1,787705E-2
-1,852567E-2
-1,593121E-2
-1,430967E-2
-1,787705E-2
-2,760630E-2
-2,339029E-2
-1,398536E-2
-1,398536E-2
-1,820136E-2
-1,690413E-2
-1,430967E-2
-1,787705E-2
-1,657982E-2
-1,171520E-2
-2,634574E-3
-2,634574E-3
-4,256115E-3
4,824512E-3
1,163498E-2
6,446052E-3
1,131067E-2
1,812114E-2
1,941838E-2
1,390514E-2
1,649960E-2
2,525592E-2
2,785039E-2
2,525592E-2
2,590454E-2
2,979624E-2
2,460731E-2
2,363438E-2
2,914762E-2
3,563378E-2
2,979624E-2
2,558023E-2
2,817469E-2
3,401224E-2
2,590454E-2
2,655315E-2
3,401224E-2
3,303932E-2
2,363438E-2
2,622885E-2
3,174208E-2
3,271501E-2
2,752608E-2
2,817469E-2
3,239070E-2
2,752608E-2
2,558023E-2
3,174208E-2
4,049840E-2
3,271501E-2
2,752608E-2
3,206639E-2
3,498517E-2
3,109347E-2
3,433655E-2
4,082271E-2
4,017409E-2
3,109347E-2
3,433655E-2
3,984979E-2
4,082271E-2
3,855255E-2
3,920117E-2
3,628240E-2
2,558023E-2
2,428300E-2
2,882331E-2
3,952548E-2
3,271501E-2
2,590454E-2
2,849900E-2
3,109347E-2
2,687746E-2
2,558023E-2
3,076916E-2
3,206639E-2
2,363438E-2
2,947193E-2
3,693101E-2
3,660671E-2
3,498517E-2
3,498517E-2
4,082271E-2
3,368793E-2
3,401224E-2
3,920117E-2
4,666026E-2
4,374148E-2
3,790394E-2
4,082271E-2
4,244425E-2
3,984979E-2
4,341718E-2
5,184919E-2
4,828180E-2
4,147133E-2
4,568733E-2
5,184919E-2
5,022765E-2
4,860611E-2
5,152488E-2
5,314642E-2
4,568733E-2
4,698456E-2
5,314642E-2
5,444365E-2
4,925472E-2
4,795749E-2
4,990334E-2
4,698456E-2
4,309287E-2
4,406579E-2
5,282211E-2
4,990334E-2
4,049840E-2
4,244425E-2
4,860611E-2
4,568733E-2
4,503872E-2
4,730887E-2
4,860611E-2
4,049840E-2
4,114702E-2
4,666026E-2
4,795749E-2
3,822825E-2
3,757963E-2
4,309287E-2
4,147133E-2
3,920117E-2
4,017409E-2
4,893041E-2
4,633595E-2
3,855255E-2
4,276856E-2
4,893041E-2
4,114702E-2
4,017409E-2
4,536302E-2
4,990334E-2
4,471441E-2
4,568733E-2
5,120057E-2
5,574088E-2
4,763318E-2
4,568733E-2
4,957903E-2
4,730887E-2
4,179564E-2
4,374148E-2
5,087626E-2
4,795749E-2
4,049840E-2
4,211994E-2
4,730887E-2
4,309287E-2
3,887686E-2
4,309287E-2
4,374148E-2
3,368793E-2
3,628240E-2
4,211994E-2
4,503872E-2
3,855255E-2
3,530947E-2
3,855255E-2
3,984979E-2
3,530947E-2
4,017409E-2
4,860611E-2
4,309287E-2
3,563378E-2
3,984979E-2
4,730887E-2
4,374148E-2
4,179564E-2
4,276856E-2
4,633595E-2
3,693101E-2
3,757963E-2
4,503872E-2
4,698456E-2
4,049840E-2
3,660671E-2
3,920117E-2
3,855255E-2
3,303932E-2
3,368793E-2
4,341718E-2
4,633595E-2
3,628240E-2
3,887686E-2
5,411934E-2
6,644305E-2
8,038830E-2
1,037385E-1
1,296831E-1
1,287102E-1
1,254671E-1
1,173594E-1
1,073059E-1
8,752308E-2
7,844245E-2
7,811814E-2
7,617229E-2
6,644305E-2
5,995689E-2
5,217349E-2
2,849900E-2
-1,661650E-3
-2,209306E-2
-3,441677E-2
-5,128079E-2
-5,938849E-2
-6,133434E-2
-6,101003E-2
-6,490173E-2
-5,744264E-2
-4,706478E-2
-3,247092E-2
-3,052507E-2
-2,468752E-2
-1,203951E-2
-4,904731E-3
-2,310266E-3
5,473128E-3
1,747253E-2
1,812114E-2
1,293221E-2
1,747253E-2
2,622885E-2
2,233715E-2
2,039130E-2
2,590454E-2
3,044485E-2
2,298577E-2
2,817469E-2
3,271501E-2
4,082271E-2
3,693101E-2
3,498517E-2
3,952548E-2
3,984979E-2
3,693101E-2
3,920117E-2
4,893041E-2
4,666026E-2
3,984979E-2
4,503872E-2
5,055195E-2
4,795749E-2
4,601164E-2
4,957903E-2
5,152488E-2
4,211994E-2
4,309287E-2
4,763318E-2
4,957903E-2
4,309287E-2
4,147133E-2
4,211994E-2
3,920117E-2
3,563378E-2
3,563378E-2
3,920117E-2
3,271501E-2
2,395869E-2
2,655315E-2
3,401224E-2
2,558023E-2
2,590454E-2
2,914762E-2
2,914762E-2
1,844545E-2
1,812114E-2
2,363438E-2
2,817469E-2
2,331007E-2
1,876976E-2
2,039130E-2
1,974268E-2
1,649960E-2
2,136422E-2
2,687746E-2
2,266146E-2
1,422945E-2
1,649960E-2
2,168853E-2
1,812114E-2
1,682391E-2
2,331007E-2
1,941838E-2
-3,283190E-3
-1,333674E-2
-2,014721E-2
-3,214661E-2
-5,938849E-2
-7,268512E-2
-4,479463E-2
-7,499196E-3
3,628240E-2
1,316290E-1
2,905399E-1
4,608017E-1
6,534407E-1
8,493228E-1
9,929913E-1
1,084446E+0
1,078933E+0
9,783975E-1
8,519173E-1
7,607867E-1
6,881417E-1
6,261988E-1
5,636074E-1
4,462078E-1
2,869726E-1
1,040628E-1
-1,096562E-1
-3,451039E-1
-5,799030E-1
-7,874602E-1
-9,590191E-1
-1,075121E+0
-1,119552E+0
-1,109822E+0
-1,064419E+0
-9,849638E-1
-8,798880E-1
-7,709204E-1
-6,720065E-1
-5,610931E-1
-4,573145E-1
-3,697513E-1
-3,029439E-1
-2,458656E-1
-1,949493E-1
-1,595997E-1
-1,352766E-1
-1,073861E-1
-8,144144E-2
-7,041497E-2
-6,425311E-2
-4,868632E-2
-2,922784E-2
-1,884998E-2
-6,850580E-3
1,066206E-2
2,525592E-2
2,687746E-2
3,725532E-2
4,828180E-2
5,898396E-2
5,833535E-2
5,995689E-2
6,644305E-2
6,741597E-2
6,482151E-2
6,644305E-2
7,455075E-2
7,163198E-2
6,384859E-2
6,871321E-2
7,455075E-2
6,838890E-2
6,384859E-2
6,547013E-2
6,547013E-2
5,768673E-2
5,541658E-2
6,125412E-2
6,384859E-2
5,638950E-2
5,379503E-2
5,574088E-2
5,314642E-2
4,568733E-2
4,666026E-2
5,444365E-2
5,282211E-2
4,147133E-2
4,341718E-2
4,860611E-2
4,439010E-2
4,114702E-2
4,601164E-2
4,633595E-2
3,693101E-2
3,693101E-2
3,855255E-2
4,211994E-2
3,401224E-2
3,109347E-2
3,563378E-2
3,822825E-2
3,303932E-2
3,271501E-2
3,660671E-2
3,530947E-2
2,720177E-2
3,012054E-2
3,757963E-2
3,693101E-2
3,239070E-2
3,433655E-2
3,757963E-2
3,012054E-2
2,687746E-2
3,012054E-2
3,790394E-2
3,174208E-2
2,428300E-2
2,720177E-2
3,044485E-2
2,331007E-2
2,428300E-2
2,947193E-2
2,947193E-2
2,103992E-2
2,395869E-2
2,687746E-2
2,720177E-2
2,395869E-2
2,460731E-2
2,914762E-2
2,331007E-2
2,136422E-2
2,395869E-2
3,433655E-2
2,979624E-2
2,103992E-2
2,363438E-2
3,076916E-2
2,655315E-2
2,590454E-2
3,012054E-2
2,849900E-2
1,747253E-2
2,039130E-2
2,785039E-2
2,979624E-2
2,266146E-2
2,136422E-2
2,395869E-2
1,747253E-2
1,487806E-2
2,006699E-2
2,752608E-2
2,136422E-2
1,422945E-2
1,617530E-2
2,103992E-2
1,617530E-2
1,358083E-2
1,844545E-2
2,168853E-2
1,358083E-2
1,422945E-2
2,103992E-2
2,331007E-2
1,585099E-2
1,520237E-2
1,941838E-2
1,844545E-2
1,325652E-2
1,714822E-2
2,622885E-2
2,395869E-2
1,358083E-2
1,358083E-2
2,168853E-2
1,714822E-2
1,520237E-2
1,844545E-2
2,006699E-2
1,325652E-2
1,422945E-2
1,649960E-2
1,876976E-2
1,195929E-2
9,040517E-3
1,325652E-2
1,228360E-2
8,716209E-3
1,163498E-2
2,039130E-2
1,909407E-2
8,716209E-3
9,364825E-3
1,617530E-2
1,455375E-2
1,325652E-2
1,909407E-2
2,168853E-2
1,195929E-2
1,293221E-2
2,136422E-2
2,622885E-2
2,006699E-2
2,071561E-2
2,233715E-2
2,136422E-2
1,617530E-2
1,812114E-2
2,849900E-2
2,687746E-2
1,779684E-2
1,812114E-2
1,779684E-2
1,325652E-2
1,358083E-2
1,649960E-2
1,779684E-2
7,418977E-3
6,446052E-3
9,689133E-3
1,422945E-2
5,148820E-3
1,905739E-3
7,418977E-3
7,418977E-3
3,527280E-3
6,770361E-3
1,617530E-2
1,520237E-2
6,770361E-3
1,098637E-2
1,909407E-2
1,747253E-2
1,422945E-2
1,552668E-2
1,909407E-2
1,163498E-2
1,487806E-2
2,039130E-2
2,493161E-2
1,617530E-2
1,228360E-2
1,682391E-2
1,682391E-2
1,358083E-2
1,682391E-2
2,136422E-2
1,876976E-2
1,390514E-2
1,487806E-2
2,103992E-2
1,909407E-2
1,714822E-2
1,909407E-2
2,331007E-2
1,487806E-2
1,390514E-2
1,779684E-2
2,233715E-2
1,487806E-2
1,358083E-2
1,649960E-2
1,585099E-2
1,163498E-2
1,228360E-2
2,039130E-2
1,617530E-2
8,067593E-3
8,716209E-3
1,260791E-2
8,391901E-3
5,797436E-3
7,743285E-3
1,066206E-2
6,085067E-4
-2,958882E-3
3,527280E-3
8,067593E-3
-4,010948E-5
-3,283190E-3
-1,661650E-3
-3,283190E-3
-8,147812E-3
-7,174888E-3
9,328148E-4
-3,644176E-4
-1,139089E-2
-8,147812E-3
-2,310266E-3
-5,553347E-3
-6,201963E-3
-4,580423E-3
-4,256115E-3
-1,268813E-2
-1,106658E-2
-7,499196E-3
-2,958882E-3
-1,268813E-2
-1,657982E-2
-1,236382E-2
-1,074228E-2
-1,593121E-2
-1,430967E-2
-8,796428E-3
-1,106658E-2
-1,982290E-2
-1,268813E-2
-3,931807E-3
-2,958882E-3
-3,283190E-3
3,527280E-3
1,358083E-2
9,689133E-3
1,552668E-2
2,752608E-2
4,017409E-2
4,309287E-2
4,828180E-2
6,092981E-2
6,806459E-2
7,163198E-2
8,038830E-2
9,660370E-2
9,919817E-2
9,660370E-2
1,053600E-1
1,154136E-1
1,154136E-1
1,173594E-1
1,199539E-1
1,228727E-1
1,154136E-1
1,105490E-1
1,141163E-1
1,189810E-1
1,095760E-1
1,014683E-1
1,011440E-1
1,014683E-1
9,271201E-2
8,784739E-2
8,914462E-2
8,622584E-2
7,325352E-2
7,098336E-2
7,455075E-2
6,871321E-2
6,222705E-2
6,028120E-2
5,995689E-2
5,087626E-2
4,860611E-2
4,990334E-2
5,282211E-2
4,049840E-2
3,401224E-2
3,271501E-2
3,336362E-2
2,655315E-2
2,493161E-2
2,849900E-2
2,525592E-2
1,228360E-2
1,358083E-2
1,779684E-2
1,714822E-2
7,743285E-3
5,148820E-3
7,418977E-3
9,328148E-4
-6,887257E-4
-4,010948E-5
6,121744E-3
-2,958882E-3
-1,398536E-2
-9,769352E-3
-4,904731E-3
-1,203951E-2
-1,333674E-2
-7,823504E-3
-8,472120E-3
-1,852567E-2
-1,884998E-2
-1,560690E-2
-1,236382E-2
-1,755275E-2
-2,209306E-2
-1,820136E-2
-1,949860E-2
-2,598476E-2
-2,241737E-2
-1,495828E-2
-1,657982E-2
-2,501183E-2
-2,144444E-2
-1,593121E-2
-2,241737E-2
-2,468752E-2
-2,306598E-2
-2,144444E-2
-3,020076E-2
-2,955215E-2
-2,403891E-2
-2,014721E-2
-2,890353E-2
-3,376815E-2
-2,760630E-2
-2,825491E-2
-3,474108E-2
-3,311954E-2
-2,533614E-2
-2,825491E-2
-3,733554E-2
-3,506538E-2
-2,825491E-2
-3,052507E-2
-3,409246E-2
-3,441677E-2
-3,084938E-2
-3,895708E-2
-3,928139E-2
-3,376815E-2
-2,987645E-2
-3,636262E-2
-4,284878E-2
-4,122724E-2
-4,025431E-2
-4,576755E-2
-4,544324E-2
-3,798416E-2
-4,122724E-2
-5,387525E-2
-4,836202E-2
-4,057862E-2
-4,349739E-2
-4,771340E-2
-4,609186E-2
-4,414601E-2
-4,901063E-2
-5,192940E-2
-4,803771E-2
-3,863277E-2
-4,641617E-2
-5,030786E-2
-4,674048E-2
-4,382170E-2
-4,641617E-2
-4,544324E-2
-4,025431E-2
-3,895708E-2
-4,998356E-2
-4,674048E-2
-3,895708E-2
-4,025431E-2
-4,349739E-2
-4,025431E-2
-3,733554E-2
-4,382170E-2
-4,479463E-2
-4,122724E-2
-3,409246E-2
-4,025431E-2
-4,414601E-2
-3,830846E-2
-3,928139E-2
-4,317309E-2
-4,090293E-2
-3,182230E-2
-3,117369E-2
-4,025431E-2
-3,668692E-2
-2,922784E-2
-3,117369E-2
-3,441677E-2
-2,825491E-2
-2,436322E-2
-3,474108E-2
-3,214661E-2
-2,663337E-2
-1,982290E-2
-2,598476E-2
-3,247092E-2
-2,533614E-2
-2,306598E-2
-2,922784E-2
-2,533614E-2
-1,593121E-2
-1,884998E-2
-2,630907E-2
-2,047152E-2
-1,203951E-2
-1,268813E-2
-1,528259E-2
-1,236382E-2
-7,823504E-3
-1,268813E-2
-1,171520E-2
-6,201963E-3
1,581431E-3
-2,634574E-3
-6,201963E-3
-1,985958E-3
2,878663E-3
-3,283190E-3
-4,256115E-3
5,148820E-3
8,067593E-3
-6,887257E-4
2,878663E-3
8,716209E-3
8,391901E-3
7,743285E-3
1,098637E-2
1,422945E-2
5,797436E-3
1,257123E-3
6,770361E-3
1,617530E-2
1,033775E-2
6,121744E-3
8,716209E-3
1,195929E-2
7,743285E-3
9,040517E-3
1,520237E-2
1,617530E-2
5,473128E-3
8,716209E-3
1,585099E-2
1,844545E-2
1,455375E-2
1,714822E-2
2,201284E-2
1,909407E-2
1,909407E-2
2,331007E-2
3,076916E-2
2,590454E-2
2,006699E-2
2,622885E-2
3,044485E-2
2,493161E-2
2,460731E-2
2,947193E-2
3,174208E-2
2,395869E-2
2,558023E-2
3,174208E-2
3,595809E-2
2,817469E-2
2,655315E-2
3,044485E-2
3,174208E-2
2,785039E-2
2,979624E-2
3,952548E-2
3,660671E-2
2,817469E-2
3,206639E-2
4,114702E-2
3,790394E-2
3,725532E-2
3,822825E-2
4,179564E-2
3,401224E-2
3,433655E-2
3,984979E-2
4,503872E-2
3,757963E-2
3,466086E-2
3,822825E-2
3,693101E-2
3,109347E-2
3,368793E-2
3,757963E-2
3,401224E-2
2,849900E-2
3,141778E-2
3,693101E-2
3,239070E-2
2,882331E-2
3,303932E-2
3,725532E-2
2,687746E-2
2,882331E-2
3,725532E-2
4,049840E-2
3,466086E-2
3,109347E-2
3,595809E-2
3,693101E-2
3,206639E-2
3,303932E-2
4,341718E-2
3,984979E-2
3,206639E-2
3,563378E-2
4,147133E-2
3,628240E-2
3,757963E-2
3,757963E-2
3,855255E-2
2,947193E-2
3,076916E-2
3,433655E-2
3,628240E-2
3,303932E-2
3,141778E-2
3,141778E-2
2,914762E-2
2,752608E-2
2,947193E-2
3,822825E-2
3,563378E-2
2,882331E-2
3,368793E-2
4,179564E-2
3,822825E-2
3,822825E-2
4,114702E-2
4,503872E-2
3,563378E-2
3,725532E-2
4,179564E-2
4,925472E-2
4,244425E-2
3,757963E-2
4,017409E-2
4,147133E-2
3,660671E-2
3,628240E-2
4,276856E-2
4,082271E-2
3,012054E-2
3,401224E-2
4,017409E-2
3,855255E-2
3,466086E-2
3,660671E-2
3,822825E-2
3,076916E-2
3,174208E-2
3,595809E-2
4,341718E-2
3,693101E-2
3,174208E-2
3,433655E-2
3,466086E-2
2,882331E-2
2,882331E-2
3,466086E-2
3,271501E-2
2,558023E-2
2,882331E-2
3,433655E-2
3,303932E-2
3,044485E-2
3,076916E-2
3,433655E-2
2,655315E-2
3,076916E-2
3,725532E-2
4,179564E-2
3,466086E-2
2,979624E-2
3,368793E-2
3,693101E-2
3,368793E-2
3,303932E-2
4,017409E-2
3,952548E-2
2,882331E-2
2,752608E-2
2,785039E-2
2,395869E-2
2,168853E-2
2,428300E-2
2,493161E-2
1,617530E-2
1,390514E-2
1,844545E-2
2,331007E-2
1,682391E-2
1,163498E-2
1,455375E-2
1,779684E-2
1,422945E-2
1,617530E-2
2,201284E-2
2,460731E-2
1,812114E-2
2,071561E-2
2,817469E-2
2,785039E-2
2,395869E-2
2,687746E-2
2,947193E-2
2,298577E-2
2,233715E-2
2,525592E-2
3,174208E-2
2,622885E-2
2,071561E-2
2,363438E-2
2,817469E-2
2,233715E-2
2,395869E-2
2,947193E-2
2,622885E-2
1,617530E-2
2,201284E-2
2,947193E-2
2,785039E-2
2,363438E-2
2,233715E-2
2,655315E-2
1,974268E-2
1,779684E-2
1,812114E-2
1,195929E-2
1,905739E-3
-4,010948E-5
6,770361E-3
1,552668E-2
1,325652E-2
1,487806E-2
2,039130E-2
2,331007E-2
2,525592E-2
4,374148E-2
7,098336E-2
9,854955E-2
1,082788E-1
1,082788E-1
1,021169E-1
8,330707E-2
7,163198E-2
6,774028E-2
7,228060E-2
6,222705E-2
5,249780E-2
5,120057E-2
4,082271E-2
1,487806E-2
-6,201963E-3
-2,241737E-2
-4,252447E-2
-6,652327E-2
-7,495528E-2
-7,138789E-2
-7,009066E-2
-6,944204E-2
-6,392880E-2
-5,452387E-2
-5,355095E-2
-4,511893E-2
-3,052507E-2
-1,366105E-2
-9,445044E-3
-9,120736E-3
-3,644176E-4
9,689133E-3
7,094669E-3
7,094669E-3
1,520237E-2
1,876976E-2
1,260791E-2
1,325652E-2
2,039130E-2
2,558023E-2
2,395869E-2
2,298577E-2
2,882331E-2
2,914762E-2
2,622885E-2
3,206639E-2
4,244425E-2
3,920117E-2
3,368793E-2
3,725532E-2
4,536302E-2
4,406579E-2
4,536302E-2
5,055195E-2
5,379503E-2
4,471441E-2
4,666026E-2
5,476796E-2
5,930827E-2
5,282211E-2
4,828180E-2
4,957903E-2
4,666026E-2
4,536302E-2
4,601164E-2
5,411934E-2
4,795749E-2
3,984979E-2
4,147133E-2
4,406579E-2
3,855255E-2
3,628240E-2
4,082271E-2
4,211994E-2
3,141778E-2
3,174208E-2
3,790394E-2
4,147133E-2
3,498517E-2
3,303932E-2
3,693101E-2
3,336362E-2
2,849900E-2
2,979624E-2
3,790394E-2
3,466086E-2
2,493161E-2
2,785039E-2
3,401224E-2
2,785039E-2
2,460731E-2
2,687746E-2
2,687746E-2
1,812114E-2
1,974268E-2
2,687746E-2
2,817469E-2
8,391901E-3
-5,229039E-3
-1,268813E-2
-2,760630E-2
-5,322664E-2
-6,782050E-2
-4,220016E-2
-7,174888E-3
2,363438E-2
1,079545E-1
2,561633E-1
4,254521E-1
6,197127E-1
8,214323E-1
9,735328E-1
1,070501E+0
1,088338E+0
1,005315E+0
8,798078E-1
7,844612E-1
7,085731E-1
6,420899E-1
5,820929E-1
4,783143E-1
3,304298E-1
1,575736E-1
-4,901063E-2
-2,867285E-1
-5,234734E-1
-7,391382E-1
-9,149132E-1
-1,037826E+0
-1,100093E+0
-1,100417E+0
-1,065068E+0
-9,933958E-1
-8,954547E-1
-7,809740E-1
-6,742766E-1
-5,727682E-1
-4,706112E-1
-3,801292E-1
-3,100786E-1
-2,465143E-1
-1,926791E-1
-1,550594E-1
-1,356009E-1
-1,128993E-1
-8,857622E-2
-7,009066E-2
-6,068572E-2
-4,738909E-2
-3,182230E-2
-2,241737E-2
-1,139089E-2
2,878663E-3
2,233715E-2
2,849900E-2
3,174208E-2
4,276856E-2
5,574088E-2
5,606519E-2
6,190274E-2
7,130767E-2
7,390214E-2
6,838890E-2
7,163198E-2
7,811814E-2
8,363138E-2
7,811814E-2
7,941537E-2
8,298276E-2
7,779383E-2
7,325352E-2
7,357783E-2
8,071261E-2
7,519937E-2
6,352428E-2
6,482151E-2
7,163198E-2
6,709167E-2
6,092981E-2
6,255135E-2
6,417289E-2
5,152488E-2
5,087626E-2
5,509227E-2
5,574088E-2
4,893041E-2
4,374148E-2
4,698456E-2
4,666026E-2
4,179564E-2
4,374148E-2
5,152488E-2
4,893041E-2
3,984979E-2
4,211994E-2
4,795749E-2
4,406579E-2
4,179564E-2
4,309287E-2
4,471441E-2
3,790394E-2
3,725532E-2
4,276856E-2
4,763318E-2
3,887686E-2
2,785039E-2
2,525592E-2
2,525592E-2
2,298577E-2
2,622885E-2
3,498517E-2
3,303932E-2
2,071561E-2
2,331007E-2
2,785039E-2
2,298577E-2
2,331007E-2
2,720177E-2
3,044485E-2
2,331007E-2
2,720177E-2
3,303932E-2
3,822825E-2
3,303932E-2
3,239070E-2
3,660671E-2
3,757963E-2
3,401224E-2
3,498517E-2
4,341718E-2
4,082271E-2
3,109347E-2
3,239070E-2
3,855255E-2
3,725532E-2
3,206639E-2
3,336362E-2
3,595809E-2
2,947193E-2
2,979624E-2
3,303932E-2
3,790394E-2
2,979624E-2
2,363438E-2
2,525592E-2
2,914762E-2
2,655315E-2
2,752608E-2
3,401224E-2
3,206639E-2
2,233715E-2
2,428300E-2
2,947193E-2
2,785039E-2
2,525592E-2
2,720177E-2
3,174208E-2
2,298577E-2
2,071561E-2
2,428300E-2
3,303932E-2
2,785039E-2
2,201284E-2
2,558023E-2
2,785039E-2
2,168853E-2
2,266146E-2
3,044485E-2
3,141778E-2
2,266146E-2
2,460731E-2
3,174208E-2
2,979624E-2
2,687746E-2
2,785039E-2
3,174208E-2
2,266146E-2
2,395869E-2
2,785039E-2
3,271501E-2
2,752608E-2
2,363438E-2
2,655315E-2
2,785039E-2
2,168853E-2
2,363438E-2
3,109347E-2
2,817469E-2
1,812114E-2
2,201284E-2
2,622885E-2
2,266146E-2
2,039130E-2
2,363438E-2
2,914762E-2
1,876976E-2
1,520237E-2
1,909407E-2
2,460731E-2
1,682391E-2
1,422945E-2
1,779684E-2
1,844545E-2
1,649960E-2
1,812114E-2
2,493161E-2
2,233715E-2
1,163498E-2
1,358083E-2
1,941838E-2
1,293221E-2
1,487806E-2
2,071561E-2
2,136422E-2
1,293221E-2
1,390514E-2
1,714822E-2
2,103992E-2
1,585099E-2
1,260791E-2
1,520237E-2
1,390514E-2
8,391901E-3
1,066206E-2
1,682391E-2
1,228360E-2
8,067593E-3
1,163498E-2
1,552668E-2
1,228360E-2
1,033775E-2
1,358083E-2
1,617530E-2
4,824512E-3
6,121744E-3
1,066206E-2
1,909407E-2
1,325652E-2
9,364825E-3
1,033775E-2
1,098637E-2
6,446052E-3
8,716209E-3
1,617530E-2
1,520237E-2
5,797436E-3
9,364825E-3
1,649960E-2
1,520237E-2
1,260791E-2
1,195929E-2
1,455375E-2
8,391901E-3
6,770361E-3
1,260791E-2
1,844545E-2
9,364825E-3
6,446052E-3
1,358083E-2
1,260791E-2
1,001344E-2
9,689133E-3
1,552668E-2
1,325652E-2
2,554355E-3
5,148820E-3
9,040517E-3
5,148820E-3
3,851588E-3
8,391901E-3
1,228360E-2
3,527280E-3
4,500204E-3
1,001344E-2
1,325652E-2
7,743285E-3
3,851588E-3
8,716209E-3
7,418977E-3
1,905739E-3
5,473128E-3
1,487806E-2
1,422945E-2
1,033775E-2
1,422945E-2
2,201284E-2
1,974268E-2
1,422945E-2
1,617530E-2
1,844545E-2
9,689133E-3
9,689133E-3
1,909407E-2
2,785039E-2
2,006699E-2
1,909407E-2
2,006699E-2
2,039130E-2
1,649960E-2
1,617530E-2
2,363438E-2
2,103992E-2
1,033775E-2
9,364825E-3
1,358083E-2
1,325652E-2
1,455375E-2
1,779684E-2
1,876976E-2
1,390514E-2
1,682391E-2
2,233715E-2
3,239070E-2
2,979624E-2
3,076916E-2
4,114702E-2
5,022765E-2
5,379503E-2
6,319997E-2
7,876676E-2
8,492861E-2
8,557723E-2
9,336062E-2
1,050357E-1
1,092517E-1
1,121705E-1
1,154136E-1
1,173594E-1
1,089274E-1
1,105490E-1
1,170351E-1
1,215754E-1
1,131434E-1
1,053600E-1
1,053600E-1
1,021169E-1
9,141477E-2
8,817169E-2
8,946893E-2
8,557723E-2
7,098336E-2
6,903752E-2
7,228060E-2
6,579443E-2
5,574088E-2
5,055195E-2
5,120057E-2
4,017409E-2
3,466086E-2
3,563378E-2
3,466086E-2
2,363438E-2
1,617530E-2
1,358083E-2
1,098637E-2
-6,887257E-4
-5,553347E-3
-6,887257E-4
-1,661650E-3
-1,366105E-2
-1,366105E-2
-9,769352E-3
-1,560690E-2
-2,014721E-2
-2,079583E-2
-1,852567E-2
-2,922784E-2
-3,279523E-2
-2,987645E-2
-2,533614E-2
-3,052507E-2
-3,506538E-2
-3,020076E-2
-3,052507E-2
-3,765985E-2
-3,701123E-2
-3,052507E-2
-3,311954E-2
-4,284878E-2
-4,187585E-2
-3,701123E-2
-3,701123E-2
-4,025431E-2
-3,960570E-2
-3,960570E-2
-4,738909E-2
-5,063217E-2
-4,998356E-2
-4,349739E-2
-4,965925E-2
-5,646972E-2
-5,387525E-2
-4,965925E-2
-5,387525E-2
-5,582110E-2
-5,322664E-2
-5,225371E-2
-6,295588E-2
-5,971280E-2
-5,257802E-2
-5,063217E-2
-5,711833E-2
-5,711833E-2
-5,257802E-2
-5,290233E-2
-5,484818E-2
-5,225371E-2
-4,544324E-2
-5,225371E-2
-6,101003E-2
-5,906418E-2
-5,063217E-2
-5,322664E-2
-5,517249E-2
-5,095648E-2
-4,868632E-2
-5,938849E-2
-5,744264E-2
-5,290233E-2
-4,998356E-2
-5,355095E-2
-5,484818E-2
-5,419956E-2
-5,549679E-2
-5,484818E-2
-5,030786E-2
-3,928139E-2
-4,284878E-2
-4,933494E-2
-4,414601E-2
-3,928139E-2
-4,187585E-2
-3,798416E-2
-3,247092E-2
-2,987645E-2
-3,733554E-2
-3,474108E-2
-2,566045E-2
-2,274168E-2
-3,052507E-2
-3,117369E-2
-2,436322E-2
-2,663337E-2
-2,857922E-2
-2,598476E-2
-1,949860E-2
-2,144444E-2
-2,857922E-2
-2,598476E-2
-1,690413E-2
-2,047152E-2
-2,144444E-2
-1,657982E-2
-1,171520E-2
-2,436322E-2
-2,598476E-2
-1,884998E-2
-1,074228E-2
-1,366105E-2
-1,528259E-2
-1,268813E-2
-1,268813E-2
-1,657982E-2
-1,106658E-2
-4,904731E-3
-8,796428E-3
-1,495828E-2
-9,769352E-3
-2,310266E-3
-3,607499E-3
-4,256115E-3
2,554355E-3
5,148820E-3
-2,958882E-3
2,230047E-3
9,040517E-3
1,422945E-2
7,418977E-3
3,851588E-3
-1,985958E-3
-5,553347E-3
-8,796428E-3
-4,580423E-3
6,770361E-3
4,175896E-3
-6,526271E-3
-3,607499E-3
3,527280E-3
-6,887257E-4
-4,256115E-3
-6,887257E-4
4,824512E-3
2,841986E-4
9,328148E-4
8,391901E-3
1,844545E-2
1,228360E-2
7,743285E-3
1,228360E-2
1,714822E-2
1,682391E-2
2,039130E-2
2,687746E-2
2,331007E-2
1,325652E-2
1,617530E-2
2,071561E-2
1,844545E-2
2,006699E-2
2,331007E-2
2,687746E-2
1,941838E-2
2,006699E-2
2,590454E-2
3,239070E-2
2,785039E-2
2,298577E-2
2,882331E-2
3,401224E-2
2,817469E-2
3,076916E-2
4,049840E-2
3,984979E-2
2,947193E-2
3,141778E-2
3,952548E-2
3,952548E-2
3,887686E-2
4,017409E-2
4,374148E-2
3,530947E-2
3,498517E-2
4,179564E-2
4,795749E-2
4,276856E-2
3,952548E-2
4,471441E-2
4,568733E-2
3,822825E-2
3,920117E-2
4,763318E-2
4,828180E-2
3,790394E-2
4,017409E-2
4,341718E-2
4,309287E-2
3,984979E-2
4,082271E-2
3,790394E-2
2,979624E-2
2,882331E-2
3,368793E-2
4,114702E-2
3,336362E-2
2,914762E-2
3,141778E-2
3,206639E-2
2,136422E-2
1,617530E-2
2,071561E-2
2,493161E-2
1,682391E-2
1,552668E-2
2,168853E-2
2,460731E-2
1,812114E-2
1,876976E-2
2,006699E-2
1,552668E-2
1,293221E-2
1,747253E-2
2,849900E-2
2,233715E-2
1,422945E-2
1,876976E-2
2,882331E-2
2,849900E-2
2,882331E-2
3,530947E-2
3,757963E-2
3,044485E-2
3,401224E-2
4,082271E-2
4,568733E-2
4,017409E-2
3,822825E-2
4,276856E-2
4,568733E-2
4,276856E-2
4,698456E-2
5,541658E-2
5,217349E-2
4,341718E-2
4,601164E-2
5,476796E-2
5,217349E-2
4,795749E-2
5,184919E-2
5,476796E-2
4,698456E-2
4,406579E-2
4,698456E-2
5,444365E-2
4,698456E-2
4,244425E-2
4,406579E-2
4,633595E-2
4,341718E-2
4,439010E-2
4,990334E-2
4,860611E-2
3,790394E-2
4,114702E-2
4,698456E-2
4,439010E-2
3,984979E-2
4,147133E-2
4,406579E-2
3,563378E-2
3,368793E-2
3,725532E-2
4,439010E-2
3,530947E-2
2,947193E-2
3,271501E-2
3,401224E-2
2,720177E-2
2,006699E-2
1,844545E-2
1,876976E-2
1,260791E-2
1,520237E-2
2,168853E-2
1,974268E-2
1,455375E-2
1,552668E-2
1,649960E-2
9,040517E-3
8,067593E-3
1,293221E-2
2,266146E-2
1,390514E-2
9,040517E-3
1,487806E-2
2,233715E-2
1,649960E-2
1,844545E-2
2,817469E-2
2,525592E-2
1,617530E-2
1,909407E-2
2,525592E-2
2,428300E-2
2,071561E-2
2,460731E-2
2,687746E-2
1,941838E-2
2,168853E-2
3,206639E-2
3,855255E-2
3,076916E-2
2,590454E-2
2,947193E-2
3,109347E-2
2,687746E-2
2,687746E-2
3,303932E-2
3,336362E-2
2,363438E-2
2,785039E-2
3,239070E-2
2,947193E-2
2,655315E-2
2,882331E-2
3,109347E-2
2,201284E-2
2,233715E-2
2,428300E-2
3,368793E-2
2,720177E-2
2,266146E-2
2,460731E-2
2,428300E-2
1,617530E-2
1,747253E-2
2,395869E-2
2,006699E-2
7,743285E-3
9,364825E-3
1,552668E-2
1,358083E-2
1,131067E-2
1,131067E-2
1,520237E-2
1,066206E-2
9,689133E-3
1,358083E-2
2,006699E-2
1,649960E-2
1,455375E-2
1,876976E-2
2,460731E-2
2,168853E-2
2,558023E-2
3,401224E-2
3,336362E-2
2,363438E-2
2,428300E-2
3,044485E-2
2,849900E-2
2,428300E-2
2,558023E-2
3,012054E-2
2,493161E-2
2,168853E-2
2,558023E-2
3,239070E-2
2,655315E-2
2,168853E-2
2,525592E-2
2,687746E-2
2,006699E-2
2,331007E-2
3,498517E-2
4,244425E-2
4,374148E-2
5,801104E-2
7,617229E-2
9,563078E-2
1,157379E-1
1,257914E-1
1,270887E-1
1,111976E-1
9,271201E-2
8,525292E-2
8,492861E-2
7,617229E-2
6,611874E-2
6,384859E-2
5,898396E-2
3,887686E-2
2,006699E-2
3,851588E-3
-1,884998E-2
-4,771340E-2
-6,101003E-2
-6,522604E-2
-6,328019E-2
-6,976635E-2
-6,879343E-2
-6,068572E-2
-5,711833E-2
-5,160510E-2
-3,960570E-2
-2,501183E-2
-2,014721E-2
-1,820136E-2
-8,147812E-3
4,824512E-3
7,743285E-3
6,770361E-3
1,228360E-2
1,747253E-2
1,001344E-2
1,293221E-2
1,909407E-2
2,493161E-2
2,233715E-2
2,103992E-2
2,655315E-2
3,141778E-2
2,752608E-2
3,076916E-2
3,952548E-2
3,693101E-2
3,012054E-2
3,336362E-2
3,336362E-2
3,044485E-2
3,076916E-2
3,303932E-2
3,628240E-2
3,141778E-2
3,109347E-2
3,433655E-2
4,211994E-2
3,693101E-2
3,206639E-2
3,595809E-2
3,757963E-2
3,466086E-2
3,920117E-2
4,666026E-2
4,828180E-2
3,984979E-2
4,276856E-2
4,990334E-2
4,601164E-2
4,406579E-2
4,666026E-2
4,666026E-2
3,952548E-2
3,628240E-2
3,984979E-2
4,568733E-2
3,628240E-2
3,174208E-2
3,368793E-2
3,401224E-2
2,752608E-2
2,882331E-2
3,530947E-2
3,303932E-2
2,395869E-2
2,558023E-2
3,012054E-2
3,141778E-2
2,752608E-2
2,849900E-2
3,044485E-2
2,298577E-2
2,395869E-2
3,141778E-2
3,822825E-2
2,914762E-2
1,163498E-2
1,257123E-3
-6,850580E-3
-2,533614E-2
-4,349739E-2
-5,160510E-2
-3,603831E-2
-8,147812E-3
3,498517E-2
1,225484E-1
2,616765E-1
4,319383E-1
6,245773E-1
8,269456E-1
9,709384E-1
1,079906E+0
1,103256E+0
1,021855E+0
8,862940E-1
7,922446E-1
7,241399E-1
6,557109E-1
5,882548E-1
4,893408E-1
3,446994E-1
1,634112E-1
-5,355095E-2
-2,779721E-1
-5,098524E-1
-7,303819E-1
-9,119945E-1
-1,034907E+0
-1,093931E+0
-1,106579E+0
-1,067662E+0
-9,917742E-1
-8,905901E-1
-7,903789E-1
-6,846545E-1
-5,717953E-1
-4,689896E-1
-3,830480E-1
-3,061869E-1
-2,400281E-1
-1,900847E-1
-1,602483E-1
-1,284661E-1
-9,862977E-2
-7,917128E-2
-6,619896E-2
-4,965925E-2
-3,182230E-2
-2,371460E-2
-1,074228E-2
5,148820E-3
2,266146E-2
2,849900E-2
3,141778E-2
4,568733E-2
5,898396E-2
6,028120E-2
6,579443E-2
7,552368E-2
7,649660E-2
6,903752E-2
7,260490E-2
7,909107E-2
8,200984E-2
7,422644E-2
7,260490E-2
7,682091E-2
7,325352E-2
6,774028E-2
6,936182E-2
7,487506E-2
6,644305E-2
5,930827E-2
5,930827E-2
6,190274E-2
5,736242E-2
5,444365E-2
5,703812E-2
5,476796E-2
4,179564E-2
4,471441E-2
4,990334E-2
5,055195E-2
4,309287E-2
4,114702E-2
4,374148E-2
3,952548E-2
3,466086E-2
3,628240E-2
4,341718E-2
3,693101E-2
3,174208E-2
3,368793E-2
3,368793E-2
3,044485E-2
3,109347E-2
3,433655E-2
3,336362E-2
2,493161E-2
2,622885E-2
3,466086E-2
3,466086E-2
2,914762E-2
2,947193E-2
3,109347E-2
2,622885E-2
2,493161E-2
2,849900E-2
3,822825E-2
3,530947E-2
2,785039E-2
3,109347E-2
3,368793E-2
2,882331E-2
3,109347E-2
3,466086E-2
3,174208E-2
2,298577E-2
2,460731E-2
2,817469E-2
2,525592E-2
1,812114E-2
1,812114E-2
2,266146E-2
1,876976E-2
1,682391E-2
1,779684E-2
2,363438E-2
2,103992E-2
1,422945E-2
1,747253E-2
2,331007E-2
1,779684E-2
2,168853E-2
2,979624E-2
3,174208E-2
2,298577E-2
2,817469E-2
3,595809E-2
3,757963E-2
3,433655E-2
3,303932E-2
3,757963E-2
3,530947E-2
3,076916E-2
3,498517E-2
4,211994E-2
3,660671E-2
3,206639E-2
3,271501E-2
3,855255E-2
3,498517E-2
3,563378E-2
4,082271E-2
3,887686E-2
2,849900E-2
3,239070E-2
3,790394E-2
3,693101E-2
3,466086E-2
3,401224E-2
3,466086E-2
2,460731E-2
2,233715E-2
2,785039E-2
3,466086E-2
2,687746E-2
1,876976E-2
2,233715E-2
2,558023E-2
2,103992E-2
2,298577E-2
2,817469E-2
2,622885E-2
1,779684E-2
2,071561E-2
2,785039E-2
2,655315E-2
2,720177E-2
2,882331E-2
3,141778E-2
2,233715E-2
2,331007E-2
2,882331E-2
3,563378E-2
2,785039E-2
2,363438E-2
2,720177E-2
2,785039E-2
2,201284E-2
2,395869E-2
3,174208E-2
2,785039E-2
1,812114E-2
2,136422E-2
2,525592E-2
2,298577E-2
2,071561E-2
2,363438E-2
2,687746E-2
1,552668E-2
1,390514E-2
1,487806E-2
1,812114E-2
1,260791E-2
3,527280E-3
-3,283190E-3
-4,580423E-3
-9,120736E-3
-7,823504E-3
-1,985958E-3
-5,553347E-3
-1,755275E-2
-1,398536E-2
-9,120736E-3
-1,203951E-2
-1,657982E-2
-1,301243E-2
-6,201963E-3
-1,268813E-2
-1,463397E-2
-4,904731E-3
2,878663E-3
6,085067E-4
1,905739E-3
4,824512E-3
5,797436E-3
3,202971E-3
5,473128E-3
1,293221E-2
1,260791E-2
3,851588E-3
7,418977E-3
1,844545E-2
1,876976E-2
1,812114E-2
2,103992E-2
2,363438E-2
1,617530E-2
1,520237E-2
2,071561E-2
2,817469E-2
2,298577E-2
2,136422E-2
2,687746E-2
2,785039E-2
2,201284E-2
2,331007E-2
3,109347E-2
2,655315E-2
1,520237E-2
1,682391E-2
2,558023E-2
2,298577E-2
2,168853E-2
2,493161E-2
2,785039E-2
1,812114E-2
1,941838E-2
2,558023E-2
3,109347E-2
2,558023E-2
2,168853E-2
2,525592E-2
2,882331E-2
2,460731E-2
2,590454E-2
3,498517E-2
3,530947E-2
2,914762E-2
3,336362E-2
3,628240E-2
3,433655E-2
3,303932E-2
3,433655E-2
3,920117E-2
3,141778E-2
3,239070E-2
3,693101E-2
4,049840E-2
3,303932E-2
3,012054E-2
3,498517E-2
3,303932E-2
2,979624E-2
3,303932E-2
4,049840E-2
3,433655E-2
2,558023E-2
2,720177E-2
3,271501E-2
2,882331E-2
2,720177E-2
2,882331E-2
3,012054E-2
2,071561E-2
2,103992E-2
2,460731E-2
2,590454E-2
1,422945E-2
7,418977E-3
1,033775E-2
7,094669E-3
2,878663E-3
2,230047E-3
5,797436E-3
3,851588E-3
-6,850580E-3
-3,607499E-3
3,527280E-3
2,230047E-3
2,554355E-3
8,067593E-3
1,487806E-2
1,325652E-2
1,682391E-2
2,687746E-2
4,082271E-2
4,082271E-2
4,341718E-2
5,476796E-2
6,417289E-2
6,384859E-2
6,968613E-2
8,200984E-2
8,622584E-2
7,844245E-2
7,228060E-2
7,682091E-2
7,779383E-2
7,422644E-2
7,682091E-2
7,746953E-2
6,806459E-2
6,255135E-2
6,384859E-2
6,449720E-2
5,347073E-2
4,211994E-2
4,017409E-2
4,114702E-2
3,303932E-2
2,947193E-2
3,303932E-2
3,012054E-2
1,682391E-2
1,617530E-2
1,974268E-2
1,455375E-2
5,473128E-3
2,841986E-4
-1,013034E-3
-9,120736E-3
-1,333674E-2
-1,430967E-2
-1,009366E-2
-1,787705E-2
-2,663337E-2
-2,598476E-2
-2,695768E-2
-3,603831E-2
-3,733554E-2
-3,311954E-2
-3,409246E-2
-4,576755E-2
-4,382170E-2
-3,993001E-2
-4,284878E-2
-4,836202E-2
-4,933494E-2
-4,836202E-2
-5,711833E-2
-5,873987E-2
-5,679403E-2
-5,063217E-2
-5,679403E-2
-6,165865E-2
-5,906418E-2
-5,809126E-2
-6,360450E-2
-6,068572E-2
-5,387525E-2
-5,646972E-2
-6,684758E-2
-6,198296E-2
-5,484818E-2
-5,744264E-2
-5,873987E-2
-5,452387E-2
-5,030786E-2
-5,938849E-2
-5,744264E-2
-5,290233E-2
-4,674048E-2
-5,063217E-2
-5,419956E-2
-5,128079E-2
-4,998356E-2
-5,192940E-2
-5,128079E-2
-4,479463E-2
-4,447032E-2
-5,355095E-2
-4,965925E-2
-4,220016E-2
-4,284878E-2
-4,414601E-2
-4,155155E-2
-4,057862E-2
-4,803771E-2
-5,030786E-2
-4,738909E-2
-4,122724E-2
-4,641617E-2
-4,998356E-2
-4,771340E-2
-4,576755E-2
-5,355095E-2
-5,938849E-2
-5,517249E-2
-5,549679E-2
-6,230726E-2
-5,776695E-2
-5,128079E-2
-5,225371E-2
-5,355095E-2
-5,160510E-2
-4,544324E-2
-5,128079E-2
-4,836202E-2
-4,252447E-2
-3,214661E-2
-3,636262E-2
-3,895708E-2
-3,895708E-2
-3,376815E-2
-3,474108E-2
-3,117369E-2
-2,241737E-2
-2,144444E-2
-3,020076E-2
-2,566045E-2
-1,949860E-2
-1,852567E-2
-1,820136E-2
-1,398536E-2
-9,769352E-3
-1,366105E-2
-1,333674E-2
-3,607499E-3
6,121744E-3
1,581431E-3
-1,337342E-3
5,473128E-3
1,293221E-2
1,066206E-2
1,325652E-2
1,909407E-2
2,006699E-2
1,001344E-2
1,228360E-2
1,909407E-2
2,039130E-2
1,552668E-2
1,909407E-2
2,136422E-2
1,649960E-2
1,585099E-2
2,136422E-2
2,947193E-2
2,395869E-2
1,649960E-2
2,071561E-2
2,460731E-2
1,941838E-2
2,103992E-2
2,493161E-2
2,849900E-2
1,876976E-2
1,974268E-2
2,460731E-2
2,655315E-2
2,136422E-2
2,103992E-2
2,331007E-2
1,714822E-2
9,689133E-3
9,689133E-3
1,617530E-2
1,228360E-2
8,716209E-3
1,098637E-2
1,520237E-2
8,716209E-3
9,689133E-3
1,649960E-2
1,844545E-2
8,067593E-3
1,033775E-2
1,747253E-2
2,103992E-2
1,876976E-2
2,136422E-2
2,687746E-2
2,525592E-2
2,201284E-2
2,233715E-2
3,206639E-2
2,752608E-2
2,331007E-2
2,655315E-2
3,109347E-2
2,525592E-2
2,460731E-2
2,817469E-2
2,849900E-2
2,071561E-2
2,428300E-2
3,076916E-2
2,979624E-2
1,649960E-2
1,455375E-2
1,876976E-2
1,585099E-2
1,649960E-2
1,876976E-2
2,687746E-2
2,395869E-2
1,422945E-2
1,520237E-2
1,974268E-2
1,585099E-2
1,812114E-2
2,266146E-2
2,785039E-2
2,168853E-2
2,493161E-2
3,336362E-2
3,725532E-2
3,466086E-2
3,303932E-2
3,660671E-2
3,433655E-2
3,239070E-2
3,790394E-2
4,633595E-2
4,374148E-2
3,693101E-2
3,984979E-2
4,568733E-2
4,147133E-2
4,114702E-2
4,276856E-2
4,568733E-2
3,693101E-2
3,855255E-2
4,601164E-2
5,022765E-2
4,244425E-2
4,179564E-2
4,471441E-2
4,471441E-2
4,114702E-2
4,439010E-2
5,217349E-2
4,990334E-2
3,984979E-2
4,244425E-2
4,957903E-2
4,341718E-2
4,568733E-2
4,893041E-2
4,893041E-2
3,920117E-2
3,790394E-2
4,179564E-2
4,698456E-2
4,147133E-2
4,017409E-2
4,082271E-2
4,114702E-2
3,628240E-2
3,628240E-2
4,309287E-2
4,082271E-2
3,206639E-2
3,336362E-2
4,276856E-2
4,114702E-2
3,693101E-2
4,049840E-2
4,341718E-2
3,401224E-2
3,271501E-2
3,790394E-2
4,568733E-2
4,049840E-2
3,628240E-2
3,757963E-2
4,049840E-2
3,433655E-2
3,660671E-2
4,179564E-2
4,082271E-2
3,239070E-2
3,563378E-2
3,920117E-2
3,693101E-2
3,141778E-2
3,206639E-2
3,530947E-2
3,044485E-2
2,655315E-2
2,882331E-2
3,433655E-2
2,785039E-2
2,298577E-2
2,720177E-2
3,336362E-2
3,109347E-2
2,979624E-2
3,498517E-2
3,466086E-2
2,525592E-2
3,044485E-2
3,725532E-2
4,017409E-2
3,628240E-2
3,466086E-2
3,855255E-2
3,141778E-2
2,979624E-2
3,498517E-2
4,244425E-2
3,595809E-2
2,752608E-2
2,914762E-2
3,109347E-2
2,331007E-2
2,525592E-2
3,044485E-2
3,141778E-2
2,071561E-2
2,331007E-2
2,622885E-2
2,752608E-2
2,233715E-2
2,103992E-2
2,071561E-2
1,260791E-2
1,195929E-2
1,617530E-2
2,525592E-2
1,941838E-2
1,260791E-2
1,455375E-2
1,844545E-2
1,260791E-2
1,293221E-2
1,844545E-2
2,006699E-2
9,689133E-3
1,195929E-2
1,844545E-2
2,266146E-2
1,909407E-2
1,941838E-2
2,331007E-2
1,941838E-2
1,844545E-2
2,201284E-2
3,239070E-2
2,947193E-2
2,363438E-2
2,395869E-2
2,882331E-2
2,493161E-2
2,233715E-2
2,752608E-2
2,947193E-2
2,103992E-2
1,909407E-2
2,298577E-2
2,266146E-2
1,422945E-2
1,001344E-2
1,066206E-2
8,716209E-3
3,527280E-3
4,824512E-3
1,358083E-2
8,716209E-3
-3,644176E-4
4,175896E-3
1,066206E-2
9,364825E-3
9,689133E-3
1,455375E-2
1,812114E-2
1,131067E-2
1,358083E-2
2,103992E-2
2,817469E-2
2,493161E-2
2,428300E-2
2,947193E-2
2,785039E-2
2,525592E-2
2,979624E-2
3,920117E-2
3,693101E-2
2,849900E-2
3,368793E-2
3,887686E-2
3,271501E-2
3,012054E-2
3,660671E-2
3,952548E-2
3,174208E-2
3,303932E-2
3,401224E-2
3,855255E-2
3,628240E-2
3,660671E-2
4,244425E-2
4,568733E-2
4,471441E-2
6,060550E-2
8,265846E-2
9,822524E-2
1,186567E-1
1,332505E-1
1,377908E-1
1,244942E-1
1,076302E-1
9,692801E-2
9,109047E-2
7,649660E-2
7,325352E-2
7,422644E-2
6,838890E-2
4,925472E-2
2,849900E-2
8,716209E-3
-1,657982E-2
-4,057862E-2
-5,452387E-2
-5,679403E-2
-6,587465E-2
-7,495528E-2
-7,171220E-2
-6,230726E-2
-5,938849E-2
-5,095648E-2
-3,960570E-2
-3,020076E-2
-2,857922E-2
-1,884998E-2
-6,526271E-3
2,878663E-3
-4,010948E-5
3,202971E-3
8,067593E-3
1,033775E-2
1,131067E-2
1,455375E-2
2,331007E-2
2,493161E-2
1,909407E-2
2,233715E-2
3,401224E-2
3,206639E-2
3,271501E-2
3,822825E-2
4,536302E-2
3,952548E-2
4,179564E-2
4,503872E-2
5,055195E-2
4,471441E-2
4,244425E-2
4,957903E-2
5,152488E-2
4,568733E-2
4,763318E-2
5,476796E-2
4,957903E-2
3,595809E-2
3,725532E-2
4,406579E-2
4,211994E-2
3,725532E-2
3,757963E-2
4,017409E-2
3,076916E-2
3,109347E-2
3,368793E-2
3,920117E-2
3,303932E-2
2,687746E-2
3,012054E-2
3,368793E-2
2,590454E-2
2,590454E-2
3,433655E-2
3,660671E-2
2,622885E-2
2,914762E-2
3,466086E-2
3,530947E-2
2,882331E-2
2,947193E-2
3,076916E-2
2,655315E-2
2,395869E-2
2,720177E-2
3,466086E-2
2,849900E-2
2,006699E-2
2,168853E-2
2,622885E-2
2,136422E-2
2,201284E-2
2,525592E-2
2,720177E-2
1,390514E-2
2,554355E-3
-3,607499E-3
-1,139089E-2
-3,344384E-2
-5,355095E-2
-6,717189E-2
-5,192940E-2
-1,495828E-2
2,687746E-2
1,131434E-1
2,464340E-1
4,111826E-1
6,077133E-1
8,139732E-1
9,618577E-1
1,069528E+0
1,098391E+0
1,013098E+0
8,742946E-1
7,815424E-1
7,157079E-1
6,508463E-1
5,811200E-1
4,812331E-1
3,395105E-1
1,569250E-1
-5,419956E-2
-2,776478E-1
-5,082309E-1
-7,352465E-1
-9,210751E-1
-1,040420E+0
-1,099445E+0
-1,110795E+0
-1,073500E+0
-9,985847E-1
-9,042111E-1
-8,065943E-1
-6,953567E-1
-5,805516E-1
-4,754758E-1
-3,940744E-1
-3,214294E-1
-2,578650E-1
-2,088945E-1
-1,735449E-1
-1,411141E-1
-1,086833E-1
-9,052207E-2
-8,436021E-2
-6,522604E-2
-4,479463E-2
-3,441677E-2
-2,274168E-2
-5,553347E-3
1,131067E-2
1,552668E-2
2,687746E-2
4,017409E-2
5,347073E-2
5,379503E-2
5,703812E-2
6,352428E-2
6,352428E-2
6,319997E-2
6,936182E-2
7,487506E-2
7,390214E-2
6,547013E-2
6,676736E-2
7,455075E-2
7,033475E-2
6,579443E-2
6,936182E-2
6,903752E-2
5,606519E-2
5,703812E-2
6,125412E-2
6,741597E-2
6,157843E-2
5,671381E-2
5,833535E-2
5,671381E-2
4,795749E-2
4,633595E-2
5,379503E-2
5,184919E-2
4,082271E-2
4,147133E-2
4,698456E-2
4,601164E-2
4,049840E-2
3,725532E-2
4,049840E-2
3,271501E-2
2,979624E-2
3,433655E-2
3,952548E-2
3,336362E-2
2,882331E-2
2,947193E-2
3,239070E-2
2,428300E-2
2,752608E-2
3,822825E-2
3,790394E-2
2,914762E-2
2,979624E-2
3,757963E-2
3,530947E-2
3,466086E-2
3,693101E-2
3,855255E-2
3,303932E-2
3,141778E-2
3,433655E-2
4,082271E-2
3,433655E-2
3,109347E-2
3,109347E-2
2,947193E-2
2,720177E-2
2,979624E-2
3,660671E-2
3,303932E-2
2,525592E-2
2,817469E-2
3,368793E-2
3,109347E-2
2,947193E-2
3,206639E-2
3,498517E-2
2,558023E-2
2,720177E-2
3,109347E-2
3,563378E-2
3,109347E-2
2,720177E-2
3,076916E-2
3,109347E-2
2,525592E-2
2,558023E-2
3,303932E-2
2,849900E-2
2,103992E-2
2,363438E-2
2,785039E-2
2,655315E-2
2,752608E-2
2,914762E-2
3,012054E-2
1,941838E-2
1,909407E-2
2,201284E-2
2,979624E-2
2,460731E-2
2,266146E-2
2,493161E-2
2,460731E-2
2,201284E-2
2,136422E-2
2,817469E-2
2,622885E-2
1,325652E-2
1,455375E-2
2,233715E-2
1,876976E-2
1,779684E-2
1,909407E-2
2,103992E-2
1,163498E-2
8,067593E-3
1,487806E-2
2,201284E-2
1,714822E-2
1,260791E-2
1,779684E-2
1,812114E-2
1,552668E-2
1,974268E-2
2,882331E-2
2,590454E-2
1,941838E-2
2,428300E-2
3,174208E-2
3,336362E-2
3,206639E-2
3,174208E-2
3,401224E-2
2,752608E-2
2,622885E-2
2,817469E-2
3,336362E-2
2,752608E-2
2,460731E-2
2,817469E-2
2,720177E-2
2,071561E-2
1,941838E-2
2,558023E-2
2,363438E-2
1,195929E-2
1,552668E-2
2,233715E-2
1,876976E-2
1,585099E-2
1,812114E-2
1,844545E-2
1,228360E-2
1,098637E-2
1,487806E-2
2,071561E-2
1,422945E-2
1,066206E-2
1,422945E-2
1,552668E-2
1,163498E-2
1,163498E-2
1,876976E-2
1,520237E-2
7,094669E-3
9,040517E-3
1,422945E-2
1,293221E-2
7,418977E-3
9,689133E-3
1,325652E-2
5,797436E-3
4,500204E-3
9,040517E-3
1,455375E-2
9,040517E-3
3,851588E-3
7,418977E-3
1,228360E-2
7,418977E-3
8,067593E-3
1,682391E-2
1,552668E-2
7,743285E-3
1,260791E-2
1,714822E-2
1,812114E-2
1,422945E-2
1,520237E-2
1,747253E-2
1,358083E-2
1,390514E-2
1,941838E-2
2,590454E-2
1,779684E-2
1,325652E-2
1,714822E-2
1,844545E-2
1,487806E-2
1,649960E-2
2,493161E-2
2,201284E-2
1,552668E-2
1,876976E-2
2,590454E-2
2,298577E-2
1,941838E-2
2,363438E-2
2,558023E-2
1,747253E-2
1,974268E-2
2,558023E-2
3,109347E-2
2,558023E-2
2,039130E-2
2,460731E-2
2,687746E-2
2,071561E-2
2,428300E-2
3,076916E-2
2,687746E-2
1,747253E-2
2,006699E-2
2,687746E-2
2,720177E-2
2,266146E-2
2,168853E-2
2,201284E-2
1,228360E-2
1,195929E-2
1,617530E-2
2,136422E-2
1,325652E-2
9,364825E-3
1,163498E-2
1,228360E-2
7,743285E-3
7,418977E-3
1,390514E-2
1,098637E-2
-6,887257E-4
3,527280E-3
1,163498E-2
9,040517E-3
2,230047E-3
9,328148E-4
2,878663E-3
-4,256115E-3
-6,850580E-3
-5,229039E-3
-3,644176E-4
-7,499196E-3
-1,203951E-2
-1,139089E-2
-9,769352E-3
-1,787705E-2
-1,495828E-2
-5,553347E-3
-1,661650E-3
-1,041797E-2
-2,634574E-3
9,689133E-3
1,422945E-2
1,520237E-2
2,395869E-2
3,336362E-2
3,466086E-2
4,179564E-2
5,314642E-2
6,611874E-2
6,709167E-2
6,806459E-2
7,779383E-2
8,525292E-2
8,395569E-2
8,622584E-2
9,692801E-2
9,952248E-2
8,719877E-2
8,817169E-2
9,336062E-2
9,141477E-2
8,395569E-2
7,909107E-2
7,455075E-2
6,352428E-2
5,736242E-2
5,509227E-2
5,606519E-2
4,374148E-2
3,368793E-2
2,914762E-2
2,558023E-2
1,325652E-2
9,689133E-3
8,067593E-3
2,878663E-3
-1,236382E-2
-1,366105E-2
-1,139089E-2
-1,625551E-2
-2,339029E-2
-2,533614E-2
-2,793061E-2
-3,863277E-2
-4,284878E-2
-4,057862E-2
-3,538969E-2
-4,511893E-2
-5,322664E-2
-5,225371E-2
-5,063217E-2
-5,938849E-2
-6,003711E-2
-5,517249E-2
-6,003711E-2
-6,879343E-2
-6,425311E-2
-5,873987E-2
-6,425311E-2
-6,652327E-2
-6,360450E-2
-6,360450E-2
-7,333374E-2
-7,398236E-2
-7,106358E-2
-6,587465E-2
-7,365805E-2
-7,787405E-2
-7,625251E-2
-7,463097E-2
-7,690113E-2
-7,625251E-2
-6,976635E-2
-6,976635E-2
-7,819836E-2
-7,333374E-2
-6,587465E-2
-6,555034E-2
-6,782050E-2
-6,425311E-2
-5,841557E-2
-6,198296E-2
-6,036142E-2
-5,452387E-2
-4,576755E-2
-4,901063E-2
-5,095648E-2
-4,447032E-2
-4,187585E-2
-4,706478E-2
-4,382170E-2
-3,798416E-2
-3,571400E-2
-4,479463E-2
-4,220016E-2
-3,376815E-2
-3,117369E-2
-3,603831E-2
-3,506538E-2
-3,052507E-2
-3,376815E-2
-3,376815E-2
-3,279523E-2
-2,274168E-2
-2,533614E-2
-2,987645E-2
-2,630907E-2
-2,176875E-2
-2,695768E-2
-2,468752E-2
-1,755275E-2
-1,560690E-2
-2,436322E-2
-2,079583E-2
-1,430967E-2
-1,106658E-2
-1,560690E-2
-1,560690E-2
-1,171520E-2
-1,398536E-2
-1,657982E-2
-1,171520E-2
2,841986E-4
-2,310266E-3
-6,526271E-3
-4,904731E-3
6,085067E-4
-2,310266E-3
-2,634574E-3
1,257123E-3
5,473128E-3
-2,310266E-3
-1,013034E-3
6,446052E-3
1,033775E-2
2,554355E-3
9,328148E-4
4,824512E-3
6,121744E-3
2,841986E-4
2,230047E-3
1,098637E-2
9,040517E-3
1,581431E-3
5,148820E-3
1,195929E-2
8,716209E-3
6,446052E-3
8,391901E-3
9,689133E-3
3,527280E-3
4,824512E-3
1,131067E-2
1,487806E-2
1,033775E-2
9,364825E-3
1,260791E-2
1,131067E-2
8,391901E-3
1,066206E-2
1,779684E-2
1,649960E-2
9,689133E-3
1,325652E-2
2,201284E-2
2,136422E-2
1,876976E-2
2,103992E-2
2,395869E-2
1,714822E-2
1,552668E-2
1,812114E-2
2,395869E-2
1,812114E-2
1,552668E-2
2,006699E-2
2,331007E-2
1,585099E-2
1,552668E-2
2,071561E-2
2,168853E-2
1,260791E-2
1,747253E-2
2,331007E-2
2,363438E-2
2,039130E-2
2,266146E-2
2,752608E-2
2,233715E-2
2,266146E-2
2,785039E-2
3,563378E-2
3,012054E-2
2,687746E-2
3,174208E-2
3,595809E-2
3,076916E-2
3,271501E-2
3,822825E-2
4,147133E-2
3,206639E-2
3,368793E-2
4,439010E-2
4,276856E-2
3,660671E-2
3,725532E-2
3,952548E-2
3,628240E-2
3,368793E-2
3,757963E-2
4,568733E-2
3,822825E-2
3,206639E-2
3,466086E-2
3,660671E-2
2,947193E-2
3,012054E-2
3,530947E-2
3,595809E-2
2,622885E-2
2,785039E-2
3,433655E-2
3,336362E-2
2,882331E-2
3,044485E-2
3,530947E-2
2,817469E-2
2,558023E-2
3,206639E-2
3,790394E-2
3,433655E-2
3,109347E-2
3,141778E-2
3,660671E-2
3,336362E-2
3,595809E-2
4,179564E-2
3,887686E-2
3,109347E-2
3,466086E-2
3,984979E-2
4,049840E-2
3,595809E-2
3,822825E-2
4,309287E-2
3,466086E-2
3,239070E-2
3,822825E-2
4,666026E-2
3,887686E-2
3,563378E-2
3,952548E-2
4,082271E-2
3,855255E-2
3,952548E-2
4,341718E-2
4,309287E-2
3,206639E-2
3,530947E-2
4,406579E-2
4,114702E-2
3,822825E-2
3,920117E-2
3,984979E-2
3,271501E-2
3,076916E-2
3,336362E-2
4,082271E-2
3,336362E-2
2,882331E-2
2,914762E-2
3,109347E-2
2,979624E-2
2,947193E-2
3,498517E-2
3,466086E-2
2,525592E-2
3,044485E-2
3,790394E-2
3,822825E-2
3,498517E-2
3,693101E-2
4,049840E-2
3,530947E-2
3,595809E-2
4,049840E-2
4,666026E-2
3,984979E-2
3,693101E-2
4,147133E-2
4,374148E-2
3,595809E-2
3,595809E-2
4,309287E-2
4,179564E-2
3,174208E-2
3,368793E-2
3,920117E-2
3,693101E-2
3,303932E-2
3,239070E-2
3,757963E-2
3,271501E-2
2,785039E-2
3,109347E-2
3,920117E-2
3,466086E-2
2,979624E-2
3,239070E-2
3,498517E-2
3,012054E-2
3,076916E-2
3,530947E-2
3,498517E-2
2,655315E-2
2,136422E-2
2,590454E-2
2,914762E-2
2,395869E-2
2,266146E-2
2,622885E-2
1,909407E-2
1,487806E-2
1,779684E-2
2,590454E-2
1,974268E-2
1,390514E-2
1,876976E-2
2,363438E-2
1,974268E-2
2,201284E-2
2,849900E-2
3,012054E-2
2,363438E-2
2,622885E-2
3,174208E-2
3,498517E-2
3,271501E-2
3,368793E-2
3,660671E-2
3,368793E-2
3,336362E-2
3,498517E-2
3,952548E-2
3,336362E-2
2,558023E-2
2,785039E-2
3,401224E-2
3,044485E-2
2,947193E-2
3,563378E-2
3,660671E-2
2,428300E-2
2,590454E-2
3,141778E-2
3,368793E-2
2,655315E-2
2,395869E-2
2,590454E-2
2,493161E-2
2,525592E-2
2,752608E-2
3,530947E-2
3,174208E-2
2,298577E-2
2,590454E-2
3,239070E-2
2,493161E-2
2,428300E-2
3,109347E-2
3,141778E-2
2,006699E-2
2,201284E-2
2,979624E-2
3,239070E-2
2,655315E-2
2,622885E-2
2,882331E-2
2,168853E-2
2,006699E-2
2,558023E-2
3,174208E-2
2,655315E-2
1,974268E-2
2,395869E-2
2,947193E-2
2,395869E-2
2,331007E-2
2,785039E-2
3,109347E-2
2,071561E-2
2,493161E-2
3,044485E-2
3,141778E-2
2,687746E-2
2,493161E-2
2,752608E-2
2,460731E-2
1,941838E-2
2,233715E-2
3,012054E-2
2,428300E-2
1,812114E-2
1,974268E-2
2,460731E-2
1,941838E-2
1,682391E-2
1,747253E-2
2,039130E-2
1,163498E-2
1,747253E-2
2,622885E-2
3,498517E-2
3,174208E-2
3,855255E-2
5,606519E-2
7,357783E-2
9,757663E-2
1,183323E-1
1,283859E-1
1,222240E-1
9,952248E-2
8,914462E-2
8,460430E-2
7,584799E-2
7,065906E-2
7,033475E-2
6,611874E-2
4,568733E-2
2,817469E-2
8,391901E-3
-1,041797E-2
-3,733554E-2
-5,744264E-2
-6,555034E-2
-6,976635E-2
-7,787405E-2
-7,754974E-2
-6,749619E-2
-6,328019E-2
-6,587465E-2
-5,387525E-2
-3,863277E-2
-2,825491E-2
-2,209306E-2
-1,171520E-2
-2,634574E-3
-6,526271E-3
-3,607499E-3
4,824512E-3
1,520237E-2
1,195929E-2
1,001344E-2
1,390514E-2
1,974268E-2
1,649960E-2
2,233715E-2
3,303932E-2
3,466086E-2
2,493161E-2
2,882331E-2
3,725532E-2
3,660671E-2
3,530947E-2
3,757963E-2
4,244425E-2
3,563378E-2
3,822825E-2
4,439010E-2
5,055195E-2
4,601164E-2
4,049840E-2
4,276856E-2
4,503872E-2
4,049840E-2
4,276856E-2
4,925472E-2
4,763318E-2
3,920117E-2
4,276856E-2
4,957903E-2
4,828180E-2
4,341718E-2
4,276856E-2
4,244425E-2
3,368793E-2
3,239070E-2
3,628240E-2
3,920117E-2
2,979624E-2
2,525592E-2
2,817469E-2
3,174208E-2
2,558023E-2
2,168853E-2
2,720177E-2
2,525592E-2
1,131067E-2
1,098637E-2
1,844545E-2
2,266146E-2
1,617530E-2
1,649960E-2
1,909407E-2
1,325652E-2
7,743285E-3
1,131067E-2
2,071561E-2
1,585099E-2
1,066206E-2
1,649960E-2
2,395869E-2
1,779684E-2
8,067593E-3
1,581431E-3
-1,009366E-2
-3,247092E-2
-4,511893E-2
-5,841557E-2
-5,614541E-2
-2,663337E-2
8,391901E-3
7,098336E-2
1,809238E-1
3,450237E-1
5,327981E-1
7,455442E-1
9,138601E-1
1,033206E+0
1,104553E+0
1,057853E+0
9,291026E-1
8,204594E-1
7,539762E-1
6,771152E-1
6,031730E-1
5,292307E-1
4,092367E-1
2,380020E-1
3,887686E-2
-1,800311E-1
-4,141815E-1
-6,567640E-1
-8,549162E-1
-9,950173E-1
-1,078040E+0
-1,113065E+0
-1,094904E+0
-1,028745E+0
-9,428037E-1
-8,455113E-1
-7,333007E-1
-6,159012E-1
-5,147171E-1
-4,300726E-1
-3,467255E-1
-2,740804E-1
-2,228398E-1
-1,835985E-1
-1,479246E-1
-1,187369E-1
-1,064132E-1
-9,084638E-2
-6,976635E-2
-4,771340E-2
-4,090293E-2
-2,987645E-2
-1,268813E-2
9,328148E-4
8,391901E-3
2,039130E-2
3,660671E-2
4,439010E-2
4,536302E-2
5,476796E-2
6,482151E-2
6,547013E-2
6,676736E-2
7,357783E-2
7,487506E-2
6,644305E-2
6,903752E-2
7,292921E-2
7,909107E-2
7,130767E-2
6,579443E-2
6,482151E-2
6,222705E-2
5,638950E-2
5,801104E-2
6,709167E-2
6,384859E-2
5,444365E-2
5,411934E-2
5,736242E-2
5,282211E-2
5,022765E-2
5,314642E-2
5,314642E-2
4,114702E-2
4,341718E-2
5,022765E-2
5,314642E-2
4,666026E-2
4,211994E-2
4,406579E-2
4,341718E-2
3,725532E-2
3,466086E-2
3,952548E-2
3,498517E-2
2,428300E-2
2,914762E-2
3,530947E-2
3,303932E-2
2,914762E-2
2,849900E-2
2,947193E-2
2,103992E-2
1,812114E-2
2,331007E-2
3,044485E-2
2,460731E-2
2,233715E-2
2,590454E-2
2,752608E-2
2,331007E-2
2,331007E-2
2,979624E-2
2,882331E-2
2,006699E-2
2,266146E-2
3,076916E-2
3,076916E-2
2,785039E-2
3,109347E-2
3,368793E-2
2,687746E-2
2,752608E-2
3,141778E-2
3,693101E-2
3,141778E-2
2,687746E-2
2,979624E-2
3,271501E-2
2,752608E-2
2,914762E-2
3,628240E-2
3,303932E-2
2,558023E-2
2,687746E-2
3,433655E-2
3,206639E-2
3,012054E-2
3,239070E-2
3,660671E-2
2,785039E-2
2,687746E-2
3,498517E-2
4,017409E-2
3,336362E-2
3,109347E-2
3,303932E-2
3,401224E-2
3,044485E-2
3,109347E-2
3,952548E-2
3,433655E-2
2,558023E-2
2,752608E-2
3,012054E-2
2,882331E-2
2,720177E-2
2,947193E-2
3,206639E-2
2,233715E-2
2,493161E-2
2,947193E-2
3,466086E-2
2,687746E-2
2,363438E-2
2,622885E-2
2,655315E-2
2,331007E-2
2,558023E-2
3,433655E-2
3,271501E-2
2,201284E-2
2,590454E-2
3,141778E-2
2,752608E-2
2,363438E-2
2,687746E-2
2,817469E-2
1,812114E-2
1,909407E-2
2,266146E-2
2,849900E-2
2,136422E-2
1,747253E-2
2,103992E-2
1,714822E-2
1,228360E-2
1,325652E-2
1,293221E-2
1,033775E-2
3,202971E-3
1,033775E-2
1,812114E-2
1,260791E-2
9,689133E-3
1,131067E-2
1,325652E-2
4,824512E-3
4,500204E-3
9,040517E-3
1,487806E-2
1,033775E-2
7,094669E-3
1,066206E-2
1,422945E-2
1,001344E-2
1,195929E-2
1,714822E-2
1,649960E-2
3,851588E-3
6,770361E-3
1,422945E-2
1,131067E-2
9,040517E-3
9,040517E-3
1,163498E-2
5,797436E-3
4,500204E-3
1,066206E-2
1,649960E-2
1,033775E-2
5,473128E-3
8,067593E-3
9,364825E-3
4,824512E-3
7,094669E-3
1,422945E-2
1,487806E-2
6,770361E-3
9,689133E-3
1,909407E-2
1,585099E-2
1,293221E-2
1,585099E-2
1,909407E-2
1,098637E-2
1,455375E-2
1,909407E-2
2,428300E-2
1,779684E-2
1,325652E-2
1,585099E-2
1,520237E-2
1,358083E-2
1,520237E-2
2,168853E-2
1,520237E-2
2,554355E-3
-2,310266E-3
3,202971E-3
3,851588E-3
2,230047E-3
4,824512E-3
7,743285E-3
-3,283190E-3
-1,013034E-3
2,878663E-3
4,824512E-3
1,905739E-3
3,527280E-3
8,716209E-3
1,195929E-2
1,001344E-2
1,520237E-2
2,428300E-2
2,266146E-2
1,617530E-2
2,201284E-2
3,109347E-2
3,239070E-2
3,206639E-2
3,498517E-2
3,725532E-2
2,687746E-2
2,752608E-2
3,174208E-2
3,530947E-2
3,076916E-2
2,947193E-2
3,239070E-2
2,914762E-2
2,622885E-2
2,622885E-2
3,174208E-2
2,849900E-2
2,039130E-2
2,266146E-2
2,525592E-2
1,747253E-2
1,487806E-2
1,812114E-2
1,941838E-2
1,195929E-2
8,067593E-3
1,033775E-2
1,195929E-2
5,797436E-3
-4,010948E-5
3,202971E-3
2,554355E-3
-3,283190E-3
-2,634574E-3
2,230047E-3
-1,985958E-3
-1,041797E-2
-8,796428E-3
-1,013034E-3
-4,580423E-3
-4,904731E-3
6,085067E-4
2,878663E-3
-4,256115E-3
-6,887257E-4
7,094669E-3
1,585099E-2
1,520237E-2
2,039130E-2
2,817469E-2
3,271501E-2
3,336362E-2
4,341718E-2
5,865966E-2
5,801104E-2
5,638950E-2
6,579443E-2
7,876676E-2
7,941537E-2
8,103691E-2
8,655015E-2
9,011754E-2
8,103691E-2
8,363138E-2
8,817169E-2
9,109047E-2
8,136122E-2
7,714522E-2
7,584799E-2
7,422644E-2
6,579443E-2
6,190274E-2
6,287566E-2
5,606519E-2
3,952548E-2
3,822825E-2
3,595809E-2
2,395869E-2
1,779684E-2
1,422945E-2
1,195929E-2
-6,887257E-4
-3,931807E-3
-5,553347E-3
-7,499196E-3
-1,949860E-2
-2,695768E-2
-2,922784E-2
-3,798416E-2
-4,122724E-2
-3,830846E-2
-3,279523E-2
-3,895708E-2
-4,901063E-2
-4,706478E-2
-4,382170E-2
-4,836202E-2
-5,225371E-2
-4,901063E-2
-4,706478E-2
-5,679403E-2
-5,517249E-2
-4,901063E-2
-4,738909E-2
-5,257802E-2
-5,711833E-2
-5,322664E-2
-5,582110E-2
-5,938849E-2
-5,582110E-2
-4,933494E-2
-5,484818E-2
-6,198296E-2
-5,809126E-2
-5,192940E-2
-5,582110E-2
-5,646972E-2
-5,257802E-2
-5,095648E-2
-5,809126E-2
-5,841557E-2
-5,063217E-2
-4,479463E-2
-4,998356E-2
-5,030786E-2
-4,738909E-2
-4,868632E-2
-4,965925E-2
-4,803771E-2
-3,928139E-2
-4,155155E-2
-5,030786E-2
-4,544324E-2
-3,733554E-2
-4,220016E-2
-4,252447E-2
-3,538969E-2
-3,571400E-2
-4,609186E-2
-4,511893E-2
-3,798416E-2
-3,247092E-2
-3,928139E-2
-3,830846E-2
-3,311954E-2
-3,603831E-2
-4,155155E-2
-4,220016E-2
-3,409246E-2
-3,636262E-2
-4,090293E-2
-3,636262E-2
-2,955215E-2
-3,149799E-2
-3,117369E-2
-2,760630E-2
-2,274168E-2
-3,084938E-2
-2,728199E-2
-2,144444E-2
-1,463397E-2
-1,884998E-2
-1,917429E-2
-1,366105E-2
-1,852567E-2
-2,209306E-2
-1,528259E-2
-3,931807E-3
-8,472120E-3
-1,593121E-2
-1,041797E-2
-4,256115E-3
-8,472120E-3
-7,823504E-3
-2,634574E-3
-4,010948E-5
-7,499196E-3
-7,499196E-3
-2,958882E-3
4,175896E-3
-3,644176E-4
-3,931807E-3
-1,013034E-3
-1,013034E-3
-3,283190E-3
1,581431E-3
8,716209E-3
2,878663E-3
-3,607499E-3
-1,337342E-3
6,770361E-3
1,581431E-3
1,905739E-3
8,716209E-3
1,195929E-2
3,527280E-3
7,418977E-3
1,228360E-2
1,617530E-2
9,040517E-3
9,364825E-3
1,520237E-2
1,163498E-2
7,743285E-3
1,390514E-2
2,136422E-2
1,682391E-2
1,228360E-2
1,585099E-2
2,039130E-2
1,682391E-2
1,747253E-2
2,395869E-2
2,525592E-2
1,617530E-2
2,233715E-2
2,947193E-2
3,239070E-2
2,590454E-2
2,752608E-2
2,525592E-2
1,909407E-2
1,941838E-2
2,331007E-2
3,174208E-2
2,752608E-2
1,779684E-2
1,876976E-2
2,558023E-2
2,136422E-2
2,168853E-2
2,558023E-2
2,687746E-2
1,844545E-2
2,103992E-2
2,817469E-2
2,817469E-2
1,487806E-2
8,067593E-3
1,195929E-2
1,293221E-2
1,422945E-2
1,520237E-2
2,201284E-2
1,520237E-2
7,743285E-3
4,500204E-3
7,743285E-3
3,851588E-3
5,473128E-3
1,293221E-2
1,812114E-2
1,033775E-2
1,228360E-2
1,779684E-2
2,460731E-2
2,103992E-2
1,876976E-2
2,493161E-2
2,428300E-2
2,266146E-2
2,687746E-2
3,466086E-2
2,914762E-2
2,201284E-2
2,849900E-2
3,433655E-2
3,012054E-2
3,206639E-2
3,595809E-2
3,920117E-2
3,109347E-2
3,368793E-2
4,211994E-2
4,536302E-2
4,147133E-2
4,276856E-2
4,666026E-2
4,666026E-2
4,439010E-2
4,860611E-2
5,865966E-2
5,314642E-2
4,536302E-2
4,893041E-2
5,638950E-2
5,314642E-2
5,087626E-2
5,152488E-2
4,893041E-2
3,693101E-2
3,920117E-2
4,633595E-2
5,087626E-2
4,276856E-2
4,114702E-2
4,147133E-2
3,887686E-2
3,790394E-2
3,887686E-2
4,828180E-2
4,374148E-2
3,887686E-2
4,114702E-2
4,860611E-2
4,406579E-2
4,211994E-2
4,795749E-2
4,730887E-2
3,920117E-2
3,984979E-2
4,601164E-2
5,120057E-2
4,276856E-2
3,498517E-2
3,433655E-2
3,239070E-2
3,109347E-2
3,303932E-2
4,244425E-2
3,855255E-2
2,882331E-2
3,303932E-2
3,822825E-2
3,595809E-2
3,498517E-2
3,920117E-2
4,471441E-2
3,855255E-2
4,017409E-2
4,439010E-2
4,309287E-2
3,563378E-2
3,466086E-2
3,271501E-2
2,622885E-2
1,974268E-2
1,876976E-2
2,687746E-2
2,266146E-2
1,033775E-2
1,455375E-2
1,812114E-2
1,033775E-2
8,067593E-3
1,228360E-2
1,617530E-2
7,743285E-3
1,131067E-2
2,201284E-2
2,979624E-2
2,882331E-2
2,914762E-2
3,109347E-2
2,817469E-2
2,622885E-2
3,141778E-2
4,049840E-2
3,920117E-2
3,303932E-2
3,693101E-2
4,211994E-2
3,628240E-2
3,336362E-2
3,920117E-2
3,887686E-2
3,109347E-2
3,498517E-2
4,017409E-2
4,114702E-2
3,466086E-2
3,336362E-2
3,790394E-2
3,920117E-2
3,433655E-2
3,660671E-2
4,633595E-2
3,757963E-2
3,141778E-2
3,466086E-2
3,952548E-2
3,628240E-2
3,563378E-2
3,984979E-2
4,374148E-2
3,530947E-2
3,498517E-2
4,276856E-2
4,406579E-2
3,628240E-2
3,855255E-2
4,309287E-2
3,855255E-2
3,303932E-2
3,498517E-2
4,211994E-2
3,855255E-2
2,947193E-2
3,368793E-2
4,017409E-2
3,368793E-2
2,882331E-2
3,044485E-2
3,141778E-2
2,266146E-2
2,558023E-2
2,979624E-2
3,271501E-2
2,590454E-2
2,363438E-2
2,720177E-2
2,363438E-2
1,941838E-2
2,331007E-2
2,979624E-2
2,266146E-2
3,202971E-3
4,824512E-3
1,390514E-2
1,228360E-2
9,364825E-3
1,163498E-2
1,066206E-2
-1,661650E-3
-2,634574E-3
1,581431E-3
5,148820E-3
9,328148E-4
-1,013034E-3
3,851588E-3
7,094669E-3
4,500204E-3
9,040517E-3
1,909407E-2
1,941838E-2
1,455375E-2
2,168853E-2
2,882331E-2
2,882331E-2
2,655315E-2
2,817469E-2
3,174208E-2
2,233715E-2
2,201284E-2
2,687746E-2
3,174208E-2
2,493161E-2
2,298577E-2
2,590454E-2
2,331007E-2
1,617530E-2
1,617530E-2
2,460731E-2
2,655315E-2
2,136422E-2
2,720177E-2
3,563378E-2
3,725532E-2
4,925472E-2
6,449720E-2
8,136122E-2
1,024412E-1
1,257914E-1
1,329262E-1
1,364936E-1
1,160622E-1
9,725232E-2
8,914462E-2
8,330707E-2
7,455075E-2
7,065906E-2
7,130767E-2
5,930827E-2
3,303932E-2
1,293221E-2
-4,256115E-3
-2,598476E-2
-4,933494E-2
-6,003711E-2
-6,684758E-2
-8,144144E-2
-8,079283E-2
-7,300943E-2
-5,971280E-2
-5,841557E-2
-5,582110E-2
-4,317309E-2
-3,117369E-2
-2,922784E-2
-2,241737E-2
-7,823504E-3
-2,634574E-3
-8,796428E-3
-7,174888E-3
-4,010948E-5
5,797436E-3
3,851588E-3
5,797436E-3
1,293221E-2
1,033775E-2
9,689133E-3
1,520237E-2
2,590454E-2
2,331007E-2
2,071561E-2
2,720177E-2
3,563378E-2
3,303932E-2
3,595809E-2
4,179564E-2
4,503872E-2
3,498517E-2
4,082271E-2
4,763318E-2
5,184919E-2
4,893041E-2
4,601164E-2
5,055195E-2
4,990334E-2
4,763318E-2
4,860611E-2
5,574088E-2
4,601164E-2
3,563378E-2
4,179564E-2
4,795749E-2
4,276856E-2
4,244425E-2
4,471441E-2
4,341718E-2
3,401224E-2
3,498517E-2
3,693101E-2
3,466086E-2
2,752608E-2
2,460731E-2
2,687746E-2
1,974268E-2
1,520237E-2
1,747253E-2
2,655315E-2
2,201284E-2
1,325652E-2
1,390514E-2
1,682391E-2
1,001344E-2
1,001344E-2
1,682391E-2
1,876976E-2
8,716209E-3
1,228360E-2
1,812114E-2
2,233715E-2
1,617530E-2
1,747253E-2
2,136422E-2
2,201284E-2
9,689133E-3
-1,013034E-3
-5,229039E-3
-2,112014E-2
-4,706478E-2
-6,652327E-2
-6,198296E-2
-3,279523E-2
2,554355E-3
5,444365E-2
1,598438E-1
3,074040E-1
4,867464E-1
6,946279E-1
8,853210E-1
1,013423E+0
1,092554E+0
1,067258E+0
9,563445E-1
8,331074E-1
7,546249E-1
6,897632E-1
6,245773E-1
5,422030E-1
4,254521E-1
2,665411E-1
7,292921E-2
-1,430600E-1
-3,755889E-1
-6,081178E-1
-8,237827E-1
-9,794505E-1
-1,073500E+0
-1,107877E+0
-1,102688E+0
-1,052744E+0
-9,661539E-1
-8,617267E-1
-7,579481E-1
-6,457375E-1
-5,348242E-1
-4,372074E-1
-3,668326E-1
-2,977549E-1
-2,354878E-1
-1,868416E-1
-1,570052E-1
-1,294390E-1
-1,025215E-1
-9,084638E-2
-7,690113E-2
-6,165865E-2
-3,830846E-2
-2,793061E-2
-2,112014E-2
-2,310266E-3
1,520237E-2
1,909407E-2
2,979624E-2
4,244425E-2
5,217349E-2
5,022765E-2
5,930827E-2
6,838890E-2
7,455075E-2
6,968613E-2
6,676736E-2
7,325352E-2
7,260490E-2
6,741597E-2
6,871321E-2
7,714522E-2
7,292921E-2
6,449720E-2
6,611874E-2
7,098336E-2
6,774028E-2
6,449720E-2
6,644305E-2
6,676736E-2
5,703812E-2
5,411934E-2
5,703812E-2
6,060550E-2
5,379503E-2
4,860611E-2
5,152488E-2
5,217349E-2
4,439010E-2
4,503872E-2
5,184919E-2
4,730887E-2
3,595809E-2
3,693101E-2
4,017409E-2
3,790394E-2
3,855255E-2
4,049840E-2
4,082271E-2
3,239070E-2
3,206639E-2
3,725532E-2
3,984979E-2
3,271501E-2
3,206639E-2
3,498517E-2
3,433655E-2
3,076916E-2
3,109347E-2
3,790394E-2
3,466086E-2
2,363438E-2
2,979624E-2
3,790394E-2
3,174208E-2
2,817469E-2
2,882331E-2
3,239070E-2
2,331007E-2
2,266146E-2
2,687746E-2
3,368793E-2
2,720177E-2
2,331007E-2
2,882331E-2
2,849900E-2
2,493161E-2
2,720177E-2
3,595809E-2
3,401224E-2
2,590454E-2
2,849900E-2
3,628240E-2
3,433655E-2
2,882331E-2
2,947193E-2
3,498517E-2
2,622885E-2
2,849900E-2
3,433655E-2
3,855255E-2
3,239070E-2
2,752608E-2
3,174208E-2
3,109347E-2
2,525592E-2
2,622885E-2
3,239070E-2
2,914762E-2
2,039130E-2
2,752608E-2
3,401224E-2
3,044485E-2
2,849900E-2
2,979624E-2
3,239070E-2
2,331007E-2
1,747253E-2
2,331007E-2
3,141778E-2
2,395869E-2
1,909407E-2
1,812114E-2
1,552668E-2
1,098637E-2
1,033775E-2
1,779684E-2
1,585099E-2
3,851588E-3
2,554355E-3
7,418977E-3
4,175896E-3
2,841986E-4
1,581431E-3
8,067593E-3
2,554355E-3
2,554355E-3
7,094669E-3
1,844545E-2
1,422945E-2
1,131067E-2
1,617530E-2
2,006699E-2
1,617530E-2
2,136422E-2
3,076916E-2
2,817469E-2
2,006699E-2
2,460731E-2
3,239070E-2
3,239070E-2
2,914762E-2
2,914762E-2
3,109347E-2
2,590454E-2
2,622885E-2
2,979624E-2
3,757963E-2
2,979624E-2
2,201284E-2
2,590454E-2
2,947193E-2
2,395869E-2
2,428300E-2
2,785039E-2
2,622885E-2
1,747253E-2
1,974268E-2
2,428300E-2
2,363438E-2
1,876976E-2
1,649960E-2
1,941838E-2
1,163498E-2
1,033775E-2
1,325652E-2
1,844545E-2
1,358083E-2
7,418977E-3
1,001344E-2
1,358083E-2
9,364825E-3
9,040517E-3
1,422945E-2
1,487806E-2
5,473128E-3
8,391901E-3
1,293221E-2
1,228360E-2
8,716209E-3
1,001344E-2
1,260791E-2
6,770361E-3
4,500204E-3
9,364825E-3
1,747253E-2
1,098637E-2
2,554355E-3
5,473128E-3
1,098637E-2
5,797436E-3
7,418977E-3
1,195929E-2
1,552668E-2
5,148820E-3
5,473128E-3
1,195929E-2
1,325652E-2
8,391901E-3
9,689133E-3
1,293221E-2
1,001344E-2
7,094669E-3
5,148820E-3
1,260791E-2
1,098637E-2
8,067593E-3
1,260791E-2
1,747253E-2
1,422945E-2
1,520237E-2
1,974268E-2
2,039130E-2
1,390514E-2
1,390514E-2
1,649960E-2
2,136422E-2
2,136422E-2
2,071561E-2
2,525592E-2
2,266146E-2
2,168853E-2
2,720177E-2
3,530947E-2
3,109347E-2
2,395869E-2
2,622885E-2
3,466086E-2
3,174208E-2
2,979624E-2
3,401224E-2
3,433655E-2
2,622885E-2
3,239070E-2
3,757963E-2
4,114702E-2
3,433655E-2
3,271501E-2
3,433655E-2
3,044485E-2
2,558023E-2
2,428300E-2
3,012054E-2
2,622885E-2
1,941838E-2
1,552668E-2
1,487806E-2
9,689133E-3
9,040517E-3
1,260791E-2
1,163498E-2
-3,283190E-3
-2,310266E-3
1,581431E-3
2,554355E-3
-4,256115E-3
-8,796428E-3
-6,850580E-3
-1,074228E-2
-1,171520E-2
-6,526271E-3
3,202971E-3
3,202971E-3
-1,013034E-3
7,418977E-3
1,844545E-2
1,487806E-2
2,168853E-2
3,044485E-2
3,790394E-2
3,498517E-2
4,439010E-2
5,476796E-2
6,547013E-2
6,611874E-2
7,065906E-2
8,006399E-2
8,168553E-2
8,006399E-2
8,557723E-2
9,627940E-2
9,725232E-2
8,914462E-2
9,141477E-2
9,887386E-2
9,498216E-2
8,882031E-2
8,784739E-2
8,655015E-2
7,649660E-2
7,292921E-2
7,065906E-2
6,709167E-2
5,865966E-2
4,828180E-2
4,601164E-2
4,633595E-2
3,757963E-2
3,206639E-2
3,206639E-2
2,558023E-2
1,001344E-2
6,446052E-3
9,364825E-3
7,418977E-3
-1,661650E-3
-8,147812E-3
-1,139089E-2
-2,209306E-2
-2,371460E-2
-1,917429E-2
-1,495828E-2
-2,468752E-2
-3,182230E-2
-3,311954E-2
-3,538969E-2
-4,447032E-2
-4,609186E-2
-4,025431E-2
-4,187585E-2
-5,290233E-2
-4,674048E-2
-4,220016E-2
-4,220016E-2
-5,063217E-2
-5,322664E-2
-5,776695E-2
-6,846912E-2
-6,782050E-2
-6,263157E-2
-5,549679E-2
-6,133434E-2
-6,782050E-2
-6,619896E-2
-6,490173E-2
-7,009066E-2
-6,782050E-2
-6,392880E-2
-6,036142E-2
-6,587465E-2
-6,263157E-2
-5,484818E-2
-4,965925E-2
-5,192940E-2
-4,771340E-2
-4,025431E-2
-4,187585E-2
-4,382170E-2
-3,928139E-2
-3,247092E-2
-3,960570E-2
-4,479463E-2
-4,187585E-2
-3,960570E-2
-4,511893E-2
-4,414601E-2
-3,603831E-2
-3,733554E-2
-4,674048E-2
-4,317309E-2
-3,798416E-2
-3,895708E-2
-4,155155E-2
-3,993001E-2
-3,441677E-2
-3,733554E-2
-3,798416E-2
-3,052507E-2
-2,047152E-2
-2,403891E-2
-2,760630E-2
-2,566045E-2
-1,949860E-2
-2,339029E-2
-2,339029E-2
-1,949860E-2
-2,079583E-2
-2,922784E-2
-2,501183E-2
-1,495828E-2
-1,690413E-2
-2,209306E-2
-2,825491E-2
-3,149799E-2
-3,474108E-2
-3,409246E-2
-3,052507E-2
-2,047152E-2
-2,436322E-2
-3,182230E-2
-3,214661E-2
-3,149799E-2
-3,474108E-2
-3,344384E-2
-2,566045E-2
-2,176875E-2
-2,857922E-2
-2,403891E-2
-1,690413E-2
-1,366105E-2
-1,722844E-2
-1,171520E-2
-7,174888E-3
-1,171520E-2
-9,120736E-3
9,328148E-4
9,040517E-3
1,257123E-3
-6,201963E-3
-6,887257E-4
7,743285E-3
5,473128E-3
8,067593E-3
1,552668E-2
1,585099E-2
3,851588E-3
7,418977E-3
1,260791E-2
1,812114E-2
1,455375E-2
1,649960E-2
2,201284E-2
1,552668E-2
1,260791E-2
1,649960E-2
2,428300E-2
2,201284E-2
1,617530E-2
2,168853E-2
2,590454E-2
2,039130E-2
2,039130E-2
2,395869E-2
2,525592E-2
1,520237E-2
1,941838E-2
2,493161E-2
2,395869E-2
1,812114E-2
1,812114E-2
2,363438E-2
1,682391E-2
8,067593E-3
8,391901E-3
1,520237E-2
9,040517E-3
9,328148E-4
-2,310266E-3
-6,887257E-4
-6,526271E-3
-4,904731E-3
6,085067E-4
-1,661650E-3
-1,236382E-2
-8,147812E-3
6,085067E-4
-1,337342E-3
-6,887257E-4
5,797436E-3
4,175896E-3
-8,472120E-3
-6,850580E-3
4,824512E-3
1,520237E-2
1,260791E-2
1,033775E-2
1,487806E-2
1,682391E-2
1,131067E-2
1,422945E-2
2,363438E-2
2,006699E-2
1,520237E-2
2,103992E-2
2,914762E-2
2,460731E-2
2,233715E-2
3,012054E-2
3,433655E-2
2,363438E-2
2,298577E-2
2,720177E-2
3,239070E-2
2,687746E-2
2,590454E-2
2,752608E-2
2,363438E-2
2,103992E-2
2,298577E-2
3,109347E-2
2,947193E-2
2,168853E-2
2,720177E-2
3,498517E-2
3,563378E-2
3,725532E-2
4,309287E-2
4,730887E-2
3,984979E-2
4,309287E-2
4,925472E-2
5,282211E-2
4,471441E-2
4,471441E-2
5,314642E-2
5,055195E-2
4,763318E-2
5,055195E-2
5,833535E-2
5,249780E-2
4,082271E-2
3,855255E-2
3,790394E-2
3,239070E-2
3,368793E-2
4,049840E-2
4,211994E-2
3,076916E-2
3,303932E-2
3,595809E-2
3,660671E-2
3,012054E-2
2,947193E-2
3,401224E-2
3,239070E-2
2,947193E-2
3,466086E-2
4,503872E-2
4,439010E-2
4,082271E-2
4,503872E-2
4,925472E-2
4,406579E-2
4,406579E-2
4,568733E-2
4,601164E-2
3,660671E-2
4,049840E-2
4,763318E-2
5,055195E-2
4,471441E-2
4,276856E-2
4,341718E-2
4,211994E-2
3,984979E-2
4,114702E-2
5,087626E-2
4,860611E-2
4,082271E-2
4,471441E-2
5,184919E-2
4,893041E-2
5,055195E-2
5,703812E-2
5,833535E-2
5,217349E-2
5,444365E-2
5,995689E-2
5,995689E-2
5,379503E-2
5,314642E-2
5,411934E-2
4,957903E-2
5,022765E-2
5,574088E-2
6,125412E-2
5,055195E-2
3,757963E-2
3,563378E-2
3,855255E-2
3,368793E-2
3,174208E-2
3,595809E-2
3,466086E-2
1,941838E-2
1,649960E-2
1,941838E-2
2,201284E-2
1,552668E-2
1,358083E-2
1,585099E-2
1,163498E-2
9,364825E-3
1,195929E-2
2,071561E-2
1,812114E-2
1,260791E-2
1,649960E-2
2,395869E-2
2,298577E-2
2,525592E-2
3,076916E-2
3,498517E-2
2,849900E-2
3,530947E-2
4,211994E-2
4,536302E-2
4,114702E-2
4,082271E-2
4,698456E-2
4,471441E-2
4,114702E-2
4,341718E-2
4,957903E-2
4,276856E-2
3,466086E-2
3,920117E-2
4,276856E-2
2,979624E-2
2,201284E-2
2,168853E-2
2,525592E-2
1,714822E-2
1,714822E-2
2,201284E-2
2,233715E-2
1,358083E-2
9,040517E-3
1,195929E-2
9,689133E-3
9,040517E-3
1,228360E-2
2,168853E-2
2,103992E-2
1,358083E-2
1,487806E-2
2,071561E-2
1,844545E-2
2,006699E-2
2,493161E-2
2,817469E-2
2,039130E-2
2,331007E-2
2,914762E-2
3,336362E-2
2,882331E-2
2,785039E-2
3,368793E-2
3,239070E-2
2,720177E-2
3,368793E-2
4,439010E-2
3,822825E-2
3,271501E-2
3,433655E-2
4,114702E-2
3,693101E-2
3,660671E-2
4,147133E-2
4,341718E-2
3,271501E-2
3,174208E-2
3,693101E-2
3,855255E-2
3,206639E-2
3,109347E-2
3,239070E-2
2,979624E-2
2,687746E-2
2,849900E-2
3,757963E-2
3,368793E-2
2,558023E-2
2,849900E-2
3,433655E-2
2,914762E-2
2,947193E-2
3,368793E-2
3,498517E-2
2,233715E-2
2,460731E-2
2,947193E-2
3,271501E-2
2,655315E-2
2,428300E-2
2,720177E-2
2,460731E-2
2,331007E-2
2,979624E-2
4,147133E-2
4,244425E-2
3,790394E-2
5,217349E-2
7,195629E-2
8,622584E-2
1,102246E-1
1,283859E-1
1,322776E-1
1,180080E-1
1,004954E-1
8,979323E-2
8,460430E-2
7,292921E-2
6,579443E-2
6,352428E-2
5,476796E-2
3,855255E-2
2,039130E-2
3,851588E-3
-2,014721E-2
-4,965925E-2
-6,392880E-2
-6,944204E-2
-7,495528E-2
-8,046852E-2
-8,014421E-2
-7,268512E-2
-7,300943E-2
-6,684758E-2
-5,192940E-2
-3,506538E-2
-2,987645E-2
-2,566045E-2
-1,560690E-2
-8,472120E-3
-9,120736E-3
-8,147812E-3
1,581431E-3
3,527280E-3
-3,607499E-3
-4,010948E-5
8,716209E-3
1,228360E-2
9,689133E-3
1,033775E-2
1,487806E-2
1,228360E-2
1,228360E-2
1,941838E-2
2,914762E-2
2,363438E-2
1,876976E-2
2,525592E-2
3,239070E-2
3,109347E-2
3,271501E-2
3,822825E-2
4,082271E-2
3,303932E-2
3,628240E-2
4,633595E-2
4,925472E-2
4,244425E-2
4,179564E-2
4,536302E-2
4,017409E-2
3,855255E-2
4,211994E-2
4,990334E-2
4,439010E-2
3,530947E-2
3,822825E-2
4,601164E-2
3,984979E-2
3,174208E-2
3,076916E-2
3,044485E-2
2,071561E-2
2,168853E-2
2,460731E-2
2,655315E-2
1,812114E-2
1,293221E-2
1,649960E-2
1,422945E-2
1,033775E-2
1,228360E-2
2,039130E-2
1,747253E-2
5,797436E-3
3,851588E-3
1,001344E-2
9,040517E-3
8,067593E-3
1,228360E-2
1,617530E-2
6,121744E-3
8,391901E-3
1,617530E-2
1,779684E-2
1,260791E-2
2,230047E-3
-9,769352E-3
-2,403891E-2
-4,220016E-2
-5,711833E-2
-6,782050E-2
-6,198296E-2
-3,409246E-2
2,554355E-3
7,422644E-2
1,958420E-1
3,609148E-1
5,503107E-1
7,598138E-1
9,154817E-1
1,035800E+0
1,092878E+0
1,030611E+0
8,960232E-1
7,925689E-1
7,251128E-1
6,544136E-1
5,911736E-1
5,110695E-1
3,819948E-1
2,036254E-1
-3,283190E-3
-2,208939E-1
-4,518013E-1
-6,849788E-1
-8,769692E-1
-1,011557E+0
-1,088094E+0
-1,115660E+0
-1,086148E+0
-1,016422E+0
-9,256154E-1
-8,296202E-1
-7,200041E-1
-6,068205E-1
-5,079066E-1
-4,196948E-1
-3,376448E-1
-2,633783E-1
-2,163536E-1
-1,816526E-1
-1,485732E-1
-1,180883E-1
-9,960269E-2
-8,306298E-2
-6,263157E-2
-4,479463E-2
-3,798416E-2
-2,274168E-2
-5,553347E-3
1,228360E-2
1,812114E-2
2,687746E-2
3,920117E-2
4,795749E-2
5,184919E-2
5,768673E-2
6,936182E-2
6,806459E-2
6,092981E-2
6,417289E-2
6,968613E-2
6,449720E-2
5,703812E-2
5,606519E-2
6,060550E-2
5,152488E-2
5,087626E-2
5,411934E-2
5,606519E-2
4,957903E-2
4,568733E-2
4,633595E-2
4,601164E-2
4,114702E-2
4,536302E-2
5,282211E-2
4,860611E-2
3,984979E-2
4,601164E-2
5,314642E-2
4,730887E-2
4,925472E-2
5,282211E-2
5,120057E-2
3,984979E-2
3,887686E-2
4,211994E-2
4,601164E-2
3,790394E-2
3,563378E-2
3,433655E-2
3,141778E-2
2,590454E-2
2,720177E-2
3,336362E-2
2,655315E-2
9,689133E-3
1,260791E-2
2,428300E-2
2,168853E-2
1,844545E-2
2,168853E-2
2,460731E-2
1,520237E-2
1,617530E-2
2,136422E-2
2,590454E-2
2,136422E-2
1,812114E-2
1,974268E-2
2,136422E-2
2,039130E-2
2,493161E-2
3,433655E-2
3,174208E-2
2,428300E-2
2,817469E-2
3,595809E-2
3,628240E-2
3,271501E-2
3,433655E-2
3,952548E-2
3,271501E-2
3,303932E-2
3,757963E-2
4,406579E-2
3,855255E-2
3,530947E-2
3,887686E-2
4,147133E-2
3,855255E-2
3,757963E-2
4,568733E-2
4,601164E-2
3,595809E-2
4,147133E-2
4,536302E-2
4,341718E-2
3,984979E-2
4,147133E-2
4,406579E-2
3,757963E-2
3,498517E-2
3,855255E-2
4,406579E-2
3,628240E-2
3,109347E-2
3,530947E-2
3,433655E-2
2,849900E-2
2,979624E-2
3,271501E-2
3,206639E-2
2,493161E-2
2,785039E-2
3,530947E-2
3,239070E-2
2,882331E-2
3,141778E-2
3,433655E-2
2,590454E-2
2,558023E-2
2,979624E-2
3,822825E-2
3,239070E-2
2,785039E-2
2,785039E-2
2,947193E-2
2,201284E-2
2,168853E-2
2,687746E-2
2,720177E-2
1,974268E-2
1,844545E-2
1,617530E-2
1,325652E-2
1,033775E-2
1,552668E-2
1,876976E-2
8,067593E-3
8,391901E-3
1,293221E-2
1,876976E-2
1,325652E-2
9,364825E-3
1,358083E-2
1,812114E-2
1,228360E-2
1,293221E-2
2,266146E-2
2,298577E-2
1,585099E-2
2,136422E-2
3,076916E-2
2,882331E-2
2,687746E-2
2,882331E-2
2,914762E-2
2,071561E-2
2,233715E-2
3,141778E-2
3,887686E-2
3,206639E-2
2,590454E-2
3,076916E-2
3,401224E-2
2,947193E-2
3,044485E-2
3,660671E-2
3,563378E-2
2,720177E-2
2,947193E-2
3,206639E-2
3,076916E-2
2,558023E-2
2,655315E-2
2,947193E-2
2,006699E-2
1,876976E-2
2,168853E-2
2,460731E-2
1,617530E-2
1,131067E-2
1,422945E-2
1,585099E-2
9,689133E-3
1,098637E-2
1,714822E-2
1,422945E-2
5,797436E-3
7,418977E-3
1,163498E-2
9,689133E-3
1,905739E-3
3,851588E-3
8,067593E-3
6,085067E-4
2,554355E-3
5,797436E-3
1,033775E-2
4,824512E-3
6,085067E-4
5,148820E-3
5,148820E-3
9,328148E-4
3,202971E-3
1,260791E-2
9,689133E-3
3,851588E-3
5,797436E-3
1,163498E-2
8,716209E-3
8,391901E-3
1,293221E-2
1,552668E-2
5,473128E-3
7,094669E-3
1,390514E-2
1,714822E-2
1,066206E-2
8,716209E-3
1,325652E-2
1,066206E-2
9,689133E-3
1,228360E-2
1,974268E-2
1,487806E-2
9,689133E-3
1,358083E-2
1,876976E-2
1,228360E-2
1,520237E-2
2,103992E-2
2,266146E-2
1,552668E-2
1,682391E-2
2,331007E-2
2,622885E-2
2,201284E-2
2,233715E-2
2,687746E-2
2,395869E-2
2,363438E-2
2,395869E-2
3,206639E-2
2,590454E-2
2,071561E-2
2,493161E-2
2,979624E-2
2,331007E-2
2,233715E-2
2,849900E-2
2,914762E-2
1,649960E-2
1,520237E-2
2,071561E-2
2,168853E-2
1,552668E-2
1,520237E-2
1,195929E-2
-3,644176E-4
-2,310266E-3
1,257123E-3
9,040517E-3
2,554355E-3
-1,337342E-3
-4,010948E-5
3,851588E-3
-4,010948E-5
1,905739E-3
1,422945E-2
1,974268E-2
1,552668E-2
2,395869E-2
3,790394E-2
4,698456E-2
5,120057E-2
5,703812E-2
6,806459E-2
7,195629E-2
7,357783E-2
8,363138E-2
9,790094E-2
9,660370E-2
9,109047E-2
9,887386E-2
1,079545E-1
1,014683E-1
9,919817E-2
1,027656E-1
1,024412E-1
8,979323E-2
9,206339E-2
9,563078E-2
9,109047E-2
7,876676E-2
7,357783E-2
7,357783E-2
6,319997E-2
5,444365E-2
5,379503E-2
5,736242E-2
4,666026E-2
3,401224E-2
3,206639E-2
3,303932E-2
2,331007E-2
1,909407E-2
2,039130E-2
1,714822E-2
4,824512E-3
2,230047E-3
3,202971E-3
1,905739E-3
-5,229039E-3
-9,769352E-3
-9,445044E-3
-1,593121E-2
-2,144444E-2
-2,014721E-2
-1,755275E-2
-2,566045E-2
-3,344384E-2
-2,987645E-2
-2,825491E-2
-3,538969E-2
-3,928139E-2
-3,571400E-2
-4,025431E-2
-5,160510E-2
-5,030786E-2
-4,674048E-2
-4,576755E-2
-5,225371E-2
-5,484818E-2
-5,257802E-2
-5,646972E-2
-6,068572E-2
-5,841557E-2
-5,160510E-2
-5,517249E-2
-6,165865E-2
-5,711833E-2
-5,160510E-2
-5,290233E-2
-5,484818E-2
-4,965925E-2
-4,803771E-2
-5,873987E-2
-5,938849E-2
-5,776695E-2
-5,646972E-2
-6,003711E-2
-6,003711E-2
-5,971280E-2
-6,684758E-2
-6,782050E-2
-6,457742E-2
-5,776695E-2
-6,165865E-2
-6,944204E-2
-6,490173E-2
-5,776695E-2
-6,165865E-2
-6,036142E-2
-5,257802E-2
-4,836202E-2
-5,452387E-2
-4,868632E-2
-4,025431E-2
-3,571400E-2
-4,057862E-2
-3,863277E-2
-3,149799E-2
-3,506538E-2
-3,701123E-2
-2,987645E-2
-2,274168E-2
-2,598476E-2
-3,020076E-2
-2,533614E-2
-2,144444E-2
-2,760630E-2
-2,695768E-2
-1,852567E-2
-1,463397E-2
-2,306598E-2
-2,176875E-2
-1,657982E-2
-1,430967E-2
-1,852567E-2
-1,755275E-2
-1,528259E-2
-1,398536E-2
-1,884998E-2
-2,112014E-2
-1,755275E-2
-2,274168E-2
-2,728199E-2
-2,144444E-2
-1,625551E-2
-2,112014E-2
-2,144444E-2
-1,787705E-2
-1,593121E-2
-2,598476E-2
-2,468752E-2
-1,398536E-2
-8,147812E-3
-1,106658E-2
-1,009366E-2
-5,229039E-3
-5,229039E-3
-6,201963E-3
-1,661650E-3
5,148820E-3
4,824512E-3
-6,887257E-4
1,905739E-3
1,131067E-2
8,391901E-3
6,121744E-3
8,716209E-3
9,689133E-3
1,257123E-3
5,797436E-3
9,364825E-3
1,520237E-2
1,098637E-2
9,364825E-3
1,487806E-2
1,195929E-2
7,743285E-3
1,131067E-2
2,136422E-2
1,876976E-2
1,163498E-2
1,552668E-2
2,233715E-2
1,585099E-2
1,293221E-2
1,001344E-2
9,689133E-3
-1,013034E-3
1,905739E-3
7,418977E-3
1,228360E-2
4,175896E-3
2,841986E-4
2,230047E-3
1,257123E-3
-2,310266E-3
-4,010948E-5
1,033775E-2
5,797436E-3
-4,010948E-5
8,067593E-3
1,779684E-2
1,617530E-2
1,812114E-2
2,201284E-2
2,785039E-2
2,103992E-2
2,331007E-2
3,174208E-2
3,563378E-2
2,979624E-2
2,785039E-2
3,076916E-2
3,012054E-2
2,655315E-2
2,817469E-2
3,595809E-2
3,012054E-2
2,233715E-2
2,655315E-2
3,336362E-2
2,882331E-2
2,882331E-2
3,076916E-2
2,979624E-2
2,363438E-2
2,395869E-2
2,914762E-2
3,498517E-2
2,882331E-2
2,849900E-2
3,174208E-2
3,109347E-2
2,687746E-2
2,849900E-2
3,757963E-2
3,466086E-2
2,720177E-2
3,141778E-2
3,920117E-2
3,693101E-2
3,433655E-2
3,790394E-2
4,049840E-2
3,174208E-2
3,174208E-2
3,563378E-2
4,147133E-2
3,725532E-2
3,401224E-2
3,757963E-2
3,433655E-2
2,979624E-2
3,044485E-2
3,336362E-2
2,168853E-2
1,195929E-2
1,779684E-2
2,460731E-2
2,428300E-2
2,071561E-2
2,071561E-2
2,168853E-2
1,066206E-2
9,364825E-3
1,422945E-2
2,136422E-2
1,747253E-2
1,682391E-2
2,266146E-2
2,590454E-2
2,622885E-2
3,044485E-2
3,984979E-2
4,017409E-2
2,979624E-2
3,401224E-2
4,211994E-2
4,179564E-2
3,952548E-2
3,920117E-2
4,244425E-2
3,757963E-2
3,693101E-2
3,887686E-2
4,763318E-2
4,114702E-2
3,595809E-2
3,920117E-2
3,822825E-2
3,303932E-2
3,368793E-2
4,082271E-2
4,179564E-2
3,271501E-2
3,498517E-2
4,309287E-2
4,049840E-2
3,595809E-2
3,920117E-2
4,244425E-2
3,466086E-2
3,628240E-2
4,017409E-2
4,082271E-2
3,401224E-2
2,914762E-2
3,239070E-2
3,271501E-2
2,720177E-2
3,174208E-2
3,725532E-2
3,336362E-2
2,558023E-2
2,558023E-2
3,141778E-2
2,914762E-2
2,882331E-2
3,563378E-2
3,984979E-2
3,239070E-2
3,239070E-2
3,887686E-2
4,471441E-2
3,920117E-2
3,757963E-2
4,147133E-2
3,887686E-2
3,239070E-2
3,401224E-2
4,211994E-2
3,822825E-2
2,947193E-2
3,141778E-2
3,498517E-2
2,655315E-2
2,266146E-2
2,525592E-2
2,785039E-2
2,071561E-2
2,071561E-2
2,687746E-2
3,174208E-2
2,298577E-2
2,006699E-2
2,622885E-2
2,720177E-2
2,460731E-2
2,882331E-2
3,757963E-2
3,725532E-2
2,817469E-2
3,174208E-2
3,920117E-2
3,822825E-2
3,693101E-2
3,952548E-2
4,179564E-2
3,466086E-2
3,401224E-2
3,822825E-2
4,341718E-2
3,530947E-2
3,044485E-2
3,595809E-2
3,887686E-2
3,303932E-2
3,368793E-2
3,336362E-2
3,109347E-2
2,460731E-2
2,622885E-2
3,433655E-2
3,336362E-2
2,655315E-2
2,525592E-2
2,785039E-2
2,103992E-2
2,168853E-2
2,882331E-2
3,498517E-2
2,849900E-2
2,395869E-2
2,687746E-2
2,428300E-2
1,876976E-2
2,298577E-2
3,109347E-2
3,012054E-2
2,201284E-2
2,168853E-2
2,655315E-2
2,525592E-2
2,039130E-2
1,974268E-2
2,331007E-2
1,455375E-2
9,689133E-3
1,358083E-2
2,136422E-2
1,812114E-2
1,682391E-2
2,103992E-2
1,876976E-2
1,098637E-2
9,364825E-3
1,649960E-2
1,682391E-2
1,098637E-2
1,779684E-2
2,331007E-2
2,168853E-2
2,006699E-2
2,201284E-2
2,525592E-2
1,812114E-2
1,682391E-2
2,298577E-2
2,849900E-2
2,298577E-2
2,201284E-2
2,558023E-2
2,558023E-2
1,585099E-2
1,131067E-2
2,201284E-2
2,493161E-2
2,006699E-2
2,882331E-2
3,952548E-2
5,055195E-2
5,801104E-2
7,844245E-2
1,047114E-1
1,115219E-1
1,160622E-1
1,167108E-1
1,086031E-1
8,979323E-2
7,455075E-2
7,552368E-2
7,487506E-2
6,449720E-2
5,898396E-2
5,638950E-2
3,822825E-2
6,446052E-3
-1,398536E-2
-2,825491E-2
-4,479463E-2
-5,938849E-2
-6,360450E-2
-6,133434E-2
-6,717189E-2
-6,360450E-2
-5,322664E-2
-3,895708E-2
-3,668692E-2
-3,279523E-2
-2,079583E-2
-1,171520E-2
-1,009366E-2
-2,634574E-3
1,001344E-2
1,195929E-2
4,500204E-3
8,391901E-3
1,714822E-2
1,682391E-2
1,714822E-2
1,941838E-2
3,012054E-2
2,785039E-2
2,655315E-2
3,141778E-2
3,790394E-2
3,563378E-2
3,336362E-2
3,790394E-2
4,503872E-2
4,114702E-2
4,179564E-2
4,730887E-2
4,503872E-2
3,401224E-2
3,693101E-2
4,211994E-2
4,017409E-2
3,271501E-2
3,109347E-2
3,368793E-2
2,817469E-2
2,331007E-2
2,363438E-2
3,012054E-2
2,493161E-2
1,649960E-2
1,779684E-2
2,363438E-2
1,909407E-2
1,585099E-2
2,006699E-2
2,136422E-2
1,487806E-2
1,552668E-2
2,103992E-2
2,525592E-2
2,006699E-2
2,103992E-2
2,395869E-2
2,331007E-2
2,136422E-2
2,071561E-2
2,817469E-2
2,493161E-2
1,422945E-2
9,040517E-3
8,067593E-3
3,851588E-3
4,175896E-3
6,121744E-3
6,446052E-3
-6,526271E-3
-7,823504E-3
-3,931807E-3
2,841986E-4
-5,229039E-3
-5,877655E-3
-4,256115E-3
-1,366105E-2
-2,987645E-2
-3,603831E-2
-4,025431E-2
-5,776695E-2
-8,241437E-2
-6,911773E-2
-2,274168E-2
1,520237E-2
8,071261E-2
2,075171E-1
3,784274E-1
5,564726E-1
7,617596E-1
9,307242E-1
1,060447E+0
1,103256E+0
1,035151E+0
9,115900E-1
8,117031E-1
7,348421E-1
6,654401E-1
6,096591E-1
5,246904E-1
3,774545E-1
2,055712E-1
1,487806E-2
-2,085702E-1
-4,479096E-1
-6,736280E-1
-8,620510E-1
-1,008638E+0
-1,085175E+0
-1,100417E+0
-1,066041E+0
-1,008314E+0
-9,220480E-1
-8,147020E-1
-7,034644E-1
-6,003344E-1
-4,965558E-1
-3,979661E-1
-3,224024E-1
-2,672700E-1
-2,124619E-1
-1,644643E-1
-1,343037E-1
-1,106292E-1
-8,857622E-2
-6,684758E-2
-6,003711E-2
-4,771340E-2
-2,793061E-2
-7,499196E-3
1,257123E-3
1,228360E-2
2,460731E-2
3,725532E-2
4,276856E-2
4,957903E-2
6,352428E-2
6,774028E-2
6,255135E-2
6,903752E-2
7,746953E-2
7,552368E-2
7,260490E-2
7,325352E-2
7,357783E-2
6,384859E-2
6,287566E-2
6,644305E-2
7,422644E-2
6,611874E-2
6,157843E-2
6,319997E-2
6,611874E-2
6,060550E-2
5,833535E-2
6,384859E-2
6,092981E-2
5,022765E-2
5,347073E-2
5,930827E-2
5,671381E-2
5,022765E-2
5,055195E-2
5,120057E-2
4,309287E-2
4,211994E-2
4,439010E-2
4,893041E-2
3,822825E-2
3,368793E-2
3,693101E-2
3,433655E-2
2,914762E-2
3,239070E-2
3,628240E-2
3,271501E-2
2,525592E-2
3,141778E-2
4,082271E-2
3,498517E-2
3,206639E-2
3,563378E-2
3,822825E-2
2,785039E-2
2,720177E-2
3,271501E-2
3,790394E-2
3,401224E-2
3,109347E-2
3,336362E-2
3,076916E-2
2,720177E-2
2,752608E-2
3,466086E-2
3,044485E-2
2,331007E-2
2,622885E-2
2,752608E-2
2,168853E-2
2,168853E-2
2,493161E-2
2,914762E-2
2,071561E-2
1,941838E-2
2,460731E-2
2,460731E-2
1,876976E-2
1,812114E-2
2,201284E-2
2,006699E-2
1,682391E-2
1,941838E-2
2,785039E-2
2,331007E-2
1,552668E-2
1,974268E-2
2,687746E-2
2,395869E-2
2,460731E-2
2,752608E-2
2,849900E-2
2,039130E-2
2,233715E-2
2,720177E-2
3,012054E-2
2,039130E-2
1,163498E-2
1,390514E-2
1,422945E-2
1,163498E-2
1,358083E-2
1,974268E-2
1,552668E-2
6,121744E-3
1,001344E-2
1,617530E-2
1,131067E-2
1,066206E-2
1,617530E-2
2,103992E-2
1,390514E-2
1,714822E-2
2,298577E-2
3,076916E-2
2,622885E-2
2,395869E-2
2,817469E-2
2,622885E-2
2,460731E-2
2,752608E-2
3,563378E-2
3,401224E-2
2,525592E-2
2,720177E-2
3,174208E-2
2,687746E-2
2,655315E-2
3,141778E-2
3,466086E-2
2,331007E-2
2,720177E-2
3,530947E-2
3,563378E-2
2,752608E-2
2,428300E-2
2,785039E-2
2,947193E-2
2,460731E-2
2,590454E-2
3,466086E-2
3,109347E-2
2,233715E-2
2,525592E-2
3,012054E-2
2,655315E-2
2,687746E-2
2,752608E-2
2,914762E-2
1,779684E-2
1,876976E-2
2,428300E-2
2,558023E-2
2,039130E-2
2,006699E-2
2,331007E-2
1,909407E-2
1,390514E-2
1,422945E-2
2,168853E-2
1,747253E-2
1,033775E-2
1,325652E-2
2,039130E-2
1,520237E-2
1,228360E-2
1,682391E-2
1,844545E-2
1,001344E-2
6,446052E-3
1,001344E-2
1,390514E-2
7,094669E-3
6,121744E-3
9,689133E-3
6,446052E-3
1,905739E-3
1,905739E-3
8,716209E-3
4,824512E-3
-3,931807E-3
-1,013034E-3
6,121744E-3
2,554355E-3
-3,644176E-4
1,905739E-3
2,554355E-3
-5,229039E-3
-4,256115E-3
-6,887257E-4
3,851588E-3
-1,661650E-3
-3,931807E-3
-4,010948E-5
-1,985958E-3
-5,553347E-3
-3,607499E-3
7,743285E-3
4,500204E-3
-1,661650E-3
2,554355E-3
1,001344E-2
6,770361E-3
8,391901E-3
1,390514E-2
1,682391E-2
6,121744E-3
2,230047E-3
3,851588E-3
1,098637E-2
9,364825E-3
7,094669E-3
7,094669E-3
5,797436E-3
9,328148E-4
9,328148E-4
7,094669E-3
3,851588E-3
-2,634574E-3
9,328148E-4
8,716209E-3
6,446052E-3
9,364825E-3
1,293221E-2
1,714822E-2
1,001344E-2
1,163498E-2
2,071561E-2
2,849900E-2
2,331007E-2
2,233715E-2
2,558023E-2
2,752608E-2
2,331007E-2
2,720177E-2
3,530947E-2
3,303932E-2
2,233715E-2
2,460731E-2
3,206639E-2
3,044485E-2
2,785039E-2
2,979624E-2
3,012054E-2
2,136422E-2
1,974268E-2
2,525592E-2
2,817469E-2
1,714822E-2
1,487806E-2
1,747253E-2
1,714822E-2
1,001344E-2
1,033775E-2
1,585099E-2
1,455375E-2
4,500204E-3
7,418977E-3
1,649960E-2
1,455375E-2
1,293221E-2
1,909407E-2
2,590454E-2
2,136422E-2
2,590454E-2
3,563378E-2
4,763318E-2
4,698456E-2
5,282211E-2
6,449720E-2
6,806459E-2
7,065906E-2
8,071261E-2
9,368493E-2
9,271201E-2
9,141477E-2
9,725232E-2
1,047114E-1
1,043871E-1
1,030899E-1
1,060086E-1
1,082788E-1
9,692801E-2
9,660370E-2
9,725232E-2
9,725232E-2
8,687446E-2
8,168553E-2
8,038830E-2
7,098336E-2
6,319997E-2
5,995689E-2
6,384859E-2
5,671381E-2
4,503872E-2
4,276856E-2
4,211994E-2
2,979624E-2
2,331007E-2
2,266146E-2
2,071561E-2
6,121744E-3
4,824512E-3
7,743285E-3
2,841986E-4
-6,850580E-3
-1,625551E-2
-2,468752E-2
-3,571400E-2
-3,863277E-2
-3,668692E-2
-3,084938E-2
-3,668692E-2
-4,641617E-2
-4,511893E-2
-4,284878E-2
-4,965925E-2
-5,095648E-2
-4,609186E-2
-4,511893E-2
-5,484818E-2
-4,998356E-2
-4,317309E-2
-4,511893E-2
-5,095648E-2
-4,836202E-2
-4,382170E-2
-4,771340E-2
-5,030786E-2
-4,771340E-2
-4,057862E-2
-4,609186E-2
-5,387525E-2
-5,063217E-2
-4,706478E-2
-5,063217E-2
-4,933494E-2
-4,187585E-2
-4,284878E-2
-5,387525E-2
-5,387525E-2
-5,030786E-2
-4,641617E-2
-4,901063E-2
-4,965925E-2
-4,641617E-2
-5,095648E-2
-5,355095E-2
-5,160510E-2
-4,836202E-2
-5,452387E-2
-5,971280E-2
-5,452387E-2
-4,738909E-2
-4,901063E-2
-5,095648E-2
-4,544324E-2
-4,317309E-2
-5,095648E-2
-5,290233E-2
-5,257802E-2
-4,868632E-2
-5,225371E-2
-5,063217E-2
-4,511893E-2
-4,771340E-2
-4,933494E-2
-4,511893E-2
-4,090293E-2
-4,479463E-2
-4,901063E-2
-4,544324E-2
-3,863277E-2
-3,798416E-2
-3,765985E-2
-3,279523E-2
-2,987645E-2
-3,733554E-2
-3,441677E-2
-2,728199E-2
-2,403891E-2
-2,728199E-2
-2,793061E-2
-2,468752E-2
-2,728199E-2
-3,149799E-2
-2,598476E-2
-1,593121E-2
-2,112014E-2
-2,760630E-2
-2,079583E-2
-1,463397E-2
-1,820136E-2
-1,560690E-2
-1,074228E-2
-6,201963E-3
-1,593121E-2
-1,560690E-2
-6,526271E-3
-1,985958E-3
-6,850580E-3
-7,174888E-3
-4,904731E-3
-8,796428E-3
-1,074228E-2
-6,850580E-3
-4,010948E-5
-2,634574E-3
-9,769352E-3
-6,526271E-3
-3,644176E-4
-5,877655E-3
-6,201963E-3
-1,013034E-3
1,905739E-3
-5,229039E-3
-3,931807E-3
1,581431E-3
4,824512E-3
2,841986E-4
-4,010948E-5
8,067593E-3
7,094669E-3
2,878663E-3
5,473128E-3
1,358083E-2
1,033775E-2
3,202971E-3
8,067593E-3
1,293221E-2
8,716209E-3
8,391901E-3
1,520237E-2
1,909407E-2
1,066206E-2
1,195929E-2
1,747253E-2
1,747253E-2
1,228360E-2
1,422945E-2
1,747253E-2
1,779684E-2
1,422945E-2
1,876976E-2
2,720177E-2
2,363438E-2
1,487806E-2
1,909407E-2
2,266146E-2
1,390514E-2
1,228360E-2
1,487806E-2
1,747253E-2
8,067593E-3
5,797436E-3
1,098637E-2
1,293221E-2
7,418977E-3
7,094669E-3
9,364825E-3
5,797436E-3
6,121744E-3
9,040517E-3
1,747253E-2
1,455375E-2
9,689133E-3
1,682391E-2
2,655315E-2
2,558023E-2
2,817469E-2
3,174208E-2
3,401224E-2
2,752608E-2
3,303932E-2
3,855255E-2
4,341718E-2
3,952548E-2
3,757963E-2
4,211994E-2
3,790394E-2
3,563378E-2
3,693101E-2
4,406579E-2
4,244425E-2
3,530947E-2
3,693101E-2
4,601164E-2
4,017409E-2
4,049840E-2
4,633595E-2
4,601164E-2
3,628240E-2
3,822825E-2
4,179564E-2
4,406579E-2
3,920117E-2
3,887686E-2
4,211994E-2
4,276856E-2
3,660671E-2
3,595809E-2
4,503872E-2
4,049840E-2
3,401224E-2
3,693101E-2
4,017409E-2
3,693101E-2
3,466086E-2
4,114702E-2
4,568733E-2
3,790394E-2
3,887686E-2
4,601164E-2
5,087626E-2
4,341718E-2
4,341718E-2
4,601164E-2
4,341718E-2
4,017409E-2
4,439010E-2
5,217349E-2
4,633595E-2
3,887686E-2
4,244425E-2
4,698456E-2
3,822825E-2
3,368793E-2
3,336362E-2
2,655315E-2
1,325652E-2
1,325652E-2
2,039130E-2
2,590454E-2
1,714822E-2
1,195929E-2
1,390514E-2
1,325652E-2
9,040517E-3
1,033775E-2
1,974268E-2
2,168853E-2
1,520237E-2
2,006699E-2
2,817469E-2
2,590454E-2
3,044485E-2
3,693101E-2
4,179564E-2
3,530947E-2
3,855255E-2
4,536302E-2
4,730887E-2
3,984979E-2
3,920117E-2
4,471441E-2
4,309287E-2
3,920117E-2
4,309287E-2
4,957903E-2
4,763318E-2
3,660671E-2
3,336362E-2
3,725532E-2
3,466086E-2
3,303932E-2
3,757963E-2
4,082271E-2
2,979624E-2
3,076916E-2
3,466086E-2
3,952548E-2
3,498517E-2
2,882331E-2
3,109347E-2
3,401224E-2
3,336362E-2
3,887686E-2
4,893041E-2
4,536302E-2
3,563378E-2
3,044485E-2
3,433655E-2
3,271501E-2
3,303932E-2
3,498517E-2
3,725532E-2
2,817469E-2
2,655315E-2
3,141778E-2
3,498517E-2
2,752608E-2
2,395869E-2
2,687746E-2
2,558023E-2
2,655315E-2
2,914762E-2
3,660671E-2
3,466086E-2
2,947193E-2
3,498517E-2
4,244425E-2
3,660671E-2
3,628240E-2
4,017409E-2
4,147133E-2
3,271501E-2
3,530947E-2
3,628240E-2
3,920117E-2
3,239070E-2
3,466086E-2
3,725532E-2
3,530947E-2
3,336362E-2
3,466086E-2
4,211994E-2
3,984979E-2
3,174208E-2
3,498517E-2
4,179564E-2
3,952548E-2
3,563378E-2
3,887686E-2
4,017409E-2
2,006699E-2
2,039130E-2
2,882331E-2
3,303932E-2
2,622885E-2
2,266146E-2
2,525592E-2
2,071561E-2
1,422945E-2
1,390514E-2
2,266146E-2
1,812114E-2
1,293221E-2
1,844545E-2
2,655315E-2
2,687746E-2
2,752608E-2
3,109347E-2
3,433655E-2
2,752608E-2
2,914762E-2
3,498517E-2
3,952548E-2
3,660671E-2
3,628240E-2
3,952548E-2
3,595809E-2
3,109347E-2
3,336362E-2
4,049840E-2
3,757963E-2
2,785039E-2
3,076916E-2
3,725532E-2
3,076916E-2
3,109347E-2
3,498517E-2
3,757963E-2
2,882331E-2
2,752608E-2
3,336362E-2
3,660671E-2
2,817469E-2
2,039130E-2
1,714822E-2
1,228360E-2
1,066206E-2
1,293221E-2
1,714822E-2
9,689133E-3
6,085067E-4
2,554355E-3
1,390514E-2
1,131067E-2
1,228360E-2
2,233715E-2
3,887686E-2
4,471441E-2
7,065906E-2
1,073059E-1
1,209268E-1
1,167108E-1
1,076302E-1
9,790094E-2
8,330707E-2
7,584799E-2
7,617229E-2
8,103691E-2
6,774028E-2
5,606519E-2
4,698456E-2
2,817469E-2
1,257123E-3
-1,787705E-2
-3,311954E-2
-4,674048E-2
-6,457742E-2
-6,619896E-2
-6,165865E-2
-5,841557E-2
-5,906418E-2
-5,063217E-2
-3,798416E-2
-3,474108E-2
-3,117369E-2
-2,630907E-2
-9,445044E-3
-6,850580E-3
-8,796428E-3
1,257123E-3
8,391901E-3
2,878663E-3
4,175896E-3
1,131067E-2
1,455375E-2
4,175896E-3
4,500204E-3
1,195929E-2
1,909407E-2
1,747253E-2
1,941838E-2
2,655315E-2
2,395869E-2
2,493161E-2
3,109347E-2
3,952548E-2
3,530947E-2
3,012054E-2
3,401224E-2
4,276856E-2
3,952548E-2
4,179564E-2
4,957903E-2
5,055195E-2
3,952548E-2
4,374148E-2
5,087626E-2
5,314642E-2
4,990334E-2
4,957903E-2
5,249780E-2
4,893041E-2
4,406579E-2
4,795749E-2
5,606519E-2
4,893041E-2
4,082271E-2
4,114702E-2
4,568733E-2
4,082271E-2
3,595809E-2
3,628240E-2
3,401224E-2
2,655315E-2
2,622885E-2
3,174208E-2
2,817469E-2
2,298577E-2
2,006699E-2
2,071561E-2
1,358083E-2
1,228360E-2
1,682391E-2
2,266146E-2
1,260791E-2
1,581431E-3
4,824512E-3
8,716209E-3
6,121744E-3
6,770361E-3
1,163498E-2
1,163498E-2
4,175896E-3
9,364825E-3
1,001344E-2
-4,256115E-3
-2,079583E-2
-2,825491E-2
-3,960570E-2
-6,263157E-2
-7,657682E-2
-5,128079E-2
-8,472120E-3
2,947193E-2
1,102246E-1
2,564876E-1
4,361543E-1
6,271718E-1
8,282428E-1
9,842350E-1
1,087365E+0
1,085095E+0
9,923427E-1
8,694299E-1
7,831640E-1
7,085731E-1
6,404684E-1
5,820929E-1
4,718282E-1
3,135658E-1
1,326019E-1
-6,587465E-2
-2,990522E-1
-5,413103E-1
-7,547050E-1
-9,259397E-1
-1,048204E+0
-1,105606E+0
-1,104633E+0
-1,061500E+0
-9,959902E-1
-9,032381E-1
-7,900546E-1
-6,807628E-1
-5,737411E-1
-4,735299E-1
-3,859667E-1
-3,214294E-1
-2,633783E-1
-2,121376E-1
-1,680317E-1
-1,456544E-1
-1,268446E-1
-1,034944E-1
-8,598175E-2
-7,560390E-2
-5,646972E-2
-3,214661E-2
-1,917429E-2
-1,333674E-2
4,500204E-3
2,331007E-2
3,336362E-2
4,147133E-2
5,282211E-2
6,319997E-2
6,287566E-2
6,579443E-2
7,455075E-2
7,973968E-2
7,228060E-2
7,325352E-2
7,617229E-2
7,811814E-2
7,390214E-2
7,422644E-2
8,265846E-2
8,136122E-2
7,098336E-2
7,228060E-2
7,876676E-2
7,552368E-2
7,130767E-2
7,357783E-2
7,519937E-2
6,774028E-2
6,579443E-2
6,676736E-2
7,065906E-2
6,384859E-2
5,865966E-2
6,125412E-2
5,703812E-2
5,184919E-2
5,249780E-2
5,314642E-2
4,439010E-2
3,433655E-2
3,855255E-2
4,406579E-2
4,082271E-2
3,920117E-2
4,017409E-2
3,498517E-2
1,682391E-2
1,617530E-2
2,103992E-2
2,785039E-2
2,201284E-2
1,844545E-2
2,136422E-2
1,876976E-2
1,487806E-2
1,779684E-2
2,622885E-2
2,363438E-2
1,585099E-2
2,006699E-2
3,044485E-2
2,849900E-2
2,785039E-2
3,498517E-2
3,984979E-2
3,076916E-2
3,498517E-2
4,179564E-2
4,341718E-2
3,920117E-2
3,920117E-2
4,114702E-2
4,017409E-2
3,693101E-2
3,887686E-2
4,730887E-2
4,147133E-2
3,368793E-2
3,401224E-2
3,790394E-2
3,433655E-2
3,660671E-2
4,049840E-2
4,017409E-2
3,206639E-2
3,141778E-2
3,725532E-2
4,082271E-2
3,595809E-2
3,303932E-2
3,433655E-2
3,076916E-2
2,331007E-2
2,136422E-2
2,785039E-2
2,525592E-2
1,974268E-2
2,071561E-2
2,460731E-2
1,974268E-2
1,812114E-2
2,201284E-2
1,941838E-2
1,033775E-2
1,520237E-2
2,428300E-2
2,590454E-2
2,168853E-2
2,136422E-2
2,752608E-2
2,525592E-2
2,298577E-2
2,590454E-2
3,595809E-2
3,174208E-2
2,785039E-2
2,979624E-2
3,239070E-2
2,979624E-2
2,882331E-2
3,433655E-2
3,401224E-2
2,428300E-2
2,687746E-2
3,563378E-2
3,433655E-2
3,109347E-2
3,174208E-2
3,563378E-2
3,044485E-2
3,012054E-2
3,336362E-2
3,628240E-2
2,947193E-2
2,460731E-2
3,044485E-2
2,947193E-2
2,071561E-2
2,428300E-2
3,012054E-2
2,752608E-2
1,682391E-2
1,779684E-2
2,298577E-2
2,266146E-2
1,617530E-2
1,422945E-2
1,779684E-2
1,163498E-2
1,001344E-2
1,260791E-2
1,974268E-2
1,617530E-2
8,716209E-3
1,033775E-2
1,617530E-2
8,391901E-3
1,066206E-2
1,422945E-2
1,422945E-2
4,500204E-3
6,446052E-3
1,390514E-2
1,585099E-2
6,770361E-3
4,500204E-3
8,067593E-3
6,770361E-3
1,905739E-3
2,230047E-3
9,689133E-3
4,824512E-3
-4,010948E-5
4,500204E-3
1,066206E-2
4,500204E-3
2,230047E-3
6,121744E-3
7,418977E-3
-3,644176E-4
2,878663E-3
1,098637E-2
1,358083E-2
6,121744E-3
3,202971E-3
6,770361E-3
7,094669E-3
4,500204E-3
6,121744E-3
1,422945E-2
1,098637E-2
9,328148E-4
6,770361E-3
1,487806E-2
1,066206E-2
8,067593E-3
1,098637E-2
1,098637E-2
3,202971E-3
4,500204E-3
8,716209E-3
1,098637E-2
1,581431E-3
2,841986E-4
5,148820E-3
5,797436E-3
2,554355E-3
2,878663E-3
9,689133E-3
6,121744E-3
-3,607499E-3
1,905739E-3
1,195929E-2
8,391901E-3
9,040517E-3
1,649960E-2
1,974268E-2
1,163498E-2
1,552668E-2
2,136422E-2
2,525592E-2
2,039130E-2
2,006699E-2
2,525592E-2
2,558023E-2
2,168853E-2
2,525592E-2
2,947193E-2
2,752608E-2
1,747253E-2
1,876976E-2
2,817469E-2
2,785039E-2
2,558023E-2
2,752608E-2
2,817469E-2
1,649960E-2
1,714822E-2
2,136422E-2
2,655315E-2
2,071561E-2
1,552668E-2
1,844545E-2
2,168853E-2
1,487806E-2
1,195929E-2
1,455375E-2
1,585099E-2
6,446052E-3
8,716209E-3
1,228360E-2
1,066206E-2
6,121744E-3
4,500204E-3
5,473128E-3
-1,661650E-3
-4,904731E-3
9,328148E-4
1,066206E-2
[truncated: 7,255,112 more chars]
