# Supplementary material for: Etomidate as an anesthetic in Colossoma macropomum: Behavioral and electrophysiological data complement each other as a tool to assess anesthetic safety
Source: PLoS One. 2024 Aug 6;19(8):e0305093. doi: 10.1371/journal.pone.0305093 (PMC11302908; doi:10.1371/journal.pone.0305093)
Supplement: S1 File — (ZIP) [file pone.0305093.s001.zip › Voltage_1.37.txt]

channel names:
01/01/2004 04:25:09 etomidato - Voltage 1 - Dev1_ai1
start times:
01/01/2004 04:25:21,047195
dt:
0,001000
data:
7,130767E-2
7,455075E-2
6,514582E-2
6,449720E-2
6,936182E-2
7,455075E-2
6,838890E-2
6,644305E-2
7,357783E-2
6,968613E-2
6,482151E-2
6,936182E-2
7,779383E-2
7,487506E-2
6,903752E-2
7,228060E-2
7,779383E-2
7,260490E-2
7,325352E-2
7,649660E-2
7,844245E-2
6,709167E-2
7,001044E-2
7,746953E-2
7,584799E-2
7,292921E-2
7,390214E-2
7,552368E-2
6,741597E-2
6,774028E-2
7,390214E-2
8,038830E-2
7,422644E-2
6,644305E-2
6,709167E-2
7,065906E-2
6,774028E-2
7,195629E-2
7,746953E-2
7,390214E-2
6,449720E-2
6,644305E-2
7,033475E-2
6,579443E-2
6,157843E-2
6,417289E-2
6,838890E-2
5,768673E-2
5,703812E-2
6,190274E-2
6,417289E-2
5,541658E-2
5,087626E-2
5,249780E-2
5,184919E-2
5,022765E-2
5,055195E-2
5,768673E-2
5,249780E-2
4,698456E-2
4,990334E-2
5,606519E-2
5,152488E-2
4,990334E-2
5,411934E-2
5,087626E-2
4,017409E-2
4,439010E-2
5,347073E-2
5,411934E-2
4,990334E-2
4,730887E-2
4,601164E-2
4,179564E-2
4,503872E-2
5,055195E-2
5,314642E-2
4,568733E-2
4,179564E-2
4,374148E-2
4,276856E-2
4,017409E-2
4,439010E-2
5,444365E-2
4,990334E-2
4,211994E-2
4,471441E-2
5,055195E-2
4,893041E-2
4,925472E-2
5,249780E-2
5,444365E-2
4,536302E-2
4,601164E-2
5,411934E-2
5,703812E-2
4,925472E-2
4,860611E-2
5,217349E-2
4,439010E-2
4,211994E-2
4,601164E-2
5,509227E-2
4,957903E-2
4,374148E-2
4,763318E-2
4,795749E-2
4,049840E-2
4,341718E-2
5,055195E-2
4,666026E-2
3,725532E-2
4,179564E-2
4,925472E-2
4,698456E-2
4,244425E-2
4,568733E-2
4,795749E-2
3,887686E-2
4,049840E-2
4,957903E-2
5,120057E-2
4,276856E-2
4,114702E-2
4,601164E-2
4,147133E-2
4,017409E-2
4,536302E-2
5,444365E-2
4,666026E-2
3,660671E-2
4,439010E-2
5,120057E-2
4,406579E-2
4,633595E-2
5,314642E-2
5,087626E-2
4,309287E-2
4,795749E-2
5,347073E-2
5,411934E-2
5,152488E-2
5,282211E-2
5,833535E-2
5,055195E-2
5,217349E-2
5,671381E-2
6,255135E-2
5,509227E-2
5,476796E-2
5,930827E-2
5,736242E-2
5,347073E-2
5,411934E-2
6,190274E-2
5,703812E-2
4,763318E-2
5,055195E-2
5,574088E-2
5,055195E-2
5,120057E-2
5,476796E-2
5,444365E-2
4,049840E-2
4,244425E-2
4,893041E-2
5,217349E-2
4,471441E-2
4,341718E-2
4,795749E-2
4,276856E-2
4,147133E-2
4,795749E-2
5,444365E-2
4,893041E-2
4,244425E-2
4,309287E-2
4,893041E-2
4,601164E-2
4,698456E-2
5,282211E-2
5,282211E-2
4,082271E-2
4,536302E-2
5,184919E-2
4,860611E-2
4,536302E-2
4,536302E-2
4,763318E-2
4,211994E-2
4,017409E-2
4,309287E-2
4,666026E-2
3,822825E-2
3,206639E-2
3,401224E-2
3,368793E-2
3,044485E-2
3,109347E-2
3,433655E-2
2,979624E-2
1,779684E-2
1,682391E-2
2,298577E-2
1,682391E-2
1,358083E-2
2,103992E-2
2,687746E-2
2,071561E-2
2,331007E-2
3,336362E-2
4,828180E-2
5,184919E-2
7,163198E-2
9,271201E-2
8,817169E-2
8,168553E-2
7,033475E-2
6,352428E-2
4,795749E-2
4,082271E-2
4,341718E-2
4,049840E-2
2,622885E-2
1,941838E-2
1,228360E-2
-6,201963E-3
-3,830846E-2
-5,582110E-2
-6,717189E-2
-7,690113E-2
-8,533314E-2
-8,630606E-2
-8,792760E-2
-9,603531E-2
-9,441377E-2
-8,857622E-2
-8,046852E-2
-8,111713E-2
-7,657682E-2
-6,717189E-2
-6,295588E-2
-6,619896E-2
-6,555034E-2
-5,841557E-2
-6,230726E-2
-7,106358E-2
-6,749619E-2
-5,582110E-2
-5,614541E-2
-5,809126E-2
-5,582110E-2
-5,419956E-2
-6,457742E-2
-6,198296E-2
-5,355095E-2
-5,517249E-2
-6,198296E-2
-6,101003E-2
-6,003711E-2
-6,425311E-2
-6,230726E-2
-5,614541E-2
-4,803771E-2
-5,582110E-2
-6,133434E-2
-5,809126E-2
-5,419956E-2
-5,873987E-2
-5,549679E-2
-4,933494E-2
-5,128079E-2
-6,068572E-2
-6,003711E-2
-5,128079E-2
-5,290233E-2
-5,744264E-2
-5,419956E-2
-4,901063E-2
-5,679403E-2
-5,679403E-2
-5,484818E-2
-4,738909E-2
-5,419956E-2
-5,971280E-2
-5,776695E-2
-5,192940E-2
-5,971280E-2
-5,971280E-2
-4,933494E-2
-5,030786E-2
-5,776695E-2
-5,290233E-2
-5,160510E-2
-5,549679E-2
-4,901063E-2
-4,382170E-2
-4,382170E-2
-5,257802E-2
-5,160510E-2
-4,674048E-2
-3,960570E-2
-4,414601E-2
-4,349739E-2
-4,284878E-2
-4,933494E-2
-4,771340E-2
-3,733554E-2
-2,306598E-2
-2,987645E-2
-3,733554E-2
-2,987645E-2
-2,176875E-2
-2,825491E-2
-2,695768E-2
-2,047152E-2
-1,917429E-2
-2,955215E-2
-2,047152E-2
-7,499196E-3
-8,472120E-3
-2,403891E-2
-2,728199E-2
-1,884998E-2
-2,176875E-2
-2,403891E-2
-2,144444E-2
-7,499196E-3
-7,174888E-3
-1,171520E-2
-1,041797E-2
-8,147812E-3
-1,366105E-2
-1,236382E-2
-3,283190E-3
-2,958882E-3
-9,120736E-3
-1,337342E-3
8,067593E-3
4,500204E-3
4,500204E-3
-4,580423E-3
-1,463397E-2
-2,987645E-2
-3,247092E-2
-3,863277E-2
-3,506538E-2
-1,917429E-2
2,233715E-2
8,395569E-2
1,449256E-1
2,435153E-1
4,001561E-1
5,902006E-1
7,838126E-1
9,855322E-1
1,146065E+0
1,230385E+0
1,206710E+0
1,122066E+0
9,991532E-1
8,616465E-1
7,199239E-1
6,073890E-1
5,036104E-1
3,677253E-1
2,000580E-1
9,040517E-3
-2,121376E-1
-4,660708E-1
-7,180582E-1
-9,366419E-1
-1,100093E+0
-1,208736E+0
-1,253491E+0
-1,232411E+0
-1,165279E+0
-1,072203E+0
-9,531816E-1
-8,185937E-1
-6,898434E-1
-5,750384E-1
-4,599090E-1
-3,506172E-1
-2,701888E-1
-2,075973E-1
-1,531135E-1
-1,073861E-1
-8,306298E-2
-5,744264E-2
-2,630907E-2
-3,644176E-4
1,455375E-2
3,595809E-2
6,060550E-2
8,168553E-2
9,757663E-2
1,189810E-1
1,494659E-1
1,621139E-1
1,728161E-1
1,909774E-1
2,052469E-1
2,062198E-1
2,114088E-1
2,214623E-1
2,282728E-1
2,221109E-1
2,295700E-1
2,376777E-1
2,402722E-1
2,337860E-1
2,350833E-1
2,409208E-1
2,305429E-1
2,276242E-1
2,308673E-1
2,324888E-1
2,237325E-1
2,172463E-1
2,175706E-1
2,140032E-1
2,055712E-1
2,033011E-1
2,058955E-1
1,977878E-1
1,831940E-1
1,831940E-1
1,838426E-1
1,776807E-1
1,734647E-1
1,692487E-1
1,637355E-1
1,429798E-1
1,368179E-1
1,410339E-1
1,446013E-1
1,351964E-1
1,274130E-1
1,264400E-1
1,118462E-1
1,030899E-1
1,060086E-1
1,115219E-1
1,014683E-1
8,979323E-2
9,141477E-2
9,498216E-2
8,979323E-2
9,076616E-2
9,465786E-2
9,109047E-2
7,973968E-2
8,136122E-2
8,784739E-2
8,071261E-2
7,941537E-2
8,136122E-2
8,038830E-2
7,001044E-2
7,098336E-2
7,455075E-2
7,357783E-2
6,547013E-2
6,255135E-2
6,417289E-2
6,060550E-2
5,736242E-2
5,930827E-2
6,547013E-2
5,541658E-2
4,990334E-2
5,476796E-2
5,671381E-2
5,120057E-2
4,925472E-2
5,541658E-2
5,703812E-2
4,698456E-2
4,893041E-2
5,476796E-2
5,541658E-2
4,925472E-2
5,087626E-2
5,347073E-2
4,601164E-2
4,471441E-2
4,730887E-2
5,638950E-2
4,990334E-2
4,374148E-2
4,763318E-2
5,055195E-2
4,730887E-2
4,828180E-2
5,217349E-2
4,990334E-2
4,244425E-2
4,893041E-2
5,671381E-2
5,671381E-2
5,541658E-2
5,801104E-2
6,319997E-2
5,671381E-2
5,736242E-2
6,319997E-2
6,774028E-2
6,060550E-2
6,092981E-2
6,482151E-2
6,644305E-2
6,060550E-2
6,060550E-2
6,514582E-2
6,255135E-2
5,152488E-2
5,379503E-2
5,963258E-2
5,411934E-2
5,055195E-2
5,184919E-2
5,120057E-2
4,179564E-2
3,984979E-2
4,374148E-2
4,860611E-2
3,984979E-2
3,303932E-2
3,466086E-2
3,401224E-2
2,590454E-2
2,882331E-2
3,303932E-2
2,720177E-2
1,876976E-2
1,812114E-2
2,428300E-2
2,266146E-2
1,779684E-2
1,876976E-2
1,747253E-2
8,716209E-3
9,364825E-3
1,422945E-2
1,682391E-2
9,689133E-3
6,121744E-3
5,148820E-3
2,878663E-3
1,257123E-3
1,905739E-3
1,066206E-2
3,851588E-3
-3,931807E-3
-1,985958E-3
2,841986E-4
-5,229039E-3
-3,931807E-3
6,085067E-4
-1,337342E-3
-1,106658E-2
-7,823504E-3
-4,256115E-3
-6,201963E-3
-1,106658E-2
-1,009366E-2
-5,553347E-3
-1,398536E-2
-1,690413E-2
-1,301243E-2
-7,174888E-3
-1,398536E-2
-2,014721E-2
-1,722844E-2
-1,398536E-2
-1,722844E-2
-1,820136E-2
-1,171520E-2
-1,366105E-2
-2,533614E-2
-2,241737E-2
-1,690413E-2
-1,982290E-2
-2,112014E-2
-1,755275E-2
-1,657982E-2
-2,598476E-2
-2,663337E-2
-2,079583E-2
-1,917429E-2
-2,501183E-2
-2,468752E-2
-2,112014E-2
-2,728199E-2
-3,052507E-2
-2,857922E-2
-2,306598E-2
-2,630907E-2
-3,182230E-2
-2,857922E-2
-2,468752E-2
-2,955215E-2
-2,987645E-2
-2,403891E-2
-2,468752E-2
-3,376815E-2
-3,247092E-2
-2,274168E-2
-2,403891E-2
-2,922784E-2
-2,793061E-2
-2,468752E-2
-3,084938E-2
-3,084938E-2
-2,501183E-2
-1,884998E-2
-2,857922E-2
-3,344384E-2
-3,020076E-2
-3,084938E-2
-3,603831E-2
-3,668692E-2
-3,020076E-2
-3,506538E-2
-4,349739E-2
-4,155155E-2
-3,571400E-2
-3,993001E-2
-4,284878E-2
-3,993001E-2
-4,090293E-2
-5,160510E-2
-4,998356E-2
-4,382170E-2
-4,220016E-2
-4,836202E-2
-5,160510E-2
-4,901063E-2
-5,257802E-2
-5,582110E-2
-5,192940E-2
-4,447032E-2
-5,063217E-2
-5,841557E-2
-5,517249E-2
-5,290233E-2
-5,809126E-2
-5,744264E-2
-5,128079E-2
-4,965925E-2
-6,101003E-2
-5,744264E-2
-4,901063E-2
-4,576755E-2
-4,544324E-2
-4,090293E-2
-3,084938E-2
-3,020076E-2
-2,501183E-2
-1,366105E-2
1,581431E-3
3,202971E-3
6,770361E-3
1,779684E-2
2,849900E-2
3,076916E-2
3,822825E-2
5,055195E-2
5,476796E-2
4,925472E-2
5,249780E-2
6,028120E-2
5,865966E-2
5,638950E-2
5,671381E-2
5,476796E-2
4,439010E-2
4,147133E-2
4,114702E-2
4,082271E-2
3,109347E-2
2,331007E-2
2,103992E-2
1,617530E-2
8,067593E-3
6,770361E-3
1,033775E-2
2,554355E-3
-1,236382E-2
-1,657982E-2
-1,593121E-2
-2,274168E-2
-2,501183E-2
-2,176875E-2
-2,436322E-2
-3,830846E-2
-3,668692E-2
-3,506538E-2
-3,376815E-2
-3,830846E-2
-4,187585E-2
-3,765985E-2
-3,636262E-2
-3,603831E-2
-3,117369E-2
-2,047152E-2
-2,209306E-2
-2,176875E-2
-1,755275E-2
-1,463397E-2
-1,690413E-2
-1,171520E-2
-4,904731E-3
-5,553347E-3
-1,074228E-2
-5,553347E-3
2,554355E-3
-6,887257E-4
-3,644176E-4
3,851588E-3
7,094669E-3
-3,283190E-3
-3,283190E-3
2,554355E-3
1,001344E-2
6,446052E-3
3,527280E-3
9,689133E-3
9,040517E-3
5,797436E-3
6,770361E-3
1,649960E-2
1,552668E-2
8,067593E-3
1,098637E-2
1,325652E-2
6,121744E-3
7,094669E-3
1,260791E-2
1,358083E-2
3,202971E-3
3,527280E-3
8,391901E-3
1,001344E-2
3,202971E-3
-1,013034E-3
1,581431E-3
-2,634574E-3
-5,229039E-3
-3,607499E-3
5,148820E-3
-4,010948E-5
-6,850580E-3
-5,229039E-3
-1,985958E-3
-7,823504E-3
-6,201963E-3
1,581431E-3
-6,887257E-4
-1,009366E-2
-7,499196E-3
-1,013034E-3
-4,904731E-3
-6,850580E-3
-2,958882E-3
1,581431E-3
-9,120736E-3
-9,120736E-3
-4,256115E-3
-6,887257E-4
-6,850580E-3
-7,823504E-3
-6,850580E-3
-7,499196E-3
-1,106658E-2
-7,823504E-3
2,841986E-4
-7,174888E-3
-1,690413E-2
-1,430967E-2
-7,499196E-3
-1,106658E-2
-1,041797E-2
-6,526271E-3
-9,445044E-3
-1,949860E-2
-1,755275E-2
-1,366105E-2
-1,074228E-2
-1,755275E-2
-2,112014E-2
-1,560690E-2
-2,079583E-2
-2,403891E-2
-2,241737E-2
-1,463397E-2
-2,047152E-2
-2,760630E-2
-2,371460E-2
-2,176875E-2
-2,533614E-2
-2,371460E-2
-1,625551E-2
-2,047152E-2
-2,857922E-2
-2,371460E-2
-1,755275E-2
-2,371460E-2
-2,274168E-2
-1,755275E-2
-1,333674E-2
-2,144444E-2
-1,982290E-2
-1,301243E-2
-1,203951E-2
-1,463397E-2
-1,301243E-2
-7,174888E-3
-1,333674E-2
-1,884998E-2
-1,787705E-2
-9,120736E-3
-1,560690E-2
-2,274168E-2
-2,047152E-2
-1,398536E-2
-1,755275E-2
-2,176875E-2
-1,949860E-2
-2,047152E-2
-2,987645E-2
-2,922784E-2
-2,403891E-2
-2,436322E-2
-2,857922E-2
-2,598476E-2
-2,468752E-2
-2,825491E-2
-3,117369E-2
-2,663337E-2
-1,884998E-2
-2,403891E-2
-2,890353E-2
-2,274168E-2
-1,787705E-2
-2,598476E-2
-2,306598E-2
-1,366105E-2
-1,463397E-2
-2,403891E-2
-1,949860E-2
-1,203951E-2
-1,171520E-2
-1,690413E-2
-1,236382E-2
-5,877655E-3
-1,495828E-2
-1,333674E-2
-8,147812E-3
-2,310266E-3
-9,445044E-3
-9,445044E-3
-3,931807E-3
-4,256115E-3
-9,120736E-3
-7,499196E-3
2,841986E-4
-4,010948E-5
-6,850580E-3
-4,256115E-3
1,905739E-3
-4,010948E-5
2,841986E-4
5,148820E-3
5,473128E-3
-7,174888E-3
-4,904731E-3
2,878663E-3
7,094669E-3
1,581431E-3
-6,887257E-4
1,905739E-3
-2,310266E-3
-5,877655E-3
-1,337342E-3
9,040517E-3
5,473128E-3
-6,887257E-4
2,230047E-3
8,067593E-3
1,905739E-3
2,878663E-3
1,033775E-2
1,033775E-2
-6,887257E-4
-1,013034E-3
8,391901E-3
9,040517E-3
3,527280E-3
3,202971E-3
1,581431E-3
-2,144444E-2
-4,576755E-2
-5,971280E-2
-5,906418E-2
-6,555034E-2
-7,106358E-2
-7,073927E-2
-7,527959E-2
-8,663037E-2
-9,344084E-2
-9,214361E-2
-9,571100E-2
-9,830546E-2
-9,376515E-2
-8,144144E-2
-7,657682E-2
-6,652327E-2
-5,128079E-2
-3,506538E-2
-3,182230E-2
-1,852567E-2
-4,256115E-3
6,446052E-3
8,067593E-3
1,487806E-2
2,395869E-2
2,687746E-2
2,622885E-2
3,303932E-2
4,439010E-2
4,309287E-2
3,693101E-2
4,211994E-2
4,925472E-2
4,633595E-2
4,795749E-2
5,411934E-2
5,379503E-2
4,211994E-2
4,536302E-2
5,476796E-2
5,930827E-2
5,379503E-2
5,606519E-2
6,092981E-2
5,411934E-2
5,249780E-2
5,963258E-2
6,644305E-2
6,028120E-2
5,411934E-2
5,736242E-2
5,898396E-2
5,411934E-2
5,606519E-2
6,352428E-2
5,963258E-2
4,925472E-2
5,184919E-2
5,671381E-2
5,249780E-2
5,022765E-2
5,217349E-2
5,314642E-2
4,471441E-2
4,698456E-2
5,444365E-2
5,606519E-2
4,795749E-2
4,503872E-2
4,893041E-2
4,406579E-2
4,211994E-2
4,666026E-2
5,282211E-2
4,730887E-2
3,855255E-2
4,244425E-2
4,471441E-2
3,725532E-2
3,693101E-2
4,244425E-2
3,790394E-2
2,687746E-2
3,141778E-2
3,757963E-2
3,466086E-2
3,109347E-2
3,368793E-2
3,660671E-2
2,655315E-2
2,266146E-2
2,687746E-2
3,498517E-2
2,849900E-2
2,785039E-2
2,914762E-2
2,331007E-2
1,941838E-2
2,655315E-2
3,660671E-2
3,239070E-2
2,363438E-2
2,687746E-2
3,401224E-2
2,882331E-2
2,687746E-2
3,044485E-2
3,271501E-2
2,298577E-2
2,720177E-2
3,433655E-2
3,498517E-2
2,720177E-2
2,428300E-2
2,914762E-2
2,460731E-2
2,395869E-2
2,395869E-2
2,752608E-2
1,682391E-2
2,841986E-4
-2,634574E-3
1,131067E-2
2,298577E-2
3,368793E-2
3,466086E-2
3,239070E-2
3,952548E-2
6,092981E-2
8,882031E-2
1,144406E-1
1,202782E-1
1,225484E-1
1,244942E-1
1,082788E-1
1,050357E-1
1,115219E-1
1,160622E-1
1,073059E-1
9,563078E-2
8,655015E-2
6,611874E-2
4,211994E-2
2,622885E-2
9,689133E-3
-2,144444E-2
-4,544324E-2
-5,452387E-2
-5,971280E-2
-7,333374E-2
-7,819836E-2
-7,268512E-2
-7,073927E-2
-7,949559E-2
-7,300943E-2
-5,841557E-2
-5,128079E-2
-4,933494E-2
-4,382170E-2
-3,571400E-2
-3,701123E-2
-3,960570E-2
-3,344384E-2
-2,274168E-2
-2,630907E-2
-3,052507E-2
-2,630907E-2
-2,339029E-2
-2,857922E-2
-2,663337E-2
-2,209306E-2
-2,468752E-2
-3,409246E-2
-3,214661E-2
-2,436322E-2
-2,274168E-2
-2,598476E-2
-2,436322E-2
-2,274168E-2
-3,344384E-2
-3,506538E-2
-2,760630E-2
-2,209306E-2
-2,533614E-2
-1,917429E-2
-1,009366E-2
-1,203951E-2
-1,560690E-2
-1,301243E-2
-1,985958E-3
-3,931807E-3
-3,931807E-3
4,500204E-3
8,391901E-3
5,148820E-3
1,066206E-2
1,682391E-2
1,974268E-2
1,487806E-2
1,747253E-2
2,363438E-2
3,141778E-2
3,336362E-2
3,563378E-2
3,563378E-2
2,590454E-2
2,525592E-2
2,979624E-2
3,725532E-2
3,855255E-2
3,920117E-2
4,147133E-2
4,536302E-2
4,309287E-2
4,374148E-2
4,893041E-2
4,439010E-2
3,141778E-2
3,757963E-2
4,309287E-2
3,595809E-2
2,882331E-2
2,817469E-2
3,109347E-2
2,720177E-2
2,979624E-2
3,401224E-2
3,076916E-2
1,649960E-2
1,163498E-2
1,098637E-2
2,878663E-3
-5,229039E-3
-6,887257E-4
1,098637E-2
7,418977E-3
-2,958882E-3
-1,985958E-3
1,257123E-3
-4,904731E-3
-2,958882E-3
6,446052E-3
7,743285E-3
-2,634574E-3
-3,644176E-4
9,689133E-3
1,779684E-2
1,260791E-2
8,716209E-3
1,131067E-2
8,716209E-3
8,716209E-3
1,325652E-2
2,590454E-2
2,039130E-2
1,812114E-2
2,590454E-2
2,947193E-2
1,844545E-2
9,040517E-3
1,585099E-2
1,779684E-2
6,446052E-3
1,390514E-2
4,925472E-2
9,563078E-2
1,504388E-1
2,227596E-1
3,375646E-1
4,896651E-1
6,703047E-1
8,729973E-1
1,090284E+0
1,248546E+0
1,317624E+0
1,298165E+0
1,213845E+0
1,079257E+0
9,414263E-1
8,194865E-1
7,088974E-1
5,908493E-1
4,572343E-1
3,028637E-1
1,089274E-1
-1,236015E-1
-3,687784E-1
-6,146039E-1
-8,484301E-1
-1,015773E+0
-1,113390E+0
-1,151334E+0
-1,145496E+0
-1,081283E+0
-9,781533E-1
-8,652941E-1
-7,440029E-1
-6,133067E-1
-4,845564E-1
-3,811021E-1
-2,958091E-1
-2,166779E-1
-1,540865E-1
-1,154938E-1
-7,884698E-2
-4,641617E-2
-2,566045E-2
-1,755275E-2
1,257123E-3
2,233715E-2
3,271501E-2
4,276856E-2
5,930827E-2
7,682091E-2
8,038830E-2
8,946893E-2
1,040628E-1
1,157379E-1
1,144406E-1
1,173594E-1
1,222240E-1
1,241699E-1
1,209268E-1
1,199539E-1
1,270887E-1
1,222240E-1
1,124948E-1
1,147650E-1
1,209268E-1
1,115219E-1
1,069816E-1
1,102246E-1
1,086031E-1
9,952248E-2
1,001711E-1
1,021169E-1
1,017926E-1
9,530647E-2
9,109047E-2
9,336062E-2
8,719877E-2
8,233415E-2
8,363138E-2
9,011754E-2
8,103691E-2
7,260490E-2
7,163198E-2
7,325352E-2
6,449720E-2
6,092981E-2
6,417289E-2
6,579443E-2
5,476796E-2
5,638950E-2
5,963258E-2
5,801104E-2
5,217349E-2
5,282211E-2
5,574088E-2
4,633595E-2
4,763318E-2
5,120057E-2
5,574088E-2
4,763318E-2
4,211994E-2
4,471441E-2
4,795749E-2
4,374148E-2
4,536302E-2
5,055195E-2
4,633595E-2
3,530947E-2
3,855255E-2
4,341718E-2
4,049840E-2
3,693101E-2
3,822825E-2
3,920117E-2
2,785039E-2
2,817469E-2
3,401224E-2
3,693101E-2
3,076916E-2
2,752608E-2
3,044485E-2
2,882331E-2
2,493161E-2
2,785039E-2
3,498517E-2
2,914762E-2
2,233715E-2
2,395869E-2
2,947193E-2
2,525592E-2
2,687746E-2
3,076916E-2
2,914762E-2
1,876976E-2
1,812114E-2
2,428300E-2
2,233715E-2
1,390514E-2
4,824512E-3
1,905739E-3
-4,904731E-3
-3,283190E-3
3,851588E-3
8,716209E-3
1,257123E-3
-5,877655E-3
-5,229039E-3
-2,958882E-3
-7,174888E-3
-6,201963E-3
9,328148E-4
-2,310266E-3
-8,472120E-3
-1,337342E-3
1,001344E-2
8,391901E-3
6,121744E-3
9,364825E-3
1,163498E-2
2,230047E-3
-7,823504E-3
-1,820136E-2
-2,014721E-2
-2,566045E-2
-2,695768E-2
-2,274168E-2
-2,857922E-2
-3,376815E-2
-3,506538E-2
-3,149799E-2
-4,220016E-2
-5,063217E-2
-4,544324E-2
-3,960570E-2
-4,382170E-2
-3,895708E-2
-2,922784E-2
-3,603831E-2
-4,706478E-2
-3,863277E-2
-2,987645E-2
-2,728199E-2
-2,793061E-2
-2,566045E-2
-2,274168E-2
-2,760630E-2
-2,922784E-2
-2,436322E-2
-1,560690E-2
-2,176875E-2
-2,339029E-2
-1,917429E-2
-1,366105E-2
-1,690413E-2
-1,301243E-2
-1,337342E-3
-2,634574E-3
-1,236382E-2
-9,445044E-3
-1,337342E-3
-5,229039E-3
-5,229039E-3
1,257123E-3
1,257123E-3
-9,120736E-3
-7,499196E-3
-1,661650E-3
2,554355E-3
-1,985958E-3
-2,958882E-3
-2,310266E-3
-4,256115E-3
-2,958882E-3
-4,010948E-5
6,770361E-3
-6,887257E-4
-7,174888E-3
-4,256115E-3
1,581431E-3
-1,661650E-3
-1,985958E-3
1,257123E-3
-6,887257E-4
-7,499196E-3
-4,904731E-3
3,202971E-3
-1,013034E-3
-4,256115E-3
-3,283190E-3
-3,931807E-3
-1,236382E-2
-7,499196E-3
-3,644176E-4
2,878663E-3
-4,580423E-3
-8,796428E-3
-4,580423E-3
-9,120736E-3
-1,560690E-2
-1,690413E-2
-1,203951E-2
-1,593121E-2
-2,274168E-2
-1,949860E-2
-1,690413E-2
-2,241737E-2
-2,306598E-2
-1,884998E-2
-1,982290E-2
-2,987645E-2
-2,728199E-2
-2,112014E-2
-2,371460E-2
-2,533614E-2
-2,047152E-2
-1,755275E-2
-2,598476E-2
-2,274168E-2
-1,690413E-2
-1,203951E-2
-1,787705E-2
-1,884998E-2
-1,560690E-2
-2,047152E-2
-2,403891E-2
-2,047152E-2
-1,463397E-2
-1,949860E-2
-2,436322E-2
-2,176875E-2
-1,787705E-2
-2,306598E-2
-2,176875E-2
-1,657982E-2
-1,722844E-2
-2,728199E-2
-2,533614E-2
-1,949860E-2
-2,144444E-2
-2,501183E-2
-2,241737E-2
-1,982290E-2
-2,630907E-2
-2,955215E-2
-2,793061E-2
-2,176875E-2
-2,793061E-2
-3,052507E-2
-3,084938E-2
-2,890353E-2
-3,538969E-2
-3,571400E-2
-2,890353E-2
-3,117369E-2
-4,057862E-2
-3,863277E-2
-3,247092E-2
-3,701123E-2
-3,960570E-2
-3,701123E-2
-3,603831E-2
-4,609186E-2
-5,095648E-2
-4,901063E-2
-4,349739E-2
-4,706478E-2
-4,706478E-2
-3,895708E-2
-3,863277E-2
-3,960570E-2
-3,409246E-2
-1,982290E-2
-1,982290E-2
-1,917429E-2
-5,877655E-3
7,418977E-3
1,131067E-2
2,071561E-2
3,303932E-2
4,309287E-2
4,017409E-2
4,860611E-2
6,028120E-2
6,417289E-2
6,125412E-2
5,995689E-2
6,157843E-2
5,152488E-2
4,795749E-2
4,439010E-2
4,925472E-2
3,952548E-2
2,622885E-2
2,363438E-2
1,941838E-2
8,391901E-3
3,851588E-3
4,500204E-3
-4,010948E-5
-1,139089E-2
-1,074228E-2
-7,499196E-3
-1,009366E-2
-1,333674E-2
-1,236382E-2
-9,120736E-3
-1,949860E-2
-1,820136E-2
-9,120736E-3
-1,985958E-3
-9,445044E-3
-1,463397E-2
-1,009366E-2
-8,472120E-3
-1,009366E-2
-5,553347E-3
5,473128E-3
1,581431E-3
-8,472120E-3
-7,174888E-3
-6,887257E-4
-5,877655E-3
-4,904731E-3
6,085067E-4
1,257123E-3
-6,526271E-3
-4,256115E-3
1,905739E-3
7,418977E-3
1,257123E-3
-1,013034E-3
2,230047E-3
2,554355E-3
-1,337342E-3
1,581431E-3
9,689133E-3
4,824512E-3
9,328148E-4
4,824512E-3
1,131067E-2
5,473128E-3
5,473128E-3
1,293221E-2
1,390514E-2
2,878663E-3
3,527280E-3
1,001344E-2
8,391901E-3
-6,887257E-4
-7,174888E-3
-4,256115E-3
-7,823504E-3
-6,526271E-3
-2,310266E-3
4,824512E-3
-2,310266E-3
-7,174888E-3
-3,931807E-3
-2,634574E-3
-5,553347E-3
-1,337342E-3
8,067593E-3
1,033775E-2
4,500204E-3
9,689133E-3
1,974268E-2
1,747253E-2
1,682391E-2
2,460731E-2
3,044485E-2
2,168853E-2
2,558023E-2
3,271501E-2
3,563378E-2
3,076916E-2
2,882331E-2
3,466086E-2
3,303932E-2
3,076916E-2
3,660671E-2
4,601164E-2
3,984979E-2
3,368793E-2
4,049840E-2
4,601164E-2
4,147133E-2
4,179564E-2
4,893041E-2
5,184919E-2
4,082271E-2
4,406579E-2
5,314642E-2
5,444365E-2
4,893041E-2
4,828180E-2
5,184919E-2
4,698456E-2
4,795749E-2
5,282211E-2
5,930827E-2
5,476796E-2
4,990334E-2
5,541658E-2
5,768673E-2
4,925472E-2
4,795749E-2
5,606519E-2
5,444365E-2
4,536302E-2
4,860611E-2
5,801104E-2
5,574088E-2
5,120057E-2
5,347073E-2
5,671381E-2
4,698456E-2
4,795749E-2
5,671381E-2
6,190274E-2
5,606519E-2
5,671381E-2
6,222705E-2
5,898396E-2
5,606519E-2
5,995689E-2
6,871321E-2
6,514582E-2
6,092981E-2
6,449720E-2
6,806459E-2
5,930827E-2
5,671381E-2
6,125412E-2
6,157843E-2
5,055195E-2
5,314642E-2
5,703812E-2
5,411934E-2
4,633595E-2
4,795749E-2
5,152488E-2
4,082271E-2
3,984979E-2
4,536302E-2
5,184919E-2
4,471441E-2
4,374148E-2
4,990334E-2
4,990334E-2
4,601164E-2
4,795749E-2
5,638950E-2
5,476796E-2
4,536302E-2
4,990334E-2
5,671381E-2
5,282211E-2
5,476796E-2
5,898396E-2
6,417289E-2
5,574088E-2
5,476796E-2
5,995689E-2
6,417289E-2
5,995689E-2
5,833535E-2
6,222705E-2
5,801104E-2
5,574088E-2
5,898396E-2
6,514582E-2
5,736242E-2
5,120057E-2
5,314642E-2
5,411934E-2
4,730887E-2
4,471441E-2
5,087626E-2
4,666026E-2
3,401224E-2
3,271501E-2
3,303932E-2
2,331007E-2
2,006699E-2
2,525592E-2
2,947193E-2
1,812114E-2
1,585099E-2
1,909407E-2
1,941838E-2
1,422945E-2
1,617530E-2
1,974268E-2
1,520237E-2
1,422945E-2
1,909407E-2
2,071561E-2
-6,201963E-3
-1,463397E-2
-5,229039E-3
2,554355E-3
-2,310266E-3
-3,283190E-3
3,851588E-3
-4,256115E-3
-1,690413E-2
-1,463397E-2
-9,445044E-3
-9,120736E-3
-5,877655E-3
3,202971E-3
1,001344E-2
5,148820E-3
1,390514E-2
2,590454E-2
3,401224E-2
3,466086E-2
4,114702E-2
4,893041E-2
4,536302E-2
4,925472E-2
5,638950E-2
6,579443E-2
6,482151E-2
6,060550E-2
6,287566E-2
6,676736E-2
6,319997E-2
6,774028E-2
7,552368E-2
7,422644E-2
5,898396E-2
6,060550E-2
6,871321E-2
6,903752E-2
6,838890E-2
6,968613E-2
7,487506E-2
6,709167E-2
6,676736E-2
7,001044E-2
7,552368E-2
7,195629E-2
7,033475E-2
7,228060E-2
7,033475E-2
6,676736E-2
7,357783E-2
8,298276E-2
7,941537E-2
7,422644E-2
7,746953E-2
8,492861E-2
7,876676E-2
7,909107E-2
8,525292E-2
8,200984E-2
7,357783E-2
7,682091E-2
8,200984E-2
8,136122E-2
7,746953E-2
7,714522E-2
8,038830E-2
7,228060E-2
7,033475E-2
7,357783E-2
7,584799E-2
6,644305E-2
6,125412E-2
6,514582E-2
6,579443E-2
6,157843E-2
5,509227E-2
5,314642E-2
4,730887E-2
3,757963E-2
4,406579E-2
5,282211E-2
4,860611E-2
4,374148E-2
4,179564E-2
4,114702E-2
2,947193E-2
3,303932E-2
3,887686E-2
4,503872E-2
3,757963E-2
3,530947E-2
3,887686E-2
3,368793E-2
3,271501E-2
3,628240E-2
4,601164E-2
3,822825E-2
2,849900E-2
3,141778E-2
3,239070E-2
2,655315E-2
2,460731E-2
2,914762E-2
2,914762E-2
2,071561E-2
2,363438E-2
2,785039E-2
2,006699E-2
1,131067E-2
1,260791E-2
1,812114E-2
8,716209E-3
5,148820E-3
8,391901E-3
1,260791E-2
8,067593E-3
7,094669E-3
1,001344E-2
7,418977E-3
-1,013034E-3
-2,310266E-3
3,527280E-3
1,257123E-3
-3,931807E-3
2,554355E-3
7,418977E-3
1,257123E-3
9,328148E-4
5,148820E-3
3,527280E-3
-7,823504E-3
-6,850580E-3
-1,661650E-3
-1,661650E-3
-7,499196E-3
-9,769352E-3
-1,106658E-2
-2,047152E-2
-2,047152E-2
-1,593121E-2
-1,268813E-2
-2,241737E-2
-2,533614E-2
-1,949860E-2
-1,171520E-2
-1,722844E-2
-1,106658E-2
7,094669E-3
1,682391E-2
2,785039E-2
5,087626E-2
5,606519E-2
5,022765E-2
3,660671E-2
3,012054E-2
2,558023E-2
1,293221E-2
3,527280E-3
-2,634574E-3
-4,580423E-3
-1,852567E-2
-3,636262E-2
-5,290233E-2
-7,592820E-2
-9,960269E-2
-1,151695E-1
-1,200341E-1
-1,281418E-1
-1,404655E-1
-1,430600E-1
-1,378711E-1
-1,420871E-1
-1,375467E-1
-1,268446E-1
-1,223043E-1
-1,268446E-1
-1,148452E-1
-1,015485E-1
-9,473807E-2
-9,927839E-2
-1,028458E-1
-9,862977E-2
-9,960269E-2
-9,960269E-2
-9,344084E-2
-8,046852E-2
-8,500883E-2
-9,181930E-2
-8,630606E-2
-8,046852E-2
-8,306298E-2
-8,371160E-2
-7,592820E-2
-7,171220E-2
-7,592820E-2
-7,041497E-2
-6,230726E-2
-6,101003E-2
-6,490173E-2
-6,360450E-2
-6,263157E-2
-7,268512E-2
-7,236081E-2
-6,652327E-2
-6,036142E-2
-6,101003E-2
-6,068572E-2
-6,036142E-2
-6,036142E-2
-6,360450E-2
-6,263157E-2
-5,614541E-2
-5,257802E-2
-6,198296E-2
-5,809126E-2
-4,738909E-2
-4,479463E-2
-4,349739E-2
-4,252447E-2
-3,863277E-2
-4,674048E-2
-4,965925E-2
-4,382170E-2
-3,830846E-2
-4,641617E-2
-4,803771E-2
-4,479463E-2
-4,706478E-2
-6,068572E-2
-5,679403E-2
-4,155155E-2
-3,409246E-2
-3,993001E-2
-3,538969E-2
-2,371460E-2
-2,339029E-2
-1,884998E-2
-1,430967E-2
-7,499196E-3
-1,009366E-2
-2,310266E-3
1,001344E-2
2,266146E-2
2,103992E-2
2,071561E-2
2,752608E-2
2,558023E-2
1,682391E-2
2,103992E-2
3,466086E-2
3,109347E-2
2,168853E-2
2,266146E-2
2,979624E-2
2,622885E-2
2,201284E-2
2,298577E-2
2,590454E-2
2,168853E-2
2,493161E-2
2,882331E-2
2,363438E-2
1,714822E-2
1,714822E-2
1,941838E-2
1,033775E-2
4,175896E-3
2,841986E-4
1,098637E-2
1,131067E-2
5,473128E-3
6,121744E-3
-1,661650E-3
-1,009366E-2
-1,139089E-2
2,554355E-3
3,202971E-3
-6,850580E-3
-1,139089E-2
-1,009366E-2
-1,236382E-2
-1,528259E-2
-1,560690E-2
-3,931807E-3
2,201284E-2
7,909107E-2
1,501145E-1
2,334617E-1
3,524828E-1
5,233932E-1
7,215454E-1
9,291026E-1
1,122390E+0
1,254059E+0
1,292003E+0
1,239790E+0
1,128228E+0
9,929913E-1
8,616465E-1
7,397067E-1
6,394955E-1
5,243661E-1
3,735628E-1
1,925989E-1
-4,580423E-3
-2,351635E-1
-4,929884E-1
-7,427056E-1
-9,379391E-1
-1,072851E+0
-1,151658E+0
-1,163009E+0
-1,120849E+0
-1,032961E+0
-9,327502E-1
-8,124319E-1
-6,788169E-1
-5,471479E-1
-4,352616E-1
-3,347261E-1
-2,406767E-1
-1,686803E-1
-1,177639E-1
-7,041497E-2
-2,793061E-2
-6,526271E-3
1,260791E-2
3,498517E-2
5,509227E-2
6,449720E-2
8,363138E-2
1,095760E-1
1,303317E-1
1,387638E-1
1,536819E-1
1,711946E-1
1,818967E-1
1,906531E-1
2,016795E-1
2,133546E-1
2,127060E-1
2,071928E-1
2,136789E-1
2,204894E-1
2,140032E-1
2,127060E-1
2,146519E-1
2,140032E-1
2,003823E-1
2,000580E-1
2,029768E-1
2,026525E-1
1,955177E-1
1,916260E-1
1,945448E-1
1,857884E-1
1,805995E-1
1,793023E-1
1,818967E-1
1,718432E-1
1,669786E-1
1,679515E-1
1,647084E-1
1,553035E-1
1,527090E-1
1,549792E-1
1,475201E-1
1,361693E-1
1,358450E-1
1,394124E-1
1,332505E-1
1,264400E-1
1,283859E-1
1,254671E-1
1,137920E-1
1,134677E-1
1,180080E-1
1,154136E-1
1,082788E-1
1,024412E-1
1,027656E-1
9,822524E-2
9,400924E-2
9,660370E-2
1,043871E-1
9,692801E-2
8,752308E-2
8,882031E-2
9,206339E-2
8,784739E-2
8,784739E-2
9,336062E-2
9,303631E-2
8,200984E-2
8,622584E-2
9,433355E-2
9,465786E-2
9,173908E-2
9,173908E-2
9,433355E-2
8,655015E-2
8,590154E-2
8,655015E-2
8,525292E-2
7,714522E-2
7,455075E-2
8,006399E-2
7,941537E-2
7,033475E-2
7,260490E-2
7,876676E-2
7,260490E-2
5,995689E-2
5,963258E-2
6,579443E-2
6,482151E-2
6,514582E-2
6,903752E-2
7,228060E-2
6,157843E-2
6,287566E-2
6,968613E-2
7,292921E-2
6,417289E-2
6,222705E-2
6,482151E-2
6,319997E-2
5,898396E-2
6,028120E-2
6,741597E-2
6,352428E-2
5,249780E-2
5,476796E-2
5,963258E-2
5,087626E-2
4,860611E-2
5,184919E-2
5,152488E-2
4,244425E-2
4,503872E-2
5,120057E-2
4,925472E-2
4,211994E-2
3,952548E-2
4,114702E-2
3,401224E-2
2,849900E-2
3,109347E-2
3,433655E-2
2,395869E-2
1,974268E-2
2,136422E-2
2,136422E-2
1,325652E-2
1,001344E-2
1,422945E-2
1,098637E-2
-1,661650E-3
-6,887257E-4
3,851588E-3
1,257123E-3
-5,229039E-3
-7,823504E-3
-7,823504E-3
-1,722844E-2
-1,820136E-2
-1,852567E-2
-1,398536E-2
-2,306598E-2
-2,760630E-2
-2,436322E-2
-2,793061E-2
-3,247092E-2
-3,084938E-2
-2,566045E-2
-3,311954E-2
-4,187585E-2
-3,960570E-2
-3,603831E-2
-4,090293E-2
-4,155155E-2
-3,960570E-2
-4,155155E-2
-5,582110E-2
-5,419956E-2
-4,382170E-2
-4,317309E-2
-4,998356E-2
-4,933494E-2
-4,868632E-2
-6,198296E-2
-5,971280E-2
-5,095648E-2
-4,641617E-2
-5,225371E-2
-5,484818E-2
-5,095648E-2
-5,225371E-2
-5,484818E-2
-5,192940E-2
-4,511893E-2
-4,901063E-2
-5,290233E-2
-4,479463E-2
-3,928139E-2
-4,220016E-2
-4,122724E-2
-3,409246E-2
-3,506538E-2
-4,382170E-2
-4,057862E-2
-3,149799E-2
-3,052507E-2
-3,376815E-2
-3,052507E-2
-2,663337E-2
-3,344384E-2
-3,376815E-2
-2,890353E-2
-2,501183E-2
-3,279523E-2
-3,409246E-2
-3,084938E-2
-3,149799E-2
-3,895708E-2
-3,928139E-2
-2,890353E-2
-3,020076E-2
-3,798416E-2
-3,538969E-2
-2,922784E-2
-3,344384E-2
-3,636262E-2
-3,182230E-2
-2,566045E-2
-3,474108E-2
-3,247092E-2
-2,728199E-2
-2,468752E-2
-3,117369E-2
-3,084938E-2
-2,630907E-2
-2,825491E-2
-2,890353E-2
-2,468752E-2
-1,722844E-2
-2,339029E-2
-3,020076E-2
-2,436322E-2
-1,949860E-2
-2,468752E-2
-2,274168E-2
-1,301243E-2
-1,301243E-2
-2,306598E-2
-1,852567E-2
-1,139089E-2
-1,203951E-2
-1,722844E-2
-1,430967E-2
-1,041797E-2
-1,755275E-2
-1,690413E-2
-1,333674E-2
-7,174888E-3
-1,301243E-2
-1,820136E-2
-1,333674E-2
-1,366105E-2
-1,949860E-2
-1,884998E-2
-1,333674E-2
-1,560690E-2
-2,371460E-2
-2,112014E-2
-1,787705E-2
-2,047152E-2
-2,274168E-2
-2,241737E-2
-2,209306E-2
-3,214661E-2
-3,182230E-2
-2,695768E-2
-2,663337E-2
-3,409246E-2
-3,474108E-2
-3,084938E-2
-3,409246E-2
-3,636262E-2
-3,149799E-2
-2,306598E-2
-2,306598E-2
-2,501183E-2
-1,852567E-2
-4,256115E-3
-1,985958E-3
3,527280E-3
1,779684E-2
2,914762E-2
2,720177E-2
3,725532E-2
5,022765E-2
6,287566E-2
6,644305E-2
7,260490E-2
7,941537E-2
7,973968E-2
7,941537E-2
8,492861E-2
9,368493E-2
8,525292E-2
7,844245E-2
7,746953E-2
7,682091E-2
6,611874E-2
5,963258E-2
5,768673E-2
4,860611E-2
2,979624E-2
2,590454E-2
2,882331E-2
2,266146E-2
1,325652E-2
8,716209E-3
7,418977E-3
-2,634574E-3
-6,526271E-3
-5,229039E-3
-1,985958E-3
-8,796428E-3
-1,528259E-2
-1,203951E-2
-1,139089E-2
-1,625551E-2
-1,463397E-2
-6,526271E-3
-7,823504E-3
-1,625551E-2
-1,495828E-2
-8,796428E-3
-1,236382E-2
-1,528259E-2
-1,203951E-2
-8,147812E-3
-1,982290E-2
-2,014721E-2
-1,593121E-2
-1,106658E-2
-1,722844E-2
-3,279523E-2
-4,252447E-2
-5,030786E-2
-5,419956E-2
-5,128079E-2
-4,479463E-2
-5,355095E-2
-6,457742E-2
-6,263157E-2
-6,068572E-2
-6,911773E-2
-6,879343E-2
-6,360450E-2
-6,165865E-2
-6,619896E-2
-5,971280E-2
-4,868632E-2
-4,122724E-2
-4,025431E-2
-3,344384E-2
-2,630907E-2
-3,020076E-2
-2,857922E-2
-1,917429E-2
-9,120736E-3
-1,625551E-2
-1,884998E-2
-1,301243E-2
-7,823504E-3
-1,268813E-2
-1,139089E-2
-3,931807E-3
-5,553347E-3
-1,560690E-2
-1,139089E-2
-6,201963E-3
-2,634574E-3
-4,904731E-3
-2,958882E-3
-1,013034E-3
-1,041797E-2
-1,171520E-2
-4,580423E-3
3,851588E-3
-2,310266E-3
-5,229039E-3
-2,310266E-3
-4,904731E-3
-9,445044E-3
-6,850580E-3
6,085067E-4
-1,661650E-3
-1,139089E-2
-1,074228E-2
-1,337342E-3
-4,904731E-3
-6,850580E-3
-4,256115E-3
-5,877655E-3
-1,593121E-2
-1,398536E-2
-9,445044E-3
-6,526271E-3
-1,171520E-2
-1,301243E-2
-9,445044E-3
-1,430967E-2
-1,755275E-2
-1,301243E-2
-5,229039E-3
-9,769352E-3
-1,625551E-2
-1,171520E-2
-8,147812E-3
-1,171520E-2
-1,203951E-2
-5,229039E-3
-3,283190E-3
-1,333674E-2
-8,472120E-3
1,581431E-3
2,841986E-4
-1,985958E-3
-4,010948E-5
2,554355E-3
-5,553347E-3
-3,283190E-3
1,257123E-3
6,121744E-3
6,085067E-4
-1,985958E-3
2,878663E-3
-4,010948E-5
-2,310266E-3
1,905739E-3
7,743285E-3
2,554355E-3
-3,607499E-3
9,328148E-4
6,121744E-3
6,085067E-4
-6,887257E-4
4,500204E-3
7,094669E-3
-3,283190E-3
-1,985958E-3
4,824512E-3
5,148820E-3
6,085067E-4
9,328148E-4
6,085067E-4
-4,580423E-3
-1,985958E-3
2,230047E-3
4,824512E-3
-2,958882E-3
-5,553347E-3
-3,283190E-3
-3,644176E-4
-5,229039E-3
-1,661650E-3
6,770361E-3
2,554355E-3
-4,580423E-3
-2,634574E-3
1,257123E-3
-6,887257E-4
1,905739E-3
1,001344E-2
9,040517E-3
-2,760630E-2
-4,155155E-2
-3,247092E-2
-2,112014E-2
-2,047152E-2
-2,176875E-2
-2,241737E-2
-3,214661E-2
-3,798416E-2
-3,765985E-2
-3,344384E-2
-4,122724E-2
-4,382170E-2
-3,733554E-2
-3,247092E-2
-3,441677E-2
-2,501183E-2
-1,366105E-2
-1,074228E-2
-1,690413E-2
-1,203951E-2
-2,634574E-3
-2,958882E-3
-5,553347E-3
-1,985958E-3
1,581431E-3
-5,229039E-3
-3,607499E-3
9,328148E-4
3,527280E-3
-2,958882E-3
-3,283190E-3
1,257123E-3
-1,337342E-3
-6,850580E-3
-4,256115E-3
4,500204E-3
2,554355E-3
-3,607499E-3
-4,010948E-5
4,500204E-3
-4,010948E-5
2,841986E-4
5,797436E-3
8,716209E-3
9,328148E-4
4,500204E-3
1,195929E-2
1,066206E-2
7,418977E-3
1,131067E-2
1,487806E-2
6,446052E-3
5,797436E-3
1,260791E-2
1,812114E-2
1,001344E-2
5,473128E-3
9,689133E-3
1,293221E-2
8,716209E-3
7,743285E-3
1,455375E-2
1,131067E-2
2,878663E-3
5,797436E-3
9,364825E-3
6,446052E-3
6,446052E-3
5,797436E-3
8,067593E-3
-2,958882E-3
-3,607499E-3
9,328148E-4
3,851588E-3
-2,310266E-3
-2,634574E-3
-6,887257E-4
-3,931807E-3
-6,526271E-3
-4,580423E-3
3,202971E-3
-1,985958E-3
-6,201963E-3
-1,985958E-3
-1,661650E-3
-7,823504E-3
-8,147812E-3
6,085067E-4
2,878663E-3
-6,526271E-3
-6,887257E-4
5,148820E-3
7,094669E-3
5,148820E-3
5,473128E-3
1,293221E-2
1,066206E-2
1,422945E-2
2,331007E-2
3,044485E-2
2,558023E-2
2,460731E-2
2,947193E-2
3,206639E-2
3,012054E-2
3,433655E-2
4,309287E-2
4,082271E-2
2,882331E-2
2,460731E-2
2,882331E-2
2,590454E-2
2,428300E-2
2,882331E-2
3,044485E-2
2,039130E-2
1,974268E-2
2,590454E-2
3,109347E-2
2,622885E-2
2,525592E-2
3,109347E-2
3,141778E-2
2,849900E-2
3,466086E-2
4,536302E-2
4,082271E-2
3,563378E-2
4,211994E-2
4,698456E-2
4,374148E-2
4,406579E-2
4,925472E-2
5,055195E-2
4,049840E-2
4,211994E-2
4,860611E-2
4,795749E-2
4,244425E-2
4,179564E-2
3,790394E-2
2,558023E-2
2,622885E-2
3,109347E-2
3,725532E-2
1,487806E-2
-3,644176E-4
-6,887257E-4
2,554355E-3
-1,337342E-3
-1,013034E-3
4,824512E-3
-1,337342E-3
-1,171520E-2
-1,139089E-2
-6,201963E-3
-9,120736E-3
-5,877655E-3
4,500204E-3
1,163498E-2
5,797436E-3
1,260791E-2
2,460731E-2
3,044485E-2
2,914762E-2
3,433655E-2
4,179564E-2
3,887686E-2
4,147133E-2
4,730887E-2
5,671381E-2
5,314642E-2
5,249780E-2
5,703812E-2
5,930827E-2
5,606519E-2
5,930827E-2
6,968613E-2
7,033475E-2
6,255135E-2
6,319997E-2
7,422644E-2
7,779383E-2
8,103691E-2
8,557723E-2
9,076616E-2
9,011754E-2
1,060086E-1
1,264400E-1
1,452499E-1
1,598438E-1
1,630869E-1
1,614653E-1
1,520604E-1
1,371422E-1
1,319533E-1
1,381151E-1
1,283859E-1
1,137920E-1
1,079545E-1
1,017926E-1
8,136122E-2
6,514582E-2
4,957903E-2
2,752608E-2
-2,310266E-3
-1,755275E-2
-3,441677E-2
-4,933494E-2
-6,036142E-2
-6,230726E-2
-5,776695E-2
-6,263157E-2
-6,360450E-2
-6,068572E-2
-5,225371E-2
-5,549679E-2
-5,452387E-2
-4,803771E-2
-4,057862E-2
-3,960570E-2
-3,603831E-2
-1,884998E-2
-1,398536E-2
-1,755275E-2
-9,445044E-3
4,824512E-3
9,364825E-3
1,163498E-2
1,649960E-2
2,071561E-2
1,649960E-2
1,974268E-2
2,817469E-2
3,595809E-2
3,109347E-2
2,558023E-2
2,849900E-2
3,206639E-2
2,882331E-2
3,303932E-2
3,822825E-2
3,401224E-2
2,622885E-2
2,655315E-2
3,271501E-2
3,109347E-2
3,271501E-2
3,530947E-2
3,563378E-2
2,720177E-2
2,849900E-2
3,303932E-2
3,239070E-2
2,720177E-2
2,590454E-2
2,914762E-2
2,558023E-2
2,071561E-2
1,876976E-2
2,655315E-2
2,136422E-2
1,325652E-2
1,552668E-2
1,649960E-2
7,094669E-3
9,040517E-3
1,552668E-2
1,422945E-2
3,851588E-3
3,527280E-3
8,391901E-3
6,770361E-3
1,905739E-3
-4,010948E-5
4,824512E-3
-3,931807E-3
-6,850580E-3
-2,634574E-3
1,257123E-3
-4,256115E-3
-3,283190E-3
2,841986E-4
1,257123E-3
-3,283190E-3
-1,013034E-3
7,094669E-3
5,148820E-3
-1,985958E-3
3,527280E-3
1,552668E-2
1,487806E-2
1,325652E-2
1,876976E-2
2,201284E-2
1,682391E-2
1,649960E-2
1,812114E-2
2,655315E-2
2,558023E-2
2,428300E-2
2,331007E-2
1,909407E-2
1,260791E-2
1,358083E-2
2,363438E-2
2,201284E-2
1,552668E-2
2,103992E-2
2,720177E-2
2,103992E-2
1,747253E-2
2,136422E-2
2,493161E-2
1,163498E-2
1,260791E-2
2,298577E-2
2,849900E-2
2,687746E-2
2,590454E-2
2,266146E-2
1,422945E-2
1,455375E-2
8,391901E-3
1,293221E-2
3,660671E-2
8,136122E-2
1,420068E-1
2,094629E-1
3,099984E-1
4,643691E-1
6,508463E-1
8,438096E-1
1,040340E+0
1,186928E+0
1,252114E+0
1,224547E+0
1,148335E+0
1,027692E+0
8,875912E-1
7,406796E-1
6,261988E-1
5,139882E-1
3,729142E-1
1,997337E-1
1,195929E-2
-2,043542E-1
-4,605576E-1
-7,118964E-1
-9,298314E-1
-1,093931E+0
-1,206466E+0
-1,251545E+0
-1,230141E+0
-1,163333E+0
-1,071554E+0
-9,544788E-1
-8,215125E-1
-6,960053E-1
-5,863891E-1
-4,777459E-1
-3,827237E-1
-3,104030E-1
-2,416496E-1
-1,852200E-1
-1,443572E-1
-1,281418E-1
-1,057645E-1
-8,176575E-2
-6,003711E-2
-5,355095E-2
-3,863277E-2
-1,398536E-2
3,527280E-3
1,585099E-2
3,076916E-2
4,828180E-2
4,957903E-2
3,303932E-2
4,698456E-2
7,714522E-2
8,622584E-2
9,465786E-2
9,952248E-2
9,498216E-2
8,233415E-2
8,330707E-2
8,687446E-2
8,492861E-2
8,298276E-2
8,752308E-2
8,882031E-2
7,746953E-2
7,357783E-2
7,487506E-2
7,714522E-2
6,774028E-2
5,995689E-2
5,574088E-2
5,055195E-2
3,790394E-2
2,590454E-2
1,812114E-2
2,230047E-3
-1,139089E-2
-7,499196E-3
-3,283190E-3
-1,430967E-2
-2,403891E-2
-2,695768E-2
-2,793061E-2
-4,122724E-2
-4,511893E-2
-4,284878E-2
-3,928139E-2
-3,993001E-2
-3,960570E-2
-3,474108E-2
-3,409246E-2
-3,149799E-2
-2,533614E-2
-1,657982E-2
-1,884998E-2
-1,625551E-2
-4,904731E-3
1,905739E-3
-4,010948E-5
5,148820E-3
1,487806E-2
1,714822E-2
1,066206E-2
1,714822E-2
2,752608E-2
3,271501E-2
2,947193E-2
2,849900E-2
2,752608E-2
2,493161E-2
3,530947E-2
4,211994E-2
4,957903E-2
4,957903E-2
5,152488E-2
5,736242E-2
5,963258E-2
5,606519E-2
6,028120E-2
7,552368E-2
7,779383E-2
7,260490E-2
8,168553E-2
8,979323E-2
9,336062E-2
9,692801E-2
1,086031E-1
1,141163E-1
1,060086E-1
1,086031E-1
1,202782E-1
1,290345E-1
1,244942E-1
1,251428E-1
1,313047E-1
1,296831E-1
1,283859E-1
1,335748E-1
1,436284E-1
1,397367E-1
1,319533E-1
1,338991E-1
1,355207E-1
1,296831E-1
1,309804E-1
1,351964E-1
1,326019E-1
1,218997E-1
1,241699E-1
1,270887E-1
1,251428E-1
1,199539E-1
1,167108E-1
1,206025E-1
1,147650E-1
1,150893E-1
1,222240E-1
1,267644E-1
1,167108E-1
1,118462E-1
1,150893E-1
1,150893E-1
1,102246E-1
1,141163E-1
1,209268E-1
1,173594E-1
1,066573E-1
1,095760E-1
1,150893E-1
1,050357E-1
1,021169E-1
1,076302E-1
1,102246E-1
9,627940E-2
9,336062E-2
9,854955E-2
9,757663E-2
9,109047E-2
8,979323E-2
9,336062E-2
8,622584E-2
7,973968E-2
8,200984E-2
8,914462E-2
7,973968E-2
7,065906E-2
6,676736E-2
6,871321E-2
6,676736E-2
6,774028E-2
7,519937E-2
7,422644E-2
6,449720E-2
6,838890E-2
7,487506E-2
7,422644E-2
7,292921E-2
7,779383E-2
8,265846E-2
7,552368E-2
7,682091E-2
8,330707E-2
9,141477E-2
8,492861E-2
8,460430E-2
9,400924E-2
9,433355E-2
9,011754E-2
9,076616E-2
9,692801E-2
9,141477E-2
8,590154E-2
8,784739E-2
9,076616E-2
8,590154E-2
8,525292E-2
8,687446E-2
8,298276E-2
7,098336E-2
7,325352E-2
7,779383E-2
7,519937E-2
6,871321E-2
7,001044E-2
7,001044E-2
5,898396E-2
5,541658E-2
5,995689E-2
6,255135E-2
5,184919E-2
4,666026E-2
4,893041E-2
4,633595E-2
4,017409E-2
4,017409E-2
4,406579E-2
3,790394E-2
2,622885E-2
2,622885E-2
3,076916E-2
2,103992E-2
1,422945E-2
1,585099E-2
1,390514E-2
1,581431E-3
1,581431E-3
5,148820E-3
3,851588E-3
-7,174888E-3
-9,445044E-3
-7,499196E-3
-1,106658E-2
-1,949860E-2
-1,852567E-2
-9,769352E-3
-1,884998E-2
-2,890353E-2
-2,630907E-2
-2,274168E-2
-2,857922E-2
-3,117369E-2
-2,857922E-2
-2,825491E-2
-3,960570E-2
-3,733554E-2
-3,474108E-2
-3,474108E-2
-4,057862E-2
-4,349739E-2
-4,220016E-2
-4,706478E-2
-4,998356E-2
-4,771340E-2
-4,155155E-2
-4,868632E-2
-5,841557E-2
-5,873987E-2
-5,614541E-2
-6,295588E-2
-6,263157E-2
-5,809126E-2
-6,490173E-2
-7,625251E-2
-7,300943E-2
-6,749619E-2
-7,138789E-2
-7,560390E-2
-7,592820E-2
-7,463097E-2
-8,533314E-2
-8,565745E-2
-8,046852E-2
-7,884698E-2
-8,727899E-2
-9,052207E-2
-8,598175E-2
-8,954914E-2
-9,181930E-2
-9,052207E-2
-8,306298E-2
-8,598175E-2
-9,246792E-2
-8,727899E-2
-7,981990E-2
-8,436021E-2
-7,657682E-2
-6,457742E-2
-6,003711E-2
-6,457742E-2
-5,419956E-2
-4,057862E-2
-3,247092E-2
-2,468752E-2
-1,398536E-2
-2,958882E-3
-6,201963E-3
-3,644176E-4
1,228360E-2
2,525592E-2
2,298577E-2
2,103992E-2
2,558023E-2
2,201284E-2
1,358083E-2
1,520237E-2
2,233715E-2
1,876976E-2
4,824512E-3
1,905739E-3
2,841986E-4
-1,301243E-2
-1,884998E-2
-2,047152E-2
-2,403891E-2
-3,798416E-2
-3,960570E-2
-3,733554E-2
-3,701123E-2
-4,349739E-2
-4,479463E-2
-4,220016E-2
-4,706478E-2
-5,030786E-2
-4,609186E-2
-3,863277E-2
-4,382170E-2
-4,738909E-2
-4,284878E-2
-3,765985E-2
-4,220016E-2
-4,284878E-2
-3,474108E-2
-3,247092E-2
-4,057862E-2
-3,376815E-2
-2,598476E-2
-2,760630E-2
-2,987645E-2
-2,501183E-2
-2,112014E-2
-2,890353E-2
-2,760630E-2
-2,241737E-2
-1,657982E-2
-2,339029E-2
-2,468752E-2
-1,722844E-2
-1,884998E-2
-2,144444E-2
-1,528259E-2
-9,445044E-3
-1,236382E-2
-1,593121E-2
-1,139089E-2
-6,850580E-3
-1,268813E-2
-1,430967E-2
-1,041797E-2
-6,201963E-3
-1,528259E-2
-1,333674E-2
-4,256115E-3
1,581431E-3
-3,607499E-3
-5,877655E-3
-5,877655E-3
-7,499196E-3
-8,147812E-3
-3,607499E-3
4,500204E-3
-1,013034E-3
-6,201963E-3
6,085067E-4
4,824512E-3
1,257123E-3
2,554355E-3
8,716209E-3
6,446052E-3
-3,607499E-3
-6,887257E-4
6,446052E-3
3,202971E-3
1,905739E-3
4,824512E-3
7,743285E-3
-3,644176E-4
2,878663E-3
1,033775E-2
9,364825E-3
3,202971E-3
1,905739E-3
4,824512E-3
3,527280E-3
2,230047E-3
5,797436E-3
1,228360E-2
6,121744E-3
1,581431E-3
5,797436E-3
8,067593E-3
1,905739E-3
3,527280E-3
1,001344E-2
5,797436E-3
-2,958882E-3
6,085067E-4
9,364825E-3
4,500204E-3
-9,445044E-3
-1,787705E-2
-1,884998E-2
-2,566045E-2
-2,144444E-2
-1,560690E-2
-1,430967E-2
-2,209306E-2
-2,468752E-2
-2,501183E-2
-2,793061E-2
-3,052507E-2
-2,566045E-2
-1,203951E-2
-1,528259E-2
-1,722844E-2
-1,074228E-2
-1,985958E-3
-4,580423E-3
-1,985958E-3
7,094669E-3
1,001344E-2
2,230047E-3
7,418977E-3
1,617530E-2
1,617530E-2
9,689133E-3
8,391901E-3
1,033775E-2
1,257123E-3
3,202971E-3
8,391901E-3
1,455375E-2
1,066206E-2
5,148820E-3
7,418977E-3
1,001344E-2
2,878663E-3
4,824512E-3
1,163498E-2
7,094669E-3
-5,229039E-3
-5,229039E-3
9,328148E-4
-8,472120E-3
-1,398536E-2
-1,722844E-2
-2,468752E-2
-4,122724E-2
-4,836202E-2
-5,549679E-2
-6,619896E-2
-8,144144E-2
-8,987345E-2
-9,117068E-2
-1,021972E-1
-1,083590E-1
-1,083590E-1
-1,057645E-1
-1,122507E-1
-1,171153E-1
-1,135479E-1
-1,034944E-1
-1,031701E-1
-9,603531E-2
-7,981990E-2
-7,106358E-2
-7,009066E-2
-5,679403E-2
-3,830846E-2
-3,344384E-2
-2,793061E-2
-2,241737E-2
-1,463397E-2
-1,625551E-2
-9,769352E-3
-2,634574E-3
3,851588E-3
1,581431E-3
2,230047E-3
1,001344E-2
1,228360E-2
1,358083E-2
1,779684E-2
2,525592E-2
2,103992E-2
1,585099E-2
2,103992E-2
3,109347E-2
3,174208E-2
3,271501E-2
3,855255E-2
3,984979E-2
3,109347E-2
3,628240E-2
4,439010E-2
4,439010E-2
4,114702E-2
4,049840E-2
4,439010E-2
4,017409E-2
3,855255E-2
4,309287E-2
5,152488E-2
4,406579E-2
3,725532E-2
4,211994E-2
4,471441E-2
3,725532E-2
3,822825E-2
4,601164E-2
3,984979E-2
2,363438E-2
2,460731E-2
3,563378E-2
3,530947E-2
3,206639E-2
3,368793E-2
3,303932E-2
2,006699E-2
2,006699E-2
2,914762E-2
3,368793E-2
2,882331E-2
2,947193E-2
3,660671E-2
3,757963E-2
3,368793E-2
3,757963E-2
4,828180E-2
4,633595E-2
4,309287E-2
4,698456E-2
5,541658E-2
5,347073E-2
5,509227E-2
6,255135E-2
6,709167E-2
5,898396E-2
6,319997E-2
7,163198E-2
7,519937E-2
7,228060E-2
7,455075E-2
7,973968E-2
7,422644E-2
7,455075E-2
8,038830E-2
8,752308E-2
8,200984E-2
7,844245E-2
8,168553E-2
8,655015E-2
8,168553E-2
8,428000E-2
9,303631E-2
8,946893E-2
8,168553E-2
8,622584E-2
8,979323E-2
8,719877E-2
8,395569E-2
8,655015E-2
8,979323E-2
8,428000E-2
8,719877E-2
9,141477E-2
9,368493E-2
8,655015E-2
8,460430E-2
8,719877E-2
8,136122E-2
7,909107E-2
8,298276E-2
9,271201E-2
8,719877E-2
7,844245E-2
8,071261E-2
8,460430E-2
7,617229E-2
7,811814E-2
8,817169E-2
8,784739E-2
7,746953E-2
7,909107E-2
8,492861E-2
8,103691E-2
7,779383E-2
7,811814E-2
8,103691E-2
7,487506E-2
7,455075E-2
7,682091E-2
7,909107E-2
7,098336E-2
6,936182E-2
6,092981E-2
3,303932E-2
2,395869E-2
3,012054E-2
4,082271E-2
3,628240E-2
2,428300E-2
2,103992E-2
2,266146E-2
1,195929E-2
8,716209E-3
1,001344E-2
1,325652E-2
7,418977E-3
1,163498E-2
2,071561E-2
2,525592E-2
2,493161E-2
2,914762E-2
3,595809E-2
3,336362E-2
3,076916E-2
3,628240E-2
4,471441E-2
3,660671E-2
3,303932E-2
3,725532E-2
4,082271E-2
3,498517E-2
3,109347E-2
3,595809E-2
3,660671E-2
2,687746E-2
2,947193E-2
3,725532E-2
3,757963E-2
3,239070E-2
3,174208E-2
3,174208E-2
2,525592E-2
2,622885E-2
2,752608E-2
3,628240E-2
3,109347E-2
2,687746E-2
3,109347E-2
3,141778E-2
2,428300E-2
2,298577E-2
2,849900E-2
2,168853E-2
1,358083E-2
1,714822E-2
2,687746E-2
2,687746E-2
2,849900E-2
3,433655E-2
3,790394E-2
3,628240E-2
5,087626E-2
7,195629E-2
9,400924E-2
9,336062E-2
8,752308E-2
8,622584E-2
6,903752E-2
5,865966E-2
5,768673E-2
5,995689E-2
4,179564E-2
2,622885E-2
2,298577E-2
1,779684E-2
-1,661650E-3
-1,820136E-2
-3,279523E-2
-5,452387E-2
-7,722544E-2
-8,500883E-2
-8,565745E-2
-8,792760E-2
-9,149499E-2
-8,890053E-2
-8,144144E-2
-8,663037E-2
-8,338729E-2
-7,236081E-2
-6,230726E-2
-6,360450E-2
-6,263157E-2
-5,484818E-2
-5,549679E-2
-5,744264E-2
-5,355095E-2
-4,220016E-2
-4,609186E-2
-5,128079E-2
-4,511893E-2
-3,571400E-2
-3,960570E-2
-3,895708E-2
-3,149799E-2
-2,955215E-2
-3,603831E-2
-3,084938E-2
-2,371460E-2
-2,047152E-2
-2,306598E-2
-2,241737E-2
-1,820136E-2
-2,339029E-2
-2,403891E-2
-2,274168E-2
-1,463397E-2
-1,917429E-2
-2,176875E-2
-2,079583E-2
-2,047152E-2
-2,241737E-2
-2,501183E-2
-1,820136E-2
-1,820136E-2
-2,533614E-2
-2,209306E-2
-1,495828E-2
-1,949860E-2
-2,209306E-2
-1,949860E-2
-1,430967E-2
-2,501183E-2
-2,630907E-2
-1,982290E-2
-1,171520E-2
-1,625551E-2
-1,949860E-2
-1,722844E-2
-2,047152E-2
-2,501183E-2
-2,274168E-2
-1,495828E-2
-1,884998E-2
-2,728199E-2
-2,793061E-2
-1,917429E-2
-2,209306E-2
-2,501183E-2
-2,144444E-2
-1,495828E-2
-2,468752E-2
-1,917429E-2
-1,203951E-2
-1,268813E-2
-1,722844E-2
-1,820136E-2
-1,366105E-2
-1,690413E-2
-1,755275E-2
-1,690413E-2
-2,079583E-2
-3,409246E-2
-3,571400E-2
-3,247092E-2
-2,663337E-2
-2,857922E-2
-2,955215E-2
-2,176875E-2
-2,241737E-2
-3,084938E-2
-3,117369E-2
-2,793061E-2
-2,793061E-2
-2,468752E-2
-1,755275E-2
-1,203951E-2
-1,690413E-2
-1,528259E-2
-1,203951E-2
-6,201963E-3
-1,139089E-2
-1,333674E-2
-1,463397E-2
-1,690413E-2
-2,339029E-2
-2,728199E-2
-2,014721E-2
-2,306598E-2
-3,441677E-2
-3,506538E-2
-3,506538E-2
-4,901063E-2
-5,906418E-2
-5,906418E-2
-5,582110E-2
-7,138789E-2
-7,852267E-2
-6,198296E-2
-2,274168E-2
2,201284E-2
8,590154E-2
1,773564E-1
3,051338E-1
4,731254E-1
6,677103E-1
8,830509E-1
1,063042E+0
1,165848E+0
1,176225E+0
1,116553E+0
9,981803E-1
8,603493E-1
7,312747E-1
6,145237E-1
4,997187E-1
3,768059E-1
2,311916E-1
5,347073E-2
-1,560323E-1
-3,963446E-1
-6,431431E-1
-8,873470E-1
-1,077067E+0
-1,202899E+0
-1,259977E+0
-1,269382E+0
-1,224303E+0
-1,130902E+0
-1,018692E+0
-8,977249E-1
-7,692989E-1
-6,386027E-1
-5,309325E-1
-4,394776E-1
-3,538602E-1
-2,808909E-1
-2,348392E-1
-1,952736E-1
-1,595997E-1
-1,320335E-1
-1,226286E-1
-1,025215E-1
-7,981990E-2
-6,198296E-2
-4,674048E-2
-3,571400E-2
-2,566045E-2
-1,884998E-2
-2,634574E-3
2,201284E-2
4,276856E-2
4,893041E-2
5,249780E-2
6,028120E-2
7,130767E-2
7,844245E-2
8,200984E-2
9,725232E-2
1,047114E-1
1,037385E-1
1,060086E-1
1,189810E-1
1,202782E-1
1,206025E-1
1,296831E-1
1,322776E-1
1,231970E-1
1,241699E-1
1,303317E-1
1,368179E-1
1,335748E-1
1,283859E-1
1,212511E-1
1,128191E-1
1,115219E-1
1,131434E-1
1,173594E-1
1,111976E-1
1,047114E-1
1,050357E-1
1,008197E-1
9,076616E-2
8,946893E-2
9,433355E-2
8,946893E-2
7,779383E-2
7,746953E-2
8,298276E-2
7,811814E-2
7,422644E-2
7,584799E-2
7,682091E-2
6,125412E-2
6,255135E-2
7,292921E-2
7,909107E-2
7,163198E-2
6,482151E-2
6,384859E-2
6,157843E-2
5,833535E-2
6,060550E-2
6,579443E-2
6,092981E-2
5,444365E-2
5,379503E-2
5,736242E-2
5,347073E-2
5,022765E-2
5,120057E-2
5,801104E-2
5,314642E-2
5,509227E-2
6,125412E-2
6,384859E-2
5,703812E-2
6,125412E-2
6,741597E-2
6,449720E-2
6,968613E-2
7,941537E-2
8,752308E-2
8,298276E-2
8,330707E-2
9,433355E-2
1,004954E-1
9,790094E-2
1,040628E-1
1,147650E-1
1,141163E-1
1,040628E-1
1,115219E-1
1,212511E-1
1,254671E-1
1,287102E-1
1,368179E-1
1,426555E-1
1,358450E-1
1,374665E-1
1,452499E-1
1,520604E-1
1,458985E-1
1,413582E-1
1,449256E-1
1,478444E-1
1,442770E-1
1,465472E-1
1,553035E-1
1,510875E-1
1,423311E-1
1,458985E-1
1,504388E-1
1,429798E-1
1,416825E-1
1,468715E-1
1,462228E-1
1,338991E-1
1,342234E-1
1,407096E-1
1,387638E-1
1,313047E-1
1,283859E-1
1,290345E-1
1,215754E-1
1,173594E-1
1,193053E-1
1,183323E-1
1,069816E-1
1,014683E-1
1,021169E-1
1,001711E-1
9,011754E-2
8,946893E-2
9,400924E-2
9,109047E-2
7,844245E-2
7,714522E-2
7,973968E-2
7,325352E-2
7,001044E-2
7,163198E-2
7,195629E-2
6,417289E-2
6,514582E-2
6,774028E-2
7,065906E-2
6,287566E-2
5,801104E-2
5,801104E-2
5,833535E-2
5,574088E-2
6,157843E-2
7,098336E-2
6,547013E-2
5,703812E-2
5,768673E-2
6,514582E-2
6,092981E-2
5,898396E-2
6,287566E-2
6,774028E-2
5,768673E-2
5,671381E-2
6,157843E-2
6,514582E-2
5,995689E-2
5,801104E-2
5,801104E-2
5,282211E-2
5,055195E-2
5,282211E-2
6,190274E-2
5,411934E-2
4,925472E-2
5,411934E-2
6,028120E-2
5,509227E-2
5,282211E-2
5,833535E-2
5,768673E-2
4,730887E-2
4,925472E-2
5,444365E-2
5,055195E-2
5,055195E-2
5,736242E-2
6,190274E-2
5,249780E-2
4,860611E-2
5,509227E-2
5,963258E-2
5,347073E-2
5,184919E-2
5,638950E-2
5,476796E-2
5,055195E-2
5,184919E-2
5,444365E-2
4,828180E-2
4,179564E-2
4,568733E-2
4,925472E-2
4,211994E-2
4,276856E-2
4,406579E-2
3,563378E-2
2,136422E-2
2,136422E-2
2,817469E-2
2,720177E-2
2,233715E-2
2,201284E-2
2,558023E-2
1,520237E-2
1,293221E-2
1,714822E-2
2,168853E-2
1,455375E-2
7,418977E-3
1,131067E-2
1,455375E-2
8,067593E-3
7,743285E-3
1,520237E-2
1,066206E-2
6,085067E-4
3,851588E-3
9,364825E-3
2,554355E-3
2,841986E-4
2,841986E-4
2,841986E-4
-1,074228E-2
-1,203951E-2
-5,877655E-3
-3,931807E-3
-1,495828E-2
-1,949860E-2
-1,949860E-2
-2,598476E-2
-3,214661E-2
-3,117369E-2
-2,339029E-2
-3,117369E-2
-4,122724E-2
-3,895708E-2
-3,895708E-2
-4,868632E-2
-5,128079E-2
-4,576755E-2
-4,965925E-2
-6,165865E-2
-5,873987E-2
-5,549679E-2
-5,938849E-2
-6,360450E-2
-6,165865E-2
-6,133434E-2
-7,138789E-2
-7,106358E-2
-6,717189E-2
-6,555034E-2
-6,944204E-2
-6,879343E-2
-6,360450E-2
-6,263157E-2
-6,328019E-2
-5,484818E-2
-4,317309E-2
-4,122724E-2
-3,928139E-2
-3,084938E-2
-1,755275E-2
-1,430967E-2
-7,174888E-3
5,797436E-3
1,195929E-2
6,770361E-3
1,682391E-2
2,655315E-2
3,141778E-2
3,012054E-2
3,239070E-2
3,790394E-2
3,239070E-2
2,525592E-2
2,525592E-2
2,558023E-2
1,552668E-2
7,743285E-3
7,094669E-3
8,067593E-3
-3,283190E-3
-2,144444E-2
-3,474108E-2
-4,025431E-2
-5,063217E-2
-4,901063E-2
-4,317309E-2
-4,933494E-2
-5,841557E-2
-6,036142E-2
-6,165865E-2
-7,333374E-2
-7,138789E-2
-6,587465E-2
-6,133434E-2
-6,587465E-2
-6,555034E-2
-5,776695E-2
-5,160510E-2
-5,387525E-2
-4,738909E-2
-3,701123E-2
-3,895708E-2
-4,479463E-2
-3,830846E-2
-3,020076E-2
-3,409246E-2
-3,182230E-2
-2,695768E-2
-2,436322E-2
-3,182230E-2
-2,987645E-2
-2,144444E-2
-1,657982E-2
-2,014721E-2
-1,755275E-2
-1,528259E-2
-2,112014E-2
-2,209306E-2
-1,884998E-2
-1,171520E-2
-1,722844E-2
-2,274168E-2
-2,047152E-2
-1,787705E-2
-2,014721E-2
-1,949860E-2
-1,301243E-2
-1,106658E-2
-2,209306E-2
-1,852567E-2
-1,593121E-2
-1,495828E-2
-2,047152E-2
-2,047152E-2
-1,528259E-2
-1,884998E-2
-2,014721E-2
-1,430967E-2
-6,850580E-3
-1,398536E-2
-2,112014E-2
-1,787705E-2
-1,463397E-2
-1,949860E-2
-1,722844E-2
-1,139089E-2
-9,120736E-3
-2,014721E-2
-1,657982E-2
-8,147812E-3
-7,823504E-3
-9,769352E-3
-7,823504E-3
-4,580423E-3
-1,203951E-2
-1,074228E-2
-5,877655E-3
-6,887257E-4
-6,526271E-3
-7,174888E-3
-1,337342E-3
-3,607499E-3
-8,472120E-3
-6,850580E-3
-4,010948E-5
-2,634574E-3
-7,823504E-3
-3,283190E-3
1,257123E-3
-4,580423E-3
-4,256115E-3
1,905739E-3
2,878663E-3
-8,796428E-3
-7,174888E-3
9,328148E-4
6,085067E-4
-4,580423E-3
-4,256115E-3
-3,644176E-4
-5,877655E-3
-7,174888E-3
-3,931807E-3
4,500204E-3
-4,010948E-5
-5,553347E-3
-5,229039E-3
-4,580423E-3
-1,106658E-2
-7,499196E-3
1,905739E-3
-4,010948E-5
-7,499196E-3
-7,499196E-3
-1,985958E-3
-3,283190E-3
-8,147812E-3
-6,201963E-3
-3,607499E-3
-1,593121E-2
-1,722844E-2
-1,009366E-2
-1,337342E-3
-6,850580E-3
-1,009366E-2
-9,120736E-3
-8,147812E-3
-1,366105E-2
-1,106658E-2
-2,310266E-3
-2,958882E-3
-1,139089E-2
-6,201963E-3
2,841986E-4
-3,607499E-3
-3,283190E-3
-3,644176E-4
2,230047E-3
-7,499196E-3
-7,823504E-3
-3,607499E-3
-3,644176E-4
-5,553347E-3
-8,796428E-3
-6,850580E-3
-1,430967E-2
-1,690413E-2
-1,528259E-2
-8,147812E-3
-1,171520E-2
-1,917429E-2
-1,593121E-2
-1,171520E-2
-1,820136E-2
-1,657982E-2
-9,769352E-3
-8,796428E-3
-1,787705E-2
-1,139089E-2
-4,580423E-3
-3,283190E-3
-6,850580E-3
-9,445044E-3
-3,931807E-3
-8,796428E-3
-9,769352E-3
-7,174888E-3
1,581431E-3
-6,201963E-3
-1,268813E-2
-1,009366E-2
-6,526271E-3
-1,333674E-2
-1,236382E-2
-1,106658E-2
-1,301243E-2
-2,209306E-2
-2,144444E-2
-1,333674E-2
-1,528259E-2
-1,787705E-2
-1,625551E-2
-1,398536E-2
-2,371460E-2
-2,436322E-2
-1,982290E-2
-1,301243E-2
-1,949860E-2
-2,144444E-2
-2,079583E-2
-2,079583E-2
-2,533614E-2
-2,339029E-2
-1,268813E-2
-1,528259E-2
-2,403891E-2
-2,176875E-2
-1,268813E-2
-1,495828E-2
-1,690413E-2
-1,430967E-2
-1,009366E-2
-2,079583E-2
-1,820136E-2
-1,236382E-2
-7,174888E-3
-1,430967E-2
-1,528259E-2
-1,139089E-2
-1,398536E-2
-1,625551E-2
-1,528259E-2
-9,120736E-3
-1,333674E-2
-1,884998E-2
-1,625551E-2
-1,106658E-2
-1,560690E-2
-1,560690E-2
-1,236382E-2
-1,430967E-2
-2,760630E-2
-2,371460E-2
-1,560690E-2
-1,203951E-2
-1,430967E-2
-1,625551E-2
-1,301243E-2
-2,112014E-2
-2,176875E-2
-1,593121E-2
-7,499196E-3
-1,106658E-2
-1,528259E-2
-1,074228E-2
-1,625551E-2
-2,728199E-2
-2,695768E-2
-1,982290E-2
-1,820136E-2
-2,598476E-2
-2,274168E-2
-1,625551E-2
-2,176875E-2
-2,663337E-2
-2,630907E-2
-2,371460E-2
-2,728199E-2
-2,403891E-2
-1,949860E-2
-1,366105E-2
-1,820136E-2
-1,755275E-2
-1,041797E-2
-1,074228E-2
-1,236382E-2
-5,553347E-3
5,473128E-3
6,085067E-4
-6,201963E-3
-2,310266E-3
6,121744E-3
2,554355E-3
9,328148E-4
8,067593E-3
1,195929E-2
3,202971E-3
5,797436E-3
1,260791E-2
1,325652E-2
9,689133E-3
1,358083E-2
1,747253E-2
1,520237E-2
1,422945E-2
1,941838E-2
2,817469E-2
2,298577E-2
2,071561E-2
2,428300E-2
2,655315E-2
2,395869E-2
2,785039E-2
3,401224E-2
3,466086E-2
2,493161E-2
3,012054E-2
4,017409E-2
3,984979E-2
3,822825E-2
4,017409E-2
4,341718E-2
3,239070E-2
1,812114E-2
8,716209E-3
1,422945E-2
1,455375E-2
1,487806E-2
1,682391E-2
1,358083E-2
8,067593E-3
7,094669E-3
1,195929E-2
5,473128E-3
2,841986E-4
6,446052E-3
1,195929E-2
9,689133E-3
1,812114E-2
3,239070E-2
3,401224E-2
2,558023E-2
3,239070E-2
4,147133E-2
4,179564E-2
4,276856E-2
4,698456E-2
5,217349E-2
4,503872E-2
4,795749E-2
5,411934E-2
5,606519E-2
5,152488E-2
4,860611E-2
5,509227E-2
5,476796E-2
4,957903E-2
5,022765E-2
5,930827E-2
5,671381E-2
5,249780E-2
5,444365E-2
6,287566E-2
5,930827E-2
5,801104E-2
5,801104E-2
5,476796E-2
4,309287E-2
4,763318E-2
5,509227E-2
5,768673E-2
5,282211E-2
5,638950E-2
6,060550E-2
5,801104E-2
5,898396E-2
6,547013E-2
8,622584E-2
9,433355E-2
1,008197E-1
1,306561E-1
1,504388E-1
1,442770E-1
1,442770E-1
1,433041E-1
1,313047E-1
1,115219E-1
1,053600E-1
1,043871E-1
9,725232E-2
8,914462E-2
8,363138E-2
7,292921E-2
4,698456E-2
2,655315E-2
9,040517E-3
-3,931807E-3
-1,917429E-2
-2,728199E-2
-2,728199E-2
-2,728199E-2
-2,857922E-2
-2,079583E-2
-6,526271E-3
-2,634574E-3
-2,310266E-3
1,098637E-2
2,266146E-2
2,363438E-2
2,979624E-2
3,855255E-2
4,471441E-2
3,855255E-2
4,082271E-2
4,795749E-2
5,022765E-2
4,828180E-2
4,860611E-2
5,282211E-2
4,828180E-2
4,698456E-2
5,314642E-2
5,963258E-2
5,055195E-2
4,341718E-2
4,503872E-2
4,860611E-2
4,276856E-2
4,568733E-2
5,314642E-2
5,022765E-2
4,211994E-2
4,666026E-2
5,379503E-2
4,990334E-2
4,763318E-2
4,957903E-2
5,411934E-2
4,536302E-2
4,730887E-2
5,379503E-2
5,638950E-2
4,795749E-2
4,568733E-2
4,666026E-2
4,309287E-2
3,757963E-2
3,984979E-2
4,601164E-2
4,114702E-2
3,271501E-2
3,271501E-2
3,693101E-2
3,174208E-2
3,174208E-2
3,660671E-2
3,336362E-2
2,525592E-2
2,849900E-2
3,303932E-2
3,757963E-2
3,174208E-2
2,947193E-2
3,303932E-2
2,817469E-2
2,622885E-2
2,363438E-2
1,487806E-2
2,878663E-3
1,905739E-3
7,418977E-3
8,716209E-3
9,328148E-4
-1,337342E-3
2,878663E-3
-1,013034E-3
-1,366105E-2
-1,301243E-2
-9,120736E-3
-1,041797E-2
-1,139089E-2
-9,445044E-3
-1,985958E-3
-2,310266E-3
-3,644176E-4
7,094669E-3
1,585099E-2
1,358083E-2
1,066206E-2
1,455375E-2
1,649960E-2
1,358083E-2
1,520237E-2
2,720177E-2
2,947193E-2
2,266146E-2
2,590454E-2
3,401224E-2
3,141778E-2
3,109347E-2
3,855255E-2
4,114702E-2
3,174208E-2
3,693101E-2
4,536302E-2
4,795749E-2
4,633595E-2
4,763318E-2
5,282211E-2
5,347073E-2
4,536302E-2
4,082271E-2
4,114702E-2
3,466086E-2
2,363438E-2
2,395869E-2
4,601164E-2
8,200984E-2
1,364936E-1
2,052469E-1
2,957289E-1
4,290195E-1
6,028487E-1
8,016495E-1
1,009855E+0
1,183036E+0
1,277085E+0
1,271896E+0
1,192765E+0
1,067582E+0
9,313728E-1
8,042440E-1
6,836014E-1
5,723637E-1
4,449106E-1
2,915129E-1
1,021169E-1
-1,135479E-1
-3,545089E-1
-6,110366E-1
-8,542676E-1
-1,038799E+0
-1,150685E+0
-1,206466E+0
-1,204520E+0
-1,148415E+0
-1,061500E+0
-9,596677E-1
-8,309174E-1
-7,037887E-1
-5,974156E-1
-5,001232E-1
-4,031551E-1
-3,178620E-1
-2,601352E-1
-2,160293E-1
-1,761394E-1
-1,391683E-1
-1,229529E-1
-1,112778E-1
-9,181930E-2
-7,106358E-2
-5,679403E-2
-3,733554E-2
-1,106658E-2
5,473128E-3
1,552668E-2
3,790394E-2
5,833535E-2
7,130767E-2
7,876676E-2
8,946893E-2
1,030899E-1
9,919817E-2
1,066573E-1
1,163865E-1
1,228727E-1
1,173594E-1
1,170351E-1
1,196296E-1
1,212511E-1
1,157379E-1
1,167108E-1
1,261157E-1
1,209268E-1
1,115219E-1
1,147650E-1
1,186567E-1
1,102246E-1
1,076302E-1
1,105490E-1
1,076302E-1
9,271201E-2
9,271201E-2
9,822524E-2
9,498216E-2
8,752308E-2
8,784739E-2
8,719877E-2
7,811814E-2
7,292921E-2
7,195629E-2
7,455075E-2
6,806459E-2
6,157843E-2
6,417289E-2
6,547013E-2
5,768673E-2
5,509227E-2
5,995689E-2
5,898396E-2
4,309287E-2
3,757963E-2
4,114702E-2
4,147133E-2
3,693101E-2
3,433655E-2
3,757963E-2
2,817469E-2
2,168853E-2
2,363438E-2
2,785039E-2
1,844545E-2
1,422945E-2
1,779684E-2
1,520237E-2
8,391901E-3
9,364825E-3
1,617530E-2
1,422945E-2
1,257123E-3
-1,661650E-3
-1,337342E-3
-3,607499E-3
-5,877655E-3
-1,657982E-2
-2,014721E-2
-3,279523E-2
-3,733554E-2
-3,149799E-2
-2,371460E-2
-3,344384E-2
-4,252447E-2
-4,090293E-2
-4,220016E-2
-4,447032E-2
-4,187585E-2
-3,506538E-2
-3,895708E-2
-4,641617E-2
-3,960570E-2
-3,117369E-2
-3,474108E-2
-3,603831E-2
-3,052507E-2
-3,214661E-2
-4,576755E-2
-4,382170E-2
-3,441677E-2
-3,538969E-2
-3,668692E-2
-3,668692E-2
-3,474108E-2
-4,220016E-2
-4,252447E-2
-3,701123E-2
-3,214661E-2
-3,798416E-2
-3,636262E-2
-3,376815E-2
-3,214661E-2
-2,728199E-2
-2,728199E-2
-2,112014E-2
-1,884998E-2
-2,922784E-2
-2,760630E-2
-2,112014E-2
-2,436322E-2
-2,403891E-2
-1,625551E-2
-1,593121E-2
-2,955215E-2
-2,793061E-2
-2,371460E-2
-2,695768E-2
-3,182230E-2
-3,506538E-2
-2,987645E-2
-3,311954E-2
-3,344384E-2
-3,830846E-2
-3,863277E-2
-4,349739E-2
-4,317309E-2
-3,993001E-2
-4,284878E-2
-4,706478E-2
-4,674048E-2
-4,252447E-2
-4,349739E-2
-4,998356E-2
-4,349739E-2
-3,441677E-2
-3,409246E-2
-3,603831E-2
-3,376815E-2
-3,182230E-2
-4,090293E-2
-3,765985E-2
-3,214661E-2
-2,468752E-2
-3,149799E-2
-3,117369E-2
-2,144444E-2
-2,371460E-2
-2,890353E-2
-2,112014E-2
-1,009366E-2
-1,657982E-2
-2,663337E-2
-2,079583E-2
-1,236382E-2
-2,209306E-2
-3,214661E-2
-2,598476E-2
-7,499196E-3
-6,526271E-3
2,230047E-3
7,743285E-3
8,391901E-3
5,473128E-3
8,067593E-3
1,585099E-2
1,714822E-2
2,298577E-2
3,433655E-2
4,763318E-2
4,666026E-2
4,860611E-2
5,768673E-2
6,319997E-2
6,092981E-2
6,903752E-2
7,811814E-2
7,941537E-2
7,325352E-2
7,876676E-2
9,109047E-2
9,076616E-2
9,336062E-2
1,004954E-1
1,073059E-1
1,021169E-1
1,069816E-1
1,167108E-1
1,238456E-1
1,225484E-1
1,257914E-1
1,319533E-1
1,283859E-1
1,261157E-1
1,296831E-1
1,394124E-1
1,351964E-1
1,274130E-1
1,306561E-1
1,348721E-1
1,293588E-1
1,300074E-1
1,335748E-1
1,303317E-1
1,186567E-1
1,215754E-1
1,261157E-1
1,267644E-1
1,202782E-1
1,183323E-1
1,202782E-1
1,128191E-1
1,121705E-1
1,118462E-1
1,167108E-1
1,111976E-1
1,043871E-1
1,069816E-1
1,079545E-1
1,014683E-1
9,822524E-2
1,034142E-1
1,004954E-1
8,914462E-2
9,271201E-2
9,595509E-2
9,238770E-2
8,914462E-2
8,882031E-2
8,849600E-2
7,552368E-2
7,552368E-2
8,071261E-2
8,136122E-2
7,487506E-2
7,260490E-2
7,292921E-2
6,579443E-2
5,671381E-2
5,898396E-2
6,709167E-2
5,963258E-2
5,087626E-2
5,055195E-2
5,347073E-2
4,211994E-2
3,660671E-2
4,147133E-2
4,471441E-2
3,693101E-2
3,757963E-2
4,147133E-2
4,244425E-2
3,725532E-2
4,049840E-2
4,730887E-2
4,179564E-2
4,536302E-2
5,574088E-2
6,644305E-2
6,709167E-2
7,001044E-2
7,876676E-2
8,428000E-2
8,200984E-2
8,655015E-2
1,021169E-1
1,043871E-1
9,790094E-2
1,066573E-1
1,180080E-1
1,141163E-1
1,144406E-1
1,183323E-1
1,180080E-1
1,043871E-1
1,021169E-1
1,047114E-1
1,060086E-1
9,400924E-2
8,914462E-2
8,817169E-2
7,682091E-2
7,195629E-2
7,065906E-2
7,357783E-2
6,417289E-2
5,249780E-2
5,217349E-2
4,990334E-2
4,017409E-2
3,757963E-2
4,276856E-2
3,725532E-2
1,066206E-2
4,175896E-3
7,743285E-3
5,148820E-3
1,581431E-3
1,257123E-3
1,257123E-3
-1,074228E-2
-1,463397E-2
-1,171520E-2
-1,106658E-2
-1,820136E-2
-1,852567E-2
-1,333674E-2
-1,852567E-2
-2,079583E-2
-1,722844E-2
-6,201963E-3
-8,472120E-3
-8,147812E-3
1,581431E-3
1,066206E-2
6,121744E-3
4,500204E-3
8,391901E-3
1,131067E-2
3,527280E-3
7,418977E-3
1,325652E-2
1,649960E-2
1,228360E-2
1,358083E-2
2,006699E-2
1,585099E-2
1,585099E-2
2,103992E-2
2,298577E-2
1,617530E-2
1,422945E-2
1,390514E-2
1,617530E-2
8,716209E-3
7,094669E-3
1,358083E-2
1,163498E-2
3,851588E-3
6,446052E-3
1,131067E-2
8,067593E-3
3,851588E-3
4,824512E-3
6,121744E-3
-3,607499E-3
-5,553347E-3
-3,607499E-3
-4,010948E-5
-8,796428E-3
-1,333674E-2
-1,009366E-2
-1,171520E-2
-1,495828E-2
-1,495828E-2
-1,106658E-2
-1,398536E-2
-2,241737E-2
-2,176875E-2
-1,690413E-2
-2,176875E-2
-2,695768E-2
-2,274168E-2
-1,917429E-2
-2,468752E-2
-2,468752E-2
-2,112014E-2
-1,949860E-2
-2,501183E-2
-2,630907E-2
-2,241737E-2
-2,306598E-2
-2,857922E-2
-2,663337E-2
-1,755275E-2
-2,112014E-2
-2,922784E-2
-2,825491E-2
-2,501183E-2
-2,760630E-2
-2,890353E-2
-2,630907E-2
-2,339029E-2
-3,506538E-2
-3,441677E-2
-2,598476E-2
-2,630907E-2
-3,409246E-2
-3,344384E-2
-2,857922E-2
-3,409246E-2
-3,571400E-2
-3,052507E-2
-2,274168E-2
-2,728199E-2
-3,311954E-2
-2,793061E-2
-2,371460E-2
-2,922784E-2
-2,630907E-2
-1,755275E-2
-1,722844E-2
-2,371460E-2
-1,982290E-2
-1,268813E-2
-1,268813E-2
-1,398536E-2
-9,120736E-3
-5,877655E-3
-1,301243E-2
-1,074228E-2
-3,283190E-3
-6,887257E-4
-4,256115E-3
-4,904731E-3
-1,337342E-3
-7,174888E-3
-9,445044E-3
-6,201963E-3
3,202971E-3
-2,634574E-3
-8,147812E-3
-7,499196E-3
-2,958882E-3
-8,472120E-3
-8,472120E-3
-2,634574E-3
-4,580423E-3
-1,430967E-2
-1,041797E-2
-5,877655E-3
-8,472120E-3
-1,041797E-2
-6,526271E-3
-6,850580E-3
-1,884998E-2
-1,949860E-2
-1,301243E-2
-2,310266E-3
-7,499196E-3
-1,236382E-2
-9,445044E-3
-9,769352E-3
-1,398536E-2
-1,366105E-2
-5,229039E-3
-9,445044E-3
-1,528259E-2
-1,139089E-2
-2,958882E-3
-6,850580E-3
-9,769352E-3
-7,499196E-3
-3,283190E-3
-1,366105E-2
-1,236382E-2
-4,904731E-3
-4,904731E-3
-1,236382E-2
-1,106658E-2
-6,201963E-3
-1,398536E-2
-1,722844E-2
-1,236382E-2
-4,256115E-3
-1,139089E-2
-1,722844E-2
-1,301243E-2
-9,769352E-3
-1,722844E-2
-1,690413E-2
-1,528259E-2
-1,755275E-2
-2,793061E-2
-1,722844E-2
-8,147812E-3
-1,139089E-2
-1,625551E-2
-1,625551E-2
-1,301243E-2
-1,982290E-2
-2,144444E-2
-1,333674E-2
-9,120736E-3
-1,625551E-2
-1,820136E-2
-1,268813E-2
-1,236382E-2
-1,560690E-2
-1,560690E-2
-6,201963E-3
-9,445044E-3
-1,755275E-2
-1,463397E-2
-7,499196E-3
-1,463397E-2
-1,430967E-2
-9,445044E-3
-9,120736E-3
-1,917429E-2
-1,690413E-2
-8,796428E-3
-7,499196E-3
-1,203951E-2
-1,463397E-2
-1,106658E-2
-1,884998E-2
-1,884998E-2
-1,463397E-2
-9,445044E-3
-1,560690E-2
-2,079583E-2
-2,403891E-2
-2,144444E-2
-2,176875E-2
-1,755275E-2
-1,171520E-2
-1,301243E-2
-2,306598E-2
-1,917429E-2
-1,560690E-2
-1,657982E-2
-2,112014E-2
-2,176875E-2
-2,533614E-2
-4,738909E-2
-5,322664E-2
-4,674048E-2
-3,895708E-2
-4,382170E-2
-4,706478E-2
-4,576755E-2
-4,803771E-2
-5,744264E-2
-5,517249E-2
-4,803771E-2
-4,771340E-2
-5,257802E-2
-4,544324E-2
-3,344384E-2
-3,311954E-2
-3,214661E-2
-2,371460E-2
-1,560690E-2
-1,949860E-2
-1,139089E-2
-2,310266E-3
-4,010948E-5
-5,877655E-3
-4,580423E-3
-4,010948E-5
-6,887257E-4
-5,229039E-3
-1,985958E-3
1,001344E-2
7,743285E-3
4,500204E-3
6,121744E-3
8,716209E-3
6,446052E-3
8,716209E-3
1,455375E-2
1,747253E-2
1,066206E-2
1,293221E-2
2,136422E-2
2,039130E-2
1,714822E-2
1,974268E-2
2,331007E-2
1,520237E-2
1,617530E-2
2,331007E-2
3,076916E-2
2,460731E-2
2,266146E-2
2,590454E-2
2,655315E-2
1,909407E-2
1,941838E-2
2,947193E-2
2,590454E-2
2,233715E-2
2,687746E-2
3,076916E-2
2,849900E-2
2,622885E-2
3,141778E-2
3,466086E-2
2,266146E-2
2,395869E-2
2,882331E-2
2,979624E-2
2,785039E-2
2,720177E-2
3,303932E-2
2,752608E-2
2,525592E-2
2,752608E-2
3,433655E-2
2,785039E-2
2,006699E-2
2,460731E-2
2,914762E-2
2,266146E-2
2,201284E-2
2,947193E-2
2,720177E-2
1,682391E-2
1,974268E-2
2,395869E-2
2,039130E-2
1,714822E-2
1,909407E-2
2,460731E-2
1,649960E-2
1,422945E-2
1,812114E-2
2,460731E-2
1,941838E-2
1,552668E-2
1,779684E-2
1,909407E-2
1,649960E-2
2,103992E-2
3,174208E-2
3,303932E-2
2,493161E-2
3,141778E-2
4,990334E-2
5,638950E-2
6,709167E-2
9,238770E-2
1,073059E-1
9,887386E-2
9,563078E-2
8,979323E-2
8,330707E-2
7,260490E-2
6,774028E-2
6,449720E-2
5,444365E-2
3,984979E-2
2,849900E-2
1,974268E-2
-4,580423E-3
-3,247092E-2
-4,836202E-2
-5,711833E-2
-7,333374E-2
-8,079283E-2
-8,241437E-2
-8,403591E-2
-9,441377E-2
-8,922484E-2
-7,722544E-2
-6,879343E-2
-6,198296E-2
-5,225371E-2
-4,090293E-2
-4,090293E-2
-3,538969E-2
-2,403891E-2
-8,472120E-3
-8,796428E-3
-9,445044E-3
-2,958882E-3
6,085067E-4
-1,013034E-3
3,851588E-3
1,358083E-2
1,260791E-2
6,770361E-3
1,293221E-2
2,168853E-2
1,974268E-2
1,876976E-2
2,298577E-2
2,525592E-2
1,228360E-2
1,422945E-2
2,136422E-2
1,974268E-2
5,797436E-3
-4,010948E-5
-1,337342E-3
-1,106658E-2
-1,495828E-2
-1,430967E-2
-6,526271E-3
-1,430967E-2
-2,209306E-2
-2,014721E-2
-1,949860E-2
-2,501183E-2
-2,306598E-2
-1,560690E-2
-1,333674E-2
-1,884998E-2
-1,203951E-2
9,328148E-4
4,175896E-3
8,067593E-3
1,844545E-2
2,428300E-2
1,779684E-2
2,201284E-2
2,914762E-2
3,628240E-2
3,239070E-2
3,206639E-2
3,822825E-2
3,498517E-2
2,785039E-2
3,336362E-2
4,503872E-2
4,049840E-2
3,498517E-2
3,790394E-2
4,568733E-2
4,276856E-2
4,082271E-2
4,309287E-2
4,471441E-2
3,401224E-2
3,433655E-2
4,244425E-2
4,276856E-2
3,693101E-2
3,887686E-2
4,082271E-2
3,109347E-2
2,720177E-2
2,979624E-2
3,076916E-2
1,098637E-2
-7,174888E-3
-6,850580E-3
-4,580423E-3
-9,445044E-3
-9,445044E-3
-5,877655E-3
-1,398536E-2
-2,890353E-2
-2,728199E-2
-2,176875E-2
-2,793061E-2
-3,214661E-2
-2,760630E-2
-1,884998E-2
-2,501183E-2
-1,884998E-2
-1,074228E-2
-3,931807E-3
-6,850580E-3
-6,526271E-3
-4,010948E-5
1,257123E-3
3,202971E-3
6,770361E-3
1,617530E-2
1,163498E-2
-3,283190E-3
-5,553347E-3
1,905739E-3
-2,310266E-3
-8,472120E-3
-3,283190E-3
2,428300E-2
6,190274E-2
1,212511E-1
1,929232E-1
3,018907E-1
4,497752E-1
6,268475E-1
8,240268E-1
1,023152E+0
1,176225E+0
1,243033E+0
1,220656E+0
1,124336E+0
9,845593E-1
8,434853E-1
7,186267E-1
6,051188E-1
4,906381E-1
3,466453E-1
1,737890E-1
-2,825491E-2
-2,504060E-1
-4,959072E-1
-7,488675E-1
-9,700456E-1
-1,135443E+0
-1,235978E+0
-1,281057E+0
-1,261599E+0
-1,194142E+0
-1,092634E+0
-9,823693E-1
-8,594565E-1
-7,290847E-1
-6,077935E-1
-5,040149E-1
-4,115871E-1
-3,292128E-1
-2,724589E-1
-2,335419E-1
-1,952736E-1
-1,612212E-1
-1,446815E-1
-1,278175E-1
-1,044673E-1
-9,019776E-2
-8,695468E-2
-6,392880E-2
-3,733554E-2
-1,852567E-2
-9,445044E-3
1,581431E-3
1,390514E-2
2,039130E-2
3,401224E-2
4,925472E-2
6,287566E-2
6,092981E-2
6,125412E-2
6,903752E-2
7,195629E-2
7,001044E-2
7,325352E-2
8,071261E-2
7,552368E-2
6,936182E-2
7,390214E-2
8,330707E-2
8,006399E-2
7,973968E-2
8,200984E-2
7,584799E-2
6,157843E-2
6,449720E-2
7,098336E-2
7,130767E-2
6,547013E-2
5,768673E-2
5,801104E-2
4,698456E-2
4,406579E-2
4,860611E-2
5,379503E-2
4,211994E-2
3,595809E-2
3,984979E-2
4,179564E-2
3,855255E-2
4,082271E-2
4,893041E-2
4,568733E-2
3,725532E-2
3,790394E-2
4,601164E-2
4,406579E-2
4,147133E-2
4,147133E-2
4,179564E-2
3,012054E-2
2,039130E-2
1,714822E-2
1,682391E-2
1,001344E-2
9,364825E-3
9,689133E-3
2,878663E-3
-6,850580E-3
-7,174888E-3
-1,661650E-3
-8,796428E-3
-1,301243E-2
-7,174888E-3
-3,931807E-3
-8,472120E-3
-5,877655E-3
-3,644176E-4
2,554355E-3
-3,931807E-3
3,202971E-3
1,098637E-2
1,163498E-2
9,040517E-3
1,487806E-2
1,812114E-2
1,033775E-2
8,391901E-3
9,689133E-3
1,747253E-2
1,455375E-2
1,455375E-2
1,974268E-2
2,071561E-2
1,585099E-2
2,006699E-2
2,914762E-2
2,752608E-2
2,071561E-2
2,525592E-2
3,076916E-2
2,914762E-2
2,655315E-2
2,817469E-2
2,428300E-2
1,228360E-2
1,195929E-2
1,422945E-2
1,714822E-2
7,418977E-3
-1,013034E-3
-2,634574E-3
-7,174888E-3
-1,787705E-2
-1,949860E-2
-1,268813E-2
-1,528259E-2
-2,598476E-2
-2,533614E-2
-2,501183E-2
-4,220016E-2
-5,517249E-2
-5,646972E-2
-5,030786E-2
-5,322664E-2
-4,836202E-2
-4,187585E-2
-4,252447E-2
-5,030786E-2
-5,192940E-2
-4,576755E-2
-5,063217E-2
-4,868632E-2
-4,252447E-2
-3,084938E-2
-2,922784E-2
-2,566045E-2
-1,366105E-2
-2,958882E-3
-7,174888E-3
-2,634574E-3
1,260791E-2
1,390514E-2
7,094669E-3
1,520237E-2
2,525592E-2
2,914762E-2
2,914762E-2
3,012054E-2
3,239070E-2
2,331007E-2
2,558023E-2
3,466086E-2
4,309287E-2
3,725532E-2
3,855255E-2
4,211994E-2
3,984979E-2
3,757963E-2
4,082271E-2
4,957903E-2
4,698456E-2
4,017409E-2
4,503872E-2
5,606519E-2
5,249780E-2
5,152488E-2
5,671381E-2
5,703812E-2
5,152488E-2
5,638950E-2
6,125412E-2
6,157843E-2
5,638950E-2
5,703812E-2
6,352428E-2
5,833535E-2
5,865966E-2
5,963258E-2
6,092981E-2
5,282211E-2
5,055195E-2
5,898396E-2
5,995689E-2
5,574088E-2
5,865966E-2
6,547013E-2
6,352428E-2
5,736242E-2
6,417289E-2
7,098336E-2
6,709167E-2
6,871321E-2
7,487506E-2
7,584799E-2
6,417289E-2
6,806459E-2
7,844245E-2
8,038830E-2
7,714522E-2
7,584799E-2
7,617229E-2
7,130767E-2
7,130767E-2
7,519937E-2
7,973968E-2
7,357783E-2
6,806459E-2
6,092981E-2
6,157843E-2
6,287566E-2
6,709167E-2
7,065906E-2
6,741597E-2
5,509227E-2
5,476796E-2
5,865966E-2
5,379503E-2
5,184919E-2
5,249780E-2
5,444365E-2
4,763318E-2
4,828180E-2
5,184919E-2
5,509227E-2
4,698456E-2
3,595809E-2
3,790394E-2
3,920117E-2
3,984979E-2
4,049840E-2
4,503872E-2
3,628240E-2
2,395869E-2
2,363438E-2
3,076916E-2
2,590454E-2
2,201284E-2
2,233715E-2
2,136422E-2
8,067593E-3
1,033775E-2
1,909407E-2
2,039130E-2
1,033775E-2
1,905739E-3
4,500204E-3
-4,580423E-3
-3,283190E-3
4,500204E-3
1,131067E-2
1,257123E-3
-8,796428E-3
-8,472120E-3
-7,823504E-3
-1,430967E-2
-1,495828E-2
-1,009366E-2
-1,203951E-2
-1,982290E-2
-1,495828E-2
-1,203951E-2
-1,949860E-2
-1,884998E-2
-2,079583E-2
-2,403891E-2
-2,857922E-2
-1,787705E-2
-4,904731E-3
6,085067E-4
-2,634574E-3
-1,013034E-3
7,094669E-3
1,325652E-2
2,136422E-2
3,498517E-2
5,217349E-2
5,671381E-2
5,768673E-2
7,065906E-2
8,460430E-2
8,460430E-2
9,303631E-2
1,050357E-1
1,076302E-1
1,001711E-1
1,040628E-1
1,121705E-1
1,092517E-1
9,952248E-2
9,336062E-2
9,076616E-2
7,487506E-2
5,963258E-2
5,120057E-2
5,055195E-2
4,017409E-2
3,368793E-2
2,979624E-2
2,460731E-2
1,455375E-2
1,098637E-2
1,812114E-2
1,520237E-2
6,446052E-3
1,131067E-2
2,298577E-2
2,331007E-2
2,428300E-2
2,655315E-2
3,044485E-2
3,206639E-2
4,179564E-2
5,055195E-2
5,736242E-2
4,860611E-2
4,730887E-2
5,606519E-2
5,995689E-2
6,125412E-2
6,579443E-2
7,779383E-2
7,390214E-2
7,130767E-2
7,973968E-2
8,687446E-2
8,363138E-2
8,233415E-2
8,946893E-2
8,752308E-2
7,876676E-2
8,817169E-2
9,854955E-2
1,001711E-1
9,465786E-2
9,141477E-2
9,076616E-2
8,038830E-2
7,909107E-2
8,233415E-2
8,752308E-2
8,038830E-2
7,649660E-2
8,103691E-2
8,200984E-2
7,552368E-2
7,390214E-2
7,973968E-2
7,228060E-2
5,898396E-2
5,055195E-2
4,568733E-2
3,725532E-2
3,725532E-2
4,114702E-2
3,952548E-2
2,752608E-2
2,914762E-2
3,271501E-2
3,109347E-2
2,590454E-2
2,687746E-2
3,239070E-2
3,109347E-2
3,368793E-2
4,536302E-2
5,509227E-2
5,541658E-2
5,411934E-2
5,995689E-2
7,033475E-2
7,033475E-2
7,260490E-2
8,298276E-2
8,428000E-2
7,682091E-2
7,941537E-2
8,914462E-2
8,817169E-2
8,817169E-2
9,011754E-2
9,336062E-2
8,784739E-2
8,817169E-2
9,238770E-2
9,984678E-2
9,238770E-2
9,141477E-2
9,465786E-2
9,109047E-2
8,557723E-2
8,719877E-2
9,595509E-2
9,076616E-2
8,168553E-2
8,428000E-2
8,817169E-2
7,941537E-2
7,584799E-2
8,038830E-2
7,844245E-2
6,871321E-2
7,001044E-2
7,130767E-2
7,195629E-2
6,547013E-2
6,384859E-2
6,579443E-2
5,509227E-2
5,184919E-2
5,541658E-2
5,898396E-2
4,957903E-2
4,503872E-2
4,893041E-2
4,763318E-2
4,082271E-2
3,984979E-2
4,568733E-2
4,147133E-2
2,752608E-2
2,493161E-2
1,909407E-2
-4,904731E-3
-1,301243E-2
-1,041797E-2
-8,147812E-3
-1,820136E-2
-2,079583E-2
-2,112014E-2
-2,176875E-2
-3,020076E-2
-3,571400E-2
-3,538969E-2
-3,765985E-2
-3,863277E-2
-3,084938E-2
-1,820136E-2
-1,852567E-2
-1,982290E-2
-1,236382E-2
-3,644176E-4
-3,644176E-4
6,085067E-4
7,094669E-3
9,040517E-3
2,841986E-4
3,527280E-3
1,098637E-2
1,131067E-2
9,040517E-3
8,716209E-3
1,293221E-2
9,040517E-3
6,446052E-3
1,228360E-2
1,844545E-2
1,325652E-2
1,260791E-2
1,455375E-2
1,682391E-2
1,422945E-2
1,358083E-2
1,909407E-2
1,455375E-2
-2,310266E-3
-1,337342E-3
6,770361E-3
4,824512E-3
2,841986E-4
1,581431E-3
9,328148E-4
-1,236382E-2
-1,268813E-2
-8,147812E-3
-4,904731E-3
-1,301243E-2
-1,820136E-2
-1,593121E-2
-1,625551E-2
-1,787705E-2
-1,560690E-2
-1,366105E-2
-2,306598E-2
-2,922784E-2
-2,436322E-2
-1,949860E-2
-2,468752E-2
-2,468752E-2
-2,014721E-2
-2,112014E-2
-3,344384E-2
-3,117369E-2
-2,468752E-2
-2,533614E-2
-2,955215E-2
-2,825491E-2
-2,403891E-2
-2,987645E-2
-3,052507E-2
-2,663337E-2
-2,079583E-2
-2,793061E-2
-3,279523E-2
-2,663337E-2
-2,501183E-2
-3,214661E-2
-2,987645E-2
-2,339029E-2
-2,598476E-2
-3,474108E-2
-3,020076E-2
-2,339029E-2
-2,728199E-2
-2,857922E-2
-2,403891E-2
-2,274168E-2
-3,182230E-2
-2,890353E-2
-2,209306E-2
-1,917429E-2
-2,403891E-2
-2,728199E-2
-2,890353E-2
-3,474108E-2
-3,798416E-2
-3,376815E-2
-2,533614E-2
-3,020076E-2
-3,830846E-2
-3,603831E-2
-3,506538E-2
-4,090293E-2
-4,025431E-2
-3,149799E-2
-3,020076E-2
-3,765985E-2
-3,182230E-2
-2,274168E-2
-2,241737E-2
-2,468752E-2
-2,274168E-2
-2,079583E-2
-2,630907E-2
-2,630907E-2
-2,339029E-2
-1,495828E-2
-1,982290E-2
-2,306598E-2
-1,982290E-2
-1,949860E-2
-2,598476E-2
-2,468752E-2
-2,079583E-2
-2,468752E-2
-3,311954E-2
-3,117369E-2
-2,533614E-2
-2,857922E-2
-3,020076E-2
-2,501183E-2
-2,079583E-2
-3,020076E-2
-2,793061E-2
-2,241737E-2
-2,047152E-2
-2,663337E-2
-3,247092E-2
-5,452387E-2
-7,690113E-2
-8,371160E-2
-8,403591E-2
-8,046852E-2
-9,214361E-2
-1,047916E-1
-1,086833E-1
-1,154938E-1
-1,281418E-1
-1,333307E-1
-1,333307E-1
-1,378711E-1
-1,459788E-1
-1,385197E-1
-1,281418E-1
-1,239258E-1
-1,171153E-1
-1,086833E-1
-9,733254E-2
-9,927839E-2
-9,214361E-2
-7,917128E-2
-7,041497E-2
-7,041497E-2
-6,717189E-2
-6,101003E-2
-6,036142E-2
-6,230726E-2
-5,614541E-2
-4,706478E-2
-4,998356E-2
-5,322664E-2
-4,901063E-2
-4,414601E-2
-4,576755E-2
-4,057862E-2
-3,214661E-2
-3,344384E-2
-3,830846E-2
-3,441677E-2
-2,695768E-2
-2,857922E-2
-2,922784E-2
-1,982290E-2
-1,528259E-2
-2,047152E-2
-1,593121E-2
-9,120736E-3
-4,256115E-3
-7,823504E-3
-7,174888E-3
-1,985958E-3
2,841986E-4
-1,661650E-3
4,824512E-3
1,585099E-2
1,001344E-2
7,418977E-3
1,390514E-2
1,844545E-2
1,617530E-2
1,779684E-2
2,201284E-2
2,201284E-2
1,325652E-2
1,747253E-2
2,395869E-2
2,136422E-2
1,714822E-2
1,747253E-2
1,909407E-2
2,841986E-4
-1,495828E-2
-9,769352E-3
-3,644176E-4
3,851588E-3
1,455375E-2
2,849900E-2
4,147133E-2
5,444365E-2
6,028120E-2
6,514582E-2
5,606519E-2
4,049840E-2
4,211994E-2
5,087626E-2
4,828180E-2
4,860611E-2
5,638950E-2
5,865966E-2
4,179564E-2
3,012054E-2
2,428300E-2
9,689133E-3
-6,850580E-3
-1,236382E-2
-1,366105E-2
-2,274168E-2
-2,566045E-2
-2,176875E-2
-1,203951E-2
-1,366105E-2
-7,174888E-3
4,500204E-3
1,001344E-2
1,487806E-2
2,395869E-2
3,628240E-2
3,303932E-2
3,109347E-2
3,595809E-2
3,984979E-2
3,466086E-2
2,525592E-2
1,293221E-2
9,328148E-4
-1,009366E-2
-3,931807E-3
5,473128E-3
7,094669E-3
-1,337342E-3
-5,229039E-3
-5,229039E-3
-1,333674E-2
-1,560690E-2
-9,120736E-3
3,527280E-3
1,905739E-3
3,851588E-3
1,552668E-2
2,363438E-2
2,655315E-2
3,498517E-2
4,698456E-2
5,120057E-2
4,503872E-2
4,990334E-2
6,092981E-2
6,417289E-2
6,417289E-2
6,774028E-2
6,936182E-2
6,028120E-2
6,384859E-2
7,001044E-2
7,455075E-2
7,065906E-2
7,033475E-2
7,519937E-2
7,001044E-2
6,611874E-2
7,033475E-2
7,649660E-2
6,936182E-2
6,352428E-2
6,611874E-2
6,709167E-2
6,125412E-2
6,287566E-2
6,936182E-2
6,774028E-2
5,509227E-2
5,379503E-2
6,092981E-2
5,930827E-2
5,671381E-2
5,509227E-2
5,249780E-2
3,012054E-2
1,682391E-2
1,682391E-2
2,266146E-2
1,844545E-2
1,455375E-2
1,455375E-2
1,033775E-2
-1,337342E-3
-6,201963E-3
-4,256115E-3
-7,174888E-3
-1,333674E-2
-1,139089E-2
-2,310266E-3
2,230047E-3
2,230047E-3
6,770361E-3
1,487806E-2
1,098637E-2
1,552668E-2
2,428300E-2
3,336362E-2
2,849900E-2
2,655315E-2
3,206639E-2
3,595809E-2
3,530947E-2
3,887686E-2
5,055195E-2
4,568733E-2
3,725532E-2
3,952548E-2
4,276856E-2
2,914762E-2
2,525592E-2
3,141778E-2
3,433655E-2
2,622885E-2
2,882331E-2
3,628240E-2
3,822825E-2
2,266146E-2
1,422945E-2
1,812114E-2
1,163498E-2
5,473128E-3
1,552668E-2
5,541658E-2
9,887386E-2
1,556278E-1
2,354076E-1
3,537800E-1
5,071778E-1
6,884660E-1
8,956989E-1
1,096446E+0
1,233628E+0
1,290058E+0
1,255357E+0
1,154821E+0
1,019909E+0
8,817536E-1
7,572193E-1
6,433872E-1
5,327981E-1
3,988589E-1
2,367048E-1
3,855255E-2
-1,936520E-1
-4,462880E-1
-6,985997E-1
-9,142646E-1
-1,065716E+0
-1,148739E+0
-1,183765E+0
-1,165603E+0
-1,093607E+0
-9,917742E-1
-8,824824E-1
-7,563266E-1
-6,259547E-1
-5,140684E-1
-4,203434E-1
-3,285642E-1
-2,510546E-1
-1,952736E-1
-1,534378E-1
-1,203584E-1
-8,890053E-2
-7,398236E-2
-5,776695E-2
-3,409246E-2
-1,139089E-2
-2,958882E-3
9,689133E-3
2,785039E-2
4,341718E-2
5,638950E-2
7,292921E-2
9,238770E-2
9,984678E-2
1,004954E-1
1,095760E-1
1,222240E-1
1,222240E-1
1,244942E-1
1,306561E-1
1,306561E-1
1,222240E-1
1,244942E-1
1,300074E-1
1,342234E-1
1,280616E-1
1,264400E-1
1,287102E-1
1,231970E-1
1,183323E-1
1,193053E-1
1,274130E-1
1,202782E-1
1,137920E-1
1,154136E-1
1,180080E-1
1,128191E-1
1,092517E-1
1,118462E-1
1,118462E-1
9,952248E-2
1,011440E-1
1,050357E-1
1,030899E-1
9,627940E-2
9,271201E-2
9,530647E-2
8,784739E-2
8,492861E-2
8,428000E-2
9,076616E-2
8,298276E-2
7,617229E-2
7,649660E-2
7,844245E-2
7,130767E-2
7,098336E-2
7,682091E-2
7,422644E-2
6,319997E-2
6,611874E-2
7,292921E-2
6,547013E-2
6,157843E-2
6,157843E-2
6,287566E-2
5,217349E-2
5,282211E-2
5,541658E-2
5,606519E-2
4,601164E-2
4,147133E-2
4,406579E-2
4,049840E-2
3,433655E-2
3,563378E-2
4,082271E-2
3,109347E-2
2,298577E-2
2,687746E-2
3,012054E-2
1,974268E-2
2,006699E-2
2,558023E-2
2,428300E-2
1,098637E-2
4,824512E-3
-1,560690E-2
-2,663337E-2
-2,825491E-2
-2,760630E-2
-2,468752E-2
-3,182230E-2
-3,701123E-2
-4,025431E-2
-4,090293E-2
-4,965925E-2
-5,549679E-2
-4,998356E-2
-4,511893E-2
-4,836202E-2
-4,317309E-2
-2,825491E-2
-2,112014E-2
-2,306598E-2
-1,463397E-2
-4,256115E-3
-3,283190E-3
-2,310266E-3
6,121744E-3
7,743285E-3
-3,644176E-4
3,527280E-3
9,364825E-3
1,358083E-2
6,770361E-3
-3,798416E-2
-6,263157E-2
-5,841557E-2
-5,387525E-2
-4,998356E-2
-4,544324E-2
-5,614541E-2
-7,300943E-2
-7,884698E-2
-7,917128E-2
-8,533314E-2
-8,727899E-2
-8,273867E-2
-7,722544E-2
-7,852267E-2
-6,879343E-2
-5,452387E-2
-4,609186E-2
-4,544324E-2
-3,830846E-2
-2,857922E-2
-3,149799E-2
-2,987645E-2
-2,176875E-2
-1,268813E-2
-2,047152E-2
-2,339029E-2
-1,787705E-2
-1,884998E-2
-2,663337E-2
-2,987645E-2
-2,533614E-2
-2,663337E-2
-3,214661E-2
-2,695768E-2
-1,982290E-2
-2,468752E-2
-2,695768E-2
-2,306598E-2
-1,917429E-2
-2,955215E-2
-2,890353E-2
-2,079583E-2
-1,463397E-2
-1,820136E-2
-1,755275E-2
-1,463397E-2
-1,268813E-2
-1,528259E-2
-1,398536E-2
-2,958882E-3
-7,823504E-3
-1,463397E-2
-1,041797E-2
-6,526271E-3
-1,203951E-2
-1,236382E-2
-5,877655E-3
-5,553347E-3
-1,366105E-2
-1,236382E-2
-6,201963E-3
-1,171520E-2
-1,366105E-2
-8,472120E-3
-5,553347E-3
-1,301243E-2
-1,430967E-2
-1,301243E-2
-9,445044E-3
-1,593121E-2
-1,949860E-2
-1,366105E-2
-1,203951E-2
-1,852567E-2
-1,755275E-2
-9,445044E-3
-1,398536E-2
-2,176875E-2
-1,755275E-2
-1,398536E-2
-1,787705E-2
-1,852567E-2
-1,528259E-2
-1,171520E-2
-2,112014E-2
-1,982290E-2
-1,625551E-2
-1,366105E-2
-2,176875E-2
-2,566045E-2
-2,533614E-2
-2,955215E-2
-3,117369E-2
-2,825491E-2
-2,306598E-2
-2,695768E-2
-3,376815E-2
-3,117369E-2
-2,630907E-2
-3,895708E-2
-4,868632E-2
-5,290233E-2
-5,225371E-2
-6,003711E-2
-5,582110E-2
-5,160510E-2
-5,128079E-2
-5,971280E-2
-6,165865E-2
-5,971280E-2
-6,717189E-2
-7,365805E-2
-7,398236E-2
-6,230726E-2
-6,068572E-2
-6,101003E-2
-5,809126E-2
-5,873987E-2
-5,484818E-2
-4,025431E-2
-3,020076E-2
-2,922784E-2
-4,252447E-2
-3,928139E-2
-3,214661E-2
-2,890353E-2
-2,663337E-2
-2,241737E-2
-1,625551E-2
-2,403891E-2
-2,760630E-2
-2,014721E-2
-1,106658E-2
-1,787705E-2
-2,339029E-2
-1,884998E-2
-1,625551E-2
-1,884998E-2
-1,593121E-2
-7,499196E-3
-1,009366E-2
-2,112014E-2
-2,014721E-2
-1,430967E-2
-1,755275E-2
-1,917429E-2
-8,472120E-3
-1,661650E-3
-8,147812E-3
-5,553347E-3
-1,013034E-3
-2,958882E-3
-5,553347E-3
5,148820E-3
1,941838E-2
1,844545E-2
2,071561E-2
3,433655E-2
5,379503E-2
5,184919E-2
5,703812E-2
7,195629E-2
6,968613E-2
4,990334E-2
5,638950E-2
7,649660E-2
8,590154E-2
7,617229E-2
7,487506E-2
7,746953E-2
7,746953E-2
7,033475E-2
6,449720E-2
6,222705E-2
4,633595E-2
3,984979E-2
4,536302E-2
5,509227E-2
4,633595E-2
3,725532E-2
3,660671E-2
2,979624E-2
2,201284E-2
2,752608E-2
3,433655E-2
2,947193E-2
1,422945E-2
1,520237E-2
2,266146E-2
2,071561E-2
1,844545E-2
1,747253E-2
1,844545E-2
9,040517E-3
1,649960E-2
2,525592E-2
2,882331E-2
2,266146E-2
2,168853E-2
2,558023E-2
1,779684E-2
1,876976E-2
2,817469E-2
3,920117E-2
3,109347E-2
2,395869E-2
2,720177E-2
2,849900E-2
1,974268E-2
1,844545E-2
3,012054E-2
3,693101E-2
3,563378E-2
4,568733E-2
5,509227E-2
5,055195E-2
5,120057E-2
5,801104E-2
6,125412E-2
5,963258E-2
6,838890E-2
8,136122E-2
9,141477E-2
9,044185E-2
9,238770E-2
9,952248E-2
1,021169E-1
1,001711E-1
1,063329E-1
1,176837E-1
1,115219E-1
1,011440E-1
1,092517E-1
1,209268E-1
1,189810E-1
1,225484E-1
1,290345E-1
1,335748E-1
1,267644E-1
1,313047E-1
1,384394E-1
1,439527E-1
1,458985E-1
1,484930E-1
1,504388E-1
1,523847E-1
1,507632E-1
1,572493E-1
1,695730E-1
1,669786E-1
1,598438E-1
1,634112E-1
1,676272E-1
1,634112E-1
1,682758E-1
1,737890E-1
1,734647E-1
1,627626E-1
1,650327E-1
1,708703E-1
1,689244E-1
1,634112E-1
1,634112E-1
1,663299E-1
1,588709E-1
1,553035E-1
1,578979E-1
1,614653E-1
1,523847E-1
1,449256E-1
1,465472E-1
1,471958E-1
1,394124E-1
1,361693E-1
1,410339E-1
1,358450E-1
1,248185E-1
1,254671E-1
1,319533E-1
1,274130E-1
1,257914E-1
1,274130E-1
1,267644E-1
1,154136E-1
1,173594E-1
1,261157E-1
1,257914E-1
1,180080E-1
1,189810E-1
1,206025E-1
1,121705E-1
1,111976E-1
1,147650E-1
1,206025E-1
1,118462E-1
1,053600E-1
1,060086E-1
1,086031E-1
1,014683E-1
9,790094E-2
1,024412E-1
9,984678E-2
9,336062E-2
9,433355E-2
9,887386E-2
9,627940E-2
8,946893E-2
9,076616E-2
9,660370E-2
8,882031E-2
8,752308E-2
9,076616E-2
9,627940E-2
8,946893E-2
8,590154E-2
8,849600E-2
9,109047E-2
8,687446E-2
8,590154E-2
9,336062E-2
9,076616E-2
8,038830E-2
8,168553E-2
8,719877E-2
8,330707E-2
8,200984E-2
8,298276E-2
8,200984E-2
7,098336E-2
6,968613E-2
7,455075E-2
7,325352E-2
6,352428E-2
6,384859E-2
6,644305E-2
5,995689E-2
5,509227E-2
5,574088E-2
6,125412E-2
4,017409E-2
1,909407E-2
1,974268E-2
2,947193E-2
2,525592E-2
2,331007E-2
2,622885E-2
2,266146E-2
6,770361E-3
6,121744E-3
1,066206E-2
9,689133E-3
5,797436E-3
8,391901E-3
1,163498E-2
7,743285E-3
8,067593E-3
1,520237E-2
2,201284E-2
1,714822E-2
1,714822E-2
2,039130E-2
2,331007E-2
1,714822E-2
1,844545E-2
2,266146E-2
1,812114E-2
9,040517E-3
1,066206E-2
1,552668E-2
1,098637E-2
7,418977E-3
1,033775E-2
9,689133E-3
-1,337342E-3
-3,607499E-3
-3,931807E-3
-4,010948E-5
-7,823504E-3
-1,366105E-2
-1,755275E-2
-2,793061E-2
-3,928139E-2
-3,993001E-2
-3,279523E-2
-3,830846E-2
-4,998356E-2
-4,868632E-2
-4,544324E-2
-5,225371E-2
-5,549679E-2
-4,998356E-2
-4,868632E-2
-6,003711E-2
-5,776695E-2
-4,965925E-2
-4,544324E-2
-4,738909E-2
-4,479463E-2
-3,863277E-2
-4,187585E-2
-4,317309E-2
-3,830846E-2
-2,922784E-2
-3,538969E-2
-4,057862E-2
-3,733554E-2
-3,538969E-2
-3,993001E-2
-3,765985E-2
-3,117369E-2
-3,117369E-2
-4,122724E-2
-3,830846E-2
-3,149799E-2
-3,668692E-2
-4,836202E-2
-5,614541E-2
-5,646972E-2
-6,360450E-2
-5,971280E-2
-5,322664E-2
-4,998356E-2
-6,003711E-2
-6,295588E-2
-6,295588E-2
-6,619896E-2
-6,652327E-2
-6,165865E-2
-5,322664E-2
-5,711833E-2
-5,744264E-2
-4,803771E-2
-4,057862E-2
-4,090293E-2
-3,798416E-2
-3,052507E-2
-2,371460E-2
-3,279523E-2
-2,955215E-2
-2,014721E-2
-2,014721E-2
-2,176875E-2
-1,884998E-2
-1,722844E-2
-2,306598E-2
-2,176875E-2
-1,625551E-2
-9,120736E-3
-1,593121E-2
-1,722844E-2
-1,301243E-2
-2,371460E-2
-4,382170E-2
-4,317309E-2
-2,825491E-2
-2,987645E-2
-3,765985E-2
-3,571400E-2
-3,344384E-2
-4,025431E-2
-4,317309E-2
-3,928139E-2
-3,863277E-2
-4,771340E-2
-4,122724E-2
-3,279523E-2
-2,760630E-2
-2,695768E-2
-2,209306E-2
-1,528259E-2
-1,560690E-2
-1,366105E-2
-6,850580E-3
6,085067E-4
-3,607499E-3
-6,526271E-3
-1,985958E-3
2,554355E-3
-6,887257E-4
1,581431E-3
9,040517E-3
8,067593E-3
-2,634574E-3
2,230047E-3
1,195929E-2
8,067593E-3
7,094669E-3
1,163498E-2
1,293221E-2
4,824512E-3
5,148820E-3
1,260791E-2
1,779684E-2
1,163498E-2
1,033775E-2
1,228360E-2
6,770361E-3
3,202971E-3
7,094669E-3
1,455375E-2
7,743285E-3
9,328148E-4
2,841986E-4
4,824512E-3
-4,010948E-5
-2,310266E-3
2,230047E-3
2,841986E-4
-9,769352E-3
-6,201963E-3
2,841986E-4
-2,958882E-3
-7,499196E-3
-6,201963E-3
-2,958882E-3
-9,120736E-3
-1,236382E-2
-4,904731E-3
1,905739E-3
-4,256115E-3
-4,904731E-3
2,878663E-3
9,040517E-3
6,121744E-3
1,066206E-2
3,109347E-2
4,211994E-2
4,730887E-2
7,390214E-2
8,979323E-2
8,428000E-2
7,746953E-2
7,001044E-2
6,352428E-2
5,184919E-2
5,184919E-2
4,893041E-2
4,244425E-2
2,817469E-2
1,747253E-2
2,230047E-3
-3,052507E-2
-6,230726E-2
-7,852267E-2
-8,371160E-2
-9,798115E-2
-1,096562E-1
-1,099806E-1
-1,109535E-1
-1,161424E-1
-1,128993E-1
-1,018729E-1
-9,408946E-2
-9,635961E-2
-8,565745E-2
-6,944204E-2
-6,230726E-2
-5,387525E-2
-4,317309E-2
-3,214661E-2
-3,441677E-2
-3,052507E-2
-2,014721E-2
-1,009366E-2
-1,333674E-2
-1,203951E-2
-5,229039E-3
-7,823504E-3
-1,203951E-2
-7,823504E-3
-2,310266E-3
-8,147812E-3
-1,366105E-2
-1,106658E-2
-5,877655E-3
-1,593121E-2
-2,144444E-2
-2,014721E-2
-1,722844E-2
-2,403891E-2
-2,112014E-2
-1,301243E-2
-1,528259E-2
-1,982290E-2
-1,949860E-2
-1,593121E-2
-2,209306E-2
-2,176875E-2
-1,852567E-2
-2,728199E-2
-4,284878E-2
-4,252447E-2
-3,247092E-2
-2,793061E-2
-3,279523E-2
-3,474108E-2
-3,052507E-2
-3,538969E-2
-4,447032E-2
-4,025431E-2
-3,182230E-2
-3,506538E-2
-3,311954E-2
-2,403891E-2
-1,657982E-2
-1,852567E-2
-1,268813E-2
-2,634574E-3
5,797436E-3
1,257123E-3
2,554355E-3
9,040517E-3
6,446052E-3
5,473128E-3
8,716209E-3
1,714822E-2
1,228360E-2
5,473128E-3
9,040517E-3
1,779684E-2
1,228360E-2
1,131067E-2
1,779684E-2
2,168853E-2
1,195929E-2
1,714822E-2
2,558023E-2
2,655315E-2
2,136422E-2
2,233715E-2
2,817469E-2
2,331007E-2
2,071561E-2
2,395869E-2
2,914762E-2
2,233715E-2
1,779684E-2
2,233715E-2
2,622885E-2
1,941838E-2
1,779684E-2
2,136422E-2
1,876976E-2
9,364825E-3
1,098637E-2
1,747253E-2
1,552668E-2
1,293221E-2
1,487806E-2
1,293221E-2
5,473128E-3
5,473128E-3
1,195929E-2
1,617530E-2
8,716209E-3
7,094669E-3
1,195929E-2
1,098637E-2
6,085067E-4
-7,174888E-3
-1,074228E-2
-1,690413E-2
-3,279523E-2
-3,798416E-2
-1,982290E-2
1,293221E-2
6,222705E-2
1,244942E-1
2,039497E-1
3,219978E-1
4,890165E-1
6,800340E-1
8,859696E-1
1,070177E+0
1,181414E+0
1,196008E+0
1,132768E+0
1,020233E+0
8,879155E-1
7,627326E-1
6,424142E-1
5,350683E-1
4,192903E-1
2,752975E-1
9,790094E-2
-1,077104E-1
-3,415365E-1
-5,957941E-1
-8,490787E-1
-1,055663E+0
-1,185710E+0
-1,253815E+0
-1,260301E+0
-1,211979E+0
-1,131551E+0
-1,039123E+0
-9,213994E-1
-7,962165E-1
-6,746009E-1
-5,701737E-1
-4,741785E-1
-3,872640E-1
-3,236996E-1
-2,666214E-1
-2,173265E-1
-1,774366E-1
-1,595997E-1
-1,427357E-1
-1,151695E-1
-8,760330E-2
-7,560390E-2
-5,517249E-2
-3,084938E-2
-1,755275E-2
-1,171520E-2
6,770361E-3
2,882331E-2
3,952548E-2
4,666026E-2
5,184919E-2
5,801104E-2
5,736242E-2
6,417289E-2
7,390214E-2
8,200984E-2
7,617229E-2
7,325352E-2
7,519937E-2
7,033475E-2
6,611874E-2
6,676736E-2
7,519937E-2
7,001044E-2
6,352428E-2
6,579443E-2
6,968613E-2
6,417289E-2
6,352428E-2
7,033475E-2
7,195629E-2
5,963258E-2
6,352428E-2
7,130767E-2
7,098336E-2
6,482151E-2
6,417289E-2
6,741597E-2
6,060550E-2
6,125412E-2
6,287566E-2
6,190274E-2
4,730887E-2
4,017409E-2
4,276856E-2
4,082271E-2
3,757963E-2
3,822825E-2
4,276856E-2
3,530947E-2
2,395869E-2
2,363438E-2
2,914762E-2
2,460731E-2
2,687746E-2
3,433655E-2
3,790394E-2
3,076916E-2
3,401224E-2
3,952548E-2
4,341718E-2
4,211994E-2
4,309287E-2
4,763318E-2
4,309287E-2
4,439010E-2
5,055195E-2
5,833535E-2
5,184919E-2
4,666026E-2
4,763318E-2
5,152488E-2
4,633595E-2
4,730887E-2
5,476796E-2
5,509227E-2
4,341718E-2
4,633595E-2
5,087626E-2
4,601164E-2
4,179564E-2
3,984979E-2
4,049840E-2
3,044485E-2
2,525592E-2
2,914762E-2
3,141778E-2
2,103992E-2
1,714822E-2
2,006699E-2
1,682391E-2
1,293221E-2
7,743285E-3
1,098637E-2
8,716209E-3
4,824512E-3
1,001344E-2
1,779684E-2
1,260791E-2
9,689133E-3
1,358083E-2
1,520237E-2
9,689133E-3
1,487806E-2
2,331007E-2
2,655315E-2
2,331007E-2
2,558023E-2
3,012054E-2
2,785039E-2
2,914762E-2
3,498517E-2
4,244425E-2
3,855255E-2
3,595809E-2
4,049840E-2
4,633595E-2
4,309287E-2
3,660671E-2
2,298577E-2
1,293221E-2
7,094669E-3
1,520237E-2
2,331007E-2
2,006699E-2
1,422945E-2
8,716209E-3
3,851588E-3
-5,553347E-3
-8,472120E-3
-5,553347E-3
2,554355E-3
-3,283190E-3
-3,607499E-3
4,824512E-3
1,098637E-2
7,094669E-3
1,293221E-2
2,687746E-2
2,817469E-2
2,168853E-2
2,558023E-2
3,563378E-2
3,530947E-2
3,530947E-2
4,211994E-2
4,601164E-2
3,790394E-2
4,276856E-2
4,860611E-2
4,957903E-2
4,828180E-2
4,860611E-2
5,444365E-2
4,828180E-2
4,341718E-2
4,406579E-2
5,152488E-2
4,471441E-2
3,887686E-2
4,341718E-2
4,439010E-2
3,790394E-2
3,984979E-2
4,568733E-2
4,536302E-2
3,530947E-2
3,725532E-2
4,439010E-2
4,244425E-2
3,822825E-2
4,082271E-2
4,374148E-2
3,628240E-2
3,595809E-2
3,984979E-2
4,633595E-2
3,920117E-2
3,530947E-2
3,822825E-2
3,563378E-2
3,012054E-2
2,882331E-2
3,433655E-2
2,914762E-2
2,006699E-2
2,201284E-2
2,817469E-2
2,525592E-2
2,168853E-2
2,460731E-2
2,655315E-2
1,422945E-2
1,422945E-2
2,006699E-2
1,876976E-2
1,390514E-2
1,422945E-2
1,649960E-2
1,131067E-2
8,391901E-3
1,033775E-2
1,195929E-2
-2,014721E-2
-1,008999E-1
-1,463031E-1
-1,453301E-1
-1,404655E-1
-1,375467E-1
-1,391683E-1
-1,573295E-1
-1,842471E-1
-1,981924E-1
-2,046785E-1
-2,147321E-1
-2,179751E-1
-2,098674E-1
-1,998139E-1
-1,952736E-1
-1,683560E-1
-1,368981E-1
-1,151695E-1
-9,506238E-2
-7,300943E-2
-5,225371E-2
-3,960570E-2
-2,825491E-2
-1,139089E-2
7,094669E-3
8,067593E-3
5,473128E-3
1,585099E-2
2,590454E-2
2,331007E-2
2,590454E-2
2,979624E-2
3,303932E-2
2,655315E-2
2,849900E-2
3,368793E-2
3,303932E-2
2,428300E-2
2,428300E-2
2,558023E-2
1,617530E-2
1,844545E-2
2,590454E-2
3,109347E-2
2,914762E-2
2,622885E-2
2,882331E-2
2,947193E-2
2,817469E-2
3,466086E-2
4,341718E-2
4,049840E-2
3,076916E-2
3,206639E-2
4,049840E-2
3,822825E-2
3,920117E-2
4,179564E-2
4,536302E-2
4,049840E-2
4,633595E-2
5,314642E-2
5,282211E-2
5,120057E-2
5,865966E-2
7,195629E-2
7,519937E-2
8,006399E-2
8,752308E-2
9,919817E-2
9,790094E-2
9,952248E-2
1,082788E-1
1,157379E-1
1,121705E-1
1,163865E-1
1,244942E-1
1,251428E-1
1,066573E-1
1,017926E-1
1,050357E-1
1,095760E-1
9,854955E-2
8,395569E-2
7,876676E-2
7,325352E-2
7,033475E-2
7,195629E-2
7,130767E-2
6,319997E-2
5,963258E-2
6,287566E-2
5,963258E-2
5,314642E-2
5,282211E-2
6,125412E-2
6,125412E-2
5,087626E-2
5,995689E-2
7,098336E-2
6,741597E-2
6,644305E-2
6,417289E-2
5,963258E-2
4,860611E-2
4,925472E-2
5,476796E-2
5,963258E-2
5,703812E-2
5,347073E-2
4,536302E-2
3,530947E-2
3,595809E-2
3,822825E-2
2,363438E-2
-1,366105E-2
-2,306598E-2
-3,283190E-3
1,033775E-2
2,554355E-3
-6,850580E-3
-9,120736E-3
-1,787705E-2
-3,311954E-2
-3,149799E-2
-2,014721E-2
-1,722844E-2
-1,528259E-2
-8,147812E-3
-3,283190E-3
-5,877655E-3
-1,661650E-3
7,743285E-3
1,552668E-2
1,163498E-2
1,390514E-2
1,779684E-2
1,066206E-2
5,797436E-3
8,716209E-3
1,293221E-2
7,094669E-3
-2,310266E-3
-4,010948E-5
2,878663E-3
-6,526271E-3
-7,823504E-3
-2,958882E-3
-5,553347E-3
-1,560690E-2
-1,755275E-2
-1,236382E-2
-8,147812E-3
-1,171520E-2
-1,333674E-2
-1,430967E-2
-2,176875E-2
-2,371460E-2
-1,884998E-2
-7,823504E-3
-1,690413E-2
-2,176875E-2
-1,820136E-2
-2,144444E-2
-2,955215E-2
-2,241737E-2
-1,366105E-2
-1,495828E-2
-2,630907E-2
-2,339029E-2
-1,106658E-2
-8,796428E-3
-1,074228E-2
-8,147812E-3
-2,310266E-3
-5,877655E-3
2,841986E-4
8,391901E-3
1,552668E-2
1,358083E-2
1,487806E-2
2,201284E-2
2,460731E-2
2,622885E-2
3,271501E-2
4,341718E-2
4,147133E-2
3,790394E-2
4,082271E-2
4,925472E-2
5,249780E-2
5,476796E-2
6,287566E-2
6,417289E-2
5,638950E-2
6,190274E-2
7,065906E-2
7,519937E-2
7,325352E-2
7,682091E-2
8,655015E-2
7,909107E-2
8,330707E-2
9,627940E-2
1,043871E-1
9,790094E-2
9,919817E-2
1,079545E-1
1,150893E-1
1,147650E-1
1,183323E-1
1,293588E-1
1,283859E-1
1,251428E-1
1,316290E-1
1,420068E-1
1,403853E-1
1,403853E-1
1,455742E-1
1,478444E-1
1,387638E-1
1,429798E-1
1,458985E-1
1,465472E-1
1,403853E-1
1,377908E-1
1,400610E-1
1,338991E-1
1,270887E-1
1,248185E-1
1,306561E-1
1,293588E-1
1,251428E-1
1,248185E-1
1,231970E-1
1,176837E-1
1,160622E-1
1,212511E-1
1,206025E-1
1,118462E-1
1,150893E-1
1,199539E-1
1,131434E-1
1,037385E-1
1,092517E-1
1,199539E-1
1,124948E-1
1,128191E-1
1,150893E-1
1,170351E-1
1,063329E-1
1,014683E-1
1,076302E-1
1,034142E-1
1,001711E-1
1,014683E-1
1,095760E-1
1,063329E-1
9,465786E-2
9,660370E-2
9,660370E-2
8,752308E-2
8,298276E-2
8,590154E-2
8,882031E-2
7,779383E-2
7,617229E-2
8,006399E-2
8,298276E-2
7,390214E-2
7,163198E-2
7,260490E-2
7,357783E-2
7,228060E-2
7,617229E-2
8,428000E-2
8,103691E-2
7,455075E-2
7,876676E-2
8,557723E-2
8,103691E-2
8,200984E-2
8,655015E-2
8,655015E-2
7,649660E-2
7,584799E-2
7,941537E-2
8,200984E-2
7,422644E-2
7,163198E-2
7,422644E-2
6,579443E-2
6,125412E-2
6,449720E-2
7,098336E-2
6,190274E-2
5,476796E-2
5,736242E-2
5,801104E-2
5,055195E-2
5,022765E-2
5,801104E-2
5,379503E-2
4,601164E-2
4,795749E-2
5,184919E-2
4,666026E-2
4,244425E-2
4,503872E-2
4,763318E-2
3,725532E-2
3,628240E-2
3,952548E-2
4,471441E-2
3,660671E-2
3,336362E-2
3,628240E-2
3,076916E-2
2,752608E-2
2,655315E-2
3,174208E-2
2,817469E-2
2,136422E-2
2,233715E-2
2,525592E-2
1,909407E-2
2,071561E-2
2,428300E-2
2,331007E-2
1,066206E-2
1,098637E-2
1,487806E-2
1,455375E-2
8,067593E-3
8,391901E-3
1,131067E-2
2,878663E-3
-2,310266E-3
-4,010948E-5
-6,887257E-4
-2,339029E-2
-3,928139E-2
-3,603831E-2
-3,182230E-2
-3,668692E-2
-4,025431E-2
-4,122724E-2
-4,609186E-2
-6,101003E-2
-6,328019E-2
-5,971280E-2
-6,684758E-2
-6,814481E-2
-6,555034E-2
-6,165865E-2
-6,619896E-2
-6,263157E-2
-5,484818E-2
-4,674048E-2
-5,128079E-2
-5,517249E-2
-5,322664E-2
-5,063217E-2
-5,192940E-2
-4,803771E-2
-3,863277E-2
-4,057862E-2
-4,641617E-2
-4,122724E-2
-3,506538E-2
-3,863277E-2
-3,895708E-2
-3,474108E-2
-3,052507E-2
-3,993001E-2
-3,863277E-2
-2,955215E-2
-2,598476E-2
-3,084938E-2
-2,987645E-2
-2,501183E-2
-2,922784E-2
-3,247092E-2
-2,728199E-2
-1,787705E-2
-2,371460E-2
-2,825491E-2
-2,501183E-2
-2,209306E-2
-2,663337E-2
-2,533614E-2
-1,852567E-2
-2,079583E-2
-3,214661E-2
-2,955215E-2
-2,306598E-2
-2,274168E-2
-2,760630E-2
-2,566045E-2
-2,241737E-2
-3,247092E-2
-3,344384E-2
-2,987645E-2
-2,533614E-2
-2,857922E-2
-3,214661E-2
-2,760630E-2
-2,825491E-2
-3,571400E-2
-3,182230E-2
-2,079583E-2
-2,468752E-2
-3,247092E-2
-2,955215E-2
-2,533614E-2
-2,987645E-2
-2,922784E-2
-2,274168E-2
-2,274168E-2
-3,344384E-2
-3,052507E-2
-2,436322E-2
-2,663337E-2
-3,474108E-2
-3,701123E-2
-3,474108E-2
-4,349739E-2
-4,349739E-2
-3,506538E-2
-2,566045E-2
-2,890353E-2
-3,149799E-2
-2,339029E-2
-1,139089E-2
-5,229039E-3
1,455375E-2
4,503872E-2
4,730887E-2
3,887686E-2
3,887686E-2
3,660671E-2
2,428300E-2
1,909407E-2
1,617530E-2
6,121744E-3
-7,823504E-3
-1,203951E-2
-1,657982E-2
-2,922784E-2
-5,322664E-2
-7,592820E-2
-8,792760E-2
-1,080347E-1
-1,180883E-1
-1,197098E-1
-1,138723E-1
-1,206827E-1
-1,213313E-1
-1,116021E-1
-1,038187E-1
-1,005756E-1
-9,019776E-2
-7,690113E-2
-6,944204E-2
-7,300943E-2
-6,425311E-2
-5,290233E-2
-5,192940E-2
-5,192940E-2
-4,836202E-2
-4,447032E-2
-4,771340E-2
-4,479463E-2
-3,506538E-2
-2,663337E-2
-3,247092E-2
-3,182230E-2
-2,793061E-2
-3,182230E-2
-3,376815E-2
-2,663337E-2
-1,755275E-2
-1,982290E-2
-2,630907E-2
-2,144444E-2
-1,722844E-2
-1,949860E-2
-1,560690E-2
-1,074228E-2
-7,823504E-3
-1,560690E-2
-1,301243E-2
-5,229039E-3
-4,256115E-3
-6,526271E-3
-1,661650E-3
9,328148E-4
-2,634574E-3
-5,229039E-3
-1,661650E-3
8,716209E-3
5,473128E-3
-1,661650E-3
-4,010948E-5
2,878663E-3
-1,985958E-3
-1,013034E-3
5,148820E-3
4,175896E-3
-4,904731E-3
-2,634574E-3
1,905739E-3
-1,337342E-3
-5,229039E-3
-3,283190E-3
-3,644176E-4
-9,120736E-3
-8,472120E-3
-2,958882E-3
3,202971E-3
-3,931807E-3
-9,120736E-3
-7,823504E-3
-7,823504E-3
-1,139089E-2
-6,526271E-3
3,527280E-3
-1,337342E-3
-6,201963E-3
-2,634574E-3
2,230047E-3
-1,661650E-3
-4,580423E-3
-1,661650E-3
-7,499196E-3
-2,955215E-2
-3,182230E-2
-2,274168E-2
-1,690413E-2
-2,209306E-2
-2,209306E-2
-1,917429E-2
-2,663337E-2
-3,279523E-2
-2,793061E-2
-1,787705E-2
-2,176875E-2
-2,695768E-2
-1,917429E-2
-1,268813E-2
-1,430967E-2
-4,580423E-3
5,797436E-3
1,033775E-2
6,770361E-3
1,422945E-2
2,136422E-2
1,682391E-2
1,812114E-2
2,331007E-2
2,752608E-2
1,747253E-2
1,909407E-2
2,493161E-2
2,882331E-2
2,331007E-2
2,395869E-2
2,947193E-2
2,460731E-2
1,293221E-2
8,067593E-3
1,487806E-2
4,824512E-3
-1,009366E-2
1,257123E-3
3,984979E-2
8,265846E-2
1,423311E-1
2,204894E-1
3,346459E-1
4,864220E-1
6,712777E-1
8,794835E-1
1,080230E+0
1,214169E+0
1,249195E+0
1,202494E+0
1,094824E+0
9,605605E-1
8,275942E-1
7,095460E-1
5,992813E-1
4,789630E-1
3,365917E-1
1,682758E-1
-3,376815E-2
-2,675943E-1
-5,127712E-1
-7,618398E-1
-9,762075E-1
-1,119876E+0
-1,197710E+0
-1,230465E+0
-1,199331E+0
-1,120849E+0
-1,022259E+0
-9,142646E-1
-7,848657E-1
-6,570883E-1
-5,432562E-1
-4,479096E-1
-3,619679E-1
-2,883500E-1
-2,422983E-1
-1,981924E-1
-1,612212E-1
-1,323578E-1
-1,148452E-1
-9,798115E-2
-7,754974E-2
-6,263157E-2
-5,063217E-2
-3,798416E-2
-1,236382E-2
9,328148E-4
7,743285E-3
2,363438E-2
3,920117E-2
4,536302E-2
5,314642E-2
6,255135E-2
6,968613E-2
6,417289E-2
6,676736E-2
7,357783E-2
7,746953E-2
7,163198E-2
7,130767E-2
7,811814E-2
7,195629E-2
7,033475E-2
7,649660E-2
8,330707E-2
7,811814E-2
7,195629E-2
7,228060E-2
7,455075E-2
7,098336E-2
7,357783E-2
8,136122E-2
8,038830E-2
6,806459E-2
7,325352E-2
8,038830E-2
7,584799E-2
7,357783E-2
7,552368E-2
7,779383E-2
6,968613E-2
7,065906E-2
7,519937E-2
7,844245E-2
7,195629E-2
7,098336E-2
7,779383E-2
7,552368E-2
7,325352E-2
7,487506E-2
8,395569E-2
7,941537E-2
7,617229E-2
8,006399E-2
8,330707E-2
7,617229E-2
7,422644E-2
8,038830E-2
7,714522E-2
6,579443E-2
6,774028E-2
7,487506E-2
7,098336E-2
6,676736E-2
6,806459E-2
6,936182E-2
5,638950E-2
4,374148E-2
2,947193E-2
3,012054E-2
2,525592E-2
2,849900E-2
3,368793E-2
3,012054E-2
2,655315E-2
2,655315E-2
3,336362E-2
2,558023E-2
2,006699E-2
2,849900E-2
3,660671E-2
3,757963E-2
4,179564E-2
5,476796E-2
6,028120E-2
5,736242E-2
6,611874E-2
7,876676E-2
8,265846E-2
8,460430E-2
8,914462E-2
9,692801E-2
9,044185E-2
9,238770E-2
1,017926E-1
1,099003E-1
1,034142E-1
1,017926E-1
1,073059E-1
1,076302E-1
1,060086E-1
1,089274E-1
1,173594E-1
1,154136E-1
1,050357E-1
1,047114E-1
1,108733E-1
1,034142E-1
1,024412E-1
1,053600E-1
1,030899E-1
9,336062E-2
9,433355E-2
9,660370E-2
9,660370E-2
9,044185E-2
8,979323E-2
9,336062E-2
8,719877E-2
8,363138E-2
8,752308E-2
9,206339E-2
8,719877E-2
8,006399E-2
8,071261E-2
7,973968E-2
6,774028E-2
7,065906E-2
8,298276E-2
8,006399E-2
6,806459E-2
6,838890E-2
7,195629E-2
6,482151E-2
5,930827E-2
6,060550E-2
5,898396E-2
4,698456E-2
4,730887E-2
5,120057E-2
4,601164E-2
2,979624E-2
2,687746E-2
3,076916E-2
2,525592E-2
2,071561E-2
2,071561E-2
2,849900E-2
2,233715E-2
1,195929E-2
1,131067E-2
1,293221E-2
7,094669E-3
7,094669E-3
1,682391E-2
1,747253E-2
7,094669E-3
1,098637E-2
1,649960E-2
1,325652E-2
1,001344E-2
1,163498E-2
1,293221E-2
3,851588E-3
5,473128E-3
1,098637E-2
1,585099E-2
9,689133E-3
4,824512E-3
9,040517E-3
8,391901E-3
7,094669E-3
1,228360E-2
1,812114E-2
1,228360E-2
6,121744E-3
1,098637E-2
1,617530E-2
1,033775E-2
8,716209E-3
1,033775E-2
9,689133E-3
-2,958882E-3
-2,310266E-3
1,905739E-3
6,085067E-4
-1,985958E-3
-3,607499E-3
-1,337342E-3
-9,445044E-3
-1,203951E-2
-7,823504E-3
-3,644176E-4
-9,769352E-3
-1,236382E-2
-8,796428E-3
-7,174888E-3
-1,236382E-2
-9,769352E-3
-2,958882E-3
-5,877655E-3
-1,333674E-2
-1,041797E-2
-2,634574E-3
-1,074228E-2
-1,560690E-2
-1,106658E-2
-1,139089E-2
-2,241737E-2
-1,917429E-2
-1,430967E-2
-1,268813E-2
-1,949860E-2
-2,241737E-2
-2,468752E-2
-3,117369E-2
-3,311954E-2
-3,149799E-2
-2,566045E-2
-3,117369E-2
-3,960570E-2
-3,733554E-2
-3,636262E-2
-4,252447E-2
-4,284878E-2
-3,538969E-2
-3,895708E-2
-4,901063E-2
-4,706478E-2
-4,187585E-2
-4,609186E-2
-4,998356E-2
-4,576755E-2
-4,220016E-2
-5,387525E-2
-5,322664E-2
-5,063217E-2
-4,706478E-2
-5,355095E-2
-5,938849E-2
-5,484818E-2
-5,517249E-2
-6,101003E-2
-5,582110E-2
-4,901063E-2
-5,744264E-2
-6,749619E-2
-6,587465E-2
-6,101003E-2
-7,171220E-2
-7,365805E-2
-7,236081E-2
-6,911773E-2
-7,690113E-2
-7,463097E-2
-7,073927E-2
-7,430666E-2
-8,079283E-2
-8,371160E-2
-9,700823E-2
-1,184126E-1
-1,177639E-1
-1,047916E-1
-9,052207E-2
-9,441377E-2
-9,538669E-2
-8,825191E-2
-8,209006E-2
-8,273867E-2
-7,300943E-2
-5,938849E-2
-5,257802E-2
-4,901063E-2
-3,830846E-2
-3,214661E-2
-2,987645E-2
-2,241737E-2
-8,796428E-3
1,581431E-3
-1,013034E-3
4,175896E-3
1,098637E-2
1,552668E-2
6,770361E-3
1,905739E-3
3,851588E-3
2,554355E-3
-4,580423E-3
-2,634574E-3
7,094669E-3
3,851588E-3
-5,229039E-3
-2,310266E-3
1,581431E-3
-2,634574E-3
-2,310266E-3
3,527280E-3
2,230047E-3
-7,823504E-3
-8,472120E-3
-6,850580E-3
-5,229039E-3
-9,120736E-3
-7,174888E-3
-4,256115E-3
-9,769352E-3
-1,366105E-2
-1,074228E-2
-1,985958E-3
-6,201963E-3
-1,041797E-2
-6,850580E-3
-2,310266E-3
-6,850580E-3
-9,769352E-3
-1,593121E-2
-2,176875E-2
-2,825491E-2
-2,922784E-2
-3,311954E-2
-3,993001E-2
-3,636262E-2
-3,311954E-2
-3,149799E-2
-4,447032E-2
-5,192940E-2
-4,965925E-2
-4,544324E-2
-4,901063E-2
-4,706478E-2
-4,090293E-2
-3,863277E-2
-3,668692E-2
-3,117369E-2
-2,079583E-2
-2,079583E-2
-2,825491E-2
-2,209306E-2
-1,171520E-2
-1,333674E-2
-1,203951E-2
-7,174888E-3
-9,769352E-3
-1,982290E-2
-1,690413E-2
-7,823504E-3
-3,931807E-3
-7,174888E-3
-7,499196E-3
-2,958882E-3
-9,120736E-3
-1,041797E-2
-6,526271E-3
1,257123E-3
-2,634574E-3
-5,229039E-3
-1,661650E-3
1,257123E-3
2,841986E-4
6,085067E-4
1,163498E-2
1,293221E-2
5,473128E-3
1,293221E-2
1,909407E-2
1,358083E-2
1,001344E-2
1,649960E-2
2,331007E-2
2,006699E-2
2,720177E-2
3,401224E-2
4,049840E-2
3,336362E-2
2,849900E-2
3,303932E-2
2,849900E-2
2,622885E-2
3,693101E-2
5,087626E-2
4,957903E-2
4,276856E-2
4,601164E-2
5,152488E-2
4,536302E-2
4,179564E-2
4,536302E-2
4,795749E-2
3,595809E-2
4,244425E-2
5,606519E-2
5,963258E-2
5,087626E-2
5,314642E-2
5,898396E-2
5,574088E-2
4,730887E-2
4,568733E-2
4,471441E-2
2,849900E-2
2,103992E-2
3,012054E-2
3,790394E-2
3,206639E-2
3,109347E-2
3,044485E-2
2,103992E-2
5,148820E-3
2,878663E-3
1,131067E-2
1,260791E-2
4,824512E-3
8,067593E-3
1,098637E-2
9,689133E-3
1,617530E-2
2,720177E-2
3,368793E-2
3,174208E-2
3,012054E-2
3,498517E-2
3,822825E-2
3,563378E-2
3,920117E-2
5,055195E-2
4,893041E-2
4,471441E-2
4,990334E-2
5,411934E-2
5,184919E-2
5,379503E-2
5,606519E-2
5,509227E-2
4,957903E-2
5,379503E-2
6,255135E-2
6,222705E-2
5,379503E-2
5,217349E-2
5,930827E-2
5,638950E-2
5,703812E-2
6,319997E-2
7,130767E-2
6,611874E-2
6,384859E-2
7,065906E-2
7,357783E-2
7,065906E-2
7,325352E-2
8,428000E-2
8,298276E-2
8,006399E-2
8,784739E-2
9,692801E-2
9,141477E-2
8,168553E-2
8,071261E-2
8,428000E-2
7,519937E-2
8,460430E-2
9,887386E-2
1,030899E-1
9,757663E-2
9,790094E-2
1,047114E-1
1,060086E-1
1,073059E-1
1,157379E-1
1,313047E-1
1,342234E-1
1,345478E-1
1,452499E-1
1,572493E-1
1,575736E-1
1,650327E-1
1,734647E-1
1,734647E-1
1,540062E-1
1,494659E-1
1,588709E-1
1,640598E-1
1,588709E-1
1,582222E-1
1,601681E-1
1,481687E-1
1,433041E-1
1,436284E-1
1,475201E-1
1,423311E-1
1,390881E-1
1,394124E-1
1,371422E-1
1,335748E-1
1,368179E-1
1,455742E-1
1,433041E-1
1,335748E-1
1,361693E-1
1,413582E-1
1,342234E-1
1,322776E-1
1,332505E-1
1,342234E-1
1,261157E-1
1,300074E-1
1,361693E-1
1,371422E-1
1,296831E-1
1,290345E-1
1,303317E-1
1,261157E-1
1,257914E-1
1,283859E-1
1,329262E-1
1,264400E-1
1,189810E-1
1,225484E-1
1,270887E-1
1,206025E-1
1,176837E-1
1,222240E-1
1,212511E-1
1,105490E-1
1,111976E-1
1,128191E-1
1,118462E-1
1,073059E-1
1,095760E-1
1,124948E-1
1,060086E-1
1,037385E-1
1,069816E-1
1,086031E-1
1,001711E-1
9,790094E-2
1,008197E-1
9,725232E-2
9,400924E-2
9,530647E-2
1,011440E-1
9,498216E-2
8,525292E-2
8,752308E-2
9,206339E-2
8,817169E-2
8,460430E-2
8,460430E-2
8,460430E-2
7,195629E-2
7,260490E-2
7,714522E-2
7,909107E-2
7,422644E-2
7,001044E-2
7,163198E-2
6,547013E-2
5,963258E-2
6,190274E-2
6,644305E-2
6,222705E-2
5,638950E-2
5,768673E-2
6,060550E-2
5,476796E-2
5,282211E-2
5,671381E-2
5,411934E-2
4,082271E-2
4,406579E-2
4,893041E-2
4,179564E-2
3,336362E-2
2,914762E-2
2,558023E-2
1,422945E-2
1,163498E-2
1,293221E-2
1,585099E-2
6,121744E-3
-3,283190E-3
-6,201963E-3
-9,769352E-3
-1,495828E-2
-1,236382E-2
-5,553347E-3
-1,333674E-2
-1,755275E-2
-1,560690E-2
-1,139089E-2
-1,755275E-2
-1,625551E-2
-7,499196E-3
-1,041797E-2
-2,144444E-2
-1,917429E-2
-1,203951E-2
-1,528259E-2
-1,625551E-2
-1,593121E-2
-1,755275E-2
-2,598476E-2
-2,533614E-2
-2,144444E-2
-1,917429E-2
-2,533614E-2
-2,403891E-2
-2,144444E-2
-3,052507E-2
-3,506538E-2
-3,863277E-2
-4,706478E-2
-6,198296E-2
-6,782050E-2
-6,101003E-2
-5,873987E-2
-6,846912E-2
-7,495528E-2
-7,171220E-2
-7,625251E-2
-9,214361E-2
-9,214361E-2
-8,663037E-2
-9,279222E-2
-9,376515E-2
-8,954914E-2
-8,663037E-2
-9,214361E-2
-8,825191E-2
-7,917128E-2
-7,203651E-2
-7,722544E-2
-7,560390E-2
-6,490173E-2
-5,906418E-2
-5,614541E-2
-4,965925E-2
-3,311954E-2
-2,047152E-2
-1,268813E-2
1,001344E-2
4,082271E-2
4,244425E-2
4,147133E-2
4,244425E-2
2,947193E-2
1,293221E-2
1,974268E-2
2,493161E-2
1,682391E-2
6,121744E-3
2,841986E-4
-6,850580E-3
-2,890353E-2
-4,738909E-2
-6,230726E-2
-7,106358E-2
-9,117068E-2
-1,005756E-1
-9,960269E-2
-9,830546E-2
-1,005756E-1
-9,538669E-2
-8,079283E-2
-7,917128E-2
-8,079283E-2
-6,944204E-2
-5,387525E-2
-5,095648E-2
-4,738909E-2
-3,733554E-2
-3,084938E-2
-3,603831E-2
-2,663337E-2
-1,917429E-2
-1,430967E-2
-1,593121E-2
-1,366105E-2
-8,147812E-3
-9,769352E-3
-8,796428E-3
-4,580423E-3
3,851588E-3
-2,634574E-3
-6,201963E-3
-3,607499E-3
-2,310266E-3
-8,147812E-3
-7,174888E-3
-1,985958E-3
-2,958882E-3
-1,106658E-2
-6,850580E-3
-4,010948E-5
-6,201963E-3
-7,499196E-3
-2,634574E-3
2,878663E-3
-2,958882E-3
-4,010948E-5
4,500204E-3
1,293221E-2
9,364825E-3
7,418977E-3
1,390514E-2
1,325652E-2
1,001344E-2
1,293221E-2
2,168853E-2
1,747253E-2
7,094669E-3
1,163498E-2
1,876976E-2
1,293221E-2
1,131067E-2
1,520237E-2
1,325652E-2
1,581431E-3
3,851588E-3
1,163498E-2
8,716209E-3
6,121744E-3
7,094669E-3
9,689133E-3
2,554355E-3
1,905739E-3
6,770361E-3
1,195929E-2
6,121744E-3
1,581431E-3
5,473128E-3
5,148820E-3
6,085067E-4
2,841986E-4
5,797436E-3
3,851588E-3
-4,256115E-3
-3,607499E-3
2,230047E-3
-6,887257E-4
-4,904731E-3
-5,877655E-3
-4,580423E-3
-2,339029E-2
-4,155155E-2
-4,576755E-2
-4,122724E-2
-4,479463E-2
-4,414601E-2
-4,284878E-2
-4,901063E-2
-6,101003E-2
-6,684758E-2
-5,938849E-2
-6,328019E-2
-6,944204E-2
-6,392880E-2
-5,776695E-2
-6,198296E-2
-5,711833E-2
-4,706478E-2
-4,414601E-2
-4,901063E-2
-4,284878E-2
-3,279523E-2
-2,793061E-2
-2,955215E-2
-2,630907E-2
-2,079583E-2
-2,403891E-2
-2,241737E-2
-1,657982E-2
-1,301243E-2
-2,566045E-2
-3,214661E-2
-2,630907E-2
-2,890353E-2
-4,025431E-2
-3,084938E-2
1,066206E-2
6,060550E-2
1,134677E-1
1,890315E-1
3,142144E-1
4,728011E-1
6,534407E-1
8,597007E-1
1,060123E+0
1,184009E+0
1,214494E+0
1,166172E+0
1,064663E+0
9,235894E-1
7,867314E-1
6,664130E-1
5,593914E-1
4,423161E-1
3,009178E-1
1,394124E-1
-6,684758E-2
-3,126731E-1
-5,669307E-1
-8,075673E-1
-1,015449E+0
-1,159766E+0
-1,234357E+0
-1,253167E+0
-1,231114E+0
-1,156523E+0
-1,050798E+0
-9,363176E-1
-8,172965E-1
-6,927622E-1
-5,792544E-1
-4,916912E-1
-4,141815E-1
-3,473741E-1
-2,912688E-1
-2,555949E-1
-2,257585E-1
-1,988410E-1
-1,835985E-1
-1,758151E-1
-1,618698E-1
-1,368981E-1
-1,255473E-1
-1,184126E-1
-9,830546E-2
-7,754974E-2
-6,749619E-2
-5,322664E-2
-3,441677E-2
-2,079583E-2
-1,722844E-2
-3,283190E-3
1,325652E-2
1,974268E-2
2,233715E-2
2,979624E-2
3,952548E-2
3,660671E-2
3,790394E-2
4,276856E-2
5,282211E-2
4,860611E-2
4,568733E-2
5,120057E-2
5,379503E-2
4,925472E-2
5,217349E-2
6,125412E-2
5,768673E-2
4,957903E-2
5,120057E-2
5,606519E-2
5,476796E-2
5,411934E-2
5,509227E-2
5,898396E-2
4,957903E-2
4,828180E-2
5,476796E-2
5,865966E-2
5,022765E-2
4,601164E-2
4,698456E-2
4,471441E-2
4,147133E-2
4,406579E-2
5,022765E-2
4,309287E-2
3,498517E-2
3,660671E-2
4,082271E-2
3,498517E-2
3,401224E-2
3,790394E-2
3,660671E-2
2,558023E-2
2,590454E-2
3,109347E-2
3,530947E-2
3,076916E-2
2,914762E-2
3,271501E-2
2,428300E-2
2,071561E-2
2,493161E-2
3,401224E-2
2,752608E-2
2,395869E-2
2,558023E-2
2,655315E-2
1,909407E-2
2,039130E-2
2,882331E-2
2,428300E-2
1,422945E-2
1,747253E-2
2,460731E-2
1,974268E-2
1,552668E-2
1,585099E-2
1,552668E-2
6,121744E-3
7,418977E-3
1,390514E-2
1,909407E-2
1,260791E-2
1,163498E-2
1,422945E-2
1,033775E-2
7,094669E-3
9,364825E-3
1,812114E-2
1,682391E-2
8,067593E-3
1,098637E-2
1,747253E-2
1,358083E-2
1,195929E-2
1,747253E-2
1,909407E-2
7,418977E-3
1,066206E-2
1,520237E-2
1,455375E-2
1,325652E-2
1,552668E-2
1,747253E-2
7,743285E-3
6,770361E-3
1,455375E-2
2,006699E-2
1,422945E-2
1,098637E-2
1,552668E-2
1,585099E-2
1,390514E-2
1,195929E-2
1,682391E-2
1,260791E-2
2,554355E-3
7,094669E-3
1,487806E-2
1,001344E-2
8,716209E-3
1,131067E-2
1,325652E-2
3,851588E-3
1,905739E-3
6,446052E-3
8,391901E-3
4,500204E-3
4,500204E-3
8,391901E-3
2,878663E-3
2,230047E-3
6,770361E-3
1,487806E-2
9,689133E-3
2,878663E-3
5,797436E-3
9,364825E-3
3,202971E-3
2,230047E-3
8,716209E-3
5,473128E-3
-2,310266E-3
4,500204E-3
1,001344E-2
5,797436E-3
3,527280E-3
5,148820E-3
6,770361E-3
-1,661650E-3
6,085067E-4
8,716209E-3
1,422945E-2
8,067593E-3
8,391901E-3
1,163498E-2
7,418977E-3
7,743285E-3
1,358083E-2
2,363438E-2
1,909407E-2
1,358083E-2
1,552668E-2
2,428300E-2
1,909407E-2
1,941838E-2
2,687746E-2
2,590454E-2
1,779684E-2
2,266146E-2
3,109347E-2
3,012054E-2
2,590454E-2
2,395869E-2
2,655315E-2
1,812114E-2
1,844545E-2
2,590454E-2
3,109347E-2
2,006699E-2
1,617530E-2
2,103992E-2
1,844545E-2
1,455375E-2
1,682391E-2
2,363438E-2
1,747253E-2
1,066206E-2
1,585099E-2
2,168853E-2
1,520237E-2
1,585099E-2
2,266146E-2
2,331007E-2
1,909407E-2
2,266146E-2
2,655315E-2
2,785039E-2
2,590454E-2
2,752608E-2
3,174208E-2
2,590454E-2
2,525592E-2
3,336362E-2
3,757963E-2
3,141778E-2
2,882331E-2
3,109347E-2
3,433655E-2
2,882331E-2
2,071561E-2
1,422945E-2
7,418977E-3
2,878663E-3
1,066206E-2
1,390514E-2
3,202971E-3
9,328148E-4
4,175896E-3
6,085067E-4
-7,823504E-3
-4,256115E-3
2,878663E-3
7,743285E-3
7,094669E-3
1,195929E-2
2,103992E-2
2,103992E-2
2,590454E-2
3,336362E-2
4,309287E-2
3,984979E-2
3,822825E-2
4,406579E-2
5,055195E-2
4,730887E-2
4,666026E-2
5,379503E-2
5,282211E-2
4,276856E-2
4,536302E-2
4,893041E-2
3,790394E-2
1,131067E-2
-3,644176E-4
7,094669E-3
2,554355E-3
2,554355E-3
1,905739E-3
2,230047E-3
-1,041797E-2
-2,403891E-2
-2,533614E-2
-2,922784E-2
-3,279523E-2
-3,052507E-2
-2,209306E-2
-1,820136E-2
-2,014721E-2
-1,333674E-2
-6,887257E-4
3,851588E-3
1,098637E-2
1,844545E-2
2,849900E-2
3,109347E-2
4,471441E-2
6,287566E-2
7,455075E-2
7,682091E-2
8,103691E-2
9,206339E-2
9,433355E-2
9,854955E-2
1,086031E-1
1,206025E-1
1,154136E-1
1,134677E-1
1,163865E-1
1,199539E-1
1,111976E-1
1,073059E-1
1,089274E-1
1,017926E-1
8,817169E-2
8,719877E-2
8,719877E-2
7,779383E-2
6,903752E-2
6,676736E-2
6,222705E-2
4,666026E-2
4,471441E-2
4,471441E-2
2,817469E-2
-5,877655E-3
-1,268813E-2
-4,256115E-3
-4,904731E-3
-9,769352E-3
-1,041797E-2
-6,850580E-3
-1,949860E-2
-2,955215E-2
-2,890353E-2
-2,630907E-2
-3,084938E-2
-2,468752E-2
-1,106658E-2
-6,201963E-3
-7,499196E-3
2,230047E-3
1,293221E-2
1,552668E-2
1,649960E-2
2,201284E-2
2,882331E-2
2,460731E-2
2,363438E-2
2,817469E-2
3,466086E-2
2,914762E-2
2,558023E-2
3,012054E-2
2,752608E-2
2,460731E-2
2,752608E-2
3,433655E-2
2,622885E-2
9,689133E-3
7,743285E-3
1,390514E-2
1,617530E-2
2,460731E-2
3,530947E-2
3,660671E-2
2,168853E-2
1,909407E-2
2,687746E-2
3,044485E-2
3,044485E-2
3,466086E-2
4,082271E-2
3,433655E-2
3,368793E-2
4,049840E-2
4,860611E-2
4,082271E-2
2,947193E-2
2,720177E-2
2,882331E-2
2,558023E-2
2,590454E-2
2,979624E-2
2,785039E-2
1,714822E-2
1,812114E-2
2,752608E-2
2,363438E-2
2,168853E-2
2,752608E-2
3,174208E-2
2,298577E-2
2,558023E-2
3,336362E-2
3,595809E-2
2,752608E-2
2,493161E-2
1,001344E-2
-1,013034E-3
-5,553347E-3
-3,607499E-3
5,797436E-3
-1,661650E-3
-1,301243E-2
-1,495828E-2
-1,820136E-2
-2,857922E-2
-3,279523E-2
-2,955215E-2
-2,728199E-2
-2,922784E-2
-2,144444E-2
-1,139089E-2
-1,203951E-2
-1,593121E-2
-1,041797E-2
-2,310266E-3
-7,823504E-3
-6,850580E-3
4,500204E-3
1,325652E-2
5,473128E-3
1,257123E-3
1,195929E-2
1,617530E-2
1,066206E-2
1,098637E-2
1,812114E-2
1,552668E-2
1,098637E-2
1,909407E-2
2,720177E-2
2,298577E-2
2,363438E-2
2,785039E-2
3,109347E-2
2,201284E-2
2,590454E-2
3,595809E-2
3,206639E-2
2,460731E-2
2,720177E-2
3,530947E-2
2,979624E-2
3,044485E-2
3,271501E-2
3,660671E-2
2,428300E-2
2,071561E-2
2,914762E-2
3,141778E-2
2,363438E-2
2,363438E-2
2,720177E-2
1,876976E-2
1,195929E-2
1,552668E-2
2,363438E-2
1,617530E-2
5,473128E-3
1,905739E-3
4,824512E-3
-3,931807E-3
3,527280E-3
1,293221E-2
1,131067E-2
2,841986E-4
-3,607499E-3
1,257123E-3
2,554355E-3
-1,337342E-3
-4,010948E-5
1,228360E-2
9,040517E-3
4,175896E-3
1,033775E-2
1,520237E-2
1,033775E-2
1,131067E-2
1,552668E-2
1,455375E-2
5,797436E-3
9,689133E-3
1,844545E-2
1,844545E-2
1,195929E-2
1,487806E-2
2,039130E-2
1,260791E-2
1,098637E-2
1,747253E-2
2,428300E-2
1,714822E-2
1,455375E-2
1,812114E-2
1,390514E-2
9,364825E-3
1,325652E-2
2,136422E-2
1,844545E-2
1,520237E-2
2,071561E-2
2,395869E-2
2,039130E-2
2,363438E-2
2,914762E-2
3,076916E-2
2,266146E-2
2,687746E-2
3,920117E-2
4,082271E-2
3,628240E-2
3,920117E-2
4,633595E-2
4,568733E-2
4,860611E-2
5,120057E-2
5,768673E-2
5,671381E-2
5,476796E-2
6,222705E-2
7,065906E-2
6,676736E-2
7,130767E-2
8,136122E-2
8,071261E-2
7,617229E-2
8,460430E-2
9,303631E-2
9,238770E-2
9,400924E-2
9,887386E-2
1,027656E-1
9,465786E-2
9,790094E-2
1,063329E-1
1,047114E-1
9,595509E-2
9,984678E-2
1,047114E-1
1,021169E-1
1,021169E-1
1,037385E-1
1,073059E-1
9,919817E-2
9,660370E-2
1,001711E-1
1,027656E-1
9,822524E-2
9,952248E-2
1,073059E-1
1,021169E-1
9,206339E-2
9,238770E-2
9,660370E-2
9,303631E-2
9,368493E-2
9,595509E-2
9,627940E-2
8,590154E-2
8,492861E-2
9,011754E-2
9,595509E-2
9,011754E-2
8,752308E-2
9,011754E-2
9,109047E-2
8,655015E-2
8,817169E-2
9,854955E-2
9,660370E-2
8,719877E-2
8,882031E-2
9,822524E-2
9,173908E-2
9,173908E-2
9,627940E-2
9,173908E-2
7,811814E-2
8,655015E-2
9,595509E-2
9,725232E-2
9,271201E-2
9,271201E-2
9,400924E-2
8,525292E-2
8,557723E-2
9,336062E-2
9,790094E-2
9,076616E-2
8,849600E-2
9,271201E-2
9,336062E-2
8,882031E-2
8,849600E-2
9,433355E-2
9,238770E-2
8,071261E-2
8,363138E-2
8,849600E-2
8,330707E-2
8,168553E-2
8,363138E-2
8,233415E-2
7,455075E-2
7,357783E-2
7,682091E-2
8,136122E-2
7,390214E-2
7,065906E-2
7,325352E-2
6,968613E-2
6,579443E-2
6,838890E-2
7,487506E-2
7,001044E-2
5,995689E-2
6,060550E-2
6,482151E-2
6,125412E-2
5,833535E-2
6,384859E-2
6,222705E-2
5,022765E-2
5,249780E-2
5,736242E-2
5,801104E-2
5,120057E-2
4,860611E-2
4,860611E-2
4,211994E-2
3,887686E-2
3,952548E-2
4,439010E-2
3,141778E-2
7,418977E-3
-4,010948E-5
1,905739E-3
-1,337342E-3
-3,607499E-3
-2,634574E-3
-5,877655E-3
-2,339029E-2
-2,630907E-2
-2,371460E-2
-2,501183E-2
-3,376815E-2
-3,279523E-2
-2,663337E-2
-3,117369E-2
-3,020076E-2
-2,306598E-2
-1,625551E-2
-1,949860E-2
-2,176875E-2
-1,657982E-2
-1,593121E-2
-1,755275E-2
-1,171520E-2
-3,644176E-4
-6,887257E-4
-6,526271E-3
4,175896E-3
2,168853E-2
2,817469E-2
4,374148E-2
6,741597E-2
7,033475E-2
5,930827E-2
5,152488E-2
4,536302E-2
3,595809E-2
2,849900E-2
2,168853E-2
1,585099E-2
2,841986E-4
-7,823504E-3
-1,852567E-2
-2,857922E-2
-5,646972E-2
-8,241437E-2
-9,603531E-2
-1,067375E-1
-1,193855E-1
-1,248987E-1
-1,213313E-1
-1,239258E-1
-1,313849E-1
-1,239258E-1
-1,116021E-1
-1,103049E-1
-1,054402E-1
-9,603531E-2
-8,987345E-2
-9,506238E-2
-8,987345E-2
-7,949559E-2
-7,463097E-2
-7,722544E-2
-7,592820E-2
-7,106358E-2
-7,138789E-2
-7,300943E-2
-6,749619E-2
-5,582110E-2
-6,133434E-2
-6,522604E-2
-6,003711E-2
-5,419956E-2
-5,646972E-2
-5,679403E-2
-4,965925E-2
-4,544324E-2
-5,322664E-2
-4,933494E-2
-4,317309E-2
-4,317309E-2
-4,641617E-2
-4,447032E-2
-3,863277E-2
-4,252447E-2
-4,284878E-2
-3,960570E-2
-3,344384E-2
-3,668692E-2
-3,765985E-2
-3,311954E-2
-3,214661E-2
-3,701123E-2
-3,409246E-2
-2,630907E-2
-2,760630E-2
-3,474108E-2
-3,052507E-2
-2,306598E-2
-2,274168E-2
-2,436322E-2
-2,112014E-2
-1,755275E-2
-2,598476E-2
-2,339029E-2
-1,690413E-2
-1,139089E-2
-1,657982E-2
-1,949860E-2
-1,593121E-2
-1,722844E-2
-2,079583E-2
-1,884998E-2
-1,301243E-2
-1,722844E-2
-2,501183E-2
-2,144444E-2
-1,625551E-2
-2,047152E-2
-2,176875E-2
-1,982290E-2
-2,047152E-2
-2,857922E-2
-3,084938E-2
-2,371460E-2
-2,144444E-2
-2,695768E-2
-2,566045E-2
-2,339029E-2
-2,922784E-2
-3,084938E-2
-2,533614E-2
-1,982290E-2
-2,793061E-2
-3,733554E-2
-3,182230E-2
-2,630907E-2
-3,084938E-2
-2,728199E-2
-1,982290E-2
-2,274168E-2
-3,214661E-2
-3,052507E-2
-2,339029E-2
-2,695768E-2
-2,955215E-2
-2,566045E-2
-2,176875E-2
-2,922784E-2
-2,890353E-2
-2,209306E-2
-2,047152E-2
-2,663337E-2
-2,987645E-2
-2,598476E-2
-2,857922E-2
-3,084938E-2
-2,987645E-2
-1,884998E-2
-2,339029E-2
-3,182230E-2
-2,663337E-2
-2,079583E-2
-3,214661E-2
-4,317309E-2
-4,057862E-2
-3,798416E-2
-5,938849E-2
-6,490173E-2
-3,928139E-2
2,878663E-3
5,509227E-2
1,199539E-1
2,127060E-1
3,440508E-1
5,146369E-1
7,053300E-1
9,196977E-1
1,094500E+0
1,183360E+0
1,158713E+0
1,043259E+0
8,953746E-1
7,624082E-1
6,411170E-1
5,250147E-1
4,069666E-1
2,746489E-1
1,189810E-1
-7,009066E-2
-2,958091E-1
-5,464992E-1
-7,952435E-1
-1,027448E+0
-1,204196E+0
-1,307975E+0
-1,342027E+0
-1,333271E+0
-1,271652E+0
-1,164955E+0
-1,036529E+0
-9,149132E-1
-7,825955E-1
-6,460618E-1
-5,276894E-1
-4,368831E-1
-3,522387E-1
-2,773235E-1
-2,280287E-1
-1,878145E-1
-1,476003E-1
-1,177639E-1
-1,034944E-1
-7,949559E-2
-5,387525E-2
-2,728199E-2
-1,398536E-2
1,257123E-3
2,363438E-2
3,628240E-2
4,276856E-2
5,768673E-2
8,038830E-2
8,882031E-2
8,946893E-2
9,854955E-2
1,092517E-1
1,082788E-1
1,102246E-1
1,183323E-1
1,206025E-1
1,082788E-1
1,141163E-1
1,215754E-1
1,228727E-1
1,180080E-1
1,186567E-1
1,189810E-1
1,105490E-1
1,099003E-1
1,111976E-1
1,157379E-1
1,066573E-1
9,984678E-2
9,952248E-2
9,692801E-2
8,752308E-2
8,557723E-2
8,914462E-2
8,525292E-2
7,357783E-2
7,422644E-2
7,779383E-2
7,130767E-2
6,741597E-2
6,838890E-2
6,936182E-2
5,833535E-2
5,768673E-2
6,125412E-2
5,930827E-2
5,379503E-2
5,347073E-2
5,541658E-2
5,055195E-2
4,439010E-2
4,601164E-2
5,379503E-2
4,730887E-2
4,082271E-2
4,503872E-2
4,893041E-2
4,211994E-2
4,309287E-2
5,087626E-2
4,763318E-2
3,563378E-2
3,952548E-2
4,828180E-2
4,536302E-2
4,082271E-2
4,147133E-2
4,211994E-2
3,141778E-2
3,271501E-2
3,660671E-2
3,757963E-2
3,239070E-2
2,752608E-2
2,849900E-2
2,590454E-2
2,363438E-2
2,752608E-2
3,433655E-2
2,720177E-2
2,558023E-2
2,947193E-2
3,368793E-2
2,752608E-2
2,558023E-2
3,239070E-2
3,336362E-2
2,622885E-2
2,785039E-2
3,498517E-2
3,401224E-2
3,141778E-2
3,466086E-2
3,628240E-2
2,655315E-2
2,849900E-2
3,336362E-2
3,595809E-2
2,947193E-2
2,914762E-2
3,660671E-2
3,563378E-2
3,239070E-2
3,466086E-2
4,244425E-2
3,822825E-2
3,303932E-2
3,628240E-2
3,920117E-2
3,433655E-2
3,433655E-2
4,114702E-2
4,309287E-2
3,271501E-2
3,563378E-2
4,439010E-2
4,211994E-2
3,790394E-2
3,984979E-2
4,471441E-2
3,920117E-2
3,984979E-2
4,666026E-2
5,476796E-2
4,795749E-2
4,568733E-2
4,860611E-2
4,925472E-2
3,239070E-2
1,585099E-2
2,136422E-2
2,622885E-2
2,071561E-2
2,233715E-2
2,849900E-2
2,266146E-2
1,747253E-2
1,844545E-2
1,844545E-2
9,689133E-3
1,293221E-2
2,298577E-2
3,206639E-2
3,239070E-2
3,693101E-2
4,633595E-2
4,925472E-2
5,249780E-2
6,028120E-2
7,195629E-2
7,130767E-2
6,838890E-2
7,292921E-2
7,844245E-2
7,617229E-2
7,682091E-2
8,363138E-2
8,784739E-2
8,168553E-2
8,460430E-2
9,173908E-2
9,141477E-2
8,590154E-2
8,492861E-2
8,914462E-2
8,622584E-2
8,784739E-2
9,238770E-2
1,001711E-1
9,303631E-2
8,946893E-2
9,563078E-2
9,433355E-2
8,784739E-2
8,979323E-2
9,790094E-2
9,368493E-2
8,590154E-2
8,752308E-2
9,044185E-2
8,752308E-2
8,719877E-2
9,011754E-2
9,173908E-2
7,973968E-2
8,071261E-2
8,752308E-2
8,946893E-2
8,298276E-2
7,909107E-2
7,941537E-2
7,422644E-2
7,130767E-2
7,292921E-2
8,136122E-2
7,487506E-2
6,968613E-2
6,968613E-2
7,130767E-2
6,190274E-2
6,222705E-2
6,547013E-2
6,222705E-2
5,509227E-2
5,509227E-2
5,411934E-2
5,217349E-2
4,925472E-2
5,087626E-2
5,314642E-2
4,179564E-2
3,822825E-2
4,601164E-2
4,990334E-2
4,049840E-2
3,466086E-2
2,103992E-2
8,391901E-3
5,797436E-3
1,066206E-2
1,974268E-2
1,228360E-2
2,554355E-3
5,473128E-3
7,743285E-3
-4,010948E-5
-2,958882E-3
-1,013034E-3
-1,013034E-3
-8,796428E-3
-5,877655E-3
3,202971E-3
2,230047E-3
-4,904731E-3
9,328148E-4
7,094669E-3
9,328148E-4
1,905739E-3
5,473128E-3
8,391901E-3
-1,337342E-3
-8,472120E-3
-6,850580E-3
-8,796428E-3
-1,236382E-2
-1,074228E-2
-4,256115E-3
-8,147812E-3
-1,690413E-2
-1,593121E-2
-1,268813E-2
-1,787705E-2
-1,917429E-2
-1,820136E-2
-1,690413E-2
-2,857922E-2
-2,793061E-2
-2,176875E-2
-2,014721E-2
-2,598476E-2
-2,501183E-2
-1,820136E-2
-2,274168E-2
-2,047152E-2
-1,333674E-2
1,257123E-3
2,878663E-3
3,527280E-3
1,455375E-2
2,460731E-2
2,849900E-2
3,855255E-2
5,541658E-2
5,865966E-2
5,411934E-2
6,287566E-2
7,779383E-2
8,071261E-2
8,038830E-2
8,136122E-2
8,330707E-2
6,871321E-2
6,352428E-2
6,676736E-2
6,482151E-2
5,087626E-2
4,179564E-2
3,757963E-2
2,817469E-2
1,487806E-2
6,121744E-3
7,743285E-3
-4,904731E-3
-1,852567E-2
-2,047152E-2
-1,949860E-2
-2,890353E-2
-3,214661E-2
-3,020076E-2
-3,603831E-2
-4,803771E-2
-4,836202E-2
-4,284878E-2
-4,155155E-2
-4,576755E-2
-4,738909E-2
-4,284878E-2
-4,868632E-2
-4,998356E-2
-4,576755E-2
-3,928139E-2
-4,414601E-2
-4,738909E-2
-4,317309E-2
-3,960570E-2
-4,771340E-2
-4,576755E-2
-3,733554E-2
-3,863277E-2
-4,674048E-2
-4,349739E-2
-4,252447E-2
-4,674048E-2
-4,803771E-2
-4,771340E-2
-4,706478E-2
-5,517249E-2
-6,198296E-2
-6,555034E-2
-6,263157E-2
-6,490173E-2
-6,522604E-2
-6,684758E-2
-6,263157E-2
-5,582110E-2
-5,063217E-2
-4,090293E-2
-4,025431E-2
-4,187585E-2
-3,538969E-2
-3,247092E-2
-3,960570E-2
-3,733554E-2
-3,149799E-2
-2,663337E-2
-3,538969E-2
-3,474108E-2
-3,084938E-2
-2,922784E-2
-3,733554E-2
-4,576755E-2
-4,511893E-2
-5,549679E-2
-6,392880E-2
-6,263157E-2
-5,614541E-2
-5,906418E-2
-6,555034E-2
-6,425311E-2
-5,744264E-2
-5,938849E-2
-5,549679E-2
-4,901063E-2
-4,609186E-2
-6,295588E-2
-8,079283E-2
-8,144144E-2
-7,819836E-2
-7,884698E-2
-7,657682E-2
-7,657682E-2
-8,598175E-2
-9,603531E-2
-9,798115E-2
-9,149499E-2
-9,733254E-2
-1,031701E-1
-9,700823E-2
-9,117068E-2
-9,635961E-2
-9,246792E-2
-8,144144E-2
-7,917128E-2
-8,338729E-2
-7,592820E-2
-6,652327E-2
-7,009066E-2
-6,846912E-2
-5,906418E-2
-5,160510E-2
-6,133434E-2
-5,841557E-2
-5,192940E-2
-4,576755E-2
-4,609186E-2
-4,414601E-2
-3,830846E-2
-3,344384E-2
-3,344384E-2
-2,598476E-2
-1,106658E-2
-1,430967E-2
-1,949860E-2
-1,366105E-2
-6,850580E-3
-9,120736E-3
-7,499196E-3
-2,634574E-3
-2,310266E-3
-6,850580E-3
-7,499196E-3
-4,904731E-3
-1,013034E-3
-3,607499E-3
-4,256115E-3
-6,887257E-4
-1,985958E-3
6,770361E-3
1,552668E-2
1,876976E-2
7,418977E-3
8,716209E-3
1,844545E-2
1,909407E-2
1,390514E-2
2,331007E-2
3,757963E-2
3,660671E-2
2,947193E-2
3,239070E-2
3,693101E-2
3,206639E-2
3,563378E-2
4,082271E-2
4,114702E-2
2,752608E-2
5,148820E-3
-1,203951E-2
-1,301243E-2
-1,171520E-2
-5,553347E-3
-6,887257E-4
-9,445044E-3
-1,657982E-2
-1,852567E-2
-1,690413E-2
-2,403891E-2
-2,857922E-2
-2,403891E-2
-2,306598E-2
-2,079583E-2
-7,174888E-3
8,067593E-3
1,131067E-2
6,121744E-3
1,390514E-2
2,201284E-2
2,460731E-2
2,882331E-2
3,628240E-2
4,374148E-2
3,628240E-2
3,693101E-2
3,757963E-2
3,952548E-2
3,725532E-2
4,082271E-2
4,309287E-2
3,271501E-2
1,747253E-2
1,617530E-2
2,493161E-2
2,071561E-2
1,649960E-2
2,331007E-2
2,493161E-2
1,552668E-2
1,358083E-2
1,909407E-2
2,201284E-2
1,325652E-2
1,909407E-2
3,012054E-2
3,530947E-2
3,563378E-2
4,276856E-2
5,703812E-2
5,898396E-2
6,417289E-2
7,357783E-2
8,330707E-2
8,265846E-2
8,363138E-2
9,206339E-2
9,854955E-2
9,757663E-2
1,027656E-1
1,167108E-1
1,167108E-1
1,066573E-1
1,154136E-1
1,277373E-1
1,274130E-1
1,261157E-1
1,319533E-1
1,371422E-1
1,316290E-1
1,361693E-1
1,468715E-1
1,530333E-1
1,484930E-1
1,494659E-1
1,549792E-1
1,569250E-1
1,585466E-1
1,656813E-1
1,763835E-1
1,763835E-1
1,724918E-1
1,786537E-1
1,874100E-1
1,835183E-1
1,861127E-1
1,925989E-1
1,922746E-1
1,841669E-1
1,880586E-1
1,945448E-1
1,932475E-1
1,906531E-1
1,916260E-1
1,916260E-1
1,848155E-1
1,822210E-1
1,854641E-1
1,919503E-1
1,831940E-1
1,750863E-1
1,705460E-1
1,705460E-1
1,679515E-1
1,663299E-1
1,692487E-1
1,611410E-1
1,507632E-1
1,536819E-1
1,553035E-1
1,475201E-1
1,433041E-1
1,433041E-1
1,458985E-1
1,371422E-1
1,377908E-1
1,416825E-1
1,407096E-1
1,348721E-1
1,335748E-1
1,358450E-1
1,283859E-1
1,274130E-1
1,309804E-1
1,342234E-1
1,283859E-1
1,225484E-1
1,251428E-1
1,257914E-1
1,176837E-1
1,186567E-1
1,212511E-1
1,160622E-1
1,047114E-1
1,076302E-1
1,111976E-1
1,079545E-1
1,076302E-1
1,089274E-1
1,115219E-1
9,854955E-2
1,014683E-1
1,079545E-1
1,076302E-1
9,984678E-2
9,822524E-2
1,024412E-1
9,887386E-2
9,563078E-2
9,887386E-2
1,060086E-1
9,919817E-2
9,141477E-2
9,109047E-2
9,530647E-2
9,238770E-2
9,271201E-2
9,919817E-2
9,692801E-2
8,622584E-2
8,752308E-2
9,303631E-2
9,173908E-2
8,557723E-2
8,460430E-2
8,784739E-2
8,136122E-2
7,844245E-2
8,071261E-2
8,492861E-2
7,422644E-2
6,741597E-2
6,871321E-2
6,968613E-2
6,222705E-2
5,898396E-2
6,190274E-2
5,509227E-2
4,082271E-2
3,952548E-2
4,211994E-2
3,433655E-2
2,687746E-2
2,460731E-2
2,039130E-2
5,148820E-3
1,905739E-3
6,085067E-4
1,905739E-3
-8,472120E-3
-1,203951E-2
-3,931807E-3
-5,553347E-3
-7,174888E-3
-1,985958E-3
1,260791E-2
1,941838E-2
2,720177E-2
5,379503E-2
7,065906E-2
6,806459E-2
6,741597E-2
6,417289E-2
4,957903E-2
4,017409E-2
4,211994E-2
3,920117E-2
2,979624E-2
2,395869E-2
1,649960E-2
4,824512E-3
-2,176875E-2
-4,349739E-2
-5,517249E-2
-6,457742E-2
-8,241437E-2
-9,052207E-2
-9,019776E-2
-9,668392E-2
-1,018729E-1
-9,538669E-2
-8,500883E-2
-8,500883E-2
-8,663037E-2
-7,722544E-2
-6,457742E-2
-6,684758E-2
-6,230726E-2
-5,517249E-2
-5,290233E-2
-6,360450E-2
-6,003711E-2
-5,063217E-2
-4,933494E-2
-5,387525E-2
-5,192940E-2
-4,641617E-2
-4,836202E-2
-5,030786E-2
-4,576755E-2
-3,701123E-2
-4,220016E-2
-4,674048E-2
-4,252447E-2
-3,863277E-2
-4,382170E-2
-4,414601E-2
-3,765985E-2
-3,830846E-2
-7,463097E-2
-1,018729E-1
-1,031701E-1
-9,862977E-2
-9,830546E-2
-9,668392E-2
-9,700823E-2
-1,090076E-1
-1,158181E-1
-1,180883E-1
-1,151695E-1
-1,206827E-1
-1,242501E-1
-1,174396E-1
-1,070618E-1
-1,028458E-1
-9,149499E-2
-7,268512E-2
-6,619896E-2
-6,749619E-2
-5,971280E-2
-5,549679E-2
-6,165865E-2
-6,425311E-2
-5,614541E-2
-5,387525E-2
-6,360450E-2
-5,938849E-2
-5,290233E-2
-5,160510E-2
-5,841557E-2
-5,873987E-2
-5,452387E-2
-5,582110E-2
-5,063217E-2
-4,220016E-2
-3,117369E-2
-3,214661E-2
-3,474108E-2
-2,468752E-2
-1,690413E-2
-1,722844E-2
-1,009366E-2
9,328148E-4
9,328148E-4
-5,877655E-3
-1,013034E-3
6,121744E-3
2,230047E-3
2,878663E-3
5,148820E-3
-3,931807E-3
-3,279523E-2
-3,506538E-2
-2,241737E-2
-1,560690E-2
-1,982290E-2
-2,501183E-2
-2,566045E-2
-3,117369E-2
-3,409246E-2
-3,441677E-2
-2,922784E-2
-3,376815E-2
-3,668692E-2
-2,663337E-2
-1,366105E-2
-1,495828E-2
-1,106658E-2
2,841986E-4
4,175896E-3
-1,985958E-3
3,202971E-3
1,455375E-2
1,585099E-2
1,422945E-2
1,909407E-2
2,493161E-2
2,006699E-2
2,331007E-2
3,012054E-2
3,563378E-2
2,298577E-2
1,390514E-2
1,585099E-2
1,844545E-2
8,067593E-3
3,202971E-3
2,947193E-2
6,547013E-2
1,121705E-1
1,789780E-1
2,714058E-1
4,069666E-1
5,794985E-1
7,727861E-1
9,806676E-1
1,152551E+0
1,252438E+0
1,245303E+0
1,167469E+0
1,047151E+0
9,148331E-1
7,821910E-1
6,527921E-1
5,470677E-1
4,241549E-1
2,714058E-1
8,460430E-2
-1,349523E-1
-3,807778E-1
-6,389270E-1
-8,756719E-1
-1,060203E+0
-1,175981E+0
-1,237600E+0
-1,242789E+0
-1,188954E+0
-1,100417E+0
-9,943687E-1
-8,701587E-1
-7,423813E-1
-6,236846E-1
-5,241220E-1
-4,278025E-1
-3,438067E-1
-2,818638E-1
-2,371093E-1
-1,972194E-1
-1,641400E-1
-1,492218E-1
-1,304120E-1
-1,083590E-1
-8,630606E-2
-7,787405E-2
-6,522604E-2
-4,479463E-2
-2,728199E-2
-1,690413E-2
-4,010948E-5
1,974268E-2
2,849900E-2
3,141778E-2
4,439010E-2
5,833535E-2
6,190274E-2
6,255135E-2
6,774028E-2
7,195629E-2
6,384859E-2
6,482151E-2
7,292921E-2
7,584799E-2
7,001044E-2
6,774028E-2
7,033475E-2
6,774028E-2
6,255135E-2
6,222705E-2
6,871321E-2
6,092981E-2
5,347073E-2
5,736242E-2
5,833535E-2
4,990334E-2
5,022765E-2
5,574088E-2
5,184919E-2
4,017409E-2
4,017409E-2
4,503872E-2
3,952548E-2
3,303932E-2
3,401224E-2
3,660671E-2
2,460731E-2
2,460731E-2
2,752608E-2
2,914762E-2
2,136422E-2
1,844545E-2
1,941838E-2
5,148820E-3
-1,917429E-2
-2,241737E-2
-1,268813E-2
-1,430967E-2
-2,339029E-2
-2,209306E-2
-2,209306E-2
-3,020076E-2
-3,117369E-2
-3,084938E-2
-3,247092E-2
-4,414601E-2
-4,122724E-2
-3,117369E-2
-2,663337E-2
-2,857922E-2
-2,371460E-2
-1,560690E-2
-1,787705E-2
-1,625551E-2
-9,120736E-3
6,085067E-4
-2,310266E-3
-6,526271E-3
-2,958882E-3
-2,958882E-3
-8,147812E-3
-3,931807E-3
9,040517E-3
1,001344E-2
9,328148E-4
3,527280E-3
8,716209E-3
5,148820E-3
1,581431E-3
2,554355E-3
4,175896E-3
-1,884998E-2
-4,382170E-2
-4,803771E-2
-4,738909E-2
-5,095648E-2
-5,128079E-2
-5,030786E-2
-6,036142E-2
-7,009066E-2
-7,333374E-2
-7,333374E-2
-8,890053E-2
-9,992700E-2
-1,018729E-1
-9,506238E-2
-9,117068E-2
-7,949559E-2
-6,263157E-2
-6,003711E-2
-6,328019E-2
-5,582110E-2
-4,349739E-2
-3,863277E-2
-3,538969E-2
-2,760630E-2
-1,463397E-2
-1,852567E-2
-1,074228E-2
3,202971E-3
1,585099E-2
1,552668E-2
2,006699E-2
2,882331E-2
3,044485E-2
2,785039E-2
3,368793E-2
4,439010E-2
4,211994E-2
3,595809E-2
3,984979E-2
4,698456E-2
4,017409E-2
2,493161E-2
1,487806E-2
1,293221E-2
6,770361E-3
1,228360E-2
1,747253E-2
1,747253E-2
8,067593E-3
6,446052E-3
7,418977E-3
-2,310266E-3
-1,985958E-3
5,797436E-3
1,260791E-2
1,098637E-2
1,260791E-2
2,363438E-2
3,012054E-2
2,687746E-2
3,141778E-2
4,211994E-2
4,179564E-2
3,693101E-2
4,374148E-2
5,249780E-2
4,893041E-2
4,893041E-2
5,314642E-2
5,314642E-2
4,211994E-2
4,439010E-2
5,314642E-2
5,411934E-2
4,536302E-2
4,309287E-2
5,087626E-2
4,763318E-2
4,698456E-2
4,795749E-2
5,476796E-2
4,666026E-2
4,276856E-2
4,601164E-2
4,698456E-2
4,114702E-2
4,179564E-2
4,860611E-2
4,568733E-2
3,271501E-2
3,466086E-2
3,822825E-2
3,401224E-2
3,076916E-2
2,947193E-2
2,914762E-2
4,500204E-3
-2,403891E-2
-3,117369E-2
-2,176875E-2
-2,047152E-2
-2,209306E-2
-2,176875E-2
-2,987645E-2
-3,798416E-2
-4,220016E-2
-3,765985E-2
-4,284878E-2
-4,706478E-2
-3,830846E-2
-2,793061E-2
-2,760630E-2
-1,982290E-2
-1,139089E-2
-5,553347E-3
-1,041797E-2
-3,607499E-3
1,905739E-3
-1,013034E-3
-1,041797E-2
-1,203951E-2
-9,445044E-3
-1,657982E-2
-1,820136E-2
-1,625551E-2
-1,430967E-2
-2,339029E-2
-2,760630E-2
-2,501183E-2
-2,176875E-2
-2,728199E-2
-2,533614E-2
-1,171520E-2
-1,041797E-2
-1,657982E-2
-9,445044E-3
-3,644176E-4
-4,904731E-3
-3,931807E-3
9,328148E-4
3,527280E-3
-2,634574E-3
1,257123E-3
1,066206E-2
1,033775E-2
3,851588E-3
4,500204E-3
6,770361E-3
-3,644176E-4
-1,013034E-3
4,500204E-3
1,325652E-2
9,364825E-3
6,121744E-3
9,040517E-3
1,098637E-2
4,500204E-3
4,824512E-3
1,260791E-2
7,418977E-3
-3,607499E-3
-6,887257E-4
7,094669E-3
2,554355E-3
-2,958882E-3
-2,958882E-3
-2,634574E-3
-1,203951E-2
-1,139089E-2
-6,201963E-3
-2,310266E-3
-8,147812E-3
-6,201963E-3
-1,661650E-3
-3,644176E-4
6,085067E-4
9,364825E-3
2,493161E-2
2,849900E-2
2,882331E-2
4,341718E-2
5,768673E-2
5,898396E-2
6,741597E-2
7,876676E-2
8,655015E-2
8,265846E-2
9,303631E-2
1,027656E-1
1,086031E-1
1,076302E-1
1,089274E-1
1,111976E-1
1,014683E-1
9,692801E-2
9,725232E-2
9,822524E-2
8,687446E-2
7,552368E-2
7,357783E-2
6,611874E-2
5,638950E-2
5,120057E-2
5,411934E-2
4,925472E-2
3,466086E-2
2,882331E-2
3,044485E-2
1,909407E-2
1,812114E-2
2,428300E-2
2,590454E-2
1,779684E-2
1,747253E-2
2,103992E-2
2,039130E-2
1,001344E-2
5,797436E-3
7,094669E-3
6,085067E-4
-1,106658E-2
-1,593121E-2
-9,120736E-3
-1,528259E-2
-2,176875E-2
-1,787705E-2
-9,769352E-3
-2,209306E-2
-4,349739E-2
-5,873987E-2
-6,749619E-2
-7,819836E-2
-7,073927E-2
-6,133434E-2
-6,036142E-2
-6,392880E-2
-6,392880E-2
-5,938849E-2
-6,749619E-2
-6,749619E-2
-6,101003E-2
-5,063217E-2
-5,290233E-2
-4,998356E-2
-3,733554E-2
-2,825491E-2
-2,598476E-2
-1,755275E-2
-1,013034E-3
2,554355E-3
-3,644176E-4
6,446052E-3
1,422945E-2
1,163498E-2
1,422945E-2
2,395869E-2
2,590454E-2
1,876976E-2
2,103992E-2
2,460731E-2
2,817469E-2
2,460731E-2
2,428300E-2
2,817469E-2
2,071561E-2
1,617530E-2
1,812114E-2
2,493161E-2
1,747253E-2
7,418977E-3
3,202971E-3
6,770361E-3
-4,010948E-5
-3,644176E-4
7,094669E-3
3,527280E-3
-8,472120E-3
-1,593121E-2
-2,306598E-2
-3,182230E-2
-3,020076E-2
-2,176875E-2
-1,657982E-2
-2,566045E-2
-2,598476E-2
-1,982290E-2
-1,560690E-2
-1,884998E-2
-1,463397E-2
-1,236382E-2
-1,722844E-2
-8,147812E-3
5,797436E-3
1,812114E-2
1,649960E-2
1,585099E-2
2,525592E-2
3,693101E-2
3,530947E-2
3,563378E-2
4,568733E-2
4,471441E-2
3,174208E-2
3,433655E-2
4,990334E-2
5,249780E-2
5,184919E-2
4,990334E-2
4,730887E-2
3,822825E-2
3,563378E-2
4,114702E-2
5,055195E-2
4,568733E-2
4,406579E-2
4,860611E-2
4,990334E-2
4,828180E-2
4,893041E-2
5,476796E-2
4,795749E-2
3,109347E-2
3,498517E-2
4,406579E-2
3,595809E-2
3,206639E-2
3,595809E-2
4,147133E-2
4,017409E-2
4,503872E-2
5,152488E-2
5,606519E-2
4,990334E-2
4,698456E-2
5,055195E-2
5,152488E-2
5,411934E-2
6,255135E-2
7,682091E-2
7,487506E-2
6,936182E-2
7,519937E-2
8,136122E-2
7,357783E-2
6,676736E-2
6,774028E-2
6,287566E-2
4,633595E-2
4,925472E-2
5,638950E-2
4,828180E-2
4,049840E-2
3,984979E-2
4,211994E-2
3,336362E-2
3,012054E-2
3,336362E-2
3,628240E-2
2,493161E-2
1,649960E-2
1,617530E-2
1,617530E-2
1,293221E-2
1,260791E-2
1,649960E-2
9,040517E-3
-4,256115E-3
-4,580423E-3
5,148820E-3
-7,499196E-3
-1,366105E-2
-9,769352E-3
-6,201963E-3
-1,528259E-2
-1,139089E-2
-9,120736E-3
-1,041797E-2
-1,236382E-2
-9,445044E-3
-7,174888E-3
-1,009366E-2
-7,174888E-3
-2,634574E-3
5,473128E-3
-1,985958E-3
-3,931807E-3
1,905739E-3
4,500204E-3
2,841986E-4
-5,553347E-3
1,257123E-3
2,230047E-3
-6,850580E-3
-5,229039E-3
9,328148E-4
-1,661650E-3
-5,553347E-3
9,328148E-4
5,473128E-3
-6,201963E-3
-3,931807E-3
7,094669E-3
1,585099E-2
1,131067E-2
1,001344E-2
1,844545E-2
2,006699E-2
2,039130E-2
2,720177E-2
3,855255E-2
3,887686E-2
3,498517E-2
3,887686E-2
4,536302E-2
4,471441E-2
4,860611E-2
5,476796E-2
5,638950E-2
4,763318E-2
5,282211E-2
6,222705E-2
6,190274E-2
6,287566E-2
6,611874E-2
7,098336E-2
6,514582E-2
6,579443E-2
7,390214E-2
8,103691E-2
7,973968E-2
7,649660E-2
8,103691E-2
8,136122E-2
7,746953E-2
8,622584E-2
9,627940E-2
9,595509E-2
8,817169E-2
8,946893E-2
9,822524E-2
9,141477E-2
8,460430E-2
8,752308E-2
9,173908E-2
8,655015E-2
9,173908E-2
9,692801E-2
1,001711E-1
9,498216E-2
9,303631E-2
9,563078E-2
9,011754E-2
8,882031E-2
9,368493E-2
1,040628E-1
9,822524E-2
9,725232E-2
1,030899E-1
1,050357E-1
9,822524E-2
9,595509E-2
1,024412E-1
1,034142E-1
9,465786E-2
9,400924E-2
9,627940E-2
9,044185E-2
8,363138E-2
8,103691E-2
7,779383E-2
6,417289E-2
5,768673E-2
4,893041E-2
4,017409E-2
2,655315E-2
2,039130E-2
1,941838E-2
1,195929E-2
5,473128E-3
1,581431E-3
4,824512E-3
-1,661650E-3
-8,472120E-3
-6,850580E-3
2,841986E-4
2,878663E-3
1,033775E-2
2,103992E-2
3,109347E-2
2,882331E-2
3,887686E-2
5,249780E-2
5,703812E-2
6,028120E-2
7,195629E-2
8,265846E-2
8,038830E-2
8,557723E-2
9,563078E-2
1,050357E-1
1,011440E-1
1,004954E-1
1,073059E-1
1,076302E-1
1,066573E-1
1,115219E-1
1,235213E-1
1,222240E-1
1,157379E-1
1,186567E-1
1,238456E-1
1,189810E-1
1,196296E-1
1,244942E-1
1,228727E-1
1,115219E-1
1,141163E-1
1,180080E-1
1,124948E-1
1,082788E-1
1,076302E-1
1,079545E-1
9,692801E-2
9,206339E-2
9,368493E-2
9,757663E-2
8,817169E-2
8,525292E-2
8,817169E-2
8,200984E-2
7,519937E-2
7,682091E-2
8,428000E-2
7,682091E-2
6,676736E-2
7,001044E-2
7,519937E-2
6,936182E-2
6,417289E-2
6,709167E-2
6,838890E-2
5,930827E-2
6,579443E-2
7,292921E-2
7,455075E-2
7,033475E-2
7,682091E-2
9,173908E-2
9,206339E-2
1,043871E-1
1,241699E-1
1,313047E-1
1,209268E-1
1,073059E-1
9,854955E-2
8,914462E-2
8,103691E-2
7,617229E-2
7,163198E-2
6,157843E-2
4,406579E-2
3,044485E-2
1,909407E-2
-5,877655E-3
-2,857922E-2
-4,155155E-2
-4,998356E-2
-6,846912E-2
-7,754974E-2
-7,527959E-2
-7,300943E-2
-7,754974E-2
-7,917128E-2
-7,138789E-2
-7,041497E-2
-6,717189E-2
-5,971280E-2
-4,706478E-2
-5,095648E-2
-5,419956E-2
-4,836202E-2
-4,187585E-2
-4,187585E-2
-3,798416E-2
-3,376815E-2
-3,182230E-2
-4,025431E-2
-3,571400E-2
-2,598476E-2
-2,793061E-2
-3,117369E-2
-2,566045E-2
-2,468752E-2
-3,117369E-2
-3,149799E-2
-2,955215E-2
-2,630907E-2
-3,247092E-2
-3,668692E-2
-3,409246E-2
-3,636262E-2
-4,057862E-2
-4,090293E-2
-3,571400E-2
-4,317309E-2
-4,836202E-2
-4,706478E-2
-4,284878E-2
-4,933494E-2
-5,030786E-2
-4,284878E-2
-4,090293E-2
-4,965925E-2
-4,674048E-2
-4,057862E-2
-3,993001E-2
-4,187585E-2
-3,733554E-2
-3,441677E-2
-4,090293E-2
-4,122724E-2
-3,603831E-2
-2,955215E-2
-3,765985E-2
-4,187585E-2
-3,668692E-2
-3,474108E-2
-3,798416E-2
-3,733554E-2
-3,084938E-2
-3,636262E-2
-4,414601E-2
-4,220016E-2
-3,603831E-2
-3,960570E-2
-3,993001E-2
-3,636262E-2
-3,214661E-2
-4,057862E-2
-3,668692E-2
-2,922784E-2
-2,598476E-2
-3,149799E-2
-3,409246E-2
-3,084938E-2
-5,711833E-2
-8,079283E-2
-7,365805E-2
-5,646972E-2
-5,582110E-2
-6,555034E-2
-6,749619E-2
-6,684758E-2
-7,430666E-2
-7,592820E-2
-7,268512E-2
-7,138789E-2
-7,722544E-2
-7,171220E-2
-5,906418E-2
-5,355095E-2
-4,803771E-2
-3,798416E-2
-2,922784E-2
-3,182230E-2
-2,825491E-2
-2,079583E-2
-1,495828E-2
-1,949860E-2
-2,047152E-2
-1,657982E-2
-1,657982E-2
-2,047152E-2
-1,884998E-2
-1,009366E-2
-1,495828E-2
-2,209306E-2
-1,884998E-2
-1,139089E-2
-1,495828E-2
-1,528259E-2
-9,445044E-3
-6,850580E-3
-1,560690E-2
-1,722844E-2
-1,917429E-2
-2,079583E-2
-3,020076E-2
-3,928139E-2
-4,220016E-2
-3,409246E-2
2,554355E-3
5,703812E-2
1,287102E-1
2,020038E-1
3,271868E-1
4,971242E-1
6,855472E-1
8,869426E-1
1,084771E+0
1,207359E+0
1,208981E+0
1,131147E+0
1,024449E+0
8,950503E-1
7,549492E-1
6,291176E-1
5,272849E-1
4,066423E-1
2,480556E-1
7,130767E-2
-1,349523E-1
-3,755889E-1
-6,418458E-1
-8,857255E-1
-1,078689E+0
-1,211979E+0
-1,285597E+0
-1,290462E+0
-1,238573E+0
-1,160739E+0
-1,061825E+0
-9,369662E-1
-8,052971E-1
-6,872490E-1
-5,766599E-1
-4,767730E-1
-3,921286E-1
-3,350504E-1
-2,808909E-1
-2,338662E-1
-1,985167E-1
-1,790582E-1
-1,625185E-1
-1,417627E-1
-1,281418E-1
-1,197098E-1
-1,031701E-1
-8,241437E-2
-7,073927E-2
-6,198296E-2
-4,511893E-2
-2,695768E-2
-2,436322E-2
-1,333674E-2
1,581431E-3
5,473128E-3
-3,644176E-4
7,094669E-3
2,006699E-2
2,785039E-2
2,785039E-2
2,947193E-2
3,660671E-2
3,433655E-2
3,563378E-2
4,341718E-2
5,217349E-2
4,633595E-2
4,244425E-2
4,763318E-2
5,022765E-2
4,730887E-2
4,893041E-2
5,736242E-2
5,606519E-2
4,536302E-2
4,568733E-2
5,314642E-2
4,568733E-2
4,341718E-2
4,860611E-2
4,860611E-2
3,757963E-2
4,147133E-2
4,666026E-2
5,055195E-2
4,406579E-2
4,374148E-2
4,536302E-2
4,244425E-2
4,017409E-2
4,309287E-2
5,022765E-2
4,439010E-2
3,822825E-2
4,017409E-2
4,471441E-2
4,147133E-2
3,984979E-2
4,536302E-2
4,698456E-2
3,498517E-2
3,952548E-2
4,666026E-2
4,439010E-2
3,790394E-2
3,660671E-2
4,082271E-2
3,530947E-2
3,433655E-2
3,822825E-2
4,114702E-2
3,336362E-2
2,590454E-2
2,947193E-2
3,206639E-2
2,687746E-2
2,882331E-2
3,401224E-2
3,012054E-2
2,395869E-2
2,947193E-2
3,595809E-2
3,206639E-2
3,239070E-2
3,725532E-2
4,147133E-2
3,239070E-2
3,822825E-2
4,666026E-2
4,990334E-2
4,601164E-2
4,666026E-2
5,120057E-2
4,795749E-2
4,666026E-2
4,893041E-2
5,703812E-2
5,152488E-2
4,536302E-2
4,957903E-2
5,347073E-2
4,795749E-2
5,022765E-2
5,574088E-2
5,476796E-2
4,666026E-2
4,633595E-2
5,249780E-2
5,476796E-2
4,860611E-2
4,730887E-2
4,893041E-2
4,276856E-2
4,211994E-2
4,439010E-2
4,860611E-2
4,276856E-2
3,855255E-2
4,082271E-2
4,114702E-2
3,498517E-2
3,498517E-2
4,276856E-2
3,822825E-2
2,785039E-2
3,303932E-2
3,984979E-2
3,433655E-2
3,206639E-2
3,660671E-2
4,049840E-2
3,076916E-2
3,303932E-2
4,049840E-2
4,503872E-2
3,725532E-2
3,660671E-2
4,211994E-2
4,211994E-2
3,790394E-2
4,082271E-2
4,957903E-2
4,601164E-2
4,049840E-2
4,276856E-2
4,828180E-2
4,471441E-2
4,471441E-2
4,893041E-2
4,860611E-2
3,822825E-2
4,179564E-2
4,795749E-2
4,828180E-2
4,471441E-2
4,536302E-2
4,860611E-2
4,147133E-2
3,952548E-2
4,601164E-2
5,152488E-2
4,439010E-2
4,244425E-2
4,471441E-2
4,439010E-2
3,984979E-2
4,211994E-2
5,152488E-2
4,666026E-2
3,952548E-2
4,179564E-2
4,568733E-2
4,017409E-2
4,147133E-2
4,568733E-2
4,568733E-2
3,206639E-2
3,368793E-2
4,049840E-2
4,341718E-2
3,920117E-2
4,017409E-2
4,309287E-2
3,693101E-2
3,855255E-2
4,341718E-2
4,698456E-2
4,211994E-2
3,984979E-2
4,406579E-2
4,471441E-2
4,147133E-2
4,503872E-2
5,444365E-2
5,055195E-2
4,439010E-2
4,828180E-2
5,509227E-2
5,152488E-2
4,957903E-2
5,282211E-2
5,509227E-2
4,666026E-2
4,860611E-2
5,541658E-2
5,703812E-2
5,087626E-2
5,152488E-2
5,671381E-2
5,249780E-2
4,990334E-2
5,379503E-2
6,028120E-2
5,574088E-2
5,120057E-2
5,347073E-2
5,379503E-2
4,957903E-2
5,055195E-2
5,865966E-2
5,606519E-2
4,698456E-2
5,249780E-2
5,671381E-2
5,282211E-2
5,249780E-2
5,541658E-2
5,801104E-2
4,698456E-2
4,730887E-2
5,314642E-2
5,574088E-2
4,439010E-2
-2,310266E-3
-5,322664E-2
-6,328019E-2
-5,614541E-2
-4,803771E-2
-4,382170E-2
-5,646972E-2
-7,560390E-2
-8,403591E-2
-8,922484E-2
-1,031701E-1
-1,044673E-1
-9,538669E-2
-9,019776E-2
-8,760330E-2
-6,846912E-2
-4,609186E-2
-2,955215E-2
-2,014721E-2
-5,553347E-3
9,040517E-3
1,520237E-2
1,844545E-2
3,012054E-2
4,439010E-2
4,179564E-2
4,082271E-2
4,698456E-2
5,509227E-2
5,411934E-2
5,995689E-2
7,260490E-2
7,649660E-2
7,260490E-2
8,103691E-2
9,368493E-2
1,011440E-1
1,053600E-1
1,147650E-1
1,257914E-1
1,267644E-1
1,358450E-1
1,497902E-1
1,621139E-1
1,591952E-1
1,621139E-1
1,715189E-1
1,737890E-1
1,708703E-1
1,715189E-1
1,763835E-1
1,718432E-1
1,624382E-1
1,601681E-1
1,604924E-1
1,520604E-1
1,433041E-1
1,403853E-1
1,332505E-1
1,150893E-1
1,105490E-1
1,069816E-1
1,030899E-1
9,238770E-2
8,330707E-2
8,200984E-2
7,390214E-2
6,547013E-2
6,417289E-2
6,644305E-2
5,703812E-2
4,795749E-2
4,633595E-2
4,503872E-2
3,887686E-2
3,530947E-2
3,401224E-2
3,141778E-2
2,071561E-2
1,909407E-2
2,428300E-2
2,233715E-2
1,325652E-2
1,163498E-2
1,390514E-2
8,391901E-3
6,770361E-3
1,033775E-2
1,682391E-2
1,033775E-2
2,878663E-3
9,364825E-3
9,040517E-3
-3,644176E-4
1,581431E-3
9,689133E-3
5,473128E-3
-3,607499E-3
-2,634574E-3
2,878663E-3
-1,337342E-3
-5,553347E-3
-5,877655E-3
-5,553347E-3
-1,463397E-2
-1,495828E-2
-9,769352E-3
-8,796428E-3
-1,301243E-2
-1,593121E-2
-1,690413E-2
-1,690413E-2
-1,884998E-2
-1,755275E-2
-1,301243E-2
-1,755275E-2
-2,371460E-2
-2,209306E-2
-1,690413E-2
-2,339029E-2
-2,403891E-2
-1,657982E-2
-1,625551E-2
-2,728199E-2
-2,566045E-2
-2,014721E-2
-1,657982E-2
-2,176875E-2
-2,403891E-2
-1,982290E-2
-2,566045E-2
-2,825491E-2
-2,825491E-2
-2,014721E-2
-2,793061E-2
-3,117369E-2
-2,533614E-2
-2,663337E-2
-3,798416E-2
-3,863277E-2
-3,084938E-2
-2,987645E-2
-3,863277E-2
-3,506538E-2
-2,987645E-2
-3,214661E-2
-3,506538E-2
-3,441677E-2
-3,506538E-2
-4,349739E-2
-4,284878E-2
-3,765985E-2
-2,825491E-2
-3,474108E-2
-3,765985E-2
-3,538969E-2
-4,090293E-2
-4,479463E-2
-4,317309E-2
-3,636262E-2
-4,057862E-2
-4,965925E-2
-4,317309E-2
-3,895708E-2
-4,674048E-2
-4,998356E-2
-5,419956E-2
-8,533314E-2
-1,164667E-1
-1,141966E-1
-1,070618E-1
-1,122507E-1
-1,223043E-1
-1,278175E-1
-1,310606E-1
-1,469517E-1
-1,583025E-1
-1,579782E-1
-1,511677E-1
-1,583025E-1
-1,615455E-1
-1,570052E-1
-1,514920E-1
-1,446815E-1
-1,297633E-1
-1,093319E-1
-1,028458E-1
-1,038187E-1
-9,473807E-2
-8,176575E-2
-7,754974E-2
-7,333374E-2
-6,457742E-2
-5,971280E-2
-6,392880E-2
-5,419956E-2
-4,220016E-2
-3,798416E-2
-4,057862E-2
-3,733554E-2
-2,922784E-2
-3,311954E-2
-3,311954E-2
-2,501183E-2
-1,560690E-2
-2,371460E-2
-2,760630E-2
-1,884998E-2
-1,106658E-2
-1,366105E-2
-1,106658E-2
-3,931807E-3
-7,823504E-3
-1,722844E-2
-1,495828E-2
-7,499196E-3
-7,823504E-3
-8,472120E-3
-6,526271E-3
-3,931807E-3
-1,268813E-2
-1,203951E-2
-9,445044E-3
-6,850580E-3
-1,593121E-2
-2,566045E-2
-4,511893E-2
-6,392880E-2
-6,879343E-2
-6,165865E-2
-5,095648E-2
-5,257802E-2
-6,230726E-2
-6,652327E-2
-7,041497E-2
-8,436021E-2
-8,144144E-2
-6,976635E-2
-6,263157E-2
-6,490173E-2
-5,419956E-2
-4,057862E-2
-3,733554E-2
-3,571400E-2
-2,371460E-2
-8,147812E-3
-7,174888E-3
-2,958882E-3
6,446052E-3
1,617530E-2
1,325652E-2
1,131067E-2
1,455375E-2
1,617530E-2
1,390514E-2
1,714822E-2
2,849900E-2
2,363438E-2
1,649960E-2
2,331007E-2
3,401224E-2
3,206639E-2
3,271501E-2
3,920117E-2
4,211994E-2
2,882331E-2
3,174208E-2
4,406579E-2
4,925472E-2
4,633595E-2
4,925472E-2
4,990334E-2
4,049840E-2
4,211994E-2
4,211994E-2
5,282211E-2
4,990334E-2
4,439010E-2
4,666026E-2
5,022765E-2
4,374148E-2
4,406579E-2
5,444365E-2
5,541658E-2
4,633595E-2
4,860611E-2
5,703812E-2
5,541658E-2
5,184919E-2
5,541658E-2
5,898396E-2
5,184919E-2
4,925472E-2
5,217349E-2
6,255135E-2
5,606519E-2
5,217349E-2
5,217349E-2
4,471441E-2
4,341718E-2
5,152488E-2
5,638950E-2
5,120057E-2
4,147133E-2
4,795749E-2
5,703812E-2
4,925472E-2
4,828180E-2
5,184919E-2
4,893041E-2
3,498517E-2
3,239070E-2
3,757963E-2
3,660671E-2
3,109347E-2
2,947193E-2
2,849900E-2
2,201284E-2
1,455375E-2
1,195929E-2
1,649960E-2
1,293221E-2
8,391901E-3
1,033775E-2
1,228360E-2
6,770361E-3
5,473128E-3
1,520237E-2
1,779684E-2
8,716209E-3
1,066206E-2
1,649960E-2
1,714822E-2
1,552668E-2
2,298577E-2
2,720177E-2
1,909407E-2
2,071561E-2
2,849900E-2
3,595809E-2
3,595809E-2
3,660671E-2
4,017409E-2
4,082271E-2
4,211994E-2
5,022765E-2
6,287566E-2
6,125412E-2
5,768673E-2
6,482151E-2
7,195629E-2
6,871321E-2
7,649660E-2
8,525292E-2
8,882031E-2
8,492861E-2
9,109047E-2
9,952248E-2
1,021169E-1
1,011440E-1
1,063329E-1
1,144406E-1
1,105490E-1
1,128191E-1
1,180080E-1
1,283859E-1
1,283859E-1
1,319533E-1
1,420068E-1
1,471958E-1
1,436284E-1
1,458985E-1
1,588709E-1
1,591952E-1
1,400610E-1
1,413582E-1
1,527090E-1
1,556278E-1
1,569250E-1
1,591952E-1
1,604924E-1
1,504388E-1
1,504388E-1
1,569250E-1
1,624382E-1
1,575736E-1
1,582222E-1
1,640598E-1
1,601681E-1
1,598438E-1
1,653570E-1
1,721675E-1
1,650327E-1
1,588709E-1
1,601681E-1
1,630869E-1
1,562764E-1
1,549792E-1
1,585466E-1
1,530333E-1
1,403853E-1
1,465472E-1
1,520604E-1
1,510875E-1
1,462228E-1
1,504388E-1
1,660056E-1
1,698973E-1
1,880586E-1
2,104358E-1
2,156248E-1
2,065441E-1
1,994094E-1
1,935718E-1
1,857884E-1
1,770321E-1
1,737890E-1
1,744376E-1
1,627626E-1
1,458985E-1
1,345478E-1
1,267644E-1
1,040628E-1
8,136122E-2
6,968613E-2
5,703812E-2
3,920117E-2
3,628240E-2
3,725532E-2
3,952548E-2
3,141778E-2
3,303932E-2
4,244425E-2
4,601164E-2
4,763318E-2
5,347073E-2
6,547013E-2
6,417289E-2
6,125412E-2
6,741597E-2
6,449720E-2
5,768673E-2
6,352428E-2
7,422644E-2
7,779383E-2
7,065906E-2
7,617229E-2
8,200984E-2
7,746953E-2
7,779383E-2
8,200984E-2
8,590154E-2
7,779383E-2
8,103691E-2
8,687446E-2
8,979323E-2
8,492861E-2
8,265846E-2
8,428000E-2
8,200984E-2
7,487506E-2
7,455075E-2
7,844245E-2
6,936182E-2
6,028120E-2
5,995689E-2
5,768673E-2
2,914762E-2
2,841986E-4
-3,931807E-3
-1,337342E-3
-9,120736E-3
-1,106658E-2
-1,009366E-2
-1,755275E-2
-2,922784E-2
-3,441677E-2
-3,376815E-2
-3,895708E-2
-4,025431E-2
-3,311954E-2
-2,274168E-2
-2,306598E-2
-1,949860E-2
-6,850580E-3
4,175896E-3
4,500204E-3
1,033775E-2
2,136422E-2
2,136422E-2
1,649960E-2
2,136422E-2
2,687746E-2
2,493161E-2
2,233715E-2
2,752608E-2
2,914762E-2
1,812114E-2
1,812114E-2
2,331007E-2
2,687746E-2
2,201284E-2
2,136422E-2
2,298577E-2
1,844545E-2
1,325652E-2
1,390514E-2
2,103992E-2
1,293221E-2
9,328148E-4
1,257123E-3
5,148820E-3
-1,013034E-3
-1,985958E-3
1,581431E-3
-3,644176E-4
-1,041797E-2
-1,009366E-2
-5,229039E-3
-6,201963E-3
-1,366105E-2
-1,560690E-2
-1,366105E-2
-2,112014E-2
-2,339029E-2
-1,949860E-2
-1,593121E-2
-2,436322E-2
-3,052507E-2
-2,728199E-2
-2,566045E-2
-3,149799E-2
-3,311954E-2
-2,825491E-2
-2,922784E-2
-3,960570E-2
-3,474108E-2
-2,598476E-2
-2,760630E-2
-2,955215E-2
-2,695768E-2
-2,079583E-2
-2,825491E-2
-3,571400E-2
-3,603831E-2
-3,506538E-2
-4,674048E-2
-5,906418E-2
-4,771340E-2
-1,982290E-2
2,525592E-2
8,817169E-2
1,682758E-1
2,733516E-1
4,225333E-1
6,041459E-1
8,107302E-1
1,016017E+0
1,166172E+0
1,218710E+0
1,175577E+0
1,072447E+0
9,446694E-1
8,107302E-1
6,780881E-1
5,639317E-1
4,497752E-1
3,116200E-1
1,394124E-1
-5,809126E-2
-2,909445E-1
-5,409860E-1
-7,984866E-1
-1,019665E+0
-1,176630E+0
-1,267760E+0
-1,303434E+0
-1,275868E+0
-1,197061E+0
-1,097823E+0
-9,869096E-1
-8,565378E-1
-7,225985E-1
-6,107122E-1
-5,101767E-1
-4,183975E-1
-3,412122E-1
-2,928903E-1
-2,474872E-1
-2,030570E-1
-1,703019E-1
-1,563566E-1
-1,398169E-1
-1,200341E-1
-1,041430E-1
-9,214361E-2
-7,365805E-2
-5,160510E-2
-4,349739E-2
-3,895708E-2
-2,501183E-2
-1,009366E-2
-6,201963E-3
-7,823504E-3
-1,755275E-2
-1,722844E-2
-2,566045E-2
-2,371460E-2
-2,663337E-2
-3,247092E-2
-3,928139E-2
-3,636262E-2
-3,344384E-2
-4,317309E-2
-4,511893E-2
-3,765985E-2
-2,760630E-2
-2,987645E-2
-2,890353E-2
-1,398536E-2
-3,931807E-3
2,841986E-4
1,066206E-2
2,558023E-2
2,914762E-2
3,109347E-2
4,276856E-2
5,314642E-2
5,249780E-2
5,606519E-2
6,384859E-2
6,449720E-2
5,347073E-2
5,411934E-2
5,930827E-2
5,768673E-2
5,476796E-2
5,995689E-2
6,190274E-2
5,411934E-2
5,541658E-2
5,768673E-2
6,092981E-2
5,379503E-2
4,990334E-2
5,055195E-2
4,795749E-2
4,568733E-2
4,374148E-2
5,152488E-2
4,860611E-2
4,049840E-2
4,309287E-2
4,536302E-2
3,984979E-2
3,855255E-2
4,211994E-2
4,147133E-2
3,141778E-2
3,239070E-2
3,563378E-2
3,757963E-2
2,817469E-2
2,720177E-2
3,206639E-2
2,817469E-2
2,687746E-2
3,076916E-2
3,530947E-2
2,817469E-2
2,071561E-2
2,493161E-2
2,752608E-2
2,233715E-2
2,493161E-2
3,174208E-2
2,979624E-2
2,136422E-2
2,331007E-2
2,785039E-2
2,493161E-2
2,233715E-2
2,395869E-2
2,817469E-2
2,006699E-2
1,941838E-2
2,428300E-2
2,655315E-2
1,812114E-2
1,098637E-2
2,878663E-3
-7,499196E-3
-1,236382E-2
-1,106658E-2
-2,634574E-3
-6,201963E-3
-1,657982E-2
-1,755275E-2
-1,657982E-2
-2,241737E-2
-2,176875E-2
-1,625551E-2
-1,398536E-2
-2,306598E-2
-1,852567E-2
-9,769352E-3
-4,580423E-3
-4,580423E-3
-5,553347E-3
1,257123E-3
-4,010948E-5
3,202971E-3
1,001344E-2
1,293221E-2
3,851588E-3
1,581431E-3
3,851588E-3
5,148820E-3
6,085067E-4
2,878663E-3
9,364825E-3
6,446052E-3
-3,283190E-3
-6,887257E-4
7,094669E-3
3,202971E-3
1,257123E-3
2,878663E-3
1,905739E-3
-7,174888E-3
-6,201963E-3
-2,634574E-3
-4,010948E-5
-8,796428E-3
-9,769352E-3
-7,174888E-3
-1,268813E-2
-1,820136E-2
-1,366105E-2
-7,174888E-3
-1,398536E-2
-1,917429E-2
-1,820136E-2
-1,820136E-2
-2,533614E-2
-2,663337E-2
-2,079583E-2
-2,274168E-2
-3,311954E-2
-3,052507E-2
-2,501183E-2
-2,760630E-2
-2,987645E-2
-2,760630E-2
-2,663337E-2
-3,441677E-2
-3,182230E-2
-2,566045E-2
-1,917429E-2
-2,306598E-2
-2,436322E-2
-1,787705E-2
-1,884998E-2
-2,047152E-2
-1,787705E-2
-1,268813E-2
-1,820136E-2
-2,079583E-2
-1,366105E-2
-6,201963E-3
-1,106658E-2
-1,041797E-2
-7,499196E-3
-8,147812E-3
-1,755275E-2
-1,398536E-2
-5,553347E-3
-2,958882E-3
-8,796428E-3
-9,120736E-3
-4,580423E-3
-6,850580E-3
-6,850580E-3
-2,958882E-3
3,202971E-3
-1,661650E-3
-7,174888E-3
-4,256115E-3
2,554355E-3
-4,256115E-3
-3,931807E-3
2,230047E-3
9,328148E-4
-1,236382E-2
-1,852567E-2
-2,014721E-2
-2,436322E-2
-2,533614E-2
-2,014721E-2
-1,722844E-2
-2,598476E-2
-2,890353E-2
-2,695768E-2
-2,760630E-2
-3,571400E-2
-3,701123E-2
-3,117369E-2
-3,020076E-2
-3,084938E-2
-2,825491E-2
-1,884998E-2
-2,047152E-2
-2,468752E-2
-1,722844E-2
-1,074228E-2
-1,560690E-2
-1,236382E-2
-6,850580E-3
-6,526271E-3
-1,657982E-2
-1,463397E-2
-7,823504E-3
-4,256115E-3
-9,120736E-3
-8,472120E-3
-4,904731E-3
-1,236382E-2
-1,560690E-2
-9,769352E-3
-4,904731E-3
-8,796428E-3
-1,528259E-2
-1,268813E-2
-1,528259E-2
-3,149799E-2
-4,090293E-2
-3,701123E-2
-3,830846E-2
-4,674048E-2
-4,414601E-2
-3,993001E-2
-4,901063E-2
-5,387525E-2
-5,549679E-2
-5,517249E-2
-6,555034E-2
-6,522604E-2
-5,873987E-2
-5,355095E-2
-5,841557E-2
-5,517249E-2
-4,771340E-2
-4,803771E-2
-4,349739E-2
-3,636262E-2
-2,663337E-2
-2,728199E-2
-2,501183E-2
-1,625551E-2
-4,904731E-3
-3,283190E-3
5,148820E-3
2,103992E-2
2,849900E-2
3,141778E-2
4,374148E-2
5,541658E-2
6,222705E-2
6,741597E-2
7,455075E-2
8,168553E-2
7,844245E-2
8,168553E-2
8,817169E-2
9,368493E-2
8,557723E-2
8,200984E-2
8,071261E-2
7,552368E-2
6,838890E-2
6,352428E-2
6,676736E-2
5,833535E-2
4,601164E-2
4,309287E-2
4,568733E-2
3,433655E-2
2,849900E-2
3,141778E-2
2,947193E-2
1,844545E-2
1,909407E-2
2,363438E-2
2,233715E-2
1,585099E-2
1,455375E-2
1,682391E-2
1,001344E-2
1,001344E-2
1,390514E-2
2,039130E-2
1,228360E-2
7,743285E-3
1,293221E-2
1,033775E-2
1,581431E-3
3,527280E-3
1,098637E-2
1,163498E-2
1,905739E-3
3,527280E-3
1,195929E-2
6,770361E-3
4,175896E-3
6,446052E-3
8,716209E-3
6,085067E-4
1,905739E-3
6,770361E-3
8,391901E-3
4,175896E-3
1,905739E-3
-1,013034E-3
-1,171520E-2
-1,884998E-2
-1,820136E-2
-1,074228E-2
-2,144444E-2
-3,279523E-2
-3,052507E-2
-2,728199E-2
-3,701123E-2
-4,349739E-2
-3,765985E-2
-3,376815E-2
-4,447032E-2
-4,284878E-2
-3,344384E-2
-3,344384E-2
-3,311954E-2
-2,468752E-2
-1,593121E-2
-1,884998E-2
-1,787705E-2
-1,009366E-2
2,878663E-3
-4,010948E-5
9,328148E-4
6,446052E-3
8,391901E-3
5,797436E-3
1,001344E-2
2,136422E-2
1,941838E-2
1,293221E-2
1,682391E-2
2,331007E-2
2,103992E-2
2,039130E-2
2,525592E-2
2,687746E-2
1,747253E-2
2,006699E-2
2,622885E-2
2,947193E-2
2,558023E-2
2,590454E-2
2,849900E-2
2,363438E-2
2,331007E-2
2,590454E-2
3,271501E-2
2,655315E-2
1,974268E-2
2,493161E-2
3,109347E-2
2,266146E-2
2,298577E-2
2,720177E-2
2,817469E-2
1,876976E-2
2,168853E-2
2,752608E-2
2,655315E-2
2,006699E-2
2,103992E-2
2,201284E-2
1,325652E-2
1,001344E-2
8,716209E-3
4,175896E-3
-3,607499E-3
-4,256115E-3
9,328148E-4
2,841986E-4
-1,041797E-2
-1,917429E-2
-1,268813E-2
-1,041797E-2
-1,593121E-2
-9,769352E-3
-6,526271E-3
-9,120736E-3
-3,283190E-3
2,230047E-3
6,770361E-3
9,328148E-4
4,824512E-3
1,812114E-2
2,752608E-2
2,266146E-2
2,622885E-2
3,239070E-2
2,979624E-2
3,076916E-2
3,628240E-2
4,114702E-2
3,563378E-2
2,947193E-2
3,336362E-2
3,887686E-2
3,401224E-2
3,303932E-2
3,887686E-2
3,433655E-2
2,201284E-2
2,558023E-2
3,368793E-2
3,271501E-2
2,817469E-2
2,752608E-2
2,914762E-2
2,395869E-2
2,493161E-2
2,947193E-2
3,660671E-2
2,817469E-2
2,331007E-2
2,882331E-2
3,141778E-2
2,882331E-2
3,206639E-2
4,017409E-2
3,563378E-2
2,785039E-2
3,141778E-2
3,693101E-2
3,433655E-2
3,466086E-2
4,114702E-2
4,147133E-2
2,817469E-2
3,141778E-2
3,563378E-2
3,498517E-2
2,979624E-2
3,076916E-2
3,530947E-2
2,849900E-2
2,493161E-2
2,785039E-2
3,466086E-2
2,785039E-2
2,201284E-2
2,882331E-2
2,914762E-2
2,395869E-2
2,558023E-2
2,979624E-2
2,947193E-2
2,039130E-2
2,720177E-2
3,757963E-2
3,466086E-2
2,622885E-2
2,460731E-2
2,558023E-2
2,103992E-2
2,233715E-2
2,493161E-2
2,947193E-2
2,493161E-2
2,136422E-2
2,460731E-2
2,493161E-2
1,779684E-2
1,909407E-2
2,266146E-2
1,714822E-2
1,131067E-2
1,520237E-2
2,201284E-2
1,941838E-2
1,876976E-2
2,395869E-2
2,266146E-2
7,743285E-3
2,230047E-3
-4,010948E-5
-9,445044E-3
-2,566045E-2
-3,603831E-2
-4,868632E-2
-6,457742E-2
-6,944204E-2
-6,619896E-2
-6,392880E-2
-7,787405E-2
-8,727899E-2
-8,987345E-2
-8,825191E-2
-9,084638E-2
-8,695468E-2
-7,203651E-2
-7,106358E-2
-7,787405E-2
-6,360450E-2
-3,765985E-2
-2,176875E-2
-8,472120E-3
8,067593E-3
1,779684E-2
7,094669E-3
1,552668E-2
3,368793E-2
4,666026E-2
4,633595E-2
4,763318E-2
5,444365E-2
5,606519E-2
5,833535E-2
6,092981E-2
6,611874E-2
6,319997E-2
5,995689E-2
6,741597E-2
7,617229E-2
6,741597E-2
6,611874E-2
7,098336E-2
7,001044E-2
4,374148E-2
3,271501E-2
3,984979E-2
3,984979E-2
2,947193E-2
3,141778E-2
3,628240E-2
2,914762E-2
2,655315E-2
2,460731E-2
2,752608E-2
2,201284E-2
1,131067E-2
1,195929E-2
2,590454E-2
2,849900E-2
3,433655E-2
4,633595E-2
4,439010E-2
3,790394E-2
4,503872E-2
5,347073E-2
4,990334E-2
5,087626E-2
5,638950E-2
5,768673E-2
4,795749E-2
4,763318E-2
4,828180E-2
4,374148E-2
3,660671E-2
4,049840E-2
4,244425E-2
3,628240E-2
2,882331E-2
2,882331E-2
3,984979E-2
4,244425E-2
3,693101E-2
3,368793E-2
3,693101E-2
3,466086E-2
3,303932E-2
4,114702E-2
4,276856E-2
3,563378E-2
4,147133E-2
4,633595E-2
3,855255E-2
2,882331E-2
3,271501E-2
3,660671E-2
2,622885E-2
2,266146E-2
2,460731E-2
2,298577E-2
9,364825E-3
6,121744E-3
6,770361E-3
-1,661650E-3
-3,931807E-3
5,797436E-3
1,714822E-2
1,260791E-2
3,202971E-3
6,446052E-3
1,163498E-2
7,743285E-3
8,391901E-3
1,390514E-2
1,358083E-2
4,824512E-3
9,689133E-3
1,325652E-2
9,364825E-3
1,257123E-3
4,175896E-3
9,689133E-3
-1,337342E-3
-1,009366E-2
-8,472120E-3
-3,644176E-4
-5,877655E-3
-7,174888E-3
-2,958882E-3
4,824512E-3
1,358083E-2
2,752608E-2
5,509227E-2
7,292921E-2
6,579443E-2
6,741597E-2
7,098336E-2
5,509227E-2
4,957903E-2
4,990334E-2
3,303932E-2
1,358083E-2
1,325652E-2
1,714822E-2
1,552668E-2
-6,526271E-3
-3,182230E-2
-5,257802E-2
-7,041497E-2
-8,306298E-2
-8,565745E-2
-7,527959E-2
-7,430666E-2
-7,819836E-2
-6,717189E-2
-5,160510E-2
-4,447032E-2
-3,149799E-2
-1,398536E-2
9,328148E-4
5,473128E-3
1,974268E-2
3,855255E-2
5,055195E-2
5,476796E-2
6,222705E-2
7,228060E-2
7,552368E-2
8,265846E-2
9,336062E-2
1,089274E-1
1,105490E-1
1,076302E-1
1,173594E-1
1,244942E-1
1,231970E-1
1,264400E-1
1,342234E-1
1,212511E-1
1,047114E-1
1,092517E-1
1,157379E-1
1,180080E-1
1,128191E-1
1,157379E-1
1,212511E-1
1,144406E-1
1,118462E-1
1,124948E-1
1,147650E-1
1,079545E-1
1,105490E-1
1,225484E-1
1,300074E-1
1,296831E-1
1,338991E-1
1,478444E-1
1,465472E-1
1,371422E-1
1,403853E-1
1,497902E-1
1,452499E-1
1,413582E-1
1,452499E-1
1,484930E-1
1,377908E-1
1,381151E-1
1,446013E-1
1,439527E-1
1,348721E-1
1,306561E-1
1,358450E-1
1,322776E-1
1,303317E-1
1,332505E-1
1,416825E-1
1,348721E-1
1,296831E-1
1,303317E-1
1,335748E-1
1,267644E-1
1,264400E-1
1,326019E-1
1,316290E-1
1,215754E-1
1,257914E-1
1,303317E-1
1,244942E-1
1,235213E-1
1,238456E-1
1,244942E-1
1,134677E-1
1,147650E-1
1,186567E-1
1,209268E-1
1,111976E-1
1,082788E-1
1,105490E-1
1,053600E-1
9,563078E-2
9,725232E-2
1,037385E-1
9,887386E-2
9,044185E-2
9,109047E-2
9,433355E-2
8,719877E-2
8,395569E-2
8,817169E-2
8,719877E-2
7,617229E-2
7,876676E-2
8,136122E-2
8,233415E-2
7,455075E-2
7,390214E-2
7,422644E-2
6,709167E-2
6,255135E-2
6,125412E-2
7,033475E-2
6,222705E-2
5,314642E-2
5,574088E-2
5,833535E-2
5,249780E-2
5,217349E-2
5,509227E-2
5,347073E-2
4,082271E-2
3,693101E-2
3,595809E-2
3,044485E-2
2,103992E-2
1,260791E-2
1,131067E-2
2,266146E-2
6,644305E-2
1,309804E-1
2,000580E-1
2,908643E-1
4,368029E-1
6,141994E-1
8,087843E-1
1,018287E+0
1,189846E+0
1,264437E+0
1,222277E+0
1,122715E+0
9,972073E-1
8,626195E-1
7,212211E-1
6,047945E-1
4,948541E-1
3,550773E-1
1,780050E-1
-1,560690E-2
-2,410010E-1
-5,014204E-1
-7,680017E-1
-9,969632E-1
-1,170144E+0
-1,288192E+0
-1,331973E+0
-1,313812E+0
-1,247329E+0
-1,159442E+0
-1,048528E+0
-9,233452E-1
-7,929734E-1
-6,771954E-1
-5,666063E-1
-4,638007E-1
-3,918043E-1
-3,382935E-1
-2,847826E-1
-2,413253E-1
-2,153807E-1
-1,952736E-1
-1,706262E-1
-1,479246E-1
-1,398169E-1
-1,226286E-1
-1,031701E-1
-8,533314E-2
-7,819836E-2
-6,068572E-2
-4,382170E-2
-3,376815E-2
-2,339029E-2
-1,203951E-2
4,824512E-3
5,797436E-3
1,905739E-3
8,067593E-3
1,714822E-2
1,487806E-2
1,585099E-2
2,071561E-2
2,298577E-2
1,390514E-2
1,520237E-2
2,071561E-2
2,006699E-2
1,682391E-2
1,487806E-2
1,617530E-2
8,067593E-3
5,797436E-3
1,260791E-2
1,909407E-2
1,066206E-2
4,175896E-3
6,770361E-3
4,824512E-3
1,905739E-3
2,230047E-3
9,689133E-3
6,121744E-3
-4,256115E-3
-1,661650E-3
5,148820E-3
9,328148E-4
-2,958882E-3
6,085067E-4
2,230047E-3
-8,796428E-3
-6,850580E-3
-2,634574E-3
-3,607499E-3
-1,041797E-2
-1,268813E-2
-9,769352E-3
-1,301243E-2
-1,657982E-2
-1,495828E-2
-7,499196E-3
-1,203951E-2
-2,274168E-2
-2,403891E-2
-3,117369E-2
-4,576755E-2
-5,095648E-2
-4,901063E-2
-5,095648E-2
-6,328019E-2
-6,587465E-2
-6,295588E-2
-6,522604E-2
-7,333374E-2
-7,592820E-2
-7,495528E-2
-8,111713E-2
-7,819836E-2
-7,236081E-2
-6,101003E-2
-6,328019E-2
-6,263157E-2
-5,355095E-2
-4,479463E-2
-4,220016E-2
-3,571400E-2
-2,371460E-2
-2,079583E-2
-2,566045E-2
-2,079583E-2
-1,495828E-2
-1,203951E-2
-7,823504E-3
-1,661650E-3
3,202971E-3
-2,634574E-3
-3,644176E-4
6,121744E-3
1,325652E-2
9,689133E-3
9,364825E-3
1,422945E-2
1,390514E-2
1,001344E-2
1,390514E-2
1,909407E-2
1,455375E-2
7,743285E-3
1,358083E-2
2,039130E-2
1,585099E-2
1,487806E-2
1,747253E-2
1,682391E-2
6,121744E-3
7,743285E-3
1,163498E-2
1,358083E-2
9,364825E-3
7,094669E-3
5,148820E-3
-5,553347E-3
-1,625551E-2
-1,917429E-2
-1,593121E-2
-2,209306E-2
-3,182230E-2
-3,084938E-2
-2,922784E-2
-3,765985E-2
-4,025431E-2
-3,960570E-2
-4,284878E-2
-5,128079E-2
-4,965925E-2
-3,701123E-2
-3,409246E-2
-3,376815E-2
-2,987645E-2
-2,566045E-2
-3,149799E-2
-2,793061E-2
-1,949860E-2
-1,430967E-2
-1,787705E-2
-1,949860E-2
-1,463397E-2
-1,366105E-2
-1,755275E-2
-1,625551E-2
-5,877655E-3
-1,074228E-2
-1,787705E-2
-1,560690E-2
-5,877655E-3
-1,074228E-2
-1,074228E-2
-3,283190E-3
-1,013034E-3
-1,041797E-2
-8,796428E-3
-2,958882E-3
-7,499196E-3
-2,825491E-2
-4,155155E-2
-4,576755E-2
-5,452387E-2
-5,484818E-2
-5,355095E-2
-5,192940E-2
-6,490173E-2
-7,463097E-2
-7,690113E-2
-7,852267E-2
-8,533314E-2
-8,371160E-2
-7,300943E-2
-7,041497E-2
-7,463097E-2
-6,230726E-2
-4,965925E-2
-4,317309E-2
-3,895708E-2
-3,084938E-2
-2,176875E-2
-2,501183E-2
-1,722844E-2
-7,174888E-3
1,581431E-3
-4,256115E-3
-3,283190E-3
3,851588E-3
6,121744E-3
3,527280E-3
1,001344E-2
2,006699E-2
1,941838E-2
1,195929E-2
1,844545E-2
2,817469E-2
2,590454E-2
2,914762E-2
3,498517E-2
3,725532E-2
2,817469E-2
3,206639E-2
3,855255E-2
3,984979E-2
3,466086E-2
3,401224E-2
3,693101E-2
3,725532E-2
3,368793E-2
3,660671E-2
4,049840E-2
3,433655E-2
2,752608E-2
3,076916E-2
3,303932E-2
2,655315E-2
2,752608E-2
3,368793E-2
3,174208E-2
2,331007E-2
2,395869E-2
2,914762E-2
2,785039E-2
2,460731E-2
2,622885E-2
2,914762E-2
1,844545E-2
1,747253E-2
2,233715E-2
2,687746E-2
1,974268E-2
1,909407E-2
2,493161E-2
2,201284E-2
2,136422E-2
2,363438E-2
3,239070E-2
2,201284E-2
1,585099E-2
2,395869E-2
2,655315E-2
1,390514E-2
1,293221E-2
2,266146E-2
2,460731E-2
1,682391E-2
1,876976E-2
2,266146E-2
2,136422E-2
1,325652E-2
9,040517E-3
1,033775E-2
6,121744E-3
6,121744E-3
9,689133E-3
1,455375E-2
6,121744E-3
4,500204E-3
8,067593E-3
7,418977E-3
2,841986E-4
4,175896E-3
1,325652E-2
1,422945E-2
9,689133E-3
1,649960E-2
3,044485E-2
3,336362E-2
3,920117E-2
4,860611E-2
5,930827E-2
5,898396E-2
6,709167E-2
7,876676E-2
8,914462E-2
9,336062E-2
9,822524E-2
1,053600E-1
1,040628E-1
1,050357E-1
1,108733E-1
1,160622E-1
1,089274E-1
1,008197E-1
1,008197E-1
1,008197E-1
9,076616E-2
8,363138E-2
8,557723E-2
8,006399E-2
6,644305E-2
6,384859E-2
6,482151E-2
5,671381E-2
5,055195E-2
4,828180E-2
4,471441E-2
3,466086E-2
3,141778E-2
3,530947E-2
3,855255E-2
3,076916E-2
2,493161E-2
2,622885E-2
2,233715E-2
1,682391E-2
1,876976E-2
2,493161E-2
2,071561E-2
1,228360E-2
1,422945E-2
2,006699E-2
1,487806E-2
1,422945E-2
2,039130E-2
2,006699E-2
8,067593E-3
1,066206E-2
1,876976E-2
2,006699E-2
1,617530E-2
1,747253E-2
2,039130E-2
1,033775E-2
-2,958882E-3
-2,958882E-3
5,797436E-3
2,841986E-4
-3,931807E-3
1,257123E-3
3,202971E-3
-3,607499E-3
-3,283190E-3
3,851588E-3
2,841986E-4
-1,366105E-2
-2,144444E-2
-1,722844E-2
-1,657982E-2
-1,268813E-2
-1,661650E-3
7,094669E-3
-1,661650E-3
2,878663E-3
1,163498E-2
1,714822E-2
1,585099E-2
1,520237E-2
1,974268E-2
2,071561E-2
2,428300E-2
3,628240E-2
5,184919E-2
4,990334E-2
4,730887E-2
5,703812E-2
6,514582E-2
6,092981E-2
6,384859E-2
7,033475E-2
7,163198E-2
6,384859E-2
5,865966E-2
5,638950E-2
5,282211E-2
5,184919E-2
5,476796E-2
5,865966E-2
4,925472E-2
4,536302E-2
5,087626E-2
5,833535E-2
5,217349E-2
5,217349E-2
5,574088E-2
5,833535E-2
5,541658E-2
5,963258E-2
7,260490E-2
7,455075E-2
6,903752E-2
7,746953E-2
9,011754E-2
9,011754E-2
9,011754E-2
9,530647E-2
9,627940E-2
9,141477E-2
9,498216E-2
9,757663E-2
1,011440E-1
9,303631E-2
8,622584E-2
7,909107E-2
5,930827E-2
4,049840E-2
2,979624E-2
2,525592E-2
1,520237E-2
6,446052E-3
5,797436E-3
3,851588E-3
-7,174888E-3
-1,722844E-2
-1,755275E-2
-2,079583E-2
-3,052507E-2
-2,533614E-2
-1,041797E-2
-3,283190E-3
1,257123E-3
1,617530E-2
3,076916E-2
3,206639E-2
3,984979E-2
5,087626E-2
6,482151E-2
6,547013E-2
6,482151E-2
7,260490E-2
7,487506E-2
7,001044E-2
6,676736E-2
7,033475E-2
6,709167E-2
6,028120E-2
6,482151E-2
7,195629E-2
6,611874E-2
6,611874E-2
6,903752E-2
6,936182E-2
5,898396E-2
5,963258E-2
6,611874E-2
6,838890E-2
6,287566E-2
6,287566E-2
6,449720E-2
6,092981E-2
5,865966E-2
6,417289E-2
7,195629E-2
6,157843E-2
4,957903E-2
4,990334E-2
5,282211E-2
4,633595E-2
4,471441E-2
5,120057E-2
4,633595E-2
3,595809E-2
3,822825E-2
3,952548E-2
3,693101E-2
3,239070E-2
3,401224E-2
3,725532E-2
2,752608E-2
2,752608E-2
3,109347E-2
3,401224E-2
2,428300E-2
2,136422E-2
2,298577E-2
2,298577E-2
2,006699E-2
1,844545E-2
2,331007E-2
1,682391E-2
8,391901E-3
1,033775E-2
1,293221E-2
5,148820E-3
5,148820E-3
8,067593E-3
6,770361E-3
-5,229039E-3
-5,553347E-3
-1,337342E-3
9,328148E-4
-5,877655E-3
-9,769352E-3
-7,823504E-3
-1,820136E-2
-1,917429E-2
-1,236382E-2
-3,931807E-3
-1,106658E-2
-1,722844E-2
-1,528259E-2
-1,528259E-2
-2,176875E-2
-1,949860E-2
-9,769352E-3
-1,203951E-2
-2,241737E-2
-1,917429E-2
-1,203951E-2
-1,625551E-2
-1,884998E-2
-1,657982E-2
-1,495828E-2
-2,371460E-2
-2,209306E-2
-1,690413E-2
-1,398536E-2
-2,176875E-2
-2,403891E-2
-2,112014E-2
-2,468752E-2
-3,084938E-2
-2,760630E-2
-1,917429E-2
-2,176875E-2
-2,630907E-2
-2,209306E-2
-1,852567E-2
-2,371460E-2
-2,241737E-2
-1,625551E-2
-1,625551E-2
-2,663337E-2
-2,663337E-2
-2,079583E-2
-1,787705E-2
-2,144444E-2
-2,241737E-2
-1,949860E-2
-2,533614E-2
-3,052507E-2
-2,630907E-2
-2,079583E-2
-2,825491E-2
-3,474108E-2
-2,760630E-2
-2,176875E-2
-3,182230E-2
-3,376815E-2
-2,566045E-2
-2,663337E-2
-3,214661E-2
-2,533614E-2
-1,593121E-2
-1,333674E-2
-1,755275E-2
-2,371460E-2
-2,793061E-2
-3,214661E-2
-2,501183E-2
-1,722844E-2
-9,120736E-3
-1,560690E-2
-2,339029E-2
-2,144444E-2
-2,176875E-2
-2,793061E-2
-2,695768E-2
-2,112014E-2
-2,371460E-2
-3,149799E-2
-2,955215E-2
-2,501183E-2
-3,052507E-2
-3,117369E-2
-2,987645E-2
-2,728199E-2
-3,830846E-2
-4,025431E-2
-3,636262E-2
-3,668692E-2
-4,576755E-2
-4,641617E-2
-4,187585E-2
-4,544324E-2
-4,771340E-2
-4,609186E-2
-4,025431E-2
-4,609186E-2
-5,290233E-2
-5,063217E-2
-4,836202E-2
-5,711833E-2
-5,257802E-2
-4,544324E-2
-4,706478E-2
-5,873987E-2
-5,841557E-2
-5,322664E-2
-5,192940E-2
-5,128079E-2
-5,290233E-2
-5,225371E-2
-6,360450E-2
-6,490173E-2
-5,906418E-2
-5,711833E-2
-6,165865E-2
-6,295588E-2
-6,782050E-2
-6,749619E-2
-6,295588E-2
-5,679403E-2
-4,284878E-2
-5,679403E-2
-7,592820E-2
-7,171220E-2
-5,257802E-2
-4,674048E-2
-4,641617E-2
-5,030786E-2
-5,452387E-2
-5,419956E-2
-3,895708E-2
-2,241737E-2
-1,755275E-2
-2,176875E-2
-1,787705E-2
-9,769352E-3
-1,463397E-2
-1,366105E-2
-5,877655E-3
4,175896E-3
-1,013034E-3
-3,283190E-3
4,175896E-3
1,293221E-2
1,358083E-2
1,325652E-2
1,909407E-2
1,779684E-2
1,747253E-2
3,303932E-2
5,217349E-2
6,579443E-2
8,136122E-2
8,655015E-2
8,719877E-2
6,968613E-2
5,768673E-2
5,476796E-2
6,319997E-2
6,028120E-2
5,120057E-2
5,249780E-2
4,147133E-2
2,525592E-2
1,293221E-2
2,878663E-3
-2,079583E-2
-4,544324E-2
-4,868632E-2
-4,252447E-2
-4,836202E-2
-4,965925E-2
-4,706478E-2
-4,479463E-2
-5,744264E-2
-4,965925E-2
-3,506538E-2
-2,630907E-2
-2,695768E-2
-2,566045E-2
-2,241737E-2
-2,468752E-2
-3,084938E-2
-2,306598E-2
-4,256115E-3
-6,201963E-3
-1,236382E-2
-9,769352E-3
-1,009366E-2
-1,463397E-2
-4,904731E-3
9,364825E-3
1,260791E-2
6,121744E-3
1,163498E-2
2,006699E-2
2,298577E-2
2,201284E-2
2,817469E-2
3,498517E-2
2,849900E-2
2,947193E-2
3,725532E-2
4,666026E-2
4,374148E-2
4,341718E-2
4,666026E-2
4,860611E-2
4,893041E-2
5,411934E-2
6,579443E-2
6,352428E-2
5,865966E-2
6,514582E-2
7,455075E-2
7,292921E-2
7,422644E-2
8,200984E-2
9,141477E-2
8,817169E-2
8,784739E-2
9,206339E-2
9,984678E-2
9,887386E-2
1,027656E-1
1,066573E-1
1,053600E-1
1,017926E-1
1,040628E-1
1,193053E-1
1,274130E-1
1,267644E-1
1,332505E-1
1,426555E-1
1,397367E-1
1,420068E-1
1,517361E-1
1,608167E-1
1,575736E-1
1,653570E-1
1,718432E-1
1,705460E-1
1,692487E-1
1,760592E-1
1,835183E-1
1,809238E-1
1,796266E-1
1,822210E-1
1,887072E-1
1,854641E-1
1,783293E-1
1,809238E-1
1,874100E-1
1,854641E-1
1,851398E-1
1,854641E-1
1,857884E-1
1,763835E-1
1,767078E-1
1,783293E-1
1,818967E-1
1,754106E-1
1,689244E-1
1,679515E-1
1,627626E-1
1,510875E-1
1,416825E-1
1,410339E-1
1,358450E-1
1,306561E-1
1,329262E-1
1,371422E-1
1,270887E-1
1,235213E-1
1,215754E-1
1,121705E-1
9,822524E-2
9,887386E-2
1,069816E-1
1,089274E-1
1,040628E-1
1,053600E-1
1,079545E-1
1,017926E-1
9,984678E-2
1,030899E-1
1,121705E-1
1,021169E-1
9,011754E-2
8,590154E-2
9,044185E-2
8,038830E-2
7,357783E-2
8,752308E-2
1,183323E-1
1,634112E-1
2,328131E-1
3,145387E-1
4,325869E-1
5,963625E-1
7,841369E-1
9,923427E-1
1,185630E+0
1,315354E+0
1,338379E+0
1,278382E+0
1,163577E+0
1,028665E+0
8,937530E-1
7,581922E-1
6,420899E-1
5,230689E-1
3,781031E-1
1,948691E-1
-1,949860E-2
-2,598109E-1
-5,156900E-1
-7,696232E-1
-9,749102E-1
-1,115011E+0
-1,200629E+0
-1,228519E+0
-1,185386E+0
-1,100093E+0
-9,956659E-1
-8,737261E-1
-7,449758E-1
-6,191443E-1
-5,114740E-1
-4,080197E-1
-3,181863E-1
-2,439198E-1
-1,926791E-1
-1,550594E-1
-1,320335E-1
-1,193855E-1
-1,021972E-1
-7,819836E-2
-5,322664E-2
-4,122724E-2
-3,538969E-2
-1,755275E-2
1,581431E-3
1,066206E-2
2,168853E-2
3,757963E-2
4,990334E-2
5,282211E-2
6,709167E-2
8,428000E-2
9,400924E-2
9,563078E-2
1,014683E-1
1,082788E-1
1,060086E-1
1,027656E-1
1,069816E-1
1,160622E-1
1,105490E-1
1,014683E-1
1,008197E-1
9,725232E-2
8,460430E-2
8,330707E-2
9,011754E-2
8,492861E-2
7,098336E-2
6,709167E-2
6,676736E-2
6,255135E-2
4,666026E-2
3,174208E-2
2,460731E-2
1,520237E-2
1,325652E-2
1,520237E-2
1,617530E-2
5,473128E-3
-5,229039E-3
-6,201963E-3
-7,174888E-3
-1,430967E-2
-1,755275E-2
-1,074228E-2
-1,139089E-2
-2,014721E-2
-1,366105E-2
-5,229039E-3
-6,850580E-3
-7,174888E-3
-2,958882E-3
6,085067E-4
-6,850580E-3
-5,553347E-3
-6,887257E-4
5,797436E-3
-1,661650E-3
-4,904731E-3
-2,310266E-3
-5,553347E-3
-1,722844E-2
-3,084938E-2
-3,830846E-2
-5,063217E-2
-5,938849E-2
-5,582110E-2
-5,225371E-2
-6,036142E-2
-6,587465E-2
-6,782050E-2
-7,138789E-2
-8,403591E-2
-8,209006E-2
-7,430666E-2
-7,009066E-2
-6,717189E-2
-6,068572E-2
-5,128079E-2
-4,965925E-2
-4,738909E-2
-4,252447E-2
-3,376815E-2
-3,636262E-2
-4,155155E-2
-3,182230E-2
-2,566045E-2
-3,084938E-2
-2,857922E-2
-2,306598E-2
-2,533614E-2
-3,765985E-2
-3,538969E-2
-2,533614E-2
-2,306598E-2
-2,274168E-2
-1,755275E-2
-9,120736E-3
-1,041797E-2
-7,499196E-3
9,328148E-4
1,098637E-2
1,163498E-2
1,163498E-2
1,682391E-2
2,071561E-2
2,006699E-2
2,233715E-2
3,271501E-2
3,076916E-2
2,233715E-2
2,720177E-2
3,530947E-2
3,563378E-2
3,466086E-2
3,693101E-2
4,017409E-2
3,076916E-2
3,109347E-2
3,498517E-2
4,309287E-2
3,660671E-2
3,401224E-2
3,660671E-2
3,303932E-2
3,076916E-2
3,368793E-2
4,017409E-2
3,336362E-2
2,590454E-2
3,012054E-2
3,271501E-2
2,136422E-2
2,103992E-2
3,012054E-2
3,206639E-2
2,266146E-2
2,266146E-2
2,558023E-2
2,136422E-2
1,682391E-2
1,390514E-2
1,325652E-2
3,851588E-3
4,824512E-3
7,743285E-3
1,293221E-2
5,473128E-3
-4,904731E-3
-2,634574E-3
-4,580423E-3
-1,041797E-2
-1,009366E-2
-3,283190E-3
-8,472120E-3
-1,755275E-2
-1,917429E-2
-1,463397E-2
-1,560690E-2
-1,398536E-2
-9,769352E-3
-8,796428E-3
-2,014721E-2
-2,014721E-2
-1,301243E-2
-1,560690E-2
-2,339029E-2
-2,274168E-2
-1,884998E-2
-2,793061E-2
-3,311954E-2
-2,987645E-2
-2,241737E-2
-2,890353E-2
-3,409246E-2
-3,311954E-2
-3,149799E-2
-3,668692E-2
-3,636262E-2
-2,825491E-2
-3,117369E-2
-3,765985E-2
-3,506538E-2
-2,793061E-2
-3,117369E-2
-2,728199E-2
-2,566045E-2
-2,825491E-2
-3,603831E-2
-3,117369E-2
-2,533614E-2
-2,241737E-2
-2,857922E-2
-2,890353E-2
-2,695768E-2
-3,182230E-2
-3,571400E-2
-3,182230E-2
-2,339029E-2
-2,533614E-2
-3,247092E-2
-3,020076E-2
-2,306598E-2
-2,760630E-2
-2,695768E-2
-2,047152E-2
-2,047152E-2
-3,149799E-2
-2,760630E-2
-1,917429E-2
-1,884998E-2
-2,274168E-2
-2,241737E-2
-1,787705E-2
-2,371460E-2
-2,598476E-2
-2,306598E-2
-1,917429E-2
-2,436322E-2
-2,987645E-2
-2,630907E-2
-2,468752E-2
-2,825491E-2
-2,468752E-2
-1,852567E-2
-2,014721E-2
-3,149799E-2
-2,890353E-2
-2,274168E-2
-2,598476E-2
-2,987645E-2
-2,890353E-2
-2,598476E-2
-3,376815E-2
-3,409246E-2
-3,052507E-2
-2,663337E-2
-3,214661E-2
-3,636262E-2
-3,247092E-2
-3,247092E-2
-4,025431E-2
-3,960570E-2
-3,149799E-2
-3,603831E-2
-4,674048E-2
-4,414601E-2
-3,668692E-2
-4,349739E-2
-4,382170E-2
-4,057862E-2
-4,090293E-2
-5,225371E-2
-5,095648E-2
-4,284878E-2
-4,284878E-2
-5,355095E-2
-6,749619E-2
-7,236081E-2
-7,300943E-2
-6,684758E-2
-5,873987E-2
-4,868632E-2
-4,998356E-2
-5,257802E-2
-4,641617E-2
-3,765985E-2
-3,474108E-2
-2,403891E-2
-5,877655E-3
4,500204E-3
6,770361E-3
2,687746E-2
4,439010E-2
5,249780E-2
6,028120E-2
7,065906E-2
7,811814E-2
7,390214E-2
7,519937E-2
8,265846E-2
8,882031E-2
8,006399E-2
7,455075E-2
7,455075E-2
7,033475E-2
6,190274E-2
5,736242E-2
5,833535E-2
4,730887E-2
3,660671E-2
3,368793E-2
3,401224E-2
2,493161E-2
1,974268E-2
2,103992E-2
1,779684E-2
8,067593E-3
6,121744E-3
7,743285E-3
5,797436E-3
2,841986E-4
-6,887257E-4
1,581431E-3
-6,850580E-3
-1,074228E-2
-6,850580E-3
2,554355E-3
-4,904731E-3
-1,171520E-2
-6,850580E-3
-4,904731E-3
-9,445044E-3
-1,106658E-2
-6,201963E-3
-5,877655E-3
-1,463397E-2
-1,236382E-2
-5,877655E-3
-8,796428E-3
-9,445044E-3
-7,174888E-3
-4,904731E-3
-1,171520E-2
-1,074228E-2
-7,174888E-3
-3,607499E-3
-7,823504E-3
-9,120736E-3
-7,499196E-3
-9,445044E-3
-1,301243E-2
-7,174888E-3
9,328148E-4
-3,607499E-3
-1,009366E-2
-6,201963E-3
-3,931807E-3
-1,074228E-2
-8,796428E-3
-2,310266E-3
-2,958882E-3
-1,268813E-2
-7,823504E-3
-6,887257E-4
-2,634574E-3
-5,553347E-3
-1,985958E-3
-3,644176E-4
-7,499196E-3
-6,526271E-3
-1,337342E-3
4,500204E-3
-1,013034E-3
-1,985958E-3
-4,010948E-5
-2,634574E-3
-4,256115E-3
-1,013034E-3
9,689133E-3
5,797436E-3
-1,985958E-3
1,905739E-3
9,689133E-3
6,446052E-3
6,446052E-3
1,195929E-2
1,422945E-2
4,824512E-3
6,770361E-3
1,358083E-2
1,552668E-2
9,689133E-3
1,195929E-2
1,455375E-2
6,446052E-3
5,148820E-3
9,040517E-3
1,520237E-2
1,131067E-2
7,743285E-3
1,001344E-2
8,716209E-3
2,841986E-4
-1,985958E-3
1,581431E-3
4,500204E-3
-2,634574E-3
1,905739E-3
9,689133E-3
6,446052E-3
5,797436E-3
5,473128E-3
8,067593E-3
1,581431E-3
2,554355E-3
9,040517E-3
1,422945E-2
7,743285E-3
4,824512E-3
7,094669E-3
9,364825E-3
6,121744E-3
7,743285E-3
1,098637E-2
7,418977E-3
6,085067E-4
4,824512E-3
1,001344E-2
3,527280E-3
6,085067E-4
4,500204E-3
7,418977E-3
-1,013034E-3
-4,010948E-5
6,121744E-3
8,716209E-3
4,824512E-3
3,851588E-3
6,770361E-3
2,230047E-3
-1,013034E-3
1,257123E-3
1,066206E-2
6,121744E-3
-1,337342E-3
9,328148E-4
7,418977E-3
2,554355E-3
1,581431E-3
3,527280E-3
1,257123E-3
-8,472120E-3
-6,201963E-3
1,581431E-3
5,148820E-3
-1,661650E-3
-2,958882E-3
-6,887257E-4
-8,472120E-3
-1,171520E-2
-7,174888E-3
2,841986E-4
-5,553347E-3
-5,877655E-3
-6,887257E-4
9,328148E-4
-8,147812E-3
-1,139089E-2
-3,607499E-3
-2,634574E-3
-9,769352E-3
-4,580423E-3
3,202971E-3
2,230047E-3
-1,013034E-3
1,581431E-3
5,148820E-3
-2,958882E-3
-6,887257E-4
4,175896E-3
1,098637E-2
6,121744E-3
5,797436E-3
1,066206E-2
4,824512E-3
4,175896E-3
8,716209E-3
1,422945E-2
3,202971E-3
-3,931807E-3
-4,010948E-5
1,257123E-3
-6,201963E-3
-9,120736E-3
-8,147812E-3
-8,147812E-3
-1,820136E-2
-1,820136E-2
-1,366105E-2
-1,787705E-2
-1,917429E-2
-1,722844E-2
-1,560690E-2
-1,852567E-2
-1,593121E-2
-7,823504E-3
-4,010948E-5
-4,256115E-3
-2,310266E-3
1,257123E-3
4,175896E-3
4,500204E-3
5,473128E-3
1,649960E-2
1,260791E-2
1,163498E-2
2,298577E-2
2,849900E-2
2,331007E-2
2,493161E-2
3,336362E-2
3,206639E-2
2,071561E-2
2,687746E-2
3,433655E-2
3,563378E-2
3,466086E-2
3,693101E-2
3,757963E-2
3,109347E-2
3,563378E-2
3,952548E-2
4,309287E-2
3,530947E-2
3,012054E-2
3,530947E-2
3,952548E-2
3,693101E-2
3,855255E-2
4,276856E-2
2,947193E-2
2,525592E-2
3,725532E-2
4,309287E-2
3,563378E-2
3,433655E-2
3,952548E-2
4,147133E-2
3,498517E-2
3,693101E-2
4,147133E-2
3,920117E-2
3,595809E-2
4,049840E-2
4,503872E-2
3,433655E-2
3,530947E-2
4,114702E-2
4,341718E-2
3,693101E-2
3,628240E-2
3,920117E-2
3,822825E-2
3,693101E-2
4,276856E-2
4,957903E-2
3,920117E-2
3,109347E-2
3,303932E-2
3,920117E-2
3,271501E-2
3,433655E-2
4,147133E-2
3,887686E-2
2,720177E-2
3,012054E-2
3,174208E-2
2,914762E-2
2,493161E-2
2,655315E-2
2,752608E-2
1,844545E-2
1,779684E-2
2,363438E-2
2,395869E-2
1,649960E-2
1,649960E-2
1,844545E-2
1,682391E-2
1,325652E-2
1,422945E-2
2,331007E-2
1,974268E-2
1,098637E-2
1,293221E-2
1,617530E-2
1,163498E-2
1,098637E-2
1,195929E-2
1,390514E-2
5,148820E-3
9,040517E-3
1,422945E-2
1,455375E-2
9,364825E-3
8,391901E-3
1,422945E-2
1,098637E-2
8,391901E-3
1,228360E-2
2,168853E-2
1,909407E-2
1,390514E-2
1,747253E-2
2,395869E-2
2,071561E-2
2,039130E-2
2,428300E-2
2,006699E-2
9,689133E-3
1,228360E-2
1,941838E-2
2,103992E-2
2,233715E-2
2,298577E-2
1,876976E-2
1,905739E-3
4,500204E-3
1,487806E-2
2,298577E-2
1,747253E-2
1,358083E-2
1,779684E-2
1,682391E-2
1,422945E-2
1,876976E-2
2,460731E-2
2,071561E-2
1,033775E-2
1,747253E-2
2,558023E-2
2,363438E-2
2,947193E-2
3,628240E-2
3,303932E-2
1,552668E-2
2,006699E-2
3,757963E-2
4,244425E-2
3,595809E-2
3,174208E-2
3,660671E-2
4,730887E-2
6,676736E-2
8,200984E-2
1,163865E-1
1,264400E-1
1,225484E-1
1,199539E-1
1,047114E-1
9,011754E-2
8,817169E-2
9,822524E-2
9,044185E-2
8,006399E-2
7,714522E-2
7,130767E-2
4,990334E-2
3,206639E-2
1,617530E-2
-7,499196E-3
-3,538969E-2
-4,317309E-2
-4,511893E-2
-5,160510E-2
-6,749619E-2
-7,073927E-2
-6,944204E-2
-7,949559E-2
-7,365805E-2
-6,101003E-2
-5,030786E-2
-4,901063E-2
-4,771340E-2
-4,317309E-2
-4,349739E-2
-4,965925E-2
-4,382170E-2
-3,571400E-2
-3,376815E-2
-3,895708E-2
-3,895708E-2
-2,922784E-2
-2,598476E-2
-2,403891E-2
-2,014721E-2
-1,463397E-2
-2,306598E-2
-2,112014E-2
-1,917429E-2
-1,593121E-2
-1,755275E-2
-1,366105E-2
-4,904731E-3
-8,472120E-3
-7,823504E-3
-3,931807E-3
2,554355E-3
6,085067E-4
-2,958882E-3
1,581431E-3
9,364825E-3
4,500204E-3
7,094669E-3
1,974268E-2
2,201284E-2
1,163498E-2
1,552668E-2
2,558023E-2
2,752608E-2
2,947193E-2
3,563378E-2
3,952548E-2
3,109347E-2
3,206639E-2
4,244425E-2
5,055195E-2
4,568733E-2
4,730887E-2
4,990334E-2
4,763318E-2
4,503872E-2
5,184919E-2
6,287566E-2
6,092981E-2
5,898396E-2
6,157843E-2
6,871321E-2
6,222705E-2
6,125412E-2
7,228060E-2
7,584799E-2
5,671381E-2
5,249780E-2
5,930827E-2
6,417289E-2
6,384859E-2
6,547013E-2
6,968613E-2
6,547013E-2
6,579443E-2
6,774028E-2
7,552368E-2
7,195629E-2
7,163198E-2
8,103691E-2
8,752308E-2
8,784739E-2
9,303631E-2
1,043871E-1
1,076302E-1
1,017926E-1
1,111976E-1
1,209268E-1
1,193053E-1
1,183323E-1
1,189810E-1
1,241699E-1
1,167108E-1
1,163865E-1
1,222240E-1
1,257914E-1
1,186567E-1
1,154136E-1
1,167108E-1
1,154136E-1
1,137920E-1
1,154136E-1
1,222240E-1
1,199539E-1
1,102246E-1
1,137920E-1
1,199539E-1
1,118462E-1
1,082788E-1
1,124948E-1
1,128191E-1
1,021169E-1
1,037385E-1
1,082788E-1
1,066573E-1
1,017926E-1
1,037385E-1
1,089274E-1
1,024412E-1
9,336062E-2
9,173908E-2
9,141477E-2
8,006399E-2
6,644305E-2
6,936182E-2
9,498216E-2
1,368179E-1
2,003823E-1
2,759461E-1
3,781031E-1
5,240418E-1
7,072759E-1
9,154817E-1
1,130822E+0
1,293949E+0
1,352973E+0
1,312111E+0
1,213521E+0
1,083473E+0
9,485611E-1
8,152705E-1
6,887903E-1
5,674991E-1
4,261007E-1
2,542174E-1
5,184919E-2
-1,823013E-1
-4,342886E-1
-7,024914E-1
-9,444253E-1
-1,118254E+0
-1,218790E+0
-1,261599E+0
-1,244735E+0
-1,175657E+0
-1,078040E+0
-9,719914E-1
-8,438898E-1
-7,096262E-1
-5,880107E-1
-4,865022E-1
-3,918043E-1
-3,133217E-1
-2,585137E-1
-2,111647E-1
-1,693289E-1
-1,365738E-1
-1,171153E-1
-1,018729E-1
-8,014421E-2
-6,133434E-2
-5,160510E-2
-3,474108E-2
-7,823504E-3
1,001344E-2
1,293221E-2
3,044485E-2
5,120057E-2
5,930827E-2
6,482151E-2
7,195629E-2
8,136122E-2
7,779383E-2
8,071261E-2
8,784739E-2
9,627940E-2
8,946893E-2
8,590154E-2
8,979323E-2
8,946893E-2
8,200984E-2
8,395569E-2
9,109047E-2
8,752308E-2
7,844245E-2
7,909107E-2
8,265846E-2
7,714522E-2
7,519937E-2
7,682091E-2
7,552368E-2
6,319997E-2
6,157843E-2
6,644305E-2
6,482151E-2
5,022765E-2
4,536302E-2
5,120057E-2
4,568733E-2
4,082271E-2
4,211994E-2
4,795749E-2
3,855255E-2
2,687746E-2
2,525592E-2
2,882331E-2
2,006699E-2
1,714822E-2
1,876976E-2
1,390514E-2
9,328148E-4
1,257123E-3
3,202971E-3
-2,634574E-3
-1,625551E-2
-2,598476E-2
-4,025431E-2
-6,846912E-2
-8,079283E-2
-7,981990E-2
-7,852267E-2
-8,922484E-2
-9,603531E-2
-9,895408E-2
-1,070618E-1
-1,141966E-1
-1,154938E-1
-1,077104E-1
-1,083590E-1
-1,116021E-1
-1,015485E-1
-9,052207E-2
-8,630606E-2
-7,657682E-2
-6,068572E-2
-4,868632E-2
-4,965925E-2
-4,025431E-2
-2,825491E-2
-2,014721E-2
-2,047152E-2
-1,560690E-2
-9,445044E-3
-1,171520E-2
-9,445044E-3
-4,580423E-3
6,121744E-3
4,175896E-3
-6,887257E-4
5,797436E-3
1,163498E-2
8,391901E-3
1,163498E-2
1,682391E-2
1,682391E-2
7,094669E-3
1,131067E-2
1,974268E-2
1,909407E-2
1,585099E-2
1,812114E-2
1,876976E-2
6,770361E-3
7,418977E-3
1,098637E-2
1,455375E-2
7,743285E-3
2,554355E-3
-3,644176E-4
-6,201963E-3
-1,430967E-2
-1,236382E-2
-3,283190E-3
-8,472120E-3
-1,949860E-2
-1,430967E-2
-9,769352E-3
-1,593121E-2
-1,690413E-2
-8,796428E-3
-8,796428E-3
-1,722844E-2
-1,366105E-2
-4,580423E-3
-1,337342E-3
-5,229039E-3
-3,931807E-3
1,581431E-3
-4,256115E-3
-3,283190E-3
1,581431E-3
8,391901E-3
9,328148E-4
-2,958882E-3
-1,337342E-3
-1,013034E-3
-2,958882E-3
-1,985958E-3
6,121744E-3
6,085067E-4
-7,499196E-3
-6,887257E-4
1,033775E-2
5,797436E-3
2,878663E-3
6,770361E-3
9,689133E-3
1,257123E-3
3,527280E-3
1,098637E-2
1,552668E-2
1,033775E-2
6,770361E-3
6,446052E-3
4,500204E-3
3,202971E-3
4,500204E-3
1,325652E-2
8,716209E-3
2,230047E-3
3,851588E-3
9,689133E-3
2,878663E-3
1,905739E-3
8,391901E-3
1,098637E-2
2,841986E-4
2,230047E-3
6,121744E-3
7,743285E-3
2,554355E-3
3,527280E-3
-1,013034E-3
-1,139089E-2
-8,147812E-3
-1,337342E-3
9,328148E-4
-6,526271E-3
-1,139089E-2
-7,823504E-3
-1,009366E-2
-1,560690E-2
-1,398536E-2
-6,201963E-3
-1,171520E-2
-1,722844E-2
-1,268813E-2
-8,147812E-3
-1,398536E-2
-1,333674E-2
-7,499196E-3
-8,472120E-3
-1,657982E-2
-1,301243E-2
-6,526271E-3
-8,147812E-3
-1,495828E-2
-1,430967E-2
-1,236382E-2
-2,047152E-2
-2,047152E-2
-1,560690E-2
-1,106658E-2
-1,690413E-2
-2,436322E-2
-2,112014E-2
-1,949860E-2
-2,468752E-2
-2,695768E-2
-2,079583E-2
-2,306598E-2
-3,214661E-2
-2,955215E-2
-2,501183E-2
-3,020076E-2
-3,344384E-2
-2,955215E-2
-2,922784E-2
-3,863277E-2
-3,701123E-2
-3,311954E-2
-2,955215E-2
-3,376815E-2
-3,895708E-2
-3,538969E-2
-4,155155E-2
-4,706478E-2
-4,252447E-2
-3,474108E-2
-4,252447E-2
-4,836202E-2
-4,284878E-2
-4,090293E-2
-4,738909E-2
-4,933494E-2
-4,479463E-2
-4,706478E-2
-5,711833E-2
-5,484818E-2
-4,836202E-2
-5,030786E-2
-5,419956E-2
-5,549679E-2
-5,257802E-2
-5,776695E-2
-5,971280E-2
-5,744264E-2
-5,257802E-2
-6,036142E-2
-6,619896E-2
-6,328019E-2
-6,133434E-2
-6,619896E-2
-6,360450E-2
-5,776695E-2
-5,841557E-2
-6,782050E-2
-6,392880E-2
-5,938849E-2
-5,744264E-2
-5,809126E-2
-5,160510E-2
-4,414601E-2
-4,868632E-2
-3,960570E-2
-2,760630E-2
-2,047152E-2
-2,014721E-2
-1,366105E-2
2,841986E-4
4,500204E-3
1,293221E-2
2,590454E-2
4,114702E-2
4,309287E-2
4,309287E-2
5,184919E-2
6,190274E-2
6,125412E-2
6,319997E-2
7,001044E-2
7,065906E-2
6,060550E-2
5,995689E-2
6,190274E-2
5,768673E-2
4,860611E-2
4,536302E-2
4,374148E-2
3,076916E-2
2,233715E-2
1,974268E-2
2,266146E-2
1,195929E-2
5,797436E-3
5,797436E-3
1,581431E-3
-7,174888E-3
-5,877655E-3
-1,013034E-3
-4,256115E-3
-1,398536E-2
-1,268813E-2
-5,877655E-3
-1,074228E-2
-1,074228E-2
-6,850580E-3
-6,201963E-3
-1,625551E-2
-1,398536E-2
-6,526271E-3
-6,201963E-3
-1,106658E-2
-1,106658E-2
-7,823504E-3
-1,074228E-2
-1,074228E-2
-5,877655E-3
3,527280E-3
-1,013034E-3
-9,120736E-3
-3,283190E-3
2,878663E-3
-4,010948E-5
9,328148E-4
1,001344E-2
8,067593E-3
-3,644176E-4
3,527280E-3
1,033775E-2
9,689133E-3
4,175896E-3
-1,013034E-3
-4,904731E-3
-1,463397E-2
-1,301243E-2
-7,174888E-3
-2,310266E-3
-8,147812E-3
-1,074228E-2
-9,445044E-3
-1,203951E-2
-1,787705E-2
-1,625551E-2
-3,283190E-3
-3,283190E-3
-9,120736E-3
-1,337342E-3
1,163498E-2
1,131067E-2
1,358083E-2
1,909407E-2
2,785039E-2
2,266146E-2
2,882331E-2
3,595809E-2
3,855255E-2
3,530947E-2
3,595809E-2
4,309287E-2
4,147133E-2
3,952548E-2
4,341718E-2
4,957903E-2
4,568733E-2
4,049840E-2
4,633595E-2
5,217349E-2
4,633595E-2
5,055195E-2
5,703812E-2
5,476796E-2
4,211994E-2
4,211994E-2
4,828180E-2
5,152488E-2
4,990334E-2
5,217349E-2
5,347073E-2
4,666026E-2
4,666026E-2
5,120057E-2
5,671381E-2
5,087626E-2
4,763318E-2
5,347073E-2
5,606519E-2
4,893041E-2
5,217349E-2
5,898396E-2
5,963258E-2
5,379503E-2
5,768673E-2
6,384859E-2
6,028120E-2
5,898396E-2
6,352428E-2
6,644305E-2
5,476796E-2
5,476796E-2
6,028120E-2
6,352428E-2
6,287566E-2
6,255135E-2
6,547013E-2
6,255135E-2
6,157843E-2
6,482151E-2
7,195629E-2
6,384859E-2
5,703812E-2
6,125412E-2
6,936182E-2
6,449720E-2
6,352428E-2
6,871321E-2
6,903752E-2
5,736242E-2
6,125412E-2
6,838890E-2
6,676736E-2
6,092981E-2
6,255135E-2
6,255135E-2
5,476796E-2
5,930827E-2
6,709167E-2
7,098336E-2
6,125412E-2
5,963258E-2
6,514582E-2
5,930827E-2
5,801104E-2
6,157843E-2
6,514582E-2
6,092981E-2
6,060550E-2
6,482151E-2
6,741597E-2
6,190274E-2
6,028120E-2
6,871321E-2
6,871321E-2
6,125412E-2
6,222705E-2
6,871321E-2
6,774028E-2
6,449720E-2
6,514582E-2
6,644305E-2
5,995689E-2
5,801104E-2
5,898396E-2
6,611874E-2
5,865966E-2
5,411934E-2
5,801104E-2
5,411934E-2
4,860611E-2
4,990334E-2
5,574088E-2
5,217349E-2
4,536302E-2
4,893041E-2
5,541658E-2
5,152488E-2
5,055195E-2
5,476796E-2
5,768673E-2
4,893041E-2
4,893041E-2
5,087626E-2
4,957903E-2
4,925472E-2
5,055195E-2
5,379503E-2
4,893041E-2
4,633595E-2
4,893041E-2
5,411934E-2
4,568733E-2
3,920117E-2
4,276856E-2
4,536302E-2
3,984979E-2
4,082271E-2
4,730887E-2
4,471441E-2
3,530947E-2
3,563378E-2
4,049840E-2
3,660671E-2
3,206639E-2
3,109347E-2
2,882331E-2
1,131067E-2
1,581431E-3
-2,958882E-3
-6,201963E-3
-1,593121E-2
-1,852567E-2
-1,690413E-2
-1,852567E-2
-2,630907E-2
-2,695768E-2
-1,884998E-2
-2,306598E-2
-2,825491E-2
-2,112014E-2
-1,171520E-2
-1,106658E-2
-4,904731E-3
6,446052E-3
1,390514E-2
1,163498E-2
1,844545E-2
2,914762E-2
3,433655E-2
3,239070E-2
3,530947E-2
4,114702E-2
3,757963E-2
3,725532E-2
4,082271E-2
5,055195E-2
4,601164E-2
3,920117E-2
4,276856E-2
4,893041E-2
4,471441E-2
4,568733E-2
5,282211E-2
5,574088E-2
4,471441E-2
4,828180E-2
5,476796E-2
5,476796E-2
4,925472E-2
4,795749E-2
5,087626E-2
4,276856E-2
4,049840E-2
4,568733E-2
5,184919E-2
4,439010E-2
3,984979E-2
4,341718E-2
4,309287E-2
3,822825E-2
3,952548E-2
4,601164E-2
4,406579E-2
3,303932E-2
3,757963E-2
4,601164E-2
4,309287E-2
4,049840E-2
4,406579E-2
4,633595E-2
3,693101E-2
3,757963E-2
4,211994E-2
4,341718E-2
3,498517E-2
2,882331E-2
3,401224E-2
2,979624E-2
2,947193E-2
3,271501E-2
3,725532E-2
2,849900E-2
2,266146E-2
2,363438E-2
2,428300E-2
1,779684E-2
1,974268E-2
2,493161E-2
2,493161E-2
1,520237E-2
1,812114E-2
2,395869E-2
2,266146E-2
1,649960E-2
1,617530E-2
1,617530E-2
1,131067E-2
1,066206E-2
1,325652E-2
1,649960E-2
6,121744E-3
6,085067E-4
1,581431E-3
4,175896E-3
6,085067E-4
2,554355E-3
1,131067E-2
1,257123E-3
-1,106658E-2
-6,201963E-3
2,841986E-4
-4,580423E-3
-8,472120E-3
-8,796428E-3
-4,256115E-3
-1,009366E-2
-6,850580E-3
-1,985958E-3
2,841986E-4
-4,256115E-3
-6,201963E-3
-4,256115E-3
-1,074228E-2
-1,009366E-2
-6,201963E-3
2,554355E-3
-2,634574E-3
-1,593121E-2
-1,495828E-2
-8,796428E-3
-1,495828E-2
-1,625551E-2
-1,301243E-2
-1,106658E-2
-1,430967E-2
-7,174888E-3
-3,644176E-4
3,851588E-3
2,878663E-3
1,001344E-2
2,785039E-2
3,757963E-2
5,865966E-2
8,103691E-2
8,882031E-2
8,298276E-2
7,098336E-2
6,514582E-2
6,157843E-2
5,541658E-2
4,828180E-2
4,601164E-2
3,595809E-2
1,779684E-2
6,770361E-3
-7,499196E-3
-3,247092E-2
-4,998356E-2
-6,230726E-2
-7,722544E-2
-9,603531E-2
-9,700823E-2
-9,279222E-2
-9,344084E-2
-1,002513E-1
-9,603531E-2
-8,922484E-2
-9,019776E-2
-8,436021E-2
-7,398236E-2
-6,101003E-2
-6,360450E-2
-6,425311E-2
-5,809126E-2
-5,322664E-2
-5,387525E-2
-5,192940E-2
-4,025431E-2
-3,993001E-2
-4,771340E-2
-4,220016E-2
-3,311954E-2
-3,409246E-2
-3,214661E-2
-2,955215E-2
-3,052507E-2
-4,122724E-2
-3,993001E-2
-3,538969E-2
-3,084938E-2
-3,830846E-2
-3,701123E-2
-2,922784E-2
-3,344384E-2
-3,538969E-2
-3,084938E-2
-2,403891E-2
-3,344384E-2
-3,668692E-2
-2,695768E-2
-2,176875E-2
-2,371460E-2
-1,884998E-2
-1,106658E-2
-1,593121E-2
-2,112014E-2
-1,009366E-2
-4,010948E-5
-3,607499E-3
-8,472120E-3
-7,823504E-3
-5,553347E-3
-1,398536E-2
-1,301243E-2
-8,472120E-3
-3,607499E-3
-9,445044E-3
-1,236382E-2
-1,074228E-2
-1,625551E-2
-1,917429E-2
-1,301243E-2
-7,174888E-3
-1,333674E-2
-2,014721E-2
-1,495828E-2
-6,201963E-3
-1,333674E-2
-1,463397E-2
-5,877655E-3
-5,877655E-3
-1,787705E-2
-1,203951E-2
-1,985958E-3
2,878663E-3
-3,644176E-4
-3,644176E-4
1,581431E-3
-4,256115E-3
-3,283190E-3
6,085067E-4
6,121744E-3
2,554355E-3
-1,013034E-3
2,878663E-3
3,851588E-3
-5,877655E-3
-8,472120E-3
4,175896E-3
7,743285E-3
-4,010948E-5
2,230047E-3
8,067593E-3
4,175896E-3
-6,850580E-3
-5,877655E-3
1,905739E-3
-3,283190E-3
-1,985958E-3
4,500204E-3
6,446052E-3
-7,174888E-3
-7,823504E-3
-2,310266E-3
-1,985958E-3
-5,553347E-3
-6,201963E-3
-1,013034E-3
-7,174888E-3
-2,533614E-2
-2,144444E-2
-7,174888E-3
-9,120736E-3
-1,463397E-2
-9,769352E-3
-9,769352E-3
-1,593121E-2
-6,850580E-3
4,500204E-3
1,131067E-2
6,085067E-4
-7,823504E-3
-5,553347E-3
-6,526271E-3
-1,074228E-2
-3,644176E-4
3,725532E-2
7,909107E-2
1,374665E-1
2,153005E-1
3,226465E-1
4,773414E-1
6,638186E-1
8,700785E-1
1,090284E+0
1,250816E+0
1,324759E+0
1,300760E+0
1,214169E+0
1,087041E+0
9,573174E-1
8,259726E-1
7,030599E-1
5,882548E-1
4,523697E-1
2,937830E-1
9,854955E-2
-1,336550E-1
-3,853181E-1
-6,382784E-1
-8,695101E-1
-1,040745E+0
-1,138361E+0
-1,178900E+0
-1,168198E+0
-1,099445E+0
-9,937201E-1
-8,746990E-1
-7,440029E-1
-6,051990E-1
-4,751515E-1
-3,752646E-1
-2,779721E-1
-1,887874E-1
-1,213313E-1
-7,527959E-2
-3,603831E-2
-2,958882E-3
1,812114E-2
3,757963E-2
5,930827E-2
8,363138E-2
9,206339E-2
1,047114E-1
1,238456E-1
1,384394E-1
1,468715E-1
1,604924E-1
1,780050E-1
1,851398E-1
1,838426E-1
1,890315E-1
1,990851E-1
1,971392E-1
1,867614E-1
1,822210E-1
1,841669E-1
1,825454E-1
1,893558E-1
1,955177E-1
1,971392E-1
1,844912E-1
1,780050E-1
1,809238E-1
1,773564E-1
1,737890E-1
1,763835E-1
1,857884E-1
1,789780E-1
1,718432E-1
1,737890E-1
1,750863E-1
1,660056E-1
1,640598E-1
1,656813E-1
1,611410E-1
1,484930E-1
1,478444E-1
1,481687E-1
1,446013E-1
1,361693E-1
1,332505E-1
1,313047E-1
1,218997E-1
1,206025E-1
1,235213E-1
1,228727E-1
1,141163E-1
1,105490E-1
1,137920E-1
1,086031E-1
1,034142E-1
1,053600E-1
1,099003E-1
1,021169E-1
9,271201E-2
9,498216E-2
9,919817E-2
9,271201E-2
9,109047E-2
8,817169E-2
8,136122E-2
7,033475E-2
7,292921E-2
8,038830E-2
7,617229E-2
6,871321E-2
7,065906E-2
7,001044E-2
6,319997E-2
5,930827E-2
6,060550E-2
6,871321E-2
6,319997E-2
5,833535E-2
6,287566E-2
6,547013E-2
6,255135E-2
6,384859E-2
7,130767E-2
6,352428E-2
3,920117E-2
3,174208E-2
4,114702E-2
4,114702E-2
3,822825E-2
3,984979E-2
3,920117E-2
2,622885E-2
2,298577E-2
2,395869E-2
2,395869E-2
1,844545E-2
1,779684E-2
2,136422E-2
1,974268E-2
2,103992E-2
2,622885E-2
3,628240E-2
3,239070E-2
2,752608E-2
3,206639E-2
3,530947E-2
2,914762E-2
3,044485E-2
3,660671E-2
3,660671E-2
2,655315E-2
2,849900E-2
3,757963E-2
3,368793E-2
3,076916E-2
3,109347E-2
3,368793E-2
2,493161E-2
2,460731E-2
3,012054E-2
3,628240E-2
3,141778E-2
2,525592E-2
2,752608E-2
2,558023E-2
2,071561E-2
2,168853E-2
2,882331E-2
2,266146E-2
1,455375E-2
1,682391E-2
2,266146E-2
1,714822E-2
1,422945E-2
1,714822E-2
1,812114E-2
6,446052E-3
6,446052E-3
1,228360E-2
1,228360E-2
5,473128E-3
3,851588E-3
6,121744E-3
3,851588E-3
-2,958882E-3
-3,283190E-3
6,446052E-3
-6,887257E-4
-8,796428E-3
-5,229039E-3
-3,931807E-3
-1,268813E-2
-1,333674E-2
-7,823504E-3
-1,171520E-2
-2,047152E-2
-1,852567E-2
-1,236382E-2
-1,430967E-2
-2,176875E-2
-2,176875E-2
-2,014721E-2
-3,084938E-2
-2,857922E-2
-2,371460E-2
-1,982290E-2
-2,630907E-2
-2,955215E-2
-2,663337E-2
-2,468752E-2
-3,052507E-2
-3,149799E-2
-2,533614E-2
-2,955215E-2
-3,798416E-2
-3,247092E-2
-2,760630E-2
-3,052507E-2
-3,571400E-2
-3,538969E-2
-3,441677E-2
-4,544324E-2
-4,090293E-2
-3,214661E-2
-2,890353E-2
-3,344384E-2
-3,474108E-2
-3,247092E-2
-3,863277E-2
-4,284878E-2
-4,025431E-2
-3,441677E-2
-4,057862E-2
-4,544324E-2
-4,122724E-2
-3,701123E-2
-4,220016E-2
-4,090293E-2
-3,765985E-2
-4,122724E-2
-5,225371E-2
-4,836202E-2
-4,220016E-2
-4,414601E-2
-4,771340E-2
-4,511893E-2
-4,025431E-2
-4,544324E-2
-4,479463E-2
-3,863277E-2
-3,765985E-2
-4,349739E-2
-4,220016E-2
-3,895708E-2
-4,252447E-2
-4,284878E-2
-3,895708E-2
-2,987645E-2
-3,474108E-2
-4,025431E-2
-3,506538E-2
-3,149799E-2
-3,668692E-2
-3,344384E-2
-2,566045E-2
-2,501183E-2
-3,344384E-2
-3,344384E-2
-2,630907E-2
-2,533614E-2
-2,760630E-2
-2,436322E-2
-2,047152E-2
-3,117369E-2
-3,701123E-2
-3,668692E-2
-3,214661E-2
-3,765985E-2
-3,993001E-2
-3,928139E-2
-4,252447E-2
-4,738909E-2
-4,674048E-2
-4,090293E-2
-4,674048E-2
-5,614541E-2
-5,290233E-2
-4,771340E-2
-5,128079E-2
-5,355095E-2
-4,868632E-2
-4,868632E-2
-5,906418E-2
-5,646972E-2
-5,355095E-2
-5,484818E-2
-5,776695E-2
-5,711833E-2
-5,484818E-2
-6,165865E-2
-6,230726E-2
-5,906418E-2
-5,225371E-2
-5,549679E-2
-5,679403E-2
-5,160510E-2
-4,609186E-2
-4,641617E-2
-3,928139E-2
-2,274168E-2
-2,176875E-2
-2,176875E-2
-8,472120E-3
6,770361E-3
9,689133E-3
1,714822E-2
3,174208E-2
4,374148E-2
4,114702E-2
4,698456E-2
5,898396E-2
6,287566E-2
5,963258E-2
6,092981E-2
6,352428E-2
5,833535E-2
5,606519E-2
5,865966E-2
5,930827E-2
4,893041E-2
4,049840E-2
3,855255E-2
3,303932E-2
2,363438E-2
2,103992E-2
2,363438E-2
1,844545E-2
5,797436E-3
4,175896E-3
6,770361E-3
3,527280E-3
-4,904731E-3
-5,553347E-3
-3,931807E-3
-1,366105E-2
-1,333674E-2
-1,074228E-2
-8,147812E-3
-1,430967E-2
-1,852567E-2
-1,657982E-2
-2,047152E-2
-2,663337E-2
-2,630907E-2
-1,463397E-2
-1,820136E-2
-2,533614E-2
-2,209306E-2
-1,820136E-2
-2,144444E-2
-2,176875E-2
-1,593121E-2
-1,366105E-2
-2,436322E-2
-1,820136E-2
-1,009366E-2
-8,147812E-3
-1,203951E-2
-1,236382E-2
-9,120736E-3
-1,203951E-2
-9,445044E-3
-4,256115E-3
2,554355E-3
-2,634574E-3
-8,472120E-3
-3,931807E-3
-1,985958E-3
-8,472120E-3
-5,229039E-3
6,085067E-4
-6,887257E-4
-9,769352E-3
-8,147812E-3
-4,010948E-5
-1,985958E-3
-6,201963E-3
-5,229039E-3
-4,904731E-3
-1,463397E-2
-1,398536E-2
-9,445044E-3
-5,553347E-3
-2,598476E-2
-4,965925E-2
-5,322664E-2
-5,192940E-2
-4,965925E-2
-4,544324E-2
-3,960570E-2
-4,706478E-2
-5,517249E-2
-5,387525E-2
-4,868632E-2
-5,290233E-2
-4,998356E-2
-3,928139E-2
-2,857922E-2
-2,922784E-2
-2,047152E-2
-4,580423E-3
4,500204E-3
6,121744E-3
1,520237E-2
2,071561E-2
1,812114E-2
1,649960E-2
2,233715E-2
3,303932E-2
2,849900E-2
2,493161E-2
2,590454E-2
2,849900E-2
2,525592E-2
2,590454E-2
3,206639E-2
3,044485E-2
2,071561E-2
2,168853E-2
2,947193E-2
2,655315E-2
2,460731E-2
2,460731E-2
2,882331E-2
2,298577E-2
2,622885E-2
2,979624E-2
3,303932E-2
2,558023E-2
2,071561E-2
2,298577E-2
2,201284E-2
1,682391E-2
2,039130E-2
3,044485E-2
2,428300E-2
1,520237E-2
1,812114E-2
2,168853E-2
1,585099E-2
1,552668E-2
1,585099E-2
1,747253E-2
5,797436E-3
6,121744E-3
1,195929E-2
1,390514E-2
8,391901E-3
7,094669E-3
9,364825E-3
2,554355E-3
-1,013034E-3
3,527280E-3
1,098637E-2
6,446052E-3
9,328148E-4
5,148820E-3
9,689133E-3
4,175896E-3
6,770361E-3
1,520237E-2
1,487806E-2
6,446052E-3
7,418977E-3
1,585099E-2
1,520237E-2
1,260791E-2
1,358083E-2
1,487806E-2
6,446052E-3
7,094669E-3
1,325652E-2
1,812114E-2
1,228360E-2
6,121744E-3
9,364825E-3
8,716209E-3
2,230047E-3
3,851588E-3
1,195929E-2
7,743285E-3
1,257123E-3
4,824512E-3
1,098637E-2
8,391901E-3
7,743285E-3
8,391901E-3
1,001344E-2
-4,010948E-5
1,257123E-3
5,148820E-3
8,391901E-3
4,175896E-3
7,094669E-3
1,066206E-2
2,554355E-3
9,328148E-4
5,797436E-3
1,098637E-2
5,797436E-3
6,085067E-4
5,797436E-3
7,418977E-3
2,554355E-3
3,851588E-3
1,163498E-2
1,195929E-2
3,527280E-3
7,743285E-3
1,455375E-2
1,260791E-2
1,033775E-2
9,364825E-3
1,228360E-2
6,446052E-3
1,163498E-2
1,747253E-2
2,071561E-2
1,390514E-2
1,293221E-2
1,617530E-2
1,131067E-2
7,743285E-3
1,033775E-2
1,941838E-2
1,552668E-2
8,067593E-3
1,390514E-2
1,585099E-2
1,033775E-2
1,260791E-2
1,682391E-2
1,552668E-2
5,797436E-3
8,067593E-3
1,552668E-2
1,520237E-2
1,098637E-2
1,358083E-2
1,682391E-2
8,391901E-3
1,033775E-2
1,714822E-2
2,201284E-2
1,390514E-2
9,364825E-3
1,455375E-2
1,325652E-2
1,033775E-2
1,131067E-2
1,812114E-2
1,455375E-2
8,716209E-3
1,066206E-2
1,455375E-2
1,066206E-2
1,001344E-2
1,195929E-2
1,390514E-2
3,202971E-3
4,824512E-3
1,098637E-2
1,422945E-2
7,418977E-3
8,067593E-3
1,195929E-2
9,364825E-3
6,121744E-3
6,121744E-3
1,617530E-2
1,228360E-2
7,743285E-3
1,260791E-2
1,747253E-2
1,390514E-2
1,455375E-2
2,103992E-2
2,103992E-2
1,066206E-2
1,163498E-2
1,909407E-2
2,006699E-2
1,617530E-2
1,682391E-2
2,006699E-2
1,293221E-2
9,364825E-3
1,422945E-2
1,909407E-2
1,131067E-2
5,797436E-3
6,770361E-3
5,797436E-3
3,202971E-3
7,094669E-3
1,585099E-2
9,689133E-3
-4,010948E-5
6,121744E-3
1,195929E-2
9,040517E-3
8,067593E-3
1,001344E-2
1,228360E-2
3,527280E-3
6,770361E-3
1,714822E-2
1,876976E-2
1,228360E-2
1,260791E-2
1,812114E-2
1,455375E-2
1,293221E-2
1,585099E-2
2,071561E-2
1,520237E-2
1,163498E-2
1,293221E-2
1,812114E-2
1,260791E-2
1,390514E-2
1,909407E-2
1,390514E-2
4,824512E-3
6,770361E-3
1,195929E-2
1,260791E-2
1,001344E-2
1,293221E-2
1,520237E-2
4,824512E-3
5,148820E-3
8,716209E-3
1,358083E-2
8,391901E-3
6,446052E-3
1,131067E-2
1,066206E-2
6,446052E-3
9,040517E-3
1,682391E-2
8,716209E-3
3,202971E-3
8,391901E-3
1,358083E-2
7,743285E-3
7,743285E-3
1,325652E-2
1,422945E-2
4,175896E-3
4,500204E-3
9,689133E-3
1,195929E-2
5,473128E-3
5,473128E-3
9,364825E-3
3,527280E-3
2,554355E-3
5,473128E-3
1,131067E-2
5,473128E-3
9,328148E-4
8,391901E-3
1,649960E-2
1,455375E-2
2,331007E-2
4,536302E-2
5,606519E-2
6,838890E-2
8,298276E-2
8,784739E-2
8,590154E-2
7,260490E-2
6,514582E-2
6,384859E-2
5,411934E-2
4,601164E-2
4,244425E-2
4,309287E-2
2,655315E-2
7,743285E-3
-5,877655E-3
-2,371460E-2
-4,674048E-2
-6,360450E-2
-6,814481E-2
-7,884698E-2
-8,922484E-2
-9,019776E-2
-9,117068E-2
-1,038187E-1
-1,028458E-1
-9,052207E-2
-8,209006E-2
-8,922484E-2
-8,533314E-2
-7,495528E-2
-7,268512E-2
-7,981990E-2
-7,430666E-2
-6,263157E-2
-6,360450E-2
-6,360450E-2
-5,549679E-2
-4,057862E-2
-4,122724E-2
-4,155155E-2
-3,182230E-2
-2,274168E-2
-1,917429E-2
-1,171520E-2
1,257123E-3
1,257123E-3
-1,337342E-3
6,446052E-3
1,422945E-2
1,163498E-2
1,195929E-2
1,617530E-2
2,039130E-2
1,131067E-2
1,487806E-2
2,168853E-2
2,558023E-2
1,617530E-2
1,747253E-2
2,363438E-2
2,201284E-2
2,039130E-2
2,201284E-2
3,012054E-2
2,428300E-2
2,039130E-2
2,720177E-2
2,752608E-2
2,136422E-2
2,331007E-2
3,174208E-2
3,401224E-2
2,622885E-2
2,752608E-2
3,271501E-2
2,785039E-2
2,331007E-2
2,720177E-2
2,914762E-2
1,909407E-2
2,103992E-2
2,687746E-2
2,849900E-2
2,039130E-2
2,071561E-2
2,460731E-2
1,876976E-2
1,358083E-2
1,714822E-2
2,785039E-2
2,298577E-2
1,812114E-2
2,201284E-2
2,363438E-2
1,682391E-2
1,714822E-2
2,331007E-2
2,655315E-2
1,876976E-2
2,168853E-2
3,076916E-2
2,493161E-2
2,298577E-2
2,590454E-2
2,752608E-2
1,909407E-2
1,747253E-2
2,298577E-2
2,817469E-2
2,331007E-2
2,331007E-2
2,687746E-2
2,103992E-2
1,682391E-2
1,941838E-2
2,849900E-2
2,201284E-2
1,520237E-2
1,747253E-2
1,714822E-2
7,743285E-3
5,797436E-3
1,228360E-2
1,455375E-2
9,328148E-4
2,230047E-3
8,067593E-3
5,473128E-3
1,581431E-3
-1,013034E-3
-2,310266E-3
-5,877655E-3
-6,887257E-4
6,121744E-3
1,033775E-2
3,851588E-3
2,230047E-3
8,067593E-3
7,743285E-3
9,364825E-3
1,260791E-2
2,039130E-2
1,876976E-2
1,714822E-2
2,136422E-2
2,817469E-2
2,687746E-2
2,720177E-2
3,401224E-2
3,336362E-2
1,617530E-2
1,520237E-2
1,487806E-2
1,293221E-2
2,331007E-2
7,519937E-2
1,527090E-1
2,250297E-1
3,229708E-1
4,792873E-1
6,712777E-1
8,642410E-1
1,081203E+0
1,272545E+0
1,357514E+0
1,321191E+0
1,230061E+0
1,114607E+0
9,764516E-1
8,275942E-1
6,965737E-1
5,749582E-1
4,299924E-1
2,529202E-1
5,379503E-2
-1,784096E-1
-4,511527E-1
-7,196798E-1
-9,564247E-1
-1,142902E+0
-1,271976E+0
-1,325812E+0
-1,313488E+0
-1,255761E+0
-1,162036E+0
-1,035232E+0
-8,928603E-1
-7,618398E-1
-6,421701E-1
-5,231491E-1
-4,196948E-1
-3,447796E-1
-2,834854E-1
-2,319204E-1
-1,920305E-1
-1,680317E-1
-1,391683E-1
-1,119264E-1
-9,181930E-2
-8,144144E-2
-6,522604E-2
-4,674048E-2
-3,960570E-2
-2,663337E-2
-1,009366E-2
1,260791E-2
2,428300E-2
3,336362E-2
4,082271E-2
4,536302E-2
4,568733E-2
5,249780E-2
6,644305E-2
7,260490E-2
6,806459E-2
7,098336E-2
7,033475E-2
6,644305E-2
6,482151E-2
6,709167E-2
7,001044E-2
6,157843E-2
6,449720E-2
6,936182E-2
7,098336E-2
5,963258E-2
5,541658E-2
6,092981E-2
5,638950E-2
5,249780E-2
5,347073E-2
5,574088E-2
4,828180E-2
3,952548E-2
4,439010E-2
5,120057E-2
4,536302E-2
4,179564E-2
4,147133E-2
4,211994E-2
3,498517E-2
3,855255E-2
4,568733E-2
4,957903E-2
4,439010E-2
4,017409E-2
3,984979E-2
3,466086E-2
2,655315E-2
2,493161E-2
4,082271E-2
4,179564E-2
3,466086E-2
3,206639E-2
3,887686E-2
3,984979E-2
4,179564E-2
4,114702E-2
4,179564E-2
3,984979E-2
4,957903E-2
6,092981E-2
5,898396E-2
5,833535E-2
6,222705E-2
5,703812E-2
3,855255E-2
3,530947E-2
4,503872E-2
5,444365E-2
4,990334E-2
4,730887E-2
4,925472E-2
4,957903E-2
4,601164E-2
4,957903E-2
5,801104E-2
5,671381E-2
5,411934E-2
6,319997E-2
7,617229E-2
8,071261E-2
8,687446E-2
1,021169E-1
1,108733E-1
1,040628E-1
1,124948E-1
1,238456E-1
1,290345E-1
1,280616E-1
1,300074E-1
1,371422E-1
1,338991E-1
1,342234E-1
1,400610E-1
1,468715E-1
1,416825E-1
1,371422E-1
1,423311E-1
1,458985E-1
1,410339E-1
1,423311E-1
1,501145E-1
1,465472E-1
1,397367E-1
1,413582E-1
1,488173E-1
1,439527E-1
1,384394E-1
1,374665E-1
1,387638E-1
1,277373E-1
1,322776E-1
1,358450E-1
1,342234E-1
1,270887E-1
1,244942E-1
1,251428E-1
1,193053E-1
1,176837E-1
1,173594E-1
1,244942E-1
1,186567E-1
1,111976E-1
1,124948E-1
1,134677E-1
1,056843E-1
1,073059E-1
1,105490E-1
1,089274E-1
1,001711E-1
1,004954E-1
1,037385E-1
1,011440E-1
9,692801E-2
9,952248E-2
1,017926E-1
9,206339E-2
9,206339E-2
9,595509E-2
9,984678E-2
9,368493E-2
8,946893E-2
9,238770E-2
9,044185E-2
8,849600E-2
9,011754E-2
9,822524E-2
9,141477E-2
8,298276E-2
8,525292E-2
8,946893E-2
8,363138E-2
8,200984E-2
8,460430E-2
8,655015E-2
7,519937E-2
7,422644E-2
8,200984E-2
8,265846E-2
7,584799E-2
7,552368E-2
7,714522E-2
7,065906E-2
6,903752E-2
7,033475E-2
7,617229E-2
6,806459E-2
6,157843E-2
6,319997E-2
6,190274E-2
5,217349E-2
4,503872E-2
3,855255E-2
3,076916E-2
1,682391E-2
1,941838E-2
2,395869E-2
2,006699E-2
1,001344E-2
4,500204E-3
4,500204E-3
-5,553347E-3
-7,174888E-3
-2,634574E-3
1,257123E-3
-4,904731E-3
-7,174888E-3
-3,607499E-3
-1,337342E-3
-4,580423E-3
1,905739E-3
1,228360E-2
1,228360E-2
2,878663E-3
4,500204E-3
1,066206E-2
5,797436E-3
4,500204E-3
7,418977E-3
7,418977E-3
-1,985958E-3
9,328148E-4
7,094669E-3
6,446052E-3
2,841986E-4
-2,310266E-3
-3,644176E-4
-5,553347E-3
-8,472120E-3
-8,472120E-3
-2,958882E-3
-9,769352E-3
-1,820136E-2
-1,593121E-2
-1,398536E-2
-1,884998E-2
-2,014721E-2
-1,722844E-2
-1,917429E-2
-3,052507E-2
-2,825491E-2
-2,241737E-2
-2,663337E-2
-2,890353E-2
-2,793061E-2
-2,566045E-2
-3,376815E-2
-3,441677E-2
-3,182230E-2
-2,598476E-2
-3,506538E-2
-3,863277E-2
-3,668692E-2
-3,895708E-2
-4,382170E-2
-4,414601E-2
-3,668692E-2
-3,993001E-2
-5,225371E-2
-4,901063E-2
-4,284878E-2
-4,868632E-2
-5,063217E-2
-4,576755E-2
-4,771340E-2
-6,101003E-2
-5,938849E-2
-5,646972E-2
-5,484818E-2
-6,036142E-2
-6,198296E-2
-6,036142E-2
-6,846912E-2
-7,236081E-2
-6,944204E-2
-6,295588E-2
-6,749619E-2
-7,009066E-2
-6,749619E-2
-6,587465E-2
-6,684758E-2
-6,263157E-2
-5,063217E-2
-4,609186E-2
-5,095648E-2
-4,155155E-2
-2,468752E-2
-1,884998E-2
-1,106658E-2
1,581431E-3
1,293221E-2
1,390514E-2
2,363438E-2
3,628240E-2
4,536302E-2
4,244425E-2
4,309287E-2
5,022765E-2
5,184919E-2
4,957903E-2
5,347073E-2
5,898396E-2
5,022765E-2
3,920117E-2
3,790394E-2
3,401224E-2
2,331007E-2
1,812114E-2
1,779684E-2
1,293221E-2
-4,580423E-3
-4,580423E-3
-1,985958E-3
-6,526271E-3
-1,301243E-2
-1,560690E-2
-1,820136E-2
-2,987645E-2
-3,247092E-2
-2,955215E-2
-2,306598E-2
-3,182230E-2
-3,863277E-2
-3,603831E-2
-3,636262E-2
-4,220016E-2
-4,025431E-2
-3,214661E-2
-3,733554E-2
-4,674048E-2
-4,317309E-2
-3,733554E-2
-4,317309E-2
-4,965925E-2
-4,803771E-2
-4,609186E-2
-5,257802E-2
-4,674048E-2
-3,960570E-2
-3,733554E-2
-4,414601E-2
-4,738909E-2
-4,187585E-2
-4,349739E-2
-4,447032E-2
-3,830846E-2
-2,695768E-2
-3,117369E-2
-3,733554E-2
-3,020076E-2
-2,144444E-2
-2,274168E-2
-2,371460E-2
-1,593121E-2
-1,593121E-2
-2,468752E-2
-2,403891E-2
-1,657982E-2
-1,398536E-2
-1,560690E-2
-1,657982E-2
-1,430967E-2
-2,112014E-2
-2,144444E-2
-1,593121E-2
-9,120736E-3
-1,495828E-2
-1,982290E-2
-1,625551E-2
-1,009366E-2
-1,690413E-2
-1,722844E-2
-1,074228E-2
-1,074228E-2
-1,820136E-2
-1,593121E-2
-8,472120E-3
-1,203951E-2
-1,301243E-2
-1,106658E-2
-7,174888E-3
-1,690413E-2
-1,917429E-2
-1,430967E-2
-1,041797E-2
-1,755275E-2
-1,722844E-2
-1,398536E-2
-1,560690E-2
-2,241737E-2
-2,274168E-2
-2,566045E-2
-4,090293E-2
-5,257802E-2
-4,674048E-2
-3,798416E-2
-4,284878E-2
-4,447032E-2
-4,187585E-2
-4,511893E-2
-5,452387E-2
-5,549679E-2
-4,965925E-2
-4,576755E-2
-4,868632E-2
-4,447032E-2
-3,701123E-2
-3,960570E-2
-3,636262E-2
-2,598476E-2
-1,690413E-2
-1,982290E-2
-2,144444E-2
-1,625551E-2
-1,398536E-2
-1,787705E-2
-1,625551E-2
-4,904731E-3
-5,877655E-3
-1,203951E-2
-8,472120E-3
-2,958882E-3
-7,823504E-3
-8,147812E-3
-3,931807E-3
-1,985958E-3
-8,147812E-3
-4,256115E-3
-1,337342E-3
2,878663E-3
-4,580423E-3
-6,526271E-3
-3,607499E-3
-8,147812E-3
-1,171520E-2
-8,147812E-3
1,581431E-3
-2,634574E-3
-9,769352E-3
-5,877655E-3
-1,985958E-3
-7,174888E-3
-9,120736E-3
-3,931807E-3
-1,661650E-3
-1,009366E-2
-5,229039E-3
1,581431E-3
-4,010948E-5
-2,310266E-3
-1,985958E-3
-1,013034E-3
-6,201963E-3
-7,174888E-3
-2,634574E-3
2,230047E-3
-1,985958E-3
-4,904731E-3
-4,256115E-3
-2,634574E-3
-7,174888E-3
-6,201963E-3
-3,644176E-4
-4,904731E-3
-1,074228E-2
-6,201963E-3
1,257123E-3
-2,634574E-3
-5,229039E-3
-1,337342E-3
2,841986E-4
-9,769352E-3
-4,904731E-3
3,202971E-3
8,067593E-3
2,841986E-4
-2,310266E-3
1,581431E-3
3,202971E-3
-1,013034E-3
2,554355E-3
1,195929E-2
8,716209E-3
3,202971E-3
4,175896E-3
1,033775E-2
2,230047E-3
-6,887257E-4
4,500204E-3
6,121744E-3
-3,931807E-3
-1,337342E-3
3,527280E-3
4,824512E-3
-1,013034E-3
-6,887257E-4
9,328148E-4
-4,580423E-3
-5,229039E-3
-6,887257E-4
7,094669E-3
9,328148E-4
-1,013034E-3
4,175896E-3
7,418977E-3
2,230047E-3
2,554355E-3
9,040517E-3
9,040517E-3
-2,310266E-3
5,473128E-3
2,006699E-2
1,974268E-2
1,649960E-2
1,844545E-2
1,747253E-2
1,001344E-2
1,358083E-2
2,039130E-2
2,720177E-2
2,298577E-2
2,233715E-2
2,849900E-2
2,785039E-2
2,363438E-2
2,655315E-2
3,336362E-2
2,785039E-2
1,941838E-2
2,395869E-2
3,012054E-2
2,525592E-2
2,460731E-2
3,336362E-2
3,530947E-2
2,493161E-2
2,752608E-2
3,303932E-2
3,303932E-2
3,239070E-2
3,239070E-2
3,498517E-2
2,947193E-2
3,012054E-2
3,336362E-2
3,984979E-2
3,239070E-2
2,720177E-2
3,141778E-2
3,271501E-2
2,525592E-2
2,785039E-2
3,855255E-2
3,660671E-2
2,687746E-2
2,849900E-2
3,401224E-2
3,044485E-2
2,947193E-2
3,466086E-2
3,952548E-2
3,433655E-2
3,725532E-2
4,309287E-2
4,795749E-2
4,211994E-2
4,179564E-2
4,503872E-2
4,601164E-2
4,082271E-2
4,211994E-2
4,017409E-2
2,395869E-2
1,649960E-2
2,363438E-2
2,590454E-2
2,103992E-2
1,876976E-2
2,168853E-2
1,974268E-2
7,094669E-3
9,689133E-3
1,649960E-2
1,812114E-2
1,390514E-2
1,714822E-2
2,687746E-2
2,395869E-2
2,752608E-2
3,563378E-2
4,341718E-2
4,082271E-2
4,017409E-2
4,601164E-2
5,055195E-2
4,666026E-2
5,055195E-2
6,060550E-2
5,703812E-2
4,990334E-2
5,217349E-2
5,963258E-2
5,703812E-2
5,768673E-2
6,255135E-2
6,709167E-2
5,574088E-2
5,930827E-2
6,579443E-2
6,936182E-2
5,930827E-2
5,282211E-2
5,444365E-2
5,282211E-2
5,055195E-2
5,217349E-2
6,092981E-2
5,801104E-2
4,860611E-2
5,055195E-2
5,217349E-2
5,022765E-2
5,801104E-2
6,676736E-2
6,676736E-2
5,833535E-2
6,157843E-2
6,968613E-2
7,130767E-2
6,838890E-2
7,260490E-2
7,714522E-2
7,098336E-2
7,098336E-2
7,422644E-2
7,909107E-2
7,552368E-2
7,552368E-2
8,006399E-2
8,298276E-2
7,844245E-2
8,946893E-2
1,124948E-1
1,257914E-1
1,420068E-1
1,530333E-1
1,549792E-1
1,455742E-1
1,332505E-1
1,264400E-1
1,257914E-1
1,144406E-1
1,079545E-1
1,063329E-1
1,030899E-1
8,525292E-2
6,806459E-2
5,282211E-2
2,979624E-2
8,716209E-3
-3,607499E-3
-3,283190E-3
-1,560690E-2
-2,663337E-2
-2,533614E-2
-2,112014E-2
-2,403891E-2
-1,625551E-2
-2,958882E-3
1,257123E-3
-2,310266E-3
5,473128E-3
1,325652E-2
1,325652E-2
1,520237E-2
1,974268E-2
2,720177E-2
2,136422E-2
2,266146E-2
3,012054E-2
3,725532E-2
3,336362E-2
2,979624E-2
3,174208E-2
3,303932E-2
3,239070E-2
3,693101E-2
4,730887E-2
4,374148E-2
3,693101E-2
4,082271E-2
4,730887E-2
4,374148E-2
4,374148E-2
4,568733E-2
3,206639E-2
1,033775E-2
1,228360E-2
2,168853E-2
2,752608E-2
2,103992E-2
1,747253E-2
1,649960E-2
8,067593E-3
4,824512E-3
7,418977E-3
1,325652E-2
9,040517E-3
5,797436E-3
1,033775E-2
1,552668E-2
1,131067E-2
1,617530E-2
2,979624E-2
2,979624E-2
2,525592E-2
3,141778E-2
3,855255E-2
3,530947E-2
2,914762E-2
3,303932E-2
3,628240E-2
2,882331E-2
3,076916E-2
3,563378E-2
4,082271E-2
3,336362E-2
3,109347E-2
3,466086E-2
3,401224E-2
3,044485E-2
2,947193E-2
3,660671E-2
3,336362E-2
2,331007E-2
2,558023E-2
3,076916E-2
2,687746E-2
2,785039E-2
2,947193E-2
3,044485E-2
2,331007E-2
2,331007E-2
2,849900E-2
3,012054E-2
2,525592E-2
2,525592E-2
2,914762E-2
2,298577E-2
2,071561E-2
2,395869E-2
2,849900E-2
2,493161E-2
2,039130E-2
2,266146E-2
2,590454E-2
1,909407E-2
1,941838E-2
2,428300E-2
2,233715E-2
7,418977E-3
9,364825E-3
1,520237E-2
1,195929E-2
9,689133E-3
9,689133E-3
1,098637E-2
4,824512E-3
-3,644176E-4
4,824512E-3
1,131067E-2
-3,644176E-4
-5,229039E-3
2,841986E-4
1,905739E-3
-3,931807E-3
-4,580423E-3
4,824512E-3
3,202971E-3
-2,958882E-3
3,527280E-3
1,260791E-2
1,581431E-3
-4,904731E-3
-4,904731E-3
-9,120736E-3
-2,695768E-2
-2,533614E-2
6,085067E-4
4,957903E-2
1,050357E-1
1,673029E-1
2,571362E-1
3,998318E-1
5,762554E-1
7,672729E-1
9,861809E-1
1,163253E+0
1,247898E+0
1,235898E+0
1,161632E+0
1,036124E+0
8,992663E-1
7,653270E-1
6,398198E-1
5,156098E-1
3,823191E-1
2,217866E-1
3,303932E-2
-1,955979E-1
-4,511527E-1
-7,096262E-1
-9,590191E-1
-1,155226E+0
-1,280408E+0
-1,325812E+0
-1,320623E+0
-1,268733E+0
-1,181170E+0
-1,072203E+0
-9,512357E-1
-8,215125E-1
-6,904920E-1
-5,760113E-1
-4,887724E-1
-4,063981E-1
-3,324559E-1
-2,805666E-1
-2,397038E-1
-1,988410E-1
-1,677074E-1
-1,521406E-1
-1,313849E-1
-1,083590E-1
-8,954914E-2
-8,241437E-2
-6,684758E-2
-4,382170E-2
-3,311954E-2
-2,339029E-2
-6,201963E-3
1,779684E-2
2,201284E-2
2,071561E-2
2,849900E-2
3,563378E-2
2,947193E-2
3,044485E-2
3,433655E-2
3,725532E-2
3,239070E-2
3,206639E-2
3,757963E-2
3,790394E-2
3,336362E-2
3,206639E-2
3,336362E-2
2,622885E-2
2,168853E-2
2,395869E-2
2,979624E-2
2,266146E-2
1,941838E-2
2,071561E-2
1,585099E-2
3,527280E-3
1,581431E-3
1,098637E-2
9,689133E-3
1,905739E-3
1,905739E-3
3,527280E-3
-4,256115E-3
-1,985958E-3
2,230047E-3
6,446052E-3
-4,256115E-3
-4,010948E-5
1,066206E-2
1,747253E-2
7,418977E-3
4,500204E-3
1,228360E-2
1,033775E-2
1,163498E-2
1,422945E-2
1,876976E-2
1,682391E-2
1,195929E-2
1,552668E-2
1,941838E-2
1,195929E-2
1,487806E-2
2,395869E-2
2,071561E-2
8,067593E-3
6,770361E-3
1,195929E-2
1,455375E-2
1,422945E-2
1,293221E-2
1,747253E-2
1,228360E-2
1,779684E-2
1,585099E-2
1,682391E-2
2,103992E-2
2,687746E-2
3,498517E-2
3,433655E-2
3,466086E-2
4,276856E-2
5,120057E-2
4,925472E-2
4,763318E-2
5,995689E-2
7,130767E-2
6,871321E-2
7,260490E-2
8,006399E-2
7,909107E-2
6,709167E-2
7,260490E-2
8,363138E-2
8,882031E-2
8,590154E-2
8,882031E-2
9,336062E-2
9,206339E-2
9,271201E-2
9,238770E-2
1,024412E-1
1,053600E-1
1,073059E-1
1,128191E-1
1,231970E-1
1,212511E-1
1,254671E-1
1,377908E-1
1,423311E-1
1,351964E-1
1,426555E-1
1,520604E-1
1,562764E-1
1,501145E-1
1,491416E-1
1,543305E-1
1,497902E-1
1,501145E-1
1,556278E-1
1,624382E-1
1,562764E-1
1,527090E-1
1,517361E-1
1,553035E-1
1,510875E-1
1,501145E-1
1,578979E-1
1,572493E-1
1,475201E-1
1,491416E-1
1,566007E-1
1,559521E-1
1,546549E-1
1,562764E-1
1,549792E-1
1,455742E-1
1,458985E-1
1,504388E-1
1,530333E-1
1,436284E-1
1,374665E-1
1,410339E-1
1,400610E-1
1,332505E-1
1,345478E-1
1,381151E-1
1,316290E-1
1,228727E-1
1,212511E-1
1,231970E-1
1,141163E-1
1,108733E-1
1,102246E-1
1,079545E-1
9,757663E-2
9,854955E-2
1,030899E-1
9,984678E-2
9,627940E-2
9,271201E-2
9,465786E-2
8,752308E-2
8,557723E-2
8,622584E-2
9,271201E-2
8,946893E-2
8,719877E-2
9,206339E-2
9,530647E-2
8,460430E-2
8,168553E-2
9,044185E-2
9,076616E-2
7,844245E-2
8,006399E-2
8,590154E-2
8,071261E-2
7,682091E-2
7,909107E-2
7,487506E-2
5,217349E-2
4,244425E-2
4,568733E-2
5,152488E-2
4,406579E-2
3,693101E-2
3,757963E-2
3,174208E-2
2,785039E-2
2,882331E-2
3,336362E-2
2,525592E-2
1,812114E-2
2,493161E-2
3,174208E-2
3,076916E-2
3,401224E-2
4,244425E-2
4,763318E-2
3,822825E-2
4,114702E-2
5,282211E-2
5,898396E-2
5,574088E-2
5,995689E-2
6,222705E-2
5,606519E-2
5,671381E-2
5,995689E-2
6,741597E-2
5,995689E-2
5,541658E-2
6,157843E-2
6,482151E-2
6,060550E-2
5,963258E-2
6,676736E-2
6,417289E-2
5,574088E-2
5,833535E-2
6,190274E-2
5,541658E-2
5,217349E-2
5,314642E-2
5,184919E-2
4,114702E-2
4,049840E-2
4,211994E-2
4,147133E-2
2,979624E-2
2,460731E-2
2,590454E-2
2,006699E-2
1,293221E-2
1,001344E-2
1,487806E-2
6,770361E-3
-2,958882E-3
-3,931807E-3
-3,607499E-3
-1,106658E-2
-1,268813E-2
-1,041797E-2
-1,074228E-2
-2,501183E-2
-2,825491E-2
-2,371460E-2
-2,598476E-2
-3,376815E-2
-3,409246E-2
-3,409246E-2
-4,284878E-2
-4,771340E-2
-4,576755E-2
-4,090293E-2
-4,933494E-2
-5,549679E-2
-5,419956E-2
-5,517249E-2
-6,392880E-2
-6,295588E-2
-5,646972E-2
-5,841557E-2
-6,490173E-2
-6,003711E-2
-4,868632E-2
-4,544324E-2
-4,349739E-2
-3,765985E-2
-4,284878E-2
-5,938849E-2
-5,160510E-2
-3,474108E-2
-2,079583E-2
-1,884998E-2
-1,593121E-2
-1,236382E-2
-1,041797E-2
-1,203951E-2
-1,041797E-2
-1,661650E-3
-2,634574E-3
-7,174888E-3
-6,887257E-4
7,418977E-3
2,841986E-4
-1,337342E-3
2,230047E-3
2,841986E-4
-1,268813E-2
-1,106658E-2
-5,553347E-3
-6,201963E-3
-1,722844E-2
-2,047152E-2
-2,112014E-2
-2,857922E-2
-3,279523E-2
-3,279523E-2
-2,825491E-2
-3,279523E-2
-3,960570E-2
-3,636262E-2
-3,441677E-2
-4,155155E-2
-4,901063E-2
-4,609186E-2
-4,576755E-2
-5,646972E-2
-5,225371E-2
-4,706478E-2
-4,836202E-2
-5,160510E-2
-5,192940E-2
-5,128079E-2
-6,068572E-2
-6,295588E-2
-6,101003E-2
-6,068572E-2
-7,138789E-2
-7,398236E-2
-6,652327E-2
-6,360450E-2
-6,846912E-2
-6,814481E-2
-6,068572E-2
-6,555034E-2
-7,430666E-2
-7,041497E-2
-6,036142E-2
-6,165865E-2
-6,003711E-2
-5,063217E-2
-4,933494E-2
-5,387525E-2
-4,674048E-2
-3,895708E-2
-3,441677E-2
-3,603831E-2
-3,084938E-2
-2,241737E-2
-2,857922E-2
-3,117369E-2
-2,468752E-2
-1,463397E-2
-2,079583E-2
-2,274168E-2
-2,047152E-2
-1,657982E-2
-1,917429E-2
-1,690413E-2
-8,796428E-3
-7,499196E-3
-1,528259E-2
-1,463397E-2
-7,499196E-3
-9,120736E-3
-1,236382E-2
-7,823504E-3
-2,958882E-3
-7,823504E-3
-7,174888E-3
-9,769352E-3
-8,796428E-3
-1,074228E-2
-1,203951E-2
-7,823504E-3
-1,171520E-2
-1,560690E-2
-1,106658E-2
-7,499196E-3
-1,203951E-2
-2,339029E-2
-2,501183E-2
-2,112014E-2
-2,566045E-2
-2,468752E-2
-2,403891E-2
-1,982290E-2
-2,987645E-2
-3,117369E-2
-2,890353E-2
-3,376815E-2
-3,960570E-2
-4,090293E-2
-3,733554E-2
-3,830846E-2
-4,187585E-2
-3,863277E-2
-3,052507E-2
-3,247092E-2
-3,733554E-2
-3,052507E-2
-2,306598E-2
-2,987645E-2
-2,955215E-2
-2,176875E-2
-2,079583E-2
-2,598476E-2
-2,079583E-2
-1,366105E-2
-1,106658E-2
-1,495828E-2
-1,268813E-2
-5,229039E-3
-8,796428E-3
-1,009366E-2
-6,201963E-3
-1,985958E-3
-9,120736E-3
-1,463397E-2
-1,398536E-2
-1,236382E-2
-1,463397E-2
-1,139089E-2
-2,634574E-3
-9,769352E-3
-1,722844E-2
-1,463397E-2
-8,796428E-3
-1,463397E-2
-1,560690E-2
-9,120736E-3
-9,445044E-3
-1,560690E-2
-1,171520E-2
-4,256115E-3
-5,229039E-3
-7,823504E-3
-6,201963E-3
-1,985958E-3
-9,120736E-3
-8,147812E-3
-2,958882E-3
1,905739E-3
-3,931807E-3
-6,526271E-3
-4,256115E-3
-4,580423E-3
-7,823504E-3
-8,472120E-3
-3,283190E-3
-6,526271E-3
-1,366105E-2
-1,074228E-2
-7,174888E-3
-1,398536E-2
-1,301243E-2
-7,499196E-3
-8,796428E-3
-1,982290E-2
-2,079583E-2
-1,430967E-2
-1,203951E-2
-1,690413E-2
-1,787705E-2
-1,495828E-2
-1,949860E-2
-1,820136E-2
-1,236382E-2
-3,931807E-3
-8,147812E-3
-1,203951E-2
-5,553347E-3
1,257123E-3
-3,283190E-3
-1,661650E-3
7,743285E-3
1,163498E-2
3,527280E-3
8,391901E-3
1,779684E-2
1,714822E-2
1,585099E-2
1,812114E-2
2,103992E-2
9,689133E-3
6,770361E-3
1,293221E-2
1,714822E-2
1,066206E-2
1,228360E-2
1,552668E-2
1,098637E-2
3,202971E-3
3,851588E-3
1,033775E-2
1,001344E-2
2,554355E-3
7,418977E-3
1,390514E-2
1,098637E-2
1,163498E-2
1,617530E-2
1,909407E-2
1,066206E-2
1,260791E-2
1,812114E-2
2,298577E-2
2,331007E-2
2,331007E-2
2,979624E-2
2,266146E-2
2,006699E-2
2,428300E-2
3,076916E-2
2,558023E-2
2,460731E-2
2,882331E-2
2,817469E-2
2,331007E-2
2,622885E-2
3,466086E-2
3,239070E-2
2,233715E-2
2,558023E-2
3,401224E-2
3,012054E-2
2,849900E-2
3,206639E-2
3,141778E-2
1,552668E-2
1,195929E-2
1,714822E-2
2,331007E-2
2,039130E-2
1,909407E-2
2,298577E-2
1,682391E-2
1,325652E-2
1,779684E-2
2,428300E-2
1,844545E-2
1,131067E-2
1,649960E-2
2,493161E-2
2,103992E-2
2,460731E-2
2,752608E-2
3,368793E-2
2,395869E-2
2,460731E-2
2,979624E-2
2,785039E-2
1,974268E-2
1,876976E-2
2,168853E-2
1,812114E-2
1,455375E-2
1,649960E-2
2,460731E-2
1,714822E-2
7,743285E-3
1,195929E-2
1,552668E-2
1,098637E-2
1,163498E-2
1,844545E-2
1,909407E-2
1,033775E-2
1,487806E-2
2,331007E-2
2,233715E-2
1,974268E-2
2,525592E-2
2,947193E-2
1,876976E-2
2,071561E-2
2,655315E-2
3,271501E-2
2,785039E-2
2,622885E-2
3,076916E-2
2,914762E-2
2,720177E-2
2,882331E-2
3,660671E-2
3,012054E-2
1,974268E-2
2,363438E-2
2,558023E-2
1,390514E-2
9,040517E-3
1,325652E-2
1,422945E-2
6,770361E-3
8,067593E-3
1,260791E-2
9,689133E-3
2,554355E-3
3,202971E-3
6,770361E-3
-6,887257E-4
6,085067E-4
8,067593E-3
1,585099E-2
1,390514E-2
1,585099E-2
2,039130E-2
1,909407E-2
1,876976E-2
2,395869E-2
3,530947E-2
3,303932E-2
2,558023E-2
2,979624E-2
3,563378E-2
3,174208E-2
3,368793E-2
4,114702E-2
4,341718E-2
3,368793E-2
3,530947E-2
4,244425E-2
4,276856E-2
3,628240E-2
3,466086E-2
3,530947E-2
2,266146E-2
1,909407E-2
2,266146E-2
3,141778E-2
2,558023E-2
1,649960E-2
1,682391E-2
2,168853E-2
1,293221E-2
1,358083E-2
2,395869E-2
2,947193E-2
2,720177E-2
3,433655E-2
4,536302E-2
5,736242E-2
6,936182E-2
8,817169E-2
1,157379E-1
1,154136E-1
1,186567E-1
1,196296E-1
1,154136E-1
1,008197E-1
9,498216E-2
9,303631E-2
8,557723E-2
7,552368E-2
6,936182E-2
6,547013E-2
4,601164E-2
1,520237E-2
-6,526271E-3
-1,982290E-2
-3,636262E-2
-4,674048E-2
-5,128079E-2
-5,419956E-2
-6,749619E-2
-6,522604E-2
-5,971280E-2
-5,225371E-2
-5,322664E-2
-4,771340E-2
-3,798416E-2
-3,571400E-2
-3,409246E-2
-2,436322E-2
-1,171520E-2
-1,333674E-2
-1,625551E-2
-9,120736E-3
-4,904731E-3
-6,526271E-3
-2,958882E-3
5,797436E-3
6,446052E-3
2,841986E-4
7,743285E-3
1,487806E-2
1,260791E-2
1,163498E-2
1,358083E-2
1,876976E-2
1,293221E-2
1,325652E-2
1,747253E-2
2,071561E-2
1,131067E-2
1,905739E-3
7,094669E-3
8,716209E-3
4,824512E-3
5,473128E-3
9,040517E-3
3,202971E-3
-6,201963E-3
-3,283190E-3
4,824512E-3
-4,010948E-5
2,841986E-4
4,824512E-3
2,554355E-3
-7,174888E-3
-1,985958E-3
9,040517E-3
1,358083E-2
1,098637E-2
1,422945E-2
1,876976E-2
1,195929E-2
9,689133E-3
1,487806E-2
2,363438E-2
1,714822E-2
1,358083E-2
1,812114E-2
2,006699E-2
1,552668E-2
1,682391E-2
1,876976E-2
1,001344E-2
-3,644176E-4
1,905739E-3
7,418977E-3
2,230047E-3
3,202971E-3
5,797436E-3
5,148820E-3
-7,499196E-3
-6,201963E-3
2,841986E-4
2,554355E-3
-1,661650E-3
-6,850580E-3
-3,607499E-3
-3,644176E-4
2,230047E-3
8,391901E-3
1,098637E-2
-4,010948E-5
-2,958882E-3
6,121744E-3
1,390514E-2
1,131067E-2
1,163498E-2
1,487806E-2
1,812114E-2
1,066206E-2
1,682391E-2
2,103992E-2
1,585099E-2
7,094669E-3
6,121744E-3
1,131067E-2
8,067593E-3
8,716209E-3
9,364825E-3
1,358083E-2
4,175896E-3
-3,607499E-3
-2,958882E-3
-6,201963E-3
-1,657982E-2
-1,106658E-2
-1,337342E-3
-5,553347E-3
-1,463397E-2
-9,445044E-3
-1,013034E-3
-3,931807E-3
-5,877655E-3
-1,661650E-3
6,085067E-4
-5,553347E-3
-3,931807E-3
3,202971E-3
7,743285E-3
-3,283190E-3
-1,203951E-2
-7,823504E-3
-4,904731E-3
-7,174888E-3
-8,147812E-3
-5,553347E-3
-1,690413E-2
-3,279523E-2
-3,830846E-2
-2,922784E-2
-9,445044E-3
4,503872E-2
1,202782E-1
1,948691E-1
3,018907E-1
4,689094E-1
6,592783E-1
8,593764E-1
1,073095E+0
1,237520E+0
1,279031E+0
1,199900E+0
1,096770E+0
9,793704E-1
8,509444E-1
7,043571E-1
5,756068E-1
4,507482E-1
2,967018E-1
1,131434E-1
-9,246792E-2
-3,249968E-1
-5,915781E-1
-8,594565E-1
-1,079662E+0
-1,237924E+0
-1,336514E+0
-1,368620E+0
-1,340405E+0
-1,262896E+0
-1,161712E+0
-1,036204E+0
-9,016166E-1
-7,618398E-1
-6,392514E-1
-5,328783E-1
-4,362345E-1
-3,577519E-1
-2,958091E-1
-2,448927E-1
-1,991653E-1
-1,690046E-1
-1,521406E-1
-1,261960E-1
-1,028458E-1
-8,857622E-2
-6,652327E-2
-4,155155E-2
-2,533614E-2
-1,917429E-2
-4,010948E-5
2,039130E-2
3,466086E-2
4,147133E-2
5,087626E-2
6,547013E-2
6,871321E-2
7,130767E-2
7,876676E-2
8,946893E-2
8,492861E-2
8,071261E-2
8,622584E-2
9,141477E-2
8,363138E-2
8,103691E-2
8,590154E-2
8,622584E-2
7,519937E-2
7,357783E-2
7,811814E-2
7,519937E-2
6,968613E-2
6,806459E-2
6,838890E-2
6,125412E-2
5,509227E-2
5,282211E-2
5,379503E-2
4,666026E-2
4,341718E-2
4,795749E-2
4,957903E-2
4,276856E-2
4,244425E-2
4,536302E-2
4,341718E-2
3,660671E-2
3,433655E-2
3,109347E-2
2,103992E-2
1,617530E-2
2,266146E-2
2,752608E-2
1,844545E-2
1,487806E-2
1,812114E-2
1,779684E-2
8,716209E-3
7,418977E-3
1,001344E-2
1,001344E-2
1,455375E-2
1,909407E-2
2,655315E-2
2,136422E-2
2,103992E-2
2,979624E-2
3,822825E-2
3,595809E-2
3,822825E-2
4,828180E-2
5,606519E-2
4,893041E-2
5,347073E-2
6,028120E-2
5,930827E-2
5,638950E-2
5,768673E-2
6,125412E-2
5,087626E-2
5,120057E-2
5,638950E-2
6,190274E-2
5,411934E-2
4,633595E-2
4,795749E-2
4,698456E-2
3,757963E-2
3,239070E-2
3,271501E-2
2,817469E-2
2,233715E-2
2,493161E-2
3,012054E-2
2,331007E-2
2,103992E-2
2,395869E-2
2,395869E-2
1,487806E-2
1,520237E-2
1,909407E-2
1,779684E-2
1,422945E-2
1,682391E-2
2,136422E-2
1,552668E-2
1,293221E-2
1,844545E-2
2,817469E-2
2,201284E-2
1,260791E-2
1,552668E-2
1,941838E-2
1,422945E-2
1,941838E-2
2,914762E-2
2,720177E-2
2,071561E-2
2,590454E-2
3,401224E-2
3,628240E-2
3,595809E-2
3,855255E-2
4,276856E-2
3,466086E-2
3,466086E-2
4,082271E-2
4,730887E-2
3,530947E-2
3,174208E-2
2,655315E-2
1,195929E-2
-4,904731E-3
-9,120736E-3
6,121744E-3
5,148820E-3
-5,553347E-3
-5,229039E-3
-3,931807E-3
-1,495828E-2
-1,560690E-2
-1,301243E-2
-8,472120E-3
-1,301243E-2
-6,526271E-3
5,473128E-3
8,391901E-3
1,131067E-2
1,909407E-2
2,817469E-2
2,298577E-2
2,395869E-2
2,979624E-2
4,179564E-2
3,563378E-2
3,076916E-2
3,368793E-2
3,952548E-2
3,563378E-2
3,952548E-2
4,503872E-2
4,406579E-2
3,530947E-2
3,952548E-2
4,633595E-2
4,406579E-2
4,341718E-2
4,503872E-2
4,860611E-2
3,855255E-2
3,498517E-2
3,498517E-2
3,595809E-2
2,655315E-2
2,071561E-2
2,298577E-2
2,266146E-2
1,682391E-2
1,909407E-2
2,266146E-2
2,039130E-2
1,228360E-2
1,325652E-2
2,136422E-2
2,168853E-2
2,460731E-2
3,336362E-2
3,790394E-2
2,979624E-2
3,044485E-2
3,920117E-2
4,925472E-2
4,568733E-2
4,147133E-2
4,211994E-2
4,179564E-2
3,920117E-2
4,244425E-2
5,444365E-2
5,703812E-2
5,087626E-2
5,022765E-2
5,768673E-2
5,444365E-2
5,801104E-2
6,871321E-2
7,325352E-2
6,741597E-2
7,487506E-2
8,590154E-2
9,206339E-2
9,109047E-2
9,368493E-2
9,887386E-2
9,660370E-2
9,952248E-2
1,060086E-1
1,157379E-1
1,105490E-1
1,063329E-1
1,124948E-1
1,154136E-1
1,141163E-1
1,167108E-1
1,261157E-1
1,257914E-1
1,160622E-1
1,170351E-1
1,115219E-1
9,336062E-2
9,173908E-2
9,919817E-2
1,027656E-1
9,206339E-2
8,979323E-2
8,817169E-2
8,719877E-2
7,811814E-2
7,260490E-2
7,617229E-2
7,292921E-2
6,903752E-2
7,357783E-2
8,330707E-2
7,973968E-2
7,390214E-2
8,006399E-2
8,363138E-2
7,779383E-2
8,038830E-2
8,492861E-2
8,492861E-2
7,325352E-2
7,195629E-2
7,325352E-2
6,871321E-2
5,898396E-2
5,347073E-2
5,768673E-2
5,801104E-2
5,574088E-2
5,541658E-2
5,671381E-2
5,314642E-2
5,217349E-2
5,703812E-2
6,255135E-2
6,125412E-2
6,968613E-2
8,492861E-2
8,622584E-2
7,682091E-2
7,941537E-2
9,206339E-2
9,919817E-2
1,056843E-1
1,150893E-1
1,254671E-1
1,215754E-1
1,244942E-1
1,338991E-1
1,397367E-1
1,338991E-1
1,345478E-1
1,387638E-1
1,387638E-1
1,342234E-1
1,358450E-1
1,416825E-1
1,316290E-1
1,196296E-1
1,202782E-1
1,238456E-1
1,124948E-1
1,076302E-1
1,027656E-1
9,627940E-2
8,363138E-2
8,071261E-2
8,298276E-2
8,168553E-2
7,033475E-2
6,871321E-2
6,871321E-2
5,995689E-2
5,801104E-2
5,865966E-2
6,384859E-2
5,801104E-2
5,087626E-2
5,411934E-2
5,574088E-2
4,601164E-2
4,439010E-2
4,990334E-2
4,893041E-2
3,757963E-2
3,984979E-2
3,401224E-2
1,422945E-2
4,500204E-3
5,473128E-3
9,364825E-3
-1,013034E-3
-5,229039E-3
-3,931807E-3
-1,985958E-3
-1,366105E-2
-1,982290E-2
-2,176875E-2
-2,241737E-2
-2,566045E-2
-2,403891E-2
-1,495828E-2
-1,463397E-2
-1,917429E-2
-1,203951E-2
-3,607499E-3
-8,796428E-3
-8,796428E-3
-2,310266E-3
-3,644176E-4
-1,041797E-2
-7,823504E-3
-1,985958E-3
-4,904731E-3
-1,268813E-2
-1,398536E-2
-8,472120E-3
-1,009366E-2
-1,560690E-2
-1,430967E-2
-5,877655E-3
-1,009366E-2
-1,593121E-2
-1,333674E-2
-9,769352E-3
-1,528259E-2
-1,657982E-2
-1,074228E-2
-1,106658E-2
-2,047152E-2
-1,884998E-2
-1,074228E-2
-1,171520E-2
-1,949860E-2
-2,339029E-2
-2,857922E-2
-5,776695E-2
-7,690113E-2
-7,463097E-2
-6,490173E-2
-7,398236E-2
-8,403591E-2
-8,857622E-2
-9,668392E-2
-1,086833E-1
-1,135479E-1
-1,128993E-1
-1,180883E-1
-1,239258E-1
-1,167910E-1
-1,067375E-1
-1,051159E-1
-1,028458E-1
-9,181930E-2
-8,565745E-2
-9,052207E-2
-8,014421E-2
-6,879343E-2
-6,101003E-2
-6,133434E-2
-5,809126E-2
-5,030786E-2
-5,128079E-2
-5,225371E-2
-4,511893E-2
-3,279523E-2
-3,214661E-2
-3,344384E-2
-2,955215E-2
-3,311954E-2
-3,895708E-2
-3,409246E-2
-2,339029E-2
-2,014721E-2
-3,020076E-2
-2,728199E-2
-1,722844E-2
-1,820136E-2
-1,852567E-2
-1,495828E-2
-1,139089E-2
-1,593121E-2
-1,301243E-2
-6,526271E-3
1,257123E-3
-1,985958E-3
-1,013034E-3
7,094669E-3
6,770361E-3
7,743285E-3
1,163498E-2
1,974268E-2
1,909407E-2
1,358083E-2
1,747253E-2
2,266146E-2
1,876976E-2
2,006699E-2
2,558023E-2
2,493161E-2
1,552668E-2
1,747253E-2
2,266146E-2
1,876976E-2
1,552668E-2
1,585099E-2
1,682391E-2
9,364825E-3
9,364825E-3
1,293221E-2
1,909407E-2
8,067593E-3
1,257123E-3
1,257123E-3
-1,337342E-3
-2,310266E-3
1,257123E-3
9,364825E-3
7,418977E-3
-1,337342E-3
-4,010948E-5
3,851588E-3
6,085067E-4
-2,310266E-3
2,230047E-3
3,527280E-3
-4,904731E-3
-1,661650E-3
3,851588E-3
4,824512E-3
2,878663E-3
1,257123E-3
2,230047E-3
-2,634574E-3
-3,931807E-3
2,878663E-3
1,066206E-2
5,797436E-3
2,230047E-3
5,797436E-3
9,364825E-3
5,797436E-3
7,094669E-3
1,487806E-2
1,358083E-2
6,446052E-3
1,098637E-2
2,136422E-2
2,039130E-2
1,617530E-2
1,714822E-2
1,812114E-2
1,293221E-2
1,390514E-2
1,779684E-2
2,298577E-2
1,714822E-2
1,163498E-2
1,747253E-2
1,876976E-2
1,293221E-2
1,520237E-2
2,331007E-2
1,844545E-2
1,066206E-2
1,228360E-2
1,974268E-2
1,358083E-2
1,228360E-2
1,714822E-2
1,974268E-2
8,716209E-3
9,040517E-3
1,390514E-2
1,422945E-2
9,040517E-3
1,001344E-2
1,228360E-2
8,067593E-3
5,148820E-3
4,824512E-3
1,260791E-2
5,473128E-3
2,230047E-3
3,527280E-3
4,500204E-3
-4,580423E-3
-7,499196E-3
-2,634574E-3
-6,526271E-3
-1,398536E-2
-1,106658E-2
-6,850580E-3
-1,430967E-2
-1,657982E-2
-1,139089E-2
-1,106658E-2
-2,079583E-2
-1,949860E-2
-1,430967E-2
-1,236382E-2
-1,722844E-2
-1,722844E-2
-1,366105E-2
-1,820136E-2
-2,014721E-2
-1,884998E-2
-1,560690E-2
-2,955215E-2
-4,544324E-2
-5,646972E-2
-6,717189E-2
-7,463097E-2
-6,782050E-2
-5,938849E-2
-6,684758E-2
-8,598175E-2
-8,663037E-2
-8,273867E-2
-8,760330E-2
-9,019776E-2
-8,306298E-2
-7,690113E-2
-8,306298E-2
-7,787405E-2
-6,587465E-2
-5,387525E-2
-5,517249E-2
-5,128079E-2
-4,155155E-2
-3,928139E-2
-4,317309E-2
-3,701123E-2
-2,825491E-2
-2,825491E-2
-3,636262E-2
-3,311954E-2
-2,663337E-2
-3,311954E-2
-3,506538E-2
-2,630907E-2
-2,598476E-2
-3,603831E-2
-3,344384E-2
-2,501183E-2
-2,339029E-2
-2,533614E-2
-2,695768E-2
-2,241737E-2
-2,403891E-2
-2,501183E-2
-2,047152E-2
-1,171520E-2
-1,722844E-2
-2,112014E-2
-2,014721E-2
-1,787705E-2
-2,371460E-2
-2,922784E-2
-3,409246E-2
-4,544324E-2
-5,646972E-2
-5,063217E-2
-4,576755E-2
-5,063217E-2
-5,517249E-2
-5,841557E-2
-5,646972E-2
-6,392880E-2
-6,198296E-2
-5,484818E-2
-4,771340E-2
-4,868632E-2
-4,479463E-2
-3,603831E-2
-3,149799E-2
-3,117369E-2
-2,663337E-2
-1,528259E-2
-1,852567E-2
-2,176875E-2
-1,852567E-2
-1,593121E-2
-2,079583E-2
-1,820136E-2
-1,074228E-2
-1,139089E-2
-2,209306E-2
-1,463397E-2
-4,580423E-3
2,230047E-3
6,121744E-3
1,682391E-2
2,428300E-2
2,720177E-2
4,503872E-2
6,547013E-2
9,498216E-2
1,115219E-1
1,102246E-1
1,137920E-1
1,089274E-1
9,271201E-2
8,946893E-2
9,336062E-2
8,492861E-2
6,936182E-2
6,352428E-2
6,319997E-2
4,503872E-2
2,622885E-2
1,260791E-2
-5,229039E-3
-3,214661E-2
-4,155155E-2
-3,830846E-2
-4,057862E-2
-4,933494E-2
-4,998356E-2
-4,447032E-2
-4,641617E-2
-4,122724E-2
-3,020076E-2
-1,593121E-2
-1,787705E-2
-1,755275E-2
-1,074228E-2
-2,958882E-3
-5,553347E-3
-2,310266E-3
6,121744E-3
5,148820E-3
-4,256115E-3
-4,010948E-5
1,033775E-2
9,040517E-3
6,121744E-3
1,001344E-2
1,195929E-2
4,500204E-3
8,067593E-3
1,585099E-2
2,136422E-2
1,649960E-2
1,455375E-2
1,974268E-2
1,941838E-2
1,747253E-2
2,298577E-2
3,271501E-2
3,012054E-2
2,460731E-2
2,947193E-2
3,595809E-2
3,498517E-2
3,725532E-2
4,147133E-2
4,601164E-2
3,498517E-2
3,952548E-2
4,925472E-2
5,606519E-2
5,087626E-2
4,990334E-2
5,152488E-2
4,276856E-2
4,082271E-2
4,439010E-2
5,347073E-2
5,120057E-2
4,309287E-2
4,536302E-2
4,763318E-2
3,952548E-2
3,920117E-2
4,568733E-2
4,601164E-2
3,563378E-2
3,952548E-2
4,795749E-2
5,022765E-2
4,601164E-2
4,860611E-2
5,476796E-2
4,763318E-2
4,860611E-2
5,638950E-2
6,222705E-2
5,476796E-2
4,990334E-2
5,314642E-2
5,768673E-2
5,509227E-2
5,606519E-2
6,255135E-2
5,703812E-2
4,860611E-2
5,217349E-2
5,574088E-2
4,925472E-2
4,374148E-2
4,082271E-2
3,822825E-2
2,622885E-2
2,817469E-2
3,433655E-2
3,530947E-2
2,817469E-2
3,076916E-2
3,076916E-2
1,974268E-2
2,006699E-2
2,558023E-2
3,076916E-2
2,914762E-2
2,849900E-2
3,401224E-2
3,887686E-2
3,660671E-2
3,984979E-2
5,120057E-2
5,055195E-2
4,309287E-2
4,503872E-2
5,411934E-2
5,379503E-2
5,249780E-2
5,541658E-2
5,995689E-2
5,217349E-2
5,606519E-2
6,255135E-2
6,709167E-2
6,157843E-2
6,157843E-2
6,968613E-2
7,195629E-2
7,195629E-2
7,357783E-2
7,455075E-2
6,255135E-2
4,763318E-2
4,309287E-2
5,087626E-2
7,098336E-2
1,222240E-1
1,906531E-1
2,590821E-1
3,505369E-1
5,075021E-1
6,913848E-1
8,862940E-1
1,091257E+0
1,255681E+0
1,324110E+0
1,280328E+0
1,187576E+0
1,069528E+0
9,401291E-1
7,958120E-1
6,690075E-1
5,545267E-1
4,137770E-1
2,396236E-1
4,536302E-2
-1,780853E-1
-4,388290E-1
-7,057345E-1
-9,285342E-1
-1,093931E+0
-1,203872E+0
-1,246356E+0
-1,225600E+0
-1,160739E+0
-1,074473E+0
-9,557760E-1
-8,234583E-1
-6,875733E-1
-5,717953E-1
-4,657465E-1
-3,704000E-1
-2,945119E-1
-2,377579E-1
-1,842471E-1
-1,398169E-1
-1,154938E-1
-9,992700E-2
-7,657682E-2
-5,128079E-2
-3,895708E-2
-2,371460E-2
9,328148E-4
1,941838E-2
2,655315E-2
4,276856E-2
6,060550E-2
7,001044E-2
7,357783E-2
8,265846E-2
9,465786E-2
1,004954E-1
1,024412E-1
1,063329E-1
1,183323E-1
1,141163E-1
1,063329E-1
1,115219E-1
1,150893E-1
1,066573E-1
1,079545E-1
1,150893E-1
1,160622E-1
1,056843E-1
1,063329E-1
1,121705E-1
1,115219E-1
1,021169E-1
1,011440E-1
1,008197E-1
9,011754E-2
8,687446E-2
8,946893E-2
9,141477E-2
8,363138E-2
7,941537E-2
8,071261E-2
8,298276E-2
7,487506E-2
7,487506E-2
8,071261E-2
7,487506E-2
6,611874E-2
7,001044E-2
7,649660E-2
7,001044E-2
6,838890E-2
6,968613E-2
7,325352E-2
6,287566E-2
6,125412E-2
6,449720E-2
6,319997E-2
5,217349E-2
4,957903E-2
5,282211E-2
5,120057E-2
4,957903E-2
5,282211E-2
5,963258E-2
5,574088E-2
4,601164E-2
4,795749E-2
5,574088E-2
5,347073E-2
5,703812E-2
6,514582E-2
6,482151E-2
5,768673E-2
5,995689E-2
6,611874E-2
6,676736E-2
6,417289E-2
6,157843E-2
6,092981E-2
5,509227E-2
5,509227E-2
5,638950E-2
6,222705E-2
5,541658E-2
4,925472E-2
5,022765E-2
5,120057E-2
4,439010E-2
4,211994E-2
4,925472E-2
4,730887E-2
3,660671E-2
3,725532E-2
4,309287E-2
4,017409E-2
3,693101E-2
3,887686E-2
3,984979E-2
2,752608E-2
2,752608E-2
3,174208E-2
3,530947E-2
2,882331E-2
2,493161E-2
2,785039E-2
2,428300E-2
1,974268E-2
2,136422E-2
2,817469E-2
2,201284E-2
1,293221E-2
1,649960E-2
2,298577E-2
1,520237E-2
1,358083E-2
1,487806E-2
1,585099E-2
6,446052E-3
7,743285E-3
1,163498E-2
1,001344E-2
2,841986E-4
-1,985958E-3
5,148820E-3
4,175896E-3
3,851588E-3
8,716209E-3
1,293221E-2
4,824512E-3
-3,283190E-3
-1,013034E-3
4,175896E-3
1,905739E-3
4,500204E-3
1,358083E-2
1,033775E-2
-2,310266E-3
6,085067E-4
8,391901E-3
2,554355E-3
3,527280E-3
4,175896E-3
3,527280E-3
-5,877655E-3
-7,499196E-3
-2,634574E-3
-1,661650E-3
-7,499196E-3
-8,147812E-3
-4,580423E-3
-9,445044E-3
-1,528259E-2
-1,463397E-2
-6,526271E-3
-1,366105E-2
-1,982290E-2
-1,690413E-2
-1,041797E-2
-1,560690E-2
-1,593121E-2
-1,041797E-2
-1,009366E-2
-2,241737E-2
-2,047152E-2
-1,495828E-2
-1,722844E-2
-2,144444E-2
-2,014721E-2
-2,014721E-2
-3,214661E-2
-3,052507E-2
-2,403891E-2
-1,852567E-2
-2,403891E-2
-3,020076E-2
-2,857922E-2
-3,214661E-2
-3,863277E-2
-3,701123E-2
-2,955215E-2
-2,857922E-2
-3,247092E-2
-2,825491E-2
-1,982290E-2
-2,468752E-2
-2,890353E-2
-2,663337E-2
-2,533614E-2
-3,149799E-2
-2,468752E-2
-1,625551E-2
-1,268813E-2
-1,625551E-2
-1,495828E-2
-1,203951E-2
-1,625551E-2
-1,690413E-2
-1,074228E-2
-2,634574E-3
-8,796428E-3
-1,463397E-2
-9,120736E-3
-5,877655E-3
-9,445044E-3
-8,472120E-3
-7,823504E-3
-7,499196E-3
-1,755275E-2
-1,657982E-2
-1,009366E-2
-1,268813E-2
-1,884998E-2
-1,625551E-2
-1,398536E-2
-2,209306E-2
-2,630907E-2
-2,501183E-2
-1,884998E-2
-2,241737E-2
-2,760630E-2
-2,371460E-2
-2,371460E-2
-3,084938E-2
-3,214661E-2
-2,436322E-2
-2,857922E-2
-3,311954E-2
-3,214661E-2
-2,890353E-2
-3,344384E-2
-3,506538E-2
-3,020076E-2
-3,020076E-2
-3,765985E-2
-3,506538E-2
-3,182230E-2
-2,857922E-2
-2,987645E-2
-3,052507E-2
-2,533614E-2
-2,857922E-2
-3,603831E-2
-3,538969E-2
-2,501183E-2
-2,760630E-2
-3,668692E-2
-3,441677E-2
-3,020076E-2
-3,830846E-2
-3,733554E-2
-3,149799E-2
-3,376815E-2
-4,284878E-2
-4,576755E-2
-4,609186E-2
-4,933494E-2
-5,030786E-2
-4,868632E-2
-4,317309E-2
-5,192940E-2
-5,646972E-2
-5,744264E-2
-5,322664E-2
-5,906418E-2
-4,868632E-2
-2,728199E-2
-1,820136E-2
-1,917429E-2
-1,625551E-2
-5,553347E-3
1,581431E-3
2,878663E-3
1,876976E-2
3,952548E-2
4,633595E-2
5,314642E-2
6,611874E-2
7,779383E-2
7,682091E-2
8,298276E-2
9,238770E-2
9,790094E-2
9,206339E-2
8,882031E-2
9,044185E-2
8,557723E-2
7,876676E-2
7,779383E-2
8,168553E-2
7,195629E-2
6,157843E-2
5,768673E-2
5,476796E-2
4,763318E-2
4,082271E-2
4,276856E-2
3,595809E-2
2,201284E-2
2,298577E-2
2,785039E-2
2,460731E-2
1,974268E-2
1,876976E-2
1,941838E-2
1,131067E-2
1,195929E-2
2,039130E-2
2,979624E-2
2,168853E-2
1,909407E-2
2,201284E-2
2,558023E-2
2,849900E-2
3,271501E-2
4,536302E-2
4,698456E-2
4,179564E-2
4,763318E-2
5,833535E-2
5,476796E-2
5,541658E-2
7,001044E-2
8,168553E-2
7,779383E-2
8,622584E-2
9,498216E-2
1,027656E-1
1,056843E-1
1,086031E-1
1,160622E-1
1,167108E-1
1,199539E-1
1,296831E-1
1,439527E-1
1,403853E-1
1,371422E-1
1,400610E-1
1,397367E-1
1,394124E-1
1,458985E-1
1,549792E-1
1,562764E-1
1,481687E-1
1,488173E-1
1,530333E-1
1,491416E-1
1,478444E-1
1,520604E-1
1,533576E-1
1,420068E-1
1,423311E-1
1,465472E-1
1,458985E-1
1,387638E-1
1,384394E-1
1,423311E-1
1,374665E-1
1,280616E-1
1,267644E-1
1,332505E-1
1,283859E-1
1,206025E-1
1,209268E-1
1,235213E-1
1,157379E-1
1,154136E-1
1,196296E-1
1,186567E-1
1,076302E-1
1,092517E-1
1,167108E-1
1,157379E-1
1,105490E-1
1,102246E-1
1,124948E-1
1,043871E-1
1,043871E-1
1,056843E-1
1,131434E-1
1,037385E-1
9,854955E-2
9,887386E-2
9,984678E-2
9,271201E-2
9,271201E-2
9,530647E-2
9,044185E-2
8,038830E-2
8,136122E-2
8,525292E-2
8,168553E-2
7,519937E-2
7,519937E-2
7,552368E-2
6,222705E-2
5,703812E-2
5,801104E-2
6,190274E-2
5,574088E-2
5,314642E-2
5,638950E-2
5,022765E-2
4,536302E-2
4,698456E-2
5,249780E-2
4,860611E-2
4,147133E-2
4,536302E-2
4,990334E-2
4,406579E-2
4,601164E-2
5,444365E-2
5,314642E-2
4,406579E-2
4,601164E-2
5,379503E-2
5,249780E-2
4,893041E-2
4,860611E-2
5,184919E-2
4,374148E-2
4,309287E-2
4,795749E-2
5,347073E-2
4,568733E-2
3,822825E-2
3,984979E-2
3,790394E-2
3,628240E-2
3,822825E-2
4,114702E-2
3,790394E-2
2,914762E-2
3,206639E-2
3,790394E-2
3,303932E-2
3,239070E-2
3,660671E-2
3,628240E-2
2,655315E-2
2,687746E-2
3,401224E-2
3,628240E-2
3,076916E-2
2,947193E-2
3,206639E-2
2,622885E-2
2,233715E-2
2,168853E-2
2,882331E-2
2,298577E-2
1,682391E-2
1,682391E-2
2,006699E-2
1,098637E-2
8,391901E-3
1,325652E-2
1,066206E-2
-3,283190E-3
-6,887257E-4
4,500204E-3
2,878663E-3
-3,607499E-3
-5,229039E-3
-5,553347E-3
-1,236382E-2
-1,236382E-2
-9,769352E-3
-2,310266E-3
-1,041797E-2
-1,787705E-2
-1,625551E-2
-1,625551E-2
-2,144444E-2
-2,241737E-2
-1,787705E-2
-2,209306E-2
-2,987645E-2
-2,890353E-2
-2,371460E-2
-3,084938E-2
-4,868632E-2
-9,992700E-2
-1,365738E-1
-1,498704E-1
-1,394926E-1
-1,281418E-1
-1,287904E-1
-1,443572E-1
-1,579782E-1
-1,670588E-1
-1,806797E-1
-1,933277E-1
-1,917062E-1
-1,767880E-1
-1,686803E-1
-1,625185E-1
-1,420871E-1
-1,219800E-1
-1,116021E-1
-9,344084E-2
-7,560390E-2
-6,263157E-2
-6,295588E-2
-5,192940E-2
-3,636262E-2
-3,052507E-2
-2,825491E-2
-2,014721E-2
-1,106658E-2
-1,560690E-2
-1,203951E-2
-3,931807E-3
3,527280E-3
2,841986E-4
-4,010948E-5
2,554355E-3
4,500204E-3
2,878663E-3
5,473128E-3
1,487806E-2
1,163498E-2
4,824512E-3
8,391901E-3
1,747253E-2
1,552668E-2
1,455375E-2
1,682391E-2
1,520237E-2
5,473128E-3
1,098637E-2
1,909407E-2
2,331007E-2
1,682391E-2
1,844545E-2
2,201284E-2
1,779684E-2
1,455375E-2
1,844545E-2
2,720177E-2
2,039130E-2
1,293221E-2
8,391901E-3
9,689133E-3
1,066206E-2
1,747253E-2
2,493161E-2
1,909407E-2
7,418977E-3
1,163498E-2
1,779684E-2
1,520237E-2
1,033775E-2
1,228360E-2
1,552668E-2
8,067593E-3
1,066206E-2
1,844545E-2
2,395869E-2
1,585099E-2
1,195929E-2
1,422945E-2
9,364825E-3
6,121744E-3
8,067593E-3
1,325652E-2
8,391901E-3
-1,985958E-3
3,851588E-3
6,770361E-3
2,841986E-4
-3,644176E-4
3,527280E-3
3,202971E-3
-6,201963E-3
-2,310266E-3
3,527280E-3
4,175896E-3
-1,661650E-3
-1,337342E-3
-3,644176E-4
-6,850580E-3
-8,147812E-3
-4,580423E-3
2,841986E-4
-6,850580E-3
-1,139089E-2
-9,445044E-3
-1,657982E-2
-2,598476E-2
-2,274168E-2
-1,398536E-2
-1,495828E-2
-2,630907E-2
-2,728199E-2
-2,371460E-2
-3,182230E-2
-3,474108E-2
-3,311954E-2
-3,084938E-2
-3,928139E-2
-3,830846E-2
-3,084938E-2
-2,566045E-2
-3,117369E-2
-3,538969E-2
-3,214661E-2
-3,441677E-2
-3,798416E-2
-3,344384E-2
-2,209306E-2
-2,598476E-2
-3,117369E-2
-2,793061E-2
-2,306598E-2
-2,793061E-2
-2,793061E-2
-2,274168E-2
-2,176875E-2
-3,084938E-2
-2,630907E-2
-1,982290E-2
-2,306598E-2
-3,182230E-2
-3,214661E-2
-2,922784E-2
-3,441677E-2
-2,987645E-2
-2,306598E-2
-1,463397E-2
-1,917429E-2
-1,884998E-2
-1,661650E-3
1,195929E-2
2,395869E-2
4,763318E-2
5,995689E-2
5,476796E-2
4,082271E-2
3,303932E-2
3,336362E-2
2,914762E-2
2,525592E-2
2,266146E-2
2,201284E-2
6,121744E-3
-4,904731E-3
-1,398536E-2
-2,598476E-2
-5,095648E-2
-7,171220E-2
-8,079283E-2
-8,792760E-2
-9,441377E-2
-9,181930E-2
-8,403591E-2
-8,565745E-2
-8,890053E-2
-7,787405E-2
-6,490173E-2
-6,295588E-2
-5,906418E-2
-4,868632E-2
-3,960570E-2
-4,284878E-2
-3,765985E-2
-2,436322E-2
-1,884998E-2
-2,112014E-2
-1,722844E-2
-1,139089E-2
-1,398536E-2
-1,139089E-2
-3,931807E-3
4,824512E-3
1,905739E-3
2,841986E-4
7,094669E-3
1,293221E-2
1,001344E-2
1,358083E-2
2,298577E-2
2,525592E-2
1,812114E-2
2,266146E-2
3,012054E-2
2,720177E-2
2,428300E-2
2,622885E-2
3,109347E-2
2,395869E-2
2,233715E-2
2,849900E-2
3,206639E-2
2,103992E-2
1,422945E-2
1,131067E-2
8,716209E-3
7,094669E-3
8,391901E-3
1,487806E-2
6,121744E-3
-4,256115E-3
-1,661650E-3
6,770361E-3
3,527280E-3
1,905739E-3
7,743285E-3
9,040517E-3
9,328148E-4
5,148820E-3
1,325652E-2
1,779684E-2
1,844545E-2
2,039130E-2
2,525592E-2
2,136422E-2
2,136422E-2
2,655315E-2
3,563378E-2
3,141778E-2
2,622885E-2
2,947193E-2
3,141778E-2
2,622885E-2
2,785039E-2
3,595809E-2
3,563378E-2
2,460731E-2
2,785039E-2
3,563378E-2
3,271501E-2
2,720177E-2
2,914762E-2
3,206639E-2
2,622885E-2
2,947193E-2
3,530947E-2
3,757963E-2
3,206639E-2
2,785039E-2
2,817469E-2
3,012054E-2
2,849900E-2
3,271501E-2
3,952548E-2
3,757963E-2
3,109347E-2
3,628240E-2
4,017409E-2
3,368793E-2
3,206639E-2
3,693101E-2
4,017409E-2
3,076916E-2
3,303932E-2
4,049840E-2
4,017409E-2
3,271501E-2
3,206639E-2
3,563378E-2
2,914762E-2
2,395869E-2
2,622885E-2
3,530947E-2
3,044485E-2
2,363438E-2
2,493161E-2
2,752608E-2
2,103992E-2
2,006699E-2
2,849900E-2
2,558023E-2
1,649960E-2
2,006699E-2
2,752608E-2
2,590454E-2
2,233715E-2
2,363438E-2
2,752608E-2
1,876976E-2
1,909407E-2
2,331007E-2
2,817469E-2
2,168853E-2
1,747253E-2
2,331007E-2
2,590454E-2
1,876976E-2
6,446052E-3
1,257123E-3
-6,850580E-3
-2,014721E-2
-9,769352E-3
3,368793E-2
9,563078E-2
1,708703E-1
2,710815E-1
4,124798E-1
5,736609E-1
7,624082E-1
9,826135E-1
1,194062E+0
1,309192E+0
1,306273E+0
1,221953E+0
1,102932E+0
9,689925E-1
8,382963E-1
7,085731E-1
5,759311E-1
4,338841E-1
2,694599E-1
7,714522E-2
-1,544108E-1
-4,138572E-1
-6,788169E-1
-9,333988E-1
-1,149388E+0
-1,286570E+0
-1,349810E+0
-1,359540E+0
-1,309920E+0
-1,217817E+0
-1,100093E+0
-9,797748E-1
-8,468085E-1
-7,096262E-1
-5,841190E-1
-4,848807E-1
-3,979661E-1
-3,236996E-1
-2,685672E-1
-2,264072E-1
-1,874902E-1
-1,518163E-1
-1,333307E-1
-1,190612E-1
-9,960269E-2
-7,722544E-2
-6,263157E-2
-4,836202E-2
-3,538969E-2
-2,079583E-2
-1,139089E-2
8,716209E-3
2,655315E-2
3,920117E-2
4,439010E-2
5,152488E-2
5,995689E-2
5,898396E-2
6,417289E-2
7,065906E-2
7,844245E-2
7,325352E-2
7,228060E-2
7,973968E-2
8,460430E-2
8,103691E-2
8,071261E-2
8,655015E-2
8,233415E-2
7,422644E-2
7,130767E-2
6,871321E-2
6,482151E-2
6,255135E-2
6,774028E-2
7,844245E-2
7,260490E-2
7,325352E-2
7,519937E-2
7,682091E-2
7,033475E-2
6,806459E-2
7,390214E-2
7,455075E-2
7,260490E-2
7,649660E-2
8,752308E-2
8,395569E-2
7,519937E-2
7,682091E-2
7,811814E-2
6,903752E-2
6,611874E-2
6,903752E-2
6,384859E-2
5,087626E-2
4,957903E-2
5,217349E-2
4,893041E-2
4,276856E-2
4,211994E-2
4,374148E-2
3,595809E-2
3,498517E-2
3,693101E-2
3,952548E-2
3,174208E-2
2,525592E-2
2,622885E-2
2,525592E-2
1,682391E-2
1,585099E-2
2,233715E-2
2,006699E-2
1,066206E-2
1,163498E-2
1,974268E-2
1,487806E-2
1,325652E-2
1,390514E-2
1,033775E-2
9,328148E-4
9,328148E-4
4,175896E-3
5,797436E-3
-1,985958E-3
-2,958882E-3
6,085067E-4
-4,256115E-3
-8,796428E-3
-5,877655E-3
9,328148E-4
-3,283190E-3
-1,041797E-2
-9,120736E-3
-3,607499E-3
-5,877655E-3
-6,526271E-3
-1,337342E-3
-1,337342E-3
-1,495828E-2
-1,268813E-2
-2,634574E-3
1,581431E-3
-1,661650E-3
-1,661650E-3
1,581431E-3
-3,607499E-3
-6,201963E-3
-4,256115E-3
5,797436E-3
-1,013034E-3
-4,904731E-3
2,878663E-3
8,391901E-3
1,581431E-3
4,824512E-3
1,455375E-2
1,487806E-2
7,094669E-3
8,716209E-3
1,325652E-2
1,260791E-2
1,163498E-2
1,293221E-2
1,552668E-2
4,175896E-3
4,500204E-3
1,163498E-2
1,941838E-2
1,649960E-2
1,293221E-2
1,422945E-2
1,163498E-2
8,391901E-3
1,195929E-2
2,233715E-2
1,941838E-2
1,163498E-2
1,585099E-2
2,266146E-2
1,941838E-2
1,974268E-2
2,460731E-2
2,395869E-2
1,358083E-2
1,682391E-2
2,363438E-2
2,622885E-2
2,103992E-2
2,266146E-2
2,395869E-2
1,747253E-2
1,585099E-2
2,136422E-2
2,687746E-2
2,039130E-2
1,682391E-2
2,168853E-2
2,687746E-2
2,395869E-2
2,331007E-2
2,882331E-2
2,655315E-2
1,747253E-2
2,071561E-2
2,655315E-2
2,071561E-2
1,974268E-2
2,363438E-2
2,590454E-2
1,812114E-2
1,585099E-2
2,233715E-2
2,493161E-2
1,714822E-2
1,487806E-2
1,812114E-2
1,455375E-2
1,163498E-2
1,714822E-2
2,460731E-2
1,228360E-2
3,851588E-3
6,446052E-3
4,175896E-3
-5,229039E-3
-2,310266E-3
1,228360E-2
1,066206E-2
-1,009366E-2
-1,398536E-2
-9,769352E-3
-1,268813E-2
-1,982290E-2
-2,014721E-2
-1,755275E-2
-2,760630E-2
-2,403891E-2
-1,755275E-2
-1,236382E-2
-1,593121E-2
-1,787705E-2
-1,398536E-2
-1,820136E-2
-1,852567E-2
-1,366105E-2
-5,229039E-3
-8,472120E-3
-1,333674E-2
-1,203951E-2
-8,147812E-3
-1,495828E-2
-1,884998E-2
-1,236382E-2
-8,796428E-3
-1,690413E-2
-1,560690E-2
-1,171520E-2
-1,398536E-2
-2,176875E-2
-2,436322E-2
-1,982290E-2
-2,144444E-2
-2,144444E-2
-1,528259E-2
-3,931807E-3
-1,009366E-2
-1,366105E-2
-8,796428E-3
-8,147812E-3
-1,171520E-2
-1,106658E-2
-3,931807E-3
-5,877655E-3
-1,625551E-2
-1,625551E-2
-1,009366E-2
-1,820136E-2
-2,533614E-2
-2,371460E-2
-2,112014E-2
-3,376815E-2
-3,960570E-2
-3,538969E-2
-2,955215E-2
-3,830846E-2
-4,220016E-2
-4,317309E-2
-5,063217E-2
-5,517249E-2
-4,771340E-2
-3,636262E-2
-4,187585E-2
-4,965925E-2
-4,511893E-2
-3,960570E-2
-4,382170E-2
-4,641617E-2
-4,252447E-2
-3,701123E-2
-4,479463E-2
-3,960570E-2
-3,279523E-2
-3,084938E-2
-3,311954E-2
-3,020076E-2
-2,468752E-2
-2,728199E-2
-2,176875E-2
-4,904731E-3
1,163498E-2
1,487806E-2
1,682391E-2
2,914762E-2
4,049840E-2
4,082271E-2
4,893041E-2
6,871321E-2
7,260490E-2
7,811814E-2
9,044185E-2
1,008197E-1
1,034142E-1
1,021169E-1
1,021169E-1
1,047114E-1
9,465786E-2
9,790094E-2
1,021169E-1
1,021169E-1
9,044185E-2
8,298276E-2
8,103691E-2
7,584799E-2
6,482151E-2
5,801104E-2
5,865966E-2
5,184919E-2
4,601164E-2
4,860611E-2
4,666026E-2
3,530947E-2
3,109347E-2
3,368793E-2
2,914762E-2
1,747253E-2
2,071561E-2
2,914762E-2
2,947193E-2
2,363438E-2
2,395869E-2
2,558023E-2
1,422945E-2
1,098637E-2
1,390514E-2
2,201284E-2
1,617530E-2
5,797436E-3
4,500204E-3
3,851588E-3
-1,661650E-3
1,581431E-3
1,163498E-2
1,422945E-2
1,131067E-2
1,520237E-2
1,714822E-2
1,293221E-2
1,422945E-2
2,136422E-2
2,493161E-2
1,552668E-2
2,039130E-2
3,076916E-2
3,530947E-2
2,979624E-2
3,044485E-2
3,141778E-2
2,622885E-2
2,428300E-2
2,493161E-2
3,271501E-2
2,460731E-2
1,909407E-2
2,266146E-2
2,720177E-2
2,136422E-2
2,233715E-2
2,558023E-2
2,331007E-2
1,649960E-2
2,006699E-2
2,363438E-2
1,779684E-2
1,714822E-2
2,298577E-2
2,525592E-2
1,195929E-2
1,163498E-2
1,779684E-2
1,844545E-2
1,325652E-2
1,293221E-2
1,974268E-2
2,103992E-2
1,682391E-2
1,779684E-2
2,849900E-2
2,849900E-2
2,460731E-2
3,239070E-2
4,179564E-2
4,082271E-2
4,309287E-2
4,990334E-2
5,087626E-2
4,244425E-2
4,957903E-2
5,963258E-2
6,482151E-2
6,255135E-2
6,449720E-2
7,001044E-2
6,709167E-2
6,611874E-2
6,968613E-2
7,682091E-2
7,617229E-2
7,228060E-2
7,746953E-2
8,557723E-2
8,071261E-2
8,428000E-2
9,141477E-2
9,238770E-2
8,752308E-2
9,530647E-2
1,040628E-1
1,056843E-1
1,047114E-1
1,089274E-1
1,144406E-1
1,108733E-1
1,102246E-1
1,150893E-1
1,231970E-1
1,167108E-1
1,209268E-1
1,277373E-1
1,257914E-1
1,225484E-1
1,254671E-1
1,335748E-1
1,287102E-1
1,231970E-1
1,270887E-1
1,329262E-1
1,277373E-1
1,267644E-1
1,303317E-1
1,300074E-1
1,180080E-1
1,212511E-1
1,283859E-1
1,283859E-1
1,244942E-1
1,222240E-1
1,215754E-1
1,115219E-1
1,047114E-1
1,063329E-1
1,115219E-1
1,037385E-1
9,498216E-2
9,627940E-2
9,368493E-2
8,233415E-2
7,682091E-2
7,714522E-2
7,033475E-2
5,963258E-2
5,930827E-2
6,092981E-2
5,379503E-2
4,990334E-2
5,120057E-2
5,249780E-2
4,276856E-2
4,439010E-2
5,087626E-2
5,736242E-2
5,314642E-2
5,249780E-2
5,963258E-2
6,060550E-2
5,768673E-2
6,384859E-2
7,649660E-2
7,455075E-2
6,871321E-2
7,357783E-2
7,973968E-2
7,552368E-2
7,584799E-2
7,941537E-2
8,200984E-2
7,098336E-2
6,774028E-2
6,774028E-2
7,001044E-2
6,514582E-2
6,903752E-2
8,006399E-2
7,811814E-2
7,228060E-2
7,163198E-2
7,876676E-2
7,130767E-2
6,774028E-2
7,357783E-2
7,617229E-2
7,260490E-2
7,584799E-2
8,298276E-2
7,779383E-2
6,741597E-2
7,228060E-2
7,746953E-2
7,455075E-2
6,741597E-2
6,611874E-2
6,547013E-2
5,476796E-2
5,282211E-2
5,574088E-2
5,995689E-2
5,152488E-2
4,374148E-2
4,309287E-2
4,179564E-2
3,433655E-2
3,141778E-2
3,725532E-2
3,206639E-2
2,039130E-2
2,103992E-2
2,363438E-2
1,844545E-2
1,455375E-2
1,228360E-2
1,033775E-2
-1,013034E-3
-1,013034E-3
6,121744E-3
7,094669E-3
-3,283190E-3
-8,472120E-3
-6,526271E-3
-1,106658E-2
-1,560690E-2
-1,463397E-2
-1,074228E-2
-1,755275E-2
-2,663337E-2
-2,663337E-2
-2,274168E-2
-2,857922E-2
-3,084938E-2
-2,663337E-2
-2,890353E-2
-3,765985E-2
-3,863277E-2
-3,571400E-2
-3,668692E-2
-4,090293E-2
-4,284878E-2
-4,317309E-2
-5,387525E-2
-5,744264E-2
-5,063217E-2
-4,317309E-2
-5,322664E-2
-5,906418E-2
-6,003711E-2
-5,809126E-2
-6,522604E-2
-6,457742E-2
-5,841557E-2
-6,036142E-2
-6,976635E-2
-6,652327E-2
-5,776695E-2
-5,971280E-2
-6,230726E-2
-5,776695E-2
-5,582110E-2
-6,165865E-2
-6,165865E-2
-5,776695E-2
-4,965925E-2
-5,744264E-2
-5,906418E-2
-5,355095E-2
-5,192940E-2
-5,906418E-2
-5,452387E-2
-4,706478E-2
-5,063217E-2
-6,003711E-2
-5,452387E-2
-4,706478E-2
-4,933494E-2
-5,290233E-2
-5,063217E-2
-5,192940E-2
-6,230726E-2
-5,938849E-2
-5,257802E-2
-5,063217E-2
-5,452387E-2
-5,452387E-2
-5,160510E-2
-5,549679E-2
-5,646972E-2
-5,063217E-2
-4,447032E-2
-4,933494E-2
-5,452387E-2
-4,576755E-2
-3,960570E-2
-3,928139E-2
-3,830846E-2
-3,117369E-2
-2,857922E-2
-3,474108E-2
-2,922784E-2
-2,241737E-2
-2,436322E-2
-2,501183E-2
-2,047152E-2
-1,528259E-2
-2,274168E-2
-1,884998E-2
-1,236382E-2
-6,526271E-3
-1,236382E-2
-1,366105E-2
-7,499196E-3
-9,445044E-3
-1,593121E-2
-1,074228E-2
-1,013034E-3
-2,310266E-3
-2,634574E-3
4,824512E-3
1,682391E-2
1,617530E-2
1,649960E-2
3,401224E-2
4,893041E-2
5,314642E-2
7,033475E-2
7,909107E-2
8,687446E-2
8,655015E-2
8,038830E-2
7,065906E-2
6,028120E-2
5,898396E-2
5,768673E-2
5,865966E-2
4,763318E-2
3,206639E-2
2,298577E-2
1,390514E-2
-8,147812E-3
-2,436322E-2
-3,052507E-2
-3,863277E-2
-5,225371E-2
-5,387525E-2
-4,706478E-2
-4,998356E-2
-5,030786E-2
-4,447032E-2
-3,895708E-2
-4,252447E-2
-3,701123E-2
-2,793061E-2
-1,852567E-2
-2,112014E-2
-2,306598E-2
-1,593121E-2
-1,463397E-2
-2,014721E-2
-1,722844E-2
-7,174888E-3
-8,796428E-3
-1,625551E-2
-1,009366E-2
-2,634574E-3
-4,580423E-3
-3,931807E-3
-1,013034E-3
2,878663E-3
-3,607499E-3
-6,887257E-4
7,743285E-3
1,066206E-2
4,175896E-3
2,554355E-3
7,094669E-3
7,094669E-3
5,148820E-3
9,689133E-3
1,941838E-2
1,682391E-2
7,743285E-3
8,391901E-3
1,293221E-2
7,418977E-3
1,001344E-2
1,585099E-2
1,455375E-2
4,824512E-3
7,418977E-3
1,358083E-2
1,098637E-2
8,716209E-3
1,033775E-2
1,260791E-2
2,878663E-3
3,527280E-3
1,131067E-2
1,552668E-2
9,040517E-3
7,743285E-3
8,067593E-3
7,743285E-3
6,121744E-3
1,066206E-2
2,136422E-2
1,844545E-2
1,228360E-2
1,520237E-2
1,909407E-2
1,552668E-2
1,422945E-2
1,876976E-2
2,136422E-2
1,195929E-2
1,325652E-2
1,844545E-2
2,298577E-2
1,649960E-2
1,649960E-2
2,201284E-2
1,714822E-2
1,293221E-2
1,455375E-2
2,071561E-2
1,747253E-2
1,228360E-2
1,390514E-2
1,779684E-2
1,131067E-2
1,163498E-2
1,974268E-2
1,876976E-2
8,067593E-3
1,098637E-2
1,260791E-2
9,689133E-3
8,067593E-3
1,131067E-2
1,455375E-2
4,824512E-3
3,851588E-3
9,364825E-3
1,358083E-2
7,094669E-3
5,148820E-3
9,364825E-3
7,094669E-3
2,878663E-3
5,148820E-3
1,520237E-2
1,163498E-2
2,841986E-4
1,257123E-3
8,067593E-3
9,328148E-4
6,085067E-4
6,121744E-3
6,446052E-3
-5,229039E-3
-2,310266E-3
4,824512E-3
1,581431E-3
9,328148E-4
5,797436E-3
9,689133E-3
-1,661650E-3
-1,041797E-2
-1,268813E-2
-1,398536E-2
-2,890353E-2
-2,630907E-2
2,554355E-3
5,055195E-2
1,108733E-1
1,802752E-1
2,895670E-1
4,393974E-1
6,090105E-1
8,039197E-1
1,020558E+0
1,183360E+0
1,246925E+0
1,210926E+0
1,123688E+0
9,929913E-1
8,590521E-1
7,247885E-1
6,060917E-1
4,831790E-1
3,401591E-1
1,757349E-1
-2,371460E-2
-2,601352E-1
-5,153657E-1
-7,644343E-1
-9,995576E-1
-1,179873E+0
-1,281706E+0
-1,318028E+0
-1,308948E+0
-1,247005E+0
-1,146469E+0
-1,028745E+0
-9,132917E-1
-7,848657E-1
-6,554668E-1
-5,445534E-1
-4,573145E-1
-3,765618E-1
-3,094300E-1
-2,672700E-1
-2,283530E-1
-1,943007E-1
-1,625185E-1
-1,466274E-1
-1,349523E-1
-1,135479E-1
-9,376515E-2
-8,273867E-2
-6,457742E-2
-3,928139E-2
-2,371460E-2
-1,884998E-2
-3,283190E-3
1,520237E-2
2,006699E-2
2,428300E-2
3,368793E-2
4,374148E-2
3,822825E-2
4,049840E-2
4,925472E-2
5,671381E-2
5,184919E-2
4,990334E-2
4,828180E-2
4,860611E-2
4,730887E-2
4,893041E-2
5,671381E-2
5,152488E-2
4,147133E-2
4,601164E-2
5,152488E-2
4,568733E-2
4,503872E-2
4,893041E-2
5,087626E-2
4,147133E-2
4,244425E-2
5,022765E-2
5,314642E-2
4,633595E-2
4,341718E-2
4,601164E-2
4,309287E-2
3,952548E-2
4,276856E-2
5,055195E-2
4,439010E-2
3,693101E-2
3,790394E-2
4,244425E-2
3,595809E-2
3,498517E-2
3,984979E-2
3,757963E-2
2,622885E-2
3,239070E-2
3,984979E-2
3,920117E-2
3,530947E-2
3,530947E-2
3,498517E-2
2,460731E-2
2,136422E-2
2,331007E-2
3,174208E-2
2,363438E-2
1,779684E-2
2,233715E-2
2,622885E-2
2,006699E-2
2,039130E-2
2,460731E-2
2,493161E-2
1,617530E-2
1,812114E-2
2,493161E-2
2,720177E-2
2,168853E-2
2,558023E-2
2,979624E-2
2,363438E-2
2,622885E-2
3,303932E-2
3,693101E-2
3,141778E-2
2,720177E-2
2,914762E-2
2,849900E-2
2,395869E-2
2,622885E-2
3,498517E-2
2,979624E-2
1,941838E-2
1,974268E-2
2,525592E-2
1,941838E-2
1,585099E-2
1,909407E-2
2,363438E-2
1,487806E-2
1,455375E-2
2,006699E-2
2,201284E-2
1,876976E-2
1,876976E-2
2,331007E-2
1,941838E-2
2,006699E-2
2,817469E-2
3,757963E-2
3,336362E-2
3,174208E-2
3,530947E-2
3,952548E-2
3,563378E-2
2,720177E-2
2,525592E-2
2,428300E-2
1,941838E-2
2,493161E-2
3,433655E-2
3,076916E-2
2,525592E-2
2,428300E-2
2,460731E-2
1,617530E-2
1,974268E-2
2,558023E-2
3,303932E-2
2,947193E-2
3,433655E-2
4,082271E-2
3,984979E-2
4,114702E-2
4,795749E-2
5,995689E-2
5,671381E-2
5,152488E-2
5,703812E-2
6,514582E-2
6,092981E-2
6,190274E-2
6,806459E-2
6,774028E-2
5,801104E-2
6,190274E-2
6,806459E-2
7,033475E-2
6,579443E-2
6,903752E-2
7,195629E-2
6,319997E-2
6,157843E-2
6,644305E-2
7,260490E-2
6,741597E-2
6,482151E-2
6,968613E-2
7,163198E-2
7,033475E-2
7,098336E-2
7,714522E-2
7,292921E-2
6,352428E-2
7,001044E-2
7,746953E-2
7,228060E-2
7,292921E-2
7,455075E-2
7,682091E-2
6,838890E-2
6,838890E-2
7,001044E-2
7,487506E-2
7,033475E-2
6,871321E-2
7,001044E-2
6,838890E-2
6,287566E-2
6,255135E-2
6,709167E-2
6,417289E-2
5,930827E-2
6,028120E-2
6,255135E-2
5,801104E-2
5,703812E-2
6,125412E-2
6,028120E-2
4,925472E-2
5,282211E-2
5,768673E-2
5,379503E-2
4,957903E-2
5,120057E-2
5,541658E-2
4,957903E-2
4,666026E-2
5,120057E-2
5,606519E-2
5,022765E-2
4,698456E-2
5,217349E-2
5,217349E-2
4,536302E-2
4,633595E-2
5,411934E-2
5,022765E-2
4,211994E-2
4,276856E-2
4,860611E-2
4,633595E-2
4,309287E-2
4,568733E-2
4,536302E-2
3,595809E-2
3,725532E-2
4,147133E-2
4,374148E-2
3,433655E-2
3,109347E-2
3,530947E-2
3,141778E-2
2,622885E-2
2,849900E-2
3,920117E-2
3,044485E-2
2,233715E-2
2,460731E-2
2,882331E-2
2,266146E-2
2,103992E-2
2,428300E-2
2,460731E-2
1,520237E-2
1,747253E-2
2,266146E-2
1,974268E-2
1,293221E-2
1,358083E-2
1,422945E-2
4,824512E-3
3,527280E-3
6,770361E-3
1,098637E-2
3,202971E-3
-1,985958E-3
-1,013034E-3
-1,013034E-3
-8,472120E-3
-1,009366E-2
-1,337342E-3
-3,931807E-3
-1,268813E-2
-1,009366E-2
-7,174888E-3
-1,333674E-2
-1,236382E-2
-7,823504E-3
-1,337342E-3
-1,106658E-2
-5,877655E-3
3,527280E-3
8,716209E-3
9,040517E-3
1,747253E-2
2,493161E-2
2,752608E-2
3,303932E-2
4,439010E-2
5,995689E-2
6,319997E-2
6,547013E-2
7,973968E-2
9,271201E-2
9,303631E-2
1,014683E-1
1,111976E-1
1,118462E-1
1,082788E-1
1,144406E-1
1,189810E-1
1,163865E-1
1,063329E-1
9,757663E-2
9,595509E-2
8,460430E-2
8,006399E-2
7,649660E-2
6,774028E-2
5,217349E-2
4,244425E-2
3,887686E-2
2,785039E-2
1,876976E-2
1,585099E-2
1,941838E-2
1,260791E-2
9,328148E-4
-3,931807E-3
-1,985958E-3
-6,850580E-3
-6,526271E-3
-4,580423E-3
-5,877655E-3
-1,398536E-2
-1,041797E-2
-5,877655E-3
-1,398536E-2
-3,052507E-2
-2,922784E-2
-1,852567E-2
-2,371460E-2
-2,501183E-2
-2,209306E-2
-1,982290E-2
-2,728199E-2
-2,630907E-2
-1,820136E-2
-1,755275E-2
-2,047152E-2
-1,690413E-2
-1,337342E-3
-6,887257E-4
-9,120736E-3
-6,850580E-3
-3,283190E-3
-4,256115E-3
-6,887257E-4
2,878663E-3
1,257123E-3
-7,499196E-3
-7,823504E-3
-1,661650E-3
-1,661650E-3
-1,009366E-2
-1,236382E-2
-1,139089E-2
-1,852567E-2
-1,852567E-2
-1,333674E-2
-1,268813E-2
-2,695768E-2
-3,247092E-2
-2,630907E-2
-2,598476E-2
-3,474108E-2
-2,955215E-2
-1,593121E-2
-1,820136E-2
-2,663337E-2
-2,403891E-2
-1,787705E-2
-1,982290E-2
-1,755275E-2
-1,366105E-2
-1,106658E-2
-1,917429E-2
-1,528259E-2
-7,174888E-3
-2,958882E-3
-1,009366E-2
-7,823504E-3
-6,201963E-3
-1,203951E-2
-1,787705E-2
-2,241737E-2
-2,047152E-2
-3,117369E-2
-3,571400E-2
-2,987645E-2
-2,630907E-2
-3,474108E-2
-4,025431E-2
-3,701123E-2
-3,863277E-2
-4,252447E-2
-3,571400E-2
-2,922784E-2
-3,474108E-2
-3,733554E-2
-3,474108E-2
-3,441677E-2
-3,733554E-2
-2,663337E-2
-1,333674E-2
-5,229039E-3
-1,236382E-2
-1,852567E-2
-1,463397E-2
-1,333674E-2
-1,755275E-2
-1,528259E-2
-7,499196E-3
-1,009366E-2
-1,495828E-2
-1,009366E-2
-6,526271E-3
-1,301243E-2
-1,593121E-2
-1,236382E-2
-1,074228E-2
-2,079583E-2
-2,144444E-2
-1,657982E-2
-2,306598E-2
-2,468752E-2
-1,982290E-2
-1,430967E-2
-1,625551E-2
-1,333674E-2
-6,850580E-3
-1,985958E-3
-5,877655E-3
-1,430967E-2
-1,236382E-2
-5,229039E-3
-1,337342E-3
7,418977E-3
2,006699E-2
1,974268E-2
1,714822E-2
2,298577E-2
2,849900E-2
2,720177E-2
3,076916E-2
3,044485E-2
2,979624E-2
2,687746E-2
3,433655E-2
4,601164E-2
5,249780E-2
4,795749E-2
4,957903E-2
5,444365E-2
5,476796E-2
5,055195E-2
5,282211E-2
6,806459E-2
6,903752E-2
6,774028E-2
7,617229E-2
8,946893E-2
8,882031E-2
8,882031E-2
9,725232E-2
1,102246E-1
1,108733E-1
1,193053E-1
1,290345E-1
1,358450E-1
1,300074E-1
1,335748E-1
1,436284E-1
1,413582E-1
1,433041E-1
1,501145E-1
1,585466E-1
1,543305E-1
1,536819E-1
1,598438E-1
1,601681E-1
1,562764E-1
1,562764E-1
1,640598E-1
1,585466E-1
1,458985E-1
1,491416E-1
1,520604E-1
1,446013E-1
1,400610E-1
1,407096E-1
1,429798E-1
1,332505E-1
1,322776E-1
1,358450E-1
1,351964E-1
1,267644E-1
1,244942E-1
1,261157E-1
1,186567E-1
1,163865E-1
1,215754E-1
1,287102E-1
1,254671E-1
1,189810E-1
1,222240E-1
1,283859E-1
1,212511E-1
1,196296E-1
1,193053E-1
1,183323E-1
1,118462E-1
1,189810E-1
1,254671E-1
1,241699E-1
1,124948E-1
1,076302E-1
1,082788E-1
1,014683E-1
9,822524E-2
1,004954E-1
1,040628E-1
9,627940E-2
8,849600E-2
8,817169E-2
8,557723E-2
7,455075E-2
7,390214E-2
8,006399E-2
7,390214E-2
6,319997E-2
6,449720E-2
7,228060E-2
7,033475E-2
6,449720E-2
6,449720E-2
6,968613E-2
6,028120E-2
6,125412E-2
6,611874E-2
7,260490E-2
6,644305E-2
6,611874E-2
7,033475E-2
6,871321E-2
6,449720E-2
6,838890E-2
7,617229E-2
7,325352E-2
6,611874E-2
7,098336E-2
7,292921E-2
6,579443E-2
6,384859E-2
6,741597E-2
6,806459E-2
5,898396E-2
5,963258E-2
6,449720E-2
5,865966E-2
4,957903E-2
4,893041E-2
4,990334E-2
4,341718E-2
3,790394E-2
3,757963E-2
4,244425E-2
3,498517E-2
2,720177E-2
2,752608E-2
2,914762E-2
2,460731E-2
2,590454E-2
3,174208E-2
2,979624E-2
1,974268E-2
2,525592E-2
3,174208E-2
3,012054E-2
2,817469E-2
2,785039E-2
3,336362E-2
2,363438E-2
2,201284E-2
2,752608E-2
2,849900E-2
1,585099E-2
1,033775E-2
1,293221E-2
9,689133E-3
1,905739E-3
3,851588E-3
1,358083E-2
6,770361E-3
-6,526271E-3
-7,823504E-3
-1,661650E-3
-8,472120E-3
-8,472120E-3
-4,256115E-3
-4,256115E-3
-1,560690E-2
-1,463397E-2
-7,823504E-3
-7,823504E-3
-1,398536E-2
-1,593121E-2
-1,560690E-2
-2,241737E-2
-2,663337E-2
-2,371460E-2
-1,820136E-2
-2,728199E-2
-3,636262E-2
-3,733554E-2
-3,603831E-2
-4,511893E-2
-4,998356E-2
-4,674048E-2
-4,836202E-2
-6,101003E-2
-5,971280E-2
-5,614541E-2
-6,133434E-2
-6,425311E-2
-6,133434E-2
-5,873987E-2
-6,911773E-2
-7,073927E-2
-6,555034E-2
-5,971280E-2
-6,749619E-2
-6,879343E-2
-6,230726E-2
-6,263157E-2
-6,749619E-2
-6,555034E-2
-6,101003E-2
-6,652327E-2
-7,203651E-2
-6,749619E-2
-6,036142E-2
-6,360450E-2
-6,652327E-2
-6,101003E-2
-5,517249E-2
-6,230726E-2
-5,549679E-2
-4,933494E-2
-4,122724E-2
-2,922784E-2
-1,593121E-2
6,121744E-3
2,331007E-2
2,752608E-2
2,979624E-2
3,336362E-2
1,812114E-2
9,364825E-3
1,260791E-2
1,098637E-2
-1,661650E-3
-9,769352E-3
-1,203951E-2
-2,079583E-2
-4,187585E-2
-5,776695E-2
-6,782050E-2
-8,825191E-2
-1,047916E-1
-1,099806E-1
-1,135479E-1
-1,255473E-1
-1,278175E-1
-1,223043E-1
-1,138723E-1
-1,167910E-1
-1,177639E-1
-1,109535E-1
-1,038187E-1
-1,041430E-1
-1,012242E-1
-9,117068E-2
-9,019776E-2
-9,441377E-2
-8,825191E-2
-8,079283E-2
-8,371160E-2
-8,306298E-2
-7,754974E-2
-7,203651E-2
-7,657682E-2
-7,106358E-2
-6,101003E-2
-5,419956E-2
-5,646972E-2
-5,257802E-2
-4,803771E-2
-4,998356E-2
-4,933494E-2
-4,252447E-2
-3,279523E-2
-3,668692E-2
-4,025431E-2
-3,344384E-2
-3,052507E-2
-3,409246E-2
-3,506538E-2
-2,501183E-2
-2,566045E-2
-3,149799E-2
-2,436322E-2
-1,593121E-2
-1,917429E-2
-2,144444E-2
-1,917429E-2
-1,495828E-2
-2,371460E-2
-2,047152E-2
-1,203951E-2
-7,823504E-3
-1,203951E-2
-1,463397E-2
-1,203951E-2
-1,301243E-2
-1,495828E-2
-1,171520E-2
-2,958882E-3
-5,229039E-3
-9,445044E-3
-9,769352E-3
-2,958882E-3
-4,256115E-3
-1,661650E-3
4,175896E-3
6,770361E-3
-1,985958E-3
1,257123E-3
9,364825E-3
1,325652E-2
9,040517E-3
1,001344E-2
1,552668E-2
8,391901E-3
7,418977E-3
1,228360E-2
1,779684E-2
1,293221E-2
1,033775E-2
1,358083E-2
1,617530E-2
9,689133E-3
9,689133E-3
1,714822E-2
1,293221E-2
3,527280E-3
1,257123E-3
5,473128E-3
-6,887257E-4
-2,634574E-3
2,841986E-4
3,202971E-3
-6,850580E-3
-8,147812E-3
-3,607499E-3
1,257123E-3
-6,201963E-3
-6,526271E-3
-3,607499E-3
-5,877655E-3
-7,823504E-3
-3,283190E-3
4,500204E-3
1,257123E-3
-4,256115E-3
1,905739E-3
7,418977E-3
2,554355E-3
5,148820E-3
1,163498E-2
8,391901E-3
-3,931807E-3
-1,013034E-3
3,202971E-3
4,500204E-3
4,175896E-3
4,824512E-3
5,473128E-3
-2,634574E-3
-2,634574E-3
2,841986E-4
6,770361E-3
2,841986E-4
-3,931807E-3
2,554355E-3
4,500204E-3
-3,283190E-3
-5,229039E-3
3,527280E-3
4,824512E-3
-3,931807E-3
-1,337342E-3
4,175896E-3
6,085067E-4
-2,310266E-3
-3,644176E-4
2,554355E-3
-5,229039E-3
-1,985958E-3
6,121744E-3
7,743285E-3
4,824512E-3
4,500204E-3
8,067593E-3
4,824512E-3
2,878663E-3
5,797436E-3
1,520237E-2
8,391901E-3
2,878663E-3
8,067593E-3
1,195929E-2
5,148820E-3
3,851588E-3
8,067593E-3
6,121744E-3
-4,256115E-3
-6,887257E-4
2,554355E-3
-2,310266E-3
-4,580423E-3
-2,634574E-3
2,841986E-4
-9,769352E-3
-9,445044E-3
-2,958882E-3
-6,887257E-4
-5,553347E-3
-7,499196E-3
-4,904731E-3
-1,074228E-2
-1,852567E-2
-1,560690E-2
-4,904731E-3
-1,106658E-2
-1,852567E-2
-1,722844E-2
-1,268813E-2
-1,755275E-2
-1,528259E-2
-8,796428E-3
-1,009366E-2
-2,047152E-2
-1,787705E-2
-9,120736E-3
-7,174888E-3
-7,174888E-3
-1,661650E-3
3,527280E-3
-2,958882E-3
-1,985958E-3
3,851588E-3
1,163498E-2
6,121744E-3
2,554355E-3
7,743285E-3
9,040517E-3
5,148820E-3
6,446052E-3
1,293221E-2
9,364825E-3
-4,010948E-5
-1,013034E-3
9,328148E-4
-4,904731E-3
-6,201963E-3
-6,887257E-4
6,085067E-4
-1,009366E-2
-7,823504E-3
-2,958882E-3
-3,283190E-3
-8,472120E-3
-6,850580E-3
-3,283190E-3
-8,472120E-3
-5,877655E-3
1,905739E-3
1,293221E-2
1,066206E-2
7,094669E-3
1,422945E-2
1,390514E-2
8,716209E-3
1,293221E-2
2,655315E-2
2,752608E-2
2,136422E-2
2,298577E-2
3,239070E-2
2,979624E-2
3,239070E-2
3,563378E-2
3,595809E-2
2,622885E-2
2,720177E-2
3,530947E-2
3,952548E-2
3,628240E-2
3,693101E-2
4,147133E-2
4,017409E-2
3,822825E-2
3,952548E-2
4,698456E-2
3,920117E-2
3,466086E-2
3,952548E-2
4,309287E-2
3,855255E-2
4,049840E-2
4,633595E-2
4,828180E-2
3,822825E-2
4,017409E-2
4,536302E-2
4,795749E-2
4,666026E-2
4,925472E-2
5,184919E-2
4,309287E-2
4,439010E-2
5,087626E-2
5,801104E-2
5,152488E-2
4,925472E-2
5,314642E-2
5,314642E-2
4,763318E-2
4,925472E-2
5,801104E-2
5,444365E-2
4,925472E-2
5,282211E-2
5,444365E-2
4,795749E-2
4,439010E-2
4,828180E-2
5,282211E-2
4,439010E-2
4,925472E-2
5,444365E-2
5,120057E-2
4,374148E-2
4,471441E-2
4,893041E-2
4,244425E-2
4,568733E-2
5,087626E-2
5,574088E-2
4,990334E-2
4,601164E-2
4,990334E-2
5,022765E-2
4,439010E-2
4,601164E-2
5,671381E-2
5,411934E-2
4,730887E-2
5,055195E-2
5,541658E-2
4,957903E-2
4,925472E-2
5,347073E-2
5,411934E-2
4,471441E-2
4,601164E-2
5,314642E-2
5,347073E-2
4,860611E-2
4,925472E-2
4,990334E-2
4,309287E-2
4,276856E-2
4,730887E-2
5,444365E-2
4,633595E-2
4,276856E-2
4,601164E-2
4,666026E-2
4,147133E-2
4,114702E-2
4,828180E-2
4,568733E-2
3,725532E-2
4,049840E-2
4,536302E-2
4,341718E-2
4,179564E-2
4,406579E-2
4,374148E-2
3,336362E-2
3,466086E-2
4,147133E-2
4,309287E-2
3,628240E-2
3,822825E-2
4,082271E-2
3,822825E-2
3,757963E-2
4,082271E-2
4,828180E-2
4,179564E-2
3,563378E-2
4,017409E-2
4,730887E-2
4,276856E-2
4,374148E-2
5,184919E-2
4,957903E-2
4,406579E-2
4,893041E-2
5,347073E-2
5,022765E-2
4,925472E-2
5,282211E-2
5,606519E-2
4,568733E-2
4,536302E-2
5,087626E-2
5,282211E-2
4,730887E-2
4,471441E-2
4,666026E-2
4,601164E-2
4,114702E-2
4,114702E-2
4,536302E-2
3,822825E-2
2,817469E-2
2,979624E-2
3,498517E-2
2,590454E-2
2,655315E-2
3,239070E-2
3,239070E-2
2,168853E-2
1,974268E-2
2,428300E-2
2,622885E-2
2,006699E-2
2,006699E-2
2,395869E-2
2,071561E-2
2,006699E-2
2,428300E-2
3,239070E-2
2,590454E-2
2,006699E-2
2,298577E-2
2,622885E-2
2,136422E-2
2,103992E-2
2,785039E-2
2,655315E-2
1,682391E-2
1,779684E-2
2,298577E-2
1,876976E-2
1,682391E-2
2,006699E-2
2,201284E-2
1,260791E-2
1,228360E-2
1,487806E-2
2,103992E-2
1,098637E-2
8,716209E-3
1,131067E-2
8,716209E-3
2,554355E-3
4,500204E-3
1,260791E-2
9,364825E-3
-2,958882E-3
-1,985958E-3
3,202971E-3
-1,985958E-3
-3,931807E-3
-1,985958E-3
-6,887257E-4
-1,139089E-2
-8,796428E-3
-1,337342E-3
6,085067E-4
-2,958882E-3
-6,201963E-3
-2,634574E-3
-3,283190E-3
-3,607499E-3
-1,337342E-3
5,473128E-3
2,841986E-4
-6,526271E-3
-2,310266E-3
1,257123E-3
-2,310266E-3
9,328148E-4
6,770361E-3
5,473128E-3
-7,174888E-3
-4,580423E-3
3,527280E-3
2,554355E-3
-1,985958E-3
-2,958882E-3
-1,337342E-3
-9,445044E-3
-7,823504E-3
-3,283190E-3
2,878663E-3
-1,009366E-2
-3,279523E-2
-4,220016E-2
-4,414601E-2
-4,901063E-2
-4,349739E-2
-3,668692E-2
-4,252447E-2
-5,225371E-2
-5,517249E-2
-5,322664E-2
-5,841557E-2
-5,906418E-2
-5,160510E-2
-4,803771E-2
-5,452387E-2
-4,511893E-2
-3,149799E-2
-2,306598E-2
-2,209306E-2
-2,144444E-2
-1,268813E-2
-1,074228E-2
-8,147812E-3
-1,985958E-3
6,770361E-3
2,554355E-3
-6,887257E-4
3,202971E-3
9,689133E-3
4,824512E-3
9,040517E-3
1,552668E-2
1,325652E-2
3,851588E-3
8,716209E-3
1,747253E-2
1,747253E-2
1,358083E-2
1,714822E-2
1,876976E-2
9,040517E-3
8,716209E-3
1,358083E-2
1,974268E-2
1,520237E-2
1,163498E-2
1,617530E-2
1,617530E-2
1,098637E-2
1,552668E-2
2,525592E-2
1,974268E-2
9,689133E-3
1,455375E-2
1,974268E-2
1,163498E-2
1,228360E-2
1,585099E-2
1,909407E-2
7,094669E-3
8,391901E-3
1,358083E-2
1,520237E-2
9,040517E-3
8,716209E-3
1,033775E-2
3,527280E-3
-1,661650E-3
-6,887257E-4
5,473128E-3
1,257123E-3
-7,823504E-3
-4,580423E-3
-4,010948E-5
-7,499196E-3
-8,147812E-3
-2,634574E-3
-3,607499E-3
-1,463397E-2
-1,398536E-2
-1,106658E-2
-1,430967E-2
-2,079583E-2
-2,144444E-2
-1,690413E-2
-2,241737E-2
-2,371460E-2
-2,014721E-2
-1,398536E-2
-1,917429E-2
-2,436322E-2
-2,176875E-2
-1,852567E-2
-2,306598E-2
-1,820136E-2
-9,769352E-3
-1,203951E-2
-1,982290E-2
-1,495828E-2
-7,499196E-3
-8,147812E-3
-1,171520E-2
-5,877655E-3
-1,013034E-3
-8,472120E-3
-6,526271E-3
-1,661650E-3
-1,661650E-3
-8,472120E-3
-1,074228E-2
-1,106658E-2
-1,074228E-2
-1,139089E-2
-8,147812E-3
1,581431E-3
-3,607499E-3
-1,528259E-2
-1,495828E-2
-1,203951E-2
-1,787705E-2
-2,112014E-2
-2,112014E-2
-3,052507E-2
-4,771340E-2
-4,382170E-2
-3,474108E-2
-4,090293E-2
-5,906418E-2
-6,198296E-2
-5,322664E-2
-6,003711E-2
-6,263157E-2
-5,906418E-2
-5,517249E-2
-6,230726E-2
-6,684758E-2
-5,971280E-2
-5,549679E-2
-5,711833E-2
-5,063217E-2
-3,830846E-2
-3,636262E-2
-4,122724E-2
-3,474108E-2
-2,890353E-2
-3,636262E-2
-3,668692E-2
-2,825491E-2
-2,339029E-2
-3,247092E-2
-3,052507E-2
-2,695768E-2
-2,566045E-2
-2,955215E-2
-2,663337E-2
-2,209306E-2
-2,533614E-2
-2,468752E-2
-2,176875E-2
-1,333674E-2
-1,722844E-2
-2,112014E-2
-1,625551E-2
-1,106658E-2
-1,625551E-2
-1,398536E-2
-1,074228E-2
-1,074228E-2
-1,430967E-2
-1,106658E-2
-5,229039E-3
-6,201963E-3
-1,106658E-2
-9,769352E-3
-4,580423E-3
-1,009366E-2
-7,823504E-3
-5,553347E-3
2,878663E-3
-1,013034E-3
-3,283190E-3
6,085067E-4
9,328148E-4
-4,580423E-3
-3,283190E-3
9,689133E-3
9,689133E-3
2,230047E-3
5,148820E-3
1,163498E-2
7,743285E-3
9,689133E-3
1,163498E-2
1,001344E-2
9,328148E-4
3,527280E-3
1,098637E-2
1,552668E-2
1,260791E-2
8,391901E-3
7,094669E-3
6,085067E-4
-1,661650E-3
-3,607499E-3
-9,445044E-3
-1,722844E-2
-1,884998E-2
-1,106658E-2
-1,236382E-2
-1,722844E-2
-1,787705E-2
-1,009366E-2
-1,366105E-2
-2,274168E-2
-1,982290E-2
-1,203951E-2
-8,147812E-3
-2,958882E-3
4,175896E-3
1,325652E-2
7,418977E-3
1,390514E-2
2,849900E-2
3,790394E-2
3,271501E-2
3,336362E-2
4,017409E-2
4,179564E-2
4,147133E-2
4,406579E-2
5,476796E-2
5,379503E-2
5,022765E-2
5,379503E-2
6,255135E-2
5,671381E-2
5,444365E-2
5,736242E-2
6,157843E-2
5,347073E-2
5,249780E-2
5,217349E-2
5,087626E-2
5,120057E-2
5,509227E-2
6,514582E-2
6,157843E-2
5,995689E-2
6,287566E-2
6,611874E-2
5,703812E-2
5,184919E-2
5,574088E-2
6,417289E-2
6,060550E-2
6,190274E-2
6,968613E-2
6,482151E-2
5,703812E-2
6,125412E-2
6,644305E-2
5,930827E-2
5,541658E-2
5,574088E-2
5,541658E-2
4,568733E-2
4,763318E-2
5,249780E-2
5,379503E-2
4,536302E-2
4,276856E-2
3,984979E-2
2,622885E-2
2,395869E-2
2,979624E-2
3,433655E-2
1,974268E-2
1,260791E-2
1,390514E-2
1,163498E-2
5,148820E-3
9,364825E-3
1,844545E-2
1,714822E-2
8,716209E-3
1,293221E-2
1,812114E-2
1,260791E-2
1,163498E-2
1,974268E-2
2,687746E-2
2,103992E-2
2,622885E-2
3,401224E-2
3,336362E-2
2,525592E-2
2,947193E-2
3,855255E-2
3,757963E-2
3,109347E-2
3,466086E-2
4,536302E-2
4,309287E-2
3,433655E-2
3,401224E-2
3,790394E-2
3,530947E-2
3,725532E-2
4,601164E-2
5,055195E-2
4,211994E-2
4,309287E-2
4,957903E-2
5,120057E-2
4,795749E-2
5,120057E-2
5,606519E-2
5,379503E-2
5,314642E-2
5,606519E-2
6,417289E-2
6,157843E-2
5,963258E-2
7,098336E-2
7,876676E-2
7,973968E-2
8,784739E-2
9,660370E-2
9,498216E-2
8,460430E-2
8,428000E-2
9,206339E-2
1,014683E-1
1,069816E-1
1,034142E-1
1,004954E-1
9,757663E-2
1,027656E-1
1,099003E-1
1,170351E-1
1,076302E-1
1,043871E-1
1,056843E-1
1,050357E-1
1,001711E-1
1,037385E-1
1,167108E-1
1,202782E-1
1,193053E-1
1,277373E-1
1,423311E-1
1,543305E-1
1,686001E-1
1,948691E-1
2,266513E-1
2,266513E-1
2,260026E-1
2,165977E-1
1,984364E-1
1,780050E-1
1,708703E-1
1,705460E-1
1,572493E-1
1,475201E-1
1,410339E-1
1,303317E-1
9,757663E-2
6,255135E-2
4,147133E-2
2,460731E-2
2,841986E-4
-9,769352E-3
-9,120736E-3
-1,301243E-2
-2,014721E-2
-1,398536E-2
-6,887257E-4
4,175896E-3
1,131067E-2
1,941838E-2
3,044485E-2
2,979624E-2
3,693101E-2
4,633595E-2
5,379503E-2
4,795749E-2
4,763318E-2
5,314642E-2
5,249780E-2
4,730887E-2
4,763318E-2
5,509227E-2
5,282211E-2
4,990334E-2
5,476796E-2
6,125412E-2
5,411934E-2
5,411934E-2
6,125412E-2
6,092981E-2
5,249780E-2
5,833535E-2
6,547013E-2
6,676736E-2
6,255135E-2
6,547013E-2
7,033475E-2
6,319997E-2
6,255135E-2
6,741597E-2
7,422644E-2
6,579443E-2
6,190274E-2
6,255135E-2
5,930827E-2
5,379503E-2
5,541658E-2
6,190274E-2
5,703812E-2
4,406579E-2
4,211994E-2
4,860611E-2
4,374148E-2
4,244425E-2
4,568733E-2
4,374148E-2
3,206639E-2
3,303932E-2
3,498517E-2
3,368793E-2
3,109347E-2
3,239070E-2
3,433655E-2
2,849900E-2
2,655315E-2
3,012054E-2
3,530947E-2
2,687746E-2
2,039130E-2
2,168853E-2
1,747253E-2
1,163498E-2
8,067593E-3
4,175896E-3
-6,850580E-3
-2,144444E-2
-2,047152E-2
-1,593121E-2
-1,982290E-2
-2,598476E-2
-2,663337E-2
-2,793061E-2
-4,220016E-2
-4,252447E-2
-3,603831E-2
-3,279523E-2
-3,409246E-2
-3,571400E-2
-2,922784E-2
-2,793061E-2
-3,020076E-2
-2,403891E-2
-1,171520E-2
-1,203951E-2
-1,398536E-2
-1,106658E-2
-7,174888E-3
-1,301243E-2
-1,430967E-2
-8,472120E-3
-1,139089E-2
-1,852567E-2
-1,690413E-2
-1,366105E-2
-1,949860E-2
-2,339029E-2
-2,144444E-2
-1,917429E-2
-3,182230E-2
-3,895708E-2
-4,317309E-2
-3,895708E-2
-4,057862E-2
-3,603831E-2
-9,445044E-3
3,303932E-2
7,973968E-2
1,481687E-1
2,752975E-1
4,348571E-1
6,093348E-1
8,042440E-1
9,680196E-1
1,057853E+0
1,074393E+0
1,019585E+0
8,989420E-1
7,312747E-1
5,869576E-1
4,867464E-1
4,059936E-1
3,064310E-1
1,964906E-1
5,606519E-2
-1,485732E-1
-3,859667E-1
-6,207658E-1
-8,273500E-1
-9,956659E-1
-1,108201E+0
-1,154253E+0
-1,143226E+0
-1,096526E+0
-1,010908E+0
-8,993464E-1
-7,851900E-1
-6,771954E-1
-5,617417E-1
-4,576388E-1
-3,729944E-1
-3,068356E-1
-2,500817E-1
-2,046785E-1
-1,790582E-1
-1,557080E-1
-1,333307E-1
-1,106292E-1
-1,028458E-1
-9,084638E-2
-7,463097E-2
-6,101003E-2
-5,030786E-2
-3,571400E-2
-1,495828E-2
-2,958882E-3
2,841986E-4
1,390514E-2
3,174208E-2
3,401224E-2
3,757963E-2
4,666026E-2
5,444365E-2
4,990334E-2
5,249780E-2
5,736242E-2
6,384859E-2
5,995689E-2
6,157843E-2
6,709167E-2
6,482151E-2
6,060550E-2
6,319997E-2
7,130767E-2
6,547013E-2
5,963258E-2
6,255135E-2
6,968613E-2
6,579443E-2
6,449720E-2
6,968613E-2
6,936182E-2
5,865966E-2
6,060550E-2
6,579443E-2
6,449720E-2
5,995689E-2
5,963258E-2
6,125412E-2
5,411934E-2
5,249780E-2
5,249780E-2
6,125412E-2
5,541658E-2
4,990334E-2
5,282211E-2
5,120057E-2
4,439010E-2
4,763318E-2
5,055195E-2
4,666026E-2
3,628240E-2
3,790394E-2
4,082271E-2
3,790394E-2
3,174208E-2
3,660671E-2
4,017409E-2
2,882331E-2
2,752608E-2
3,174208E-2
3,368793E-2
2,882331E-2
2,493161E-2
2,882331E-2
2,947193E-2
2,558023E-2
2,752608E-2
3,530947E-2
3,109347E-2
2,525592E-2
3,109347E-2
3,660671E-2
3,303932E-2
3,433655E-2
3,822825E-2
3,920117E-2
2,914762E-2
3,141778E-2
3,693101E-2
3,725532E-2
3,271501E-2
3,466086E-2
3,563378E-2
2,849900E-2
2,655315E-2
3,303932E-2
3,660671E-2
3,109347E-2
2,558023E-2
2,687746E-2
2,558023E-2
1,844545E-2
2,071561E-2
2,849900E-2
2,428300E-2
1,585099E-2
1,779684E-2
2,363438E-2
2,039130E-2
1,779684E-2
2,071561E-2
2,006699E-2
1,195929E-2
1,325652E-2
1,747253E-2
2,039130E-2
1,455375E-2
1,422945E-2
1,520237E-2
1,260791E-2
8,716209E-3
8,067593E-3
1,228360E-2
5,148820E-3
-1,661650E-3
-4,010948E-5
1,257123E-3
-5,229039E-3
-5,877655E-3
1,581431E-3
-2,310266E-3
-1,171520E-2
-1,074228E-2
-3,607499E-3
-5,877655E-3
-9,120736E-3
-4,904731E-3
9,328148E-4
-9,120736E-3
-8,147812E-3
-1,013034E-3
7,743285E-3
3,527280E-3
1,581431E-3
5,797436E-3
6,770361E-3
2,554355E-3
2,554355E-3
1,131067E-2
7,094669E-3
-2,634574E-3
-4,010948E-5
4,500204E-3
9,328148E-4
2,230047E-3
5,797436E-3
6,121744E-3
-7,174888E-3
-5,229039E-3
1,905739E-3
-1,661650E-3
-6,526271E-3
-7,823504E-3
-3,931807E-3
-7,823504E-3
-1,139089E-2
-6,850580E-3
-4,256115E-3
-1,301243E-2
-1,657982E-2
-1,463397E-2
-1,366105E-2
-2,014721E-2
-1,884998E-2
-1,074228E-2
-1,560690E-2
-2,630907E-2
-2,468752E-2
-1,820136E-2
-2,176875E-2
-2,339029E-2
-2,014721E-2
-1,820136E-2
-2,566045E-2
-2,306598E-2
-1,657982E-2
-1,366105E-2
-2,371460E-2
-2,501183E-2
-1,917429E-2
-2,241737E-2
-2,663337E-2
-2,241737E-2
-1,852567E-2
-2,663337E-2
-3,182230E-2
-2,922784E-2
-2,436322E-2
-2,663337E-2
-2,533614E-2
-1,852567E-2
-2,209306E-2
-3,149799E-2
-2,760630E-2
-2,176875E-2
-2,793061E-2
-3,214661E-2
-2,857922E-2
-2,306598E-2
-3,020076E-2
-2,922784E-2
-2,371460E-2
-2,079583E-2
-2,922784E-2
-3,182230E-2
-2,857922E-2
-3,311954E-2
-3,636262E-2
-3,538969E-2
-2,955215E-2
-3,441677E-2
-4,057862E-2
-3,603831E-2
-3,084938E-2
-3,830846E-2
-3,895708E-2
-3,538969E-2
-3,474108E-2
-4,544324E-2
-4,122724E-2
-3,409246E-2
-3,701123E-2
-4,122724E-2
-4,057862E-2
-3,603831E-2
-4,414601E-2
-4,349739E-2
-3,506538E-2
-2,857922E-2
-3,571400E-2
-3,798416E-2
-3,571400E-2
-3,668692E-2
-3,863277E-2
-3,376815E-2
-2,566045E-2
-2,760630E-2
-3,733554E-2
-3,603831E-2
-2,987645E-2
-3,701123E-2
-3,863277E-2
-3,441677E-2
-3,279523E-2
-4,090293E-2
-3,765985E-2
-3,149799E-2
-2,922784E-2
-3,603831E-2
-3,960570E-2
-3,636262E-2
-3,668692E-2
-3,928139E-2
-3,538969E-2
-2,728199E-2
-3,279523E-2
-3,765985E-2
-3,311954E-2
-3,182230E-2
-3,603831E-2
-3,506538E-2
-3,084938E-2
-4,447032E-2
-5,971280E-2
-5,744264E-2
-4,836202E-2
-4,998356E-2
-5,355095E-2
-4,998356E-2
-5,063217E-2
-6,425311E-2
-6,652327E-2
-6,490173E-2
-6,133434E-2
-6,425311E-2
-6,425311E-2
-5,906418E-2
-5,906418E-2
-6,165865E-2
-5,517249E-2
-4,155155E-2
-4,544324E-2
-4,998356E-2
-4,641617E-2
-3,765985E-2
-3,765985E-2
-3,376815E-2
-2,598476E-2
-2,274168E-2
-3,052507E-2
-2,176875E-2
-1,074228E-2
-4,580423E-3
-3,607499E-3
5,148820E-3
1,358083E-2
1,585099E-2
2,298577E-2
3,498517E-2
5,022765E-2
5,282211E-2
5,898396E-2
7,325352E-2
8,298276E-2
8,298276E-2
9,076616E-2
1,053600E-1
1,102246E-1
1,079545E-1
1,121705E-1
1,206025E-1
1,134677E-1
1,079545E-1
1,105490E-1
1,121705E-1
9,952248E-2
9,465786E-2
9,627940E-2
9,336062E-2
8,298276E-2
7,455075E-2
7,195629E-2
6,644305E-2
5,963258E-2
6,222705E-2
6,741597E-2
5,703812E-2
5,152488E-2
5,574088E-2
5,898396E-2
5,347073E-2
5,314642E-2
5,768673E-2
5,768673E-2
5,120057E-2
5,379503E-2
6,222705E-2
6,190274E-2
5,411934E-2
5,444365E-2
5,995689E-2
5,282211E-2
5,249780E-2
5,541658E-2
6,287566E-2
5,671381E-2
4,990334E-2
5,411934E-2
5,703812E-2
4,957903E-2
4,828180E-2
5,638950E-2
5,444365E-2
4,439010E-2
4,633595E-2
5,217349E-2
5,217349E-2
4,666026E-2
4,990334E-2
5,509227E-2
4,795749E-2
4,860611E-2
5,282211E-2
5,833535E-2
5,087626E-2
4,990334E-2
5,476796E-2
5,638950E-2
5,444365E-2
5,606519E-2
6,352428E-2
6,060550E-2
5,249780E-2
5,444365E-2
6,125412E-2
5,801104E-2
5,865966E-2
6,352428E-2
6,319997E-2
5,379503E-2
5,574088E-2
6,287566E-2
6,352428E-2
5,606519E-2
5,379503E-2
5,898396E-2
5,833535E-2
5,671381E-2
6,092981E-2
6,676736E-2
6,060550E-2
5,671381E-2
6,028120E-2
6,319997E-2
5,963258E-2
6,157843E-2
7,033475E-2
7,260490E-2
6,352428E-2
6,676736E-2
7,390214E-2
7,130767E-2
6,871321E-2
7,098336E-2
7,390214E-2
6,579443E-2
6,709167E-2
7,195629E-2
7,552368E-2
6,644305E-2
6,352428E-2
6,611874E-2
6,709167E-2
6,092981E-2
6,384859E-2
6,903752E-2
6,319997E-2
5,509227E-2
5,768673E-2
6,352428E-2
5,768673E-2
5,379503E-2
5,768673E-2
6,060550E-2
4,990334E-2
5,314642E-2
5,671381E-2
5,865966E-2
5,282211E-2
5,152488E-2
5,249780E-2
4,666026E-2
4,374148E-2
4,471441E-2
5,249780E-2
4,568733E-2
3,660671E-2
4,049840E-2
4,309287E-2
3,563378E-2
3,336362E-2
3,368793E-2
2,720177E-2
1,195929E-2
1,228360E-2
2,136422E-2
2,103992E-2
1,747253E-2
1,682391E-2
1,844545E-2
9,040517E-3
1,066206E-2
1,358083E-2
1,487806E-2
8,067593E-3
1,195929E-2
2,266146E-2
2,590454E-2
2,395869E-2
2,395869E-2
2,882331E-2
2,849900E-2
2,979624E-2
3,530947E-2
4,147133E-2
3,433655E-2
3,303932E-2
3,466086E-2
3,401224E-2
2,428300E-2
2,817469E-2
3,952548E-2
4,179564E-2
3,530947E-2
3,498517E-2
3,693101E-2
3,076916E-2
3,271501E-2
3,887686E-2
4,471441E-2
3,887686E-2
3,725532E-2
4,374148E-2
4,601164E-2
4,082271E-2
4,341718E-2
5,249780E-2
4,633595E-2
3,693101E-2
4,406579E-2
5,217349E-2
4,957903E-2
4,698456E-2
4,990334E-2
5,055195E-2
4,017409E-2
4,211994E-2
4,893041E-2
4,957903E-2
4,536302E-2
4,309287E-2
4,503872E-2
3,920117E-2
3,628240E-2
3,822825E-2
4,536302E-2
4,114702E-2
3,271501E-2
3,466086E-2
3,887686E-2
3,012054E-2
2,947193E-2
3,368793E-2
3,076916E-2
1,974268E-2
2,266146E-2
2,947193E-2
2,752608E-2
2,168853E-2
2,006699E-2
2,525592E-2
1,909407E-2
1,714822E-2
2,168853E-2
2,590454E-2
1,682391E-2
1,066206E-2
1,422945E-2
1,455375E-2
7,094669E-3
6,770361E-3
1,228360E-2
1,228360E-2
1,257123E-3
-4,010948E-5
4,175896E-3
5,797436E-3
4,500204E-3
6,446052E-3
7,418977E-3
-1,661650E-3
-2,310266E-3
4,824512E-3
1,033775E-2
2,878663E-3
-1,013034E-3
5,797436E-3
9,689133E-3
8,067593E-3
7,743285E-3
1,520237E-2
1,195929E-2
4,175896E-3
6,770361E-3
1,520237E-2
1,163498E-2
1,001344E-2
1,228360E-2
1,520237E-2
4,824512E-3
4,500204E-3
8,391901E-3
9,364825E-3
3,202971E-3
3,202971E-3
7,743285E-3
6,121744E-3
2,878663E-3
6,770361E-3
1,325652E-2
5,473128E-3
-4,010948E-5
4,500204E-3
1,001344E-2
2,878663E-3
1,581431E-3
1,098637E-2
1,293221E-2
7,743285E-3
1,390514E-2
2,006699E-2
2,039130E-2
1,228360E-2
1,033775E-2
1,585099E-2
1,257123E-3
-1,661650E-3
1,260791E-2
2,428300E-2
1,682391E-2
1,293221E-2
1,747253E-2
1,552668E-2
8,716209E-3
1,228360E-2
2,363438E-2
2,363438E-2
1,487806E-2
2,136422E-2
2,882331E-2
2,071561E-2
1,812114E-2
2,168853E-2
2,428300E-2
1,195929E-2
5,473128E-3
7,094669E-3
4,175896E-3
-1,203951E-2
-1,787705E-2
-1,625551E-2
-1,657982E-2
-1,398536E-2
-1,009366E-2
-8,147812E-3
-1,884998E-2
-2,825491E-2
-2,501183E-2
-1,949860E-2
-2,144444E-2
-1,690413E-2
-8,796428E-3
-8,147812E-3
-1,755275E-2
-1,366105E-2
-3,931807E-3
-6,201963E-3
-1,301243E-2
-1,301243E-2
-1,333674E-2
-2,468752E-2
-2,728199E-2
-2,047152E-2
-1,884998E-2
-2,890353E-2
-3,506538E-2
-3,636262E-2
-3,733554E-2
-3,571400E-2
-2,890353E-2
-1,593121E-2
-1,820136E-2
-2,566045E-2
-1,430967E-2
1,905739E-3
1,131067E-2
3,628240E-2
5,509227E-2
5,768673E-2
4,536302E-2
3,855255E-2
3,530947E-2
2,947193E-2
2,168853E-2
1,941838E-2
2,039130E-2
6,446052E-3
-3,931807E-3
-1,333674E-2
-2,987645E-2
-5,452387E-2
-7,592820E-2
-8,533314E-2
-9,246792E-2
-1,008999E-1
-1,044673E-1
-9,960269E-2
-1,041430E-1
-1,096562E-1
-9,992700E-2
-8,500883E-2
-7,852267E-2
-7,527959E-2
-6,944204E-2
-5,873987E-2
-6,230726E-2
-5,744264E-2
-4,447032E-2
-3,279523E-2
-3,279523E-2
-3,311954E-2
-2,825491E-2
-2,890353E-2
-3,020076E-2
-2,306598E-2
-4,904731E-3
1,905739E-3
9,328148E-4
7,094669E-3
1,747253E-2
1,552668E-2
2,006699E-2
3,044485E-2
3,530947E-2
3,271501E-2
4,211994E-2
5,509227E-2
6,092981E-2
6,222705E-2
6,676736E-2
7,422644E-2
6,903752E-2
7,163198E-2
8,298276E-2
9,530647E-2
8,914462E-2
7,422644E-2
7,130767E-2
7,779383E-2
8,103691E-2
8,492861E-2
9,238770E-2
8,719877E-2
7,909107E-2
8,460430E-2
9,336062E-2
9,076616E-2
9,141477E-2
9,627940E-2
1,004954E-1
9,757663E-2
1,034142E-1
1,147650E-1
1,206025E-1
1,193053E-1
1,225484E-1
1,280616E-1
1,222240E-1
1,228727E-1
1,283859E-1
1,368179E-1
1,326019E-1
1,277373E-1
1,329262E-1
1,290345E-1
1,154136E-1
1,134677E-1
1,293588E-1
1,306561E-1
1,209268E-1
1,225484E-1
1,254671E-1
1,218997E-1
1,218997E-1
1,238456E-1
1,254671E-1
1,167108E-1
1,167108E-1
1,238456E-1
1,270887E-1
1,202782E-1
1,180080E-1
1,202782E-1
1,183323E-1
1,128191E-1
1,108733E-1
1,111976E-1
1,069816E-1
9,790094E-2
1,014683E-1
1,050357E-1
9,238770E-2
8,946893E-2
9,757663E-2
9,595509E-2
8,525292E-2
8,492861E-2
8,914462E-2
8,557723E-2
8,006399E-2
7,876676E-2
8,200984E-2
7,649660E-2
7,455075E-2
7,844245E-2
8,330707E-2
7,455075E-2
6,838890E-2
6,644305E-2
6,547013E-2
5,865966E-2
6,060550E-2
6,611874E-2
6,028120E-2
4,860611E-2
4,990334E-2
5,541658E-2
4,893041E-2
4,439010E-2
4,730887E-2
4,990334E-2
4,114702E-2
4,341718E-2
4,666026E-2
4,990334E-2
4,374148E-2
4,244425E-2
4,601164E-2
4,082271E-2
3,498517E-2
3,822825E-2
4,860611E-2
4,406579E-2
3,757963E-2
4,082271E-2
4,276856E-2
3,563378E-2
3,660671E-2
4,244425E-2
4,503872E-2
4,049840E-2
4,503872E-2
4,017409E-2
1,909407E-2
3,202971E-3
-4,010948E-5
2,878663E-3
2,331007E-2
9,011754E-2
1,724918E-1
2,804864E-1
4,166958E-1
5,804714E-1
7,672729E-1
9,868295E-1
1,212872E+0
1,372756E+0
1,423024E+0
1,334812E+0
1,189846E+0
1,050394E+0
9,274811E-1
7,902987E-1
6,466303E-1
5,016645E-1
3,249166E-1
1,014683E-1
-1,346280E-1
-3,979661E-1
-6,856274E-1
-9,729644E-1
-1,212628E+0
-1,379322E+0
-1,479534E+0
-1,505478E+0
-1,465264E+0
-1,373161E+0
-1,260950E+0
-1,131227E+0
-9,817207E-1
-8,322147E-1
-7,041130E-1
-5,857405E-1
-4,796918E-1
-3,947231E-1
-3,369962E-1
-2,828368E-1
-2,338662E-1
-2,040299E-1
-1,839228E-1
-1,634914E-1
-1,440329E-1
-1,339794E-1
-1,171153E-1
-9,603531E-2
-7,236081E-2
-6,360450E-2
-5,517249E-2
-3,733554E-2
-2,176875E-2
-1,593121E-2
-5,553347E-3
8,067593E-3
1,358083E-2
1,228360E-2
2,006699E-2
3,076916E-2
3,303932E-2
3,239070E-2
3,790394E-2
4,082271E-2
3,174208E-2
3,595809E-2
4,179564E-2
4,633595E-2
4,244425E-2
4,179564E-2
4,536302E-2
4,082271E-2
3,660671E-2
4,147133E-2
4,893041E-2
4,114702E-2
3,563378E-2
3,822825E-2
4,114702E-2
3,239070E-2
2,914762E-2
3,401224E-2
3,271501E-2
2,298577E-2
2,331007E-2
2,914762E-2
2,655315E-2
1,779684E-2
1,682391E-2
2,039130E-2
1,260791E-2
1,325652E-2
1,520237E-2
2,006699E-2
1,455375E-2
9,040517E-3
1,325652E-2
1,649960E-2
1,033775E-2
1,358083E-2
1,779684E-2
1,714822E-2
1,131067E-2
1,422945E-2
2,168853E-2
1,812114E-2
1,487806E-2
1,812114E-2
2,071561E-2
1,163498E-2
1,260791E-2
1,974268E-2
2,103992E-2
1,455375E-2
1,422945E-2
1,714822E-2
1,293221E-2
9,689133E-3
1,325652E-2
2,006699E-2
1,617530E-2
2,230047E-3
1,257123E-3
6,770361E-3
1,905739E-3
2,230047E-3
6,446052E-3
5,148820E-3
-4,580423E-3
-2,958882E-3
4,500204E-3
4,175896E-3
-2,634574E-3
-1,013034E-3
3,202971E-3
-3,283190E-3
-1,013034E-3
5,473128E-3
1,131067E-2
8,067593E-3
7,743285E-3
1,260791E-2
1,422945E-2
1,260791E-2
1,390514E-2
2,201284E-2
2,071561E-2
1,422945E-2
1,844545E-2
2,428300E-2
2,201284E-2
2,071561E-2
2,233715E-2
2,590454E-2
1,714822E-2
1,876976E-2
2,622885E-2
2,849900E-2
2,168853E-2
2,103992E-2
2,363438E-2
1,941838E-2
1,455375E-2
1,520237E-2
2,298577E-2
1,617530E-2
8,067593E-3
1,098637E-2
1,487806E-2
6,446052E-3
5,148820E-3
5,797436E-3
1,905739E-3
-9,769352E-3
-1,366105E-2
-8,796428E-3
-9,120736E-3
-1,560690E-2
-1,949860E-2
-1,884998E-2
-2,857922E-2
-3,052507E-2
-2,436322E-2
-2,079583E-2
-2,825491E-2
-2,955215E-2
-2,436322E-2
-2,501183E-2
-2,695768E-2
-2,209306E-2
-1,106658E-2
-1,009366E-2
-1,236382E-2
-8,472120E-3
-1,337342E-3
-5,877655E-3
-2,634574E-3
3,851588E-3
6,121744E-3
-1,661650E-3
1,581431E-3
5,797436E-3
8,391901E-3
3,851588E-3
4,500204E-3
8,067593E-3
-2,634574E-3
-6,850580E-3
-1,985958E-3
3,851588E-3
-6,887257E-4
-5,229039E-3
-3,607499E-3
-2,634574E-3
-4,580423E-3
-3,283190E-3
4,175896E-3
6,085067E-4
-8,147812E-3
-3,283190E-3
4,175896E-3
-4,010948E-5
1,905739E-3
2,878663E-3
1,581431E-3
-6,850580E-3
-1,985958E-3
5,148820E-3
5,148820E-3
-2,310266E-3
-2,958882E-3
3,202971E-3
-3,607499E-3
-5,877655E-3
-1,013034E-3
5,797436E-3
-3,644176E-4
-1,013034E-3
2,878663E-3
2,554355E-3
-3,931807E-3
-3,607499E-3
3,851588E-3
1,905739E-3
-7,823504E-3
-1,337342E-3
5,797436E-3
-1,337342E-3
-1,661650E-3
-1,337342E-3
-3,644176E-4
-8,147812E-3
-9,445044E-3
-2,634574E-3
2,841986E-4
-5,229039E-3
-4,580423E-3
-1,661650E-3
-7,823504E-3
-7,823504E-3
-3,283190E-3
6,121744E-3
-4,010948E-5
-4,904731E-3
-1,337342E-3
1,581431E-3
-5,229039E-3
-4,580423E-3
3,851588E-3
-4,010948E-5
-8,796428E-3
-4,256115E-3
1,581431E-3
2,841986E-4
-3,283190E-3
-4,580423E-3
-4,580423E-3
-1,333674E-2
-1,430967E-2
-9,445044E-3
-4,904731E-3
-1,366105E-2
-1,593121E-2
-1,495828E-2
-1,755275E-2
-2,047152E-2
-1,982290E-2
-1,236382E-2
-1,755275E-2
-2,403891E-2
-2,176875E-2
-1,787705E-2
-2,047152E-2
-1,852567E-2
-1,106658E-2
-1,236382E-2
-2,306598E-2
-1,852567E-2
-1,074228E-2
-1,139089E-2
-1,755275E-2
-1,593121E-2
-1,203951E-2
-2,047152E-2
-1,884998E-2
-1,333674E-2
-8,472120E-3
-1,463397E-2
-2,014721E-2
-1,657982E-2
-1,333674E-2
-1,982290E-2
-1,722844E-2
-5,877655E-3
-4,580423E-3
-1,203951E-2
-3,931807E-3
7,743285E-3
1,358083E-2
2,039130E-2
3,076916E-2
4,341718E-2
4,406579E-2
5,184919E-2
6,579443E-2
7,941537E-2
8,265846E-2
8,590154E-2
9,206339E-2
7,617229E-2
6,514582E-2
6,936182E-2
8,492861E-2
8,525292E-2
7,584799E-2
7,422644E-2
7,617229E-2
6,190274E-2
5,217349E-2
5,152488E-2
5,022765E-2
3,984979E-2
4,017409E-2
4,536302E-2
4,893041E-2
4,698456E-2
4,860611E-2
5,444365E-2
5,184919E-2
5,217349E-2
5,476796E-2
5,898396E-2
5,120057E-2
4,860611E-2
5,184919E-2
5,022765E-2
4,503872E-2
4,633595E-2
5,314642E-2
5,022765E-2
4,017409E-2
4,276856E-2
5,022765E-2
4,763318E-2
4,536302E-2
5,184919E-2
5,411934E-2
4,309287E-2
4,633595E-2
5,347073E-2
5,638950E-2
5,217349E-2
5,347073E-2
5,703812E-2
5,087626E-2
4,795749E-2
5,282211E-2
5,865966E-2
4,925472E-2
4,730887E-2
5,152488E-2
5,184919E-2
4,860611E-2
4,666026E-2
4,860611E-2
4,763318E-2
3,790394E-2
4,082271E-2
4,795749E-2
4,147133E-2
3,855255E-2
3,725532E-2
3,790394E-2
3,271501E-2
3,822825E-2
4,439010E-2
4,568733E-2
3,822825E-2
3,336362E-2
3,822825E-2
3,660671E-2
3,239070E-2
3,725532E-2
4,633595E-2
4,082271E-2
3,368793E-2
3,725532E-2
4,341718E-2
3,725532E-2
3,563378E-2
3,984979E-2
3,725532E-2
2,558023E-2
2,622885E-2
3,206639E-2
2,914762E-2
2,331007E-2
2,428300E-2
2,622885E-2
1,779684E-2
1,520237E-2
1,812114E-2
2,460731E-2
2,039130E-2
1,682391E-2
2,071561E-2
1,682391E-2
1,131067E-2
1,455375E-2
2,233715E-2
2,039130E-2
1,228360E-2
1,390514E-2
2,201284E-2
1,617530E-2
1,487806E-2
2,071561E-2
2,136422E-2
1,001344E-2
9,689133E-3
1,293221E-2
1,487806E-2
6,770361E-3
4,824512E-3
7,094669E-3
7,094669E-3
7,094669E-3
7,743285E-3
1,520237E-2
7,743285E-3
6,085067E-4
4,175896E-3
2,878663E-3
-3,607499E-3
-1,985958E-3
5,473128E-3
2,230047E-3
-6,526271E-3
-5,877655E-3
2,841986E-4
2,841986E-4
-1,661650E-3
2,878663E-3
6,121744E-3
-1,661650E-3
-1,337342E-3
5,473128E-3
1,131067E-2
7,094669E-3
9,689133E-3
1,649960E-2
1,747253E-2
1,358083E-2
1,617530E-2
2,590454E-2
2,363438E-2
1,747253E-2
2,266146E-2
2,849900E-2
2,363438E-2
2,103992E-2
2,168853E-2
2,363438E-2
1,455375E-2
1,747253E-2
2,460731E-2
2,233715E-2
1,422945E-2
1,131067E-2
1,228360E-2
4,500204E-3
1,581431E-3
2,230047E-3
5,473128E-3
-6,887257E-4
-6,850580E-3
-4,256115E-3
-3,931807E-3
-8,147812E-3
-8,472120E-3
-2,958882E-3
-4,580423E-3
-1,463397E-2
-1,333674E-2
-6,850580E-3
-6,526271E-3
-9,120736E-3
-8,472120E-3
-3,607499E-3
-1,268813E-2
-1,463397E-2
-1,009366E-2
-3,931807E-3
-1,074228E-2
-1,495828E-2
-1,236382E-2
-1,301243E-2
-1,593121E-2
-1,301243E-2
-7,174888E-3
-1,139089E-2
-2,079583E-2
-1,657982E-2
-1,106658E-2
-1,430967E-2
-1,463397E-2
-1,106658E-2
-9,445044E-3
-1,657982E-2
-1,528259E-2
-9,120736E-3
-3,931807E-3
-1,236382E-2
-1,398536E-2
-9,445044E-3
-1,171520E-2
-1,139089E-2
-8,472120E-3
2,841986E-4
-2,634574E-3
-9,120736E-3
-5,553347E-3
9,328148E-4
-4,580423E-3
-1,041797E-2
-8,147812E-3
-7,499196E-3
-1,787705E-2
-1,430967E-2
-8,472120E-3
-8,147812E-3
-1,106658E-2
-1,301243E-2
-9,445044E-3
-1,593121E-2
-2,112014E-2
-1,333674E-2
-6,201963E-3
-1,139089E-2
-1,398536E-2
-8,796428E-3
-4,904731E-3
-7,823504E-3
-6,526271E-3
4,500204E-3
5,797436E-3
-1,337342E-3
1,581431E-3
7,743285E-3
3,851588E-3
2,554355E-3
9,040517E-3
1,195929E-2
3,851588E-3
4,500204E-3
1,163498E-2
1,779684E-2
1,260791E-2
9,040517E-3
1,163498E-2
1,066206E-2
6,446052E-3
7,094669E-3
1,325652E-2
8,067593E-3
2,878663E-3
6,446052E-3
1,098637E-2
4,175896E-3
-1,661650E-3
2,841986E-4
1,581431E-3
-8,796428E-3
-8,147812E-3
-2,310266E-3
2,841986E-4
-8,472120E-3
-7,823504E-3
-4,256115E-3
-6,850580E-3
-1,074228E-2
-9,120736E-3
-1,661650E-3
-4,256115E-3
-9,445044E-3
-2,310266E-3
4,175896E-3
-3,644176E-4
-6,887257E-4
3,851588E-3
3,851588E-3
-5,877655E-3
-1,985958E-3
4,824512E-3
6,121744E-3
1,905739E-3
1,905739E-3
5,148820E-3
-1,013034E-3
-1,661650E-3
3,527280E-3
9,689133E-3
3,202971E-3
-2,634574E-3
-4,010948E-5
2,878663E-3
-1,337342E-3
-6,887257E-4
6,446052E-3
4,175896E-3
-5,553347E-3
1,581431E-3
9,364825E-3
4,500204E-3
6,085067E-4
1,257123E-3
1,581431E-3
-7,499196E-3
-1,009366E-2
-4,580423E-3
2,841986E-4
-5,877655E-3
-6,850580E-3
-4,256115E-3
-8,472120E-3
-8,796428E-3
-2,634574E-3
7,743285E-3
3,851588E-3
6,446052E-3
2,071561E-2
3,790394E-2
5,217349E-2
6,936182E-2
7,909107E-2
7,455075E-2
5,509227E-2
4,828180E-2
5,087626E-2
4,828180E-2
3,887686E-2
3,206639E-2
2,785039E-2
1,422945E-2
2,841986E-4
-1,139089E-2
-2,533614E-2
-5,387525E-2
-7,106358E-2
-7,722544E-2
-8,565745E-2
-9,376515E-2
-9,376515E-2
-9,084638E-2
-9,733254E-2
-1,015485E-1
-9,214361E-2
-7,787405E-2
-7,398236E-2
-6,846912E-2
-6,295588E-2
-6,003711E-2
-7,171220E-2
-6,846912E-2
-5,971280E-2
-5,387525E-2
-5,257802E-2
-5,063217E-2
-4,511893E-2
-4,479463E-2
-4,544324E-2
-3,798416E-2
-2,857922E-2
-3,538969E-2
-3,636262E-2
-2,955215E-2
-2,566045E-2
-2,793061E-2
-2,436322E-2
-1,333674E-2
-1,139089E-2
-1,949860E-2
-1,625551E-2
-8,796428E-3
-1,333674E-2
-1,463397E-2
-9,445044E-3
-8,147812E-3
-1,787705E-2
-1,560690E-2
-8,796428E-3
-5,553347E-3
-9,120736E-3
-1,560690E-2
-1,884998E-2
-2,014721E-2
-1,949860E-2
-1,301243E-2
1,581431E-3
-3,644176E-4
-8,472120E-3
-7,174888E-3
-6,526271E-3
-1,236382E-2
-8,147812E-3
3,527280E-3
7,094669E-3
-4,010948E-5
2,878663E-3
1,098637E-2
9,689133E-3
6,770361E-3
8,067593E-3
1,033775E-2
4,500204E-3
5,473128E-3
-3,283190E-3
-1,333674E-2
-2,274168E-2
-2,209306E-2
-1,560690E-2
-1,657982E-2
-2,112014E-2
-1,949860E-2
-1,430967E-2
-2,306598E-2
-2,728199E-2
-2,241737E-2
-1,333674E-2
-1,301243E-2
-7,823504E-3
2,554355E-3
1,001344E-2
4,824512E-3
1,228360E-2
2,363438E-2
3,466086E-2
3,660671E-2
4,179564E-2
4,666026E-2
3,757963E-2
3,822825E-2
4,698456E-2
5,768673E-2
5,411934E-2
4,698456E-2
5,120057E-2
5,476796E-2
4,925472E-2
5,379503E-2
6,255135E-2
5,476796E-2
4,471441E-2
4,633595E-2
4,341718E-2
4,439010E-2
5,411934E-2
6,676736E-2
6,871321E-2
6,060550E-2
6,028120E-2
5,833535E-2
5,606519E-2
5,444365E-2
5,703812E-2
6,190274E-2
5,638950E-2
5,963258E-2
6,319997E-2
6,644305E-2
5,574088E-2
4,471441E-2
3,822825E-2
2,979624E-2
1,876976E-2
3,466086E-2
7,844245E-2
1,290345E-1
1,848155E-1
2,678384E-1
4,050207E-1
5,730123E-1
7,588409E-1
9,689925E-1
1,170388E+0
1,279031E+0
1,288436E+0
1,230385E+0
1,121093E+0
9,761273E-1
8,357019E-1
7,027356E-1
5,788499E-1
4,419918E-1
2,879455E-1
1,144406E-1
-1,047916E-1
-3,603464E-1
-6,227116E-1
-8,675642E-1
-1,082581E+0
-1,228519E+0
-1,298245E+0
-1,305704E+0
-1,267112E+0
-1,181170E+0
-1,067338E+0
-9,395606E-1
-8,114589E-1
-6,843302E-1
-5,646605E-1
-4,680167E-1
-3,791563E-1
-3,006737E-1
-2,345149E-1
-1,952736E-1
-1,647886E-1
-1,330064E-1
-1,122507E-1
-9,830546E-2
-7,690113E-2
-5,290233E-2
-3,571400E-2
-2,890353E-2
-9,120736E-3
1,487806E-2
2,590454E-2
4,017409E-2
5,703812E-2
7,065906E-2
6,774028E-2
7,909107E-2
9,141477E-2
9,173908E-2
8,492861E-2
8,200984E-2
8,946893E-2
8,849600E-2
8,492861E-2
9,076616E-2
9,919817E-2
9,173908E-2
8,687446E-2
9,011754E-2
9,433355E-2
9,400924E-2
9,530647E-2
1,082788E-1
1,115219E-1
1,037385E-1
1,111976E-1
1,293588E-1
1,335748E-1
1,364936E-1
1,452499E-1
1,507632E-1
1,442770E-1
1,484930E-1
1,566007E-1
1,637355E-1
1,582222E-1
1,585466E-1
1,656813E-1
1,656813E-1
1,617896E-1
1,679515E-1
1,734647E-1
1,686001E-1
1,643841E-1
1,692487E-1
1,715189E-1
1,627626E-1
1,634112E-1
1,718432E-1
1,679515E-1
1,566007E-1
1,601681E-1
1,682758E-1
1,656813E-1
1,601681E-1
1,595195E-1
1,601681E-1
1,540062E-1
1,530333E-1
1,530333E-1
1,562764E-1
1,484930E-1
1,403853E-1
1,442770E-1
1,455742E-1
1,387638E-1
1,403853E-1
1,436284E-1
1,377908E-1
1,228727E-1
1,283859E-1
1,358450E-1
1,326019E-1
1,309804E-1
1,319533E-1
1,342234E-1
1,251428E-1
1,238456E-1
1,300074E-1
1,319533E-1
1,254671E-1
1,238456E-1
1,267644E-1
1,225484E-1
1,189810E-1
1,206025E-1
1,261157E-1
1,176837E-1
1,105490E-1
1,118462E-1
1,144406E-1
1,060086E-1
1,053600E-1
1,082788E-1
1,043871E-1
9,271201E-2
9,400924E-2
9,660370E-2
9,206339E-2
8,914462E-2
8,719877E-2
8,784739E-2
7,682091E-2
7,292921E-2
7,584799E-2
7,746953E-2
6,806459E-2
6,222705E-2
6,352428E-2
6,287566E-2
5,476796E-2
5,541658E-2
6,222705E-2
5,703812E-2
4,666026E-2
4,763318E-2
4,990334E-2
4,536302E-2
4,471441E-2
4,828180E-2
4,698456E-2
3,530947E-2
3,595809E-2
4,211994E-2
4,341718E-2
3,660671E-2
3,336362E-2
3,368793E-2
2,266146E-2
2,298577E-2
2,590454E-2
3,044485E-2
2,103992E-2
1,649960E-2
1,649960E-2
1,358083E-2
6,446052E-3
6,770361E-3
1,293221E-2
8,067593E-3
-5,553347E-3
-3,931807E-3
1,257123E-3
-5,229039E-3
-1,236382E-2
-1,398536E-2
-1,593121E-2
-2,598476E-2
-2,695768E-2
-2,501183E-2
-2,274168E-2
-3,084938E-2
-3,506538E-2
-3,344384E-2
-3,895708E-2
-4,284878E-2
-4,090293E-2
-3,571400E-2
-4,252447E-2
-4,674048E-2
-4,252447E-2
-3,798416E-2
-4,317309E-2
-4,220016E-2
-3,538969E-2
-3,538969E-2
-4,576755E-2
-4,057862E-2
-3,538969E-2
-3,603831E-2
-3,928139E-2
-3,636262E-2
-3,376815E-2
-3,895708E-2
-4,155155E-2
-3,636262E-2
-2,922784E-2
-3,571400E-2
-3,830846E-2
-3,538969E-2
-3,376815E-2
-3,895708E-2
-3,701123E-2
-2,955215E-2
-3,052507E-2
-3,668692E-2
-3,279523E-2
-2,695768E-2
-3,149799E-2
-3,149799E-2
-2,566045E-2
-2,468752E-2
-3,538969E-2
-3,409246E-2
-2,987645E-2
-2,760630E-2
-3,441677E-2
-3,603831E-2
-3,603831E-2
-4,155155E-2
-4,479463E-2
-4,317309E-2
-3,636262E-2
-4,317309E-2
-4,674048E-2
-4,544324E-2
-4,414601E-2
-4,998356E-2
-4,771340E-2
-3,798416E-2
-3,830846E-2
-4,609186E-2
-4,090293E-2
-3,182230E-2
-3,149799E-2
-3,149799E-2
-2,468752E-2
-2,144444E-2
-2,890353E-2
-2,598476E-2
-2,209306E-2
-1,430967E-2
-1,852567E-2
-2,144444E-2
-1,690413E-2
-1,690413E-2
-2,047152E-2
-1,560690E-2
-7,174888E-3
-1,106658E-2
-1,690413E-2
-9,769352E-3
-6,850580E-3
-1,171520E-2
-9,120736E-3
-3,607499E-3
-2,958882E-3
-1,301243E-2
-1,268813E-2
-6,201963E-3
-8,796428E-3
-1,593121E-2
-2,176875E-2
-2,566045E-2
-3,701123E-2
-3,798416E-2
-3,538969E-2
-3,020076E-2
-3,895708E-2
-4,414601E-2
-4,349739E-2
-4,349739E-2
-5,030786E-2
-4,674048E-2
-3,830846E-2
-3,830846E-2
-3,895708E-2
-2,857922E-2
-1,495828E-2
-1,171520E-2
-3,283190E-3
8,391901E-3
2,006699E-2
1,876976E-2
3,109347E-2
4,860611E-2
5,801104E-2
6,384859E-2
7,552368E-2
8,655015E-2
9,044185E-2
9,595509E-2
1,060086E-1
1,218997E-1
1,193053E-1
1,163865E-1
1,209268E-1
1,228727E-1
1,154136E-1
1,131434E-1
1,157379E-1
1,099003E-1
9,725232E-2
9,465786E-2
9,141477E-2
8,200984E-2
7,098336E-2
6,741597E-2
6,255135E-2
4,568733E-2
3,984979E-2
4,049840E-2
3,984979E-2
3,076916E-2
2,525592E-2
2,590454E-2
1,941838E-2
1,390514E-2
1,293221E-2
1,487806E-2
5,797436E-3
-1,013034E-3
3,527280E-3
4,824512E-3
-3,644176E-4
-4,010948E-5
2,554355E-3
-6,887257E-4
-1,106658E-2
-9,120736E-3
-6,201963E-3
-7,823504E-3
-1,106658E-2
-9,445044E-3
-7,823504E-3
-1,949860E-2
-1,820136E-2
-1,366105E-2
-1,041797E-2
-1,755275E-2
-2,209306E-2
-1,852567E-2
-1,884998E-2
-2,306598E-2
-2,306598E-2
-1,657982E-2
-2,079583E-2
-2,922784E-2
-2,760630E-2
-2,533614E-2
-3,117369E-2
-3,182230E-2
-2,695768E-2
-2,533614E-2
-3,376815E-2
-3,311954E-2
-2,566045E-2
-2,663337E-2
-2,987645E-2
-2,793061E-2
-2,436322E-2
-3,214661E-2
-2,793061E-2
-2,144444E-2
-1,657982E-2
-2,241737E-2
-2,241737E-2
-1,917429E-2
-2,112014E-2
-2,436322E-2
-2,209306E-2
-1,009366E-2
-1,625551E-2
-2,598476E-2
-2,306598E-2
-1,884998E-2
-2,436322E-2
-2,403891E-2
-2,209306E-2
-2,176875E-2
-2,955215E-2
-2,728199E-2
-1,982290E-2
-1,722844E-2
-2,339029E-2
-2,079583E-2
-1,430967E-2
-2,112014E-2
-2,047152E-2
-1,236382E-2
-6,201963E-3
-1,171520E-2
-1,625551E-2
-1,236382E-2
-1,106658E-2
-1,560690E-2
-1,495828E-2
-6,850580E-3
-8,147812E-3
-1,755275E-2
-1,333674E-2
-9,445044E-3
-1,430967E-2
-1,560690E-2
-1,236382E-2
-1,236382E-2
-2,339029E-2
-2,144444E-2
-1,495828E-2
-1,139089E-2
-1,722844E-2
-1,982290E-2
-1,333674E-2
-1,852567E-2
-2,306598E-2
-2,176875E-2
-1,301243E-2
-1,787705E-2
-2,339029E-2
-2,112014E-2
-1,690413E-2
-2,306598E-2
-2,274168E-2
-1,625551E-2
-1,820136E-2
-3,020076E-2
-2,533614E-2
-2,112014E-2
-2,339029E-2
-2,533614E-2
-2,144444E-2
-1,755275E-2
-2,533614E-2
-2,566045E-2
-2,176875E-2
-1,657982E-2
-2,209306E-2
-2,403891E-2
-1,884998E-2
-1,917429E-2
-2,339029E-2
-2,209306E-2
-1,463397E-2
-1,982290E-2
-2,987645E-2
-2,760630E-2
-1,949860E-2
-1,982290E-2
-2,112014E-2
-1,755275E-2
-1,657982E-2
-2,728199E-2
-2,890353E-2
-2,436322E-2
-1,917429E-2
-2,436322E-2
-2,760630E-2
-2,209306E-2
-2,436322E-2
-2,728199E-2
-2,339029E-2
-1,430967E-2
-2,014721E-2
-3,052507E-2
-2,695768E-2
-2,176875E-2
-2,630907E-2
-2,598476E-2
-2,403891E-2
-2,176875E-2
-2,825491E-2
-2,695768E-2
-2,079583E-2
-2,047152E-2
-2,728199E-2
-2,760630E-2
-2,339029E-2
-2,955215E-2
-2,922784E-2
-2,566045E-2
-1,949860E-2
-2,339029E-2
-2,728199E-2
-2,403891E-2
-2,144444E-2
-2,598476E-2
-2,793061E-2
-1,982290E-2
-2,047152E-2
-3,020076E-2
-2,403891E-2
-1,755275E-2
-2,274168E-2
-2,209306E-2
-1,560690E-2
-1,106658E-2
-1,884998E-2
-1,690413E-2
-1,333674E-2
-1,139089E-2
-1,852567E-2
-1,657982E-2
-1,139089E-2
-1,430967E-2
-1,398536E-2
-9,120736E-3
-1,013034E-3
-7,174888E-3
-1,625551E-2
-1,593121E-2
-7,823504E-3
-1,203951E-2
-1,301243E-2
-9,445044E-3
-1,041797E-2
-1,884998E-2
-1,430967E-2
-6,850580E-3
-7,174888E-3
-1,268813E-2
-1,171520E-2
-9,445044E-3
-1,301243E-2
-1,203951E-2
-5,229039E-3
-1,013034E-3
-6,526271E-3
-6,850580E-3
-3,283190E-3
-4,580423E-3
-7,174888E-3
-4,580423E-3
6,446052E-3
4,175896E-3
-2,634574E-3
-1,013034E-3
8,067593E-3
4,500204E-3
5,797436E-3
9,689133E-3
1,293221E-2
3,851588E-3
6,121744E-3
1,195929E-2
1,714822E-2
1,163498E-2
1,195929E-2
1,812114E-2
1,585099E-2
1,163498E-2
1,520237E-2
2,428300E-2
2,395869E-2
1,682391E-2
1,714822E-2
1,390514E-2
9,689133E-3
9,040517E-3
1,455375E-2
2,168853E-2
1,520237E-2
1,617530E-2
2,006699E-2
1,552668E-2
1,455375E-2
2,006699E-2
2,331007E-2
1,779684E-2
2,006699E-2
2,201284E-2
2,720177E-2
2,525592E-2
2,817469E-2
3,595809E-2
3,498517E-2
3,174208E-2
3,336362E-2
4,244425E-2
3,790394E-2
3,239070E-2
3,693101E-2
4,341718E-2
3,920117E-2
4,082271E-2
4,536302E-2
4,828180E-2
3,952548E-2
4,341718E-2
4,957903E-2
5,379503E-2
4,763318E-2
4,860611E-2
5,444365E-2
5,379503E-2
4,990334E-2
5,184919E-2
5,930827E-2
5,541658E-2
5,217349E-2
5,541658E-2
5,963258E-2
5,444365E-2
5,444365E-2
6,222705E-2
5,995689E-2
5,022765E-2
5,411934E-2
6,060550E-2
5,898396E-2
5,541658E-2
5,833535E-2
6,157843E-2
5,022765E-2
4,860611E-2
5,444365E-2
6,092981E-2
5,476796E-2
5,087626E-2
5,282211E-2
5,120057E-2
4,763318E-2
4,730887E-2
5,833535E-2
5,736242E-2
4,828180E-2
5,249780E-2
5,833535E-2
5,638950E-2
6,092981E-2
6,417289E-2
6,611874E-2
5,703812E-2
5,833535E-2
6,319997E-2
7,098336E-2
6,482151E-2
6,579443E-2
7,033475E-2
6,384859E-2
5,898396E-2
6,028120E-2
6,774028E-2
6,384859E-2
5,736242E-2
6,482151E-2
7,065906E-2
6,676736E-2
7,001044E-2
8,136122E-2
9,044185E-2
9,368493E-2
1,108733E-1
1,410339E-1
1,478444E-1
1,446013E-1
1,429798E-1
1,368179E-1
1,218997E-1
1,180080E-1
1,215754E-1
1,215754E-1
1,043871E-1
9,141477E-2
8,428000E-2
7,130767E-2
5,217349E-2
3,368793E-2
2,266146E-2
3,202971E-3
-1,301243E-2
-1,463397E-2
-1,398536E-2
-2,339029E-2
-2,468752E-2
-1,528259E-2
-1,139089E-2
-1,463397E-2
-6,201963E-3
7,743285E-3
1,520237E-2
1,455375E-2
1,228360E-2
1,293221E-2
1,131067E-2
1,682391E-2
2,136422E-2
2,849900E-2
2,363438E-2
2,039130E-2
2,525592E-2
2,558023E-2
2,493161E-2
2,785039E-2
3,498517E-2
3,466086E-2
2,590454E-2
2,785039E-2
3,239070E-2
2,622885E-2
2,201284E-2
2,460731E-2
2,363438E-2
7,743285E-3
6,770361E-3
6,121744E-3
3,202971E-3
-5,229039E-3
-1,009366E-2
-9,445044E-3
-1,787705E-2
-1,852567E-2
-1,301243E-2
-5,877655E-3
-1,236382E-2
-1,528259E-2
-7,499196E-3
-1,985958E-3
-1,337342E-3
8,716209E-3
1,876976E-2
2,136422E-2
1,487806E-2
2,331007E-2
3,530947E-2
3,790394E-2
3,757963E-2
4,147133E-2
4,666026E-2
4,601164E-2
5,120057E-2
5,638950E-2
5,995689E-2
5,574088E-2
5,444365E-2
5,833535E-2
5,865966E-2
5,379503E-2
5,801104E-2
6,871321E-2
6,417289E-2
5,801104E-2
6,255135E-2
6,611874E-2
5,898396E-2
5,606519E-2
5,963258E-2
6,417289E-2
5,703812E-2
5,606519E-2
5,963258E-2
5,995689E-2
5,703812E-2
6,060550E-2
6,579443E-2
6,028120E-2
5,638950E-2
5,379503E-2
5,703812E-2
5,120057E-2
4,795749E-2
5,541658E-2
5,736242E-2
4,698456E-2
4,244425E-2
4,893041E-2
4,828180E-2
3,822825E-2
3,887686E-2
4,374148E-2
4,244425E-2
3,336362E-2
3,141778E-2
3,109347E-2
2,201284E-2
2,331007E-2
2,817469E-2
3,239070E-2
2,590454E-2
2,395869E-2
2,687746E-2
2,266146E-2
1,779684E-2
1,714822E-2
2,233715E-2
1,974268E-2
1,066206E-2
1,520237E-2
2,103992E-2
1,422945E-2
1,358083E-2
1,487806E-2
1,422945E-2
3,202971E-3
4,175896E-3
1,131067E-2
2,006699E-2
1,585099E-2
9,689133E-3
1,293221E-2
9,040517E-3
8,391901E-3
1,260791E-2
2,298577E-2
1,844545E-2
1,098637E-2
1,390514E-2
1,812114E-2
1,358083E-2
1,747253E-2
2,331007E-2
2,103992E-2
9,689133E-3
1,195929E-2
1,682391E-2
1,390514E-2
6,446052E-3
7,743285E-3
6,121744E-3
-3,931807E-3
-3,607499E-3
1,257123E-3
4,824512E-3
-8,472120E-3
-1,722844E-2
-1,593121E-2
-1,657982E-2
-2,014721E-2
-1,852567E-2
-1,301243E-2
-2,339029E-2
-4,025431E-2
-3,603831E-2
-2,241737E-2
-2,144444E-2
-2,403891E-2
-2,339029E-2
-2,436322E-2
-3,052507E-2
-2,468752E-2
-1,430967E-2
-9,445044E-3
-1,301243E-2
-1,203951E-2
-5,229039E-3
-8,147812E-3
-3,931807E-3
-3,931807E-3
3,202971E-3
2,230047E-3
-5,229039E-3
-4,256115E-3
3,202971E-3
-4,010948E-5
-4,010948E-5
1,001344E-2
8,067593E-3
-6,526271E-3
-4,904731E-3
1,581431E-3
-4,010948E-5
-2,634574E-3
-3,931807E-3
2,841986E-4
-7,499196E-3
-1,139089E-2
-7,823504E-3
-6,887257E-4
-4,580423E-3
-6,526271E-3
-5,877655E-3
-1,074228E-2
-1,593121E-2
-1,366105E-2
-4,580423E-3
-1,106658E-2
-1,949860E-2
-1,884998E-2
-1,593121E-2
-2,987645E-2
-2,987645E-2
-1,625551E-2
-1,041797E-2
-1,787705E-2
-1,722844E-2
-1,625551E-2
-2,274168E-2
-2,501183E-2
-2,209306E-2
-1,690413E-2
-2,112014E-2
-1,852567E-2
-1,203951E-2
-1,139089E-2
-1,917429E-2
-2,112014E-2
-1,755275E-2
-1,820136E-2
-2,274168E-2
-2,079583E-2
-1,366105E-2
-2,468752E-2
-3,311954E-2
-3,538969E-2
-3,603831E-2
-3,701123E-2
-3,214661E-2
-2,274168E-2
-2,436322E-2
-3,993001E-2
-4,122724E-2
-3,798416E-2
-4,025431E-2
-4,090293E-2
-2,566045E-2
-1,755275E-2
-2,922784E-2
-2,760630E-2
-2,209306E-2
-1,625551E-2
-1,657982E-2
-1,722844E-2
-9,769352E-3
-6,887257E-4
7,418977E-3
1,520237E-2
2,882331E-2
2,849900E-2
2,525592E-2
3,466086E-2
4,471441E-2
4,536302E-2
5,217349E-2
6,384859E-2
6,482151E-2
5,898396E-2
6,709167E-2
7,779383E-2
7,584799E-2
7,455075E-2
8,168553E-2
8,914462E-2
8,298276E-2
8,590154E-2
9,271201E-2
1,014683E-1
1,021169E-1
1,060086E-1
1,105490E-1
1,102246E-1
1,089274E-1
1,137920E-1
1,274130E-1
1,254671E-1
1,215754E-1
1,290345E-1
1,381151E-1
1,296831E-1
1,335748E-1
1,426555E-1
1,426555E-1
1,296831E-1
1,296831E-1
1,364936E-1
1,342234E-1
1,332505E-1
1,358450E-1
1,345478E-1
1,248185E-1
1,241699E-1
1,274130E-1
1,313047E-1
1,222240E-1
1,189810E-1
1,238456E-1
1,251428E-1
1,212511E-1
1,228727E-1
1,313047E-1
1,261157E-1
1,183323E-1
1,222240E-1
1,270887E-1
1,235213E-1
1,251428E-1
1,293588E-1
1,309804E-1
1,222240E-1
1,228727E-1
1,293588E-1
1,296831E-1
1,212511E-1
1,206025E-1
1,231970E-1
1,176837E-1
1,134677E-1
1,144406E-1
1,209268E-1
1,154136E-1
1,069816E-1
1,073059E-1
1,111976E-1
1,043871E-1
1,040628E-1
1,076302E-1
1,060086E-1
9,368493E-2
9,498216E-2
9,887386E-2
9,530647E-2
8,849600E-2
8,298276E-2
6,838890E-2
2,331007E-2
-1,013034E-3
6,085067E-4
8,067593E-3
1,905739E-3
-6,850580E-3
-1,074228E-2
-2,274168E-2
-3,960570E-2
-4,252447E-2
-4,057862E-2
-4,609186E-2
-5,063217E-2
-4,057862E-2
-2,566045E-2
-2,274168E-2
-1,333674E-2
-2,310266E-3
8,067593E-3
1,131067E-2
2,298577E-2
3,498517E-2
3,952548E-2
3,401224E-2
3,595809E-2
4,179564E-2
3,790394E-2
3,660671E-2
4,114702E-2
4,763318E-2
4,309287E-2
3,693101E-2
4,017409E-2
4,439010E-2
3,725532E-2
3,790394E-2
4,309287E-2
4,082271E-2
3,076916E-2
3,239070E-2
3,660671E-2
3,757963E-2
3,076916E-2
3,044485E-2
3,498517E-2
2,525592E-2
2,331007E-2
2,525592E-2
2,882331E-2
2,233715E-2
1,552668E-2
1,617530E-2
1,390514E-2
1,163498E-2
8,716209E-3
1,260791E-2
7,743285E-3
-3,931807E-3
-3,931807E-3
-6,887257E-4
-1,041797E-2
-1,106658E-2
-9,769352E-3
-1,268813E-2
-2,436322E-2
-2,079583E-2
-1,657982E-2
-1,982290E-2
-2,630907E-2
-2,501183E-2
-2,339029E-2
-3,441677E-2
-3,506538E-2
-3,279523E-2
-2,857922E-2
-3,409246E-2
-3,798416E-2
-3,603831E-2
-3,668692E-2
-4,090293E-2
-3,993001E-2
-3,538969E-2
-3,960570E-2
-4,998356E-2
-4,738909E-2
-4,349739E-2
-4,836202E-2
-4,901063E-2
-4,674048E-2
-4,544324E-2
-5,582110E-2
-5,452387E-2
-4,706478E-2
-4,511893E-2
-5,192940E-2
-5,192940E-2
-4,868632E-2
-5,452387E-2
-5,873987E-2
-5,549679E-2
-4,674048E-2
-5,095648E-2
-5,646972E-2
-5,030786E-2
-4,641617E-2
-5,192940E-2
-5,063217E-2
-4,317309E-2
-4,252447E-2
-5,128079E-2
-4,836202E-2
-4,057862E-2
-4,090293E-2
-4,220016E-2
-3,798416E-2
-3,506538E-2
-4,447032E-2
-4,771340E-2
-4,447032E-2
-4,220016E-2
-4,836202E-2
-4,868632E-2
-4,674048E-2
-4,998356E-2
-5,355095E-2
-5,452387E-2
-4,544324E-2
-4,901063E-2
-5,809126E-2
-5,419956E-2
-4,836202E-2
-5,225371E-2
-4,933494E-2
-3,960570E-2
-3,636262E-2
-4,382170E-2
-3,603831E-2
-2,793061E-2
-2,890353E-2
-3,052507E-2
-2,825491E-2
-2,144444E-2
-2,468752E-2
-2,533614E-2
-2,112014E-2
-1,463397E-2
-1,917429E-2
-2,241737E-2
-1,884998E-2
-1,884998E-2
-2,079583E-2
-1,852567E-2
-1,171520E-2
-1,366105E-2
-2,403891E-2
-1,820136E-2
-8,796428E-3
-1,495828E-2
-1,333674E-2
-1,041797E-2
-6,850580E-3
-1,690413E-2
-1,528259E-2
-1,041797E-2
-5,229039E-3
-8,472120E-3
-6,201963E-3
-1,013034E-3
-6,526271E-3
-8,472120E-3
-4,256115E-3
9,328148E-4
-4,904731E-3
-9,120736E-3
-4,904731E-3
9,328148E-4
-3,607499E-3
-4,580423E-3
1,257123E-3
-3,644176E-4
-8,472120E-3
-6,850580E-3
-1,013034E-3
-3,931807E-3
-5,877655E-3
-3,607499E-3
-4,256115E-3
-1,106658E-2
-1,203951E-2
-6,526271E-3
-1,337342E-3
-9,120736E-3
-1,430967E-2
-9,769352E-3
-9,769352E-3
-1,074228E-2
-1,106658E-2
-2,958882E-3
-5,229039E-3
-1,139089E-2
-7,174888E-3
-1,013034E-3
-4,256115E-3
-4,904731E-3
1,257123E-3
3,851588E-3
-6,526271E-3
-6,887257E-4
6,446052E-3
7,094669E-3
3,202971E-3
2,230047E-3
6,121744E-3
9,328148E-4
-3,644176E-4
5,148820E-3
1,001344E-2
3,202971E-3
-3,283190E-3
-6,887257E-4
2,841986E-4
-3,283190E-3
2,841986E-4
6,446052E-3
5,148820E-3
-5,553347E-3
-3,283190E-3
2,878663E-3
1,581431E-3
-1,661650E-3
-2,634574E-3
6,085067E-4
-7,174888E-3
-5,877655E-3
-4,010948E-5
2,554355E-3
-2,310266E-3
-4,256115E-3
-1,661650E-3
-6,201963E-3
-8,147812E-3
-2,634574E-3
2,230047E-3
-2,958882E-3
-9,120736E-3
-4,580423E-3
1,257123E-3
-3,283190E-3
-6,887257E-4
3,527280E-3
3,851588E-3
-3,931807E-3
-2,958882E-3
1,581431E-3
-5,877655E-3
-1,268813E-2
-9,769352E-3
-4,256115E-3
-1,074228E-2
-1,171520E-2
-1,009366E-2
-3,607499E-3
-1,203951E-2
-1,884998E-2
-1,593121E-2
-1,106658E-2
-1,593121E-2
-1,236382E-2
-2,958882E-3
-3,283190E-3
-1,333674E-2
-7,823504E-3
-6,887257E-4
-4,010948E-5
-1,985958E-3
6,085067E-4
3,851588E-3
-4,256115E-3
-4,256115E-3
2,841986E-4
8,391901E-3
2,878663E-3
9,328148E-4
4,500204E-3
2,878663E-3
-4,010948E-5
2,230047E-3
1,228360E-2
8,391901E-3
1,581431E-3
6,121744E-3
1,163498E-2
7,418977E-3
8,067593E-3
1,260791E-2
1,358083E-2
4,175896E-3
7,094669E-3
1,260791E-2
1,293221E-2
9,364825E-3
7,743285E-3
1,098637E-2
4,824512E-3
3,202971E-3
6,770361E-3
1,098637E-2
6,770361E-3
2,878663E-3
5,473128E-3
5,148820E-3
1,257123E-3
3,527280E-3
1,001344E-2
8,391901E-3
-1,013034E-3
1,257123E-3
1,001344E-2
6,446052E-3
6,121744E-3
1,163498E-2
1,163498E-2
1,581431E-3
3,527280E-3
9,689133E-3
1,487806E-2
8,391901E-3
7,094669E-3
1,195929E-2
8,391901E-3
5,797436E-3
8,067593E-3
1,390514E-2
1,001344E-2
4,175896E-3
8,391901E-3
1,455375E-2
6,121744E-3
2,841986E-4
5,148820E-3
7,094669E-3
-1,985958E-3
2,230047E-3
8,716209E-3
7,418977E-3
4,500204E-3
6,121744E-3
8,067593E-3
-1,661650E-3
6,085067E-4
6,770361E-3
1,487806E-2
1,066206E-2
1,033775E-2
1,293221E-2
1,228360E-2
1,066206E-2
1,325652E-2
2,331007E-2
2,201284E-2
1,455375E-2
2,006699E-2
2,882331E-2
2,201284E-2
2,006699E-2
2,655315E-2
2,882331E-2
1,909407E-2
2,201284E-2
2,914762E-2
3,044485E-2
2,428300E-2
2,525592E-2
2,882331E-2
2,428300E-2
2,233715E-2
2,590454E-2
2,947193E-2
2,395869E-2
2,136422E-2
2,558023E-2
2,622885E-2
2,201284E-2
2,331007E-2
2,817469E-2
3,109347E-2
2,136422E-2
2,590454E-2
3,206639E-2
2,817469E-2
2,752608E-2
3,433655E-2
3,401224E-2
2,233715E-2
2,363438E-2
2,785039E-2
3,303932E-2
3,336362E-2
3,368793E-2
3,660671E-2
3,271501E-2
3,012054E-2
3,693101E-2
4,601164E-2
4,114702E-2
3,822825E-2
4,276856E-2
4,601164E-2
4,309287E-2
4,568733E-2
5,184919E-2
5,314642E-2
4,633595E-2
5,022765E-2
5,865966E-2
5,703812E-2
5,541658E-2
5,865966E-2
6,060550E-2
4,925472E-2
4,925472E-2
5,574088E-2
6,579443E-2
5,963258E-2
5,995689E-2
6,352428E-2
6,190274E-2
5,671381E-2
5,736242E-2
6,384859E-2
6,028120E-2
5,184919E-2
5,541658E-2
6,157843E-2
5,768673E-2
5,444365E-2
5,801104E-2
5,768673E-2
4,633595E-2
4,698456E-2
5,120057E-2
5,444365E-2
4,406579E-2
4,017409E-2
4,763318E-2
4,601164E-2
4,309287E-2
4,341718E-2
5,314642E-2
5,055195E-2
4,341718E-2
4,633595E-2
4,893041E-2
4,730887E-2
5,055195E-2
5,930827E-2
6,611874E-2
6,287566E-2
7,260490E-2
8,265846E-2
8,979323E-2
1,004954E-1
1,163865E-1
1,436284E-1
1,611410E-1
1,728161E-1
1,789780E-1
1,711946E-1
1,478444E-1
1,303317E-1
1,261157E-1
1,228727E-1
1,105490E-1
1,069816E-1
1,060086E-1
8,719877E-2
6,222705E-2
4,082271E-2
1,747253E-2
-1,074228E-2
-2,695768E-2
-2,987645E-2
-3,247092E-2
-4,317309E-2
-4,090293E-2
-3,182230E-2
-2,663337E-2
-2,825491E-2
-1,884998E-2
-6,526271E-3
-4,904731E-3
-1,013034E-3
6,446052E-3
1,585099E-2
1,358083E-2
1,033775E-2
1,552668E-2
2,071561E-2
1,649960E-2
1,812114E-2
2,622885E-2
2,428300E-2
1,487806E-2
2,006699E-2
2,687746E-2
2,655315E-2
2,428300E-2
2,785039E-2
3,271501E-2
2,493161E-2
2,395869E-2
2,622885E-2
2,525592E-2
1,779684E-2
1,520237E-2
1,844545E-2
2,071561E-2
1,617530E-2
1,585099E-2
2,103992E-2
1,812114E-2
9,364825E-3
1,228360E-2
1,844545E-2
1,520237E-2
1,358083E-2
1,747253E-2
1,974268E-2
1,131067E-2
1,455375E-2
2,006699E-2
2,233715E-2
2,136422E-2
2,136422E-2
2,460731E-2
1,747253E-2
1,487806E-2
1,779684E-2
2,590454E-2
2,103992E-2
1,617530E-2
1,974268E-2
2,493161E-2
1,779684E-2
1,747253E-2
2,493161E-2
2,363438E-2
1,422945E-2
1,714822E-2
2,493161E-2
1,974268E-2
1,844545E-2
2,071561E-2
2,428300E-2
1,487806E-2
1,487806E-2
2,103992E-2
2,298577E-2
1,714822E-2
1,617530E-2
1,649960E-2
1,487806E-2
1,260791E-2
1,585099E-2
2,395869E-2
1,974268E-2
1,001344E-2
1,131067E-2
1,714822E-2
1,163498E-2
8,067593E-3
1,422945E-2
1,487806E-2
5,473128E-3
8,391901E-3
1,325652E-2
1,358083E-2
9,364825E-3
7,094669E-3
8,067593E-3
2,878663E-3
-1,661650E-3
9,328148E-4
9,689133E-3
5,797436E-3
-2,634574E-3
-8,472120E-3
-1,560690E-2
-2,014721E-2
-1,463397E-2
-2,310266E-3
1,909407E-2
4,860611E-2
9,984678E-2
1,698973E-1
2,778919E-1
4,322626E-1
6,180911E-1
8,149462E-1
9,712627E-1
1,072447E+0
1,103905E+0
1,056880E+0
9,349402E-1
7,753806E-1
6,287933E-1
5,120424E-1
4,241549E-1
3,372403E-1
2,392993E-1
9,044185E-2
-1,116021E-1
-3,382935E-1
-5,743897E-1
-7,988109E-1
-9,693970E-1
-1,078689E+0
-1,133497E+0
-1,144848E+0
-1,097823E+0
-1,009287E+0
-9,087514E-1
-7,955679E-1
-6,749252E-1
-5,620660E-1
-4,686653E-1
-3,872640E-1
-3,142947E-1
-2,578650E-1
-2,238127E-1
-1,900847E-1
-1,599240E-1
-1,414384E-1
-1,317092E-1
-1,167910E-1
-9,830546E-2
-9,052207E-2
-8,403591E-2
-6,457742E-2
-4,317309E-2
-2,987645E-2
-1,625551E-2
6,085067E-4
1,617530E-2
1,876976E-2
3,303932E-2
4,860611E-2
5,671381E-2
5,509227E-2
5,509227E-2
5,574088E-2
5,444365E-2
5,574088E-2
6,287566E-2
7,098336E-2
6,514582E-2
5,865966E-2
6,157843E-2
6,384859E-2
5,703812E-2
5,703812E-2
6,125412E-2
5,995689E-2
5,022765E-2
5,152488E-2
5,638950E-2
5,671381E-2
4,925472E-2
4,795749E-2
4,893041E-2
3,952548E-2
3,498517E-2
3,822825E-2
4,471441E-2
3,790394E-2
2,914762E-2
2,979624E-2
2,785039E-2
2,136422E-2
1,812114E-2
2,428300E-2
1,909407E-2
8,716209E-3
1,228360E-2
1,585099E-2
6,121744E-3
4,500204E-3
4,500204E-3
2,878663E-3
-8,472120E-3
-5,877655E-3
-1,337342E-3
-1,661650E-3
-9,120736E-3
-1,495828E-2
-1,106658E-2
-1,560690E-2
-2,112014E-2
-2,728199E-2
-2,598476E-2
-3,376815E-2
-3,474108E-2
-2,663337E-2
-2,630907E-2
-3,603831E-2
-3,733554E-2
-2,566045E-2
-1,884998E-2
-2,403891E-2
-2,112014E-2
-1,203951E-2
-1,301243E-2
-1,852567E-2
-1,787705E-2
-1,398536E-2
-1,398536E-2
-8,147812E-3
-6,887257E-4
2,554355E-3
-6,850580E-3
-1,301243E-2
-1,398536E-2
-1,301243E-2
-1,949860E-2
-2,079583E-2
-1,917429E-2
-2,209306E-2
-2,825491E-2
-2,695768E-2
-2,436322E-2
-2,695768E-2
-2,825491E-2
-2,274168E-2
-2,014721E-2
-2,890353E-2
-2,533614E-2
-1,755275E-2
-1,690413E-2
-2,274168E-2
-2,468752E-2
-2,468752E-2
-2,922784E-2
-3,117369E-2
-2,922784E-2
-1,982290E-2
-2,501183E-2
-3,149799E-2
-2,825491E-2
-2,566045E-2
-3,117369E-2
-3,149799E-2
-2,695768E-2
-2,728199E-2
-3,571400E-2
-3,149799E-2
-2,339029E-2
-2,339029E-2
-2,760630E-2
-2,501183E-2
-1,884998E-2
-3,020076E-2
-3,441677E-2
-2,403891E-2
-1,722844E-2
-2,079583E-2
-2,014721E-2
-1,755275E-2
-1,982290E-2
-2,436322E-2
-2,014721E-2
-1,139089E-2
-1,074228E-2
-1,560690E-2
-8,472120E-3
2,554355E-3
6,085067E-4
9,328148E-4
8,391901E-3
1,260791E-2
5,473128E-3
1,001344E-2
2,071561E-2
2,687746E-2
2,201284E-2
1,941838E-2
1,876976E-2
1,001344E-2
1,001344E-2
2,233715E-2
3,271501E-2
2,720177E-2
2,266146E-2
2,622885E-2
2,947193E-2
2,039130E-2
1,779684E-2
2,525592E-2
2,882331E-2
2,493161E-2
3,336362E-2
4,179564E-2
4,114702E-2
4,082271E-2
4,341718E-2
4,828180E-2
4,471441E-2
4,147133E-2
4,179564E-2
5,217349E-2
4,341718E-2
4,244425E-2
5,022765E-2
5,282211E-2
4,666026E-2
4,601164E-2
5,184919E-2
4,957903E-2
3,628240E-2
3,887686E-2
4,698456E-2
4,601164E-2
3,595809E-2
2,947193E-2
3,206639E-2
2,525592E-2
2,655315E-2
3,336362E-2
3,368793E-2
2,558023E-2
2,103992E-2
2,103992E-2
1,325652E-2
1,033775E-2
1,585099E-2
2,363438E-2
1,422945E-2
1,905739E-3
-3,283190E-3
-6,526271E-3
-6,887257E-4
1,552668E-2
2,849900E-2
1,941838E-2
1,163498E-2
2,168853E-2
2,849900E-2
2,720177E-2
3,109347E-2
4,082271E-2
5,087626E-2
4,990334E-2
5,606519E-2
6,547013E-2
6,579443E-2
6,222705E-2
6,449720E-2
7,033475E-2
7,130767E-2
6,579443E-2
6,449720E-2
7,163198E-2
6,709167E-2
5,736242E-2
5,768673E-2
6,319997E-2
5,671381E-2
5,995689E-2
6,611874E-2
6,838890E-2
6,028120E-2
6,417289E-2
7,325352E-2
7,617229E-2
7,163198E-2
7,033475E-2
7,487506E-2
7,422644E-2
7,487506E-2
8,136122E-2
8,882031E-2
8,428000E-2
7,941537E-2
8,330707E-2
8,817169E-2
8,395569E-2
7,941537E-2
8,330707E-2
8,784739E-2
8,006399E-2
8,687446E-2
9,465786E-2
9,498216E-2
9,336062E-2
9,433355E-2
9,725232E-2
9,109047E-2
9,173908E-2
9,627940E-2
9,984678E-2
9,400924E-2
9,725232E-2
1,056843E-1
1,066573E-1
1,004954E-1
1,050357E-1
1,141163E-1
1,092517E-1
1,014683E-1
1,047114E-1
1,095760E-1
1,014683E-1
1,004954E-1
1,037385E-1
1,037385E-1
9,173908E-2
9,011754E-2
8,752308E-2
7,973968E-2
7,292921E-2
7,455075E-2
7,649660E-2
6,255135E-2
5,638950E-2
5,865966E-2
6,287566E-2
5,314642E-2
4,601164E-2
4,698456E-2
5,087626E-2
4,925472E-2
5,347073E-2
6,125412E-2
6,190274E-2
5,736242E-2
6,384859E-2
7,746953E-2
8,071261E-2
8,428000E-2
9,530647E-2
1,047114E-1
1,030899E-1
1,092517E-1
1,225484E-1
1,313047E-1
1,316290E-1
1,355207E-1
1,361693E-1
1,270887E-1
1,283859E-1
1,348721E-1
1,429798E-1
1,316290E-1
1,251428E-1
1,244942E-1
1,193053E-1
1,073059E-1
1,011440E-1
1,021169E-1
9,303631E-2
7,649660E-2
7,552368E-2
7,682091E-2
6,968613E-2
6,125412E-2
5,898396E-2
5,736242E-2
4,439010E-2
4,276856E-2
4,730887E-2
4,828180E-2
3,920117E-2
3,498517E-2
3,076916E-2
2,558023E-2
2,460731E-2
2,493161E-2
3,271501E-2
2,558023E-2
1,617530E-2
1,714822E-2
1,941838E-2
1,098637E-2
6,121744E-3
1,066206E-2
1,098637E-2
6,085067E-4
3,202971E-3
8,716209E-3
1,581431E-3
-1,009366E-2
-1,139089E-2
-4,904731E-3
-8,796428E-3
-8,796428E-3
-5,553347E-3
-2,634574E-3
-9,120736E-3
-1,560690E-2
-1,333674E-2
-1,106658E-2
-1,690413E-2
-1,755275E-2
-1,268813E-2
-1,139089E-2
-1,884998E-2
-1,560690E-2
-8,147812E-3
-1,560690E-2
-1,917429E-2
-2,014721E-2
-1,982290E-2
-2,793061E-2
-2,825491E-2
-2,339029E-2
-1,787705E-2
-2,501183E-2
-2,955215E-2
-2,728199E-2
-2,987645E-2
-3,311954E-2
-3,279523E-2
-2,501183E-2
-3,084938E-2
-4,090293E-2
-3,993001E-2
-3,830846E-2
-4,674048E-2
-5,063217E-2
-4,868632E-2
-5,030786E-2
-6,749619E-2
-6,684758E-2
-6,425311E-2
-6,749619E-2
-7,560390E-2
-7,819836E-2
-7,917128E-2
-8,890053E-2
-9,149499E-2
-8,922484E-2
-8,436021E-2
-9,181930E-2
-9,862977E-2
-9,603531E-2
-9,117068E-2
-9,441377E-2
-8,857622E-2
-8,046852E-2
-7,981990E-2
-8,500883E-2
-7,949559E-2
-6,846912E-2
-6,619896E-2
-6,392880E-2
-5,679403E-2
-4,998356E-2
-5,646972E-2
-4,933494E-2
-3,765985E-2
-3,084938E-2
-3,279523E-2
-2,825491E-2
-2,274168E-2
-2,339029E-2
-2,306598E-2
-1,755275E-2
-8,472120E-3
-9,769352E-3
-1,430967E-2
-7,823504E-3
-1,661650E-3
-6,850580E-3
-3,931807E-3
2,230047E-3
2,878663E-3
-7,823504E-3
-5,877655E-3
2,878663E-3
2,554355E-3
-4,010948E-5
6,085067E-4
3,202971E-3
-4,904731E-3
-4,256115E-3
2,878663E-3
8,391901E-3
3,851588E-3
6,085067E-4
2,878663E-3
4,500204E-3
6,085067E-4
2,554355E-3
1,195929E-2
9,364825E-3
1,581431E-3
7,094669E-3
1,260791E-2
7,418977E-3
8,716209E-3
1,455375E-2
1,487806E-2
6,121744E-3
9,040517E-3
1,325652E-2
1,422945E-2
8,391901E-3
1,001344E-2
1,520237E-2
7,418977E-3
9,040517E-3
1,487806E-2
1,941838E-2
1,195929E-2
1,131067E-2
1,422945E-2
1,390514E-2
1,066206E-2
1,228360E-2
2,201284E-2
1,812114E-2
1,033775E-2
1,390514E-2
2,006699E-2
1,585099E-2
1,617530E-2
2,201284E-2
2,395869E-2
1,617530E-2
1,812114E-2
2,395869E-2
2,590454E-2
2,071561E-2
2,136422E-2
2,525592E-2
1,552668E-2
9,040517E-3
1,905739E-3
-1,041797E-2
-4,187585E-2
-5,744264E-2
-5,419956E-2
-5,646972E-2
-6,782050E-2
-7,365805E-2
-6,911773E-2
-7,949559E-2
-9,506238E-2
-9,571100E-2
-8,987345E-2
-9,344084E-2
-8,760330E-2
-7,495528E-2
-6,230726E-2
-5,906418E-2
-4,447032E-2
-2,630907E-2
-1,074228E-2
-4,256115E-3
4,824512E-3
1,487806E-2
1,747253E-2
2,136422E-2
3,109347E-2
4,049840E-2
3,757963E-2
3,628240E-2
4,082271E-2
4,439010E-2
4,147133E-2
4,503872E-2
5,379503E-2
5,184919E-2
4,471441E-2
5,022765E-2
5,801104E-2
5,509227E-2
5,217349E-2
5,606519E-2
5,736242E-2
4,536302E-2
4,633595E-2
5,509227E-2
5,768673E-2
5,087626E-2
4,795749E-2
4,795749E-2
4,276856E-2
4,082271E-2
4,439010E-2
5,022765E-2
4,017409E-2
3,336362E-2
3,660671E-2
4,082271E-2
3,303932E-2
3,239070E-2
3,757963E-2
3,368793E-2
2,168853E-2
2,622885E-2
3,271501E-2
3,012054E-2
2,655315E-2
2,752608E-2
2,817469E-2
1,876976E-2
1,974268E-2
2,331007E-2
3,012054E-2
2,622885E-2
2,006699E-2
2,363438E-2
2,460731E-2
1,974268E-2
1,974268E-2
2,622885E-2
2,687746E-2
1,649960E-2
1,941838E-2
2,331007E-2
1,260791E-2
3,527280E-3
5,148820E-3
5,797436E-3
-5,553347E-3
-5,229039E-3
-1,013034E-3
-2,310266E-3
-1,268813E-2
-1,463397E-2
-9,769352E-3
-1,463397E-2
-2,144444E-2
-1,787705E-2
-5,553347E-3
-8,472120E-3
-1,495828E-2
-8,796428E-3
-1,013034E-3
-4,580423E-3
-1,337342E-3
5,148820E-3
8,067593E-3
-4,010948E-5
3,202971E-3
9,364825E-3
1,163498E-2
7,094669E-3
8,716209E-3
1,293221E-2
5,473128E-3
6,770361E-3
1,098637E-2
1,552668E-2
8,716209E-3
5,473128E-3
1,001344E-2
1,066206E-2
8,067593E-3
9,364825E-3
1,844545E-2
1,455375E-2
3,851588E-3
4,824512E-3
1,066206E-2
9,364825E-3
7,418977E-3
1,228360E-2
1,552668E-2
3,851588E-3
2,554355E-3
8,067593E-3
1,228360E-2
5,473128E-3
3,202971E-3
6,446052E-3
4,824512E-3
9,328148E-4
4,824512E-3
1,747253E-2
1,909407E-2
1,520237E-2
2,039130E-2
3,239070E-2
3,757963E-2
4,893041E-2
7,033475E-2
8,687446E-2
7,844245E-2
8,265846E-2
8,265846E-2
7,260490E-2
6,222705E-2
6,060550E-2
5,833535E-2
4,341718E-2
3,271501E-2
2,785039E-2
2,006699E-2
-1,013034E-3
-2,209306E-2
-3,603831E-2
-4,998356E-2
-6,652327E-2
-7,754974E-2
-7,430666E-2
-7,690113E-2
-8,663037E-2
-8,209006E-2
-7,365805E-2
-7,430666E-2
-7,106358E-2
-6,101003E-2
-5,192940E-2
-5,549679E-2
-5,063217E-2
-3,928139E-2
-3,279523E-2
-3,701123E-2
-3,668692E-2
-2,793061E-2
-3,117369E-2
-3,149799E-2
-2,468752E-2
-1,495828E-2
-1,852567E-2
-2,339029E-2
-1,755275E-2
-9,769352E-3
-1,398536E-2
-1,366105E-2
-6,850580E-3
-5,553347E-3
-1,528259E-2
-1,106658E-2
-4,256115E-3
-1,985958E-3
-3,931807E-3
-1,013034E-3
3,202971E-3
-3,283190E-3
-4,256115E-3
-6,887257E-4
7,094669E-3
2,554355E-3
-1,661650E-3
2,554355E-3
4,175896E-3
2,230047E-3
3,202971E-3
9,364825E-3
9,364825E-3
6,085067E-4
6,085067E-4
5,473128E-3
4,824512E-3
9,328148E-4
3,527280E-3
7,743285E-3
-2,310266E-3
-1,985958E-3
2,230047E-3
8,391901E-3
4,500204E-3
3,851588E-3
8,067593E-3
9,364825E-3
3,202971E-3
4,824512E-3
1,390514E-2
1,228360E-2
2,878663E-3
4,824512E-3
1,422945E-2
9,689133E-3
9,040517E-3
9,689133E-3
1,390514E-2
3,851588E-3
1,257123E-3
6,446052E-3
1,033775E-2
5,148820E-3
1,905739E-3
2,878663E-3
1,581431E-3
-3,283190E-3
-1,661650E-3
5,797436E-3
9,328148E-4
-7,499196E-3
-1,337342E-3
8,391901E-3
4,175896E-3
3,527280E-3
8,067593E-3
1,066206E-2
-4,010948E-5
9,328148E-4
6,770361E-3
9,040517E-3
2,230047E-3
1,257123E-3
8,716209E-3
3,851588E-3
1,257123E-3
5,797436E-3
1,098637E-2
2,554355E-3
-5,553347E-3
-3,931807E-3
1,905739E-3
-1,985958E-3
-2,958882E-3
4,500204E-3
2,230047E-3
-7,499196E-3
-2,310266E-3
5,148820E-3
3,527280E-3
6,085067E-4
2,554355E-3
6,121744E-3
-1,013034E-3
-2,310266E-3
3,202971E-3
1,163498E-2
7,418977E-3
7,094669E-3
1,131067E-2
1,163498E-2
9,040517E-3
1,390514E-2
2,136422E-2
2,136422E-2
1,617530E-2
1,876976E-2
2,687746E-2
2,460731E-2
2,363438E-2
2,460731E-2
2,655315E-2
1,876976E-2
2,039130E-2
2,752608E-2
2,720177E-2
2,136422E-2
2,071561E-2
2,395869E-2
1,909407E-2
1,682391E-2
2,136422E-2
2,849900E-2
2,071561E-2
1,779684E-2
2,201284E-2
2,331007E-2
1,876976E-2
2,460731E-2
3,433655E-2
3,012054E-2
2,168853E-2
2,201284E-2
2,817469E-2
2,460731E-2
2,622885E-2
2,979624E-2
3,206639E-2
2,006699E-2
2,201284E-2
2,882331E-2
3,109347E-2
2,590454E-2
2,493161E-2
2,655315E-2
2,233715E-2
2,201284E-2
2,590454E-2
3,076916E-2
2,558023E-2
2,331007E-2
2,590454E-2
2,558023E-2
2,363438E-2
2,460731E-2
3,076916E-2
2,914762E-2
2,006699E-2
2,525592E-2
3,271501E-2
2,914762E-2
2,460731E-2
2,849900E-2
3,239070E-2
2,558023E-2
2,947193E-2
3,336362E-2
3,757963E-2
3,401224E-2
3,239070E-2
3,595809E-2
3,433655E-2
3,044485E-2
3,401224E-2
4,276856E-2
3,887686E-2
3,239070E-2
3,433655E-2
3,920117E-2
3,628240E-2
3,757963E-2
4,309287E-2
4,017409E-2
3,174208E-2
3,628240E-2
4,082271E-2
3,790394E-2
3,563378E-2
3,790394E-2
4,049840E-2
3,530947E-2
3,530947E-2
4,082271E-2
4,568733E-2
3,984979E-2
3,368793E-2
3,660671E-2
3,822825E-2
3,336362E-2
3,693101E-2
4,471441E-2
3,952548E-2
3,174208E-2
3,433655E-2
4,147133E-2
3,595809E-2
3,628240E-2
3,920117E-2
4,114702E-2
3,401224E-2
3,498517E-2
4,147133E-2
4,536302E-2
3,920117E-2
3,725532E-2
4,114702E-2
4,082271E-2
3,660671E-2
3,757963E-2
4,568733E-2
3,984979E-2
3,109347E-2
3,563378E-2
4,211994E-2
3,628240E-2
3,563378E-2
3,790394E-2
3,952548E-2
2,849900E-2
2,979624E-2
3,660671E-2
4,017409E-2
3,660671E-2
3,822825E-2
4,276856E-2
3,498517E-2
3,530947E-2
4,017409E-2
4,893041E-2
4,309287E-2
3,887686E-2
4,211994E-2
4,536302E-2
4,341718E-2
4,244425E-2
4,893041E-2
4,763318E-2
3,757963E-2
4,082271E-2
4,471441E-2
4,179564E-2
3,984979E-2
4,179564E-2
4,536302E-2
3,595809E-2
3,530947E-2
3,984979E-2
4,503872E-2
3,790394E-2
3,303932E-2
3,984979E-2
3,984979E-2
3,466086E-2
3,563378E-2
4,211994E-2
3,855255E-2
2,590454E-2
2,882331E-2
3,790394E-2
3,044485E-2
2,947193E-2
3,628240E-2
3,725532E-2
2,460731E-2
2,428300E-2
2,752608E-2
2,395869E-2
1,066206E-2
1,163498E-2
2,720177E-2
3,498517E-2
3,271501E-2
3,433655E-2
3,920117E-2
3,433655E-2
2,914762E-2
3,563378E-2
4,341718E-2
4,082271E-2
4,406579E-2
5,087626E-2
5,638950E-2
4,730887E-2
4,990334E-2
5,638950E-2
5,898396E-2
5,152488E-2
5,120057E-2
5,411934E-2
5,087626E-2
4,633595E-2
4,860611E-2
5,509227E-2
5,249780E-2
4,601164E-2
4,698456E-2
4,893041E-2
4,309287E-2
4,406579E-2
5,087626E-2
4,568733E-2
3,368793E-2
3,498517E-2
3,952548E-2
3,466086E-2
2,914762E-2
3,109347E-2
3,044485E-2
1,909407E-2
1,422945E-2
1,714822E-2
2,168853E-2
1,649960E-2
1,293221E-2
1,520237E-2
1,617530E-2
1,195929E-2
8,716209E-3
1,390514E-2
1,195929E-2
9,689133E-3
1,844545E-2
2,493161E-2
1,779684E-2
1,682391E-2
2,233715E-2
2,752608E-2
2,071561E-2
2,201284E-2
2,979624E-2
3,530947E-2
2,752608E-2
2,428300E-2
2,785039E-2
2,233715E-2
2,103992E-2
2,460731E-2
3,206639E-2
2,525592E-2
1,617530E-2
1,520237E-2
1,747253E-2
1,455375E-2
1,617530E-2
2,103992E-2
1,714822E-2
8,391901E-3
1,066206E-2
1,455375E-2
7,418977E-3
8,716209E-3
1,552668E-2
2,006699E-2
8,716209E-3
1,001344E-2
1,552668E-2
1,520237E-2
9,689133E-3
1,325652E-2
1,844545E-2
1,649960E-2
1,098637E-2
1,001344E-2
1,649960E-2
1,001344E-2
1,257123E-3
6,770361E-3
1,682391E-2
1,131067E-2
1,033775E-2
1,487806E-2
1,293221E-2
2,841986E-4
6,085067E-4
7,418977E-3
1,131067E-2
6,770361E-3
6,121744E-3
9,364825E-3
2,230047E-3
2,841986E-4
6,446052E-3
1,131067E-2
5,797436E-3
3,527280E-3
8,716209E-3
1,195929E-2
6,121744E-3
2,554355E-3
1,195929E-2
9,689133E-3
6,085067E-4
5,797436E-3
1,131067E-2
5,148820E-3
7,743285E-3
1,001344E-2
1,228360E-2
1,581431E-3
5,148820E-3
1,422945E-2
2,071561E-2
1,585099E-2
1,487806E-2
1,941838E-2
1,325652E-2
1,293221E-2
1,779684E-2
2,363438E-2
2,103992E-2
1,487806E-2
1,649960E-2
2,233715E-2
1,747253E-2
1,552668E-2
1,747253E-2
1,682391E-2
3,527280E-3
4,175896E-3
1,260791E-2
1,033775E-2
9,364825E-3
1,033775E-2
7,418977E-3
-1,985958E-3
-1,013034E-3
6,770361E-3
1,422945E-2
7,094669E-3
4,500204E-3
1,131067E-2
9,040517E-3
5,148820E-3
6,770361E-3
1,552668E-2
1,228360E-2
6,121744E-3
9,689133E-3
1,649960E-2
1,293221E-2
9,364825E-3
1,098637E-2
1,422945E-2
9,689133E-3
1,422945E-2
1,812114E-2
1,714822E-2
1,422945E-2
1,552668E-2
1,812114E-2
1,195929E-2
1,358083E-2
2,039130E-2
2,752608E-2
1,812114E-2
1,487806E-2
2,006699E-2
2,395869E-2
2,103992E-2
2,460731E-2
3,952548E-2
4,244425E-2
3,693101E-2
4,114702E-2
4,893041E-2
4,925472E-2
5,022765E-2
5,833535E-2
6,482151E-2
5,703812E-2
5,671381E-2
7,130767E-2
8,168553E-2
8,168553E-2
8,168553E-2
8,719877E-2
8,395569E-2
8,168553E-2
8,752308E-2
9,822524E-2
9,368493E-2
9,076616E-2
9,595509E-2
1,008197E-1
9,919817E-2
1,001711E-1
1,069816E-1
1,069816E-1
9,757663E-2
9,822524E-2
1,073059E-1
1,069816E-1
1,037385E-1
1,043871E-1
1,063329E-1
9,660370E-2
9,725232E-2
1,027656E-1
1,037385E-1
9,757663E-2
9,530647E-2
9,725232E-2
9,465786E-2
9,011754E-2
9,368493E-2
1,011440E-1
9,854955E-2
9,011754E-2
9,011754E-2
9,368493E-2
8,882031E-2
8,979323E-2
9,206339E-2
9,271201E-2
8,200984E-2
8,428000E-2
9,271201E-2
9,303631E-2
8,590154E-2
8,655015E-2
8,590154E-2
8,006399E-2
7,746953E-2
7,909107E-2
8,557723E-2
7,876676E-2
7,033475E-2
7,195629E-2
7,519937E-2
6,644305E-2
6,514582E-2
6,903752E-2
6,644305E-2
5,541658E-2
5,606519E-2
5,930827E-2
5,833535E-2
5,379503E-2
5,314642E-2
5,574088E-2
4,666026E-2
4,503872E-2
5,055195E-2
5,574088E-2
4,698456E-2
4,211994E-2
4,568733E-2
4,471441E-2
3,790394E-2
3,725532E-2
4,568733E-2
4,179564E-2
3,271501E-2
3,368793E-2
3,660671E-2
3,206639E-2
2,914762E-2
2,979624E-2
3,109347E-2
2,168853E-2
2,103992E-2
2,428300E-2
2,622885E-2
1,909407E-2
1,844545E-2
1,909407E-2
1,098637E-2
5,797436E-3
8,067593E-3
1,487806E-2
9,364825E-3
4,500204E-3
7,418977E-3
6,446052E-3
-5,229039E-3
-6,201963E-3
-3,644176E-4
-3,607499E-3
-1,430967E-2
-1,139089E-2
-6,201963E-3
-1,139089E-2
-1,333674E-2
-1,203951E-2
-1,171520E-2
-1,982290E-2
-1,982290E-2
-1,528259E-2
-1,203951E-2
-2,079583E-2
-2,371460E-2
-2,112014E-2
-2,079583E-2
-2,501183E-2
-2,436322E-2
-1,657982E-2
-2,209306E-2
-3,020076E-2
-2,793061E-2
-2,274168E-2
-2,825491E-2
-2,922784E-2
-2,501183E-2
-2,566045E-2
-3,441677E-2
-3,149799E-2
-2,728199E-2
-2,533614E-2
-3,084938E-2
-3,084938E-2
-2,857922E-2
-3,344384E-2
-3,603831E-2
-3,149799E-2
-2,371460E-2
-3,084938E-2
-3,798416E-2
-3,409246E-2
-3,247092E-2
-3,798416E-2
-3,895708E-2
-3,182230E-2
-3,441677E-2
-4,447032E-2
-3,928139E-2
-3,311954E-2
-3,603831E-2
-4,025431E-2
-4,025431E-2
-3,636262E-2
-4,576755E-2
-4,511893E-2
-3,830846E-2
-3,409246E-2
-4,155155E-2
-4,382170E-2
-4,122724E-2
-4,252447E-2
-4,609186E-2
-4,479463E-2
-3,571400E-2
-3,895708E-2
-4,836202E-2
-4,220016E-2
-3,636262E-2
-4,187585E-2
-4,025431E-2
-3,668692E-2
-3,538969E-2
-4,576755E-2
-4,414601E-2
-3,928139E-2
-4,220016E-2
-6,068572E-2
-6,490173E-2
-6,165865E-2
-6,814481E-2
-6,717189E-2
-6,360450E-2
-6,198296E-2
-6,944204E-2
-7,787405E-2
-7,754974E-2
-7,690113E-2
-7,949559E-2
-7,625251E-2
-6,717189E-2
-6,555034E-2
-6,879343E-2
-6,263157E-2
-5,225371E-2
-5,419956E-2
-5,128079E-2
-4,576755E-2
-4,025431E-2
-4,771340E-2
-4,544324E-2
-3,636262E-2
-3,474108E-2
-4,025431E-2
-3,895708E-2
-3,279523E-2
-3,636262E-2
-3,765985E-2
-3,344384E-2
-2,468752E-2
-2,825491E-2
-3,182230E-2
-2,501183E-2
-2,079583E-2
-2,533614E-2
-2,403891E-2
-1,398536E-2
-1,106658E-2
-1,820136E-2
-1,625551E-2
-1,009366E-2
-1,171520E-2
-1,463397E-2
-1,171520E-2
-8,147812E-3
-1,982290E-2
-2,079583E-2
-1,625551E-2
-1,106658E-2
-1,820136E-2
-2,274168E-2
-2,176875E-2
-2,436322E-2
-2,598476E-2
-2,533614E-2
-1,852567E-2
-2,274168E-2
-2,955215E-2
-2,468752E-2
-1,852567E-2
-2,209306E-2
-2,371460E-2
-1,917429E-2
-1,690413E-2
-2,339029E-2
-2,209306E-2
-1,398536E-2
-1,301243E-2
-1,560690E-2
-1,625551E-2
-1,236382E-2
-1,884998E-2
-1,917429E-2
-1,657982E-2
-1,203951E-2
-1,949860E-2
-2,176875E-2
-1,917429E-2
-1,625551E-2
-2,306598E-2
-1,949860E-2
-9,445044E-3
-1,139089E-2
-2,274168E-2
-1,820136E-2
-1,268813E-2
-1,625551E-2
-1,852567E-2
-1,495828E-2
-1,009366E-2
-1,884998E-2
-1,884998E-2
-9,769352E-3
-7,499196E-3
-1,528259E-2
-1,690413E-2
-2,112014E-2
-2,987645E-2
-3,344384E-2
-2,922784E-2
-1,884998E-2
-2,468752E-2
-3,376815E-2
-3,247092E-2
-2,728199E-2
-2,728199E-2
-2,274168E-2
-1,203951E-2
-9,769352E-3
-9,120736E-3
9,040517E-3
3,303932E-2
5,768673E-2
7,876676E-2
9,627940E-2
1,008197E-1
7,811814E-2
6,547013E-2
5,930827E-2
5,865966E-2
5,022765E-2
4,341718E-2
4,276856E-2
3,239070E-2
1,520237E-2
-4,010948E-5
-1,560690E-2
-4,187585E-2
-6,846912E-2
-7,787405E-2
-7,981990E-2
-8,825191E-2
-8,760330E-2
-8,046852E-2
-7,560390E-2
-7,884698E-2
-6,879343E-2
-5,225371E-2
-4,382170E-2
-3,993001E-2
-3,603831E-2
-2,598476E-2
-2,825491E-2
-2,533614E-2
-1,722844E-2
-7,499196E-3
-9,769352E-3
-1,106658E-2
-6,201963E-3
-1,985958E-3
-6,850580E-3
-3,607499E-3
8,067593E-3
1,033775E-2
3,202971E-3
7,743285E-3
1,552668E-2
1,422945E-2
1,585099E-2
1,844545E-2
2,136422E-2
1,260791E-2
1,260791E-2
1,747253E-2
2,233715E-2
1,617530E-2
1,585099E-2
1,682391E-2
1,098637E-2
7,418977E-3
9,364825E-3
1,812114E-2
1,390514E-2
6,446052E-3
9,364825E-3
1,552668E-2
1,033775E-2
9,364825E-3
1,585099E-2
1,747253E-2
7,743285E-3
8,716209E-3
1,358083E-2
1,649960E-2
1,066206E-2
1,033775E-2
1,487806E-2
1,195929E-2
1,033775E-2
1,455375E-2
2,428300E-2
1,876976E-2
1,293221E-2
1,585099E-2
2,071561E-2
1,682391E-2
1,747253E-2
2,428300E-2
2,622885E-2
1,682391E-2
2,071561E-2
2,720177E-2
2,655315E-2
2,622885E-2
2,590454E-2
3,174208E-2
2,460731E-2
2,460731E-2
2,947193E-2
3,595809E-2
2,914762E-2
2,687746E-2
3,044485E-2
3,044485E-2
2,525592E-2
2,914762E-2
3,530947E-2
3,174208E-2
2,103992E-2
2,590454E-2
3,336362E-2
2,752608E-2
2,460731E-2
2,687746E-2
2,752608E-2
1,649960E-2
1,520237E-2
2,071561E-2
2,298577E-2
1,876976E-2
1,876976E-2
2,266146E-2
2,136422E-2
1,390514E-2
6,446052E-3
1,066206E-2
1,163498E-2
1,195929E-2
2,687746E-2
6,125412E-2
1,008197E-1
1,530333E-1
2,396236E-1
3,768059E-1
5,412301E-1
7,377608E-1
9,313728E-1
1,062069E+0
1,127904E+0
1,123688E+0
1,045529E+0
8,898613E-1
7,208968E-1
5,856603E-1
4,984214E-1
4,115069E-1
3,080526E-1
1,919503E-1
2,785039E-2
-1,952736E-1
-4,352616E-1
-6,619529E-1
-8,682129E-1
-1,022259E+0
-1,105282E+0
-1,128957E+0
-1,109822E+0
-1,045609E+0
-9,466954E-1
-8,312417E-1
-7,187068E-1
-5,996858E-1
-4,842321E-1
-3,849938E-1
-3,110516E-1
-2,465143E-1
-1,910576E-1
-1,599240E-1
-1,330064E-1
-1,086833E-1
-8,371160E-2
-7,463097E-2
-6,587465E-2
-5,030786E-2
-3,279523E-2
-2,566045E-2
-1,009366E-2
1,066206E-2
2,525592E-2
2,817469E-2
4,341718E-2
6,222705E-2
7,130767E-2
7,746953E-2
8,590154E-2
9,465786E-2
8,849600E-2
9,044185E-2
9,887386E-2
1,027656E-1
9,692801E-2
9,627940E-2
1,014683E-1
1,021169E-1
9,790094E-2
9,854955E-2
1,027656E-1
9,757663E-2
8,979323E-2
9,336062E-2
9,822524E-2
9,206339E-2
9,011754E-2
9,303631E-2
9,271201E-2
8,395569E-2
8,590154E-2
9,271201E-2
9,044185E-2
8,492861E-2
8,492861E-2
8,687446E-2
7,876676E-2
7,714522E-2
7,941537E-2
8,492861E-2
7,941537E-2
7,519937E-2
7,811814E-2
7,746953E-2
7,357783E-2
7,292921E-2
8,168553E-2
7,811814E-2
7,001044E-2
7,455075E-2
8,006399E-2
7,617229E-2
7,584799E-2
7,941537E-2
8,200984E-2
7,292921E-2
7,552368E-2
8,200984E-2
8,298276E-2
7,487506E-2
7,584799E-2
7,876676E-2
7,519937E-2
7,228060E-2
7,487506E-2
8,233415E-2
7,649660E-2
6,871321E-2
7,163198E-2
7,357783E-2
6,968613E-2
7,065906E-2
7,746953E-2
7,584799E-2
6,579443E-2
6,838890E-2
7,779383E-2
7,844245E-2
7,552368E-2
7,746953E-2
8,071261E-2
7,195629E-2
7,195629E-2
8,168553E-2
8,784739E-2
8,330707E-2
7,779383E-2
8,168553E-2
7,909107E-2
7,195629E-2
7,292921E-2
8,168553E-2
7,714522E-2
6,968613E-2
7,195629E-2
7,390214E-2
6,482151E-2
6,417289E-2
6,644305E-2
6,222705E-2
5,087626E-2
5,347073E-2
6,157843E-2
6,125412E-2
5,249780E-2
4,925472E-2
4,990334E-2
4,374148E-2
4,082271E-2
4,536302E-2
5,736242E-2
5,347073E-2
4,957903E-2
5,411934E-2
5,444365E-2
4,957903E-2
5,184919E-2
6,092981E-2
5,801104E-2
5,184919E-2
5,574088E-2
6,319997E-2
5,801104E-2
5,606519E-2
6,287566E-2
6,709167E-2
5,865966E-2
6,092981E-2
6,449720E-2
6,157843E-2
5,638950E-2
5,768673E-2
6,255135E-2
5,671381E-2
5,768673E-2
6,157843E-2
6,644305E-2
5,833535E-2
5,638950E-2
5,963258E-2
5,898396E-2
5,379503E-2
4,990334E-2
5,152488E-2
4,698456E-2
4,082271E-2
4,471441E-2
4,828180E-2
4,309287E-2
4,082271E-2
4,309287E-2
4,179564E-2
2,687746E-2
2,849900E-2
3,109347E-2
2,752608E-2
2,395869E-2
2,331007E-2
2,590454E-2
1,844545E-2
1,747253E-2
1,941838E-2
2,460731E-2
1,487806E-2
1,001344E-2
1,260791E-2
1,228360E-2
6,121744E-3
1,001344E-2
1,941838E-2
1,747253E-2
9,364825E-3
1,131067E-2
1,876976E-2
1,455375E-2
1,098637E-2
1,422945E-2
1,649960E-2
1,001344E-2
1,358083E-2
1,909407E-2
1,876976E-2
1,001344E-2
8,067593E-3
1,098637E-2
7,094669E-3
2,230047E-3
5,148820E-3
1,228360E-2
4,824512E-3
-4,256115E-3
-4,580423E-3
-5,229039E-3
-8,472120E-3
-1,203951E-2
-8,472120E-3
-1,463397E-2
-2,339029E-2
-1,625551E-2
-6,850580E-3
-1,333674E-2
-1,884998E-2
-1,625551E-2
-1,366105E-2
-2,047152E-2
-2,079583E-2
-1,820136E-2
-9,120736E-3
-1,366105E-2
-1,463397E-2
-1,041797E-2
-9,445044E-3
-1,333674E-2
-1,203951E-2
-4,904731E-3
-7,174888E-3
-1,657982E-2
-1,236382E-2
-5,877655E-3
-1,106658E-2
-1,333674E-2
-8,147812E-3
-9,120736E-3
-1,722844E-2
-1,528259E-2
-1,171520E-2
-1,236382E-2
-1,755275E-2
-1,852567E-2
-1,398536E-2
-2,241737E-2
-2,371460E-2
-1,982290E-2
-1,495828E-2
-2,241737E-2
-2,825491E-2
-2,728199E-2
-2,955215E-2
-3,344384E-2
-3,214661E-2
-2,468752E-2
-2,857922E-2
-3,798416E-2
-3,733554E-2
-3,214661E-2
-4,025431E-2
-4,122724E-2
-3,798416E-2
-3,863277E-2
-4,771340E-2
-4,511893E-2
-3,863277E-2
-3,668692E-2
-4,252447E-2
-4,187585E-2
-3,733554E-2
-4,220016E-2
-4,349739E-2
-4,155155E-2
-3,506538E-2
-4,090293E-2
-4,382170E-2
-4,122724E-2
-5,452387E-2
-1,210070E-1
-1,566809E-1
-1,501948E-1
-1,466274E-1
-1,537621E-1
-1,563566E-1
-1,602483E-1
-1,761394E-1
-1,917062E-1
-1,978680E-1
-2,033813E-1
-2,134348E-1
-2,098674E-1
-1,936520E-1
-1,758151E-1
-1,625185E-1
-1,476003E-1
-1,294390E-1
-1,190612E-1
-1,109535E-1
-9,441377E-2
-6,814481E-2
-6,036142E-2
-5,809126E-2
-5,160510E-2
-4,382170E-2
-4,317309E-2
-3,765985E-2
-2,630907E-2
-2,663337E-2
-3,247092E-2
-2,241737E-2
-1,074228E-2
-9,445044E-3
-5,229039E-3
2,878663E-3
9,689133E-3
5,797436E-3
1,260791E-2
2,785039E-2
3,984979E-2
4,179564E-2
4,439010E-2
5,606519E-2
6,352428E-2
7,033475E-2
8,233415E-2
9,887386E-2
9,854955E-2
9,433355E-2
9,984678E-2
1,108733E-1
1,066573E-1
1,027656E-1
1,050357E-1
1,060086E-1
9,433355E-2
9,206339E-2
9,011754E-2
7,714522E-2
6,579443E-2
5,801104E-2
5,347073E-2
3,433655E-2
2,331007E-2
2,298577E-2
2,720177E-2
1,260791E-2
4,500204E-3
-4,010948E-5
-6,526271E-3
-1,366105E-2
-8,147812E-3
-1,985958E-3
-1,106658E-2
-2,209306E-2
-2,079583E-2
-1,301243E-2
-1,917429E-2
-2,339029E-2
-1,722844E-2
-1,560690E-2
-2,566045E-2
-2,501183E-2
-1,820136E-2
-1,398536E-2
-2,079583E-2
-2,403891E-2
-2,436322E-2
-3,149799E-2
-3,441677E-2
-2,339029E-2
-6,526271E-3
-9,120736E-3
-1,820136E-2
-1,268813E-2
-6,850580E-3
-1,301243E-2
-1,074228E-2
2,878663E-3
8,067593E-3
-1,661650E-3
6,085067E-4
9,689133E-3
1,358083E-2
9,689133E-3
9,689133E-3
7,094669E-3
-3,283190E-3
-4,010948E-5
2,554355E-3
1,033775E-2
7,418977E-3
8,067593E-3
1,163498E-2
1,163498E-2
5,473128E-3
6,446052E-3
1,455375E-2
1,617530E-2
9,364825E-3
1,520237E-2
2,493161E-2
2,395869E-2
1,909407E-2
2,363438E-2
3,174208E-2
2,363438E-2
2,168853E-2
2,622885E-2
2,785039E-2
2,266146E-2
2,266146E-2
2,395869E-2
1,876976E-2
1,033775E-2
1,163498E-2
2,720177E-2
2,590454E-2
2,006699E-2
1,876976E-2
2,006699E-2
1,487806E-2
1,617530E-2
2,395869E-2
2,233715E-2
8,716209E-3
1,066206E-2
1,714822E-2
1,779684E-2
1,293221E-2
1,325652E-2
1,552668E-2
7,094669E-3
9,364825E-3
1,487806E-2
2,039130E-2
1,487806E-2
1,033775E-2
1,390514E-2
1,617530E-2
1,131067E-2
1,520237E-2
2,785039E-2
2,395869E-2
1,552668E-2
1,779684E-2
1,941838E-2
1,358083E-2
1,552668E-2
2,266146E-2
2,590454E-2
1,747253E-2
1,941838E-2
2,525592E-2
2,622885E-2
1,682391E-2
1,163498E-2
2,395869E-2
3,141778E-2
3,693101E-2
4,374148E-2
5,833535E-2
5,833535E-2
5,509227E-2
6,417289E-2
7,519937E-2
7,519937E-2
8,395569E-2
9,595509E-2
1,017926E-1
9,952248E-2
1,073059E-1
1,189810E-1
1,251428E-1
1,215754E-1
1,228727E-1
1,283859E-1
1,196296E-1
1,180080E-1
1,264400E-1
1,368179E-1
1,306561E-1
1,277373E-1
1,322776E-1
1,374665E-1
1,342234E-1
1,387638E-1
1,478444E-1
1,504388E-1
1,407096E-1
1,455742E-1
1,553035E-1
1,549792E-1
1,549792E-1
1,588709E-1
1,614653E-1
1,497902E-1
1,471958E-1
1,540062E-1
1,595195E-1
1,546549E-1
1,533576E-1
1,510875E-1
1,449256E-1
1,433041E-1
1,462228E-1
1,523847E-1
1,462228E-1
1,384394E-1
1,420068E-1
1,462228E-1
1,267644E-1
1,102246E-1
1,137920E-1
1,150893E-1
1,043871E-1
1,053600E-1
1,082788E-1
1,037385E-1
9,368493E-2
9,011754E-2
8,914462E-2
8,103691E-2
8,136122E-2
8,590154E-2
9,498216E-2
9,303631E-2
9,530647E-2
1,043871E-1
1,076302E-1
1,043871E-1
1,056843E-1
1,176837E-1
1,212511E-1
1,150893E-1
1,173594E-1
1,215754E-1
1,157379E-1
1,154136E-1
1,209268E-1
1,189810E-1
1,073059E-1
1,089274E-1
1,086031E-1
1,069816E-1
9,919817E-2
9,692801E-2
9,887386E-2
9,498216E-2
9,044185E-2
9,271201E-2
9,563078E-2
8,817169E-2
8,038830E-2
8,136122E-2
8,298276E-2
7,519937E-2
7,617229E-2
8,136122E-2
8,038830E-2
7,065906E-2
7,260490E-2
7,746953E-2
7,422644E-2
6,968613E-2
6,514582E-2
6,352428E-2
5,736242E-2
5,703812E-2
5,865966E-2
6,222705E-2
5,347073E-2
4,633595E-2
4,730887E-2
4,374148E-2
3,628240E-2
3,693101E-2
4,406579E-2
3,984979E-2
2,914762E-2
2,882331E-2
3,498517E-2
2,914762E-2
2,590454E-2
2,687746E-2
2,655315E-2
1,520237E-2
1,682391E-2
2,168853E-2
1,779684E-2
6,121744E-3
3,851588E-3
4,500204E-3
-3,644176E-4
-3,607499E-3
-2,958882E-3
2,230047E-3
-7,823504E-3
-1,560690E-2
-1,593121E-2
-1,495828E-2
-2,079583E-2
-2,144444E-2
-1,625551E-2
-1,820136E-2
-2,760630E-2
-2,501183E-2
-2,047152E-2
-2,371460E-2
-2,857922E-2
-2,630907E-2
-2,274168E-2
-3,506538E-2
-3,506538E-2
-2,825491E-2
-2,501183E-2
-3,279523E-2
-3,733554E-2
-3,701123E-2
-3,830846E-2
-4,252447E-2
-4,025431E-2
-3,603831E-2
-4,090293E-2
-4,803771E-2
-4,544324E-2
-4,641617E-2
-5,160510E-2
-5,030786E-2
-4,511893E-2
-4,738909E-2
-5,582110E-2
-5,322664E-2
-4,674048E-2
-4,836202E-2
-5,257802E-2
-5,160510E-2
-5,030786E-2
-6,101003E-2
-5,744264E-2
-5,063217E-2
-4,771340E-2
-5,192940E-2
-5,419956E-2
-5,160510E-2
-5,517249E-2
-5,744264E-2
-5,387525E-2
-4,609186E-2
-5,160510E-2
-5,906418E-2
-5,419956E-2
-4,965925E-2
-5,484818E-2
-5,160510E-2
-4,252447E-2
-3,895708E-2
-4,576755E-2
-3,993001E-2
-2,890353E-2
-2,014721E-2
-1,236382E-2
2,554355E-3
2,914762E-2
2,914762E-2
3,076916E-2
3,433655E-2
3,109347E-2
1,617530E-2
1,001344E-2
1,098637E-2
4,500204E-3
-5,877655E-3
-8,472120E-3
-8,472120E-3
-2,339029E-2
-4,836202E-2
-6,295588E-2
-7,560390E-2
-9,279222E-2
-1,015485E-1
-1,012242E-1
-1,047916E-1
-1,145209E-1
-1,122507E-1
-1,034944E-1
-9,992700E-2
-9,798115E-2
-9,019776E-2
-7,917128E-2
-7,917128E-2
-7,365805E-2
-6,684758E-2
-6,003711E-2
-6,490173E-2
-6,652327E-2
-5,938849E-2
-5,355095E-2
-5,355095E-2
-4,803771E-2
-3,863277E-2
-3,895708E-2
-4,511893E-2
-3,960570E-2
-3,052507E-2
-3,182230E-2
-3,214661E-2
-2,760630E-2
-2,079583E-2
-2,728199E-2
-3,441677E-2
-4,479463E-2
-4,803771E-2
-4,479463E-2
-3,830846E-2
-3,474108E-2
-3,863277E-2
-4,317309E-2
-4,025431E-2
-3,409246E-2
-3,765985E-2
-4,057862E-2
-3,344384E-2
-2,663337E-2
-2,630907E-2
-1,820136E-2
-5,553347E-3
-4,010948E-5
-4,904731E-3
2,230047E-3
1,455375E-2
1,747253E-2
1,714822E-2
2,168853E-2
2,363438E-2
1,260791E-2
1,552668E-2
2,428300E-2
2,882331E-2
2,136422E-2
1,747253E-2
2,266146E-2
2,363438E-2
1,844545E-2
2,103992E-2
3,206639E-2
2,720177E-2
1,974268E-2
2,266146E-2
2,590454E-2
2,395869E-2
2,298577E-2
2,849900E-2
2,785039E-2
1,876976E-2
2,071561E-2
2,622885E-2
2,590454E-2
2,071561E-2
1,974268E-2
2,168853E-2
1,520237E-2
1,552668E-2
1,876976E-2
2,525592E-2
1,941838E-2
1,747253E-2
2,168853E-2
2,201284E-2
1,585099E-2
1,487806E-2
2,363438E-2
2,460731E-2
1,520237E-2
1,941838E-2
2,687746E-2
2,233715E-2
2,233715E-2
2,460731E-2
2,395869E-2
1,422945E-2
1,649960E-2
2,136422E-2
2,428300E-2
1,941838E-2
1,422945E-2
1,747253E-2
1,390514E-2
1,033775E-2
1,293221E-2
1,876976E-2
1,455375E-2
6,770361E-3
8,391901E-3
1,228360E-2
7,743285E-3
9,689133E-3
1,649960E-2
1,876976E-2
7,094669E-3
1,033775E-2
1,974268E-2
1,844545E-2
1,552668E-2
1,876976E-2
2,395869E-2
1,876976E-2
2,201284E-2
2,849900E-2
3,303932E-2
1,682391E-2
9,040517E-3
5,797436E-3
-3,283190E-3
-8,796428E-3
1,649960E-2
7,195629E-2
1,358450E-1
1,994094E-1
3,012421E-1
4,627476E-1
6,401441E-1
8,399179E-1
1,064339E+0
1,238493E+0
1,294922E+0
1,252762E+0
1,161632E+0
1,030287E+0
8,794835E-1
7,341934E-1
6,177668E-1
5,049076E-1
3,654551E-1
2,010309E-1
9,364825E-3
-2,377579E-1
-5,092038E-1
-7,705961E-1
-1,003125E+0
-1,179873E+0
-1,281381E+0
-1,310245E+0
-1,289489E+0
-1,229168E+0
-1,123768E+0
-9,953416E-1
-8,656184E-1
-7,375167E-1
-6,107122E-1
-4,959072E-1
-4,106142E-1
-3,318073E-1
-2,659727E-1
-2,150564E-1
-1,826256E-1
-1,547351E-1
-1,284661E-1
-1,099806E-1
-9,765685E-2
-7,787405E-2
-5,225371E-2
-3,668692E-2
-2,890353E-2
-9,120736E-3
1,131067E-2
2,071561E-2
3,174208E-2
4,374148E-2
5,379503E-2
5,087626E-2
5,638950E-2
6,741597E-2
7,390214E-2
6,838890E-2
6,611874E-2
7,130767E-2
6,838890E-2
6,449720E-2
6,676736E-2
7,422644E-2
7,130767E-2
6,547013E-2
6,871321E-2
7,519937E-2
6,417289E-2
6,449720E-2
7,325352E-2
6,871321E-2
5,768673E-2
6,157843E-2
6,255135E-2
5,476796E-2
4,828180E-2
5,022765E-2
5,314642E-2
4,374148E-2
3,920117E-2
4,147133E-2
4,568733E-2
3,725532E-2
3,401224E-2
3,693101E-2
3,757963E-2
3,595809E-2
3,628240E-2
4,503872E-2
4,503872E-2
3,466086E-2
3,725532E-2
4,633595E-2
4,503872E-2
4,406579E-2
4,601164E-2
4,633595E-2
3,563378E-2
3,660671E-2
3,952548E-2
4,406579E-2
3,920117E-2
3,336362E-2
3,109347E-2
2,460731E-2
2,103992E-2
2,395869E-2
3,271501E-2
2,103992E-2
-1,593121E-2
-3,344384E-2
-3,344384E-2
-3,830846E-2
-4,057862E-2
-3,863277E-2
-3,993001E-2
-5,711833E-2
-6,101003E-2
-6,036142E-2
-6,068572E-2
-6,782050E-2
-6,717189E-2
-6,003711E-2
-5,809126E-2
-5,192940E-2
-4,155155E-2
-2,598476E-2
-2,241737E-2
-2,436322E-2
-1,463397E-2
-3,607499E-3
-2,958882E-3
1,905739E-3
9,040517E-3
9,689133E-3
2,230047E-3
4,175896E-3
1,033775E-2
8,391901E-3
7,743285E-3
1,195929E-2
1,747253E-2
8,391901E-3
1,228360E-2
1,974268E-2
2,493161E-2
1,779684E-2
1,714822E-2
2,233715E-2
2,363438E-2
2,006699E-2
2,168853E-2
3,141778E-2
2,720177E-2
2,006699E-2
2,493161E-2
2,947193E-2
2,460731E-2
2,622885E-2
2,979624E-2
2,687746E-2
1,876976E-2
1,876976E-2
2,201284E-2
2,558023E-2
1,974268E-2
1,844545E-2
2,201284E-2
2,071561E-2
1,098637E-2
4,175896E-3
1,195929E-2
6,446052E-3
-4,010948E-5
3,527280E-3
9,040517E-3
1,905739E-3
-4,010948E-5
6,121744E-3
2,554355E-3
-1,106658E-2
-1,009366E-2
-5,229039E-3
-7,823504E-3
-1,041797E-2
-7,174888E-3
-1,985958E-3
-6,850580E-3
-7,499196E-3
-5,553347E-3
6,085067E-4
-5,877655E-3
-1,074228E-2
-3,607499E-3
-1,013034E-3
-5,553347E-3
-3,607499E-3
2,554355E-3
6,085067E-4
-8,147812E-3
-1,337342E-3
8,067593E-3
4,175896E-3
5,148820E-3
1,163498E-2
1,520237E-2
5,797436E-3
9,364825E-3
1,585099E-2
1,747253E-2
1,455375E-2
1,552668E-2
2,103992E-2
1,812114E-2
1,617530E-2
1,812114E-2
2,720177E-2
2,266146E-2
1,909407E-2
2,363438E-2
2,460731E-2
1,876976E-2
1,876976E-2
2,363438E-2
2,168853E-2
1,228360E-2
1,358083E-2
2,233715E-2
1,714822E-2
1,520237E-2
1,649960E-2
1,520237E-2
8,716209E-3
1,098637E-2
1,487806E-2
1,455375E-2
6,121744E-3
5,148820E-3
8,716209E-3
6,446052E-3
2,878663E-3
2,554355E-3
9,040517E-3
3,202971E-3
-1,661650E-3
-4,010948E-5
2,554355E-3
-1,985958E-3
-3,283190E-3
1,581431E-3
6,085067E-4
-9,120736E-3
-9,120736E-3
-1,013034E-3
-1,013034E-3
-4,580423E-3
-2,634574E-3
3,202971E-3
-1,661650E-3
-1,985958E-3
9,328148E-4
7,418977E-3
-6,887257E-4
-3,607499E-3
-6,887257E-4
1,257123E-3
-4,010948E-5
3,202971E-3
9,689133E-3
6,121744E-3
-1,661650E-3
3,527280E-3
1,228360E-2
7,743285E-3
7,418977E-3
1,260791E-2
1,552668E-2
5,797436E-3
8,391901E-3
1,487806E-2
1,747253E-2
1,390514E-2
1,390514E-2
1,552668E-2
1,033775E-2
1,033775E-2
1,390514E-2
1,844545E-2
1,260791E-2
8,067593E-3
1,001344E-2
1,422945E-2
6,770361E-3
6,446052E-3
8,716209E-3
3,851588E-3
-7,499196E-3
-1,985958E-3
4,175896E-3
2,554355E-3
-4,010948E-5
1,581431E-3
2,230047E-3
-9,769352E-3
-1,268813E-2
-6,850580E-3
-1,985958E-3
-9,769352E-3
-1,139089E-2
-4,580423E-3
-1,985958E-3
-5,229039E-3
-4,580423E-3
3,527280E-3
1,581431E-3
-3,931807E-3
1,581431E-3
1,390514E-2
1,682391E-2
2,363438E-2
3,693101E-2
4,341718E-2
3,855255E-2
4,763318E-2
6,287566E-2
7,552368E-2
7,909107E-2
8,687446E-2
9,627940E-2
9,822524E-2
1,047114E-1
1,134677E-1
1,235213E-1
1,193053E-1
1,144406E-1
1,124948E-1
1,086031E-1
1,011440E-1
9,660370E-2
1,037385E-1
9,919817E-2
8,200984E-2
7,779383E-2
7,617229E-2
6,741597E-2
5,833535E-2
5,217349E-2
4,828180E-2
3,433655E-2
2,882331E-2
2,947193E-2
3,141778E-2
2,233715E-2
1,876976E-2
2,103992E-2
1,714822E-2
9,689133E-3
9,364825E-3
1,098637E-2
4,824512E-3
-6,887257E-4
-4,010948E-5
5,473128E-3
-2,079583E-2
-4,965925E-2
-4,998356E-2
-4,414601E-2
-5,128079E-2
-4,868632E-2
-4,836202E-2
-6,036142E-2
-6,911773E-2
-6,976635E-2
-7,236081E-2
-8,111713E-2
-8,371160E-2
-7,333374E-2
-5,971280E-2
-5,744264E-2
-5,419956E-2
-4,090293E-2
-3,182230E-2
-2,825491E-2
-1,852567E-2
-3,283190E-3
-3,644176E-4
-2,958882E-3
4,175896E-3
1,293221E-2
1,131067E-2
1,228360E-2
1,779684E-2
1,682391E-2
8,391901E-3
1,195929E-2
2,071561E-2
2,201284E-2
1,649960E-2
1,520237E-2
1,941838E-2
1,131067E-2
1,001344E-2
1,714822E-2
2,849900E-2
2,233715E-2
1,487806E-2
1,455375E-2
1,876976E-2
2,103992E-2
2,622885E-2
3,336362E-2
3,595809E-2
2,752608E-2
2,849900E-2
3,466086E-2
3,530947E-2
3,336362E-2
3,401224E-2
3,693101E-2
3,076916E-2
3,109347E-2
3,530947E-2
4,309287E-2
3,693101E-2
3,239070E-2
3,563378E-2
3,693101E-2
3,012054E-2
3,109347E-2
3,660671E-2
3,368793E-2
2,655315E-2
2,947193E-2
3,595809E-2
2,947193E-2
2,655315E-2
2,849900E-2
3,109347E-2
2,395869E-2
2,395869E-2
2,979624E-2
3,466086E-2
2,947193E-2
3,044485E-2
3,303932E-2
2,785039E-2
2,687746E-2
3,174208E-2
3,822825E-2
3,303932E-2
2,979624E-2
3,466086E-2
3,790394E-2
3,206639E-2
3,239070E-2
3,822825E-2
3,693101E-2
2,817469E-2
3,206639E-2
4,211994E-2
3,920117E-2
3,076916E-2
3,076916E-2
3,725532E-2
3,239070E-2
3,368793E-2
3,984979E-2
4,828180E-2
4,276856E-2
4,049840E-2
3,984979E-2
4,082271E-2
3,822825E-2
4,179564E-2
5,476796E-2
5,476796E-2
4,276856E-2
4,536302E-2
5,347073E-2
4,957903E-2
3,628240E-2
3,401224E-2
4,049840E-2
3,595809E-2
4,179564E-2
4,601164E-2
3,563378E-2
3,336362E-2
4,017409E-2
4,990334E-2
5,314642E-2
5,411934E-2
5,314642E-2
6,092981E-2
5,411934E-2
5,055195E-2
5,703812E-2
6,449720E-2
6,384859E-2
6,871321E-2
8,428000E-2
8,363138E-2
6,838890E-2
6,709167E-2
6,936182E-2
5,736242E-2
5,282211E-2
5,249780E-2
4,730887E-2
3,693101E-2
3,822825E-2
3,855255E-2
3,887686E-2
2,720177E-2
1,909407E-2
1,487806E-2
7,094669E-3
-1,013034E-3
-6,887257E-4
4,175896E-3
-3,931807E-3
-1,398536E-2
-1,398536E-2
-1,106658E-2
-2,339029E-2
-2,857922E-2
-2,566045E-2
-2,403891E-2
-3,279523E-2
-3,798416E-2
-2,793061E-2
-2,047152E-2
-2,598476E-2
-2,468752E-2
-2,014721E-2
-2,436322E-2
-2,306598E-2
-1,787705E-2
-8,147812E-3
-1,268813E-2
-1,203951E-2
-1,661650E-3
-1,013034E-3
-6,201963E-3
-1,985958E-3
9,040517E-3
9,040517E-3
9,328148E-4
6,121744E-3
1,066206E-2
1,257123E-3
-3,644176E-4
7,094669E-3
8,716209E-3
-2,958882E-3
-1,013034E-3
1,581431E-3
4,824512E-3
9,328148E-4
-1,661650E-3
3,202971E-3
-3,644176E-4
-3,607499E-3
-3,607499E-3
6,121744E-3
-1,661650E-3
-5,229039E-3
2,841986E-4
6,446052E-3
7,743285E-3
1,131067E-2
1,585099E-2
1,974268E-2
1,422945E-2
2,103992E-2
3,271501E-2
3,466086E-2
3,725532E-2
3,952548E-2
4,568733E-2
3,693101E-2
4,211994E-2
4,893041E-2
5,606519E-2
5,476796E-2
5,541658E-2
6,060550E-2
5,963258E-2
5,671381E-2
5,865966E-2
6,449720E-2
5,963258E-2
5,638950E-2
5,995689E-2
6,028120E-2
5,055195E-2
5,022765E-2
5,606519E-2
5,574088E-2
4,763318E-2
4,990334E-2
5,671381E-2
5,347073E-2
4,763318E-2
3,790394E-2
2,558023E-2
1,487806E-2
1,844545E-2
2,558023E-2
3,498517E-2
3,368793E-2
3,239070E-2
3,530947E-2
3,336362E-2
3,174208E-2
3,855255E-2
4,990334E-2
5,152488E-2
5,411934E-2
6,514582E-2
7,876676E-2
8,265846E-2
9,141477E-2
1,066573E-1
1,124948E-1
1,082788E-1
1,137920E-1
1,254671E-1
1,283859E-1
1,303317E-1
1,335748E-1
1,381151E-1
1,329262E-1
1,335748E-1
1,390881E-1
1,433041E-1
1,322776E-1
1,293588E-1
1,371422E-1
1,358450E-1
1,335748E-1
1,381151E-1
1,439527E-1
1,390881E-1
1,293588E-1
1,322776E-1
1,403853E-1
1,351964E-1
1,345478E-1
1,400610E-1
1,426555E-1
1,309804E-1
1,316290E-1
1,384394E-1
1,420068E-1
1,361693E-1
1,348721E-1
1,368179E-1
1,300074E-1
1,309804E-1
1,387638E-1
1,494659E-1
1,416825E-1
1,410339E-1
1,585466E-1
1,760592E-1
1,828697E-1
2,052469E-1
2,191922E-1
2,175706E-1
2,062198E-1
1,977878E-1
1,935718E-1
1,887072E-1
1,818967E-1
1,747620E-1
1,676272E-1
1,514118E-1
1,387638E-1
1,280616E-1
1,128191E-1
8,590154E-2
6,125412E-2
4,698456E-2
3,628240E-2
2,233715E-2
1,779684E-2
2,363438E-2
2,006699E-2
1,163498E-2
1,779684E-2
2,947193E-2
3,174208E-2
3,628240E-2
4,406579E-2
5,120057E-2
4,730887E-2
4,633595E-2
5,055195E-2
5,833535E-2
5,184919E-2
4,860611E-2
5,411934E-2
4,925472E-2
4,341718E-2
4,179564E-2
4,503872E-2
3,887686E-2
2,817469E-2
2,882331E-2
3,206639E-2
2,558023E-2
2,168853E-2
2,039130E-2
1,974268E-2
7,094669E-3
5,473128E-3
7,418977E-3
8,067593E-3
6,085067E-4
-3,931807E-3
-2,634574E-3
-1,106658E-2
-1,528259E-2
-1,463397E-2
-8,796428E-3
-1,625551E-2
-2,403891E-2
-2,274168E-2
-2,274168E-2
-3,020076E-2
-2,987645E-2
-2,630907E-2
-2,890353E-2
-4,090293E-2
-3,993001E-2
-3,149799E-2
-3,279523E-2
-3,830846E-2
-3,765985E-2
-3,279523E-2
-4,155155E-2
-3,895708E-2
-3,279523E-2
-2,890353E-2
-3,733554E-2
-4,187585E-2
-4,122724E-2
-4,155155E-2
-4,544324E-2
-4,349739E-2
-3,733554E-2
-4,317309E-2
-4,933494E-2
-4,674048E-2
-3,993001E-2
-4,479463E-2
-4,544324E-2
-4,479463E-2
-4,479463E-2
-5,355095E-2
-4,965925E-2
-4,155155E-2
-3,830846E-2
-4,771340E-2
-4,674048E-2
-4,317309E-2
-4,641617E-2
-4,901063E-2
-4,382170E-2
-3,506538E-2
-3,895708E-2
-4,738909E-2
-4,414601E-2
-3,636262E-2
-4,122724E-2
-3,993001E-2
-3,571400E-2
-3,506538E-2
-4,576755E-2
-4,284878E-2
-3,960570E-2
-4,057862E-2
-4,674048E-2
-4,803771E-2
-4,803771E-2
-6,003711E-2
-7,106358E-2
-7,690113E-2
-7,560390E-2
-8,533314E-2
-8,987345E-2
-8,890053E-2
-9,214361E-2
-9,992700E-2
-1,034944E-1
-9,798115E-2
-9,960269E-2
-1,080347E-1
-1,015485E-1
-9,019776E-2
-8,792760E-2
-9,279222E-2
-9,603531E-2
-9,603531E-2
-9,700823E-2
-9,246792E-2
-8,760330E-2
-6,587465E-2
-2,566045E-2
3,206639E-2
1,053600E-1
1,900044E-1
3,236194E-1
5,016645E-1
7,004654E-1
9,044552E-1
1,085095E+0
1,193738E+0
1,196981E+0
1,120769E+0
1,003045E+0
8,661868E-1
7,247885E-1
5,931194E-1
4,906381E-1
3,745357E-1
2,269756E-1
4,503872E-2
-1,722477E-1
-4,196948E-1
-6,817357E-1
-9,165348E-1
-1,100417E+0
-1,215871E+0
-1,277165E+0
-1,279436E+0
-1,223979E+0
-1,130578E+0
-1,021935E+0
-8,961034E-1
-7,644343E-1
-6,431431E-1
-5,429319E-1
-4,440179E-1
-3,590492E-1
-2,954848E-1
-2,474872E-1
-2,056514E-1
-1,728963E-1
-1,557080E-1
-1,368981E-1
-1,148452E-1
-9,279222E-2
-8,338729E-2
-7,300943E-2
-5,679403E-2
-4,187585E-2
-3,474108E-2
-2,047152E-2
1,905739E-3
9,040517E-3
3,851588E-3
8,716209E-3
1,358083E-2
1,552668E-2
1,844545E-2
2,233715E-2
2,298577E-2
1,228360E-2
1,293221E-2
2,071561E-2
2,493161E-2
1,682391E-2
1,422945E-2
1,941838E-2
1,876976E-2
1,585099E-2
1,812114E-2
2,493161E-2
2,103992E-2
1,163498E-2
1,390514E-2
1,974268E-2
7,743285E-3
6,121744E-3
1,001344E-2
5,473128E-3
-8,472120E-3
-1,203951E-2
-7,823504E-3
-1,106658E-2
-2,176875E-2
-2,663337E-2
-2,339029E-2
-2,533614E-2
-2,501183E-2
-2,501183E-2
-1,884998E-2
-2,468752E-2
-2,760630E-2
-2,176875E-2
-1,463397E-2
-1,884998E-2
-1,366105E-2
-3,931807E-3
-4,010948E-5
-6,526271E-3
-1,661650E-3
8,391901E-3
9,364825E-3
9,689133E-3
1,422945E-2
1,325652E-2
6,085067E-4
-3,644176E-4
6,770361E-3
1,325652E-2
9,364825E-3
8,067593E-3
1,033775E-2
1,066206E-2
3,202971E-3
2,878663E-3
9,040517E-3
7,418977E-3
2,554355E-3
6,121744E-3
1,293221E-2
9,364825E-3
6,446052E-3
9,364825E-3
1,293221E-2
5,148820E-3
9,040517E-3
1,714822E-2
1,941838E-2
1,390514E-2
1,390514E-2
1,779684E-2
1,325652E-2
1,617530E-2
2,298577E-2
3,141778E-2
2,525592E-2
2,266146E-2
3,239070E-2
3,855255E-2
3,368793E-2
3,563378E-2
4,211994E-2
4,049840E-2
3,076916E-2
3,563378E-2
4,374148E-2
4,276856E-2
3,920117E-2
3,855255E-2
4,114702E-2
3,239070E-2
3,012054E-2
3,174208E-2
3,563378E-2
2,720177E-2
2,136422E-2
2,428300E-2
2,590454E-2
2,201284E-2
2,266146E-2
2,914762E-2
2,395869E-2
1,390514E-2
1,747253E-2
2,298577E-2
1,747253E-2
2,071561E-2
2,558023E-2
2,558023E-2
1,552668E-2
1,747253E-2
2,558023E-2
2,882331E-2
2,201284E-2
2,298577E-2
2,558023E-2
1,941838E-2
1,617530E-2
2,266146E-2
2,622885E-2
2,168853E-2
1,779684E-2
2,071561E-2
2,233715E-2
1,714822E-2
1,714822E-2
2,363438E-2
2,039130E-2
1,325652E-2
1,390514E-2
2,136422E-2
1,779684E-2
1,649960E-2
1,909407E-2
1,941838E-2
9,689133E-3
1,390514E-2
1,974268E-2
2,266146E-2
1,520237E-2
1,293221E-2
1,812114E-2
1,649960E-2
1,098637E-2
1,487806E-2
2,363438E-2
1,909407E-2
1,001344E-2
1,260791E-2
1,876976E-2
1,390514E-2
1,358083E-2
1,876976E-2
1,909407E-2
9,040517E-3
1,066206E-2
1,812114E-2
1,682391E-2
1,066206E-2
1,098637E-2
1,195929E-2
5,148820E-3
5,148820E-3
9,040517E-3
1,844545E-2
1,131067E-2
2,878663E-3
6,446052E-3
8,067593E-3
3,202971E-3
3,527280E-3
8,067593E-3
4,500204E-3
2,841986E-4
6,121744E-3
1,066206E-2
6,446052E-3
8,067593E-3
1,293221E-2
1,455375E-2
4,824512E-3
7,418977E-3
1,422945E-2
1,682391E-2
1,422945E-2
1,390514E-2
1,390514E-2
1,260791E-2
1,228360E-2
1,487806E-2
2,363438E-2
1,941838E-2
1,066206E-2
1,293221E-2
1,909407E-2
1,520237E-2
1,747253E-2
2,525592E-2
2,785039E-2
1,747253E-2
1,941838E-2
2,785039E-2
3,044485E-2
2,785039E-2
2,947193E-2
3,271501E-2
2,720177E-2
2,460731E-2
3,109347E-2
3,855255E-2
3,206639E-2
2,460731E-2
2,687746E-2
3,109347E-2
2,201284E-2
2,201284E-2
2,914762E-2
2,687746E-2
1,682391E-2
1,844545E-2
2,622885E-2
2,103992E-2
1,974268E-2
2,298577E-2
2,103992E-2
1,033775E-2
1,098637E-2
1,941838E-2
2,363438E-2
1,812114E-2
1,617530E-2
2,039130E-2
1,293221E-2
9,364825E-3
1,487806E-2
2,298577E-2
1,682391E-2
1,001344E-2
1,195929E-2
1,552668E-2
1,066206E-2
9,364825E-3
1,487806E-2
1,520237E-2
5,797436E-3
8,067593E-3
1,325652E-2
1,163498E-2
8,391901E-3
1,033775E-2
1,682391E-2
1,228360E-2
1,682391E-2
2,395869E-2
3,595809E-2
3,271501E-2
3,757963E-2
5,022765E-2
6,028120E-2
6,417289E-2
7,649660E-2
9,303631E-2
9,854955E-2
9,887386E-2
1,105490E-1
1,244942E-1
1,267644E-1
1,342234E-1
1,452499E-1
1,475201E-1
1,397367E-1
1,410339E-1
1,452499E-1
1,468715E-1
1,361693E-1
1,303317E-1
1,287102E-1
1,218997E-1
1,105490E-1
1,076302E-1
1,066573E-1
9,530647E-2
8,492861E-2
8,103691E-2
7,941537E-2
6,611874E-2
6,125412E-2
6,417289E-2
5,801104E-2
4,309287E-2
4,406579E-2
4,730887E-2
4,601164E-2
4,147133E-2
4,017409E-2
4,017409E-2
3,076916E-2
2,882331E-2
3,141778E-2
3,239070E-2
1,682391E-2
-3,644176E-4
-1,625551E-2
-3,863277E-2
-4,803771E-2
-4,447032E-2
-3,636262E-2
-4,414601E-2
-5,679403E-2
-6,003711E-2
-6,263157E-2
-7,138789E-2
-7,106358E-2
-6,198296E-2
-5,517249E-2
-5,841557E-2
-4,349739E-2
-2,598476E-2
-1,593121E-2
-6,850580E-3
8,067593E-3
2,298577E-2
2,525592E-2
3,141778E-2
4,049840E-2
5,120057E-2
5,217349E-2
5,347073E-2
6,028120E-2
6,092981E-2
5,801104E-2
5,801104E-2
6,774028E-2
6,482151E-2
6,222705E-2
6,903752E-2
7,746953E-2
7,422644E-2
7,422644E-2
7,584799E-2
7,844245E-2
7,001044E-2
7,292921E-2
7,876676E-2
8,071261E-2
7,325352E-2
7,098336E-2
7,260490E-2
7,292921E-2
6,644305E-2
6,482151E-2
6,774028E-2
5,995689E-2
5,217349E-2
5,541658E-2
5,930827E-2
5,282211E-2
4,990334E-2
5,379503E-2
4,925472E-2
3,984979E-2
3,984979E-2
4,568733E-2
4,503872E-2
4,179564E-2
4,211994E-2
4,244425E-2
3,206639E-2
3,109347E-2
3,498517E-2
3,952548E-2
3,174208E-2
2,947193E-2
3,109347E-2
3,044485E-2
2,558023E-2
2,655315E-2
3,368793E-2
2,785039E-2
2,168853E-2
2,622885E-2
3,044485E-2
2,622885E-2
2,687746E-2
3,368793E-2
3,109347E-2
2,071561E-2
2,201284E-2
2,979624E-2
2,979624E-2
2,428300E-2
2,460731E-2
2,914762E-2
2,201284E-2
1,876976E-2
1,909407E-2
2,687746E-2
2,039130E-2
1,358083E-2
1,487806E-2
1,909407E-2
1,228360E-2
1,455375E-2
1,941838E-2
1,747253E-2
1,066206E-2
1,649960E-2
2,168853E-2
1,941838E-2
1,682391E-2
1,358083E-2
1,617530E-2
1,325652E-2
1,422945E-2
1,876976E-2
2,525592E-2
2,103992E-2
1,844545E-2
1,649960E-2
1,520237E-2
1,066206E-2
1,195929E-2
1,487806E-2
1,033775E-2
3,851588E-3
7,743285E-3
1,585099E-2
1,131067E-2
5,473128E-3
1,033775E-2
1,066206E-2
-1,985958E-3
9,328148E-4
7,094669E-3
7,743285E-3
3,851588E-3
6,446052E-3
1,066206E-2
2,554355E-3
-1,661650E-3
9,328148E-4
5,473128E-3
-1,013034E-3
-5,229039E-3
-2,310266E-3
-2,634574E-3
-1,268813E-2
-1,398536E-2
-4,580423E-3
-5,877655E-3
-2,014721E-2
-1,982290E-2
-1,203951E-2
-1,755275E-2
-2,176875E-2
-1,787705E-2
-1,333674E-2
-2,274168E-2
-2,306598E-2
-1,982290E-2
-1,398536E-2
-2,144444E-2
-2,598476E-2
-2,403891E-2
-2,339029E-2
-2,468752E-2
-2,079583E-2
-1,495828E-2
-1,625551E-2
-2,209306E-2
-1,982290E-2
-1,463397E-2
-1,690413E-2
-1,722844E-2
-1,722844E-2
-1,560690E-2
-2,241737E-2
-1,820136E-2
-1,106658E-2
-7,499196E-3
-1,236382E-2
-1,657982E-2
-1,495828E-2
-1,593121E-2
-1,722844E-2
-1,528259E-2
-7,499196E-3
-1,495828E-2
-2,436322E-2
-1,884998E-2
-9,445044E-3
-1,528259E-2
-1,787705E-2
-1,366105E-2
-1,366105E-2
-2,760630E-2
-2,533614E-2
-1,884998E-2
-1,820136E-2
-2,079583E-2
-2,306598E-2
-2,274168E-2
-3,701123E-2
-3,895708E-2
-3,311954E-2
-3,279523E-2
-4,544324E-2
-4,965925E-2
-4,803771E-2
-5,257802E-2
-5,841557E-2
-5,646972E-2
-4,706478E-2
-5,128079E-2
-6,165865E-2
-5,971280E-2
-5,160510E-2
-5,582110E-2
-5,452387E-2
-4,836202E-2
-4,414601E-2
-4,998356E-2
-4,933494E-2
-3,928139E-2
-3,279523E-2
-3,538969E-2
-2,987645E-2
-2,630907E-2
-3,279523E-2
-3,279523E-2
-2,598476E-2
-2,014721E-2
-2,630907E-2
-2,695768E-2
-2,014721E-2
-1,787705E-2
-1,884998E-2
-1,949860E-2
-1,690413E-2
-1,333674E-2
-1,333674E-2
-3,283190E-3
1,905739E-3
-2,310266E-3
9,328148E-4
4,175896E-3
8,067593E-3
-3,644176E-4
-1,985958E-3
3,527280E-3
1,585099E-2
1,649960E-2
2,103992E-2
2,655315E-2
2,201284E-2
1,455375E-2
1,260791E-2
1,844545E-2
1,390514E-2
8,716209E-3
1,714822E-2
2,103992E-2
1,455375E-2
1,066206E-2
1,617530E-2
1,585099E-2
1,257123E-3
9,328148E-4
8,067593E-3
9,364825E-3
1,066206E-2
1,066206E-2
1,228360E-2
3,851588E-3
2,554355E-3
7,094669E-3
1,228360E-2
5,473128E-3
5,473128E-3
1,163498E-2
1,714822E-2
1,552668E-2
1,358083E-2
2,395869E-2
2,298577E-2
1,844545E-2
2,168853E-2
2,882331E-2
2,428300E-2
2,525592E-2
3,271501E-2
3,563378E-2
2,655315E-2
3,271501E-2
3,887686E-2
4,179564E-2
4,049840E-2
4,698456E-2
5,347073E-2
5,347073E-2
5,411934E-2
6,255135E-2
7,325352E-2
7,195629E-2
6,968613E-2
7,519937E-2
8,200984E-2
8,557723E-2
9,336062E-2
1,066573E-1
1,095760E-1
1,060086E-1
1,128191E-1
1,267644E-1
1,290345E-1
1,374665E-1
1,523847E-1
1,588709E-1
1,627626E-1
1,815724E-1
2,007066E-1
2,279485E-1
2,380020E-1
2,409208E-1
2,474070E-1
2,334617E-1
2,217866E-1
2,234082E-1
2,279485E-1
2,133546E-1
1,984364E-1
1,893558E-1
1,721675E-1
1,484930E-1
1,329262E-1
1,222240E-1
1,027656E-1
7,455075E-2
6,449720E-2
6,092981E-2
4,730887E-2
4,179564E-2
4,536302E-2
4,698456E-2
3,887686E-2
4,666026E-2
6,060550E-2
7,001044E-2
7,195629E-2
7,325352E-2
7,746953E-2
7,455075E-2
7,390214E-2
8,330707E-2
9,433355E-2
9,173908E-2
8,557723E-2
8,687446E-2
9,076616E-2
8,590154E-2
8,298276E-2
9,141477E-2
9,433355E-2
8,784739E-2
9,303631E-2
1,004954E-1
9,984678E-2
9,530647E-2
9,498216E-2
9,984678E-2
9,563078E-2
9,498216E-2
9,790094E-2
1,053600E-1
9,854955E-2
9,498216E-2
9,854955E-2
9,563078E-2
9,109047E-2
9,336062E-2
1,014683E-1
9,563078E-2
8,395569E-2
8,557723E-2
8,882031E-2
8,395569E-2
8,071261E-2
8,525292E-2
8,752308E-2
7,260490E-2
7,163198E-2
7,195629E-2
7,357783E-2
6,579443E-2
6,352428E-2
6,384859E-2
5,898396E-2
5,574088E-2
5,703812E-2
6,092981E-2
5,184919E-2
4,309287E-2
4,568733E-2
5,087626E-2
4,341718E-2
3,984979E-2
4,439010E-2
4,503872E-2
3,271501E-2
3,303932E-2
3,790394E-2
3,887686E-2
3,076916E-2
2,979624E-2
3,498517E-2
2,979624E-2
2,849900E-2
3,109347E-2
3,433655E-2
2,817469E-2
2,103992E-2
2,266146E-2
2,558023E-2
1,909407E-2
2,201284E-2
2,687746E-2
2,298577E-2
1,260791E-2
1,520237E-2
2,071561E-2
1,779684E-2
1,682391E-2
1,974268E-2
2,103992E-2
1,293221E-2
8,716209E-3
1,390514E-2
1,714822E-2
8,716209E-3
6,770361E-3
9,689133E-3
6,770361E-3
1,905739E-3
1,581431E-3
9,364825E-3
4,175896E-3
-5,229039E-3
-6,201963E-3
-3,644176E-4
-5,229039E-3
-8,147812E-3
-7,174888E-3
-1,398536E-2
-2,793061E-2
-2,630907E-2
-2,079583E-2
-1,917429E-2
-2,598476E-2
-3,182230E-2
-2,922784E-2
-3,571400E-2
-3,765985E-2
-3,344384E-2
-2,403891E-2
-3,182230E-2
-3,798416E-2
-3,214661E-2
-2,339029E-2
-2,371460E-2
-2,403891E-2
-2,501183E-2
-3,311954E-2
-4,868632E-2
-5,128079E-2
-4,414601E-2
-2,274168E-2
2,849900E-2
1,004954E-1
1,763835E-1
2,782162E-1
4,384244E-1
6,252259E-1
8,376477E-1
1,053637E+0
1,216115E+0
1,274491E+0
1,219358E+0
1,110067E+0
9,813162E-1
8,457554E-1
7,007897E-1
5,681477E-1
4,513968E-1
3,155117E-1
1,374665E-1
-6,749619E-2
-3,078085E-1
-5,766599E-1
-8,542676E-1
-1,082581E+0
-1,246680E+0
-1,344621E+0
-1,381593E+0
-1,355324E+0
-1,279760E+0
-1,179224E+0
-1,052744E+0
-9,171834E-1
-7,787038E-1
-6,600071E-1
-5,546069E-1
-4,556930E-1
-3,755889E-1
-3,207808E-1
-2,724589E-1
-2,296502E-1
-1,998139E-1
-1,855443E-1
-1,631671E-1
-1,381954E-1
-1,203584E-1
-1,057645E-1
-8,727899E-2
-6,879343E-2
-6,068572E-2
-4,382170E-2
-2,306598E-2
-5,553347E-3
-1,013034E-3
4,824512E-3
1,585099E-2
2,331007E-2
2,331007E-2
2,817469E-2
3,984979E-2
3,498517E-2
2,460731E-2
2,914762E-2
3,530947E-2
3,012054E-2
2,849900E-2
3,206639E-2
3,239070E-2
2,266146E-2
2,428300E-2
3,076916E-2
3,239070E-2
2,331007E-2
2,266146E-2
2,428300E-2
2,071561E-2
1,941838E-2
2,266146E-2
2,979624E-2
2,525592E-2
2,039130E-2
2,363438E-2
2,752608E-2
2,201284E-2
2,136422E-2
2,849900E-2
2,752608E-2
1,649960E-2
2,039130E-2
2,590454E-2
2,460731E-2
2,428300E-2
2,655315E-2
2,947193E-2
2,233715E-2
2,201284E-2
2,687746E-2
3,271501E-2
2,622885E-2
2,363438E-2
2,979624E-2
3,271501E-2
2,752608E-2
2,979624E-2
3,660671E-2
3,336362E-2
2,525592E-2
2,914762E-2
3,595809E-2
3,239070E-2
3,044485E-2
3,271501E-2
3,466086E-2
2,460731E-2
2,720177E-2
3,368793E-2
3,530947E-2
3,174208E-2
2,947193E-2
3,109347E-2
2,590454E-2
2,168853E-2
2,622885E-2
3,433655E-2
2,817469E-2
2,331007E-2
2,655315E-2
2,979624E-2
2,493161E-2
2,493161E-2
2,947193E-2
2,979624E-2
1,844545E-2
2,201284E-2
2,752608E-2
2,622885E-2
2,006699E-2
2,071561E-2
2,233715E-2
1,617530E-2
1,585099E-2
1,779684E-2
2,493161E-2
1,844545E-2
1,131067E-2
1,325652E-2
1,422945E-2
1,001344E-2
1,228360E-2
2,039130E-2
1,520237E-2
6,446052E-3
9,040517E-3
1,520237E-2
1,163498E-2
8,067593E-3
1,066206E-2
1,228360E-2
1,581431E-3
-4,010948E-5
7,743285E-3
1,260791E-2
6,446052E-3
2,554355E-3
2,878663E-3
-3,607499E-3
-8,472120E-3
-5,553347E-3
1,905739E-3
-1,985958E-3
-1,203951E-2
-9,769352E-3
-1,985958E-3
-9,445044E-3
-1,106658E-2
-7,499196E-3
-5,553347E-3
-1,690413E-2
-1,560690E-2
-9,445044E-3
-7,499196E-3
-1,268813E-2
-1,430967E-2
-8,472120E-3
-1,236382E-2
-1,333674E-2
-6,850580E-3
2,841986E-4
-5,553347E-3
-9,120736E-3
-3,283190E-3
-3,644176E-4
-5,553347E-3
-2,634574E-3
5,148820E-3
5,473128E-3
-4,256115E-3
-3,644176E-4
7,418977E-3
8,067593E-3
4,500204E-3
7,743285E-3
8,067593E-3
6,085067E-4
-2,310266E-3
2,878663E-3
1,098637E-2
3,202971E-3
-2,958882E-3
1,905739E-3
1,581431E-3
-4,256115E-3
-1,985958E-3
6,121744E-3
3,527280E-3
-4,904731E-3
-2,958882E-3
1,581431E-3
1,257123E-3
-1,013034E-3
-1,985958E-3
9,328148E-4
-7,499196E-3
-8,147812E-3
-6,887257E-4
4,175896E-3
-3,931807E-3
-9,445044E-3
-8,147812E-3
-7,174888E-3
-1,106658E-2
-1,074228E-2
-2,310266E-3
-5,229039E-3
-1,268813E-2
-8,796428E-3
-2,310266E-3
-6,850580E-3
-5,229039E-3
6,085067E-4
2,554355E-3
-4,904731E-3
-1,013034E-3
7,418977E-3
9,364825E-3
6,770361E-3
7,743285E-3
9,364825E-3
2,554355E-3
5,797436E-3
1,001344E-2
1,552668E-2
1,066206E-2
8,391901E-3
1,131067E-2
1,325652E-2
8,716209E-3
1,033775E-2
1,649960E-2
1,649960E-2
5,148820E-3
9,040517E-3
1,714822E-2
1,552668E-2
1,358083E-2
1,552668E-2
1,844545E-2
9,364825E-3
9,364825E-3
1,293221E-2
1,909407E-2
1,033775E-2
7,418977E-3
1,325652E-2
1,098637E-2
6,446052E-3
7,094669E-3
1,422945E-2
7,094669E-3
-4,580423E-3
-5,229039E-3
-1,013034E-3
-8,796428E-3
-1,366105E-2
-1,203951E-2
-1,982290E-2
-3,960570E-2
-4,901063E-2
-6,522604E-2
-8,468452E-2
-9,668392E-2
-9,344084E-2
-9,441377E-2
-1,051159E-1
-1,103049E-1
-1,083590E-1
-1,077104E-1
-1,161424E-1
-1,190612E-1
-1,141966E-1
-1,090076E-1
-1,021972E-1
-8,825191E-2
-6,911773E-2
-5,971280E-2
-5,387525E-2
-3,960570E-2
-2,241737E-2
-1,528259E-2
-7,499196E-3
4,500204E-3
1,455375E-2
1,325652E-2
2,331007E-2
3,693101E-2
4,957903E-2
5,411934E-2
6,190274E-2
7,649660E-2
8,298276E-2
9,368493E-2
1,086031E-1
1,280616E-1
1,332505E-1
1,342234E-1
1,478444E-1
1,591952E-1
1,588709E-1
1,630869E-1
1,695730E-1
1,750863E-1
1,673029E-1
1,679515E-1
1,724918E-1
1,682758E-1
1,569250E-1
1,491416E-1
1,449256E-1
1,316290E-1
1,248185E-1
1,202782E-1
1,183323E-1
1,053600E-1
9,563078E-2
9,238770E-2
8,979323E-2
7,876676E-2
7,260490E-2
7,649660E-2
7,098336E-2
5,768673E-2
5,963258E-2
6,190274E-2
5,509227E-2
5,249780E-2
5,282211E-2
5,184919E-2
4,147133E-2
3,984979E-2
4,503872E-2
4,795749E-2
4,114702E-2
3,887686E-2
4,082271E-2
3,530947E-2
3,239070E-2
3,498517E-2
4,017409E-2
3,174208E-2
2,558023E-2
2,687746E-2
2,947193E-2
2,233715E-2
2,428300E-2
3,303932E-2
2,785039E-2
1,779684E-2
2,201284E-2
2,655315E-2
2,363438E-2
1,941838E-2
2,071561E-2
2,493161E-2
1,779684E-2
1,779684E-2
2,363438E-2
2,849900E-2
2,071561E-2
1,779684E-2
2,103992E-2
1,974268E-2
1,812114E-2
2,103992E-2
2,655315E-2
2,395869E-2
1,455375E-2
1,487806E-2
2,233715E-2
1,844545E-2
1,682391E-2
2,201284E-2
2,298577E-2
1,066206E-2
1,163498E-2
1,585099E-2
1,876976E-2
1,325652E-2
1,195929E-2
1,325652E-2
8,716209E-3
7,743285E-3
1,195929E-2
1,714822E-2
1,098637E-2
4,175896E-3
5,797436E-3
7,743285E-3
4,175896E-3
5,148820E-3
1,455375E-2
1,487806E-2
4,824512E-3
7,743285E-3
1,422945E-2
1,033775E-2
6,121744E-3
1,131067E-2
1,358083E-2
2,230047E-3
3,202971E-3
8,391901E-3
1,033775E-2
3,527280E-3
1,581431E-3
7,418977E-3
4,175896E-3
-5,877655E-3
-5,877655E-3
3,527280E-3
-2,310266E-3
-1,009366E-2
-7,499196E-3
-2,958882E-3
-7,499196E-3
-6,850580E-3
-5,877655E-3
-7,174888E-3
-1,560690E-2
-1,301243E-2
-6,526271E-3
-3,607499E-3
-1,106658E-2
-1,203951E-2
-9,120736E-3
-1,398536E-2
-1,463397E-2
-1,171520E-2
-8,472120E-3
-1,398536E-2
-2,079583E-2
-1,495828E-2
-9,769352E-3
-1,560690E-2
-1,495828E-2
-8,472120E-3
-8,147812E-3
-2,047152E-2
-1,690413E-2
-1,041797E-2
-1,074228E-2
-1,236382E-2
-1,139089E-2
-6,526271E-3
-1,366105E-2
-1,398536E-2
-7,499196E-3
-1,985958E-3
-7,499196E-3
-1,074228E-2
-6,850580E-3
-7,499196E-3
-1,009366E-2
-6,850580E-3
2,554355E-3
-1,013034E-3
-9,445044E-3
-5,229039E-3
2,554355E-3
-1,337342E-3
-4,010948E-5
6,121744E-3
9,689133E-3
-1,337342E-3
5,797436E-3
1,098637E-2
1,325652E-2
6,770361E-3
5,473128E-3
9,040517E-3
5,148820E-3
2,230047E-3
7,094669E-3
1,163498E-2
2,554355E-3
-1,985958E-3
-3,644176E-4
1,905739E-3
-4,580423E-3
-2,634574E-3
2,878663E-3
-2,310266E-3
-1,236382E-2
-9,120736E-3
-1,013034E-3
-2,310266E-3
-9,769352E-3
-9,445044E-3
-6,201963E-3
-1,139089E-2
-8,796428E-3
-5,553347E-3
1,905739E-3
-4,256115E-3
-9,120736E-3
-5,553347E-3
-5,229039E-3
-7,823504E-3
-4,256115E-3
4,824512E-3
-3,644176E-4
-6,526271E-3
-3,607499E-3
1,581431E-3
-1,013034E-3
-1,985958E-3
3,851588E-3
5,148820E-3
-7,499196E-3
-5,877655E-3
2,878663E-3
6,121744E-3
1,257123E-3
9,328148E-4
4,175896E-3
-1,013034E-3
-6,887257E-4
2,554355E-3
9,689133E-3
5,473128E-3
2,230047E-3
5,148820E-3
9,689133E-3
5,473128E-3
6,770361E-3
1,455375E-2
1,293221E-2
-4,010948E-5
3,202971E-3
9,364825E-3
6,770361E-3
-1,661650E-3
-3,283190E-3
-4,010948E-5
-8,147812E-3
-8,472120E-3
-1,985958E-3
2,841986E-4
-1,009366E-2
-1,625551E-2
-1,560690E-2
-1,528259E-2
-2,079583E-2
-1,982290E-2
-1,366105E-2
-2,079583E-2
-2,987645E-2
-2,403891E-2
-1,495828E-2
-1,657982E-2
-1,430967E-2
-1,430967E-2
-1,528259E-2
-2,501183E-2
-2,306598E-2
-1,528259E-2
-1,171520E-2
-1,366105E-2
-1,333674E-2
-1,009366E-2
-1,333674E-2
-1,463397E-2
-1,333674E-2
-6,201963E-3
-1,236382E-2
-1,625551E-2
-1,139089E-2
-1,463397E-2
-2,014721E-2
-2,014721E-2
-1,236382E-2
-1,690413E-2
-2,403891E-2
-2,176875E-2
-1,949860E-2
-2,890353E-2
-3,538969E-2
-3,214661E-2
-2,533614E-2
-3,311954E-2
-3,052507E-2
-2,533614E-2
-2,436322E-2
-3,020076E-2
-3,052507E-2
-2,890353E-2
-3,020076E-2
-3,084938E-2
-2,663337E-2
-1,657982E-2
-2,014721E-2
-2,663337E-2
-2,144444E-2
-1,430967E-2
-2,079583E-2
-1,982290E-2
-1,430967E-2
-1,139089E-2
-2,339029E-2
-2,274168E-2
-1,593121E-2
-2,144444E-2
-3,182230E-2
-2,987645E-2
-2,955215E-2
-3,668692E-2
-3,895708E-2
-3,636262E-2
-2,825491E-2
-3,214661E-2
-3,344384E-2
-2,630907E-2
-1,820136E-2
-1,852567E-2
-1,366105E-2
-5,229039E-3
-7,823504E-3
-1,398536E-2
-2,958882E-3
7,743285E-3
9,040517E-3
1,552668E-2
2,460731E-2
2,622885E-2
1,649960E-2
1,487806E-2
2,006699E-2
2,039130E-2
1,098637E-2
9,689133E-3
1,163498E-2
9,040517E-3
1,001344E-2
1,585099E-2
2,785039E-2
2,395869E-2
2,395869E-2
3,984979E-2
5,801104E-2
7,357783E-2
9,011754E-2
9,984678E-2
9,984678E-2
8,168553E-2
7,487506E-2
7,357783E-2
6,968613E-2
5,768673E-2
4,925472E-2
4,601164E-2
3,368793E-2
1,779684E-2
6,121744E-3
-2,958882E-3
-3,279523E-2
-5,776695E-2
-6,684758E-2
-7,106358E-2
-7,819836E-2
-7,463097E-2
-7,009066E-2
-6,846912E-2
-7,268512E-2
-6,360450E-2
-4,998356E-2
-4,674048E-2
-4,511893E-2
-3,538969E-2
-2,663337E-2
-2,955215E-2
-1,820136E-2
-7,499196E-3
-1,337342E-3
-8,472120E-3
-1,139089E-2
-3,607499E-3
-2,310266E-3
-4,010948E-5
8,067593E-3
2,168853E-2
1,974268E-2
2,230047E-3
6,770361E-3
2,363438E-2
2,622885E-2
2,720177E-2
3,368793E-2
3,368793E-2
2,266146E-2
2,460731E-2
3,433655E-2
4,082271E-2
4,049840E-2
4,082271E-2
4,114702E-2
3,303932E-2
3,239070E-2
3,790394E-2
4,244425E-2
4,211994E-2
3,822825E-2
4,309287E-2
4,763318E-2
4,082271E-2
4,179564E-2
5,411934E-2
4,860611E-2
3,822825E-2
3,984979E-2
4,990334E-2
5,087626E-2
4,893041E-2
5,184919E-2
5,509227E-2
4,309287E-2
4,406579E-2
4,925472E-2
4,957903E-2
3,920117E-2
3,433655E-2
3,660671E-2
3,433655E-2
3,336362E-2
3,401224E-2
4,179564E-2
3,206639E-2
2,395869E-2
2,720177E-2
3,206639E-2
2,590454E-2
2,720177E-2
3,401224E-2
2,979624E-2
2,071561E-2
2,720177E-2
3,466086E-2
3,790394E-2
3,206639E-2
3,076916E-2
3,595809E-2
2,785039E-2
2,687746E-2
2,849900E-2
3,401224E-2
3,012054E-2
3,239070E-2
3,693101E-2
3,822825E-2
3,141778E-2
3,466086E-2
4,276856E-2
4,374148E-2
3,174208E-2
3,174208E-2
4,211994E-2
4,860611E-2
5,314642E-2
5,768673E-2
5,671381E-2
4,795749E-2
5,379503E-2
6,125412E-2
7,357783E-2
6,936182E-2
6,709167E-2
7,357783E-2
7,584799E-2
7,260490E-2
7,941537E-2
8,979323E-2
8,914462E-2
8,200984E-2
8,655015E-2
9,498216E-2
9,822524E-2
1,001711E-1
1,024412E-1
9,887386E-2
8,395569E-2
8,460430E-2
8,752308E-2
9,076616E-2
1,021169E-1
1,407096E-1
2,033011E-1
2,697842E-1
3,515099E-1
4,886922E-1
6,706291E-1
8,554847E-1
1,055258E+0
1,258924E+0
1,385080E+0
1,389296E+0
1,324110E+0
1,218385E+0
1,079906E+0
9,226165E-1
7,899744E-1
6,810069E-1
5,535538E-1
3,956158E-1
2,159491E-1
6,770361E-3
-2,497573E-1
-5,186087E-1
-7,621641E-1
-9,567490E-1
-1,104633E+0
-1,183765E+0
-1,188954E+0
-1,140956E+0
-1,063771E+0
-9,544788E-1
-8,231340E-1
-6,950323E-1
-5,812002E-1
-4,634764E-1
-3,574276E-1
-2,757020E-1
-2,147321E-1
-1,615455E-1
-1,190612E-1
-9,376515E-2
-7,041497E-2
-4,706478E-2
-2,339029E-2
-1,463397E-2
-4,904731E-3
1,779684E-2
3,433655E-2
4,503872E-2
5,671381E-2
7,617229E-2
8,168553E-2
8,363138E-2
9,725232E-2
1,128191E-1
1,144406E-1
1,144406E-1
1,160622E-1
1,199539E-1
1,099003E-1
1,124948E-1
1,202782E-1
1,218997E-1
1,128191E-1
1,082788E-1
1,099003E-1
1,037385E-1
9,984678E-2
1,024412E-1
1,082788E-1
1,001711E-1
9,465786E-2
9,757663E-2
9,984678E-2
9,206339E-2
9,011754E-2
9,498216E-2
9,141477E-2
8,006399E-2
8,265846E-2
8,557723E-2
8,525292E-2
8,168553E-2
8,298276E-2
8,395569E-2
7,682091E-2
7,001044E-2
6,482151E-2
6,417289E-2
5,379503E-2
4,730887E-2
4,698456E-2
4,471441E-2
3,693101E-2
3,271501E-2
3,887686E-2
3,303932E-2
2,006699E-2
2,006699E-2
2,201284E-2
1,487806E-2
1,260791E-2
1,617530E-2
1,682391E-2
6,770361E-3
7,418977E-3
1,325652E-2
1,487806E-2
2,878663E-3
-4,010948E-5
4,824512E-3
-6,887257E-4
-4,256115E-3
-4,256115E-3
2,230047E-3
-4,256115E-3
-1,009366E-2
-6,201963E-3
-3,607499E-3
-1,041797E-2
-9,120736E-3
-1,985958E-3
-1,337342E-3
-9,769352E-3
-3,931807E-3
2,878663E-3
9,328148E-4
-1,337342E-3
-4,010948E-5
3,202971E-3
-5,229039E-3
-6,850580E-3
-2,634574E-3
3,851588E-3
-2,958882E-3
-4,904731E-3
-3,644176E-4
-1,337342E-3
-8,796428E-3
-7,174888E-3
-3,644176E-4
-8,147812E-3
-1,625551E-2
-1,236382E-2
-5,229039E-3
-9,120736E-3
-1,139089E-2
-8,472120E-3
-7,174888E-3
-1,495828E-2
-1,333674E-2
-8,472120E-3
-8,472120E-3
-1,560690E-2
-1,430967E-2
-1,074228E-2
-1,560690E-2
-1,560690E-2
-1,041797E-2
-4,904731E-3
-1,009366E-2
-1,430967E-2
-1,236382E-2
-1,106658E-2
-1,528259E-2
-1,268813E-2
-5,877655E-3
-7,823504E-3
-1,495828E-2
-1,171520E-2
-4,580423E-3
-5,553347E-3
-9,445044E-3
-4,580423E-3
-1,661650E-3
-1,268813E-2
-1,203951E-2
-5,553347E-3
-1,337342E-3
-7,174888E-3
-7,823504E-3
-3,283190E-3
-7,499196E-3
-1,041797E-2
-8,796428E-3
6,085067E-4
-2,634574E-3
-8,472120E-3
-3,607499E-3
1,581431E-3
-3,283190E-3
2,841986E-4
5,148820E-3
5,797436E-3
-3,283190E-3
9,328148E-4
7,418977E-3
1,098637E-2
6,446052E-3
7,743285E-3
1,163498E-2
5,148820E-3
5,797436E-3
9,689133E-3
1,487806E-2
9,689133E-3
5,797436E-3
1,001344E-2
1,358083E-2
1,001344E-2
1,001344E-2
1,941838E-2
1,682391E-2
6,121744E-3
1,131067E-2
2,103992E-2
1,844545E-2
1,876976E-2
2,039130E-2
2,266146E-2
1,422945E-2
1,552668E-2
2,428300E-2
3,109347E-2
2,460731E-2
2,428300E-2
2,914762E-2
2,785039E-2
2,428300E-2
2,785039E-2
3,433655E-2
3,109347E-2
2,460731E-2
2,752608E-2
3,336362E-2
2,655315E-2
2,687746E-2
3,401224E-2
2,979624E-2
2,071561E-2
2,525592E-2
3,303932E-2
2,914762E-2
2,493161E-2
2,590454E-2
2,785039E-2
1,747253E-2
1,779684E-2
2,525592E-2
3,012054E-2
2,266146E-2
2,168853E-2
2,168853E-2
1,779684E-2
1,390514E-2
1,422945E-2
2,071561E-2
1,617530E-2
8,067593E-3
1,001344E-2
1,779684E-2
1,455375E-2
1,228360E-2
1,422945E-2
1,131067E-2
-1,337342E-3
6,085067E-4
2,554355E-3
5,797436E-3
6,085067E-4
1,581431E-3
-4,010948E-5
-9,120736E-3
-9,120736E-3
-4,580423E-3
2,841986E-4
-9,120736E-3
-1,917429E-2
-1,917429E-2
-1,852567E-2
-2,176875E-2
-1,787705E-2
-8,796428E-3
-1,171520E-2
-2,339029E-2
-2,079583E-2
-1,366105E-2
-1,560690E-2
-1,949860E-2
-1,528259E-2
-1,430967E-2
-2,760630E-2
-3,052507E-2
-2,241737E-2
-1,690413E-2
-2,209306E-2
-2,598476E-2
-2,339029E-2
-2,695768E-2
-3,409246E-2
-3,441677E-2
-2,955215E-2
-3,538969E-2
-4,090293E-2
-3,733554E-2
-3,084938E-2
-3,668692E-2
-3,441677E-2
-2,825491E-2
-2,630907E-2
-3,247092E-2
-2,760630E-2
-1,301243E-2
-4,904731E-3
-4,904731E-3
3,851588E-3
1,585099E-2
1,909407E-2
2,558023E-2
3,790394E-2
5,509227E-2
5,606519E-2
5,963258E-2
6,547013E-2
7,519937E-2
7,422644E-2
7,682091E-2
8,719877E-2
8,492861E-2
7,195629E-2
7,228060E-2
7,455075E-2
6,417289E-2
5,574088E-2
5,217349E-2
4,666026E-2
3,174208E-2
2,298577E-2
2,039130E-2
2,006699E-2
1,001344E-2
1,581431E-3
-2,310266E-3
-1,106658E-2
-1,852567E-2
-1,755275E-2
-1,171520E-2
-1,982290E-2
-2,501183E-2
-2,468752E-2
-2,306598E-2
-2,955215E-2
-3,214661E-2
-2,663337E-2
-2,728199E-2
-3,863277E-2
-3,441677E-2
-2,760630E-2
-2,955215E-2
-3,311954E-2
-3,279523E-2
-2,760630E-2
-3,701123E-2
-3,928139E-2
-3,636262E-2
-2,955215E-2
-3,409246E-2
-3,863277E-2
-3,571400E-2
-3,311954E-2
-3,863277E-2
-3,538969E-2
-3,117369E-2
-3,376815E-2
-4,317309E-2
-3,765985E-2
-3,052507E-2
-3,668692E-2
-3,928139E-2
-3,376815E-2
-3,344384E-2
-4,479463E-2
-4,057862E-2
-3,409246E-2
-3,441677E-2
-3,798416E-2
-3,863277E-2
-3,765985E-2
-4,090293E-2
-4,025431E-2
-3,701123E-2
-2,825491E-2
-3,474108E-2
-3,895708E-2
-3,409246E-2
-3,117369E-2
-3,765985E-2
-3,506538E-2
-2,793061E-2
-3,052507E-2
-3,798416E-2
-3,441677E-2
-2,728199E-2
-2,533614E-2
-2,793061E-2
-2,728199E-2
-2,566045E-2
-3,409246E-2
-3,538969E-2
-2,857922E-2
-2,014721E-2
-2,630907E-2
-3,020076E-2
-2,728199E-2
-2,760630E-2
-2,922784E-2
-2,760630E-2
-1,917429E-2
-2,468752E-2
-3,052507E-2
-2,630907E-2
-2,209306E-2
-2,955215E-2
-2,955215E-2
-2,468752E-2
-2,501183E-2
-3,409246E-2
-3,052507E-2
-2,566045E-2
-2,209306E-2
-2,760630E-2
-2,501183E-2
-2,176875E-2
-2,987645E-2
-3,149799E-2
-2,501183E-2
-1,722844E-2
-2,176875E-2
-2,630907E-2
-2,306598E-2
-2,047152E-2
-2,371460E-2
-2,339029E-2
-1,430967E-2
-1,495828E-2
-2,403891E-2
-2,014721E-2
-1,139089E-2
-1,722844E-2
-1,852567E-2
-1,560690E-2
-1,236382E-2
-1,917429E-2
-1,820136E-2
-1,430967E-2
-9,769352E-3
-1,755275E-2
-1,949860E-2
-1,593121E-2
-1,528259E-2
-1,949860E-2
-1,884998E-2
-1,171520E-2
-1,593121E-2
-2,306598E-2
-1,982290E-2
-1,398536E-2
-1,787705E-2
-1,755275E-2
-1,236382E-2
-1,074228E-2
-2,014721E-2
-1,852567E-2
-1,203951E-2
-6,201963E-3
-1,041797E-2
-9,769352E-3
-7,823504E-3
-1,171520E-2
-1,074228E-2
-4,904731E-3
2,554355E-3
-3,607499E-3
-7,174888E-3
-4,256115E-3
-2,310266E-3
-7,499196E-3
-4,256115E-3
5,473128E-3
5,797436E-3
-2,310266E-3
9,328148E-4
1,001344E-2
9,040517E-3
7,094669E-3
8,716209E-3
1,325652E-2
4,500204E-3
4,824512E-3
1,390514E-2
2,071561E-2
1,390514E-2
1,098637E-2
1,552668E-2
1,098637E-2
9,040517E-3
1,260791E-2
2,266146E-2
1,909407E-2
1,487806E-2
1,941838E-2
2,071561E-2
1,455375E-2
1,520237E-2
2,136422E-2
2,331007E-2
1,585099E-2
2,525592E-2
3,141778E-2
3,109347E-2
2,947193E-2
3,012054E-2
3,336362E-2
2,752608E-2
2,849900E-2
3,303932E-2
3,757963E-2
3,239070E-2
3,044485E-2
3,530947E-2
3,433655E-2
2,947193E-2
3,271501E-2
4,049840E-2
3,628240E-2
2,817469E-2
2,979624E-2
3,628240E-2
3,303932E-2
3,336362E-2
3,822825E-2
3,822825E-2
2,979624E-2
3,174208E-2
3,822825E-2
3,822825E-2
3,239070E-2
3,141778E-2
3,368793E-2
2,817469E-2
2,752608E-2
3,141778E-2
3,855255E-2
3,076916E-2
2,428300E-2
2,785039E-2
3,109347E-2
2,622885E-2
2,785039E-2
3,498517E-2
3,466086E-2
2,558023E-2
2,817469E-2
3,628240E-2
3,563378E-2
3,336362E-2
3,790394E-2
4,017409E-2
3,141778E-2
3,433655E-2
4,049840E-2
4,341718E-2
3,595809E-2
3,660671E-2
3,855255E-2
3,628240E-2
3,433655E-2
3,757963E-2
4,503872E-2
3,952548E-2
3,433655E-2
4,082271E-2
4,601164E-2
3,952548E-2
4,082271E-2
4,536302E-2
4,471441E-2
3,693101E-2
4,049840E-2
4,795749E-2
5,087626E-2
4,439010E-2
4,471441E-2
5,055195E-2
4,439010E-2
4,211994E-2
4,374148E-2
5,022765E-2
4,374148E-2
3,660671E-2
4,179564E-2
5,022765E-2
4,406579E-2
4,244425E-2
4,860611E-2
4,698456E-2
3,530947E-2
3,660671E-2
4,114702E-2
4,017409E-2
3,920117E-2
4,017409E-2
3,984979E-2
3,141778E-2
3,109347E-2
3,757963E-2
4,568733E-2
4,179564E-2
3,822825E-2
4,601164E-2
4,633595E-2
3,855255E-2
4,276856E-2
5,476796E-2
5,541658E-2
5,087626E-2
5,509227E-2
6,092981E-2
5,995689E-2
5,898396E-2
6,255135E-2
6,319997E-2
5,444365E-2
5,833535E-2
6,352428E-2
6,417289E-2
5,703812E-2
5,541658E-2
5,703812E-2
5,411934E-2
4,828180E-2
5,055195E-2
5,801104E-2
4,795749E-2
4,244425E-2
4,568733E-2
4,893041E-2
4,276856E-2
4,374148E-2
5,282211E-2
5,217349E-2
4,179564E-2
4,211994E-2
4,730887E-2
4,601164E-2
4,341718E-2
4,406579E-2
4,341718E-2
3,660671E-2
4,147133E-2
4,601164E-2
5,022765E-2
4,309287E-2
3,920117E-2
4,211994E-2
4,147133E-2
3,725532E-2
3,952548E-2
4,763318E-2
4,179564E-2
2,947193E-2
3,174208E-2
4,147133E-2
4,244425E-2
4,795749E-2
5,444365E-2
5,865966E-2
5,379503E-2
6,514582E-2
7,746953E-2
9,984678E-2
1,160622E-1
1,186567E-1
1,212511E-1
1,095760E-1
9,627940E-2
9,400924E-2
9,725232E-2
8,946893E-2
8,103691E-2
7,779383E-2
7,649660E-2
5,671381E-2
4,114702E-2
3,303932E-2
1,552668E-2
-9,120736E-3
-2,014721E-2
-2,144444E-2
-2,209306E-2
-2,857922E-2
-2,987645E-2
-3,052507E-2
-3,701123E-2
-3,311954E-2
-2,144444E-2
-4,256115E-3
-7,823504E-3
-9,120736E-3
-1,337342E-3
4,175896E-3
-3,931807E-3
-1,337342E-3
9,040517E-3
1,358083E-2
7,094669E-3
1,001344E-2
1,812114E-2
1,714822E-2
1,941838E-2
2,493161E-2
2,752608E-2
2,136422E-2
2,558023E-2
3,401224E-2
3,984979E-2
3,044485E-2
2,493161E-2
2,979624E-2
4,017409E-2
4,017409E-2
3,952548E-2
4,763318E-2
4,179564E-2
3,109347E-2
4,114702E-2
5,509227E-2
5,217349E-2
5,087626E-2
5,574088E-2
5,801104E-2
4,828180E-2
5,087626E-2
5,703812E-2
5,898396E-2
5,282211E-2
5,282211E-2
5,768673E-2
4,763318E-2
4,666026E-2
5,022765E-2
5,152488E-2
4,309287E-2
3,628240E-2
3,757963E-2
3,952548E-2
3,336362E-2
3,368793E-2
3,920117E-2
3,336362E-2
2,395869E-2
2,785039E-2
3,239070E-2
2,558023E-2
2,266146E-2
2,525592E-2
2,525592E-2
1,585099E-2
1,390514E-2
1,747253E-2
1,747253E-2
7,743285E-3
-1,661650E-3
-1,985958E-3
-3,931807E-3
-4,904731E-3
-5,553347E-3
-6,526271E-3
-1,625551E-2
-2,468752E-2
-2,241737E-2
-2,014721E-2
-2,274168E-2
-1,560690E-2
-1,337342E-3
-2,958882E-3
-1,203951E-2
-1,009366E-2
-4,256115E-3
-5,877655E-3
-3,931807E-3
3,202971E-3
1,131067E-2
6,770361E-3
6,770361E-3
1,228360E-2
1,682391E-2
5,797436E-3
2,841986E-4
5,797436E-3
5,148820E-3
-1,337342E-3
-4,580423E-3
2,841986E-4
-4,904731E-3
-1,301243E-2
-8,796428E-3
-2,634574E-3
-7,823504E-3
-1,009366E-2
-4,580423E-3
-3,607499E-3
-1,430967E-2
-1,041797E-2
-8,472120E-3
-8,472120E-3
-1,041797E-2
-7,823504E-3
-5,877655E-3
-3,931807E-3
2,841986E-4
4,175896E-3
8,716209E-3
-6,887257E-4
-5,553347E-3
2,841986E-4
1,257123E-3
-3,283190E-3
-1,661650E-3
3,851588E-3
8,716209E-3
3,202971E-3
7,418977E-3
9,689133E-3
6,770361E-3
8,391901E-3
1,131067E-2
1,260791E-2
2,841986E-4
2,841986E-4
5,473128E-3
1,033775E-2
5,473128E-3
2,878663E-3
3,527280E-3
-2,958882E-3
-9,769352E-3
-8,147812E-3
-4,256115E-3
-1,495828E-2
-2,436322E-2
-2,176875E-2
-1,657982E-2
-2,371460E-2
-2,533614E-2
-2,403891E-2
-2,436322E-2
-3,117369E-2
-2,955215E-2
-2,209306E-2
-2,209306E-2
-2,144444E-2
-1,690413E-2
-1,463397E-2
-2,306598E-2
-2,176875E-2
-1,430967E-2
-9,445044E-3
-1,333674E-2
-1,430967E-2
-1,463397E-2
-1,593121E-2
-1,528259E-2
-8,472120E-3
2,841986E-4
-3,931807E-3
-1,074228E-2
-5,229039E-3
3,202971E-3
9,328148E-4
4,175896E-3
1,358083E-2
1,844545E-2
1,260791E-2
2,039130E-2
2,849900E-2
2,168853E-2
1,779684E-2
2,201284E-2
2,849900E-2
2,201284E-2
2,882331E-2
3,628240E-2
4,341718E-2
3,822825E-2
3,628240E-2
3,725532E-2
3,433655E-2
3,012054E-2
3,790394E-2
5,574088E-2
5,671381E-2
5,347073E-2
6,190274E-2
7,292921E-2
7,617229E-2
8,233415E-2
9,238770E-2
9,984678E-2
9,498216E-2
1,043871E-1
1,167108E-1
1,231970E-1
1,222240E-1
1,277373E-1
1,345478E-1
1,351964E-1
1,368179E-1
1,407096E-1
1,484930E-1
1,439527E-1
1,403853E-1
1,446013E-1
1,484930E-1
1,403853E-1
1,426555E-1
1,494659E-1
1,468715E-1
1,364936E-1
1,397367E-1
1,465472E-1
1,465472E-1
1,423311E-1
1,446013E-1
1,455742E-1
1,374665E-1
1,384394E-1
1,410339E-1
1,426555E-1
1,274130E-1
1,193053E-1
1,218997E-1
1,267644E-1
1,248185E-1
1,212511E-1
1,231970E-1
1,147650E-1
1,040628E-1
1,047114E-1
1,004954E-1
8,525292E-2
7,811814E-2
8,330707E-2
8,719877E-2
7,876676E-2
7,844245E-2
8,363138E-2
7,714522E-2
5,736242E-2
4,828180E-2
5,055195E-2
4,406579E-2
4,341718E-2
4,309287E-2
4,893041E-2
4,439010E-2
4,114702E-2
4,503872E-2
4,763318E-2
4,406579E-2
4,601164E-2
5,347073E-2
5,217349E-2
4,406579E-2
5,022765E-2
5,768673E-2
5,671381E-2
5,347073E-2
5,638950E-2
6,190274E-2
5,411934E-2
5,152488E-2
5,444365E-2
5,898396E-2
4,925472E-2
4,406579E-2
4,601164E-2
4,471441E-2
3,693101E-2
3,595809E-2
4,341718E-2
4,049840E-2
3,109347E-2
3,174208E-2
3,822825E-2
3,271501E-2
2,785039E-2
2,752608E-2
2,785039E-2
1,876976E-2
2,039130E-2
2,266146E-2
2,622885E-2
1,909407E-2
1,358083E-2
1,617530E-2
1,131067E-2
4,175896E-3
8,391901E-3
1,585099E-2
1,195929E-2
5,797436E-3
5,473128E-3
8,067593E-3
3,851588E-3
-4,010948E-5
1,257123E-3
-1,985958E-3
-1,560690E-2
-1,657982E-2
-1,171520E-2
-1,333674E-2
-2,144444E-2
-2,403891E-2
-2,501183E-2
-3,182230E-2
-3,474108E-2
-3,474108E-2
-2,987645E-2
-3,765985E-2
-4,317309E-2
-3,701123E-2
-3,409246E-2
-3,765985E-2
-3,571400E-2
-2,987645E-2
-3,149799E-2
-3,863277E-2
-3,474108E-2
-2,630907E-2
-2,890353E-2
-3,182230E-2
-2,663337E-2
-2,339029E-2
-3,311954E-2
-3,182230E-2
-2,760630E-2
-2,403891E-2
-2,922784E-2
-3,149799E-2
-2,890353E-2
-2,955215E-2
-3,376815E-2
-3,279523E-2
-2,371460E-2
-2,760630E-2
-3,409246E-2
-3,149799E-2
-2,825491E-2
-3,474108E-2
-3,247092E-2
-2,987645E-2
-2,857922E-2
-3,928139E-2
-3,733554E-2
-3,247092E-2
-2,825491E-2
-3,409246E-2
-3,668692E-2
-3,506538E-2
-3,733554E-2
-3,960570E-2
-3,538969E-2
-2,890353E-2
-3,279523E-2
-4,025431E-2
-3,830846E-2
-3,182230E-2
-3,765985E-2
-3,603831E-2
-2,890353E-2
-3,149799E-2
-4,187585E-2
-3,701123E-2
-3,084938E-2
-3,182230E-2
-3,506538E-2
-3,247092E-2
-3,376815E-2
-4,155155E-2
-3,993001E-2
-3,311954E-2
-2,793061E-2
-3,441677E-2
-3,571400E-2
-3,474108E-2
-3,765985E-2
-4,057862E-2
-3,668692E-2
-2,663337E-2
-3,182230E-2
-4,122724E-2
-3,636262E-2
-3,084938E-2
-3,701123E-2
-3,863277E-2
-3,474108E-2
-3,506538E-2
-4,284878E-2
-4,090293E-2
-3,441677E-2
-3,052507E-2
-3,571400E-2
-3,733554E-2
-3,538969E-2
-4,187585E-2
-4,187585E-2
-3,765985E-2
-3,247092E-2
-3,701123E-2
-3,993001E-2
-3,668692E-2
-3,441677E-2
-3,895708E-2
-3,960570E-2
-3,182230E-2
-3,247092E-2
-4,220016E-2
-3,928139E-2
-3,279523E-2
-3,571400E-2
-3,960570E-2
-3,506538E-2
-3,084938E-2
-3,830846E-2
-3,830846E-2
-3,214661E-2
-2,728199E-2
-3,474108E-2
-3,733554E-2
-3,279523E-2
-3,052507E-2
-3,247092E-2
-3,020076E-2
-2,403891E-2
-2,728199E-2
-3,506538E-2
-3,052507E-2
-2,209306E-2
-2,793061E-2
-2,890353E-2
-2,144444E-2
-2,209306E-2
-3,182230E-2
-2,793061E-2
-2,014721E-2
-2,144444E-2
-2,566045E-2
-2,468752E-2
-2,176875E-2
-2,890353E-2
-3,149799E-2
-2,630907E-2
-1,787705E-2
-2,403891E-2
-2,760630E-2
-2,663337E-2
-2,533614E-2
-2,857922E-2
-2,728199E-2
-2,014721E-2
-2,403891E-2
-3,084938E-2
-2,598476E-2
-1,917429E-2
-2,566045E-2
-2,630907E-2
-1,949860E-2
-1,690413E-2
-2,825491E-2
-2,566045E-2
-1,949860E-2
-1,787705E-2
-2,241737E-2
-2,047152E-2
-1,625551E-2
-2,403891E-2
-2,371460E-2
-1,884998E-2
-1,398536E-2
-1,982290E-2
-2,144444E-2
-1,722844E-2
-1,203951E-2
-1,690413E-2
-1,884998E-2
-1,041797E-2
-8,472120E-3
-1,722844E-2
-1,333674E-2
-8,472120E-3
-9,120736E-3
-1,009366E-2
-7,823504E-3
-4,904731E-3
-1,463397E-2
-1,333674E-2
-6,850580E-3
-1,985958E-3
-8,796428E-3
-1,106658E-2
-5,553347E-3
-7,174888E-3
-1,333674E-2
-8,796428E-3
-3,644176E-4
-1,337342E-3
-9,120736E-3
-8,147812E-3
-2,310266E-3
-3,931807E-3
-4,580423E-3
9,328148E-4
1,257123E-3
-7,823504E-3
-6,850580E-3
1,257123E-3
9,328148E-4
-4,580423E-3
-5,553347E-3
-1,985958E-3
-4,256115E-3
-6,201963E-3
-2,310266E-3
4,500204E-3
-1,985958E-3
-6,850580E-3
-2,958882E-3
3,527280E-3
-2,958882E-3
-1,661650E-3
4,500204E-3
6,121744E-3
-1,661650E-3
-1,337342E-3
6,121744E-3
4,500204E-3
-3,644176E-4
1,257123E-3
3,851588E-3
-1,985958E-3
-6,887257E-4
2,554355E-3
9,040517E-3
4,500204E-3
6,085067E-4
3,527280E-3
4,500204E-3
-1,337342E-3
1,257123E-3
1,066206E-2
5,148820E-3
-3,931807E-3
6,085067E-4
7,743285E-3
6,770361E-3
4,824512E-3
8,716209E-3
9,040517E-3
-1,985958E-3
6,085067E-4
9,364825E-3
1,131067E-2
7,418977E-3
8,716209E-3
1,163498E-2
8,067593E-3
7,094669E-3
1,001344E-2
1,812114E-2
1,617530E-2
1,195929E-2
1,682391E-2
2,266146E-2
1,552668E-2
1,617530E-2
2,266146E-2
2,103992E-2
1,228360E-2
1,747253E-2
2,298577E-2
2,039130E-2
1,812114E-2
1,812114E-2
2,103992E-2
1,358083E-2
1,195929E-2
1,779684E-2
2,298577E-2
1,649960E-2
1,260791E-2
1,682391E-2
1,520237E-2
1,195929E-2
1,552668E-2
2,363438E-2
2,006699E-2
9,689133E-3
1,422945E-2
2,071561E-2
1,390514E-2
1,358083E-2
1,455375E-2
1,422945E-2
4,175896E-3
5,473128E-3
1,487806E-2
1,682391E-2
9,364825E-3
7,418977E-3
1,098637E-2
7,418977E-3
5,148820E-3
8,716209E-3
1,617530E-2
1,260791E-2
8,067593E-3
1,001344E-2
1,585099E-2
1,325652E-2
1,487806E-2
2,233715E-2
2,201284E-2
1,228360E-2
1,909407E-2
2,363438E-2
2,395869E-2
2,039130E-2
2,071561E-2
2,266146E-2
1,812114E-2
1,649960E-2
2,103992E-2
2,687746E-2
2,006699E-2
1,682391E-2
2,039130E-2
2,103992E-2
1,682391E-2
1,682391E-2
2,266146E-2
2,201284E-2
1,131067E-2
1,390514E-2
2,039130E-2
1,876976E-2
1,747253E-2
2,168853E-2
2,331007E-2
1,293221E-2
1,617530E-2
2,266146E-2
2,914762E-2
2,266146E-2
1,747253E-2
2,395869E-2
2,363438E-2
2,103992E-2
2,395869E-2
3,239070E-2
2,914762E-2
2,136422E-2
2,331007E-2
3,141778E-2
2,590454E-2
2,460731E-2
3,141778E-2
3,725532E-2
2,849900E-2
2,785039E-2
3,401224E-2
3,757963E-2
3,141778E-2
3,174208E-2
3,368793E-2
3,303932E-2
3,044485E-2
3,401224E-2
4,147133E-2
3,563378E-2
2,947193E-2
3,271501E-2
3,790394E-2
3,336362E-2
3,336362E-2
3,790394E-2
3,790394E-2
2,752608E-2
3,076916E-2
3,530947E-2
3,530947E-2
2,914762E-2
2,849900E-2
3,239070E-2
2,687746E-2
2,363438E-2
2,655315E-2
3,239070E-2
2,655315E-2
2,298577E-2
2,558023E-2
2,979624E-2
2,428300E-2
2,525592E-2
3,336362E-2
3,141778E-2
2,493161E-2
2,687746E-2
3,401224E-2
3,271501E-2
3,271501E-2
3,628240E-2
3,952548E-2
3,271501E-2
3,757963E-2
4,179564E-2
4,698456E-2
4,341718E-2
4,439010E-2
4,763318E-2
4,568733E-2
4,568733E-2
5,120057E-2
6,060550E-2
5,898396E-2
5,282211E-2
5,995689E-2
6,644305E-2
6,157843E-2
6,255135E-2
7,260490E-2
7,649660E-2
6,838890E-2
6,903752E-2
7,584799E-2
7,649660E-2
7,422644E-2
7,455075E-2
7,844245E-2
7,098336E-2
7,001044E-2
7,519937E-2
8,103691E-2
7,357783E-2
6,774028E-2
7,033475E-2
7,001044E-2
6,806459E-2
7,001044E-2
7,811814E-2
7,682091E-2
6,806459E-2
6,968613E-2
7,390214E-2
6,968613E-2
7,065906E-2
7,487506E-2
7,909107E-2
7,033475E-2
7,357783E-2
7,973968E-2
8,363138E-2
7,941537E-2
7,714522E-2
8,168553E-2
8,006399E-2
7,487506E-2
8,071261E-2
9,044185E-2
8,428000E-2
7,844245E-2
8,136122E-2
8,622584E-2
8,006399E-2
8,038830E-2
8,655015E-2
8,784739E-2
7,746953E-2
7,682091E-2
8,363138E-2
8,492861E-2
7,811814E-2
8,038830E-2
8,363138E-2
7,779383E-2
8,103691E-2
8,752308E-2
9,822524E-2
9,595509E-2
9,952248E-2
1,167108E-1
1,345478E-1
1,530333E-1
1,783293E-1
1,909774E-1
1,848155E-1
1,591952E-1
1,468715E-1
1,403853E-1
1,309804E-1
1,222240E-1
1,154136E-1
1,089274E-1
8,914462E-2
7,195629E-2
5,217349E-2
3,012054E-2
-2,634574E-3
-2,598476E-2
-3,765985E-2
-4,933494E-2
-6,101003E-2
-6,392880E-2
-5,679403E-2
-5,711833E-2
-6,198296E-2
-4,965925E-2
-3,603831E-2
-3,376815E-2
-2,922784E-2
-2,241737E-2
-1,884998E-2
-2,274168E-2
-1,657982E-2
-7,174888E-3
-1,985958E-3
-8,147812E-3
-1,009366E-2
-4,580423E-3
-6,526271E-3
-8,796428E-3
-3,283190E-3
5,148820E-3
2,230047E-3
-1,013034E-3
9,328148E-4
6,446052E-3
1,905739E-3
4,500204E-3
9,040517E-3
1,131067E-2
3,527280E-3
5,473128E-3
1,293221E-2
1,325652E-2
9,364825E-3
1,001344E-2
1,228360E-2
9,689133E-3
9,689133E-3
1,228360E-2
2,071561E-2
1,552668E-2
1,163498E-2
1,617530E-2
2,331007E-2
1,844545E-2
1,779684E-2
2,298577E-2
2,071561E-2
9,364825E-3
1,358083E-2
2,006699E-2
2,103992E-2
1,617530E-2
1,293221E-2
1,585099E-2
7,418977E-3
7,418977E-3
1,325652E-2
1,844545E-2
1,033775E-2
1,905739E-3
2,554355E-3
7,743285E-3
2,230047E-3
4,824512E-3
7,418977E-3
5,148820E-3
-3,607499E-3
-4,010948E-5
6,121744E-3
1,905739E-3
-2,634574E-3
-2,634574E-3
-2,310266E-3
-7,823504E-3
-5,877655E-3
-2,634574E-3
3,202971E-3
-6,201963E-3
-1,041797E-2
-5,553347E-3
-7,823504E-3
-1,268813E-2
-1,333674E-2
-7,823504E-3
-1,236382E-2
-2,014721E-2
-1,884998E-2
-1,366105E-2
-1,982290E-2
-2,241737E-2
-1,884998E-2
-2,047152E-2
-3,182230E-2
-2,987645E-2
-2,274168E-2
-2,209306E-2
-3,052507E-2
-3,084938E-2
-2,663337E-2
-2,533614E-2
-2,793061E-2
-2,890353E-2
-3,084938E-2
-4,284878E-2
-4,284878E-2
-3,376815E-2
-1,949860E-2
5,473128E-3
5,379503E-2
1,147650E-1
1,919503E-1
3,187548E-1
4,899894E-1
6,874931E-1
8,762404E-1
1,011477E+0
1,082825E+0
1,073744E+0
9,780732E-1
8,318102E-1
6,725749E-1
5,428517E-1
4,442620E-1
3,605905E-1
2,665411E-1
1,442770E-1
-2,760630E-2
-2,432712E-1
-4,764487E-1
-7,125450E-1
-9,191292E-1
-1,061500E+0
-1,145172E+0
-1,178900E+0
-1,157496E+0
-1,089715E+0
-9,924229E-1
-8,876713E-1
-7,637857E-1
-6,415215E-1
-5,254192E-1
-4,329914E-1
-3,532116E-1
-2,857555E-1
-2,393795E-1
-2,043542E-1
-1,722477E-1
-1,404655E-1
-1,261960E-1
-1,203584E-1
-1,034944E-1
-8,371160E-2
-7,527959E-2
-6,101003E-2
-4,220016E-2
-2,955215E-2
-2,566045E-2
-1,139089E-2
2,554355E-3
1,228360E-2
1,617530E-2
2,201284E-2
3,044485E-2
2,460731E-2
2,460731E-2
3,044485E-2
3,952548E-2
3,368793E-2
2,720177E-2
3,044485E-2
3,303932E-2
2,752608E-2
2,493161E-2
2,622885E-2
2,395869E-2
1,487806E-2
1,585099E-2
2,103992E-2
1,747253E-2
1,617530E-2
1,747253E-2
1,714822E-2
4,500204E-3
1,905739E-3
1,033775E-2
1,552668E-2
6,446052E-3
-4,010948E-5
5,797436E-3
4,824512E-3
-1,013034E-3
-1,337342E-3
1,581431E-3
-7,823504E-3
-2,634574E-3
-5,553347E-3
-1,106658E-2
-2,112014E-2
-2,112014E-2
-1,268813E-2
-1,074228E-2
-1,982290E-2
-1,755275E-2
-1,106658E-2
-1,268813E-2
-1,528259E-2
-1,301243E-2
-1,009366E-2
-1,593121E-2
-1,333674E-2
-5,229039E-3
3,527280E-3
6,085067E-4
-1,013034E-3
4,824512E-3
3,527280E-3
-6,887257E-4
6,085067E-4
7,094669E-3
4,824512E-3
-6,887257E-4
-2,634574E-3
1,257123E-3
-3,283190E-3
-8,796428E-3
-7,823504E-3
-8,147812E-3
-1,917429E-2
-1,852567E-2
-1,560690E-2
-1,820136E-2
-2,144444E-2
-2,241737E-2
-1,755275E-2
-2,566045E-2
-2,468752E-2
-1,690413E-2
-1,301243E-2
-2,306598E-2
-2,630907E-2
-1,301243E-2
-1,333674E-2
-1,463397E-2
-7,499196E-3
2,878663E-3
-4,010948E-5
-1,661650E-3
9,040517E-3
2,006699E-2
1,779684E-2
1,974268E-2
2,622885E-2
2,817469E-2
2,363438E-2
3,303932E-2
4,374148E-2
4,601164E-2
4,374148E-2
4,601164E-2
5,055195E-2
5,282211E-2
5,736242E-2
6,514582E-2
7,487506E-2
6,968613E-2
7,130767E-2
7,779383E-2
8,200984E-2
7,714522E-2
7,909107E-2
9,530647E-2
1,014683E-1
9,530647E-2
1,008197E-1
1,102246E-1
1,121705E-1
1,141163E-1
1,180080E-1
1,231970E-1
1,189810E-1
1,238456E-1
1,332505E-1
1,446013E-1
1,446013E-1
1,465472E-1
1,530333E-1
1,553035E-1
1,523847E-1
1,588709E-1
1,711946E-1
1,744376E-1
1,708703E-1
1,763835E-1
1,838426E-1
1,822210E-1
1,835183E-1
1,906531E-1
1,938961E-1
1,815724E-1
1,825454E-1
1,900044E-1
1,909774E-1
1,864370E-1
1,809238E-1
1,822210E-1
1,805995E-1
1,802752E-1
1,818967E-1
1,870857E-1
1,805995E-1
1,679515E-1
1,731404E-1
1,773564E-1
1,698973E-1
1,653570E-1
1,676272E-1
1,682758E-1
1,546549E-1
1,488173E-1
1,481687E-1
1,465472E-1
1,407096E-1
1,374665E-1
1,351964E-1
1,235213E-1
1,206025E-1
1,215754E-1
1,238456E-1
1,118462E-1
1,034142E-1
1,027656E-1
1,027656E-1
9,887386E-2
1,017926E-1
1,089274E-1
1,069816E-1
9,303631E-2
9,757663E-2
1,047114E-1
9,919817E-2
9,692801E-2
9,887386E-2
9,919817E-2
8,882031E-2
8,784739E-2
9,011754E-2
9,465786E-2
8,687446E-2
8,298276E-2
8,460430E-2
8,363138E-2
7,617229E-2
7,357783E-2
8,038830E-2
7,746953E-2
6,871321E-2
6,871321E-2
7,001044E-2
6,255135E-2
6,417289E-2
7,130767E-2
7,033475E-2
5,801104E-2
5,963258E-2
5,995689E-2
5,801104E-2
5,509227E-2
5,541658E-2
5,703812E-2
4,925472E-2
4,601164E-2
4,633595E-2
5,249780E-2
4,568733E-2
4,082271E-2
4,244425E-2
4,341718E-2
3,563378E-2
3,530947E-2
4,082271E-2
3,757963E-2
2,752608E-2
2,947193E-2
3,336362E-2
2,720177E-2
2,493161E-2
2,395869E-2
2,493161E-2
1,487806E-2
1,358083E-2
1,487806E-2
1,617530E-2
9,364825E-3
3,527280E-3
5,797436E-3
2,554355E-3
-2,634574E-3
-2,310266E-3
4,500204E-3
-4,010948E-5
-8,147812E-3
-6,526271E-3
-2,958882E-3
-8,796428E-3
-8,796428E-3
-4,256115E-3
-4,580423E-3
-1,625551E-2
-1,560690E-2
-9,445044E-3
-9,769352E-3
-1,657982E-2
-1,560690E-2
-1,366105E-2
-2,339029E-2
-2,598476E-2
-2,112014E-2
-1,852567E-2
-2,566045E-2
-2,922784E-2
-2,663337E-2
-2,922784E-2
-3,538969E-2
-3,701123E-2
-2,955215E-2
-3,733554E-2
-4,447032E-2
-4,220016E-2
-3,895708E-2
-4,609186E-2
-4,803771E-2
-4,349739E-2
-4,479463E-2
-5,873987E-2
-5,776695E-2
-5,387525E-2
-5,646972E-2
-6,328019E-2
-6,263157E-2
-6,360450E-2
-7,009066E-2
-7,138789E-2
-6,782050E-2
-6,198296E-2
-7,009066E-2
-7,398236E-2
-7,009066E-2
-6,944204E-2
-7,236081E-2
-6,782050E-2
-5,679403E-2
-5,582110E-2
-6,036142E-2
-5,160510E-2
-3,701123E-2
-3,247092E-2
-2,728199E-2
-1,657982E-2
-6,201963E-3
-1,139089E-2
-4,904731E-3
8,716209E-3
1,747253E-2
1,876976E-2
2,103992E-2
2,655315E-2
2,363438E-2
2,201284E-2
2,785039E-2
3,336362E-2
2,558023E-2
1,325652E-2
1,358083E-2
1,455375E-2
3,202971E-3
6,085067E-4
-3,644176E-4
-5,229039E-3
-1,852567E-2
-1,949860E-2
-1,884998E-2
-2,241737E-2
-2,955215E-2
-3,247092E-2
-3,149799E-2
-4,220016E-2
-4,609186E-2
-4,187585E-2
-3,636262E-2
-4,122724E-2
-4,576755E-2
-4,511893E-2
-3,993001E-2
-4,349739E-2
-4,317309E-2
-3,636262E-2
-3,863277E-2
-4,933494E-2
-4,349739E-2
-3,311954E-2
-3,182230E-2
-3,376815E-2
-3,084938E-2
-2,825491E-2
-3,701123E-2
-3,701123E-2
-3,214661E-2
-2,825491E-2
-3,311954E-2
-3,311954E-2
-2,987645E-2
-3,344384E-2
-3,636262E-2
-3,311954E-2
-2,501183E-2
-3,117369E-2
-3,830846E-2
-3,311954E-2
-2,890353E-2
-3,571400E-2
-3,506538E-2
-2,728199E-2
-2,663337E-2
-3,538969E-2
-3,084938E-2
-2,403891E-2
-2,630907E-2
-2,890353E-2
-2,436322E-2
-2,079583E-2
-2,728199E-2
-2,533614E-2
-2,079583E-2
-1,463397E-2
-1,982290E-2
-2,112014E-2
-1,690413E-2
-1,690413E-2
-2,014721E-2
-1,852567E-2
-1,106658E-2
-1,301243E-2
-2,176875E-2
-1,625551E-2
-1,009366E-2
-1,398536E-2
-1,657982E-2
-1,268813E-2
-1,139089E-2
-1,917429E-2
-1,690413E-2
-1,106658E-2
-1,074228E-2
-1,528259E-2
-1,690413E-2
-1,333674E-2
-1,787705E-2
-2,176875E-2
-1,657982E-2
-7,823504E-3
-1,268813E-2
-1,820136E-2
-1,301243E-2
-1,074228E-2
-1,495828E-2
-1,268813E-2
-5,553347E-3
-3,931807E-3
-1,203951E-2
-7,174888E-3
9,328148E-4
-6,887257E-4
-3,644176E-4
3,527280E-3
8,391901E-3
-1,337342E-3
-4,010948E-5
7,743285E-3
1,066206E-2
5,797436E-3
7,094669E-3
1,066206E-2
9,364825E-3
5,797436E-3
7,418977E-3
1,585099E-2
7,743285E-3
4,175896E-3
6,770361E-3
1,131067E-2
6,770361E-3
4,824512E-3
1,066206E-2
1,293221E-2
3,202971E-3
4,824512E-3
1,001344E-2
9,689133E-3
4,175896E-3
6,446052E-3
1,163498E-2
5,148820E-3
6,446052E-3
1,001344E-2
1,390514E-2
8,067593E-3
5,148820E-3
8,067593E-3
9,040517E-3
4,175896E-3
6,446052E-3
1,422945E-2
1,195929E-2
2,878663E-3
4,500204E-3
1,293221E-2
1,001344E-2
9,689133E-3
1,358083E-2
1,455375E-2
1,905739E-3
7,743285E-3
1,747253E-2
2,006699E-2
1,617530E-2
1,649960E-2
1,941838E-2
1,617530E-2
1,260791E-2
1,844545E-2
2,655315E-2
2,331007E-2
1,649960E-2
2,136422E-2
2,622885E-2
2,071561E-2
2,201284E-2
2,590454E-2
2,622885E-2
1,714822E-2
1,682391E-2
2,331007E-2
2,395869E-2
2,006699E-2
2,298577E-2
2,558023E-2
1,552668E-2
1,714822E-2
2,363438E-2
2,817469E-2
2,331007E-2
2,103992E-2
2,460731E-2
2,331007E-2
1,812114E-2
2,201284E-2
2,979624E-2
2,428300E-2
1,682391E-2
1,974268E-2
2,460731E-2
2,298577E-2
2,525592E-2
2,720177E-2
2,655315E-2
1,747253E-2
1,974268E-2
2,622885E-2
2,785039E-2
2,233715E-2
2,525592E-2
2,849900E-2
2,266146E-2
2,039130E-2
2,168853E-2
3,174208E-2
2,622885E-2
1,876976E-2
2,266146E-2
2,428300E-2
1,844545E-2
1,844545E-2
2,395869E-2
2,233715E-2
8,716209E-3
1,228360E-2
1,941838E-2
1,649960E-2
1,293221E-2
1,455375E-2
1,779684E-2
7,743285E-3
7,743285E-3
1,520237E-2
1,909407E-2
1,163498E-2
1,001344E-2
1,455375E-2
9,364825E-3
7,418977E-3
8,716209E-3
1,552668E-2
7,418977E-3
1,581431E-3
4,175896E-3
8,391901E-3
4,500204E-3
2,230047E-3
3,527280E-3
3,851588E-3
-7,174888E-3
-6,201963E-3
-3,283190E-3
-4,904731E-3
-9,120736E-3
-9,445044E-3
-4,256115E-3
-1,366105E-2
-1,528259E-2
-9,769352E-3
-3,607499E-3
-9,120736E-3
-1,333674E-2
-1,495828E-2
-1,430967E-2
-2,436322E-2
-2,566045E-2
-1,787705E-2
-1,787705E-2
-2,501183E-2
-1,982290E-2
-1,495828E-2
-1,787705E-2
-1,949860E-2
-1,398536E-2
-1,236382E-2
-1,982290E-2
-1,528259E-2
-7,823504E-3
2,230047E-3
-3,283190E-3
-3,644176E-4
7,743285E-3
1,098637E-2
1,001344E-2
1,098637E-2
1,747253E-2
1,779684E-2
1,098637E-2
1,552668E-2
2,363438E-2
2,331007E-2
2,233715E-2
2,493161E-2
2,720177E-2
1,974268E-2
2,266146E-2
2,947193E-2
3,628240E-2
3,044485E-2
2,882331E-2
3,530947E-2
3,401224E-2
2,979624E-2
3,239070E-2
4,082271E-2
3,725532E-2
3,109347E-2
3,466086E-2
3,822825E-2
3,401224E-2
3,303932E-2
3,628240E-2
3,725532E-2
2,752608E-2
2,882331E-2
3,498517E-2
3,693101E-2
3,336362E-2
3,368793E-2
3,855255E-2
3,401224E-2
3,174208E-2
3,530947E-2
4,374148E-2
3,920117E-2
3,141778E-2
3,693101E-2
3,952548E-2
3,206639E-2
3,239070E-2
3,920117E-2
4,147133E-2
3,660671E-2
4,049840E-2
5,055195E-2
5,152488E-2
4,957903E-2
6,352428E-2
7,779383E-2
8,590154E-2
1,060086E-1
1,128191E-1
1,131434E-1
1,034142E-1
9,076616E-2
8,622584E-2
8,168553E-2
7,617229E-2
7,065906E-2
7,195629E-2
5,930827E-2
3,920117E-2
2,622885E-2
1,487806E-2
-1,139089E-2
[truncated: 7,245,970 more chars]
