# Supplementary material for: Etomidate as an anesthetic in Colossoma macropomum: Behavioral and electrophysiological data complement each other as a tool to assess anesthetic safety
Source: PLoS One. 2024 Aug 6;19(8):e0305093. doi: 10.1371/journal.pone.0305093 (PMC11302908; doi:10.1371/journal.pone.0305093)
Supplement: S1 File — (ZIP) [file pone.0305093.s001.zip › Voltage_1.41.txt]

channel names:
01/01/2004 04:36:16 etomidato - Voltage 1 - Dev1_ai1
start times:
01/01/2004 04:36:26,300245
dt:
0,001000
data:
9,040517E-3
1,001344E-2
1,876976E-2
1,747253E-2
1,001344E-2
1,422945E-2
2,039130E-2
1,844545E-2
1,195929E-2
8,716209E-3
9,364825E-3
6,121744E-3
5,148820E-3
8,391901E-3
1,487806E-2
1,098637E-2
2,554355E-3
3,527280E-3
7,094669E-3
2,554355E-3
1,905739E-3
8,716209E-3
1,390514E-2
5,148820E-3
9,689133E-3
1,585099E-2
1,812114E-2
1,649960E-2
1,909407E-2
2,525592E-2
2,136422E-2
2,006699E-2
2,331007E-2
3,271501E-2
2,687746E-2
2,136422E-2
2,720177E-2
3,174208E-2
2,558023E-2
2,136422E-2
2,039130E-2
2,006699E-2
1,098637E-2
1,325652E-2
2,071561E-2
1,974268E-2
1,260791E-2
1,066206E-2
1,358083E-2
8,391901E-3
3,527280E-3
9,040517E-3
1,779684E-2
1,390514E-2
6,770361E-3
1,228360E-2
2,071561E-2
1,617530E-2
1,909407E-2
1,909407E-2
1,325652E-2
-4,010948E-5
6,085067E-4
7,743285E-3
9,364825E-3
2,230047E-3
2,841986E-4
1,905739E-3
-4,256115E-3
-8,147812E-3
-7,823504E-3
-1,985958E-3
-5,877655E-3
-1,301243E-2
-8,147812E-3
6,085067E-4
-1,661650E-3
6,085067E-4
1,260791E-2
1,195929E-2
3,527280E-3
8,716209E-3
1,487806E-2
1,747253E-2
1,455375E-2
1,455375E-2
9,364825E-3
-1,985958E-3
-1,337342E-3
5,473128E-3
1,228360E-2
6,770361E-3
-3,644176E-4
1,581431E-3
5,473128E-3
-1,013034E-3
-4,010948E-5
6,770361E-3
8,391901E-3
-6,887257E-4
3,851588E-3
1,358083E-2
1,779684E-2
1,455375E-2
1,617530E-2
2,103992E-2
1,876976E-2
1,649960E-2
2,201284E-2
3,109347E-2
2,460731E-2
1,552668E-2
1,844545E-2
2,331007E-2
1,909407E-2
1,876976E-2
2,168853E-2
2,298577E-2
1,293221E-2
1,585099E-2
2,136422E-2
2,363438E-2
1,779684E-2
1,747253E-2
2,233715E-2
1,876976E-2
1,520237E-2
1,909407E-2
2,914762E-2
2,752608E-2
2,071561E-2
2,201284E-2
2,947193E-2
2,752608E-2
2,720177E-2
3,174208E-2
3,141778E-2
2,460731E-2
2,785039E-2
3,563378E-2
3,952548E-2
3,174208E-2
3,401224E-2
3,887686E-2
3,822825E-2
3,563378E-2
4,017409E-2
4,893041E-2
4,633595E-2
3,920117E-2
4,601164E-2
5,606519E-2
5,411934E-2
5,314642E-2
5,703812E-2
6,157843E-2
5,638950E-2
5,801104E-2
6,417289E-2
7,195629E-2
6,676736E-2
6,449720E-2
6,903752E-2
7,390214E-2
6,903752E-2
6,871321E-2
7,909107E-2
7,779383E-2
7,130767E-2
7,552368E-2
8,136122E-2
8,460430E-2
8,071261E-2
8,006399E-2
8,395569E-2
8,168553E-2
7,714522E-2
7,876676E-2
8,525292E-2
8,200984E-2
7,552368E-2
7,811814E-2
8,298276E-2
7,876676E-2
7,779383E-2
8,103691E-2
8,363138E-2
7,228060E-2
7,260490E-2
7,811814E-2
8,298276E-2
7,779383E-2
7,519937E-2
7,779383E-2
7,876676E-2
7,455075E-2
7,519937E-2
8,460430E-2
8,168553E-2
7,195629E-2
7,584799E-2
8,071261E-2
7,649660E-2
7,552368E-2
7,617229E-2
8,363138E-2
7,811814E-2
8,103691E-2
8,979323E-2
9,595509E-2
9,465786E-2
9,984678E-2
1,128191E-1
1,218997E-1
1,400610E-1
1,559521E-1
1,627626E-1
1,527090E-1
1,319533E-1
1,257914E-1
1,225484E-1
1,102246E-1
9,854955E-2
9,011754E-2
8,330707E-2
6,579443E-2
5,120057E-2
3,433655E-2
2,006699E-2
-4,580423E-3
-2,533614E-2
-3,603831E-2
-3,928139E-2
-4,641617E-2
-4,479463E-2
-3,993001E-2
-3,636262E-2
-4,155155E-2
-3,247092E-2
-1,917429E-2
-1,203951E-2
-1,009366E-2
-4,904731E-3
1,905739E-3
-1,013034E-3
2,841986E-4
6,446052E-3
1,617530E-2
1,001344E-2
4,175896E-3
9,040517E-3
1,455375E-2
9,689133E-3
1,131067E-2
1,876976E-2
1,876976E-2
1,066206E-2
1,422945E-2
2,103992E-2
2,460731E-2
1,714822E-2
1,455375E-2
1,779684E-2
1,520237E-2
1,066206E-2
1,260791E-2
1,682391E-2
1,390514E-2
7,418977E-3
7,418977E-3
1,260791E-2
6,121744E-3
5,797436E-3
1,001344E-2
1,033775E-2
9,328148E-4
1,905739E-3
6,446052E-3
9,689133E-3
4,175896E-3
-4,010948E-5
4,500204E-3
4,824512E-3
-3,644176E-4
1,257123E-3
9,040517E-3
5,148820E-3
-3,283190E-3
-3,644176E-4
4,500204E-3
3,851588E-3
9,328148E-4
2,554355E-3
6,446052E-3
-3,607499E-3
-4,256115E-3
1,257123E-3
7,094669E-3
-6,887257E-4
-7,174888E-3
-2,310266E-3
-1,985958E-3
-1,074228E-2
-1,301243E-2
-8,472120E-3
-8,796428E-3
-1,820136E-2
-1,690413E-2
-1,268813E-2
-1,268813E-2
-1,917429E-2
-2,014721E-2
-1,852567E-2
-2,176875E-2
-2,468752E-2
-2,112014E-2
-1,430967E-2
-1,852567E-2
-2,468752E-2
-2,079583E-2
-1,593121E-2
-1,982290E-2
-1,755275E-2
-1,463397E-2
-1,106658E-2
-2,112014E-2
-1,755275E-2
-1,139089E-2
-9,120736E-3
-1,560690E-2
-1,657982E-2
-1,333674E-2
-1,398536E-2
-1,528259E-2
-1,625551E-2
-1,398536E-2
-2,436322E-2
-2,630907E-2
-1,495828E-2
9,328148E-4
1,617530E-2
5,476796E-2
1,095760E-1
1,737890E-1
2,704328E-1
4,173444E-1
5,892277E-1
7,692187E-1
9,028337E-1
9,852079E-1
1,017963E+0
9,761273E-1
8,483499E-1
6,946279E-1
5,798228E-1
4,886922E-1
4,008047E-1
3,132415E-1
2,029768E-1
5,055195E-2
-1,476003E-1
-3,668326E-1
-5,824974E-1
-7,783795E-1
-9,278856E-1
-1,026151E+0
-1,067662E+0
-1,077716E+0
-1,046258E+0
-9,723158E-1
-8,734018E-1
-7,731906E-1
-6,619529E-1
-5,481208E-1
-4,492068E-1
-3,716972E-1
-2,997008E-1
-2,354878E-1
-1,894360E-1
-1,602483E-1
-1,330064E-1
-1,070618E-1
-9,765685E-2
-8,468452E-2
-6,684758E-2
-4,544324E-2
-3,636262E-2
-2,760630E-2
-1,398536E-2
-3,283190E-3
-1,013034E-3
6,446052E-3
2,136422E-2
3,141778E-2
2,947193E-2
3,433655E-2
4,114702E-2
4,503872E-2
3,952548E-2
3,401224E-2
3,530947E-2
3,466086E-2
3,174208E-2
3,498517E-2
4,341718E-2
4,017409E-2
3,271501E-2
3,660671E-2
4,601164E-2
4,536302E-2
4,341718E-2
4,601164E-2
5,055195E-2
4,536302E-2
4,471441E-2
4,957903E-2
5,671381E-2
5,120057E-2
4,633595E-2
4,795749E-2
5,217349E-2
4,666026E-2
4,698456E-2
5,314642E-2
4,957903E-2
3,595809E-2
3,822825E-2
4,341718E-2
4,406579E-2
3,920117E-2
3,271501E-2
3,206639E-2
2,493161E-2
1,974268E-2
2,103992E-2
2,817469E-2
2,136422E-2
1,066206E-2
1,066206E-2
1,131067E-2
-2,958882E-3
-7,499196E-3
-4,256115E-3
-1,013034E-3
-1,074228E-2
-1,106658E-2
-5,553347E-3
-4,580423E-3
-1,106658E-2
-1,495828E-2
-1,171520E-2
-6,201963E-3
-8,796428E-3
-6,201963E-3
2,554355E-3
7,743285E-3
-3,644176E-4
6,121744E-3
1,585099E-2
1,876976E-2
1,455375E-2
1,487806E-2
1,909407E-2
1,617530E-2
1,747253E-2
2,168853E-2
3,076916E-2
2,331007E-2
1,682391E-2
2,039130E-2
2,493161E-2
2,103992E-2
2,136422E-2
2,785039E-2
2,914762E-2
2,136422E-2
2,493161E-2
3,206639E-2
3,725532E-2
3,174208E-2
3,271501E-2
3,628240E-2
3,271501E-2
3,141778E-2
3,401224E-2
4,406579E-2
4,114702E-2
3,466086E-2
3,822825E-2
4,439010E-2
3,887686E-2
3,920117E-2
4,471441E-2
4,439010E-2
3,368793E-2
3,725532E-2
4,341718E-2
4,601164E-2
3,887686E-2
3,660671E-2
4,147133E-2
3,725532E-2
3,401224E-2
3,595809E-2
4,211994E-2
3,822825E-2
3,044485E-2
3,206639E-2
3,920117E-2
3,498517E-2
3,303932E-2
3,498517E-2
3,790394E-2
2,655315E-2
2,687746E-2
3,239070E-2
3,563378E-2
3,141778E-2
2,752608E-2
3,044485E-2
2,817469E-2
2,298577E-2
2,493161E-2
3,303932E-2
2,785039E-2
1,876976E-2
2,395869E-2
2,947193E-2
2,493161E-2
2,460731E-2
2,687746E-2
2,947193E-2
2,006699E-2
1,876976E-2
2,460731E-2
2,979624E-2
2,428300E-2
2,103992E-2
2,298577E-2
2,363438E-2
1,876976E-2
1,941838E-2
2,687746E-2
2,590454E-2
1,520237E-2
1,520237E-2
2,233715E-2
2,071561E-2
1,455375E-2
1,293221E-2
1,487806E-2
1,066206E-2
7,743285E-3
1,001344E-2
1,941838E-2
1,260791E-2
4,500204E-3
6,446052E-3
1,131067E-2
6,121744E-3
7,743285E-3
1,293221E-2
1,422945E-2
6,121744E-3
7,418977E-3
1,455375E-2
1,714822E-2
1,195929E-2
1,260791E-2
1,552668E-2
1,098637E-2
9,040517E-3
8,391901E-3
1,131067E-2
3,851588E-3
-3,931807E-3
-4,010948E-5
6,446052E-3
6,085067E-4
-1,661650E-3
2,841986E-4
6,085067E-4
-9,445044E-3
-9,445044E-3
-5,553347E-3
-3,644176E-4
-5,877655E-3
-7,174888E-3
-1,661650E-3
-3,283190E-3
-5,229039E-3
-2,958882E-3
4,824512E-3
3,527280E-3
-1,337342E-3
3,527280E-3
1,098637E-2
7,418977E-3
5,797436E-3
6,770361E-3
1,131067E-2
3,202971E-3
4,175896E-3
8,716209E-3
1,487806E-2
1,066206E-2
6,121744E-3
1,098637E-2
1,228360E-2
6,121744E-3
7,418977E-3
1,520237E-2
1,520237E-2
7,418977E-3
1,066206E-2
1,552668E-2
1,520237E-2
1,293221E-2
1,325652E-2
1,649960E-2
1,131067E-2
9,689133E-3
1,422945E-2
2,201284E-2
1,682391E-2
9,364825E-3
1,131067E-2
1,585099E-2
1,098637E-2
1,228360E-2
1,520237E-2
1,649960E-2
5,473128E-3
3,851588E-3
1,293221E-2
1,876976E-2
9,040517E-3
6,121744E-3
8,067593E-3
7,743285E-3
4,500204E-3
4,175896E-3
1,228360E-2
1,066206E-2
1,581431E-3
5,473128E-3
1,260791E-2
9,040517E-3
4,824512E-3
9,040517E-3
1,325652E-2
5,473128E-3
4,500204E-3
9,040517E-3
1,487806E-2
7,418977E-3
3,202971E-3
6,770361E-3
9,689133E-3
5,797436E-3
4,824512E-3
8,391901E-3
7,418977E-3
-3,931807E-3
-3,283190E-3
1,905739E-3
2,230047E-3
-5,877655E-3
-4,256115E-3
-1,985958E-3
-7,823504E-3
-1,074228E-2
-7,499196E-3
-1,661650E-3
-5,877655E-3
-1,106658E-2
-6,850580E-3
-4,010948E-5
-3,283190E-3
-2,634574E-3
2,878663E-3
3,527280E-3
-6,526271E-3
-1,661650E-3
3,202971E-3
9,040517E-3
5,797436E-3
3,851588E-3
1,001344E-2
1,131067E-2
6,121744E-3
6,121744E-3
1,098637E-2
9,689133E-3
9,328148E-4
3,527280E-3
9,040517E-3
8,391901E-3
5,148820E-3
5,148820E-3
9,364825E-3
6,085067E-4
-3,283190E-3
6,085067E-4
5,473128E-3
-1,013034E-3
-4,580423E-3
-1,985958E-3
1,257123E-3
-5,553347E-3
-4,256115E-3
2,554355E-3
5,148820E-3
-1,013034E-3
1,581431E-3
8,716209E-3
1,422945E-2
1,098637E-2
1,260791E-2
2,006699E-2
2,039130E-2
1,909407E-2
2,395869E-2
3,563378E-2
3,660671E-2
3,336362E-2
3,984979E-2
5,055195E-2
4,860611E-2
5,152488E-2
5,671381E-2
6,125412E-2
5,379503E-2
5,509227E-2
6,092981E-2
6,871321E-2
6,157843E-2
5,638950E-2
5,801104E-2
6,092981E-2
5,249780E-2
4,957903E-2
5,184919E-2
4,698456E-2
3,693101E-2
3,757963E-2
4,341718E-2
4,309287E-2
2,979624E-2
2,622885E-2
2,785039E-2
2,103992E-2
1,649960E-2
1,747253E-2
2,590454E-2
2,006699E-2
1,163498E-2
1,422945E-2
1,682391E-2
1,228360E-2
9,040517E-3
1,131067E-2
1,131067E-2
9,328148E-4
1,257123E-3
-8,472120E-3
-2,598476E-2
-4,187585E-2
-4,544324E-2
-4,511893E-2
-5,095648E-2
-6,165865E-2
-6,846912E-2
-6,684758E-2
-7,463097E-2
-8,760330E-2
-8,760330E-2
-8,241437E-2
-8,338729E-2
-8,144144E-2
-7,463097E-2
-6,555034E-2
-6,587465E-2
-5,744264E-2
-4,317309E-2
-3,084938E-2
-2,728199E-2
-2,144444E-2
-1,009366E-2
-2,958882E-3
-6,887257E-4
6,446052E-3
1,844545E-2
2,039130E-2
1,552668E-2
2,201284E-2
3,303932E-2
3,433655E-2
3,433655E-2
3,725532E-2
4,114702E-2
3,757963E-2
3,920117E-2
4,309287E-2
4,893041E-2
4,147133E-2
3,757963E-2
4,276856E-2
4,471441E-2
4,049840E-2
4,211994E-2
4,698456E-2
4,730887E-2
3,660671E-2
4,017409E-2
4,601164E-2
4,698456E-2
4,341718E-2
4,536302E-2
4,795749E-2
4,211994E-2
3,887686E-2
3,984979E-2
4,763318E-2
4,114702E-2
3,433655E-2
3,530947E-2
4,049840E-2
3,563378E-2
3,401224E-2
3,693101E-2
3,660671E-2
2,590454E-2
2,752608E-2
3,271501E-2
3,693101E-2
3,012054E-2
2,785039E-2
3,206639E-2
3,044485E-2
2,817469E-2
3,206639E-2
3,984979E-2
3,466086E-2
2,590454E-2
3,174208E-2
3,628240E-2
3,368793E-2
3,174208E-2
3,401224E-2
3,660671E-2
2,817469E-2
2,914762E-2
3,109347E-2
3,498517E-2
2,687746E-2
2,363438E-2
2,687746E-2
2,979624E-2
2,331007E-2
2,331007E-2
3,044485E-2
2,817469E-2
1,682391E-2
2,103992E-2
2,622885E-2
2,525592E-2
2,233715E-2
2,266146E-2
2,558023E-2
1,909407E-2
1,487806E-2
1,876976E-2
2,331007E-2
1,617530E-2
7,743285E-3
7,094669E-3
8,391901E-3
5,148820E-3
4,175896E-3
8,067593E-3
7,418977E-3
-2,958882E-3
-4,010948E-5
6,446052E-3
5,148820E-3
2,841986E-4
1,257123E-3
4,824512E-3
1,257123E-3
1,581431E-3
6,121744E-3
1,520237E-2
1,098637E-2
5,148820E-3
1,066206E-2
1,747253E-2
1,455375E-2
1,228360E-2
1,520237E-2
2,039130E-2
1,195929E-2
1,195929E-2
1,552668E-2
2,071561E-2
1,487806E-2
1,260791E-2
1,520237E-2
1,844545E-2
1,487806E-2
1,487806E-2
2,331007E-2
2,103992E-2
1,001344E-2
1,066206E-2
1,844545E-2
1,682391E-2
1,455375E-2
1,876976E-2
2,233715E-2
1,358083E-2
1,228360E-2
1,455375E-2
2,071561E-2
1,358083E-2
9,689133E-3
1,390514E-2
1,487806E-2
3,527280E-3
-2,501183E-2
-4,836202E-2
-6,068572E-2
-7,236081E-2
-6,976635E-2
-6,263157E-2
-6,717189E-2
-7,981990E-2
-8,857622E-2
-9,311653E-2
-1,054402E-1
-1,106292E-1
-1,047916E-1
-8,954914E-2
-8,695468E-2
-8,436021E-2
-6,782050E-2
-5,355095E-2
-4,674048E-2
-3,214661E-2
-1,528259E-2
-3,931807E-3
-6,850580E-3
2,554355E-3
1,358083E-2
2,233715E-2
2,331007E-2
2,363438E-2
3,239070E-2
3,628240E-2
3,498517E-2
4,017409E-2
4,957903E-2
5,055195E-2
4,633595E-2
5,152488E-2
6,157843E-2
6,222705E-2
5,898396E-2
5,963258E-2
5,963258E-2
5,055195E-2
5,314642E-2
5,898396E-2
6,449720E-2
5,736242E-2
5,022765E-2
5,249780E-2
5,606519E-2
4,990334E-2
4,893041E-2
5,347073E-2
5,217349E-2
4,276856E-2
4,633595E-2
5,314642E-2
5,509227E-2
5,120057E-2
5,055195E-2
5,476796E-2
5,087626E-2
4,828180E-2
5,184919E-2
6,060550E-2
5,509227E-2
4,990334E-2
5,120057E-2
5,541658E-2
5,217349E-2
5,120057E-2
5,736242E-2
5,671381E-2
4,828180E-2
4,860611E-2
5,217349E-2
5,249780E-2
4,666026E-2
4,633595E-2
4,925472E-2
4,536302E-2
3,757963E-2
4,179564E-2
4,860611E-2
4,147133E-2
3,271501E-2
3,401224E-2
3,757963E-2
3,206639E-2
3,109347E-2
3,628240E-2
3,757963E-2
2,720177E-2
2,914762E-2
3,530947E-2
3,790394E-2
3,141778E-2
2,979624E-2
2,947193E-2
2,493161E-2
2,071561E-2
2,233715E-2
3,174208E-2
2,817469E-2
1,747253E-2
2,136422E-2
2,655315E-2
2,136422E-2
1,974268E-2
2,136422E-2
2,168853E-2
1,390514E-2
1,422945E-2
2,039130E-2
2,687746E-2
2,168853E-2
1,909407E-2
2,331007E-2
2,331007E-2
1,649960E-2
1,747253E-2
2,428300E-2
2,006699E-2
7,743285E-3
8,716209E-3
1,455375E-2
1,325652E-2
7,743285E-3
5,473128E-3
4,824512E-3
-2,634574E-3
-1,337342E-3
6,085067E-4
5,797436E-3
-1,337342E-3
-8,472120E-3
-3,607499E-3
2,554355E-3
-4,580423E-3
-3,607499E-3
6,085067E-4
2,554355E-3
-8,472120E-3
-6,850580E-3
-3,644176E-4
1,905739E-3
-5,553347E-3
-7,823504E-3
-4,256115E-3
-6,850580E-3
-1,106658E-2
-6,526271E-3
-3,644176E-4
-2,634574E-3
-1,074228E-2
-6,201963E-3
-4,010948E-5
-3,283190E-3
-2,310266E-3
5,473128E-3
6,770361E-3
-3,931807E-3
2,841986E-4
7,743285E-3
1,390514E-2
6,446052E-3
1,905739E-3
5,473128E-3
8,067593E-3
3,851588E-3
5,473128E-3
1,260791E-2
1,033775E-2
2,878663E-3
4,500204E-3
9,364825E-3
7,743285E-3
3,527280E-3
5,473128E-3
8,067593E-3
9,328148E-4
3,527280E-3
1,001344E-2
1,649960E-2
6,770361E-3
3,851588E-3
9,040517E-3
8,716209E-3
5,797436E-3
8,391901E-3
1,714822E-2
1,487806E-2
7,094669E-3
1,325652E-2
2,006699E-2
1,747253E-2
1,422945E-2
1,649960E-2
1,747253E-2
1,163498E-2
1,260791E-2
1,682391E-2
2,590454E-2
2,103992E-2
1,260791E-2
1,585099E-2
2,136422E-2
1,585099E-2
1,649960E-2
2,233715E-2
2,655315E-2
1,585099E-2
1,649960E-2
2,590454E-2
2,687746E-2
2,006699E-2
1,974268E-2
2,460731E-2
2,039130E-2
1,779684E-2
2,103992E-2
2,849900E-2
2,395869E-2
1,520237E-2
1,455375E-2
1,714822E-2
5,473128E-3
-4,580423E-3
-1,106658E-2
-1,917429E-2
-3,798416E-2
-4,674048E-2
-5,192940E-2
-5,873987E-2
-7,138789E-2
-8,014421E-2
-8,144144E-2
-8,760330E-2
-9,830546E-2
-1,002513E-1
-9,376515E-2
-9,344084E-2
-9,927839E-2
-9,246792E-2
-7,722544E-2
-6,976635E-2
-6,392880E-2
-5,030786E-2
-3,830846E-2
-3,571400E-2
-2,598476E-2
-1,528259E-2
-4,010948E-5
9,328148E-4
-1,013034E-3
6,770361E-3
1,649960E-2
1,714822E-2
2,071561E-2
3,076916E-2
3,271501E-2
2,687746E-2
3,174208E-2
3,887686E-2
3,920117E-2
3,530947E-2
3,336362E-2
3,757963E-2
3,660671E-2
3,530947E-2
4,082271E-2
5,022765E-2
4,471441E-2
3,693101E-2
4,017409E-2
4,795749E-2
4,536302E-2
4,471441E-2
5,055195E-2
5,476796E-2
4,601164E-2
4,633595E-2
5,282211E-2
5,865966E-2
5,314642E-2
4,925472E-2
5,314642E-2
4,990334E-2
4,536302E-2
4,957903E-2
5,833535E-2
5,217349E-2
4,244425E-2
4,666026E-2
4,957903E-2
4,147133E-2
3,920117E-2
4,114702E-2
4,439010E-2
3,595809E-2
3,563378E-2
4,147133E-2
4,406579E-2
3,660671E-2
3,303932E-2
3,693101E-2
3,822825E-2
3,271501E-2
3,239070E-2
3,887686E-2
3,984979E-2
3,109347E-2
3,433655E-2
4,211994E-2
4,114702E-2
3,790394E-2
3,887686E-2
4,276856E-2
3,628240E-2
3,595809E-2
3,887686E-2
4,439010E-2
3,952548E-2
3,368793E-2
3,822825E-2
3,855255E-2
3,368793E-2
3,368793E-2
3,822825E-2
3,401224E-2
2,136422E-2
2,460731E-2
3,012054E-2
3,076916E-2
2,493161E-2
2,460731E-2
2,655315E-2
2,039130E-2
1,747253E-2
2,071561E-2
2,882331E-2
2,558023E-2
1,876976E-2
2,103992E-2
2,882331E-2
2,006699E-2
1,260791E-2
1,909407E-2
2,298577E-2
1,358083E-2
1,390514E-2
1,909407E-2
2,071561E-2
1,293221E-2
8,716209E-3
1,033775E-2
6,121744E-3
3,851588E-3
1,066206E-2
2,233715E-2
2,006699E-2
1,714822E-2
1,909407E-2
2,720177E-2
3,401224E-2
4,309287E-2
5,865966E-2
7,714522E-2
7,973968E-2
8,136122E-2
8,200984E-2
7,811814E-2
6,774028E-2
6,157843E-2
5,963258E-2
5,444365E-2
4,471441E-2
3,660671E-2
3,595809E-2
2,006699E-2
1,581431E-3
-7,499196E-3
-1,722844E-2
-3,603831E-2
-4,382170E-2
-4,771340E-2
-4,803771E-2
-5,971280E-2
-5,971280E-2
-5,030786E-2
-4,382170E-2
-4,511893E-2
-4,933494E-2
-4,317309E-2
-3,668692E-2
-3,636262E-2
-3,149799E-2
-2,176875E-2
-2,112014E-2
-3,084938E-2
-2,760630E-2
-1,917429E-2
-1,949860E-2
-2,079583E-2
-1,657982E-2
-1,009366E-2
-1,333674E-2
-1,236382E-2
-6,201963E-3
5,473128E-3
2,554355E-3
-3,644176E-4
4,824512E-3
1,358083E-2
1,033775E-2
1,293221E-2
2,071561E-2
2,428300E-2
1,455375E-2
1,552668E-2
2,622885E-2
2,849900E-2
2,363438E-2
2,460731E-2
3,141778E-2
2,655315E-2
2,201284E-2
2,655315E-2
3,401224E-2
3,109347E-2
2,622885E-2
2,914762E-2
3,498517E-2
3,141778E-2
2,849900E-2
3,563378E-2
3,693101E-2
2,687746E-2
2,882331E-2
3,530947E-2
4,017409E-2
3,336362E-2
3,206639E-2
3,563378E-2
3,563378E-2
3,012054E-2
3,303932E-2
3,920117E-2
3,174208E-2
1,682391E-2
1,487806E-2
1,974268E-2
1,747253E-2
1,617530E-2
1,649960E-2
1,779684E-2
7,094669E-3
4,824512E-3
9,364825E-3
1,195929E-2
6,121744E-3
4,175896E-3
6,446052E-3
1,066206E-2
7,418977E-3
9,689133E-3
1,844545E-2
1,974268E-2
1,325652E-2
1,974268E-2
2,687746E-2
2,590454E-2
2,298577E-2
2,460731E-2
2,428300E-2
1,812114E-2
1,649960E-2
1,941838E-2
2,590454E-2
1,941838E-2
1,487806E-2
1,844545E-2
2,071561E-2
1,260791E-2
1,228360E-2
1,649960E-2
1,682391E-2
6,770361E-3
9,364825E-3
1,779684E-2
1,617530E-2
1,228360E-2
1,228360E-2
1,617530E-2
1,001344E-2
9,364825E-3
1,390514E-2
2,233715E-2
2,071561E-2
1,260791E-2
1,487806E-2
2,201284E-2
1,844545E-2
1,876976E-2
2,201284E-2
2,622885E-2
1,876976E-2
1,941838E-2
2,493161E-2
3,239070E-2
2,622885E-2
2,233715E-2
2,590454E-2
2,785039E-2
2,266146E-2
2,525592E-2
3,206639E-2
2,979624E-2
2,039130E-2
2,331007E-2
2,979624E-2
2,655315E-2
2,687746E-2
2,817469E-2
2,136422E-2
-6,887257E-4
-2,634574E-3
4,824512E-3
1,455375E-2
2,590454E-2
6,352428E-2
1,251428E-1
2,023281E-1
3,028637E-1
4,462078E-1
6,216585E-1
8,084600E-1
9,855322E-1
1,131795E+0
1,188873E+0
1,147686E+0
1,043908E+0
9,106171E-1
7,721375E-1
6,472789E-1
5,473920E-1
4,471808E-1
3,213492E-1
1,481687E-1
-5,809126E-2
-2,886743E-1
-5,354728E-1
-7,748121E-1
-9,726401E-1
-1,107552E+0
-1,186359E+0
-1,223330E+0
-1,200304E+0
-1,131875E+0
-1,038150E+0
-9,291828E-1
-8,046485E-1
-6,778440E-1
-5,659577E-1
-4,638007E-1
-3,720215E-1
-2,919174E-1
-2,403524E-1
-2,037056E-1
-1,631671E-1
-1,278175E-1
-1,109535E-1
-9,149499E-2
-7,203651E-2
-5,711833E-2
-5,192940E-2
-3,311954E-2
-1,171520E-2
5,797436E-3
1,552668E-2
2,914762E-2
4,568733E-2
5,541658E-2
6,028120E-2
7,098336E-2
8,428000E-2
8,784739E-2
8,363138E-2
8,914462E-2
9,952248E-2
9,757663E-2
9,271201E-2
9,692801E-2
1,008197E-1
9,238770E-2
8,979323E-2
9,627940E-2
1,021169E-1
9,530647E-2
8,849600E-2
9,076616E-2
8,979323E-2
7,811814E-2
7,779383E-2
8,233415E-2
8,071261E-2
7,065906E-2
7,065906E-2
7,617229E-2
7,260490E-2
6,579443E-2
6,579443E-2
6,871321E-2
6,157843E-2
5,833535E-2
6,190274E-2
6,709167E-2
6,352428E-2
6,060550E-2
6,125412E-2
6,287566E-2
5,801104E-2
5,801104E-2
6,611874E-2
6,384859E-2
5,411934E-2
5,768673E-2
6,287566E-2
6,157843E-2
5,606519E-2
5,606519E-2
5,801104E-2
5,120057E-2
4,828180E-2
4,698456E-2
5,087626E-2
4,633595E-2
4,082271E-2
4,276856E-2
4,568733E-2
4,049840E-2
3,887686E-2
3,952548E-2
4,082271E-2
3,076916E-2
3,141778E-2
3,660671E-2
3,984979E-2
3,466086E-2
3,433655E-2
3,855255E-2
3,433655E-2
3,141778E-2
3,401224E-2
4,147133E-2
3,595809E-2
2,817469E-2
3,271501E-2
3,757963E-2
3,271501E-2
3,141778E-2
3,660671E-2
3,790394E-2
2,687746E-2
2,687746E-2
3,303932E-2
4,017409E-2
3,271501E-2
2,849900E-2
3,239070E-2
3,498517E-2
2,849900E-2
2,914762E-2
3,660671E-2
3,563378E-2
2,460731E-2
2,525592E-2
3,141778E-2
2,785039E-2
2,687746E-2
2,882331E-2
2,785039E-2
1,747253E-2
1,617530E-2
2,071561E-2
2,460731E-2
1,909407E-2
1,552668E-2
1,682391E-2
1,779684E-2
1,228360E-2
1,422945E-2
2,298577E-2
2,136422E-2
1,293221E-2
1,714822E-2
2,331007E-2
2,168853E-2
2,103992E-2
2,363438E-2
2,914762E-2
2,168853E-2
2,233715E-2
2,882331E-2
3,401224E-2
2,914762E-2
2,590454E-2
2,882331E-2
3,141778E-2
2,687746E-2
2,720177E-2
3,498517E-2
3,466086E-2
2,201284E-2
2,395869E-2
3,012054E-2
2,882331E-2
2,266146E-2
2,428300E-2
2,687746E-2
1,876976E-2
1,779684E-2
2,103992E-2
2,752608E-2
1,941838E-2
1,390514E-2
1,974268E-2
2,298577E-2
1,844545E-2
1,909407E-2
2,233715E-2
2,428300E-2
1,649960E-2
1,779684E-2
2,331007E-2
2,785039E-2
2,006699E-2
1,682391E-2
1,974268E-2
1,876976E-2
1,487806E-2
1,585099E-2
2,331007E-2
1,974268E-2
1,001344E-2
1,228360E-2
1,941838E-2
1,649960E-2
1,098637E-2
1,001344E-2
1,358083E-2
6,446052E-3
7,743285E-3
1,098637E-2
1,585099E-2
8,716209E-3
4,175896E-3
7,743285E-3
7,418977E-3
9,328148E-4
2,230047E-3
8,391901E-3
5,797436E-3
-1,013034E-3
3,202971E-3
9,689133E-3
8,391901E-3
5,473128E-3
8,067593E-3
1,293221E-2
6,121744E-3
5,797436E-3
1,066206E-2
1,552668E-2
1,066206E-2
8,391901E-3
1,195929E-2
1,552668E-2
1,066206E-2
1,228360E-2
1,747253E-2
1,520237E-2
4,824512E-3
6,446052E-3
1,131067E-2
1,131067E-2
7,743285E-3
7,418977E-3
9,040517E-3
1,905739E-3
-3,607499E-3
-2,310266E-3
-6,887257E-4
-7,823504E-3
-1,139089E-2
-8,472120E-3
-6,201963E-3
-1,366105E-2
-1,463397E-2
-7,499196E-3
-9,769352E-3
-2,241737E-2
-2,047152E-2
-1,528259E-2
-1,593121E-2
-1,852567E-2
-1,722844E-2
-1,366105E-2
-1,884998E-2
-1,787705E-2
-1,236382E-2
-4,580423E-3
-1,009366E-2
-1,398536E-2
-1,106658E-2
-5,553347E-3
-8,147812E-3
-1,366105E-2
-2,047152E-2
-2,663337E-2
-3,798416E-2
-3,733554E-2
-3,149799E-2
-2,955215E-2
-3,636262E-2
-4,025431E-2
-4,057862E-2
-4,674048E-2
-5,192940E-2
-5,355095E-2
-4,511893E-2
-4,641617E-2
-5,192940E-2
-4,382170E-2
-3,214661E-2
-2,987645E-2
-2,663337E-2
-1,982290E-2
-1,333674E-2
-1,657982E-2
-1,074228E-2
-1,013034E-3
7,743285E-3
3,202971E-3
2,554355E-3
9,040517E-3
1,390514E-2
1,325652E-2
1,747253E-2
2,298577E-2
2,168853E-2
1,422945E-2
1,909407E-2
2,785039E-2
2,655315E-2
2,525592E-2
2,720177E-2
2,979624E-2
2,395869E-2
2,298577E-2
2,720177E-2
3,141778E-2
2,428300E-2
1,876976E-2
2,168853E-2
2,655315E-2
1,974268E-2
2,071561E-2
2,558023E-2
2,525592E-2
1,163498E-2
1,131067E-2
1,552668E-2
1,844545E-2
1,228360E-2
1,260791E-2
1,585099E-2
1,098637E-2
6,121744E-3
7,418977E-3
1,487806E-2
8,716209E-3
3,527280E-3
7,094669E-3
1,520237E-2
1,325652E-2
1,390514E-2
2,071561E-2
2,622885E-2
2,168853E-2
2,785039E-2
3,595809E-2
4,211994E-2
4,276856E-2
4,860611E-2
5,476796E-2
5,930827E-2
6,060550E-2
6,579443E-2
7,941537E-2
8,006399E-2
7,422644E-2
7,909107E-2
8,557723E-2
8,492861E-2
8,395569E-2
8,622584E-2
8,687446E-2
7,649660E-2
7,584799E-2
7,552368E-2
7,811814E-2
6,741597E-2
5,995689E-2
6,060550E-2
5,898396E-2
5,055195E-2
4,666026E-2
4,957903E-2
4,666026E-2
3,239070E-2
3,239070E-2
3,822825E-2
3,336362E-2
2,460731E-2
2,298577E-2
2,493161E-2
1,779684E-2
1,455375E-2
1,487806E-2
2,103992E-2
1,033775E-2
-9,769352E-3
-1,106658E-2
-8,472120E-3
-1,366105E-2
-1,398536E-2
-1,398536E-2
-1,690413E-2
-2,760630E-2
-2,857922E-2
-2,598476E-2
-2,468752E-2
-3,052507E-2
-3,311954E-2
-3,084938E-2
-3,279523E-2
-3,409246E-2
-2,987645E-2
-2,436322E-2
-2,890353E-2
-3,247092E-2
-2,793061E-2
-1,917429E-2
-2,306598E-2
-2,144444E-2
-1,560690E-2
-1,268813E-2
-2,176875E-2
-1,982290E-2
-1,268813E-2
-4,256115E-3
-5,229039E-3
-5,877655E-3
9,328148E-4
3,527280E-3
1,581431E-3
7,418977E-3
1,812114E-2
1,585099E-2
9,689133E-3
1,487806E-2
2,233715E-2
2,006699E-2
2,136422E-2
2,785039E-2
3,109347E-2
2,558023E-2
2,558023E-2
3,303932E-2
3,887686E-2
3,530947E-2
3,563378E-2
3,984979E-2
4,374148E-2
4,147133E-2
4,309287E-2
5,347073E-2
5,314642E-2
4,666026E-2
5,347073E-2
5,995689E-2
5,898396E-2
5,995689E-2
6,384859E-2
6,644305E-2
5,736242E-2
6,319997E-2
6,968613E-2
7,876676E-2
7,228060E-2
7,001044E-2
7,519937E-2
7,519937E-2
7,163198E-2
7,519937E-2
8,395569E-2
8,168553E-2
7,617229E-2
7,811814E-2
8,752308E-2
8,882031E-2
8,395569E-2
8,849600E-2
9,173908E-2
8,492861E-2
8,590154E-2
9,044185E-2
9,887386E-2
9,400924E-2
8,784739E-2
9,336062E-2
1,017926E-1
9,692801E-2
9,757663E-2
1,011440E-1
1,021169E-1
9,368493E-2
9,433355E-2
1,001711E-1
1,043871E-1
1,001711E-1
9,725232E-2
9,919817E-2
9,303631E-2
9,076616E-2
9,433355E-2
9,822524E-2
9,336062E-2
8,525292E-2
8,622584E-2
9,141477E-2
8,460430E-2
7,746953E-2
7,844245E-2
7,779383E-2
6,449720E-2
6,222705E-2
6,514582E-2
6,903752E-2
6,028120E-2
5,152488E-2
5,314642E-2
5,379503E-2
4,568733E-2
4,341718E-2
5,087626E-2
4,763318E-2
4,017409E-2
4,341718E-2
4,666026E-2
4,763318E-2
4,244425E-2
4,211994E-2
4,601164E-2
4,082271E-2
3,855255E-2
4,179564E-2
4,536302E-2
4,211994E-2
3,401224E-2
3,401224E-2
3,952548E-2
2,785039E-2
2,841986E-4
-1,949860E-2
-2,663337E-2
-3,765985E-2
-3,733554E-2
-3,409246E-2
-3,993001E-2
-5,387525E-2
-6,328019E-2
-6,782050E-2
-7,819836E-2
-8,565745E-2
-8,403591E-2
-7,203651E-2
-7,073927E-2
-7,073927E-2
-5,549679E-2
-4,252447E-2
-3,830846E-2
-3,020076E-2
-1,884998E-2
-1,074228E-2
-1,333674E-2
-4,256115E-3
5,797436E-3
1,260791E-2
8,716209E-3
1,001344E-2
1,163498E-2
9,364825E-3
6,121744E-3
8,391901E-3
1,812114E-2
1,812114E-2
7,743285E-3
7,743285E-3
1,455375E-2
1,163498E-2
8,716209E-3
1,195929E-2
1,487806E-2
7,418977E-3
6,770361E-3
1,098637E-2
1,909407E-2
1,325652E-2
9,364825E-3
1,422945E-2
1,714822E-2
1,325652E-2
1,358083E-2
1,941838E-2
1,974268E-2
1,098637E-2
1,325652E-2
2,039130E-2
2,136422E-2
1,649960E-2
1,682391E-2
1,909407E-2
1,358083E-2
1,163498E-2
1,390514E-2
2,136422E-2
1,390514E-2
9,040517E-3
1,195929E-2
1,487806E-2
7,743285E-3
8,067593E-3
1,390514E-2
1,131067E-2
1,581431E-3
-1,013034E-3
-4,010948E-5
-1,337342E-3
-3,931807E-3
-5,553347E-3
-1,337342E-3
-8,796428E-3
-1,301243E-2
-8,147812E-3
-3,607499E-3
-9,120736E-3
-1,398536E-2
-1,106658E-2
-5,877655E-3
-9,120736E-3
-4,580423E-3
2,554355E-3
3,527280E-3
-4,904731E-3
6,085067E-4
6,446052E-3
8,391901E-3
6,446052E-3
8,391901E-3
1,195929E-2
8,391901E-3
8,067593E-3
1,066206E-2
2,006699E-2
1,358083E-2
7,094669E-3
9,364825E-3
1,552668E-2
1,131067E-2
1,195929E-2
1,779684E-2
1,747253E-2
7,094669E-3
6,770361E-3
7,418977E-3
5,473128E-3
6,085067E-4
1,257123E-3
4,175896E-3
-2,634574E-3
-8,796428E-3
-9,120736E-3
-2,634574E-3
-8,472120E-3
-1,755275E-2
-1,430967E-2
-8,472120E-3
-1,528259E-2
-1,593121E-2
-1,106658E-2
-8,472120E-3
-1,528259E-2
-1,366105E-2
-7,499196E-3
-3,644176E-4
-3,931807E-3
-6,850580E-3
-3,607499E-3
-6,887257E-4
-1,661650E-3
9,328148E-4
8,067593E-3
9,364825E-3
-3,644176E-4
5,148820E-3
1,422945E-2
1,422945E-2
1,163498E-2
1,487806E-2
1,649960E-2
1,033775E-2
1,228360E-2
1,682391E-2
2,460731E-2
1,941838E-2
1,422945E-2
1,714822E-2
2,039130E-2
1,682391E-2
1,844545E-2
2,428300E-2
2,331007E-2
1,617530E-2
1,941838E-2
2,395869E-2
2,395869E-2
1,909407E-2
2,071561E-2
2,331007E-2
1,682391E-2
1,714822E-2
2,266146E-2
2,817469E-2
2,071561E-2
1,033775E-2
1,131067E-2
1,390514E-2
9,364825E-3
1,098637E-2
1,779684E-2
1,358083E-2
6,085067E-4
-1,013034E-3
-3,644176E-4
-3,931807E-3
-7,174888E-3
-6,201963E-3
-4,580423E-3
-1,203951E-2
-1,366105E-2
-1,366105E-2
-8,472120E-3
-1,398536E-2
-2,112014E-2
-1,690413E-2
-1,203951E-2
-1,657982E-2
-1,528259E-2
-9,769352E-3
-6,850580E-3
-1,463397E-2
-1,106658E-2
-4,580423E-3
-4,010948E-5
-3,283190E-3
-3,283190E-3
9,328148E-4
-4,010948E-5
-1,337342E-3
3,527280E-3
1,455375E-2
1,033775E-2
3,202971E-3
9,364825E-3
1,649960E-2
1,098637E-2
1,228360E-2
1,876976E-2
2,006699E-2
1,195929E-2
1,649960E-2
1,941838E-2
2,622885E-2
2,006699E-2
1,714822E-2
2,071561E-2
2,136422E-2
1,812114E-2
2,103992E-2
2,785039E-2
2,655315E-2
1,812114E-2
2,006699E-2
2,752608E-2
2,395869E-2
2,168853E-2
2,558023E-2
2,914762E-2
2,006699E-2
1,779684E-2
2,266146E-2
2,914762E-2
2,201284E-2
1,682391E-2
1,941838E-2
2,201284E-2
1,585099E-2
1,714822E-2
2,103992E-2
1,812114E-2
8,391901E-3
1,098637E-2
1,520237E-2
1,066206E-2
3,851588E-3
3,527280E-3
6,121744E-3
-6,887257E-4
-3,607499E-3
-6,887257E-4
4,824512E-3
-3,931807E-3
-9,769352E-3
-8,147812E-3
-5,877655E-3
-1,009366E-2
-1,074228E-2
-5,877655E-3
-6,526271E-3
-1,528259E-2
-1,430967E-2
-6,526271E-3
-5,229039E-3
-1,430967E-2
-3,571400E-2
-7,787405E-2
-9,798115E-2
-9,603531E-2
-8,598175E-2
-7,949559E-2
-9,019776E-2
-1,044673E-1
-1,109535E-1
-1,132236E-1
-1,242501E-1
-1,265203E-1
-1,210070E-1
-1,145209E-1
-1,135479E-1
-9,862977E-2
-8,144144E-2
-6,684758E-2
-6,101003E-2
-4,901063E-2
-3,474108E-2
-2,760630E-2
-2,144444E-2
-1,171520E-2
1,257123E-3
9,328148E-4
-1,013034E-3
8,391901E-3
1,941838E-2
1,585099E-2
1,747253E-2
2,493161E-2
3,044485E-2
2,331007E-2
2,979624E-2
3,920117E-2
4,601164E-2
4,114702E-2
4,049840E-2
4,698456E-2
4,471441E-2
4,211994E-2
4,568733E-2
5,184919E-2
4,633595E-2
3,790394E-2
4,082271E-2
4,633595E-2
4,049840E-2
3,595809E-2
3,822825E-2
4,049840E-2
2,882331E-2
2,849900E-2
3,466086E-2
3,790394E-2
3,271501E-2
2,882331E-2
3,109347E-2
3,206639E-2
2,752608E-2
3,109347E-2
4,179564E-2
4,017409E-2
3,401224E-2
3,790394E-2
4,309287E-2
4,211994E-2
4,276856E-2
4,698456E-2
5,152488E-2
4,503872E-2
4,406579E-2
5,022765E-2
5,606519E-2
4,893041E-2
4,568733E-2
4,763318E-2
5,087626E-2
4,666026E-2
4,763318E-2
5,314642E-2
5,411934E-2
4,309287E-2
4,406579E-2
5,120057E-2
5,055195E-2
4,536302E-2
4,471441E-2
4,568733E-2
4,341718E-2
3,984979E-2
4,536302E-2
5,638950E-2
5,314642E-2
5,152488E-2
5,249780E-2
5,995689E-2
6,352428E-2
7,325352E-2
8,492861E-2
1,027656E-1
1,053600E-1
1,060086E-1
1,047114E-1
1,024412E-1
8,979323E-2
8,168553E-2
8,265846E-2
7,292921E-2
6,255135E-2
5,671381E-2
5,606519E-2
4,082271E-2
1,876976E-2
7,094669E-3
-2,958882E-3
-2,598476E-2
-3,928139E-2
-4,284878E-2
-4,057862E-2
-5,095648E-2
-4,901063E-2
-4,317309E-2
-3,733554E-2
-4,187585E-2
-3,960570E-2
-3,247092E-2
-2,630907E-2
-2,501183E-2
-1,722844E-2
-7,823504E-3
-3,283190E-3
-8,796428E-3
-3,283190E-3
6,121744E-3
9,689133E-3
7,418977E-3
9,040517E-3
1,520237E-2
1,260791E-2
1,195929E-2
1,682391E-2
2,622885E-2
2,168853E-2
1,487806E-2
1,941838E-2
2,655315E-2
2,168853E-2
2,331007E-2
2,752608E-2
2,785039E-2
2,039130E-2
2,266146E-2
2,590454E-2
2,882331E-2
2,298577E-2
2,006699E-2
2,006699E-2
1,033775E-2
4,824512E-3
8,716209E-3
1,682391E-2
1,163498E-2
3,202971E-3
3,851588E-3
8,067593E-3
2,554355E-3
-1,661650E-3
3,527280E-3
6,770361E-3
-6,887257E-4
1,257123E-3
9,364825E-3
1,390514E-2
8,716209E-3
8,067593E-3
1,195929E-2
1,520237E-2
1,098637E-2
1,390514E-2
2,428300E-2
2,039130E-2
1,195929E-2
1,520237E-2
2,201284E-2
1,812114E-2
1,812114E-2
2,136422E-2
2,168853E-2
1,422945E-2
1,455375E-2
1,974268E-2
2,460731E-2
1,812114E-2
1,552668E-2
1,812114E-2
1,876976E-2
1,487806E-2
1,163498E-2
2,006699E-2
2,136422E-2
1,131067E-2
1,552668E-2
2,201284E-2
1,844545E-2
1,455375E-2
1,520237E-2
1,941838E-2
1,422945E-2
1,293221E-2
1,260791E-2
1,520237E-2
7,094669E-3
1,581431E-3
7,743285E-3
1,033775E-2
2,554355E-3
6,085067E-4
5,148820E-3
3,527280E-3
-6,850580E-3
-6,850580E-3
-2,310266E-3
-1,661650E-3
-6,850580E-3
-4,256115E-3
6,085067E-4
-7,499196E-3
-1,625551E-2
-1,463397E-2
-3,931807E-3
-6,201963E-3
-1,236382E-2
6,085067E-4
3,595809E-2
7,682091E-2
1,316290E-1
2,065441E-1
3,249166E-1
4,617746E-1
6,281447E-1
8,029468E-1
9,501827E-1
1,034178E+0
1,064339E+0
1,028990E+0
9,203463E-1
7,731104E-1
6,583053E-1
5,785255E-1
4,864220E-1
3,703197E-1
2,370291E-1
8,006399E-2
-1,154938E-1
-3,327802E-1
-5,464992E-1
-7,420570E-1
-9,132917E-1
-1,019989E+0
-1,072203E+0
-1,079662E+0
-1,055663E+0
-9,937201E-1
-9,006437E-1
-7,926491E-1
-6,878976E-1
-5,802273E-1
-4,712598E-1
-3,866154E-1
-3,227267E-1
-2,588380E-1
-2,043542E-1
-1,667345E-1
-1,385197E-1
-1,148452E-1
-9,311653E-2
-8,500883E-2
-7,236081E-2
-5,646972E-2
-3,506538E-2
-2,857922E-2
-2,598476E-2
-1,041797E-2
8,391901E-3
1,682391E-2
2,493161E-2
3,757963E-2
4,893041E-2
4,374148E-2
4,990334E-2
5,930827E-2
6,514582E-2
6,352428E-2
6,482151E-2
6,806459E-2
6,806459E-2
6,709167E-2
6,936182E-2
7,973968E-2
7,746953E-2
7,163198E-2
7,519937E-2
8,006399E-2
7,746953E-2
7,682091E-2
7,941537E-2
8,103691E-2
7,228060E-2
7,260490E-2
7,714522E-2
7,973968E-2
7,195629E-2
6,838890E-2
6,871321E-2
6,644305E-2
5,995689E-2
6,384859E-2
7,033475E-2
6,449720E-2
5,217349E-2
5,476796E-2
5,865966E-2
5,184919E-2
4,957903E-2
5,282211E-2
5,347073E-2
4,341718E-2
4,276856E-2
4,666026E-2
4,957903E-2
4,211994E-2
4,049840E-2
4,341718E-2
4,114702E-2
3,563378E-2
3,660671E-2
4,211994E-2
4,374148E-2
3,303932E-2
3,303932E-2
3,855255E-2
3,368793E-2
2,979624E-2
3,271501E-2
3,239070E-2
2,395869E-2
2,655315E-2
3,141778E-2
3,660671E-2
2,914762E-2
2,525592E-2
2,752608E-2
3,012054E-2
2,558023E-2
2,590454E-2
2,947193E-2
2,817469E-2
2,006699E-2
2,298577E-2
2,785039E-2
3,012054E-2
2,428300E-2
2,363438E-2
2,720177E-2
2,006699E-2
1,812114E-2
2,266146E-2
3,044485E-2
2,428300E-2
1,941838E-2
2,331007E-2
2,817469E-2
2,395869E-2
2,298577E-2
3,076916E-2
3,044485E-2
2,136422E-2
2,266146E-2
2,947193E-2
1,585099E-2
-3,117369E-2
-5,128079E-2
-4,447032E-2
-4,284878E-2
-4,868632E-2
-4,998356E-2
-4,901063E-2
-6,230726E-2
-7,819836E-2
-8,273867E-2
-8,273867E-2
-8,500883E-2
-8,144144E-2
-7,365805E-2
-6,198296E-2
-6,133434E-2
-4,933494E-2
-3,247092E-2
-1,528259E-2
-1,106658E-2
-8,147812E-3
2,878663E-3
1,422945E-2
1,520237E-2
2,039130E-2
3,076916E-2
3,206639E-2
2,655315E-2
3,336362E-2
4,244425E-2
4,666026E-2
4,309287E-2
4,406579E-2
5,087626E-2
4,860611E-2
4,698456E-2
5,022765E-2
5,768673E-2
5,606519E-2
4,925472E-2
5,444365E-2
6,092981E-2
5,638950E-2
5,509227E-2
5,865966E-2
5,898396E-2
5,120057E-2
5,249780E-2
5,833535E-2
6,417289E-2
5,768673E-2
5,347073E-2
5,865966E-2
6,190274E-2
5,476796E-2
5,833535E-2
6,579443E-2
6,287566E-2
5,217349E-2
5,347073E-2
6,060550E-2
6,028120E-2
5,574088E-2
5,509227E-2
5,509227E-2
4,471441E-2
4,374148E-2
4,439010E-2
5,152488E-2
4,406579E-2
3,693101E-2
3,790394E-2
4,082271E-2
3,109347E-2
2,266146E-2
2,817469E-2
2,655315E-2
1,909407E-2
2,103992E-2
2,655315E-2
2,882331E-2
2,331007E-2
2,395869E-2
2,849900E-2
2,395869E-2
2,298577E-2
2,395869E-2
3,239070E-2
2,947193E-2
2,525592E-2
2,882331E-2
3,595809E-2
3,530947E-2
3,563378E-2
3,887686E-2
4,114702E-2
3,239070E-2
3,206639E-2
3,628240E-2
4,147133E-2
3,563378E-2
3,174208E-2
3,563378E-2
3,563378E-2
2,979624E-2
3,012054E-2
3,628240E-2
3,368793E-2
2,460731E-2
2,622885E-2
2,914762E-2
2,558023E-2
2,201284E-2
2,168853E-2
2,428300E-2
1,617530E-2
1,390514E-2
1,649960E-2
2,103992E-2
1,390514E-2
7,418977E-3
1,033775E-2
1,422945E-2
8,391901E-3
8,391901E-3
1,358083E-2
1,293221E-2
3,527280E-3
8,716209E-3
1,714822E-2
1,487806E-2
1,066206E-2
1,098637E-2
1,520237E-2
1,098637E-2
7,094669E-3
1,195929E-2
1,941838E-2
1,195929E-2
7,094669E-3
1,033775E-2
1,552668E-2
1,131067E-2
9,040517E-3
1,325652E-2
1,422945E-2
3,851588E-3
5,797436E-3
1,163498E-2
1,228360E-2
6,770361E-3
5,797436E-3
7,743285E-3
2,230047E-3
-1,013034E-3
2,554355E-3
1,001344E-2
2,554355E-3
-3,931807E-3
-2,310266E-3
1,581431E-3
-3,931807E-3
-4,256115E-3
1,905739E-3
2,554355E-3
-8,796428E-3
-8,796428E-3
-5,553347E-3
-5,229039E-3
-1,366105E-2
-1,625551E-2
-1,333674E-2
-1,657982E-2
-2,079583E-2
-2,209306E-2
-1,495828E-2
-2,014721E-2
-2,922784E-2
-2,760630E-2
-1,982290E-2
-2,793061E-2
-3,052507E-2
-2,760630E-2
-2,533614E-2
-3,279523E-2
-3,052507E-2
-2,630907E-2
-1,884998E-2
-2,468752E-2
-2,955215E-2
-2,695768E-2
-2,695768E-2
-3,084938E-2
-2,793061E-2
-1,852567E-2
-2,014721E-2
-2,793061E-2
-2,274168E-2
-1,463397E-2
-1,366105E-2
-1,528259E-2
-1,106658E-2
-4,580423E-3
-9,769352E-3
-6,201963E-3
3,527280E-3
1,001344E-2
5,797436E-3
2,878663E-3
1,195929E-2
1,974268E-2
1,876976E-2
2,460731E-2
3,401224E-2
3,660671E-2
2,979624E-2
3,725532E-2
4,795749E-2
5,282211E-2
5,055195E-2
5,314642E-2
6,092981E-2
5,768673E-2
5,606519E-2
5,865966E-2
6,547013E-2
6,028120E-2
5,282211E-2
5,606519E-2
5,995689E-2
5,184919E-2
4,925472E-2
5,152488E-2
4,957903E-2
3,628240E-2
3,628240E-2
4,244425E-2
4,244425E-2
3,628240E-2
3,336362E-2
3,433655E-2
3,012054E-2
2,363438E-2
2,849900E-2
3,757963E-2
3,012054E-2
2,201284E-2
2,331007E-2
2,914762E-2
2,590454E-2
2,168853E-2
2,525592E-2
2,817469E-2
1,941838E-2
1,876976E-2
2,298577E-2
2,590454E-2
2,006699E-2
1,520237E-2
1,747253E-2
1,974268E-2
1,325652E-2
1,422945E-2
2,298577E-2
1,876976E-2
9,040517E-3
1,163498E-2
1,552668E-2
1,747253E-2
1,163498E-2
1,195929E-2
1,390514E-2
6,446052E-3
5,148820E-3
1,131067E-2
1,876976E-2
8,391901E-3
2,230047E-3
7,094669E-3
1,098637E-2
4,500204E-3
5,148820E-3
9,689133E-3
9,364825E-3
-1,985958E-3
2,878663E-3
8,391901E-3
8,391901E-3
5,148820E-3
4,824512E-3
6,770361E-3
-3,644176E-4
-3,931807E-3
-1,337342E-3
9,040517E-3
3,527280E-3
-3,931807E-3
2,841986E-4
4,175896E-3
2,841986E-4
-6,887257E-4
2,878663E-3
5,473128E-3
-4,256115E-3
-1,013034E-3
5,148820E-3
6,770361E-3
1,257123E-3
-1,013034E-3
4,500204E-3
4,500204E-3
2,841986E-4
4,500204E-3
1,358083E-2
8,716209E-3
2,878663E-3
7,094669E-3
1,390514E-2
9,040517E-3
1,033775E-2
1,649960E-2
1,876976E-2
1,066206E-2
1,358083E-2
1,909407E-2
2,460731E-2
1,812114E-2
1,649960E-2
2,298577E-2
2,103992E-2
2,006699E-2
2,103992E-2
2,655315E-2
2,298577E-2
1,649960E-2
2,039130E-2
2,849900E-2
2,590454E-2
2,395869E-2
2,622885E-2
2,947193E-2
2,103992E-2
1,909407E-2
2,233715E-2
2,849900E-2
2,233715E-2
1,876976E-2
2,298577E-2
2,395869E-2
1,844545E-2
1,876976E-2
2,136422E-2
2,168853E-2
1,293221E-2
1,293221E-2
1,909407E-2
1,941838E-2
6,770361E-3
2,841986E-4
4,175896E-3
2,554355E-3
-3,644176E-4
1,905739E-3
8,391901E-3
1,257123E-3
-8,472120E-3
-3,607499E-3
1,905739E-3
-1,985958E-3
-3,283190E-3
-3,644176E-4
4,175896E-3
-6,887257E-4
1,905739E-3
6,446052E-3
1,585099E-2
7,418977E-3
4,500204E-3
8,067593E-3
9,040517E-3
5,797436E-3
9,364825E-3
1,747253E-2
1,649960E-2
4,175896E-3
7,418977E-3
1,714822E-2
1,552668E-2
1,131067E-2
1,325652E-2
1,876976E-2
1,131067E-2
1,293221E-2
1,747253E-2
2,720177E-2
2,363438E-2
1,941838E-2
2,298577E-2
2,655315E-2
2,168853E-2
2,395869E-2
2,785039E-2
2,525592E-2
1,552668E-2
1,909407E-2
2,493161E-2
2,817469E-2
2,363438E-2
2,039130E-2
2,298577E-2
1,876976E-2
1,714822E-2
2,039130E-2
2,785039E-2
2,168853E-2
1,585099E-2
1,844545E-2
2,428300E-2
1,974268E-2
1,876976E-2
2,493161E-2
2,331007E-2
1,455375E-2
1,714822E-2
2,298577E-2
2,525592E-2
1,844545E-2
1,812114E-2
2,039130E-2
2,006699E-2
1,682391E-2
1,941838E-2
2,914762E-2
2,590454E-2
1,552668E-2
1,682391E-2
2,428300E-2
2,266146E-2
2,136422E-2
2,493161E-2
2,752608E-2
1,876976E-2
1,844545E-2
2,266146E-2
3,044485E-2
2,266146E-2
1,682391E-2
2,006699E-2
2,298577E-2
1,844545E-2
1,812114E-2
2,428300E-2
2,298577E-2
1,358083E-2
1,649960E-2
2,233715E-2
2,168853E-2
1,747253E-2
1,974268E-2
2,266146E-2
1,585099E-2
1,325652E-2
1,649960E-2
2,558023E-2
1,844545E-2
1,455375E-2
1,812114E-2
2,136422E-2
1,487806E-2
1,682391E-2
2,201284E-2
2,395869E-2
1,325652E-2
1,520237E-2
2,168853E-2
2,298577E-2
1,779684E-2
1,649960E-2
1,941838E-2
1,487806E-2
8,716209E-3
9,689133E-3
1,649960E-2
1,260791E-2
6,121744E-3
8,716209E-3
1,390514E-2
6,121744E-3
4,824512E-3
9,040517E-3
4,824512E-3
-2,274168E-2
-3,993001E-2
-4,090293E-2
-3,603831E-2
-4,155155E-2
-4,641617E-2
-4,511893E-2
-4,998356E-2
-6,068572E-2
-6,360450E-2
-6,036142E-2
-6,295588E-2
-7,106358E-2
-6,490173E-2
-5,387525E-2
-4,998356E-2
-4,447032E-2
-3,538969E-2
-2,436322E-2
-2,501183E-2
-1,625551E-2
-3,931807E-3
6,121744E-3
4,500204E-3
5,473128E-3
1,293221E-2
1,844545E-2
1,649960E-2
1,941838E-2
3,076916E-2
3,012054E-2
2,460731E-2
3,044485E-2
3,920117E-2
3,628240E-2
3,595809E-2
4,211994E-2
4,568733E-2
3,822825E-2
4,147133E-2
4,698456E-2
5,217349E-2
4,536302E-2
4,374148E-2
4,893041E-2
4,730887E-2
4,374148E-2
4,439010E-2
5,249780E-2
5,022765E-2
4,049840E-2
4,536302E-2
5,282211E-2
4,730887E-2
4,244425E-2
4,049840E-2
4,049840E-2
3,336362E-2
3,725532E-2
4,179564E-2
4,633595E-2
3,693101E-2
3,271501E-2
3,433655E-2
3,336362E-2
2,622885E-2
2,266146E-2
2,622885E-2
2,428300E-2
1,649960E-2
2,071561E-2
2,849900E-2
2,493161E-2
2,136422E-2
2,363438E-2
2,655315E-2
1,909407E-2
2,006699E-2
2,622885E-2
3,336362E-2
2,785039E-2
2,622885E-2
3,239070E-2
3,401224E-2
2,882331E-2
3,303932E-2
4,276856E-2
4,017409E-2
3,401224E-2
3,563378E-2
4,114702E-2
3,920117E-2
3,725532E-2
3,920117E-2
4,147133E-2
3,044485E-2
2,849900E-2
3,401224E-2
4,049840E-2
3,498517E-2
2,914762E-2
3,076916E-2
3,433655E-2
2,720177E-2
2,655315E-2
3,239070E-2
2,979624E-2
2,233715E-2
2,428300E-2
2,914762E-2
2,785039E-2
2,590454E-2
2,655315E-2
2,720177E-2
2,136422E-2
1,941838E-2
2,395869E-2
3,076916E-2
2,363438E-2
1,779684E-2
1,941838E-2
2,460731E-2
1,941838E-2
1,844545E-2
2,298577E-2
2,331007E-2
1,487806E-2
1,747253E-2
2,266146E-2
2,590454E-2
2,039130E-2
1,974268E-2
2,363438E-2
1,844545E-2
1,455375E-2
1,812114E-2
2,817469E-2
2,233715E-2
1,552668E-2
1,876976E-2
2,331007E-2
1,844545E-2
1,844545E-2
2,201284E-2
2,331007E-2
1,358083E-2
1,358083E-2
1,909407E-2
2,168853E-2
1,617530E-2
1,520237E-2
1,974268E-2
1,552668E-2
1,131067E-2
1,293221E-2
2,266146E-2
1,779684E-2
6,121744E-3
1,033775E-2
1,617530E-2
1,098637E-2
1,066206E-2
1,390514E-2
1,422945E-2
6,446052E-3
7,094669E-3
1,228360E-2
1,747253E-2
9,364825E-3
6,121744E-3
9,364825E-3
3,851588E-3
-4,904731E-3
-4,904731E-3
2,230047E-3
9,328148E-4
-9,445044E-3
-8,472120E-3
-2,634574E-3
-9,120736E-3
-1,593121E-2
-1,722844E-2
-1,722844E-2
-2,274168E-2
-2,371460E-2
-1,755275E-2
-1,074228E-2
-1,852567E-2
-2,079583E-2
-1,722844E-2
-1,463397E-2
-1,852567E-2
-1,593121E-2
-7,499196E-3
-6,526271E-3
-1,593121E-2
-1,106658E-2
-2,310266E-3
-4,010948E-5
-2,958882E-3
2,841986E-4
3,202971E-3
-1,337342E-3
-6,887257E-4
5,473128E-3
1,520237E-2
1,131067E-2
4,175896E-3
9,689133E-3
1,714822E-2
1,098637E-2
1,260791E-2
1,909407E-2
2,136422E-2
1,260791E-2
1,585099E-2
2,201284E-2
2,785039E-2
2,136422E-2
2,006699E-2
2,493161E-2
2,590454E-2
1,876976E-2
1,812114E-2
2,622885E-2
2,460731E-2
1,455375E-2
1,617530E-2
2,298577E-2
1,844545E-2
1,487806E-2
1,617530E-2
1,682391E-2
9,364825E-3
7,743285E-3
1,066206E-2
1,714822E-2
9,689133E-3
4,824512E-3
9,364825E-3
1,131067E-2
7,743285E-3
7,418977E-3
1,455375E-2
1,228360E-2
4,824512E-3
8,716209E-3
1,293221E-2
1,001344E-2
1,098637E-2
1,390514E-2
1,552668E-2
4,500204E-3
6,121744E-3
1,293221E-2
1,682391E-2
1,131067E-2
9,040517E-3
1,358083E-2
1,585099E-2
1,033775E-2
1,325652E-2
2,071561E-2
2,006699E-2
1,066206E-2
1,585099E-2
2,298577E-2
2,395869E-2
1,812114E-2
1,909407E-2
2,233715E-2
1,747253E-2
1,714822E-2
2,103992E-2
2,752608E-2
2,298577E-2
1,552668E-2
1,649960E-2
2,331007E-2
1,876976E-2
1,487806E-2
2,201284E-2
2,168853E-2
1,131067E-2
1,422945E-2
2,039130E-2
2,103992E-2
1,974268E-2
1,941838E-2
2,201284E-2
1,649960E-2
1,455375E-2
1,812114E-2
2,590454E-2
2,006699E-2
1,455375E-2
1,585099E-2
2,103992E-2
1,195929E-2
4,175896E-3
5,797436E-3
9,040517E-3
2,841986E-4
-2,014721E-2
-5,938849E-2
-7,527959E-2
-7,268512E-2
-6,068572E-2
-5,030786E-2
-4,803771E-2
-4,868632E-2
-4,284878E-2
-4,187585E-2
-5,614541E-2
-7,106358E-2
-6,976635E-2
-5,971280E-2
-5,452387E-2
-4,901063E-2
-4,025431E-2
-2,922784E-2
-2,987645E-2
-2,663337E-2
-2,274168E-2
-2,047152E-2
-3,311954E-2
-3,960570E-2
-3,798416E-2
-3,538969E-2
-3,701123E-2
-3,247092E-2
-2,176875E-2
-1,820136E-2
-2,176875E-2
-1,009366E-2
3,202971E-3
1,066206E-2
1,617530E-2
2,395869E-2
3,271501E-2
3,141778E-2
3,693101E-2
4,406579E-2
5,152488E-2
5,087626E-2
5,022765E-2
5,444365E-2
6,028120E-2
5,574088E-2
5,898396E-2
6,514582E-2
6,709167E-2
5,768673E-2
6,255135E-2
6,936182E-2
6,806459E-2
6,482151E-2
6,579443E-2
6,741597E-2
6,028120E-2
6,092981E-2
6,287566E-2
6,774028E-2
6,060550E-2
5,509227E-2
5,703812E-2
6,060550E-2
5,541658E-2
5,541658E-2
5,963258E-2
5,930827E-2
5,184919E-2
5,379503E-2
5,801104E-2
5,671381E-2
5,282211E-2
5,314642E-2
5,574088E-2
4,990334E-2
4,763318E-2
5,152488E-2
6,060550E-2
5,249780E-2
4,730887E-2
4,828180E-2
5,087626E-2
4,439010E-2
4,439010E-2
5,184919E-2
4,957903E-2
3,855255E-2
4,179564E-2
4,860611E-2
4,763318E-2
4,406579E-2
4,082271E-2
4,374148E-2
3,887686E-2
3,433655E-2
3,466086E-2
4,406579E-2
3,822825E-2
3,174208E-2
3,303932E-2
3,822825E-2
3,239070E-2
2,882331E-2
3,109347E-2
2,687746E-2
1,585099E-2
1,649960E-2
1,649960E-2
7,094669E-3
-4,580423E-3
-1,236382E-2
-1,528259E-2
-2,468752E-2
-2,825491E-2
-2,825491E-2
-2,403891E-2
-3,506538E-2
-4,674048E-2
-4,706478E-2
-4,252447E-2
-4,706478E-2
-4,706478E-2
-4,090293E-2
-3,668692E-2
-4,252447E-2
-3,603831E-2
-2,371460E-2
-1,852567E-2
-1,982290E-2
-1,625551E-2
-1,041797E-2
-1,009366E-2
-9,769352E-3
-5,229039E-3
5,148820E-3
4,500204E-3
-3,283190E-3
1,581431E-3
9,689133E-3
6,770361E-3
7,743285E-3
1,325652E-2
1,747253E-2
8,716209E-3
1,163498E-2
1,747253E-2
2,395869E-2
1,747253E-2
1,487806E-2
1,747253E-2
1,909407E-2
1,552668E-2
2,006699E-2
2,720177E-2
2,590454E-2
1,682391E-2
2,103992E-2
2,979624E-2
2,687746E-2
2,298577E-2
2,622885E-2
3,044485E-2
2,558023E-2
2,817469E-2
3,271501E-2
3,855255E-2
3,206639E-2
2,590454E-2
2,979624E-2
3,433655E-2
2,947193E-2
3,044485E-2
3,595809E-2
3,628240E-2
2,752608E-2
2,947193E-2
3,660671E-2
3,595809E-2
3,012054E-2
2,882331E-2
3,109347E-2
2,590454E-2
2,331007E-2
2,687746E-2
3,401224E-2
2,785039E-2
2,428300E-2
2,558023E-2
3,174208E-2
2,460731E-2
2,266146E-2
2,622885E-2
2,655315E-2
1,552668E-2
2,006699E-2
2,590454E-2
2,882331E-2
2,201284E-2
1,876976E-2
2,363438E-2
1,941838E-2
1,455375E-2
1,909407E-2
2,558023E-2
2,136422E-2
1,228360E-2
1,844545E-2
2,266146E-2
1,455375E-2
1,487806E-2
1,876976E-2
2,136422E-2
1,260791E-2
1,195929E-2
1,455375E-2
1,974268E-2
1,325652E-2
1,131067E-2
1,293221E-2
1,163498E-2
7,743285E-3
8,391901E-3
1,714822E-2
1,422945E-2
2,878663E-3
7,094669E-3
1,390514E-2
1,195929E-2
9,364825E-3
1,195929E-2
1,552668E-2
7,418977E-3
7,418977E-3
1,520237E-2
1,941838E-2
1,131067E-2
1,001344E-2
1,390514E-2
1,487806E-2
1,098637E-2
1,390514E-2
2,071561E-2
1,747253E-2
8,067593E-3
1,098637E-2
1,876976E-2
1,585099E-2
1,098637E-2
1,455375E-2
1,941838E-2
1,131067E-2
1,001344E-2
1,325652E-2
1,909407E-2
1,390514E-2
7,743285E-3
8,391901E-3
1,066206E-2
5,473128E-3
7,418977E-3
1,325652E-2
1,131067E-2
3,202971E-3
5,797436E-3
1,098637E-2
8,716209E-3
5,148820E-3
6,446052E-3
9,689133E-3
4,500204E-3
4,175896E-3
9,040517E-3
1,779684E-2
1,098637E-2
6,121744E-3
9,364825E-3
1,358083E-2
9,040517E-3
1,033775E-2
1,747253E-2
1,941838E-2
1,033775E-2
1,552668E-2
2,201284E-2
2,298577E-2
1,909407E-2
2,006699E-2
2,395869E-2
2,071561E-2
1,876976E-2
2,558023E-2
3,563378E-2
3,141778E-2
2,460731E-2
2,947193E-2
3,368793E-2
3,012054E-2
3,239070E-2
3,952548E-2
4,211994E-2
3,498517E-2
3,660671E-2
4,406579E-2
4,568733E-2
4,341718E-2
4,568733E-2
5,087626E-2
4,471441E-2
4,633595E-2
5,217349E-2
5,833535E-2
5,476796E-2
5,055195E-2
5,671381E-2
6,060550E-2
5,574088E-2
5,930827E-2
6,741597E-2
6,838890E-2
5,995689E-2
6,352428E-2
7,065906E-2
7,390214E-2
7,033475E-2
7,001044E-2
7,487506E-2
7,163198E-2
6,936182E-2
7,422644E-2
8,428000E-2
8,071261E-2
7,292921E-2
7,649660E-2
8,557723E-2
8,103691E-2
7,973968E-2
8,492861E-2
8,784739E-2
7,876676E-2
8,006399E-2
8,784739E-2
9,173908E-2
8,590154E-2
8,525292E-2
8,687446E-2
8,103691E-2
7,909107E-2
8,168553E-2
8,914462E-2
8,525292E-2
7,746953E-2
7,876676E-2
8,395569E-2
8,103691E-2
7,649660E-2
7,876676E-2
8,103691E-2
7,130767E-2
7,228060E-2
7,779383E-2
8,298276E-2
7,357783E-2
7,001044E-2
7,195629E-2
7,519937E-2
6,968613E-2
6,871321E-2
7,552368E-2
7,260490E-2
6,157843E-2
6,384859E-2
6,774028E-2
6,644305E-2
6,157843E-2
6,092981E-2
6,352428E-2
5,606519E-2
5,152488E-2
5,379503E-2
5,995689E-2
5,217349E-2
4,309287E-2
4,763318E-2
5,314642E-2
4,730887E-2
4,763318E-2
4,893041E-2
4,860611E-2
3,693101E-2
3,725532E-2
4,179564E-2
4,503872E-2
3,628240E-2
3,368793E-2
3,595809E-2
3,271501E-2
2,785039E-2
2,590454E-2
3,206639E-2
2,687746E-2
1,747253E-2
1,941838E-2
2,428300E-2
1,876976E-2
1,617530E-2
1,649960E-2
1,909407E-2
9,689133E-3
9,689133E-3
1,325652E-2
1,617530E-2
1,001344E-2
7,743285E-3
1,131067E-2
7,094669E-3
1,257123E-3
5,797436E-3
1,228360E-2
6,446052E-3
-5,229039E-3
-3,283190E-3
3,527280E-3
-3,644176E-4
-4,256115E-3
-2,310266E-3
-1,337342E-3
-1,041797E-2
-1,074228E-2
-6,850580E-3
-1,661650E-3
-1,203951E-2
-1,820136E-2
-1,625551E-2
-1,528259E-2
-2,403891E-2
-2,403891E-2
-1,982290E-2
-2,857922E-2
-4,414601E-2
-4,025431E-2
-3,311954E-2
-3,506538E-2
-3,993001E-2
-3,960570E-2
-3,863277E-2
-4,576755E-2
-4,609186E-2
-4,122724E-2
-3,376815E-2
-3,928139E-2
-4,349739E-2
-4,025431E-2
-3,084938E-2
-3,084938E-2
-2,890353E-2
-2,144444E-2
-2,112014E-2
-2,793061E-2
-2,436322E-2
-1,949860E-2
-1,657982E-2
-2,014721E-2
-1,917429E-2
-1,560690E-2
-1,949860E-2
-2,014721E-2
-1,463397E-2
-6,201963E-3
-1,236382E-2
-1,657982E-2
-1,236382E-2
-6,850580E-3
-1,106658E-2
-1,171520E-2
-6,201963E-3
-3,931807E-3
-1,333674E-2
-1,074228E-2
-3,931807E-3
-1,013034E-3
-8,472120E-3
-1,171520E-2
-9,445044E-3
-1,333674E-2
-1,463397E-2
-1,139089E-2
-5,229039E-3
-1,009366E-2
-1,593121E-2
-1,301243E-2
-8,147812E-3
-1,463397E-2
-1,560690E-2
-9,120736E-3
-7,174888E-3
-1,755275E-2
-1,463397E-2
-6,526271E-3
-4,580423E-3
-7,499196E-3
-8,796428E-3
-4,904731E-3
-6,850580E-3
-7,174888E-3
-3,607499E-3
4,175896E-3
1,905739E-3
-3,931807E-3
-1,985958E-3
5,148820E-3
1,905739E-3
1,257123E-3
5,473128E-3
7,418977E-3
-1,337342E-3
-4,010948E-5
7,094669E-3
9,689133E-3
3,527280E-3
1,257123E-3
3,527280E-3
4,175896E-3
-4,010948E-5
2,230047E-3
9,689133E-3
7,743285E-3
-4,010948E-5
2,878663E-3
7,094669E-3
4,175896E-3
5,797436E-3
8,067593E-3
1,228360E-2
4,175896E-3
3,527280E-3
9,689133E-3
1,585099E-2
8,716209E-3
6,770361E-3
8,391901E-3
1,228360E-2
7,094669E-3
6,446052E-3
1,390514E-2
1,422945E-2
3,851588E-3
8,391901E-3
1,131067E-2
5,473128E-3
-9,445044E-3
-1,333674E-2
-1,139089E-2
-1,884998E-2
-2,112014E-2
-1,820136E-2
-1,301243E-2
-2,274168E-2
-3,279523E-2
-3,117369E-2
-2,793061E-2
-3,376815E-2
-3,182230E-2
-2,533614E-2
-2,144444E-2
-2,922784E-2
-2,468752E-2
-1,366105E-2
-8,472120E-3
-9,120736E-3
-8,472120E-3
-3,644176E-4
-6,526271E-3
-1,949860E-2
-2,079583E-2
-9,769352E-3
-1,009366E-2
-1,463397E-2
-9,769352E-3
-7,174888E-3
-1,366105E-2
-1,690413E-2
-1,268813E-2
-1,106658E-2
-1,787705E-2
-1,528259E-2
-8,796428E-3
-1,337342E-3
-4,904731E-3
-1,337342E-3
5,148820E-3
7,094669E-3
5,797436E-3
1,163498E-2
1,909407E-2
1,812114E-2
1,033775E-2
1,649960E-2
2,720177E-2
2,266146E-2
2,136422E-2
2,622885E-2
3,012054E-2
2,168853E-2
2,298577E-2
2,849900E-2
3,530947E-2
2,882331E-2
2,525592E-2
2,979624E-2
3,466086E-2
2,979624E-2
3,271501E-2
4,017409E-2
3,595809E-2
2,720177E-2
2,914762E-2
3,563378E-2
3,660671E-2
3,530947E-2
3,433655E-2
3,595809E-2
3,239070E-2
2,720177E-2
3,109347E-2
3,952548E-2
3,595809E-2
2,849900E-2
3,012054E-2
3,790394E-2
3,044485E-2
2,428300E-2
2,590454E-2
2,622885E-2
1,617530E-2
1,909407E-2
2,201284E-2
2,525592E-2
1,585099E-2
1,098637E-2
1,358083E-2
1,487806E-2
9,040517E-3
9,364825E-3
1,487806E-2
1,195929E-2
3,527280E-3
8,067593E-3
1,422945E-2
1,487806E-2
1,131067E-2
8,716209E-3
1,520237E-2
9,040517E-3
8,067593E-3
1,033775E-2
1,844545E-2
1,358083E-2
8,067593E-3
1,131067E-2
1,520237E-2
9,364825E-3
9,040517E-3
1,682391E-2
1,844545E-2
8,716209E-3
1,293221E-2
2,071561E-2
1,909407E-2
1,390514E-2
1,358083E-2
1,876976E-2
1,422945E-2
1,195929E-2
1,293221E-2
2,136422E-2
1,747253E-2
9,689133E-3
1,455375E-2
2,039130E-2
1,487806E-2
1,617530E-2
1,812114E-2
2,103992E-2
1,098637E-2
1,098637E-2
1,779684E-2
2,395869E-2
1,747253E-2
1,714822E-2
2,006699E-2
1,844545E-2
1,422945E-2
1,747253E-2
2,266146E-2
2,039130E-2
1,390514E-2
1,455375E-2
2,460731E-2
2,136422E-2
1,812114E-2
2,039130E-2
2,201284E-2
1,585099E-2
1,682391E-2
2,006699E-2
2,590454E-2
1,974268E-2
1,422945E-2
1,876976E-2
2,006699E-2
1,455375E-2
1,585099E-2
2,233715E-2
1,974268E-2
1,195929E-2
1,358083E-2
2,039130E-2
1,812114E-2
1,390514E-2
1,779684E-2
2,071561E-2
1,033775E-2
1,098637E-2
1,390514E-2
1,876976E-2
1,325652E-2
9,364825E-3
1,195929E-2
1,260791E-2
4,824512E-3
3,527280E-3
9,040517E-3
6,770361E-3
-2,958882E-3
-6,887257E-4
4,500204E-3
4,824512E-3
-4,010948E-5
2,841986E-4
3,202971E-3
-3,283190E-3
-2,634574E-3
1,905739E-3
1,001344E-2
3,202971E-3
6,085067E-4
4,824512E-3
1,033775E-2
8,067593E-3
9,040517E-3
1,617530E-2
1,714822E-2
6,770361E-3
1,001344E-2
1,617530E-2
1,682391E-2
1,163498E-2
1,098637E-2
1,552668E-2
1,163498E-2
8,716209E-3
1,066206E-2
1,876976E-2
1,325652E-2
5,797436E-3
1,163498E-2
1,714822E-2
1,033775E-2
1,098637E-2
1,325652E-2
1,390514E-2
5,797436E-3
6,121744E-3
1,033775E-2
1,358083E-2
7,094669E-3
4,824512E-3
6,446052E-3
5,473128E-3
3,851588E-3
6,770361E-3
1,260791E-2
7,743285E-3
3,527280E-3
5,797436E-3
1,260791E-2
6,446052E-3
5,797436E-3
8,716209E-3
1,195929E-2
4,500204E-3
9,040517E-3
1,293221E-2
1,649960E-2
1,001344E-2
7,743285E-3
1,098637E-2
8,067593E-3
2,230047E-3
5,473128E-3
1,390514E-2
1,066206E-2
9,328148E-4
1,581431E-3
7,094669E-3
6,446052E-3
5,148820E-3
7,418977E-3
1,195929E-2
3,851588E-3
3,202971E-3
8,391901E-3
1,520237E-2
1,033775E-2
9,689133E-3
1,325652E-2
1,520237E-2
1,195929E-2
1,325652E-2
2,331007E-2
2,331007E-2
1,293221E-2
1,812114E-2
2,590454E-2
2,655315E-2
2,233715E-2
2,039130E-2
1,974268E-2
1,487806E-2
1,390514E-2
1,585099E-2
2,331007E-2
1,812114E-2
1,293221E-2
1,520237E-2
1,909407E-2
1,260791E-2
1,325652E-2
1,844545E-2
1,909407E-2
8,391901E-3
1,033775E-2
1,812114E-2
2,201284E-2
2,039130E-2
1,649960E-2
2,006699E-2
1,941838E-2
1,487806E-2
1,682391E-2
2,493161E-2
2,395869E-2
1,520237E-2
1,876976E-2
2,395869E-2
2,006699E-2
1,876976E-2
2,331007E-2
2,363438E-2
1,682391E-2
1,747253E-2
2,103992E-2
2,752608E-2
2,039130E-2
1,455375E-2
1,876976E-2
2,103992E-2
1,487806E-2
1,747253E-2
2,201284E-2
2,103992E-2
9,040517E-3
5,148820E-3
9,689133E-3
9,328148E-4
-9,120736E-3
-1,171520E-2
-9,445044E-3
-1,755275E-2
-2,112014E-2
-1,982290E-2
-1,657982E-2
-2,566045E-2
-3,344384E-2
-3,247092E-2
-2,728199E-2
-3,149799E-2
-2,987645E-2
-2,274168E-2
-2,014721E-2
-2,793061E-2
-2,306598E-2
-1,495828E-2
-8,796428E-3
-1,203951E-2
-1,139089E-2
-5,229039E-3
-5,877655E-3
-1,041797E-2
-7,174888E-3
2,554355E-3
-4,010948E-5
-7,499196E-3
-5,229039E-3
1,905739E-3
2,554355E-3
1,581431E-3
6,446052E-3
1,098637E-2
4,500204E-3
5,797436E-3
1,195929E-2
1,747253E-2
1,228360E-2
9,689133E-3
1,195929E-2
1,487806E-2
1,293221E-2
1,422945E-2
2,395869E-2
2,136422E-2
1,195929E-2
1,649960E-2
2,363438E-2
2,168853E-2
1,747253E-2
1,974268E-2
2,298577E-2
1,649960E-2
1,714822E-2
2,331007E-2
2,947193E-2
2,201284E-2
1,714822E-2
2,201284E-2
2,460731E-2
1,941838E-2
2,103992E-2
2,590454E-2
2,655315E-2
1,747253E-2
2,039130E-2
2,622885E-2
2,590454E-2
2,006699E-2
1,974268E-2
2,363438E-2
1,909407E-2
1,422945E-2
-1,528259E-2
-4,544324E-2
-5,873987E-2
-6,230726E-2
-5,225371E-2
-4,674048E-2
-5,582110E-2
-6,684758E-2
-7,268512E-2
-7,884698E-2
-9,344084E-2
-9,441377E-2
-8,565745E-2
-7,592820E-2
-7,398236E-2
-6,814481E-2
-5,355095E-2
-4,057862E-2
-3,571400E-2
-2,274168E-2
-6,526271E-3
-4,010948E-5
-1,337342E-3
4,175896E-3
1,812114E-2
2,103992E-2
2,039130E-2
2,785039E-2
3,336362E-2
2,849900E-2
3,401224E-2
4,147133E-2
4,828180E-2
4,503872E-2
4,374148E-2
5,217349E-2
5,671381E-2
5,411934E-2
5,736242E-2
6,644305E-2
6,644305E-2
5,768673E-2
6,060550E-2
6,871321E-2
6,968613E-2
6,514582E-2
6,514582E-2
6,741597E-2
6,449720E-2
6,092981E-2
6,611874E-2
7,455075E-2
6,806459E-2
5,963258E-2
6,319997E-2
6,838890E-2
6,287566E-2
5,995689E-2
6,222705E-2
6,319997E-2
5,249780E-2
5,411934E-2
6,060550E-2
6,352428E-2
5,606519E-2
5,087626E-2
5,152488E-2
4,925472E-2
4,536302E-2
4,601164E-2
5,217349E-2
4,828180E-2
3,887686E-2
4,244425E-2
4,893041E-2
4,309287E-2
4,082271E-2
4,309287E-2
4,503872E-2
3,336362E-2
3,498517E-2
3,822825E-2
4,244425E-2
3,433655E-2
3,012054E-2
3,433655E-2
3,628240E-2
2,849900E-2
2,752608E-2
3,401224E-2
3,336362E-2
2,428300E-2
2,655315E-2
3,303932E-2
3,044485E-2
2,622885E-2
2,882331E-2
3,141778E-2
2,363438E-2
2,331007E-2
2,752608E-2
3,368793E-2
2,947193E-2
2,266146E-2
2,395869E-2
2,428300E-2
1,876976E-2
1,974268E-2
2,363438E-2
1,649960E-2
1,257123E-3
1,257123E-3
5,473128E-3
-2,310266E-3
-1,625551E-2
-2,501183E-2
-2,436322E-2
-3,182230E-2
-3,701123E-2
-3,441677E-2
-2,630907E-2
-3,149799E-2
-3,571400E-2
-2,857922E-2
-2,176875E-2
-2,047152E-2
-8,796428E-3
1,163498E-2
3,271501E-2
4,893041E-2
7,260490E-2
8,752308E-2
8,525292E-2
7,260490E-2
7,260490E-2
7,033475E-2
6,449720E-2
5,703812E-2
5,217349E-2
5,347073E-2
3,595809E-2
1,552668E-2
7,418977E-3
-3,931807E-3
-2,793061E-2
-4,284878E-2
-4,998356E-2
-5,290233E-2
-6,360450E-2
-6,360450E-2
-5,582110E-2
-4,641617E-2
-4,771340E-2
-4,187585E-2
-2,922784E-2
-2,209306E-2
-1,755275E-2
-9,445044E-3
7,094669E-3
9,040517E-3
5,148820E-3
1,195929E-2
2,233715E-2
2,071561E-2
1,422945E-2
1,487806E-2
1,001344E-2
-1,106658E-2
-1,982290E-2
-2,112014E-2
-1,528259E-2
-2,176875E-2
-3,279523E-2
-3,311954E-2
-3,441677E-2
-4,479463E-2
-4,965925E-2
-4,836202E-2
-4,868632E-2
-5,776695E-2
-5,387525E-2
-3,993001E-2
-3,311954E-2
-3,020076E-2
-2,274168E-2
-1,820136E-2
-2,241737E-2
-1,625551E-2
-5,553347E-3
7,743285E-3
9,364825E-3
7,094669E-3
1,747253E-2
2,687746E-2
2,039130E-2
2,201284E-2
3,109347E-2
3,563378E-2
2,849900E-2
3,595809E-2
4,633595E-2
5,152488E-2
4,957903E-2
5,055195E-2
5,541658E-2
5,411934E-2
5,282211E-2
5,541658E-2
6,352428E-2
6,060550E-2
5,379503E-2
5,638950E-2
6,384859E-2
5,995689E-2
5,833535E-2
6,125412E-2
6,319997E-2
5,638950E-2
5,736242E-2
6,125412E-2
6,644305E-2
5,963258E-2
5,801104E-2
5,865966E-2
5,768673E-2
5,152488E-2
5,282211E-2
6,092981E-2
5,768673E-2
4,763318E-2
5,055195E-2
5,509227E-2
5,249780E-2
4,698456E-2
4,763318E-2
5,152488E-2
4,341718E-2
4,082271E-2
4,439010E-2
5,184919E-2
4,406579E-2
3,757963E-2
4,049840E-2
4,244425E-2
3,530947E-2
3,271501E-2
3,822825E-2
3,693101E-2
2,752608E-2
2,590454E-2
2,525592E-2
1,876976E-2
1,455375E-2
1,844545E-2
2,914762E-2
4,374148E-2
7,844245E-2
1,248185E-1
1,896801E-1
2,834052E-1
4,173444E-1
5,820929E-1
7,552735E-1
8,956989E-1
9,881267E-1
1,025422E+0
9,897482E-1
8,684570E-1
7,166808E-1
5,999299E-1
5,126910E-1
4,131284E-1
2,960532E-1
1,682758E-1
1,455375E-2
-1,745179E-1
-3,885612E-1
-6,087664E-1
-8,166479E-1
-9,820450E-1
-1,087769E+0
-1,143226E+0
-1,163982E+0
-1,136416E+0
-1,066365E+0
-9,706942E-1
-8,701587E-1
-7,465973E-1
-6,243332E-1
-5,130955E-1
-4,213163E-1
-3,386178E-1
-2,649998E-1
-2,088945E-1
-1,677074E-1
-1,330064E-1
-9,895408E-2
-7,852267E-2
-6,652327E-2
-4,447032E-2
-1,820136E-2
-4,904731E-3
1,098637E-2
2,979624E-2
4,666026E-2
5,282211E-2
6,644305E-2
8,492861E-2
1,008197E-1
1,040628E-1
1,082788E-1
1,141163E-1
1,167108E-1
1,160622E-1
1,199539E-1
1,283859E-1
1,261157E-1
1,183323E-1
1,212511E-1
1,241699E-1
1,212511E-1
1,154136E-1
1,160622E-1
1,183323E-1
1,095760E-1
1,079545E-1
1,111976E-1
1,173594E-1
1,079545E-1
1,027656E-1
1,034142E-1
1,030899E-1
9,498216E-2
9,336062E-2
9,887386E-2
9,530647E-2
8,168553E-2
8,168553E-2
8,136122E-2
7,552368E-2
6,741597E-2
6,644305E-2
6,806459E-2
5,898396E-2
5,217349E-2
4,925472E-2
5,509227E-2
4,568733E-2
3,693101E-2
3,920117E-2
4,147133E-2
3,530947E-2
3,595809E-2
4,017409E-2
4,082271E-2
2,947193E-2
2,720177E-2
3,303932E-2
3,725532E-2
3,303932E-2
3,206639E-2
3,725532E-2
3,401224E-2
2,785039E-2
2,979624E-2
3,595809E-2
3,336362E-2
2,817469E-2
3,076916E-2
3,887686E-2
3,271501E-2
3,206639E-2
3,693101E-2
4,049840E-2
3,044485E-2
3,271501E-2
3,855255E-2
3,855255E-2
2,006699E-2
1,487806E-2
2,201284E-2
2,168853E-2
1,812114E-2
2,006699E-2
2,720177E-2
2,103992E-2
1,131067E-2
1,293221E-2
1,974268E-2
1,682391E-2
1,455375E-2
1,909407E-2
2,558023E-2
1,909407E-2
2,331007E-2
3,141778E-2
3,693101E-2
3,401224E-2
3,368793E-2
3,368793E-2
3,628240E-2
3,336362E-2
3,433655E-2
4,503872E-2
4,406579E-2
3,628240E-2
4,017409E-2
4,439010E-2
4,276856E-2
4,049840E-2
4,276856E-2
4,471441E-2
3,984979E-2
4,244425E-2
4,698456E-2
5,347073E-2
4,536302E-2
3,790394E-2
4,309287E-2
4,471441E-2
4,082271E-2
4,179564E-2
4,601164E-2
4,698456E-2
3,466086E-2
3,725532E-2
4,471441E-2
4,666026E-2
3,952548E-2
3,984979E-2
4,179564E-2
3,660671E-2
3,303932E-2
3,563378E-2
4,211994E-2
3,790394E-2
3,012054E-2
3,433655E-2
3,952548E-2
3,466086E-2
3,368793E-2
3,693101E-2
3,790394E-2
2,395869E-2
1,552668E-2
1,358083E-2
1,876976E-2
1,422945E-2
9,364825E-3
1,228360E-2
1,098637E-2
1,581431E-3
2,230047E-3
7,418977E-3
1,905739E-3
-8,147812E-3
-3,283190E-3
4,500204E-3
4,500204E-3
4,500204E-3
7,418977E-3
1,195929E-2
5,473128E-3
6,121744E-3
1,358083E-2
2,168853E-2
1,422945E-2
8,716209E-3
1,260791E-2
1,649960E-2
1,131067E-2
1,293221E-2
1,714822E-2
1,552668E-2
7,094669E-3
1,131067E-2
1,585099E-2
1,552668E-2
1,163498E-2
1,325652E-2
1,585099E-2
7,094669E-3
2,554355E-3
2,878663E-3
8,067593E-3
3,202971E-3
-3,607499E-3
-6,526271E-3
-3,283190E-3
-1,171520E-2
-1,366105E-2
-7,499196E-3
-7,499196E-3
-1,625551E-2
-1,333674E-2
-9,769352E-3
-6,526271E-3
-1,657982E-2
-2,436322E-2
-2,112014E-2
-2,241737E-2
-2,209306E-2
-1,463397E-2
-4,580423E-3
-1,074228E-2
-1,917429E-2
-1,528259E-2
-8,796428E-3
-9,769352E-3
-1,106658E-2
-6,201963E-3
-1,661650E-3
-8,147812E-3
-3,931807E-3
5,797436E-3
1,228360E-2
9,040517E-3
8,391901E-3
3,527280E-3
-2,825491E-2
-5,549679E-2
-5,938849E-2
-4,674048E-2
-4,771340E-2
-5,841557E-2
-5,938849E-2
-6,328019E-2
-7,430666E-2
-8,241437E-2
-8,630606E-2
-8,760330E-2
-9,895408E-2
-9,765685E-2
-8,533314E-2
-6,717189E-2
-6,165865E-2
-5,614541E-2
-4,349739E-2
-3,668692E-2
-4,155155E-2
-3,798416E-2
-2,306598E-2
-1,463397E-2
-1,884998E-2
-1,106658E-2
2,841986E-4
5,473128E-3
7,094669E-3
1,066206E-2
1,844545E-2
1,649960E-2
1,974268E-2
3,012054E-2
4,439010E-2
4,309287E-2
4,179564E-2
5,120057E-2
5,865966E-2
5,736242E-2
5,995689E-2
6,417289E-2
6,741597E-2
6,092981E-2
6,352428E-2
6,968613E-2
7,357783E-2
6,774028E-2
6,644305E-2
6,968613E-2
7,033475E-2
6,417289E-2
6,676736E-2
7,487506E-2
7,033475E-2
6,190274E-2
6,352428E-2
7,130767E-2
6,547013E-2
6,319997E-2
6,644305E-2
6,644305E-2
5,703812E-2
5,671381E-2
5,865966E-2
6,417289E-2
5,768673E-2
4,990334E-2
5,379503E-2
5,541658E-2
5,055195E-2
4,925472E-2
5,347073E-2
4,925472E-2
3,855255E-2
3,855255E-2
4,374148E-2
4,309287E-2
3,790394E-2
2,947193E-2
2,136422E-2
8,391901E-3
9,689133E-3
1,552668E-2
1,747253E-2
6,121744E-3
-1,661650E-3
-2,958882E-3
-6,201963E-3
-1,495828E-2
-1,657982E-2
-1,009366E-2
-1,593121E-2
-2,825491E-2
-2,533614E-2
-2,047152E-2
-2,047152E-2
-2,014721E-2
-2,079583E-2
-1,625551E-2
-2,209306E-2
-1,982290E-2
-1,625551E-2
-7,499196E-3
-1,106658E-2
-1,430967E-2
-1,398536E-2
-1,074228E-2
-1,009366E-2
-2,958882E-3
8,067593E-3
1,455375E-2
1,066206E-2
1,682391E-2
2,752608E-2
3,433655E-2
3,466086E-2
3,725532E-2
4,341718E-2
4,601164E-2
4,860611E-2
5,638950E-2
6,514582E-2
6,482151E-2
5,833535E-2
6,287566E-2
6,644305E-2
6,287566E-2
5,963258E-2
6,092981E-2
6,125412E-2
5,022765E-2
4,957903E-2
5,249780E-2
5,282211E-2
4,309287E-2
3,887686E-2
4,017409E-2
3,628240E-2
3,109347E-2
3,239070E-2
3,725532E-2
3,076916E-2
2,201284E-2
2,331007E-2
2,914762E-2
1,325652E-2
-3,283190E-3
-1,074228E-2
-1,333674E-2
-2,306598E-2
-2,241737E-2
-2,468752E-2
-2,403891E-2
-3,571400E-2
-4,576755E-2
-4,544324E-2
-4,836202E-2
-5,484818E-2
-5,290233E-2
-4,349739E-2
-4,025431E-2
-4,317309E-2
-3,603831E-2
-2,371460E-2
-1,884998E-2
-1,657982E-2
-9,120736E-3
2,841986E-4
6,085067E-4
4,500204E-3
1,293221E-2
2,298577E-2
2,103992E-2
1,909407E-2
2,395869E-2
3,271501E-2
3,044485E-2
3,336362E-2
3,855255E-2
4,179564E-2
3,368793E-2
3,822825E-2
4,374148E-2
4,601164E-2
4,114702E-2
4,049840E-2
4,471441E-2
4,114702E-2
3,920117E-2
4,276856E-2
5,055195E-2
4,503872E-2
3,790394E-2
3,920117E-2
4,471441E-2
4,049840E-2
3,822825E-2
4,179564E-2
4,341718E-2
3,303932E-2
3,141778E-2
3,757963E-2
4,406579E-2
3,368793E-2
1,779684E-2
1,195929E-2
1,358083E-2
8,067593E-3
4,824512E-3
7,094669E-3
7,418977E-3
-5,553347E-3
-5,877655E-3
-3,931807E-3
-4,580423E-3
-1,041797E-2
-1,171520E-2
-9,120736E-3
-1,074228E-2
-1,171520E-2
-6,526271E-3
5,797436E-3
3,527280E-3
-6,887257E-4
4,824512E-3
1,455375E-2
1,293221E-2
1,390514E-2
1,682391E-2
2,071561E-2
1,325652E-2
1,585099E-2
2,266146E-2
2,395869E-2
1,520237E-2
1,195929E-2
1,682391E-2
1,909407E-2
1,649960E-2
1,682391E-2
2,525592E-2
1,844545E-2
1,066206E-2
1,487806E-2
2,103992E-2
1,909407E-2
1,682391E-2
1,974268E-2
2,233715E-2
1,520237E-2
1,552668E-2
2,136422E-2
2,882331E-2
2,331007E-2
1,844545E-2
2,363438E-2
2,687746E-2
2,168853E-2
2,266146E-2
2,817469E-2
2,720177E-2
1,941838E-2
2,103992E-2
2,817469E-2
2,849900E-2
2,525592E-2
2,590454E-2
2,882331E-2
2,331007E-2
2,136422E-2
2,331007E-2
3,109347E-2
2,525592E-2
2,136422E-2
2,655315E-2
2,947193E-2
2,558023E-2
2,720177E-2
3,206639E-2
3,239070E-2
2,168853E-2
2,720177E-2
3,498517E-2
3,368793E-2
2,947193E-2
3,271501E-2
3,303932E-2
2,525592E-2
2,395869E-2
2,882331E-2
3,498517E-2
2,882331E-2
2,201284E-2
2,460731E-2
2,817469E-2
2,363438E-2
2,233715E-2
2,720177E-2
2,979624E-2
1,974268E-2
2,136422E-2
2,525592E-2
2,979624E-2
2,331007E-2
2,071561E-2
2,525592E-2
2,071561E-2
1,747253E-2
2,039130E-2
2,687746E-2
1,520237E-2
3,202971E-3
4,500204E-3
9,364825E-3
2,878663E-3
9,328148E-4
3,851588E-3
3,527280E-3
-8,472120E-3
-2,144444E-2
-6,944204E-2
-9,571100E-2
-9,992700E-2
-9,538669E-2
-8,922484E-2
-9,376515E-2
-1,047916E-1
-1,116021E-1
-1,125750E-1
-1,226286E-1
-1,336550E-1
-1,291147E-1
-1,180883E-1
-1,125750E-1
-1,038187E-1
-8,922484E-2
-7,203651E-2
-6,490173E-2
-5,095648E-2
-3,311954E-2
-1,560690E-2
-1,301243E-2
-9,120736E-3
-4,010948E-5
9,040517E-3
8,391901E-3
1,260791E-2
2,460731E-2
2,817469E-2
2,006699E-2
2,752608E-2
3,628240E-2
3,984979E-2
3,563378E-2
3,725532E-2
4,471441E-2
4,179564E-2
4,147133E-2
4,503872E-2
5,671381E-2
5,087626E-2
4,601164E-2
5,249780E-2
5,703812E-2
5,152488E-2
5,379503E-2
5,671381E-2
5,995689E-2
5,184919E-2
5,249780E-2
5,768673E-2
6,352428E-2
5,768673E-2
5,476796E-2
5,671381E-2
5,833535E-2
5,541658E-2
5,541658E-2
6,190274E-2
5,930827E-2
4,730887E-2
4,698456E-2
5,411934E-2
5,379503E-2
4,925472E-2
4,893041E-2
5,347073E-2
4,503872E-2
4,211994E-2
4,503872E-2
5,282211E-2
4,763318E-2
3,984979E-2
4,536302E-2
4,990334E-2
4,439010E-2
4,698456E-2
5,087626E-2
4,957903E-2
4,017409E-2
4,276856E-2
5,152488E-2
5,347073E-2
4,795749E-2
4,633595E-2
4,893041E-2
4,309287E-2
3,628240E-2
3,822825E-2
4,601164E-2
3,952548E-2
3,303932E-2
3,433655E-2
4,082271E-2
3,336362E-2
3,109347E-2
3,044485E-2
1,714822E-2
6,085067E-4
2,878663E-3
7,094669E-3
1,001344E-2
2,878663E-3
-4,580423E-3
-3,607499E-3
-6,850580E-3
-1,463397E-2
-1,560690E-2
-1,139089E-2
-1,301243E-2
-2,144444E-2
-1,528259E-2
-5,229039E-3
-5,229039E-3
-7,823504E-3
-3,931807E-3
1,905739E-3
-2,634574E-3
-1,661650E-3
4,500204E-3
1,293221E-2
8,067593E-3
1,581431E-3
7,094669E-3
1,293221E-2
8,716209E-3
1,033775E-2
1,747253E-2
1,747253E-2
8,716209E-3
1,325652E-2
2,071561E-2
2,493161E-2
1,649960E-2
1,487806E-2
1,812114E-2
1,617530E-2
1,163498E-2
1,682391E-2
2,720177E-2
2,331007E-2
1,617530E-2
1,779684E-2
2,331007E-2
2,233715E-2
2,103992E-2
2,590454E-2
2,914762E-2
1,974268E-2
2,168853E-2
2,849900E-2
3,530947E-2
3,109347E-2
3,174208E-2
3,563378E-2
3,757963E-2
3,012054E-2
3,530947E-2
4,471441E-2
4,439010E-2
3,595809E-2
4,309287E-2
4,957903E-2
4,957903E-2
5,217349E-2
5,347073E-2
5,898396E-2
5,476796E-2
5,476796E-2
6,287566E-2
6,871321E-2
5,930827E-2
5,606519E-2
6,028120E-2
6,611874E-2
6,190274E-2
6,125412E-2
6,741597E-2
6,774028E-2
6,092981E-2
6,157843E-2
6,871321E-2
6,806459E-2
6,384859E-2
6,611874E-2
7,001044E-2
6,741597E-2
6,709167E-2
7,130767E-2
8,071261E-2
7,487506E-2
6,968613E-2
7,552368E-2
8,265846E-2
7,746953E-2
7,844245E-2
8,330707E-2
8,525292E-2
7,519937E-2
5,444365E-2
2,103992E-2
1,390514E-2
1,131067E-2
1,293221E-2
1,358083E-2
1,260791E-2
1,257123E-3
-5,877655E-3
-1,074228E-2
-1,495828E-2
-2,695768E-2
-2,403891E-2
-1,236382E-2
-5,877655E-3
-1,661650E-3
8,716209E-3
2,298577E-2
2,493161E-2
3,433655E-2
4,666026E-2
6,060550E-2
5,930827E-2
5,898396E-2
6,255135E-2
6,255135E-2
5,995689E-2
6,384859E-2
7,033475E-2
7,422644E-2
6,709167E-2
6,968613E-2
7,390214E-2
7,552368E-2
7,130767E-2
7,065906E-2
7,649660E-2
7,876676E-2
7,779383E-2
8,103691E-2
8,914462E-2
8,784739E-2
8,103691E-2
8,363138E-2
8,946893E-2
8,882031E-2
8,492861E-2
8,525292E-2
8,752308E-2
8,006399E-2
8,071261E-2
8,168553E-2
8,557723E-2
7,909107E-2
7,163198E-2
7,390214E-2
7,649660E-2
6,936182E-2
6,903752E-2
6,676736E-2
6,222705E-2
5,314642E-2
5,314642E-2
5,638950E-2
5,574088E-2
4,795749E-2
4,666026E-2
4,730887E-2
4,017409E-2
3,595809E-2
3,595809E-2
3,368793E-2
2,233715E-2
1,682391E-2
1,876976E-2
2,655315E-2
2,006699E-2
1,941838E-2
2,201284E-2
2,039130E-2
1,001344E-2
1,260791E-2
1,422945E-2
1,682391E-2
1,033775E-2
9,040517E-3
1,228360E-2
1,001344E-2
7,418977E-3
1,001344E-2
1,779684E-2
1,260791E-2
6,770361E-3
6,770361E-3
1,228360E-2
4,824512E-3
2,878663E-3
9,364825E-3
8,067593E-3
-3,283190E-3
-6,887257E-4
3,202971E-3
5,473128E-3
2,841986E-4
-4,010948E-5
1,257123E-3
-2,958882E-3
-6,850580E-3
-2,958882E-3
4,824512E-3
-1,013034E-3
-4,904731E-3
-2,958882E-3
-3,644176E-4
-3,931807E-3
-8,796428E-3
-1,333674E-2
-1,690413E-2
-2,857922E-2
-2,922784E-2
-2,468752E-2
-2,241737E-2
-3,182230E-2
-3,538969E-2
-3,279523E-2
-3,863277E-2
-4,414601E-2
-4,447032E-2
-3,636262E-2
-3,798416E-2
-4,447032E-2
-3,636262E-2
-2,728199E-2
-2,955215E-2
-2,760630E-2
-2,274168E-2
-1,690413E-2
-2,306598E-2
-1,690413E-2
-9,120736E-3
-5,553347E-3
-8,147812E-3
-8,796428E-3
-3,283190E-3
-4,580423E-3
-7,823504E-3
-4,904731E-3
2,554355E-3
2,841986E-4
-5,877655E-3
-2,634574E-3
9,689133E-3
8,391901E-3
9,689133E-3
1,520237E-2
2,201284E-2
1,974268E-2
3,141778E-2
4,633595E-2
6,352428E-2
7,260490E-2
7,487506E-2
7,519937E-2
6,936182E-2
5,833535E-2
5,476796E-2
5,930827E-2
5,249780E-2
3,368793E-2
2,266146E-2
1,390514E-2
-6,887257E-4
-1,852567E-2
-3,182230E-2
-4,609186E-2
-7,430666E-2
-1,028458E-1
-1,206827E-1
-1,245744E-1
-1,359252E-1
-1,411141E-1
-1,388440E-1
-1,368981E-1
-1,411141E-1
-1,378711E-1
-1,245744E-1
-1,210070E-1
-1,236015E-1
-1,116021E-1
-9,765685E-2
-9,311653E-2
-9,149499E-2
-7,852267E-2
-6,490173E-2
-5,938849E-2
-5,192940E-2
-3,863277E-2
-2,468752E-2
-2,501183E-2
-2,501183E-2
-1,722844E-2
-7,174888E-3
-6,526271E-3
-4,010948E-5
9,689133E-3
1,422945E-2
8,716209E-3
1,714822E-2
2,655315E-2
3,271501E-2
2,979624E-2
3,271501E-2
3,855255E-2
3,725532E-2
3,660671E-2
4,017409E-2
4,990334E-2
4,828180E-2
3,984979E-2
4,601164E-2
5,411934E-2
5,087626E-2
5,087626E-2
5,509227E-2
5,833535E-2
4,957903E-2
4,990334E-2
5,444365E-2
5,865966E-2
5,476796E-2
5,055195E-2
5,476796E-2
5,249780E-2
4,860611E-2
5,055195E-2
5,444365E-2
5,217349E-2
4,082271E-2
4,211994E-2
5,087626E-2
4,730887E-2
4,276856E-2
4,211994E-2
4,406579E-2
3,401224E-2
3,368793E-2
3,952548E-2
4,439010E-2
3,725532E-2
3,174208E-2
3,368793E-2
3,076916E-2
2,752608E-2
2,947193E-2
3,693101E-2
3,109347E-2
2,233715E-2
2,460731E-2
2,914762E-2
2,395869E-2
2,136422E-2
2,395869E-2
2,752608E-2
1,649960E-2
1,422945E-2
1,844545E-2
2,428300E-2
1,747253E-2
1,260791E-2
1,487806E-2
1,617530E-2
1,033775E-2
1,260791E-2
2,006699E-2
1,520237E-2
9,364825E-3
9,364825E-3
9,689133E-3
2,554355E-3
-3,283190E-3
-6,887257E-4
2,878663E-3
-3,283190E-3
-5,229039E-3
-4,904731E-3
2,230047E-3
-5,229039E-3
-1,106658E-2
-4,904731E-3
-2,958882E-3
-6,526271E-3
-4,580423E-3
4,824512E-3
6,770361E-3
-1,337342E-3
4,824512E-3
1,552668E-2
1,747253E-2
1,358083E-2
1,487806E-2
2,039130E-2
1,455375E-2
1,390514E-2
1,779684E-2
2,363438E-2
1,747253E-2
1,228360E-2
1,325652E-2
1,455375E-2
1,098637E-2
1,195929E-2
1,682391E-2
1,455375E-2
3,527280E-3
5,473128E-3
1,260791E-2
1,131067E-2
6,770361E-3
7,743285E-3
1,001344E-2
3,851588E-3
2,230047E-3
5,473128E-3
1,260791E-2
7,743285E-3
3,202971E-3
5,148820E-3
9,689133E-3
4,500204E-3
5,473128E-3
1,390514E-2
1,098637E-2
1,257123E-3
4,824512E-3
1,001344E-2
1,260791E-2
6,446052E-3
6,446052E-3
1,195929E-2
9,040517E-3
5,148820E-3
8,391901E-3
1,455375E-2
8,391901E-3
-8,147812E-3
-1,625551E-2
-1,657982E-2
-2,079583E-2
-2,112014E-2
-1,787705E-2
-1,949860E-2
-3,182230E-2
-3,506538E-2
-3,182230E-2
-3,052507E-2
-3,668692E-2
-3,798416E-2
-3,409246E-2
-3,117369E-2
-3,247092E-2
-2,987645E-2
-1,657982E-2
-2,112014E-2
-3,117369E-2
-2,468752E-2
-1,528259E-2
-1,528259E-2
-1,398536E-2
-1,074228E-2
-6,850580E-3
-1,463397E-2
-1,301243E-2
-7,823504E-3
-2,958882E-3
-8,147812E-3
-6,850580E-3
2,841986E-4
2,554355E-3
2,554355E-3
7,418977E-3
1,649960E-2
1,747253E-2
1,066206E-2
1,682391E-2
2,395869E-2
2,168853E-2
2,039130E-2
2,395869E-2
2,558023E-2
1,747253E-2
1,844545E-2
2,331007E-2
3,206639E-2
2,525592E-2
1,909407E-2
2,460731E-2
2,590454E-2
2,201284E-2
2,460731E-2
3,044485E-2
3,109347E-2
2,071561E-2
2,590454E-2
3,271501E-2
3,239070E-2
2,882331E-2
3,076916E-2
3,271501E-2
2,687746E-2
2,298577E-2
2,460731E-2
3,368793E-2
2,979624E-2
2,006699E-2
2,331007E-2
2,720177E-2
2,006699E-2
2,136422E-2
2,493161E-2
2,460731E-2
1,455375E-2
1,649960E-2
2,233715E-2
2,233715E-2
1,520237E-2
1,293221E-2
1,422945E-2
9,364825E-3
5,148820E-3
5,797436E-3
1,033775E-2
6,121744E-3
-2,634574E-3
-1,337342E-3
4,824512E-3
-1,013034E-3
-3,931807E-3
-1,661650E-3
-6,887257E-4
-1,009366E-2
-1,074228E-2
-1,301243E-2
-1,528259E-2
-2,403891E-2
-2,468752E-2
-1,820136E-2
-1,528259E-2
-2,112014E-2
-2,274168E-2
-2,274168E-2
-3,214661E-2
-3,993001E-2
-3,538969E-2
-2,630907E-2
-2,630907E-2
-2,955215E-2
-2,468752E-2
-2,079583E-2
-2,598476E-2
-2,501183E-2
-1,949860E-2
-9,769352E-3
-9,769352E-3
-1,236382E-2
-5,553347E-3
2,878663E-3
-3,644176E-4
1,257123E-3
7,418977E-3
1,163498E-2
4,175896E-3
8,716209E-3
1,585099E-2
1,941838E-2
1,422945E-2
1,325652E-2
1,941838E-2
1,812114E-2
1,552668E-2
1,876976E-2
2,687746E-2
2,460731E-2
1,844545E-2
2,039130E-2
2,590454E-2
2,558023E-2
2,428300E-2
2,720177E-2
2,493161E-2
8,391901E-3
8,067593E-3
1,617530E-2
2,136422E-2
1,585099E-2
1,163498E-2
1,260791E-2
1,649960E-2
1,033775E-2
8,391901E-3
1,455375E-2
1,552668E-2
7,418977E-3
1,358083E-2
2,298577E-2
2,395869E-2
2,266146E-2
2,428300E-2
3,012054E-2
2,590454E-2
2,590454E-2
3,109347E-2
3,952548E-2
3,498517E-2
2,817469E-2
3,044485E-2
3,693101E-2
3,044485E-2
3,271501E-2
3,563378E-2
3,790394E-2
2,882331E-2
3,012054E-2
3,628240E-2
3,595809E-2
3,174208E-2
3,109347E-2
3,271501E-2
2,331007E-2
1,552668E-2
1,195929E-2
1,682391E-2
1,131067E-2
4,175896E-3
4,500204E-3
1,033775E-2
1,257123E-3
-3,283190E-3
-6,887257E-4
-3,644176E-4
-1,074228E-2
-9,445044E-3
-1,985958E-3
3,202971E-3
-3,644176E-4
9,328148E-4
8,391901E-3
5,473128E-3
5,797436E-3
1,098637E-2
2,103992E-2
1,649960E-2
1,260791E-2
1,617530E-2
2,363438E-2
1,941838E-2
1,747253E-2
2,298577E-2
2,395869E-2
1,487806E-2
1,422945E-2
1,747253E-2
2,266146E-2
1,682391E-2
1,520237E-2
2,071561E-2
1,909407E-2
1,585099E-2
1,876976E-2
2,460731E-2
2,590454E-2
1,974268E-2
2,298577E-2
3,109347E-2
3,271501E-2
3,044485E-2
3,141778E-2
3,433655E-2
2,979624E-2
3,109347E-2
3,336362E-2
3,887686E-2
3,303932E-2
2,428300E-2
2,849900E-2
3,498517E-2
2,785039E-2
2,590454E-2
2,558023E-2
1,909407E-2
6,121744E-3
7,418977E-3
6,770361E-3
2,230047E-3
-8,472120E-3
-1,041797E-2
-1,171520E-2
-1,755275E-2
-2,371460E-2
-2,436322E-2
-1,690413E-2
-2,241737E-2
-3,474108E-2
-3,409246E-2
-2,598476E-2
-2,857922E-2
-2,760630E-2
-2,047152E-2
-1,463397E-2
-2,014721E-2
-1,495828E-2
-6,850580E-3
9,328148E-4
-2,310266E-3
-3,607499E-3
2,230047E-3
7,094669E-3
4,500204E-3
9,689133E-3
1,876976E-2
1,844545E-2
1,098637E-2
1,682391E-2
2,363438E-2
2,298577E-2
2,168853E-2
2,363438E-2
2,914762E-2
2,201284E-2
2,266146E-2
2,914762E-2
3,466086E-2
2,785039E-2
2,525592E-2
2,720177E-2
2,979624E-2
2,395869E-2
2,493161E-2
3,044485E-2
2,849900E-2
1,617530E-2
1,649960E-2
1,747253E-2
1,390514E-2
9,040517E-3
7,743285E-3
7,418977E-3
-2,310266E-3
-5,877655E-3
-2,310266E-3
5,148820E-3
-2,958882E-3
-1,106658E-2
-6,850580E-3
-2,310266E-3
-4,256115E-3
-3,644176E-4
4,500204E-3
8,067593E-3
1,905739E-3
6,446052E-3
1,682391E-2
2,201284E-2
2,103992E-2
2,168853E-2
2,752608E-2
2,622885E-2
2,428300E-2
2,655315E-2
3,725532E-2
3,563378E-2
2,785039E-2
3,239070E-2
3,984979E-2
3,725532E-2
3,628240E-2
3,822825E-2
4,017409E-2
3,303932E-2
3,530947E-2
3,887686E-2
4,503872E-2
3,887686E-2
3,303932E-2
3,725532E-2
3,952548E-2
3,433655E-2
3,595809E-2
4,082271E-2
4,114702E-2
2,979624E-2
3,271501E-2
4,082271E-2
4,244425E-2
3,725532E-2
3,725532E-2
4,049840E-2
3,466086E-2
3,012054E-2
3,303932E-2
4,082271E-2
3,563378E-2
2,849900E-2
3,206639E-2
3,725532E-2
3,076916E-2
3,044485E-2
3,303932E-2
3,401224E-2
2,233715E-2
2,136422E-2
1,649960E-2
1,714822E-2
1,260791E-2
1,228360E-2
1,487806E-2
1,228360E-2
5,473128E-3
6,770361E-3
1,358083E-2
8,716209E-3
-2,310266E-3
-3,644176E-4
1,066206E-2
6,770361E-3
5,473128E-3
8,716209E-3
1,033775E-2
3,527280E-3
5,473128E-3
1,228360E-2
1,585099E-2
7,743285E-3
-3,607499E-3
-1,041797E-2
-1,301243E-2
-1,982290E-2
-2,014721E-2
-1,463397E-2
-2,014721E-2
-3,344384E-2
-3,571400E-2
-3,376815E-2
-3,701123E-2
-4,284878E-2
-4,317309E-2
-4,057862E-2
-4,447032E-2
-4,511893E-2
-3,863277E-2
-2,955215E-2
-3,117369E-2
-3,344384E-2
-2,760630E-2
-2,014721E-2
-2,209306E-2
-1,917429E-2
-8,147812E-3
-5,229039E-3
-1,139089E-2
-5,553347E-3
-4,010948E-5
7,418977E-3
6,770361E-3
9,689133E-3
1,585099E-2
1,358083E-2
1,649960E-2
2,103992E-2
2,947193E-2
2,460731E-2
1,325652E-2
1,520237E-2
2,039130E-2
1,520237E-2
1,747253E-2
2,201284E-2
2,201284E-2
9,689133E-3
7,743285E-3
8,716209E-3
6,770361E-3
1,905739E-3
2,554355E-3
7,743285E-3
2,878663E-3
1,581431E-3
6,121744E-3
1,649960E-2
1,066206E-2
4,500204E-3
1,098637E-2
2,136422E-2
2,039130E-2
2,103992E-2
2,655315E-2
3,303932E-2
2,720177E-2
3,271501E-2
3,952548E-2
4,568733E-2
4,114702E-2
3,887686E-2
4,341718E-2
4,439010E-2
4,049840E-2
4,211994E-2
5,217349E-2
5,152488E-2
4,147133E-2
4,179564E-2
4,763318E-2
4,503872E-2
4,276856E-2
4,341718E-2
4,374148E-2
3,757963E-2
3,628240E-2
4,017409E-2
4,698456E-2
3,790394E-2
3,141778E-2
3,401224E-2
3,563378E-2
3,076916E-2
3,206639E-2
3,855255E-2
3,628240E-2
2,687746E-2
2,817469E-2
3,401224E-2
3,174208E-2
2,947193E-2
3,044485E-2
3,239070E-2
2,460731E-2
2,103992E-2
2,363438E-2
2,882331E-2
1,876976E-2
1,001344E-2
1,260791E-2
1,682391E-2
1,260791E-2
1,098637E-2
1,682391E-2
1,390514E-2
5,148820E-3
8,391901E-3
1,422945E-2
1,585099E-2
1,260791E-2
1,358083E-2
1,974268E-2
1,649960E-2
1,649960E-2
2,233715E-2
3,174208E-2
2,817469E-2
2,233715E-2
2,622885E-2
3,174208E-2
2,233715E-2
2,071561E-2
2,687746E-2
2,752608E-2
1,682391E-2
1,779684E-2
2,168853E-2
1,974268E-2
1,487806E-2
1,390514E-2
1,585099E-2
9,040517E-3
6,121744E-3
9,364825E-3
1,909407E-2
1,260791E-2
4,824512E-3
9,040517E-3
1,487806E-2
9,689133E-3
1,260791E-2
1,714822E-2
1,974268E-2
9,689133E-3
1,228360E-2
1,812114E-2
1,714822E-2
7,418977E-3
6,121744E-3
9,689133E-3
9,040517E-3
1,581431E-3
-3,607499E-3
-4,010948E-5
-5,877655E-3
-1,268813E-2
-8,472120E-3
-3,607499E-3
-1,106658E-2
-1,366105E-2
-1,301243E-2
-1,041797E-2
-1,949860E-2
-1,917429E-2
-1,268813E-2
-4,256115E-3
-8,147812E-3
-8,796428E-3
-4,904731E-3
-1,985958E-3
-2,958882E-3
-6,887257E-4
7,743285E-3
9,364825E-3
-1,013034E-3
2,230047E-3
1,001344E-2
1,098637E-2
6,121744E-3
1,066206E-2
1,293221E-2
5,797436E-3
7,418977E-3
1,163498E-2
1,876976E-2
1,195929E-2
5,797436E-3
1,163498E-2
1,812114E-2
1,358083E-2
1,455375E-2
1,974268E-2
2,266146E-2
1,325652E-2
1,260791E-2
1,390514E-2
1,747253E-2
1,260791E-2
8,391901E-3
1,293221E-2
1,455375E-2
1,066206E-2
1,066206E-2
1,876976E-2
1,520237E-2
6,121744E-3
1,033775E-2
1,909407E-2
1,779684E-2
1,585099E-2
2,201284E-2
2,622885E-2
1,974268E-2
2,331007E-2
3,012054E-2
3,725532E-2
3,174208E-2
2,849900E-2
3,563378E-2
3,725532E-2
3,206639E-2
3,466086E-2
4,179564E-2
3,920117E-2
2,914762E-2
3,012054E-2
3,595809E-2
3,336362E-2
5,148820E-3
-2,987645E-2
-3,863277E-2
-4,706478E-2
-4,706478E-2
-4,252447E-2
-4,252447E-2
-5,646972E-2
-7,073927E-2
-7,625251E-2
-7,787405E-2
-8,792760E-2
-8,533314E-2
-7,398236E-2
-6,619896E-2
-6,619896E-2
-5,160510E-2
-3,247092E-2
-1,820136E-2
-1,074228E-2
-4,256115E-3
7,743285E-3
1,098637E-2
1,358083E-2
2,331007E-2
3,757963E-2
3,693101E-2
3,595809E-2
4,276856E-2
4,795749E-2
4,503872E-2
4,698456E-2
5,379503E-2
5,671381E-2
4,860611E-2
5,347073E-2
6,060550E-2
6,417289E-2
6,028120E-2
6,255135E-2
6,352428E-2
6,157843E-2
5,865966E-2
6,028120E-2
6,838890E-2
6,384859E-2
5,638950E-2
6,190274E-2
6,547013E-2
5,995689E-2
5,995689E-2
6,417289E-2
6,547013E-2
5,638950E-2
5,801104E-2
5,995689E-2
6,384859E-2
5,671381E-2
5,411934E-2
5,671381E-2
5,314642E-2
4,795749E-2
4,828180E-2
5,379503E-2
4,925472E-2
3,595809E-2
3,628240E-2
4,503872E-2
4,049840E-2
3,530947E-2
3,595809E-2
3,595809E-2
2,622885E-2
2,460731E-2
2,947193E-2
3,466086E-2
2,882331E-2
2,428300E-2
2,687746E-2
2,817469E-2
2,201284E-2
2,428300E-2
3,141778E-2
2,785039E-2
1,812114E-2
2,201284E-2
2,752608E-2
2,558023E-2
2,136422E-2
2,103992E-2
2,493161E-2
1,876976E-2
1,844545E-2
2,168853E-2
2,687746E-2
2,103992E-2
1,552668E-2
1,941838E-2
2,331007E-2
1,617530E-2
1,747253E-2
2,395869E-2
2,428300E-2
1,455375E-2
1,747253E-2
2,395869E-2
2,363438E-2
1,747253E-2
1,585099E-2
1,974268E-2
1,812114E-2
1,455375E-2
1,649960E-2
2,363438E-2
1,714822E-2
1,066206E-2
1,390514E-2
2,006699E-2
1,390514E-2
1,260791E-2
1,520237E-2
1,714822E-2
7,743285E-3
8,067593E-3
1,325652E-2
1,617530E-2
4,175896E-3
-2,630907E-2
-4,609186E-2
-5,387525E-2
-5,549679E-2
-5,322664E-2
-4,803771E-2
-5,776695E-2
-7,236081E-2
-7,300943E-2
-7,333374E-2
-8,306298E-2
-8,727899E-2
-8,338729E-2
-7,949559E-2
-8,079283E-2
-7,009066E-2
-5,517249E-2
-3,993001E-2
-3,863277E-2
-3,149799E-2
-1,755275E-2
-1,139089E-2
-7,823504E-3
-6,887257E-4
1,163498E-2
1,714822E-2
9,689133E-3
1,649960E-2
3,012054E-2
3,076916E-2
2,979624E-2
3,595809E-2
3,790394E-2
2,947193E-2
2,752608E-2
2,687746E-2
3,076916E-2
2,558023E-2
2,201284E-2
2,460731E-2
2,493161E-2
1,714822E-2
1,649960E-2
2,298577E-2
1,812114E-2
7,418977E-3
1,131067E-2
1,941838E-2
2,103992E-2
1,844545E-2
2,103992E-2
2,720177E-2
2,298577E-2
2,655315E-2
3,466086E-2
4,341718E-2
3,855255E-2
3,433655E-2
3,952548E-2
4,471441E-2
3,952548E-2
4,211994E-2
4,990334E-2
4,795749E-2
3,887686E-2
4,082271E-2
4,633595E-2
4,374148E-2
4,049840E-2
4,276856E-2
4,601164E-2
3,920117E-2
3,725532E-2
4,082271E-2
4,893041E-2
4,244425E-2
3,822825E-2
4,276856E-2
4,860611E-2
4,082271E-2
4,179564E-2
4,828180E-2
4,828180E-2
3,952548E-2
4,179564E-2
4,828180E-2
4,666026E-2
4,211994E-2
4,341718E-2
4,439010E-2
4,049840E-2
3,855255E-2
3,855255E-2
4,471441E-2
3,855255E-2
3,271501E-2
3,336362E-2
3,660671E-2
3,239070E-2
3,401224E-2
3,822825E-2
3,790394E-2
2,817469E-2
2,752608E-2
3,433655E-2
3,790394E-2
2,914762E-2
2,785039E-2
3,239070E-2
2,785039E-2
2,103992E-2
1,909407E-2
2,428300E-2
2,103992E-2
9,689133E-3
1,325652E-2
1,779684E-2
1,228360E-2
1,066206E-2
1,163498E-2
1,098637E-2
2,878663E-3
2,554355E-3
5,797436E-3
1,260791E-2
7,743285E-3
3,202971E-3
9,040517E-3
1,066206E-2
7,094669E-3
1,033775E-2
1,585099E-2
1,520237E-2
7,418977E-3
1,422945E-2
2,331007E-2
2,655315E-2
2,849900E-2
3,206639E-2
3,887686E-2
3,563378E-2
4,633595E-2
6,547013E-2
9,173908E-2
1,053600E-1
1,079545E-1
1,030899E-1
9,692801E-2
8,428000E-2
7,779383E-2
7,649660E-2
6,871321E-2
4,990334E-2
4,633595E-2
4,536302E-2
3,563378E-2
1,358083E-2
-5,877655E-3
-2,339029E-2
-4,414601E-2
-6,392880E-2
-6,976635E-2
-6,425311E-2
-6,976635E-2
-7,690113E-2
-7,041497E-2
-5,841557E-2
-5,646972E-2
-5,841557E-2
-5,452387E-2
-4,479463E-2
-4,609186E-2
-3,830846E-2
-2,501183E-2
-1,625551E-2
-2,176875E-2
-2,468752E-2
-2,047152E-2
-1,398536E-2
-1,528259E-2
-9,445044E-3
1,905739E-3
6,085067E-4
-7,499196E-3
-2,310266E-3
9,364825E-3
1,001344E-2
1,098637E-2
1,358083E-2
1,649960E-2
1,293221E-2
1,163498E-2
1,455375E-2
2,331007E-2
1,585099E-2
1,163498E-2
1,617530E-2
2,071561E-2
1,617530E-2
1,747253E-2
2,233715E-2
2,622885E-2
1,617530E-2
1,747253E-2
2,525592E-2
2,363438E-2
9,689133E-3
-3,607499E-3
-3,960570E-2
-7,463097E-2
-8,273867E-2
-8,079283E-2
-7,398236E-2
-8,371160E-2
-1,025215E-1
-1,116021E-1
-1,161424E-1
-1,320335E-1
-1,404655E-1
-1,394926E-1
-1,346280E-1
-1,375467E-1
-1,274932E-1
-1,099806E-1
-9,019776E-2
-8,533314E-2
-7,527959E-2
-5,809126E-2
-4,738909E-2
-4,122724E-2
-3,117369E-2
-1,820136E-2
-1,236382E-2
-1,528259E-2
-7,499196E-3
1,905739E-3
3,527280E-3
5,473128E-3
1,293221E-2
2,039130E-2
1,649960E-2
1,909407E-2
2,687746E-2
3,822825E-2
3,530947E-2
3,271501E-2
3,757963E-2
4,439010E-2
4,179564E-2
4,309287E-2
5,249780E-2
5,249780E-2
4,439010E-2
4,698456E-2
5,249780E-2
5,184919E-2
4,601164E-2
3,952548E-2
3,790394E-2
3,174208E-2
2,914762E-2
3,466086E-2
4,114702E-2
3,206639E-2
1,585099E-2
1,098637E-2
1,714822E-2
1,941838E-2
2,460731E-2
4,601164E-2
8,265846E-2
1,228727E-1
1,848155E-1
2,898913E-1
4,358300E-1
5,918222E-1
7,666243E-1
9,261839E-1
1,028341E+0
1,068555E+0
1,045854E+0
9,485611E-1
7,864071E-1
6,489004E-1
5,584184E-1
4,838276E-1
3,939942E-1
2,824322E-1
1,420068E-1
-4,057862E-2
-2,685672E-1
-4,884481E-1
-6,843302E-1
-8,403224E-1
-9,593434E-1
-1,027772E+0
-1,039448E+0
-1,012854E+0
-9,541545E-1
-8,639969E-1
-7,501647E-1
-6,392514E-1
-5,396888E-1
-4,368831E-1
-3,428338E-1
-2,711617E-1
-2,121376E-1
-1,605726E-1
-1,242501E-1
-1,034944E-1
-8,079283E-2
-5,938849E-2
-3,701123E-2
-2,955215E-2
-2,209306E-2
-4,580423E-3
9,364825E-3
1,844545E-2
3,433655E-2
5,411934E-2
6,255135E-2
6,352428E-2
7,422644E-2
8,752308E-2
9,109047E-2
9,206339E-2
9,757663E-2
1,037385E-1
9,433355E-2
9,660370E-2
1,030899E-1
1,079545E-1
1,014683E-1
9,660370E-2
9,757663E-2
1,008197E-1
9,498216E-2
9,563078E-2
1,017926E-1
9,984678E-2
8,946893E-2
9,173908E-2
9,854955E-2
9,790094E-2
9,303631E-2
9,141477E-2
9,271201E-2
8,492861E-2
8,265846E-2
8,395569E-2
9,109047E-2
8,395569E-2
7,519937E-2
7,617229E-2
8,136122E-2
7,649660E-2
7,357783E-2
7,746953E-2
7,649660E-2
6,579443E-2
6,741597E-2
7,260490E-2
7,649660E-2
6,774028E-2
6,611874E-2
6,806459E-2
6,644305E-2
6,125412E-2
6,384859E-2
7,033475E-2
6,449720E-2
5,703812E-2
5,768673E-2
6,157843E-2
6,028120E-2
5,509227E-2
5,282211E-2
5,411934E-2
4,633595E-2
4,244425E-2
4,439010E-2
4,763318E-2
3,725532E-2
3,109347E-2
3,141778E-2
3,174208E-2
2,590454E-2
2,428300E-2
2,947193E-2
3,044485E-2
1,909407E-2
1,909407E-2
2,525592E-2
2,266146E-2
1,909407E-2
2,039130E-2
2,233715E-2
1,682391E-2
1,617530E-2
2,298577E-2
3,336362E-2
2,817469E-2
2,103992E-2
2,103992E-2
2,622885E-2
2,103992E-2
1,974268E-2
2,460731E-2
2,525592E-2
1,520237E-2
1,649960E-2
2,233715E-2
2,233715E-2
1,682391E-2
1,325652E-2
1,390514E-2
7,094669E-3
3,527280E-3
7,743285E-3
1,422945E-2
9,689133E-3
2,878663E-3
7,094669E-3
1,455375E-2
8,716209E-3
8,716209E-3
1,649960E-2
1,812114E-2
1,098637E-2
1,487806E-2
1,974268E-2
2,331007E-2
1,941838E-2
1,876976E-2
2,493161E-2
2,298577E-2
1,974268E-2
2,331007E-2
3,174208E-2
2,590454E-2
1,941838E-2
2,363438E-2
3,076916E-2
2,785039E-2
2,622885E-2
2,882331E-2
3,336362E-2
2,331007E-2
2,655315E-2
3,044485E-2
3,530947E-2
3,012054E-2
2,817469E-2
3,174208E-2
3,206639E-2
2,752608E-2
2,752608E-2
3,563378E-2
3,303932E-2
2,525592E-2
2,622885E-2
3,206639E-2
3,368793E-2
2,785039E-2
2,882331E-2
3,206639E-2
2,525592E-2
2,331007E-2
2,720177E-2
3,530947E-2
2,947193E-2
2,331007E-2
2,655315E-2
3,141778E-2
2,752608E-2
2,590454E-2
3,239070E-2
3,303932E-2
2,201284E-2
2,525592E-2
3,076916E-2
3,336362E-2
2,720177E-2
2,752608E-2
3,076916E-2
2,687746E-2
2,525592E-2
2,882331E-2
3,693101E-2
2,979624E-2
2,233715E-2
2,525592E-2
2,817469E-2
2,103992E-2
1,422945E-2
1,487806E-2
1,585099E-2
3,527280E-3
3,527280E-3
8,391901E-3
6,446052E-3
-2,634574E-3
-6,850580E-3
-4,904731E-3
-7,823504E-3
-1,495828E-2
-1,333674E-2
-3,931807E-3
-5,877655E-3
-1,366105E-2
-7,499196E-3
1,257123E-3
-1,337342E-3
-1,337342E-3
6,085067E-4
3,851588E-3
-3,644176E-4
9,328148E-4
6,446052E-3
1,293221E-2
7,418977E-3
3,527280E-3
5,797436E-3
9,040517E-3
4,500204E-3
6,770361E-3
1,358083E-2
1,649960E-2
7,418977E-3
1,131067E-2
1,812114E-2
1,779684E-2
1,228360E-2
1,228360E-2
1,585099E-2
1,260791E-2
1,033775E-2
1,325652E-2
2,039130E-2
1,422945E-2
8,067593E-3
8,067593E-3
1,293221E-2
6,446052E-3
7,743285E-3
1,098637E-2
6,770361E-3
-3,283190E-3
-2,310266E-3
2,878663E-3
5,797436E-3
-4,010948E-5
-1,013034E-3
2,554355E-3
-2,958882E-3
-5,877655E-3
-4,904731E-3
4,175896E-3
1,905739E-3
-4,904731E-3
-1,337342E-3
5,797436E-3
3,202971E-3
6,085067E-4
5,473128E-3
8,391901E-3
2,841986E-4
4,500204E-3
9,689133E-3
1,358083E-2
7,418977E-3
5,473128E-3
9,689133E-3
9,689133E-3
6,446052E-3
7,094669E-3
1,520237E-2
1,033775E-2
6,085067E-4
-4,010948E-5
5,473128E-3
2,878663E-3
1,905739E-3
6,121744E-3
8,391901E-3
-2,310266E-3
-3,931807E-3
-3,644176E-4
3,851588E-3
-2,310266E-3
-4,904731E-3
-1,013034E-3
-6,887257E-4
-3,931807E-3
-1,337342E-3
7,418977E-3
5,797436E-3
-4,256115E-3
-1,013034E-3
7,743285E-3
7,418977E-3
4,500204E-3
5,148820E-3
7,418977E-3
1,257123E-3
-6,887257E-4
3,527280E-3
1,163498E-2
4,824512E-3
1,257123E-3
3,527280E-3
3,851588E-3
-6,887257E-4
-1,337342E-3
2,230047E-3
1,257123E-3
-7,499196E-3
-6,850580E-3
3,527280E-3
6,085067E-4
-3,607499E-3
-3,283190E-3
-1,337342E-3
-8,147812E-3
-1,041797E-2
-9,445044E-3
-2,634574E-3
-6,850580E-3
-1,301243E-2
-9,769352E-3
-4,256115E-3
-1,074228E-2
-1,171520E-2
-4,256115E-3
-5,553347E-3
-1,495828E-2
-1,398536E-2
-1,236382E-2
-1,106658E-2
-1,755275E-2
-1,366105E-2
-7,499196E-3
-9,445044E-3
-1,009366E-2
-4,904731E-3
3,851588E-3
1,905739E-3
-1,661650E-3
6,770361E-3
1,747253E-2
2,103992E-2
2,622885E-2
3,595809E-2
4,276856E-2
3,984979E-2
5,087626E-2
6,222705E-2
6,774028E-2
6,514582E-2
6,514582E-2
6,968613E-2
7,390214E-2
6,936182E-2
7,065906E-2
7,746953E-2
7,552368E-2
6,547013E-2
6,741597E-2
7,260490E-2
6,676736E-2
6,125412E-2
5,995689E-2
5,995689E-2
5,087626E-2
4,795749E-2
5,022765E-2
5,476796E-2
4,666026E-2
3,822825E-2
3,887686E-2
4,082271E-2
3,401224E-2
3,336362E-2
3,920117E-2
3,757963E-2
2,752608E-2
2,720177E-2
3,336362E-2
3,303932E-2
2,622885E-2
2,590454E-2
2,947193E-2
2,103992E-2
1,747253E-2
2,071561E-2
2,622885E-2
2,331007E-2
1,422945E-2
1,585099E-2
1,941838E-2
1,325652E-2
1,520237E-2
2,071561E-2
1,941838E-2
1,033775E-2
1,066206E-2
1,552668E-2
2,136422E-2
1,649960E-2
1,617530E-2
1,909407E-2
1,487806E-2
1,260791E-2
1,617530E-2
2,168853E-2
1,617530E-2
1,001344E-2
1,487806E-2
1,649960E-2
1,033775E-2
8,391901E-3
1,033775E-2
1,390514E-2
4,500204E-3
4,500204E-3
9,689133E-3
1,390514E-2
6,446052E-3
4,500204E-3
6,770361E-3
1,195929E-2
5,148820E-3
4,824512E-3
1,293221E-2
1,195929E-2
2,878663E-3
6,446052E-3
1,195929E-2
1,358083E-2
1,001344E-2
9,689133E-3
1,228360E-2
8,716209E-3
7,094669E-3
8,391901E-3
1,844545E-2
1,358083E-2
5,473128E-3
8,716209E-3
1,422945E-2
1,066206E-2
9,689133E-3
1,358083E-2
1,617530E-2
6,446052E-3
7,418977E-3
1,260791E-2
1,422945E-2
6,121744E-3
2,230047E-3
6,770361E-3
6,121744E-3
1,905739E-3
3,527280E-3
8,391901E-3
5,797436E-3
-2,634574E-3
2,230047E-3
7,743285E-3
5,148820E-3
3,202971E-3
7,743285E-3
1,195929E-2
8,391901E-3
9,689133E-3
1,487806E-2
2,460731E-2
2,103992E-2
1,714822E-2
2,266146E-2
2,849900E-2
2,363438E-2
2,655315E-2
3,401224E-2
3,725532E-2
2,914762E-2
3,303932E-2
4,049840E-2
4,179564E-2
3,757963E-2
3,984979E-2
4,406579E-2
4,049840E-2
4,017409E-2
4,568733E-2
5,314642E-2
4,957903E-2
4,439010E-2
5,055195E-2
5,671381E-2
5,249780E-2
5,509227E-2
6,092981E-2
6,319997E-2
5,606519E-2
5,963258E-2
6,514582E-2
7,098336E-2
6,579443E-2
6,676736E-2
7,195629E-2
7,130767E-2
7,001044E-2
7,325352E-2
8,136122E-2
7,811814E-2
7,357783E-2
7,746953E-2
8,363138E-2
8,136122E-2
8,103691E-2
8,460430E-2
8,946893E-2
8,006399E-2
7,811814E-2
8,395569E-2
9,109047E-2
8,428000E-2
8,168553E-2
8,590154E-2
8,882031E-2
8,298276E-2
8,136122E-2
9,011754E-2
8,687446E-2
7,617229E-2
8,006399E-2
8,590154E-2
8,395569E-2
7,844245E-2
7,876676E-2
8,298276E-2
7,519937E-2
7,228060E-2
7,422644E-2
7,941537E-2
6,903752E-2
6,222705E-2
6,287566E-2
6,547013E-2
5,995689E-2
6,028120E-2
6,482151E-2
6,449720E-2
5,184919E-2
5,379503E-2
5,833535E-2
5,606519E-2
5,184919E-2
4,990334E-2
5,411934E-2
4,893041E-2
4,503872E-2
4,730887E-2
5,703812E-2
4,957903E-2
4,211994E-2
4,536302E-2
4,893041E-2
4,374148E-2
4,374148E-2
4,795749E-2
4,698456E-2
3,628240E-2
3,790394E-2
4,374148E-2
4,309287E-2
3,790394E-2
3,725532E-2
3,887686E-2
3,141778E-2
2,914762E-2
3,109347E-2
3,855255E-2
3,141778E-2
2,363438E-2
2,622885E-2
3,239070E-2
2,590454E-2
2,298577E-2
2,590454E-2
2,395869E-2
1,390514E-2
1,455375E-2
1,876976E-2
2,233715E-2
1,520237E-2
1,098637E-2
1,358083E-2
1,131067E-2
4,500204E-3
4,500204E-3
1,066206E-2
6,770361E-3
-4,256115E-3
-2,310266E-3
2,230047E-3
-5,229039E-3
-1,333674E-2
-1,333674E-2
-1,106658E-2
-1,852567E-2
-1,852567E-2
-1,398536E-2
-1,203951E-2
-2,144444E-2
-2,436322E-2
-2,176875E-2
-2,014721E-2
-2,436322E-2
-2,436322E-2
-1,593121E-2
-1,528259E-2
-2,144444E-2
-1,560690E-2
-8,796428E-3
-9,445044E-3
-1,171520E-2
-1,009366E-2
-6,850580E-3
-1,171520E-2
-1,398536E-2
-9,445044E-3
-2,310266E-3
-7,823504E-3
-1,495828E-2
-9,445044E-3
-5,877655E-3
-1,009366E-2
-1,074228E-2
-6,526271E-3
-3,283190E-3
-1,366105E-2
-1,333674E-2
-5,229039E-3
-7,174888E-3
-1,625551E-2
-1,884998E-2
-1,430967E-2
-1,690413E-2
-2,014721E-2
-1,852567E-2
-8,472120E-3
-1,593121E-2
-2,501183E-2
-2,241737E-2
-1,625551E-2
-2,209306E-2
-2,112014E-2
-1,755275E-2
-1,560690E-2
-2,306598E-2
-1,917429E-2
-1,366105E-2
-8,472120E-3
-1,333674E-2
-1,398536E-2
-1,009366E-2
-1,398536E-2
-1,787705E-2
-1,528259E-2
-7,499196E-3
-1,009366E-2
-1,722844E-2
-1,268813E-2
-8,147812E-3
-1,268813E-2
-1,333674E-2
-8,472120E-3
-3,931807E-3
-1,009366E-2
-9,769352E-3
-3,607499E-3
-4,010948E-5
-3,931807E-3
-6,201963E-3
-1,337342E-3
1,581431E-3
-2,958882E-3
-1,985958E-3
5,473128E-3
4,175896E-3
-4,256115E-3
1,257123E-3
4,175896E-3
3,202971E-3
-1,985958E-3
-1,985958E-3
2,230047E-3
-2,310266E-3
-5,229039E-3
-1,337342E-3
6,770361E-3
9,328148E-4
-3,283190E-3
6,085067E-4
2,878663E-3
-3,931807E-3
-3,931807E-3
4,500204E-3
5,148820E-3
-3,931807E-3
-2,634574E-3
3,527280E-3
3,851588E-3
2,841986E-4
6,085067E-4
4,175896E-3
-1,013034E-3
-2,634574E-3
-4,010948E-5
1,001344E-2
4,500204E-3
-2,634574E-3
9,328148E-4
3,527280E-3
-3,931807E-3
-1,013034E-3
6,770361E-3
6,446052E-3
-3,607499E-3
2,841986E-4
6,121744E-3
6,770361E-3
9,328148E-4
6,085067E-4
4,824512E-3
-4,010948E-5
-2,310266E-3
-4,010948E-5
8,067593E-3
5,148820E-3
-1,337342E-3
6,085067E-4
5,473128E-3
2,841986E-4
1,905739E-3
6,446052E-3
7,094669E-3
-1,337342E-3
-3,644176E-4
6,446052E-3
7,743285E-3
3,202971E-3
2,554355E-3
6,446052E-3
1,581431E-3
-1,985958E-3
1,257123E-3
3,851588E-3
-4,580423E-3
-1,074228E-2
-7,174888E-3
-6,887257E-4
-6,526271E-3
-7,823504E-3
-4,256115E-3
-6,201963E-3
-1,528259E-2
-1,203951E-2
-5,553347E-3
-3,931807E-3
-8,472120E-3
-8,796428E-3
-3,607499E-3
-5,553347E-3
-6,201963E-3
-1,661650E-3
9,364825E-3
5,797436E-3
-2,310266E-3
1,905739E-3
8,716209E-3
5,473128E-3
4,175896E-3
1,066206E-2
1,325652E-2
4,824512E-3
4,500204E-3
9,040517E-3
1,617530E-2
9,689133E-3
8,067593E-3
1,390514E-2
1,293221E-2
7,418977E-3
9,040517E-3
1,714822E-2
1,682391E-2
4,500204E-3
9,689133E-3
1,747253E-2
1,487806E-2
1,260791E-2
1,682391E-2
1,876976E-2
1,131067E-2
1,066206E-2
1,487806E-2
2,266146E-2
1,747253E-2
1,358083E-2
1,617530E-2
1,682391E-2
1,195929E-2
1,358083E-2
1,974268E-2
2,006699E-2
1,293221E-2
1,552668E-2
2,201284E-2
2,266146E-2
1,747253E-2
1,812114E-2
2,233715E-2
1,455375E-2
1,325652E-2
1,747253E-2
2,428300E-2
2,039130E-2
1,487806E-2
1,714822E-2
2,331007E-2
1,844545E-2
1,974268E-2
2,233715E-2
2,103992E-2
1,228360E-2
1,390514E-2
2,006699E-2
2,331007E-2
1,779684E-2
1,520237E-2
1,844545E-2
1,682391E-2
1,325652E-2
1,682391E-2
2,298577E-2
1,812114E-2
1,228360E-2
1,487806E-2
2,006699E-2
1,682391E-2
1,617530E-2
1,682391E-2
1,909407E-2
1,131067E-2
1,195929E-2
1,714822E-2
2,103992E-2
1,520237E-2
1,293221E-2
1,552668E-2
1,455375E-2
9,040517E-3
1,001344E-2
1,844545E-2
1,552668E-2
5,148820E-3
9,689133E-3
1,682391E-2
1,422945E-2
1,163498E-2
1,390514E-2
1,812114E-2
1,066206E-2
1,033775E-2
1,390514E-2
2,039130E-2
1,163498E-2
8,067593E-3
1,131067E-2
1,422945E-2
1,131067E-2
1,131067E-2
1,779684E-2
1,682391E-2
7,094669E-3
1,098637E-2
1,552668E-2
1,390514E-2
1,098637E-2
1,228360E-2
1,422945E-2
9,364825E-3
6,770361E-3
9,040517E-3
1,714822E-2
1,195929E-2
6,770361E-3
1,066206E-2
1,390514E-2
6,770361E-3
6,446052E-3
1,325652E-2
1,455375E-2
4,175896E-3
4,500204E-3
1,293221E-2
1,520237E-2
9,040517E-3
9,689133E-3
1,293221E-2
7,094669E-3
5,797436E-3
1,390514E-2
2,428300E-2
2,428300E-2
2,201284E-2
2,622885E-2
3,693101E-2
4,082271E-2
4,957903E-2
6,384859E-2
8,200984E-2
8,038830E-2
7,909107E-2
7,714522E-2
7,422644E-2
6,384859E-2
5,671381E-2
5,574088E-2
4,666026E-2
3,563378E-2
3,141778E-2
3,206639E-2
1,617530E-2
-4,580423E-3
-1,787705E-2
-2,728199E-2
-4,187585E-2
-4,998356E-2
-4,998356E-2
-4,803771E-2
-5,646972E-2
-5,679403E-2
-4,738909E-2
-3,863277E-2
-4,284878E-2
-4,025431E-2
-3,279523E-2
-2,825491E-2
-2,598476E-2
-2,144444E-2
-1,139089E-2
-1,301243E-2
-2,079583E-2
-1,301243E-2
-5,229039E-3
-4,256115E-3
-2,634574E-3
-4,010948E-5
1,581431E-3
-3,607499E-3
-1,337342E-3
4,175896E-3
1,455375E-2
8,716209E-3
6,446052E-3
1,358083E-2
1,487806E-2
1,195929E-2
1,131067E-2
1,682391E-2
2,039130E-2
1,001344E-2
1,228360E-2
1,974268E-2
2,266146E-2
1,649960E-2
1,649960E-2
2,103992E-2
1,552668E-2
1,293221E-2
1,617530E-2
2,395869E-2
1,941838E-2
1,228360E-2
1,682391E-2
2,006699E-2
1,098637E-2
1,195929E-2
1,812114E-2
2,136422E-2
1,390514E-2
1,552668E-2
2,103992E-2
2,201284E-2
1,520237E-2
1,293221E-2
1,682391E-2
1,585099E-2
1,422945E-2
1,779684E-2
2,460731E-2
2,201284E-2
1,390514E-2
1,812114E-2
2,590454E-2
2,136422E-2
1,844545E-2
2,071561E-2
2,331007E-2
1,876976E-2
1,844545E-2
2,136422E-2
2,785039E-2
2,298577E-2
1,747253E-2
2,039130E-2
2,395869E-2
1,876976E-2
2,071561E-2
2,720177E-2
2,655315E-2
1,617530E-2
1,779684E-2
2,525592E-2
2,720177E-2
2,103992E-2
1,909407E-2
2,136422E-2
1,325652E-2
9,689133E-3
1,098637E-2
1,649960E-2
1,163498E-2
5,148820E-3
6,121744E-3
1,131067E-2
4,175896E-3
3,851588E-3
6,770361E-3
6,121744E-3
-4,580423E-3
-2,310266E-3
5,148820E-3
9,689133E-3
3,851588E-3
3,202971E-3
8,391901E-3
8,716209E-3
3,527280E-3
6,121744E-3
1,585099E-2
1,260791E-2
3,851588E-3
8,067593E-3
1,714822E-2
1,747253E-2
1,390514E-2
1,455375E-2
1,844545E-2
1,098637E-2
1,066206E-2
1,552668E-2
2,103992E-2
1,552668E-2
1,098637E-2
1,649960E-2
2,168853E-2
1,714822E-2
1,617530E-2
2,233715E-2
2,395869E-2
1,325652E-2
1,487806E-2
2,363438E-2
2,363438E-2
1,974268E-2
1,682391E-2
1,876976E-2
1,487806E-2
1,228360E-2
1,552668E-2
2,201284E-2
1,422945E-2
9,689133E-3
1,325652E-2
1,617530E-2
9,040517E-3
7,743285E-3
1,260791E-2
1,228360E-2
1,257123E-3
2,230047E-3
7,743285E-3
1,293221E-2
1,260791E-2
1,325652E-2
6,121744E-3
-4,904731E-3
-7,499196E-3
6,085067E-4
2,071561E-2
5,411934E-2
1,124948E-1
2,114088E-1
3,408077E-1
4,740983E-1
6,362524E-1
8,314859E-1
1,041962E+0
1,201846E+0
1,271248E+0
1,220331E+0
1,101310E+0
9,667224E-1
8,357019E-1
7,092217E-1
5,924708E-1
4,773414E-1
3,450237E-1
1,760592E-1
-4,220016E-2
-2,964577E-1
-5,623903E-1
-8,147020E-1
-1,035232E+0
-1,195764E+0
-1,284949E+0
-1,314461E+0
-1,302461E+0
-1,241816E+0
-1,139334E+0
-1,016746E+0
-8,954547E-1
-7,709204E-1
-6,418458E-1
-5,270408E-1
-4,339643E-1
-3,519144E-1
-2,769992E-1
-2,247856E-1
-1,913819E-1
-1,553837E-1
-1,203584E-1
-9,668392E-2
-8,144144E-2
-6,295588E-2
-4,284878E-2
-3,344384E-2
-1,820136E-2
4,175896E-3
2,622885E-2
3,466086E-2
4,374148E-2
6,060550E-2
7,163198E-2
7,584799E-2
8,298276E-2
9,530647E-2
9,790094E-2
8,979323E-2
9,498216E-2
1,021169E-1
1,056843E-1
1,004954E-1
9,887386E-2
1,030899E-1
9,692801E-2
9,498216E-2
9,627940E-2
1,014683E-1
8,752308E-2
7,455075E-2
7,844245E-2
8,363138E-2
7,909107E-2
7,617229E-2
7,714522E-2
7,422644E-2
6,060550E-2
6,255135E-2
6,676736E-2
6,871321E-2
6,125412E-2
5,995689E-2
6,092981E-2
5,541658E-2
5,411934E-2
5,736242E-2
6,514582E-2
6,190274E-2
5,314642E-2
5,476796E-2
5,930827E-2
5,282211E-2
5,055195E-2
5,347073E-2
5,411934E-2
4,147133E-2
4,147133E-2
4,666026E-2
4,860611E-2
4,309287E-2
3,920117E-2
4,049840E-2
4,114702E-2
3,628240E-2
3,757963E-2
4,536302E-2
3,952548E-2
3,303932E-2
3,433655E-2
3,952548E-2
3,563378E-2
3,336362E-2
3,466086E-2
3,725532E-2
3,012054E-2
2,752608E-2
3,271501E-2
3,855255E-2
3,271501E-2
2,817469E-2
2,849900E-2
3,336362E-2
2,525592E-2
2,687746E-2
3,368793E-2
3,271501E-2
2,136422E-2
2,525592E-2
3,076916E-2
3,336362E-2
2,947193E-2
2,817469E-2
2,817469E-2
2,785039E-2
2,493161E-2
2,655315E-2
3,466086E-2
3,012054E-2
2,460731E-2
2,914762E-2
3,303932E-2
3,141778E-2
3,271501E-2
3,595809E-2
3,563378E-2
1,682391E-2
1,422945E-2
2,071561E-2
2,914762E-2
2,136422E-2
1,682391E-2
2,071561E-2
2,071561E-2
1,358083E-2
1,228360E-2
2,039130E-2
2,103992E-2
1,228360E-2
1,520237E-2
2,266146E-2
2,590454E-2
2,363438E-2
2,525592E-2
2,979624E-2
2,785039E-2
2,979624E-2
3,401224E-2
4,114702E-2
3,693101E-2
2,979624E-2
3,368793E-2
4,049840E-2
3,660671E-2
3,660671E-2
3,822825E-2
3,693101E-2
2,914762E-2
3,141778E-2
3,595809E-2
4,049840E-2
3,498517E-2
3,239070E-2
3,660671E-2
3,368793E-2
2,979624E-2
3,433655E-2
4,049840E-2
3,757963E-2
3,012054E-2
3,433655E-2
4,147133E-2
3,563378E-2
3,563378E-2
3,952548E-2
4,244425E-2
3,303932E-2
3,368793E-2
3,693101E-2
4,114702E-2
3,401224E-2
2,914762E-2
3,271501E-2
3,466086E-2
2,460731E-2
2,103992E-2
2,655315E-2
2,395869E-2
1,487806E-2
1,714822E-2
2,331007E-2
2,201284E-2
1,747253E-2
1,585099E-2
1,747253E-2
1,001344E-2
1,001344E-2
1,390514E-2
2,071561E-2
1,617530E-2
1,098637E-2
1,422945E-2
1,876976E-2
1,422945E-2
1,520237E-2
2,201284E-2
2,006699E-2
1,163498E-2
1,617530E-2
2,298577E-2
2,071561E-2
1,747253E-2
1,779684E-2
2,233715E-2
1,779684E-2
1,617530E-2
1,876976E-2
2,622885E-2
2,006699E-2
1,617530E-2
1,812114E-2
2,039130E-2
1,487806E-2
1,293221E-2
1,195929E-2
9,364825E-3
1,257123E-3
4,175896E-3
9,364825E-3
1,098637E-2
5,473128E-3
4,824512E-3
5,148820E-3
-5,229039E-3
-5,553347E-3
-2,310266E-3
5,797436E-3
6,085067E-4
-5,229039E-3
-1,337342E-3
6,446052E-3
1,905739E-3
4,824512E-3
8,391901E-3
7,094669E-3
-2,310266E-3
2,878663E-3
8,716209E-3
9,689133E-3
5,148820E-3
3,527280E-3
7,418977E-3
4,500204E-3
-4,010948E-5
2,554355E-3
1,033775E-2
6,446052E-3
9,328148E-4
4,824512E-3
9,689133E-3
7,418977E-3
6,770361E-3
9,364825E-3
1,163498E-2
3,202971E-3
4,500204E-3
8,716209E-3
1,325652E-2
8,716209E-3
6,446052E-3
1,066206E-2
7,743285E-3
1,905739E-3
3,527280E-3
1,163498E-2
9,040517E-3
-6,887257E-4
4,824512E-3
8,391901E-3
4,175896E-3
2,230047E-3
3,202971E-3
4,175896E-3
-3,931807E-3
-1,337342E-3
3,851588E-3
8,716209E-3
1,581431E-3
-2,634574E-3
-3,283190E-3
-1,985958E-3
-6,201963E-3
-4,580423E-3
2,878663E-3
3,851588E-3
-5,229039E-3
-4,904731E-3
2,841986E-4
9,328148E-4
-3,931807E-3
-3,283190E-3
1,257123E-3
-7,174888E-3
-7,174888E-3
-3,283190E-3
4,500204E-3
-1,985958E-3
-9,445044E-3
-7,174888E-3
-1,013034E-3
-7,499196E-3
-6,850580E-3
-1,337342E-3
-1,337342E-3
-9,769352E-3
-7,823504E-3
-1,985958E-3
-1,013034E-3
-5,553347E-3
-5,553347E-3
-1,337342E-3
-5,229039E-3
-8,147812E-3
-6,201963E-3
2,230047E-3
-4,256115E-3
-1,139089E-2
-6,526271E-3
-6,887257E-4
-1,985958E-3
-1,661650E-3
-1,013034E-3
2,878663E-3
-5,553347E-3
-4,256115E-3
5,473128E-3
1,131067E-2
6,121744E-3
9,040517E-3
1,649960E-2
2,071561E-2
1,974268E-2
2,622885E-2
3,887686E-2
3,984979E-2
3,725532E-2
4,601164E-2
5,703812E-2
6,028120E-2
6,190274E-2
6,676736E-2
7,065906E-2
6,806459E-2
7,195629E-2
7,876676E-2
8,363138E-2
7,390214E-2
6,838890E-2
7,357783E-2
7,260490E-2
6,319997E-2
6,125412E-2
6,255135E-2
5,476796E-2
4,114702E-2
4,114702E-2
4,568733E-2
3,887686E-2
2,979624E-2
2,817469E-2
2,817469E-2
1,812114E-2
1,358083E-2
1,390514E-2
1,747253E-2
1,098637E-2
-2,958882E-3
-4,904731E-3
1,905739E-3
-3,283190E-3
-3,283190E-3
9,328148E-4
-1,661650E-3
-1,236382E-2
-1,463397E-2
-1,398536E-2
-1,690413E-2
-2,533614E-2
-2,728199E-2
-2,501183E-2
-2,825491E-2
-3,052507E-2
-2,663337E-2
-1,820136E-2
-2,403891E-2
-2,793061E-2
-2,501183E-2
-1,917429E-2
-1,982290E-2
-1,917429E-2
-1,074228E-2
-5,553347E-3
-9,769352E-3
-4,256115E-3
4,824512E-3
1,228360E-2
7,743285E-3
8,391901E-3
1,390514E-2
1,844545E-2
1,520237E-2
1,909407E-2
2,687746E-2
2,493161E-2
1,682391E-2
1,909407E-2
2,331007E-2
1,941838E-2
1,909407E-2
2,201284E-2
2,493161E-2
1,649960E-2
1,714822E-2
2,363438E-2
2,882331E-2
2,266146E-2
1,779684E-2
2,136422E-2
2,168853E-2
1,876976E-2
2,071561E-2
2,947193E-2
2,979624E-2
2,168853E-2
2,493161E-2
3,141778E-2
2,655315E-2
2,590454E-2
2,947193E-2
2,947193E-2
1,455375E-2
1,487806E-2
1,909407E-2
2,493161E-2
1,909407E-2
1,228360E-2
1,455375E-2
1,552668E-2
8,067593E-3
1,905739E-3
7,094669E-3
7,743285E-3
6,085067E-4
1,905739E-3
1,098637E-2
1,001344E-2
7,094669E-3
1,033775E-2
1,390514E-2
5,148820E-3
6,446052E-3
1,293221E-2
1,876976E-2
1,682391E-2
1,195929E-2
1,552668E-2
2,071561E-2
1,682391E-2
1,617530E-2
2,493161E-2
2,363438E-2
1,487806E-2
1,941838E-2
2,558023E-2
2,460731E-2
2,201284E-2
2,298577E-2
2,525592E-2
1,974268E-2
1,941838E-2
2,266146E-2
3,012054E-2
2,428300E-2
1,909407E-2
2,071561E-2
2,525592E-2
2,233715E-2
2,103992E-2
2,622885E-2
2,785039E-2
1,520237E-2
1,812114E-2
2,752608E-2
2,882331E-2
1,974268E-2
1,714822E-2
2,006699E-2
1,747253E-2
1,390514E-2
1,812114E-2
2,590454E-2
1,909407E-2
1,098637E-2
1,487806E-2
1,974268E-2
1,390514E-2
1,487806E-2
1,812114E-2
1,876976E-2
8,391901E-3
2,554355E-3
7,743285E-3
1,098637E-2
8,067593E-3
8,067593E-3
1,228360E-2
8,067593E-3
2,554355E-3
5,473128E-3
1,195929E-2
8,391901E-3
-1,013034E-3
3,202971E-3
1,098637E-2
8,067593E-3
1,033775E-2
1,422945E-2
1,487806E-2
6,770361E-3
1,066206E-2
1,585099E-2
2,266146E-2
1,876976E-2
1,390514E-2
1,520237E-2
1,779684E-2
1,228360E-2
1,520237E-2
2,363438E-2
2,201284E-2
1,422945E-2
1,941838E-2
2,428300E-2
2,331007E-2
1,747253E-2
1,909407E-2
2,266146E-2
1,682391E-2
1,585099E-2
1,974268E-2
2,622885E-2
2,103992E-2
1,649960E-2
1,649960E-2
1,974268E-2
1,682391E-2
1,585099E-2
2,201284E-2
2,363438E-2
1,390514E-2
1,844545E-2
2,558023E-2
2,687746E-2
2,298577E-2
2,201284E-2
2,655315E-2
2,266146E-2
2,103992E-2
2,590454E-2
3,466086E-2
3,012054E-2
2,168853E-2
2,331007E-2
2,882331E-2
2,298577E-2
2,201284E-2
2,331007E-2
2,103992E-2
1,260791E-2
1,260791E-2
1,520237E-2
1,260791E-2
-4,010948E-5
-2,958882E-3
2,841986E-4
-2,634574E-3
-5,229039E-3
-3,607499E-3
1,581431E-3
-1,661650E-3
-8,147812E-3
-6,201963E-3
-1,013034E-3
-5,229039E-3
-2,634574E-3
3,527280E-3
1,066206E-2
3,202971E-3
5,797436E-3
1,325652E-2
2,006699E-2
1,617530E-2
1,455375E-2
1,941838E-2
2,103992E-2
1,520237E-2
1,844545E-2
2,785039E-2
2,558023E-2
1,844545E-2
2,266146E-2
2,947193E-2
2,849900E-2
2,525592E-2
2,720177E-2
2,947193E-2
2,006699E-2
1,909407E-2
2,525592E-2
3,174208E-2
2,525592E-2
2,168853E-2
2,331007E-2
2,395869E-2
1,876976E-2
1,390514E-2
1,487806E-2
1,455375E-2
4,500204E-3
1,001344E-2
1,812114E-2
1,552668E-2
1,260791E-2
1,487806E-2
1,649960E-2
7,743285E-3
7,418977E-3
1,228360E-2
2,103992E-2
1,455375E-2
1,422945E-2
2,071561E-2
2,266146E-2
1,747253E-2
1,974268E-2
2,882331E-2
2,849900E-2
1,812114E-2
2,039130E-2
2,785039E-2
2,914762E-2
2,363438E-2
2,590454E-2
2,493161E-2
1,422945E-2
1,195929E-2
1,390514E-2
2,103992E-2
1,552668E-2
1,131067E-2
1,390514E-2
1,585099E-2
9,040517E-3
9,364825E-3
1,487806E-2
1,552668E-2
4,500204E-3
7,418977E-3
1,520237E-2
1,747253E-2
1,390514E-2
1,390514E-2
1,812114E-2
1,195929E-2
1,131067E-2
1,520237E-2
2,460731E-2
1,876976E-2
1,131067E-2
1,487806E-2
1,974268E-2
1,617530E-2
1,585099E-2
2,136422E-2
2,363438E-2
1,422945E-2
1,293221E-2
1,812114E-2
2,428300E-2
2,103992E-2
1,455375E-2
1,844545E-2
1,941838E-2
1,455375E-2
1,552668E-2
2,136422E-2
8,067593E-3
-9,445044E-3
-6,526271E-3
1,257123E-3
-1,013034E-3
-3,607499E-3
-2,634574E-3
-4,904731E-3
-2,144444E-2
-2,857922E-2
-2,371460E-2
-1,463397E-2
-2,014721E-2
-2,468752E-2
-2,014721E-2
-1,722844E-2
-2,079583E-2
-1,884998E-2
-1,268813E-2
-1,139089E-2
-2,047152E-2
-1,625551E-2
-6,201963E-3
-3,283190E-3
-4,256115E-3
-1,661650E-3
1,257123E-3
-1,985958E-3
-6,887257E-4
4,824512E-3
1,325652E-2
1,066206E-2
7,743285E-3
1,195929E-2
1,941838E-2
1,552668E-2
1,779684E-2
2,201284E-2
2,168853E-2
1,422945E-2
1,682391E-2
2,590454E-2
2,947193E-2
2,266146E-2
2,168853E-2
2,395869E-2
2,006699E-2
1,844545E-2
2,168853E-2
2,979624E-2
2,785039E-2
1,974268E-2
2,363438E-2
3,141778E-2
2,720177E-2
2,590454E-2
3,174208E-2
3,368793E-2
2,460731E-2
2,785039E-2
3,466086E-2
4,049840E-2
3,401224E-2
2,979624E-2
3,401224E-2
3,628240E-2
3,076916E-2
3,368793E-2
4,049840E-2
3,855255E-2
3,012054E-2
3,368793E-2
3,952548E-2
3,984979E-2
3,498517E-2
3,628240E-2
4,082271E-2
2,947193E-2
2,817469E-2
3,206639E-2
3,855255E-2
3,109347E-2
2,687746E-2
3,174208E-2
3,433655E-2
2,785039E-2
2,525592E-2
3,271501E-2
3,141778E-2
2,039130E-2
2,298577E-2
3,109347E-2
3,239070E-2
2,428300E-2
2,071561E-2
2,558023E-2
1,974268E-2
1,617530E-2
1,974268E-2
2,590454E-2
1,844545E-2
1,195929E-2
1,422945E-2
1,779684E-2
1,066206E-2
1,131067E-2
1,520237E-2
1,455375E-2
4,175896E-3
4,824512E-3
8,067593E-3
8,391901E-3
3,851588E-3
4,500204E-3
7,743285E-3
3,202971E-3
2,841986E-4
2,230047E-3
8,391901E-3
4,500204E-3
-1,013034E-3
2,230047E-3
8,391901E-3
3,527280E-3
5,473128E-3
1,098637E-2
1,001344E-2
-3,644176E-4
1,581431E-3
6,121744E-3
7,418977E-3
1,581431E-3
9,328148E-4
2,230047E-3
-3,283190E-3
-7,499196E-3
-5,877655E-3
-1,985958E-3
-1,074228E-2
-1,593121E-2
-1,171520E-2
-6,850580E-3
-1,301243E-2
-1,268813E-2
-6,850580E-3
-1,985958E-3
-1,074228E-2
-6,850580E-3
2,841986E-4
6,121744E-3
1,581431E-3
2,554355E-3
6,770361E-3
7,418977E-3
7,418977E-3
1,098637E-2
2,006699E-2
1,682391E-2
1,098637E-2
1,747253E-2
2,493161E-2
2,168853E-2
2,363438E-2
2,785039E-2
2,914762E-2
2,136422E-2
2,363438E-2
3,012054E-2
3,401224E-2
2,622885E-2
2,622885E-2
3,109347E-2
2,817469E-2
2,395869E-2
2,558023E-2
3,368793E-2
3,109347E-2
2,493161E-2
3,044485E-2
4,276856E-2
4,179564E-2
4,211994E-2
5,022765E-2
5,541658E-2
5,347073E-2
7,098336E-2
9,076616E-2
9,725232E-2
8,655015E-2
7,390214E-2
7,033475E-2
6,709167E-2
5,963258E-2
5,314642E-2
5,314642E-2
4,503872E-2
2,363438E-2
1,714822E-2
1,001344E-2
-6,526271E-3
-2,533614E-2
-3,571400E-2
-4,220016E-2
-5,549679E-2
-5,938849E-2
-5,452387E-2
-4,901063E-2
-5,419956E-2
-5,646972E-2
-4,901063E-2
-3,993001E-2
-4,025431E-2
-3,701123E-2
-2,566045E-2
-2,144444E-2
-2,663337E-2
-1,917429E-2
-1,041797E-2
-4,580423E-3
-9,769352E-3
-8,472120E-3
-3,283190E-3
-4,256115E-3
-4,580423E-3
-6,887257E-4
1,195929E-2
1,033775E-2
6,770361E-3
1,390514E-2
2,331007E-2
2,233715E-2
2,428300E-2
2,817469E-2
2,655315E-2
1,487806E-2
1,552668E-2
2,428300E-2
3,271501E-2
2,525592E-2
2,233715E-2
2,525592E-2
2,168853E-2
1,617530E-2
1,844545E-2
2,655315E-2
2,428300E-2
1,455375E-2
1,876976E-2
2,655315E-2
2,622885E-2
2,493161E-2
2,752608E-2
3,044485E-2
2,233715E-2
2,460731E-2
2,914762E-2
3,563378E-2
3,109347E-2
2,460731E-2
2,817469E-2
3,044485E-2
2,395869E-2
2,558023E-2
3,239070E-2
3,336362E-2
2,363438E-2
2,590454E-2
3,336362E-2
3,401224E-2
3,044485E-2
2,979624E-2
3,466086E-2
2,752608E-2
2,622885E-2
3,109347E-2
3,628240E-2
2,817469E-2
2,428300E-2
2,687746E-2
2,849900E-2
2,201284E-2
2,039130E-2
2,558023E-2
2,363438E-2
1,390514E-2
1,358083E-2
1,714822E-2
1,649960E-2
1,293221E-2
1,228360E-2
1,487806E-2
8,716209E-3
8,067593E-3
1,163498E-2
1,876976E-2
1,131067E-2
7,418977E-3
1,325652E-2
1,876976E-2
1,293221E-2
1,552668E-2
1,941838E-2
2,006699E-2
1,131067E-2
8,391901E-3
1,163498E-2
1,520237E-2
1,293221E-2
1,195929E-2
1,293221E-2
1,131067E-2
9,040517E-3
1,131067E-2
1,422945E-2
2,841986E-4
-1,139089E-2
-9,120736E-3
-4,010948E-5
-1,337342E-3
9,040517E-3
4,471441E-2
9,109047E-2
1,355207E-1
2,159491E-1
3,492397E-1
5,049076E-1
6,657644E-1
8,321345E-1
9,783975E-1
1,063042E+0
1,084446E+0
1,040989E+0
9,355888E-1
7,925689E-1
6,738721E-1
5,940923E-1
5,126910E-1
3,978859E-1
2,574605E-1
9,595509E-2
-9,473807E-2
-3,217537E-1
-5,406617E-1
-7,277875E-1
-8,746990E-1
-9,839908E-1
-1,037502E+0
-1,036853E+0
-9,959902E-1
-9,272369E-1
-8,325390E-1
-7,157881E-1
-6,029289E-1
-5,017447E-1
-3,953717E-1
-3,009980E-1
-2,299745E-1
-1,699776E-1
-1,203584E-1
-7,884698E-2
-5,744264E-2
-3,571400E-2
-1,074228E-2
8,067593E-3
1,649960E-2
2,655315E-2
4,503872E-2
6,287566E-2
6,936182E-2
8,492861E-2
1,021169E-1
1,147650E-1
1,176837E-1
1,290345E-1
1,442770E-1
1,507632E-1
1,501145E-1
1,520604E-1
1,604924E-1
1,562764E-1
1,553035E-1
1,588709E-1
1,624382E-1
1,533576E-1
1,458985E-1
1,478444E-1
1,520604E-1
1,449256E-1
1,420068E-1
1,449256E-1
1,436284E-1
1,316290E-1
1,306561E-1
1,338991E-1
1,355207E-1
1,287102E-1
1,228727E-1
1,241699E-1
1,231970E-1
1,176837E-1
1,176837E-1
1,209268E-1
1,118462E-1
9,952248E-2
9,919817E-2
1,034142E-1
1,004954E-1
9,465786E-2
9,336062E-2
9,206339E-2
8,038830E-2
7,714522E-2
7,552368E-2
7,941537E-2
7,033475E-2
6,417289E-2
6,514582E-2
6,547013E-2
5,801104E-2
5,703812E-2
6,384859E-2
6,125412E-2
4,795749E-2
4,828180E-2
4,730887E-2
4,341718E-2
3,822825E-2
3,693101E-2
3,822825E-2
3,141778E-2
2,752608E-2
2,590454E-2
3,303932E-2
2,720177E-2
1,747253E-2
1,876976E-2
2,395869E-2
1,747253E-2
1,585099E-2
1,909407E-2
2,168853E-2
1,325652E-2
1,455375E-2
1,909407E-2
2,071561E-2
1,487806E-2
1,293221E-2
1,520237E-2
1,228360E-2
9,364825E-3
1,001344E-2
1,747253E-2
1,260791E-2
1,905739E-3
4,175896E-3
8,391901E-3
5,148820E-3
3,851588E-3
5,473128E-3
7,418977E-3
-1,985958E-3
-2,634574E-3
-4,010948E-5
4,500204E-3
-2,634574E-3
-7,823504E-3
-4,904731E-3
-3,607499E-3
-8,796428E-3
-6,850580E-3
-3,644176E-4
-2,958882E-3
-1,236382E-2
-1,074228E-2
-3,607499E-3
-4,580423E-3
-7,823504E-3
-6,526271E-3
-4,256115E-3
-9,769352E-3
-9,769352E-3
-7,174888E-3
-1,985958E-3
-6,850580E-3
-1,593121E-2
-1,333674E-2
-8,796428E-3
-1,430967E-2
-1,495828E-2
-9,769352E-3
-1,171520E-2
-2,112014E-2
-1,982290E-2
-1,463397E-2
-1,106658E-2
-1,722844E-2
-1,625551E-2
-1,528259E-2
-1,690413E-2
-1,787705E-2
-1,268813E-2
-4,256115E-3
-8,472120E-3
-1,657982E-2
-1,268813E-2
-3,931807E-3
-6,201963E-3
-8,796428E-3
-5,553347E-3
-4,580423E-3
-1,366105E-2
-1,171520E-2
-8,796428E-3
-8,796428E-3
-1,625551E-2
-1,949860E-2
-1,820136E-2
-1,657982E-2
-2,241737E-2
-2,371460E-2
-1,787705E-2
-2,047152E-2
-2,955215E-2
-2,501183E-2
-1,982290E-2
-1,884998E-2
-2,306598E-2
-2,176875E-2
-1,560690E-2
-2,079583E-2
-2,825491E-2
-3,311954E-2
-2,955215E-2
-3,182230E-2
-3,506538E-2
-3,117369E-2
-2,728199E-2
-3,409246E-2
-3,571400E-2
-3,311954E-2
-3,182230E-2
-4,349739E-2
-3,960570E-2
-3,279523E-2
-2,955215E-2
-3,344384E-2
-3,084938E-2
-2,403891E-2
-2,274168E-2
-2,339029E-2
-1,787705E-2
-7,823504E-3
-8,796428E-3
-1,722844E-2
-1,171520E-2
-3,931807E-3
-5,229039E-3
-4,580423E-3
-2,310266E-3
9,328148E-4
-2,958882E-3
-3,931807E-3
1,257123E-3
9,364825E-3
6,121744E-3
2,554355E-3
5,473128E-3
1,195929E-2
5,148820E-3
5,797436E-3
1,098637E-2
1,131067E-2
6,121744E-3
6,121744E-3
1,098637E-2
1,325652E-2
7,418977E-3
7,094669E-3
1,131067E-2
9,364825E-3
7,743285E-3
9,689133E-3
1,617530E-2
1,098637E-2
2,230047E-3
5,797436E-3
1,358083E-2
7,094669E-3
7,094669E-3
1,195929E-2
1,260791E-2
3,202971E-3
3,527280E-3
9,689133E-3
1,422945E-2
7,418977E-3
5,148820E-3
9,689133E-3
6,121744E-3
4,175896E-3
7,418977E-3
1,714822E-2
1,260791E-2
5,473128E-3
7,743285E-3
1,293221E-2
1,066206E-2
1,066206E-2
1,293221E-2
1,649960E-2
7,094669E-3
9,364825E-3
1,163498E-2
1,228360E-2
4,824512E-3
2,878663E-3
5,473128E-3
4,175896E-3
-6,887257E-4
-1,013034E-3
6,121744E-3
-3,644176E-4
-1,106658E-2
-8,147812E-3
-1,661650E-3
-2,958882E-3
-5,229039E-3
-5,877655E-3
-6,887257E-4
-7,499196E-3
-6,850580E-3
-1,013034E-3
4,175896E-3
-6,887257E-4
-4,256115E-3
-6,887257E-4
9,328148E-4
-2,958882E-3
-6,850580E-3
-3,283190E-3
-4,580423E-3
-1,398536E-2
-1,041797E-2
-5,553347E-3
-6,526271E-3
-1,009366E-2
-1,171520E-2
-9,120736E-3
-1,593121E-2
-1,852567E-2
-1,366105E-2
-5,553347E-3
-1,009366E-2
-1,560690E-2
-9,769352E-3
-5,553347E-3
-9,120736E-3
-6,201963E-3
-3,644176E-4
-3,644176E-4
-1,106658E-2
-7,823504E-3
2,841986E-4
1,905739E-3
-2,634574E-3
-1,337342E-3
2,878663E-3
1,581431E-3
1,581431E-3
5,797436E-3
1,682391E-2
1,552668E-2
1,131067E-2
1,812114E-2
2,817469E-2
2,914762E-2
3,303932E-2
4,341718E-2
5,087626E-2
4,374148E-2
4,568733E-2
5,314642E-2
6,092981E-2
5,606519E-2
5,476796E-2
5,963258E-2
6,190274E-2
5,703812E-2
5,736242E-2
6,319997E-2
5,833535E-2
4,730887E-2
4,763318E-2
5,184919E-2
4,957903E-2
4,147133E-2
3,855255E-2
3,595809E-2
2,849900E-2
2,525592E-2
2,687746E-2
3,336362E-2
2,493161E-2
1,422945E-2
1,552668E-2
1,617530E-2
1,001344E-2
9,364825E-3
1,228360E-2
1,260791E-2
1,257123E-3
5,473128E-3
1,163498E-2
1,066206E-2
3,851588E-3
4,824512E-3
1,098637E-2
6,770361E-3
1,257123E-3
5,473128E-3
1,455375E-2
9,040517E-3
4,500204E-3
8,716209E-3
1,390514E-2
1,066206E-2
1,001344E-2
1,293221E-2
1,552668E-2
5,797436E-3
8,067593E-3
1,487806E-2
1,812114E-2
1,260791E-2
1,033775E-2
1,358083E-2
1,260791E-2
1,001344E-2
1,325652E-2
2,071561E-2
1,714822E-2
8,716209E-3
1,228360E-2
1,812114E-2
1,585099E-2
1,455375E-2
1,747253E-2
2,039130E-2
1,163498E-2
1,163498E-2
1,520237E-2
1,747253E-2
1,163498E-2
1,195929E-2
1,617530E-2
1,422945E-2
6,770361E-3
6,446052E-3
1,422945E-2
1,066206E-2
1,257123E-3
4,824512E-3
1,131067E-2
8,391901E-3
7,418977E-3
7,418977E-3
8,067593E-3
2,841986E-4
6,085067E-4
6,121744E-3
1,260791E-2
5,148820E-3
-1,985958E-3
2,554355E-3
5,797436E-3
1,581431E-3
2,230047E-3
7,743285E-3
6,770361E-3
-1,661650E-3
1,581431E-3
7,743285E-3
9,364825E-3
3,527280E-3
3,851588E-3
7,094669E-3
1,581431E-3
-6,887257E-4
3,851588E-3
1,293221E-2
1,163498E-2
4,500204E-3
6,446052E-3
1,228360E-2
7,743285E-3
6,121744E-3
9,040517E-3
1,001344E-2
-5,553347E-3
-8,147812E-3
-1,013034E-3
4,175896E-3
-1,661650E-3
-6,526271E-3
-6,201963E-3
-5,553347E-3
-1,009366E-2
-8,147812E-3
-2,634574E-3
-2,958882E-3
-1,171520E-2
-7,823504E-3
1,257123E-3
3,851588E-3
6,085067E-4
5,473128E-3
1,163498E-2
6,770361E-3
9,040517E-3
1,422945E-2
2,201284E-2
1,617530E-2
1,260791E-2
1,779684E-2
2,331007E-2
1,617530E-2
1,552668E-2
2,071561E-2
2,136422E-2
1,228360E-2
1,649960E-2
2,298577E-2
2,395869E-2
2,136422E-2
1,974268E-2
2,266146E-2
1,747253E-2
1,487806E-2
2,233715E-2
2,849900E-2
2,071561E-2
1,779684E-2
2,266146E-2
2,687746E-2
2,233715E-2
2,266146E-2
2,882331E-2
2,720177E-2
1,747253E-2
2,136422E-2
3,012054E-2
3,012054E-2
2,525592E-2
2,525592E-2
2,655315E-2
1,066206E-2
8,391901E-3
1,325652E-2
2,039130E-2
1,617530E-2
9,689133E-3
1,001344E-2
1,293221E-2
6,446052E-3
5,148820E-3
9,364825E-3
1,195929E-2
3,202971E-3
4,824512E-3
1,260791E-2
1,779684E-2
1,163498E-2
1,487806E-2
1,812114E-2
1,617530E-2
1,552668E-2
1,974268E-2
2,785039E-2
2,266146E-2
1,617530E-2
2,103992E-2
2,622885E-2
2,298577E-2
2,266146E-2
2,622885E-2
2,460731E-2
1,358083E-2
1,520237E-2
1,909407E-2
2,363438E-2
1,552668E-2
1,228360E-2
1,520237E-2
1,293221E-2
9,689133E-3
9,040517E-3
3,851588E-3
-7,174888E-3
-1,041797E-2
-3,931807E-3
5,148820E-3
2,230047E-3
-2,634574E-3
2,841986E-4
2,878663E-3
-6,526271E-3
-4,904731E-3
2,230047E-3
9,040517E-3
5,797436E-3
4,500204E-3
1,033775E-2
1,163498E-2
8,716209E-3
1,358083E-2
2,266146E-2
2,103992E-2
1,390514E-2
1,682391E-2
2,331007E-2
1,974268E-2
1,844545E-2
2,006699E-2
2,233715E-2
1,422945E-2
1,390514E-2
1,552668E-2
1,714822E-2
1,260791E-2
1,195929E-2
1,682391E-2
1,487806E-2
1,066206E-2
1,098637E-2
1,649960E-2
1,195929E-2
5,148820E-3
1,066206E-2
1,649960E-2
1,325652E-2
1,260791E-2
1,812114E-2
1,812114E-2
8,067593E-3
1,228360E-2
2,103992E-2
2,655315E-2
2,103992E-2
1,909407E-2
2,103992E-2
1,941838E-2
1,747253E-2
1,876976E-2
2,947193E-2
2,720177E-2
1,812114E-2
2,103992E-2
2,817469E-2
2,006699E-2
1,325652E-2
8,716209E-3
2,841986E-4
-1,041797E-2
-6,201963E-3
1,581431E-3
4,500204E-3
-3,607499E-3
-8,796428E-3
-1,009366E-2
-1,268813E-2
-1,722844E-2
-1,657982E-2
-9,445044E-3
-1,041797E-2
-1,463397E-2
-2,634574E-3
8,067593E-3
8,067593E-3
9,689133E-3
1,455375E-2
1,876976E-2
1,390514E-2
1,585099E-2
2,201284E-2
2,882331E-2
2,298577E-2
2,136422E-2
2,720177E-2
2,947193E-2
2,201284E-2
2,039130E-2
2,071561E-2
1,909407E-2
1,098637E-2
1,422945E-2
2,201284E-2
1,974268E-2
1,358083E-2
1,325652E-2
1,260791E-2
9,364825E-3
7,743285E-3
8,716209E-3
1,585099E-2
1,228360E-2
7,418977E-3
1,228360E-2
1,844545E-2
1,455375E-2
1,617530E-2
1,876976E-2
2,103992E-2
1,293221E-2
1,617530E-2
2,395869E-2
2,590454E-2
1,195929E-2
5,797436E-3
8,067593E-3
5,473128E-3
3,851588E-3
1,098637E-2
1,649960E-2
9,689133E-3
3,202971E-3
4,500204E-3
1,033775E-2
5,148820E-3
4,824512E-3
1,422945E-2
1,682391E-2
1,033775E-2
1,487806E-2
2,266146E-2
2,266146E-2
1,325652E-2
1,455375E-2
2,136422E-2
1,876976E-2
1,455375E-2
1,552668E-2
2,428300E-2
1,779684E-2
8,391901E-3
1,195929E-2
1,617530E-2
1,293221E-2
1,228360E-2
1,682391E-2
2,039130E-2
1,358083E-2
1,714822E-2
2,331007E-2
2,882331E-2
2,493161E-2
2,331007E-2
2,720177E-2
2,882331E-2
2,817469E-2
2,947193E-2
3,855255E-2
3,887686E-2
3,109347E-2
3,336362E-2
4,147133E-2
3,660671E-2
3,368793E-2
3,109347E-2
2,266146E-2
1,131067E-2
1,358083E-2
1,714822E-2
2,071561E-2
-4,256115E-3
-2,760630E-2
-3,084938E-2
-3,247092E-2
-4,025431E-2
-3,830846E-2
-3,636262E-2
-4,252447E-2
-5,419956E-2
-5,290233E-2
-4,511893E-2
-4,998356E-2
-4,933494E-2
-4,090293E-2
-3,441677E-2
-3,701123E-2
-2,825491E-2
-1,495828E-2
-4,904731E-3
-4,256115E-3
2,841986E-4
6,446052E-3
8,067593E-3
7,743285E-3
1,455375E-2
2,363438E-2
1,941838E-2
1,649960E-2
2,006699E-2
2,785039E-2
2,590454E-2
2,622885E-2
3,076916E-2
3,368793E-2
2,525592E-2
2,817469E-2
3,628240E-2
4,114702E-2
3,693101E-2
3,660671E-2
4,017409E-2
3,887686E-2
3,466086E-2
3,855255E-2
4,730887E-2
4,568733E-2
3,660671E-2
3,887686E-2
4,698456E-2
4,406579E-2
4,309287E-2
4,114702E-2
3,952548E-2
3,109347E-2
2,849900E-2
3,076916E-2
3,660671E-2
2,882331E-2
2,590454E-2
2,525592E-2
2,460731E-2
1,747253E-2
1,714822E-2
2,363438E-2
2,006699E-2
1,066206E-2
1,552668E-2
2,201284E-2
2,103992E-2
1,552668E-2
1,844545E-2
2,395869E-2
1,779684E-2
1,876976E-2
2,395869E-2
2,849900E-2
2,266146E-2
1,844545E-2
2,201284E-2
2,752608E-2
2,363438E-2
2,493161E-2
2,947193E-2
3,109347E-2
2,168853E-2
2,103992E-2
2,687746E-2
2,817469E-2
2,525592E-2
2,428300E-2
2,687746E-2
2,298577E-2
2,168853E-2
2,006699E-2
2,979624E-2
2,493161E-2
1,714822E-2
2,071561E-2
2,622885E-2
2,071561E-2
2,168853E-2
2,331007E-2
2,590454E-2
1,974268E-2
2,136422E-2
2,785039E-2
2,947193E-2
2,201284E-2
1,941838E-2
2,136422E-2
2,103992E-2
1,714822E-2
1,747253E-2
1,974268E-2
1,228360E-2
9,328148E-4
3,527280E-3
8,716209E-3
4,824512E-3
-6,887257E-4
-3,644176E-4
6,085067E-4
-7,174888E-3
-7,499196E-3
-4,256115E-3
9,328148E-4
-3,931807E-3
-1,009366E-2
-6,850580E-3
-1,337342E-3
-3,283190E-3
-3,283190E-3
3,527280E-3
2,230047E-3
-1,593121E-2
-2,306598E-2
-1,787705E-2
-1,171520E-2
-1,625551E-2
-1,560690E-2
-1,236382E-2
-1,917429E-2
-2,728199E-2
-2,468752E-2
-1,755275E-2
-2,339029E-2
-2,728199E-2
-2,144444E-2
-1,139089E-2
-1,268813E-2
-1,074228E-2
-2,310266E-3
1,581431E-3
-5,229039E-3
-6,887257E-4
7,094669E-3
1,455375E-2
8,067593E-3
5,797436E-3
1,131067E-2
1,163498E-2
9,364825E-3
1,163498E-2
1,941838E-2
1,747253E-2
9,040517E-3
1,228360E-2
1,844545E-2
1,649960E-2
1,649960E-2
1,812114E-2
2,428300E-2
1,585099E-2
1,714822E-2
2,331007E-2
2,882331E-2
2,298577E-2
2,071561E-2
2,363438E-2
2,622885E-2
2,039130E-2
2,136422E-2
3,012054E-2
3,433655E-2
2,687746E-2
3,368793E-2
4,439010E-2
4,439010E-2
4,763318E-2
5,671381E-2
6,936182E-2
7,195629E-2
8,817169E-2
1,037385E-1
1,108733E-1
9,757663E-2
8,460430E-2
8,395569E-2
8,233415E-2
7,325352E-2
6,936182E-2
6,547013E-2
5,995689E-2
4,082271E-2
2,752608E-2
2,006699E-2
5,473128E-3
-1,495828E-2
-2,695768E-2
-3,247092E-2
-4,187585E-2
-4,706478E-2
-4,576755E-2
-3,830846E-2
-4,284878E-2
-4,836202E-2
-4,187585E-2
-3,052507E-2
-3,117369E-2
-2,566045E-2
-1,820136E-2
-1,301243E-2
-1,884998E-2
-1,366105E-2
-5,877655E-3
-1,661650E-3
-6,850580E-3
-5,553347E-3
-4,010948E-5
-4,010948E-5
-2,310266E-3
2,878663E-3
1,228360E-2
1,033775E-2
4,500204E-3
9,364825E-3
1,844545E-2
1,682391E-2
1,585099E-2
1,941838E-2
2,233715E-2
1,487806E-2
1,552668E-2
2,201284E-2
2,914762E-2
2,233715E-2
1,909407E-2
2,201284E-2
2,331007E-2
1,974268E-2
2,103992E-2
2,914762E-2
2,752608E-2
1,876976E-2
2,331007E-2
2,914762E-2
2,428300E-2
2,233715E-2
2,395869E-2
2,785039E-2
1,812114E-2
1,520237E-2
1,455375E-2
1,714822E-2
8,716209E-3
3,527280E-3
5,148820E-3
5,797436E-3
6,085067E-4
-1,985958E-3
2,554355E-3
1,257123E-3
-1,106658E-2
-9,120736E-3
-3,607499E-3
-5,229039E-3
-7,174888E-3
-2,310266E-3
1,257123E-3
-4,904731E-3
-2,958882E-3
1,581431E-3
9,689133E-3
3,851588E-3
9,328148E-4
6,446052E-3
7,094669E-3
2,554355E-3
5,473128E-3
1,455375E-2
1,390514E-2
5,148820E-3
8,067593E-3
8,067593E-3
-1,013034E-3
-4,256115E-3
-4,010948E-5
6,770361E-3
-1,013034E-3
-3,644176E-4
6,770361E-3
8,067593E-3
1,581431E-3
-3,283190E-3
6,085067E-4
4,175896E-3
2,841986E-4
3,527280E-3
1,325652E-2
9,689133E-3
-4,010948E-5
4,500204E-3
1,098637E-2
9,040517E-3
8,716209E-3
1,293221E-2
1,390514E-2
5,473128E-3
3,851588E-3
8,067593E-3
1,617530E-2
7,743285E-3
1,581431E-3
-1,661650E-3
-3,283190E-3
-2,958882E-3
1,905739E-3
7,418977E-3
8,716209E-3
-3,644176E-4
1,257123E-3
6,770361E-3
8,067593E-3
4,500204E-3
4,175896E-3
9,040517E-3
6,446052E-3
7,094669E-3
1,228360E-2
2,266146E-2
2,168853E-2
1,649960E-2
2,136422E-2
2,882331E-2
2,785039E-2
2,655315E-2
3,336362E-2
3,530947E-2
2,687746E-2
3,109347E-2
3,822825E-2
4,211994E-2
3,757963E-2
3,433655E-2
3,822825E-2
3,595809E-2
3,563378E-2
3,855255E-2
4,601164E-2
4,114702E-2
3,336362E-2
3,628240E-2
4,406579E-2
3,887686E-2
3,887686E-2
4,341718E-2
4,633595E-2
3,498517E-2
3,466086E-2
4,147133E-2
4,276856E-2
3,790394E-2
3,498517E-2
3,757963E-2
3,757963E-2
3,271501E-2
3,206639E-2
4,082271E-2
3,530947E-2
2,428300E-2
2,687746E-2
3,303932E-2
3,141778E-2
2,817469E-2
2,914762E-2
3,336362E-2
2,363438E-2
2,298577E-2
2,687746E-2
3,076916E-2
2,201284E-2
1,812114E-2
1,066206E-2
4,824512E-3
2,878663E-3
5,797436E-3
1,520237E-2
1,228360E-2
9,328148E-4
-4,010948E-5
6,770361E-3
3,202971E-3
-1,661650E-3
1,257123E-3
7,094669E-3
2,230047E-3
3,527280E-3
1,098637E-2
1,812114E-2
1,390514E-2
1,358083E-2
1,844545E-2
1,974268E-2
1,682391E-2
1,844545E-2
2,525592E-2
2,331007E-2
1,649960E-2
1,812114E-2
2,558023E-2
2,558023E-2
2,136422E-2
2,103992E-2
2,363438E-2
1,747253E-2
2,039130E-2
2,525592E-2
3,012054E-2
2,298577E-2
1,747253E-2
2,103992E-2
2,558023E-2
1,876976E-2
1,876976E-2
2,590454E-2
2,493161E-2
1,487806E-2
1,844545E-2
2,395869E-2
2,298577E-2
1,941838E-2
2,071561E-2
2,428300E-2
1,747253E-2
1,714822E-2
1,974268E-2
2,720177E-2
2,136422E-2
1,325652E-2
1,779684E-2
2,266146E-2
2,039130E-2
1,844545E-2
2,331007E-2
2,558023E-2
1,455375E-2
1,649960E-2
2,168853E-2
2,428300E-2
2,039130E-2
1,876976E-2
2,363438E-2
2,071561E-2
1,617530E-2
1,779684E-2
2,687746E-2
2,460731E-2
1,585099E-2
1,909407E-2
2,460731E-2
2,201284E-2
1,974268E-2
2,136422E-2
2,428300E-2
1,714822E-2
1,812114E-2
2,363438E-2
2,914762E-2
2,201284E-2
1,876976E-2
2,395869E-2
2,201284E-2
1,714822E-2
1,812114E-2
2,428300E-2
2,298577E-2
1,422945E-2
1,714822E-2
2,428300E-2
1,974268E-2
1,682391E-2
1,909407E-2
1,747253E-2
8,067593E-3
9,689133E-3
1,487806E-2
1,812114E-2
1,358083E-2
1,001344E-2
1,422945E-2
1,358083E-2
1,033775E-2
1,228360E-2
2,039130E-2
1,585099E-2
9,364825E-3
1,293221E-2
1,941838E-2
1,941838E-2
1,812114E-2
2,039130E-2
2,168853E-2
1,422945E-2
1,487806E-2
2,071561E-2
2,655315E-2
1,974268E-2
1,487806E-2
1,876976E-2
1,941838E-2
1,552668E-2
1,714822E-2
2,525592E-2
2,460731E-2
1,422945E-2
1,844545E-2
2,460731E-2
2,460731E-2
1,876976E-2
1,876976E-2
2,331007E-2
1,941838E-2
1,520237E-2
1,974268E-2
2,914762E-2
2,298577E-2
1,422945E-2
1,747253E-2
2,363438E-2
2,266146E-2
1,974268E-2
2,039130E-2
2,201284E-2
1,131067E-2
1,260791E-2
1,649960E-2
1,909407E-2
1,131067E-2
5,797436E-3
4,500204E-3
2,841986E-4
-7,174888E-3
-6,526271E-3
-6,887257E-4
-5,229039E-3
-1,560690E-2
-1,301243E-2
-8,472120E-3
-1,268813E-2
-1,398536E-2
-1,074228E-2
-7,499196E-3
-1,366105E-2
-1,268813E-2
-6,201963E-3
1,581431E-3
-2,634574E-3
-3,283190E-3
2,230047E-3
9,364825E-3
4,500204E-3
6,121744E-3
1,487806E-2
1,520237E-2
7,743285E-3
1,098637E-2
1,876976E-2
1,941838E-2
1,422945E-2
1,682391E-2
2,168853E-2
1,682391E-2
1,714822E-2
2,039130E-2
2,752608E-2
2,266146E-2
1,909407E-2
2,233715E-2
2,720177E-2
2,136422E-2
2,168853E-2
2,914762E-2
2,785039E-2
1,812114E-2
2,298577E-2
2,979624E-2
2,947193E-2
2,460731E-2
2,363438E-2
2,655315E-2
2,331007E-2
2,071561E-2
2,428300E-2
3,466086E-2
2,914762E-2
2,233715E-2
2,558023E-2
3,206639E-2
2,914762E-2
2,687746E-2
3,076916E-2
3,433655E-2
2,395869E-2
2,590454E-2
3,141778E-2
3,530947E-2
2,752608E-2
2,460731E-2
2,849900E-2
2,947193E-2
2,493161E-2
2,525592E-2
3,206639E-2
2,752608E-2
2,039130E-2
2,428300E-2
2,914762E-2
2,752608E-2
2,460731E-2
2,590454E-2
2,817469E-2
2,201284E-2
2,006699E-2
2,233715E-2
2,914762E-2
2,136422E-2
1,585099E-2
1,747253E-2
1,909407E-2
1,487806E-2
1,682391E-2
2,266146E-2
2,071561E-2
1,195929E-2
1,552668E-2
2,071561E-2
2,103992E-2
1,358083E-2
8,391901E-3
8,067593E-3
5,148820E-3
2,554355E-3
5,797436E-3
1,131067E-2
5,148820E-3
-5,229039E-3
-2,958882E-3
6,085067E-4
-6,526271E-3
-9,120736E-3
-5,877655E-3
-3,931807E-3
-1,203951E-2
-1,009366E-2
-2,958882E-3
2,230047E-3
-3,283190E-3
-4,256115E-3
9,328148E-4
2,230047E-3
-1,013034E-3
2,878663E-3
1,293221E-2
1,131067E-2
3,851588E-3
6,770361E-3
1,649960E-2
1,487806E-2
1,260791E-2
1,876976E-2
2,168853E-2
1,066206E-2
1,131067E-2
1,747253E-2
2,266146E-2
1,682391E-2
1,358083E-2
1,812114E-2
1,941838E-2
1,455375E-2
1,585099E-2
2,201284E-2
1,682391E-2
8,716209E-3
1,228360E-2
1,779684E-2
2,039130E-2
1,714822E-2
1,779684E-2
2,136422E-2
1,617530E-2
1,455375E-2
1,876976E-2
2,558023E-2
2,168853E-2
1,876976E-2
2,428300E-2
2,720177E-2
2,266146E-2
1,941838E-2
2,493161E-2
2,525592E-2
1,358083E-2
1,682391E-2
2,331007E-2
2,233715E-2
1,779684E-2
1,649960E-2
1,779684E-2
1,358083E-2
1,163498E-2
1,390514E-2
2,168853E-2
1,487806E-2
6,770361E-3
1,098637E-2
1,714822E-2
1,455375E-2
1,422945E-2
1,844545E-2
2,103992E-2
1,131067E-2
1,163498E-2
1,779684E-2
2,168853E-2
1,455375E-2
1,163498E-2
1,649960E-2
1,422945E-2
1,195929E-2
1,325652E-2
2,006699E-2
1,487806E-2
7,418977E-3
1,390514E-2
2,168853E-2
1,552668E-2
1,325652E-2
1,876976E-2
2,201284E-2
1,163498E-2
1,001344E-2
2,006699E-2
2,006699E-2
9,040517E-3
6,770361E-3
9,689133E-3
8,716209E-3
5,473128E-3
8,716209E-3
1,422945E-2
9,364825E-3
3,202971E-3
5,473128E-3
1,098637E-2
7,418977E-3
6,121744E-3
1,195929E-2
1,747253E-2
9,364825E-3
1,131067E-2
2,103992E-2
2,331007E-2
1,617530E-2
1,520237E-2
1,876976E-2
1,617530E-2
1,422945E-2
1,714822E-2
2,331007E-2
1,649960E-2
7,743285E-3
1,260791E-2
1,812114E-2
1,260791E-2
1,293221E-2
1,714822E-2
1,552668E-2
9,689133E-3
1,163498E-2
1,844545E-2
2,168853E-2
1,585099E-2
1,520237E-2
2,071561E-2
1,585099E-2
1,422945E-2
1,649960E-2
2,525592E-2
2,071561E-2
1,487806E-2
1,714822E-2
2,136422E-2
1,552668E-2
1,228360E-2
1,422945E-2
1,714822E-2
8,067593E-3
7,743285E-3
1,066206E-2
1,487806E-2
1,001344E-2
5,797436E-3
9,364825E-3
8,716209E-3
9,328148E-4
1,257123E-3
1,195929E-2
1,131067E-2
3,202971E-3
6,446052E-3
1,455375E-2
1,358083E-2
1,325652E-2
1,455375E-2
1,876976E-2
1,228360E-2
1,195929E-2
1,812114E-2
2,298577E-2
1,812114E-2
1,682391E-2
2,071561E-2
2,168853E-2
1,812114E-2
1,941838E-2
2,590454E-2
2,752608E-2
1,649960E-2
1,876976E-2
2,687746E-2
2,590454E-2
2,331007E-2
2,201284E-2
2,622885E-2
2,201284E-2
2,103992E-2
2,622885E-2
3,044485E-2
2,298577E-2
1,747253E-2
2,071561E-2
2,428300E-2
1,974268E-2
2,298577E-2
2,817469E-2
2,655315E-2
1,422945E-2
1,228360E-2
1,844545E-2
2,136422E-2
1,520237E-2
1,293221E-2
1,325652E-2
7,418977E-3
5,473128E-3
6,446052E-3
1,325652E-2
1,001344E-2
1,257123E-3
-3,283190E-3
-8,472120E-3
-1,398536E-2
-1,301243E-2
-4,904731E-3
-3,283190E-3
-1,301243E-2
-1,139089E-2
-7,823504E-3
-3,931807E-3
-1,009366E-2
-1,301243E-2
-8,796428E-3
-7,174888E-3
-8,147812E-3
-6,526271E-3
7,094669E-3
7,094669E-3
2,554355E-3
8,067593E-3
1,649960E-2
1,520237E-2
1,390514E-2
1,844545E-2
2,363438E-2
1,455375E-2
1,520237E-2
2,071561E-2
2,590454E-2
1,941838E-2
1,714822E-2
2,103992E-2
2,266146E-2
1,909407E-2
1,812114E-2
2,590454E-2
2,525592E-2
1,422945E-2
1,779684E-2
2,493161E-2
2,298577E-2
2,071561E-2
2,363438E-2
2,687746E-2
1,974268E-2
1,909407E-2
2,460731E-2
3,076916E-2
2,298577E-2
2,103992E-2
2,363438E-2
2,558023E-2
2,201284E-2
2,395869E-2
2,882331E-2
2,752608E-2
1,909407E-2
2,363438E-2
2,785039E-2
2,752608E-2
2,266146E-2
2,136422E-2
2,460731E-2
2,006699E-2
1,714822E-2
2,071561E-2
2,785039E-2
2,298577E-2
1,455375E-2
1,585099E-2
2,006699E-2
1,422945E-2
1,228360E-2
1,390514E-2
1,293221E-2
3,202971E-3
7,094669E-3
1,163498E-2
1,228360E-2
7,094669E-3
3,851588E-3
6,446052E-3
5,473128E-3
-4,010948E-5
3,202971E-3
1,195929E-2
8,067593E-3
-4,010948E-5
6,446052E-3
1,228360E-2
1,098637E-2
1,195929E-2
1,520237E-2
1,649960E-2
8,067593E-3
1,195929E-2
1,682391E-2
2,136422E-2
1,228360E-2
8,716209E-3
7,418977E-3
3,851588E-3
2,230047E-3
3,527280E-3
1,293221E-2
9,364825E-3
2,230047E-3
6,770361E-3
1,325652E-2
1,098637E-2
9,689133E-3
1,455375E-2
1,909407E-2
1,455375E-2
1,812114E-2
2,914762E-2
3,790394E-2
3,498517E-2
3,595809E-2
4,341718E-2
4,666026E-2
4,763318E-2
5,217349E-2
5,963258E-2
6,092981E-2
5,347073E-2
5,898396E-2
6,968613E-2
7,065906E-2
6,871321E-2
7,325352E-2
7,779383E-2
7,357783E-2
7,617229E-2
8,265846E-2
9,336062E-2
8,622584E-2
7,779383E-2
7,779383E-2
7,811814E-2
7,033475E-2
7,260490E-2
7,649660E-2
7,552368E-2
6,482151E-2
6,676736E-2
7,163198E-2
7,228060E-2
6,644305E-2
6,319997E-2
6,547013E-2
6,287566E-2
6,222705E-2
6,709167E-2
7,714522E-2
7,422644E-2
6,903752E-2
7,519937E-2
8,265846E-2
7,973968E-2
7,779383E-2
8,071261E-2
8,071261E-2
6,936182E-2
7,033475E-2
7,584799E-2
8,071261E-2
7,325352E-2
6,774028E-2
6,709167E-2
7,033475E-2
6,417289E-2
6,449720E-2
7,228060E-2
7,130767E-2
6,092981E-2
6,482151E-2
7,260490E-2
7,390214E-2
7,163198E-2
7,098336E-2
7,455075E-2
6,903752E-2
6,384859E-2
6,547013E-2
7,001044E-2
6,319997E-2
5,768673E-2
6,092981E-2
6,222705E-2
5,444365E-2
5,184919E-2
5,444365E-2
5,379503E-2
4,114702E-2
4,309287E-2
4,925472E-2
4,990334E-2
4,439010E-2
4,374148E-2
4,536302E-2
4,082271E-2
4,017409E-2
4,244425E-2
4,828180E-2
4,439010E-2
3,271501E-2
3,466086E-2
3,952548E-2
3,336362E-2
3,303932E-2
3,693101E-2
3,595809E-2
2,428300E-2
2,428300E-2
2,785039E-2
2,979624E-2
2,103992E-2
1,812114E-2
2,168853E-2
1,876976E-2
1,358083E-2
1,649960E-2
2,201284E-2
1,812114E-2
9,040517E-3
8,716209E-3
1,422945E-2
1,098637E-2
8,067593E-3
8,067593E-3
1,066206E-2
9,328148E-4
-4,010948E-5
4,824512E-3
1,033775E-2
2,878663E-3
-1,013034E-3
9,328148E-4
2,878663E-3
-6,887257E-4
-4,010948E-5
8,067593E-3
7,094669E-3
-2,310266E-3
2,841986E-4
5,797436E-3
5,148820E-3
2,230047E-3
4,175896E-3
5,148820E-3
-2,958882E-3
-7,499196E-3
-4,904731E-3
1,905739E-3
-9,445044E-3
-1,593121E-2
-1,398536E-2
-1,268813E-2
-1,820136E-2
-2,014721E-2
-1,625551E-2
-2,079583E-2
-3,084938E-2
-2,890353E-2
-2,209306E-2
-2,339029E-2
-2,890353E-2
-2,468752E-2
-2,047152E-2
-2,825491E-2
-2,760630E-2
-2,176875E-2
-1,495828E-2
-1,949860E-2
-2,339029E-2
-1,949860E-2
-1,820136E-2
-2,339029E-2
-2,241737E-2
-1,139089E-2
-1,171520E-2
-2,079583E-2
-1,755275E-2
-9,769352E-3
-1,041797E-2
-1,203951E-2
-1,074228E-2
-9,120736E-3
-1,528259E-2
-1,463397E-2
-9,120736E-3
-3,931807E-3
-1,074228E-2
-1,593121E-2
-1,203951E-2
-1,171520E-2
-1,495828E-2
-1,398536E-2
-7,823504E-3
-9,445044E-3
-1,917429E-2
-1,430967E-2
-7,499196E-3
-1,106658E-2
-1,041797E-2
-8,796428E-3
-4,256115E-3
-1,171520E-2
-1,009366E-2
-2,958882E-3
3,851588E-3
-1,985958E-3
-4,580423E-3
4,500204E-3
5,473128E-3
6,085067E-4
1,257123E-3
7,743285E-3
6,446052E-3
-2,634574E-3
-2,634574E-3
3,527280E-3
3,527280E-3
-1,985958E-3
-6,887257E-4
1,257123E-3
-8,472120E-3
-1,171520E-2
-9,445044E-3
-3,607499E-3
-1,171520E-2
-1,755275E-2
-1,430967E-2
-8,472120E-3
-1,366105E-2
-8,472120E-3
-1,661650E-3
-3,283190E-3
-1,106658E-2
-7,499196E-3
-1,013034E-3
2,878663E-3
2,841986E-4
3,851588E-3
8,067593E-3
4,824512E-3
3,527280E-3
9,364825E-3
1,779684E-2
9,689133E-3
4,824512E-3
7,418977E-3
1,358083E-2
9,364825E-3
8,391901E-3
1,260791E-2
1,001344E-2
-6,887257E-4
2,878663E-3
9,040517E-3
1,098637E-2
4,824512E-3
5,148820E-3
7,743285E-3
2,554355E-3
-1,661650E-3
1,257123E-3
7,094669E-3
-4,010948E-5
-1,106658E-2
-8,472120E-3
-2,310266E-3
-6,201963E-3
-4,904731E-3
-2,958882E-3
-1,013034E-3
-1,106658E-2
-1,106658E-2
-6,201963E-3
-1,985958E-3
-8,796428E-3
-1,009366E-2
-5,877655E-3
-5,553347E-3
-6,201963E-3
-4,904731E-3
9,328148E-4
-6,887257E-4
-1,009366E-2
-4,904731E-3
2,554355E-3
-3,607499E-3
-3,283190E-3
5,148820E-3
1,195929E-2
5,148820E-3
9,364825E-3
2,298577E-2
3,952548E-2
4,471441E-2
5,768673E-2
8,557723E-2
9,660370E-2
8,946893E-2
8,298276E-2
8,428000E-2
7,552368E-2
6,157843E-2
5,736242E-2
5,606519E-2
4,536302E-2
3,887686E-2
3,206639E-2
1,844545E-2
-6,850580E-3
-2,403891E-2
-3,441677E-2
-4,447032E-2
-6,068572E-2
-6,814481E-2
-7,041497E-2
-7,300943E-2
-7,300943E-2
-6,392880E-2
-4,998356E-2
-4,641617E-2
-5,192940E-2
-4,122724E-2
-2,955215E-2
-2,630907E-2
-2,468752E-2
-2,014721E-2
-1,528259E-2
-1,787705E-2
-1,528259E-2
-9,120736E-3
-6,887257E-4
-3,931807E-3
-4,256115E-3
1,257123E-3
8,391901E-3
3,202971E-3
7,094669E-3
1,747253E-2
1,714822E-2
7,418977E-3
1,293221E-2
2,168853E-2
2,233715E-2
1,941838E-2
2,103992E-2
2,525592E-2
1,909407E-2
1,941838E-2
2,298577E-2
2,979624E-2
2,590454E-2
1,909407E-2
2,558023E-2
2,947193E-2
2,460731E-2
2,558023E-2
3,044485E-2
2,914762E-2
1,844545E-2
2,233715E-2
2,687746E-2
2,882331E-2
2,428300E-2
2,363438E-2
2,752608E-2
2,201284E-2
1,747253E-2
2,266146E-2
2,817469E-2
2,525592E-2
1,812114E-2
1,941838E-2
2,395869E-2
2,039130E-2
2,071561E-2
2,266146E-2
2,233715E-2
9,689133E-3
1,001344E-2
1,552668E-2
1,941838E-2
1,487806E-2
1,098637E-2
1,455375E-2
1,163498E-2
7,743285E-3
9,364825E-3
1,520237E-2
1,195929E-2
3,851588E-3
8,391901E-3
1,585099E-2
1,228360E-2
9,040517E-3
1,163498E-2
1,293221E-2
3,202971E-3
2,878663E-3
8,067593E-3
1,001344E-2
4,175896E-3
-4,010948E-5
2,230047E-3
-4,010948E-5
-3,283190E-3
-1,985958E-3
6,446052E-3
2,230047E-3
-5,553347E-3
-3,644176E-4
6,121744E-3
2,878663E-3
2,878663E-3
7,418977E-3
1,033775E-2
-4,010948E-5
-6,201963E-3
-2,310266E-3
8,391901E-3
9,040517E-3
1,714822E-2
4,763318E-2
8,882031E-2
1,355207E-1
2,097872E-1
3,388619E-1
4,831790E-1
6,424142E-1
8,110545E-1
9,443451E-1
1,013098E+0
1,021206E+0
9,612091E-1
8,292157E-1
6,777638E-1
5,726880E-1
4,942054E-1
4,199389E-1
3,164846E-1
1,848155E-1
2,914762E-2
-1,677074E-1
-3,914800E-1
-5,961184E-1
-7,676774E-1
-9,022652E-1
-1,000855E+0
-1,037826E+0
-1,027448E+0
-9,807478E-1
-9,097243E-1
-8,153506E-1
-7,047616E-1
-6,013073E-1
-5,007718E-1
-4,041280E-1
-3,155919E-1
-2,530004E-1
-2,040299E-1
-1,595997E-1
-1,223043E-1
-1,005756E-1
-8,403591E-2
-6,717189E-2
-4,803771E-2
-4,284878E-2
-3,182230E-2
-1,495828E-2
7,094669E-3
1,325652E-2
2,136422E-2
3,466086E-2
4,860611E-2
5,217349E-2
5,833535E-2
7,130767E-2
7,552368E-2
6,936182E-2
7,422644E-2
8,460430E-2
8,622584E-2
8,168553E-2
8,103691E-2
8,330707E-2
8,071261E-2
7,552368E-2
7,292921E-2
7,584799E-2
7,065906E-2
5,898396E-2
5,995689E-2
6,287566E-2
5,347073E-2
4,601164E-2
4,601164E-2
4,471441E-2
3,109347E-2
2,882331E-2
3,174208E-2
3,595809E-2
2,590454E-2
2,298577E-2
2,687746E-2
2,493161E-2
1,617530E-2
1,941838E-2
3,109347E-2
3,044485E-2
2,428300E-2
2,655315E-2
3,498517E-2
3,303932E-2
3,368793E-2
3,660671E-2
4,017409E-2
3,239070E-2
3,466086E-2
4,017409E-2
4,795749E-2
4,049840E-2
3,660671E-2
4,049840E-2
4,179564E-2
3,822825E-2
4,147133E-2
4,795749E-2
4,406579E-2
3,109347E-2
3,498517E-2
4,049840E-2
4,017409E-2
3,660671E-2
3,595809E-2
3,984979E-2
3,206639E-2
2,785039E-2
3,466086E-2
4,114702E-2
3,433655E-2
2,882331E-2
3,239070E-2
3,725532E-2
3,206639E-2
3,174208E-2
3,790394E-2
3,920117E-2
2,849900E-2
3,239070E-2
3,822825E-2
4,179564E-2
3,628240E-2
3,271501E-2
3,433655E-2
3,336362E-2
2,914762E-2
3,239070E-2
4,276856E-2
3,790394E-2
3,012054E-2
3,336362E-2
3,725532E-2
3,206639E-2
3,433655E-2
3,660671E-2
3,855255E-2
2,914762E-2
3,206639E-2
3,725532E-2
3,920117E-2
3,206639E-2
3,012054E-2
3,401224E-2
3,239070E-2
2,590454E-2
2,493161E-2
3,303932E-2
3,174208E-2
2,298577E-2
2,363438E-2
3,271501E-2
2,687746E-2
2,428300E-2
2,622885E-2
2,947193E-2
2,136422E-2
2,233715E-2
2,655315E-2
3,109347E-2
2,558023E-2
2,266146E-2
2,687746E-2
2,849900E-2
2,525592E-2
2,817469E-2
3,109347E-2
3,076916E-2
2,103992E-2
2,363438E-2
3,174208E-2
3,530947E-2
2,752608E-2
2,493161E-2
2,590454E-2
2,428300E-2
2,071561E-2
2,168853E-2
2,979624E-2
2,622885E-2
1,812114E-2
2,006699E-2
2,460731E-2
2,201284E-2
1,844545E-2
2,266146E-2
2,298577E-2
1,325652E-2
1,487806E-2
1,876976E-2
2,331007E-2
1,649960E-2
1,098637E-2
1,358083E-2
1,390514E-2
8,067593E-3
8,716209E-3
1,909407E-2
1,455375E-2
3,851588E-3
7,418977E-3
1,195929E-2
9,364825E-3
5,797436E-3
9,364825E-3
1,325652E-2
7,743285E-3
7,418977E-3
1,228360E-2
1,909407E-2
1,260791E-2
7,418977E-3
1,325652E-2
1,714822E-2
1,228360E-2
1,163498E-2
1,552668E-2
1,812114E-2
9,364825E-3
9,689133E-3
1,487806E-2
1,779684E-2
1,260791E-2
9,364825E-3
9,364825E-3
6,770361E-3
3,851588E-3
8,067593E-3
1,390514E-2
1,131067E-2
1,581431E-3
5,148820E-3
1,293221E-2
1,001344E-2
8,391901E-3
9,364825E-3
1,487806E-2
5,797436E-3
5,148820E-3
1,098637E-2
2,039130E-2
1,390514E-2
8,716209E-3
1,293221E-2
1,585099E-2
9,689133E-3
1,293221E-2
2,006699E-2
1,844545E-2
7,418977E-3
8,067593E-3
1,520237E-2
1,747253E-2
1,001344E-2
1,033775E-2
1,293221E-2
8,067593E-3
4,824512E-3
1,001344E-2
1,617530E-2
8,391901E-3
3,202971E-3
5,473128E-3
1,131067E-2
7,743285E-3
6,121744E-3
1,098637E-2
9,689133E-3
1,257123E-3
4,175896E-3
9,040517E-3
8,067593E-3
-1,013034E-3
-7,823504E-3
-6,526271E-3
-6,526271E-3
-1,041797E-2
-8,472120E-3
-2,958882E-3
-5,877655E-3
-1,528259E-2
-1,301243E-2
-9,445044E-3
-9,769352E-3
-1,301243E-2
-1,236382E-2
-5,553347E-3
-1,106658E-2
-1,074228E-2
-3,931807E-3
6,446052E-3
-6,887257E-4
-3,283190E-3
-1,337342E-3
9,328148E-4
-1,661650E-3
-6,887257E-4
6,121744E-3
6,770361E-3
-1,337342E-3
2,554355E-3
1,098637E-2
1,033775E-2
7,418977E-3
9,689133E-3
1,293221E-2
8,067593E-3
9,364825E-3
1,487806E-2
2,525592E-2
2,233715E-2
1,520237E-2
1,876976E-2
2,363438E-2
1,682391E-2
1,649960E-2
2,233715E-2
2,460731E-2
1,520237E-2
1,844545E-2
2,720177E-2
2,914762E-2
1,941838E-2
1,487806E-2
1,585099E-2
1,195929E-2
1,001344E-2
1,358083E-2
2,039130E-2
1,390514E-2
5,797436E-3
8,067593E-3
1,390514E-2
9,364825E-3
6,770361E-3
6,446052E-3
4,175896E-3
-7,174888E-3
-6,850580E-3
-3,607499E-3
9,328148E-4
-6,201963E-3
-9,769352E-3
-8,472120E-3
-8,147812E-3
-1,560690E-2
-1,398536E-2
-7,823504E-3
-8,472120E-3
-1,884998E-2
-1,657982E-2
-9,445044E-3
-9,445044E-3
-1,074228E-2
-9,445044E-3
-3,931807E-3
-1,009366E-2
-1,074228E-2
-3,931807E-3
4,175896E-3
-1,013034E-3
-3,931807E-3
2,841986E-4
7,418977E-3
6,446052E-3
1,098637E-2
2,071561E-2
2,201284E-2
1,682391E-2
2,493161E-2
3,660671E-2
4,406579E-2
4,374148E-2
4,893041E-2
5,444365E-2
5,476796E-2
5,574088E-2
6,060550E-2
7,195629E-2
6,936182E-2
6,287566E-2
6,871321E-2
7,325352E-2
6,611874E-2
6,449720E-2
6,774028E-2
6,514582E-2
5,282211E-2
5,282211E-2
5,574088E-2
5,574088E-2
4,698456E-2
4,179564E-2
4,147133E-2
3,855255E-2
3,401224E-2
3,336362E-2
3,822825E-2
3,303932E-2
2,168853E-2
2,655315E-2
3,141778E-2
2,525592E-2
2,266146E-2
2,331007E-2
2,687746E-2
1,779684E-2
1,747253E-2
2,103992E-2
2,428300E-2
1,779684E-2
1,325652E-2
1,585099E-2
1,520237E-2
6,770361E-3
7,094669E-3
1,358083E-2
1,195929E-2
1,905739E-3
4,500204E-3
1,066206E-2
8,716209E-3
4,824512E-3
4,175896E-3
8,716209E-3
1,257123E-3
-4,010948E-5
4,175896E-3
1,195929E-2
5,148820E-3
1,581431E-3
5,473128E-3
1,001344E-2
3,851588E-3
5,797436E-3
1,325652E-2
1,228360E-2
2,554355E-3
4,175896E-3
1,098637E-2
7,743285E-3
4,824512E-3
7,418977E-3
8,391901E-3
2,554355E-3
1,905739E-3
5,473128E-3
1,228360E-2
6,446052E-3
2,230047E-3
5,148820E-3
1,033775E-2
5,473128E-3
5,797436E-3
1,293221E-2
1,358083E-2
5,797436E-3
8,391901E-3
1,617530E-2
1,876976E-2
1,552668E-2
1,487806E-2
1,812114E-2
1,487806E-2
1,098637E-2
1,487806E-2
2,201284E-2
1,844545E-2
1,228360E-2
1,552668E-2
2,103992E-2
1,649960E-2
1,617530E-2
1,876976E-2
2,039130E-2
1,358083E-2
1,714822E-2
2,201284E-2
2,298577E-2
1,747253E-2
1,779684E-2
2,006699E-2
1,682391E-2
1,358083E-2
1,422945E-2
2,298577E-2
2,006699E-2
1,001344E-2
1,585099E-2
2,136422E-2
1,747253E-2
1,585099E-2
1,747253E-2
2,071561E-2
1,260791E-2
1,195929E-2
1,682391E-2
2,428300E-2
1,747253E-2
9,040517E-3
1,066206E-2
1,455375E-2
1,195929E-2
1,066206E-2
1,617530E-2
1,682391E-2
6,121744E-3
5,148820E-3
1,066206E-2
1,358083E-2
6,770361E-3
5,148820E-3
6,770361E-3
5,148820E-3
2,554355E-3
3,851588E-3
8,067593E-3
2,554355E-3
-2,958882E-3
-4,010948E-5
7,418977E-3
2,841986E-4
-2,310266E-3
6,085067E-4
-3,607499E-3
-1,755275E-2
-1,820136E-2
-1,268813E-2
-9,120736E-3
-1,398536E-2
-1,463397E-2
-1,495828E-2
-1,657982E-2
-1,820136E-2
-1,301243E-2
-5,877655E-3
-7,499196E-3
-1,528259E-2
-9,445044E-3
-4,010948E-5
-6,887257E-4
6,085067E-4
8,067593E-3
1,260791E-2
8,067593E-3
1,195929E-2
1,941838E-2
2,395869E-2
1,779684E-2
1,682391E-2
2,039130E-2
2,298577E-2
2,006699E-2
2,006699E-2
2,655315E-2
2,460731E-2
1,779684E-2
2,071561E-2
2,558023E-2
2,525592E-2
2,136422E-2
2,136422E-2
2,428300E-2
1,909407E-2
1,812114E-2
2,103992E-2
3,076916E-2
2,331007E-2
1,455375E-2
1,974268E-2
2,428300E-2
1,909407E-2
2,331007E-2
2,817469E-2
2,817469E-2
1,779684E-2
2,006699E-2
2,331007E-2
2,687746E-2
2,006699E-2
1,812114E-2
2,168853E-2
1,812114E-2
1,552668E-2
1,941838E-2
2,590454E-2
1,974268E-2
1,195929E-2
1,358083E-2
1,844545E-2
1,293221E-2
1,325652E-2
1,714822E-2
1,779684E-2
9,040517E-3
1,163498E-2
1,617530E-2
2,039130E-2
1,682391E-2
1,520237E-2
1,779684E-2
1,779684E-2
1,228360E-2
1,585099E-2
2,395869E-2
2,136422E-2
1,001344E-2
1,325652E-2
2,039130E-2
1,779684E-2
1,552668E-2
1,714822E-2
2,136422E-2
1,422945E-2
8,391901E-3
1,905739E-3
9,328148E-4
-5,553347E-3
-8,147812E-3
-4,580423E-3
2,841986E-4
-8,796428E-3
-1,171520E-2
-7,174888E-3
-7,174888E-3
-1,852567E-2
-1,625551E-2
-1,009366E-2
-6,201963E-3
-8,796428E-3
-4,580423E-3
1,905739E-3
3,202971E-3
1,905739E-3
7,094669E-3
1,844545E-2
1,714822E-2
8,391901E-3
1,520237E-2
2,363438E-2
2,233715E-2
2,006699E-2
2,363438E-2
2,687746E-2
1,974268E-2
1,941838E-2
2,460731E-2
3,206639E-2
2,720177E-2
2,103992E-2
2,039130E-2
2,201284E-2
2,006699E-2
2,266146E-2
2,817469E-2
2,914762E-2
1,941838E-2
1,974268E-2
2,558023E-2
2,655315E-2
1,974268E-2
1,909407E-2
2,363438E-2
1,844545E-2
1,617530E-2
2,071561E-2
2,817469E-2
2,266146E-2
1,455375E-2
1,974268E-2
2,558023E-2
1,974268E-2
1,974268E-2
2,558023E-2
2,655315E-2
1,844545E-2
2,233715E-2
2,817469E-2
2,979624E-2
2,525592E-2
2,395869E-2
2,979624E-2
2,752608E-2
2,298577E-2
2,428300E-2
3,303932E-2
2,720177E-2
2,006699E-2
2,331007E-2
2,914762E-2
2,493161E-2
2,233715E-2
2,590454E-2
2,687746E-2
1,649960E-2
1,812114E-2
2,395869E-2
2,752608E-2
1,941838E-2
1,844545E-2
2,201284E-2
2,266146E-2
1,714822E-2
1,812114E-2
2,428300E-2
2,266146E-2
1,390514E-2
1,682391E-2
2,395869E-2
2,136422E-2
1,844545E-2
2,006699E-2
2,168853E-2
1,585099E-2
1,422945E-2
1,812114E-2
2,201284E-2
1,358083E-2
8,391901E-3
1,131067E-2
1,520237E-2
9,040517E-3
1,163498E-2
1,747253E-2
1,617530E-2
7,418977E-3
9,689133E-3
1,617530E-2
1,682391E-2
1,033775E-2
1,066206E-2
1,358083E-2
1,098637E-2
1,001344E-2
1,487806E-2
2,266146E-2
1,779684E-2
1,066206E-2
1,293221E-2
1,779684E-2
1,390514E-2
1,325652E-2
1,844545E-2
2,103992E-2
1,001344E-2
1,422945E-2
1,876976E-2
2,233715E-2
1,779684E-2
1,520237E-2
1,812114E-2
1,617530E-2
9,689133E-3
1,195929E-2
2,039130E-2
2,039130E-2
1,163498E-2
1,422945E-2
1,941838E-2
1,552668E-2
1,163498E-2
1,520237E-2
1,974268E-2
1,033775E-2
8,067593E-3
1,455375E-2
2,103992E-2
1,358083E-2
1,033775E-2
1,422945E-2
1,585099E-2
1,228360E-2
1,163498E-2
1,812114E-2
1,617530E-2
6,446052E-3
1,033775E-2
1,844545E-2
1,617530E-2
1,293221E-2
1,455375E-2
1,779684E-2
1,098637E-2
1,131067E-2
1,260791E-2
1,747253E-2
1,260791E-2
6,770361E-3
1,163498E-2
1,812114E-2
1,293221E-2
1,422945E-2
2,071561E-2
2,006699E-2
1,001344E-2
1,325652E-2
2,103992E-2
2,233715E-2
1,812114E-2
1,649960E-2
2,266146E-2
2,103992E-2
1,228360E-2
1,066206E-2
1,455375E-2
8,391901E-3
3,527280E-3
3,851588E-3
8,391901E-3
2,878663E-3
-6,887257E-4
6,085067E-4
-4,010948E-5
-9,120736E-3
-7,823504E-3
-1,013034E-3
2,230047E-3
-1,985958E-3
-1,661650E-3
3,527280E-3
5,797436E-3
3,851588E-3
8,067593E-3
1,682391E-2
1,552668E-2
5,473128E-3
1,228360E-2
2,103992E-2
1,941838E-2
1,844545E-2
2,201284E-2
2,363438E-2
1,812114E-2
1,714822E-2
2,266146E-2
3,206639E-2
2,525592E-2
1,909407E-2
2,266146E-2
2,622885E-2
2,006699E-2
2,201284E-2
2,947193E-2
2,785039E-2
1,617530E-2
2,006699E-2
2,817469E-2
2,655315E-2
2,298577E-2
2,331007E-2
2,590454E-2
1,876976E-2
1,909407E-2
2,103992E-2
2,914762E-2
2,622885E-2
2,006699E-2
2,071561E-2
2,720177E-2
2,460731E-2
2,395869E-2
2,785039E-2
2,849900E-2
1,844545E-2
1,844545E-2
2,233715E-2
2,590454E-2
2,039130E-2
1,812114E-2
2,233715E-2
2,266146E-2
1,649960E-2
1,617530E-2
2,201284E-2
1,779684E-2
7,418977E-3
1,260791E-2
1,909407E-2
1,747253E-2
1,552668E-2
1,812114E-2
1,909407E-2
1,066206E-2
8,716209E-3
1,358083E-2
1,941838E-2
1,358083E-2
1,163498E-2
1,390514E-2
1,552668E-2
9,364825E-3
1,098637E-2
1,812114E-2
1,876976E-2
1,195929E-2
1,455375E-2
2,136422E-2
2,136422E-2
1,747253E-2
1,876976E-2
2,395869E-2
2,071561E-2
1,974268E-2
2,363438E-2
3,012054E-2
2,590454E-2
1,909407E-2
2,233715E-2
2,785039E-2
2,168853E-2
2,103992E-2
2,622885E-2
2,720177E-2
1,617530E-2
1,812114E-2
2,071561E-2
1,974268E-2
1,325652E-2
8,067593E-3
5,797436E-3
9,328148E-4
-3,931807E-3
-2,310266E-3
5,797436E-3
-3,931807E-3
-1,203951E-2
-9,769352E-3
-6,201963E-3
-9,769352E-3
-8,472120E-3
-3,283190E-3
-1,661650E-3
-1,139089E-2
-7,499196E-3
1,905739E-3
8,067593E-3
3,851588E-3
5,473128E-3
1,649960E-2
1,779684E-2
2,201284E-2
2,785039E-2
3,822825E-2
4,147133E-2
4,211994E-2
5,509227E-2
7,163198E-2
8,428000E-2
9,400924E-2
9,660370E-2
9,465786E-2
8,006399E-2
7,519937E-2
7,746953E-2
7,422644E-2
6,384859E-2
5,509227E-2
5,347073E-2
4,406579E-2
2,849900E-2
1,617530E-2
8,067593E-3
-1,106658E-2
-3,117369E-2
-3,311954E-2
-3,182230E-2
-3,830846E-2
-4,025431E-2
-3,798416E-2
-3,441677E-2
-4,090293E-2
-3,895708E-2
-2,890353E-2
-1,884998E-2
-2,047152E-2
-1,949860E-2
-1,203951E-2
-8,147812E-3
-1,203951E-2
-1,009366E-2
-2,310266E-3
-4,010948E-5
-7,823504E-3
-1,337342E-3
7,094669E-3
7,094669E-3
6,770361E-3
1,098637E-2
1,358083E-2
7,743285E-3
5,148820E-3
1,581431E-3
7,743285E-3
-4,010948E-5
-2,634574E-3
1,257123E-3
2,554355E-3
-2,634574E-3
-3,931807E-3
2,878663E-3
-1,013034E-3
-9,120736E-3
-6,526271E-3
4,500204E-3
5,473128E-3
1,905739E-3
5,148820E-3
1,293221E-2
1,001344E-2
1,358083E-2
1,941838E-2
3,044485E-2
2,558023E-2
2,168853E-2
2,590454E-2
3,303932E-2
2,882331E-2
2,849900E-2
3,239070E-2
3,595809E-2
2,687746E-2
3,044485E-2
3,498517E-2
3,757963E-2
3,303932E-2
3,174208E-2
3,498517E-2
3,206639E-2
2,979624E-2
3,206639E-2
3,952548E-2
3,498517E-2
2,720177E-2
3,141778E-2
3,660671E-2
3,206639E-2
3,109347E-2
3,206639E-2
3,271501E-2
2,460731E-2
2,331007E-2
2,720177E-2
3,206639E-2
2,460731E-2
2,266146E-2
2,525592E-2
2,233715E-2
1,747253E-2
1,649960E-2
2,298577E-2
2,168853E-2
1,293221E-2
1,876976E-2
2,558023E-2
2,266146E-2
2,039130E-2
2,039130E-2
2,298577E-2
1,520237E-2
1,585099E-2
2,136422E-2
2,752608E-2
2,168853E-2
1,617530E-2
1,974268E-2
2,168853E-2
1,325652E-2
1,779684E-2
2,298577E-2
2,233715E-2
1,066206E-2
1,390514E-2
1,974268E-2
1,747253E-2
1,260791E-2
1,325652E-2
1,552668E-2
1,098637E-2
7,094669E-3
9,364825E-3
1,714822E-2
1,228360E-2
5,473128E-3
7,094669E-3
1,293221E-2
9,364825E-3
9,689133E-3
1,228360E-2
1,520237E-2
5,473128E-3
6,121744E-3
1,001344E-2
1,422945E-2
1,033775E-2
8,391901E-3
1,163498E-2
1,195929E-2
5,797436E-3
7,418977E-3
1,585099E-2
1,001344E-2
-1,013034E-3
3,851588E-3
8,716209E-3
6,446052E-3
3,527280E-3
6,770361E-3
7,743285E-3
-3,644176E-4
-1,661650E-3
2,878663E-3
1,163498E-2
5,148820E-3
2,230047E-3
6,121744E-3
1,001344E-2
6,770361E-3
6,446052E-3
1,131067E-2
1,293221E-2
2,554355E-3
6,121744E-3
1,520237E-2
1,649960E-2
8,716209E-3
9,364825E-3
1,455375E-2
9,364825E-3
7,743285E-3
9,364825E-3
1,714822E-2
1,195929E-2
3,202971E-3
6,770361E-3
1,325652E-2
8,067593E-3
9,689133E-3
9,689133E-3
1,260791E-2
4,175896E-3
5,797436E-3
9,040517E-3
1,358083E-2
9,040517E-3
6,121744E-3
8,716209E-3
8,391901E-3
2,554355E-3
4,175896E-3
1,293221E-2
1,066206E-2
2,878663E-3
3,202971E-3
1,131067E-2
6,121744E-3
5,797436E-3
9,689133E-3
1,131067E-2
-6,887257E-4
-1,661650E-3
5,473128E-3
7,743285E-3
3,527280E-3
2,878663E-3
4,824512E-3
4,824512E-3
-3,644176E-4
1,581431E-3
1,163498E-2
9,689133E-3
6,085067E-4
9,328148E-4
5,797436E-3
4,500204E-3
5,473128E-3
9,364825E-3
1,325652E-2
5,148820E-3
3,851588E-3
1,001344E-2
1,487806E-2
8,067593E-3
8,067593E-3
1,228360E-2
9,689133E-3
5,473128E-3
1,033775E-2
1,974268E-2
1,552668E-2
1,033775E-2
1,195929E-2
1,682391E-2
1,520237E-2
1,390514E-2
1,812114E-2
2,201284E-2
1,163498E-2
1,358083E-2
1,974268E-2
2,622885E-2
1,909407E-2
1,390514E-2
1,844545E-2
2,103992E-2
1,520237E-2
1,325652E-2
1,747253E-2
1,649960E-2
7,743285E-3
1,390514E-2
2,039130E-2
1,844545E-2
1,552668E-2
1,617530E-2
1,779684E-2
9,040517E-3
8,067593E-3
1,228360E-2
1,844545E-2
1,228360E-2
9,689133E-3
1,390514E-2
1,585099E-2
1,098637E-2
1,325652E-2
2,006699E-2
1,974268E-2
1,066206E-2
1,228360E-2
1,812114E-2
1,876976E-2
1,455375E-2
1,358083E-2
1,747253E-2
1,390514E-2
1,293221E-2
1,552668E-2
2,266146E-2
1,747253E-2
1,131067E-2
1,260791E-2
1,844545E-2
1,325652E-2
1,293221E-2
1,844545E-2
1,876976E-2
4,824512E-3
3,527280E-3
1,131067E-2
1,552668E-2
8,391901E-3
6,121744E-3
1,228360E-2
1,066206E-2
5,148820E-3
6,121744E-3
1,260791E-2
9,689133E-3
6,121744E-3
1,228360E-2
2,006699E-2
1,844545E-2
1,941838E-2
2,331007E-2
2,817469E-2
2,233715E-2
2,363438E-2
3,303932E-2
4,082271E-2
3,660671E-2
3,563378E-2
4,244425E-2
4,406579E-2
4,211994E-2
4,536302E-2
5,314642E-2
5,184919E-2
4,276856E-2
4,795749E-2
5,476796E-2
5,444365E-2
5,184919E-2
5,703812E-2
5,963258E-2
5,411934E-2
5,833535E-2
6,190274E-2
6,936182E-2
6,384859E-2
5,833535E-2
6,222705E-2
6,838890E-2
6,482151E-2
6,676736E-2
7,325352E-2
7,584799E-2
6,838890E-2
7,195629E-2
7,941537E-2
8,136122E-2
7,584799E-2
7,584799E-2
8,071261E-2
7,584799E-2
7,292921E-2
7,714522E-2
8,492861E-2
7,941537E-2
7,422644E-2
7,844245E-2
8,298276E-2
7,844245E-2
7,714522E-2
8,168553E-2
8,298276E-2
7,195629E-2
7,260490E-2
7,876676E-2
8,071261E-2
7,746953E-2
7,584799E-2
7,876676E-2
7,584799E-2
7,195629E-2
7,617229E-2
8,557723E-2
8,038830E-2
7,001044E-2
7,325352E-2
7,844245E-2
7,195629E-2
6,936182E-2
6,936182E-2
7,260490E-2
6,514582E-2
6,190274E-2
6,579443E-2
6,676736E-2
5,768673E-2
5,314642E-2
5,606519E-2
5,444365E-2
4,990334E-2
4,990334E-2
5,638950E-2
5,347073E-2
4,471441E-2
4,601164E-2
5,314642E-2
5,022765E-2
4,601164E-2
4,860611E-2
4,893041E-2
4,244425E-2
4,114702E-2
4,341718E-2
4,925472E-2
4,147133E-2
3,660671E-2
3,693101E-2
4,114702E-2
3,433655E-2
3,401224E-2
3,822825E-2
3,757963E-2
2,720177E-2
2,687746E-2
3,303932E-2
3,498517E-2
2,752608E-2
2,622885E-2
2,752608E-2
2,622885E-2
2,071561E-2
2,233715E-2
3,076916E-2
2,525592E-2
1,422945E-2
1,941838E-2
2,493161E-2
2,363438E-2
1,974268E-2
1,941838E-2
2,363438E-2
1,617530E-2
1,422945E-2
1,649960E-2
2,136422E-2
1,422945E-2
1,001344E-2
1,163498E-2
1,390514E-2
7,094669E-3
5,473128E-3
9,040517E-3
9,364825E-3
-2,958882E-3
-3,283190E-3
2,554355E-3
-6,887257E-4
-8,472120E-3
-7,174888E-3
-1,337342E-3
-8,472120E-3
-1,171520E-2
-1,106658E-2
-4,580423E-3
-1,074228E-2
-1,852567E-2
-1,398536E-2
-7,823504E-3
-1,463397E-2
-1,430967E-2
-1,139089E-2
-1,041797E-2
-1,982290E-2
-2,144444E-2
-1,787705E-2
-1,430967E-2
-2,176875E-2
-2,501183E-2
-2,144444E-2
-2,241737E-2
-2,695768E-2
-2,533614E-2
-1,755275E-2
-2,144444E-2
-2,857922E-2
-2,598476E-2
-2,014721E-2
-2,274168E-2
-2,501183E-2
-2,176875E-2
-1,787705E-2
-2,533614E-2
-2,533614E-2
-1,884998E-2
-1,203951E-2
-1,722844E-2
-2,209306E-2
-1,722844E-2
-1,333674E-2
-1,820136E-2
-1,690413E-2
-1,041797E-2
-1,171520E-2
-1,949860E-2
-1,528259E-2
-8,472120E-3
-7,499196E-3
-8,472120E-3
-7,499196E-3
-4,256115E-3
-7,823504E-3
-9,769352E-3
-7,823504E-3
2,554355E-3
-3,283190E-3
-7,499196E-3
-5,229039E-3
-6,887257E-4
-5,229039E-3
-3,931807E-3
2,878663E-3
3,202971E-3
-9,445044E-3
-8,147812E-3
-1,337342E-3
6,085067E-4
-2,634574E-3
-2,310266E-3
-1,337342E-3
-6,850580E-3
-5,553347E-3
-3,283190E-3
2,878663E-3
-1,337342E-3
-8,147812E-3
-3,607499E-3
1,257123E-3
-2,310266E-3
-3,644176E-4
3,202971E-3
4,175896E-3
-5,877655E-3
-1,337342E-3
3,851588E-3
6,121744E-3
3,202971E-3
-3,644176E-4
3,202971E-3
1,257123E-3
-1,337342E-3
3,202971E-3
1,066206E-2
5,148820E-3
-1,661650E-3
1,257123E-3
7,094669E-3
1,905739E-3
-4,010948E-5
5,148820E-3
9,040517E-3
-1,661650E-3
-3,644176E-4
4,824512E-3
7,094669E-3
6,085067E-4
-1,337342E-3
9,328148E-4
-1,661650E-3
-2,634574E-3
-1,337342E-3
5,473128E-3
1,257123E-3
-1,301243E-2
-9,120736E-3
-1,661650E-3
-2,634574E-3
-4,256115E-3
-1,985958E-3
-1,013034E-3
-9,120736E-3
-9,120736E-3
-5,229039E-3
1,905739E-3
-3,607499E-3
-7,823504E-3
-5,229039E-3
-4,580423E-3
-8,796428E-3
-5,553347E-3
1,581431E-3
1,905739E-3
-6,526271E-3
-5,877655E-3
6,085067E-4
1,257123E-3
-4,580423E-3
-3,931807E-3
-1,661650E-3
-4,580423E-3
-5,877655E-3
-2,634574E-3
5,148820E-3
9,328148E-4
-4,580423E-3
-3,644176E-4
6,770361E-3
1,581431E-3
2,878663E-3
7,743285E-3
8,391901E-3
9,328148E-4
4,500204E-3
9,689133E-3
1,390514E-2
9,364825E-3
5,148820E-3
7,094669E-3
8,716209E-3
4,175896E-3
5,473128E-3
1,325652E-2
1,260791E-2
1,581431E-3
5,797436E-3
1,293221E-2
1,163498E-2
8,067593E-3
9,689133E-3
1,422945E-2
8,391901E-3
5,797436E-3
1,001344E-2
1,747253E-2
1,066206E-2
5,797436E-3
8,067593E-3
1,325652E-2
1,001344E-2
1,098637E-2
1,552668E-2
1,520237E-2
5,473128E-3
7,743285E-3
1,325652E-2
1,487806E-2
5,797436E-3
-1,337342E-3
1,581431E-3
-3,644176E-4
1,581431E-3
3,527280E-3
1,001344E-2
4,175896E-3
-3,931807E-3
-2,634574E-3
1,905739E-3
-5,229039E-3
-2,634574E-3
2,878663E-3
4,824512E-3
-3,607499E-3
-2,310266E-3
6,446052E-3
1,001344E-2
4,824512E-3
5,473128E-3
1,131067E-2
7,418977E-3
4,824512E-3
1,260791E-2
2,039130E-2
1,617530E-2
1,066206E-2
1,293221E-2
2,071561E-2
1,747253E-2
1,747253E-2
1,844545E-2
2,071561E-2
1,260791E-2
1,552668E-2
1,844545E-2
1,066206E-2
-3,931807E-3
-6,850580E-3
-3,283190E-3
-4,256115E-3
-1,041797E-2
-1,203951E-2
-6,850580E-3
-1,398536E-2
-3,214661E-2
-3,279523E-2
-2,566045E-2
-2,793061E-2
-2,533614E-2
-1,982290E-2
-1,333674E-2
-1,593121E-2
-1,625551E-2
-1,268813E-2
-3,607499E-3
-5,877655E-3
-5,877655E-3
1,581431E-3
9,040517E-3
7,094669E-3
1,163498E-2
2,103992E-2
2,233715E-2
1,422945E-2
1,747253E-2
2,622885E-2
2,752608E-2
2,590454E-2
2,817469E-2
3,206639E-2
1,974268E-2
9,689133E-3
8,716209E-3
1,747253E-2
1,293221E-2
6,770361E-3
8,716209E-3
1,066206E-2
2,878663E-3
-4,010948E-5
4,175896E-3
1,581431E-3
-7,499196E-3
-2,310266E-3
4,175896E-3
9,689133E-3
7,743285E-3
9,364825E-3
1,163498E-2
6,085067E-4
-3,283190E-3
5,148820E-3
7,743285E-3
-4,256115E-3
-8,147812E-3
-3,283190E-3
2,554355E-3
-2,634574E-3
-3,607499E-3
-4,010948E-5
2,841986E-4
-8,796428E-3
-5,553347E-3
3,851588E-3
1,033775E-2
1,033775E-2
1,325652E-2
2,168853E-2
2,460731E-2
2,460731E-2
3,109347E-2
4,276856E-2
4,082271E-2
3,336362E-2
3,887686E-2
4,860611E-2
4,536302E-2
4,439010E-2
4,730887E-2
5,055195E-2
4,147133E-2
3,952548E-2
4,471441E-2
5,184919E-2
4,568733E-2
4,341718E-2
4,503872E-2
4,568733E-2
3,920117E-2
3,952548E-2
4,503872E-2
4,406579E-2
3,530947E-2
3,530947E-2
4,017409E-2
3,530947E-2
2,947193E-2
3,368793E-2
3,433655E-2
2,331007E-2
1,909407E-2
2,006699E-2
2,460731E-2
1,682391E-2
9,364825E-3
1,098637E-2
1,358083E-2
7,094669E-3
6,121744E-3
1,163498E-2
1,131067E-2
1,905739E-3
5,148820E-3
1,001344E-2
1,066206E-2
8,067593E-3
1,163498E-2
1,552668E-2
1,033775E-2
8,067593E-3
1,228360E-2
2,071561E-2
1,747253E-2
1,098637E-2
1,455375E-2
2,168853E-2
1,812114E-2
1,812114E-2
2,071561E-2
2,201284E-2
1,195929E-2
1,422945E-2
1,876976E-2
1,941838E-2
1,390514E-2
1,293221E-2
1,714822E-2
1,779684E-2
1,163498E-2
1,293221E-2
2,233715E-2
2,039130E-2
1,131067E-2
1,552668E-2
2,168853E-2
1,649960E-2
1,293221E-2
6,770361E-3
1,581431E-3
-6,850580E-3
-5,553347E-3
-4,256115E-3
-5,877655E-3
-1,884998E-2
-2,533614E-2
-2,598476E-2
-2,890353E-2
-3,701123E-2
-3,668692E-2
-3,182230E-2
-3,506538E-2
-4,414601E-2
-3,960570E-2
-3,052507E-2
-2,566045E-2
-2,533614E-2
-1,917429E-2
-1,139089E-2
-1,463397E-2
-1,041797E-2
2,841986E-4
1,195929E-2
1,131067E-2
6,446052E-3
1,325652E-2
1,974268E-2
1,520237E-2
1,844545E-2
2,785039E-2
2,849900E-2
2,136422E-2
2,655315E-2
3,466086E-2
3,628240E-2
3,271501E-2
3,271501E-2
3,725532E-2
3,303932E-2
3,174208E-2
3,530947E-2
3,952548E-2
2,882331E-2
1,876976E-2
1,649960E-2
1,455375E-2
9,689133E-3
9,040517E-3
1,487806E-2
1,228360E-2
2,841986E-4
-4,010948E-5
5,148820E-3
4,500204E-3
-6,887257E-4
-1,661650E-3
2,878663E-3
-1,661650E-3
-3,931807E-3
1,257123E-3
1,422945E-2
1,195929E-2
7,094669E-3
1,358083E-2
2,039130E-2
1,617530E-2
1,552668E-2
2,071561E-2
2,201284E-2
1,195929E-2
1,293221E-2
1,974268E-2
2,298577E-2
1,649960E-2
1,520237E-2
1,941838E-2
1,747253E-2
1,585099E-2
1,844545E-2
2,558023E-2
2,298577E-2
1,455375E-2
2,039130E-2
2,752608E-2
2,460731E-2
2,428300E-2
2,817469E-2
3,174208E-2
2,460731E-2
2,558023E-2
3,109347E-2
3,498517E-2
2,947193E-2
2,363438E-2
2,914762E-2
3,174208E-2
2,525592E-2
2,525592E-2
3,044485E-2
2,914762E-2
2,039130E-2
2,006699E-2
2,590454E-2
2,428300E-2
1,974268E-2
2,136422E-2
2,428300E-2
1,617530E-2
1,260791E-2
1,617530E-2
2,201284E-2
1,422945E-2
1,033775E-2
1,098637E-2
1,552668E-2
9,040517E-3
8,067593E-3
1,358083E-2
1,260791E-2
1,581431E-3
4,175896E-3
1,066206E-2
1,585099E-2
9,364825E-3
9,689133E-3
1,552668E-2
1,552668E-2
1,325652E-2
1,552668E-2
2,558023E-2
2,298577E-2
1,390514E-2
1,844545E-2
2,590454E-2
2,266146E-2
2,136422E-2
2,493161E-2
2,687746E-2
1,974268E-2
1,876976E-2
2,331007E-2
2,914762E-2
2,201284E-2
2,071561E-2
2,298577E-2
2,493161E-2
2,103992E-2
2,331007E-2
2,849900E-2
2,590454E-2
1,682391E-2
1,617530E-2
1,617530E-2
1,163498E-2
6,446052E-3
8,067593E-3
1,163498E-2
4,500204E-3
3,202971E-3
4,175896E-3
9,364825E-3
1,581431E-3
-4,904731E-3
2,841986E-4
6,121744E-3
-4,010948E-5
3,851588E-3
1,098637E-2
1,455375E-2
8,067593E-3
1,195929E-2
2,103992E-2
2,590454E-2
2,136422E-2
2,071561E-2
2,558023E-2
2,363438E-2
2,395869E-2
2,849900E-2
3,563378E-2
3,206639E-2
2,493161E-2
2,979624E-2
3,466086E-2
3,174208E-2
3,076916E-2
3,368793E-2
3,563378E-2
2,460731E-2
2,752608E-2
3,368793E-2
3,725532E-2
2,979624E-2
2,655315E-2
2,979624E-2
2,817469E-2
2,168853E-2
2,266146E-2
3,239070E-2
2,720177E-2
1,812114E-2
2,201284E-2
2,882331E-2
2,558023E-2
2,428300E-2
2,752608E-2
3,044485E-2
2,266146E-2
2,006699E-2
2,395869E-2
3,141778E-2
2,590454E-2
2,363438E-2
2,558023E-2
2,622885E-2
2,039130E-2
2,460731E-2
3,336362E-2
3,239070E-2
2,071561E-2
2,136422E-2
2,817469E-2
2,493161E-2
1,941838E-2
2,136422E-2
2,493161E-2
2,039130E-2
1,747253E-2
1,747253E-2
2,298577E-2
1,001344E-2
-5,229039E-3
-3,931807E-3
1,257123E-3
-4,580423E-3
-5,229039E-3
-3,644176E-4
-3,931807E-3
-1,755275E-2
-1,171520E-2
-4,256115E-3
-4,010948E-5
3,527280E-3
1,260791E-2
2,979624E-2
4,503872E-2
6,384859E-2
7,811814E-2
8,525292E-2
7,455075E-2
6,222705E-2
6,255135E-2
6,449720E-2
5,638950E-2
4,957903E-2
4,860611E-2
4,503872E-2
2,720177E-2
1,422945E-2
2,230047E-3
-8,472120E-3
-3,214661E-2
-4,836202E-2
-5,322664E-2
-5,646972E-2
-6,165865E-2
-6,133434E-2
-5,322664E-2
-5,063217E-2
-5,452387E-2
-4,771340E-2
-3,571400E-2
-3,020076E-2
-2,663337E-2
-2,209306E-2
-2,176875E-2
-2,890353E-2
-2,630907E-2
-1,982290E-2
-1,139089E-2
-1,495828E-2
-1,787705E-2
-1,203951E-2
-7,174888E-3
-1,041797E-2
-6,526271E-3
2,230047E-3
6,121744E-3
1,905739E-3
7,094669E-3
1,585099E-2
1,876976E-2
1,714822E-2
2,103992E-2
2,687746E-2
2,266146E-2
2,395869E-2
2,622885E-2
3,563378E-2
3,109347E-2
2,363438E-2
2,622885E-2
3,239070E-2
2,720177E-2
2,655315E-2
3,271501E-2
3,433655E-2
2,395869E-2
2,558023E-2
3,141778E-2
3,368793E-2
2,979624E-2
2,947193E-2
3,303932E-2
2,979624E-2
2,622885E-2
3,109347E-2
3,887686E-2
3,303932E-2
2,687746E-2
3,239070E-2
3,984979E-2
3,595809E-2
3,530947E-2
3,790394E-2
3,920117E-2
3,012054E-2
3,141778E-2
3,498517E-2
4,049840E-2
3,466086E-2
3,174208E-2
3,530947E-2
3,595809E-2
3,012054E-2
3,141778E-2
3,693101E-2
3,401224E-2
2,493161E-2
2,817469E-2
3,628240E-2
3,271501E-2
3,044485E-2
3,271501E-2
3,401224E-2
2,395869E-2
2,720177E-2
2,979624E-2
3,466086E-2
2,914762E-2
2,493161E-2
2,558023E-2
2,720177E-2
2,168853E-2
2,363438E-2
3,076916E-2
2,752608E-2
1,844545E-2
1,974268E-2
2,460731E-2
2,201284E-2
1,876976E-2
1,909407E-2
2,331007E-2
1,487806E-2
1,422945E-2
1,876976E-2
1,909407E-2
6,121744E-3
-1,661650E-3
9,364825E-3
2,039130E-2
2,622885E-2
5,509227E-2
1,073059E-1
1,588709E-1
2,253540E-1
3,563745E-1
5,169070E-1
6,910605E-1
8,512687E-1
9,706141E-1
1,039692E+0
1,036773E+0
9,582904E-1
8,139732E-1
6,735478E-1
5,642560E-1
4,766928E-1
4,021019E-1
3,080526E-1
1,686001E-1
-1,661650E-3
-2,069487E-1
-4,290997E-1
-6,493049E-1
-8,228097E-1
-9,460468E-1
-1,025502E+0
-1,064095E+0
-1,052096E+0
-1,000206E+0
-9,210751E-1
-8,250799E-1
-7,135179E-1
-5,970913E-1
-4,962315E-1
-4,102898E-1
-3,324559E-1
-2,627297E-1
-2,118133E-1
-1,748422E-1
-1,391683E-1
-1,116021E-1
-1,018729E-1
-8,663037E-2
-6,879343E-2
-4,965925E-2
-4,220016E-2
-3,344384E-2
-1,593121E-2
-3,644176E-4
7,743285E-3
2,136422E-2
4,114702E-2
4,633595E-2
4,049840E-2
4,536302E-2
5,768673E-2
6,287566E-2
6,190274E-2
6,417289E-2
6,903752E-2
6,125412E-2
5,898396E-2
6,319997E-2
6,903752E-2
6,287566E-2
6,125412E-2
6,417289E-2
6,709167E-2
6,482151E-2
6,741597E-2
7,455075E-2
7,649660E-2
6,547013E-2
6,806459E-2
7,455075E-2
7,811814E-2
7,098336E-2
6,968613E-2
7,195629E-2
6,741597E-2
6,125412E-2
6,287566E-2
6,936182E-2
6,417289E-2
5,314642E-2
5,703812E-2
6,287566E-2
5,833535E-2
5,574088E-2
5,541658E-2
5,768673E-2
4,795749E-2
4,503872E-2
4,893041E-2
5,509227E-2
4,795749E-2
4,082271E-2
4,309287E-2
4,536302E-2
3,952548E-2
3,887686E-2
4,406579E-2
4,244425E-2
3,303932E-2
3,433655E-2
4,017409E-2
4,114702E-2
3,466086E-2
3,498517E-2
3,757963E-2
3,141778E-2
2,817469E-2
3,012054E-2
3,822825E-2
3,271501E-2
2,363438E-2
2,493161E-2
3,109347E-2
2,460731E-2
2,331007E-2
2,752608E-2
2,785039E-2
1,844545E-2
2,136422E-2
2,558023E-2
2,655315E-2
2,103992E-2
1,941838E-2
2,525592E-2
2,428300E-2
1,941838E-2
2,266146E-2
3,044485E-2
2,558023E-2
1,941838E-2
2,103992E-2
2,363438E-2
1,812114E-2
1,617530E-2
2,233715E-2
2,363438E-2
1,358083E-2
1,520237E-2
2,103992E-2
2,460731E-2
1,844545E-2
1,649960E-2
1,876976E-2
1,812114E-2
1,585099E-2
1,649960E-2
1,714822E-2
4,824512E-3
-6,201963E-3
-3,644176E-4
7,743285E-3
4,500204E-3
-3,644176E-4
-1,013034E-3
-4,010948E-5
-1,203951E-2
-1,236382E-2
-9,769352E-3
-1,985958E-3
-6,526271E-3
-1,074228E-2
-6,526271E-3
-2,310266E-3
-5,229039E-3
-3,607499E-3
3,851588E-3
7,094669E-3
6,085067E-4
5,797436E-3
1,390514E-2
1,358083E-2
8,716209E-3
9,364825E-3
1,455375E-2
1,066206E-2
1,098637E-2
1,779684E-2
2,720177E-2
2,590454E-2
2,266146E-2
2,687746E-2
3,595809E-2
3,206639E-2
3,303932E-2
3,984979E-2
4,244425E-2
3,271501E-2
3,855255E-2
4,439010E-2
4,601164E-2
4,179564E-2
4,147133E-2
4,471441E-2
4,114702E-2
3,563378E-2
3,693101E-2
4,503872E-2
4,244425E-2
3,466086E-2
3,757963E-2
4,147133E-2
3,757963E-2
3,952548E-2
4,082271E-2
4,147133E-2
3,174208E-2
3,368793E-2
3,920117E-2
4,211994E-2
3,303932E-2
3,271501E-2
3,530947E-2
3,271501E-2
2,622885E-2
2,590454E-2
3,368793E-2
2,882331E-2
2,071561E-2
2,331007E-2
2,882331E-2
2,525592E-2
2,136422E-2
2,525592E-2
2,493161E-2
1,520237E-2
1,552668E-2
1,844545E-2
2,590454E-2
1,909407E-2
1,585099E-2
1,941838E-2
2,071561E-2
1,682391E-2
1,714822E-2
2,428300E-2
2,331007E-2
1,293221E-2
1,422945E-2
2,201284E-2
2,395869E-2
1,844545E-2
1,714822E-2
2,136422E-2
1,714822E-2
1,358083E-2
1,747253E-2
2,493161E-2
2,201284E-2
1,455375E-2
1,649960E-2
2,168853E-2
1,747253E-2
1,617530E-2
1,974268E-2
2,201284E-2
1,163498E-2
1,325652E-2
1,747253E-2
2,071561E-2
1,422945E-2
1,066206E-2
1,487806E-2
1,195929E-2
6,446052E-3
9,689133E-3
1,747253E-2
1,422945E-2
2,878663E-3
2,230047E-3
7,094669E-3
-1,985958E-3
-7,823504E-3
-8,472120E-3
-7,499196E-3
-1,722844E-2
-1,982290E-2
-1,560690E-2
-1,106658E-2
-2,047152E-2
-2,663337E-2
-2,501183E-2
-2,468752E-2
-3,182230E-2
-3,149799E-2
-2,403891E-2
-2,176875E-2
-2,987645E-2
-2,663337E-2
-1,690413E-2
-1,528259E-2
-1,884998E-2
-1,755275E-2
-1,398536E-2
-1,852567E-2
-2,468752E-2
-2,695768E-2
-1,852567E-2
-2,403891E-2
-2,728199E-2
-2,079583E-2
-1,495828E-2
-2,144444E-2
-2,274168E-2
-1,430967E-2
-1,528259E-2
-2,436322E-2
-1,917429E-2
-9,769352E-3
-5,553347E-3
-9,120736E-3
-7,499196E-3
-3,283190E-3
-2,958882E-3
-3,644176E-4
4,175896E-3
1,422945E-2
9,364825E-3
2,554355E-3
9,040517E-3
1,585099E-2
9,689133E-3
1,033775E-2
1,455375E-2
1,682391E-2
9,364825E-3
1,228360E-2
1,844545E-2
2,136422E-2
1,585099E-2
1,585099E-2
1,844545E-2
1,487806E-2
1,260791E-2
1,552668E-2
2,266146E-2
2,039130E-2
1,195929E-2
1,390514E-2
2,103992E-2
2,006699E-2
1,649960E-2
1,714822E-2
1,779684E-2
8,067593E-3
1,001344E-2
1,390514E-2
1,779684E-2
1,033775E-2
7,743285E-3
1,001344E-2
7,743285E-3
9,328148E-4
1,257123E-3
9,689133E-3
5,797436E-3
-4,256115E-3
-1,661650E-3
3,851588E-3
-2,634574E-3
-5,877655E-3
-6,850580E-3
-8,147812E-3
-1,495828E-2
-1,236382E-2
-7,499196E-3
-2,310266E-3
-8,147812E-3
-9,769352E-3
-5,877655E-3
-2,310266E-3
-3,283190E-3
-4,010948E-5
9,040517E-3
1,649960E-2
1,293221E-2
2,136422E-2
3,498517E-2
4,147133E-2
4,309287E-2
5,055195E-2
5,930827E-2
5,865966E-2
6,125412E-2
6,741597E-2
7,746953E-2
7,455075E-2
7,001044E-2
7,390214E-2
7,779383E-2
7,033475E-2
7,163198E-2
7,552368E-2
7,195629E-2
6,190274E-2
6,125412E-2
6,384859E-2
6,028120E-2
5,282211E-2
5,087626E-2
5,022765E-2
4,017409E-2
3,822825E-2
3,984979E-2
4,439010E-2
3,628240E-2
2,720177E-2
2,687746E-2
2,882331E-2
2,136422E-2
2,039130E-2
2,590454E-2
2,363438E-2
1,163498E-2
1,422945E-2
1,876976E-2
1,974268E-2
1,260791E-2
1,033775E-2
1,293221E-2
9,040517E-3
6,121744E-3
1,066206E-2
1,747253E-2
1,163498E-2
6,446052E-3
9,040517E-3
1,552668E-2
1,293221E-2
1,001344E-2
1,260791E-2
1,422945E-2
5,148820E-3
8,391901E-3
1,325652E-2
1,585099E-2
1,228360E-2
1,066206E-2
1,260791E-2
1,293221E-2
8,716209E-3
9,040517E-3
1,585099E-2
1,293221E-2
7,094669E-3
1,293221E-2
1,876976E-2
1,520237E-2
1,552668E-2
1,682391E-2
2,006699E-2
1,260791E-2
1,293221E-2
1,876976E-2
2,428300E-2
1,779684E-2
1,390514E-2
1,941838E-2
2,201284E-2
1,682391E-2
1,747253E-2
2,266146E-2
2,331007E-2
1,293221E-2
1,487806E-2
2,168853E-2
2,168853E-2
1,455375E-2
1,487806E-2
2,006699E-2
1,455375E-2
1,260791E-2
1,487806E-2
2,363438E-2
1,649960E-2
7,418977E-3
8,391901E-3
1,487806E-2
1,066206E-2
1,293221E-2
1,585099E-2
1,487806E-2
7,094669E-3
9,040517E-3
1,195929E-2
1,585099E-2
1,066206E-2
6,770361E-3
1,001344E-2
9,364825E-3
6,121744E-3
7,743285E-3
1,487806E-2
1,098637E-2
-6,887257E-4
9,328148E-4
7,094669E-3
5,148820E-3
-6,887257E-4
2,841986E-4
5,797436E-3
-3,644176E-4
-1,013034E-3
9,328148E-4
6,770361E-3
-1,337342E-3
-1,074228E-2
-8,147812E-3
-2,310266E-3
-3,607499E-3
-1,661650E-3
3,851588E-3
4,175896E-3
-2,310266E-3
1,257123E-3
6,121744E-3
8,716209E-3
3,851588E-3
4,500204E-3
9,040517E-3
6,121744E-3
4,175896E-3
8,391901E-3
1,714822E-2
1,358083E-2
7,094669E-3
1,033775E-2
1,747253E-2
1,390514E-2
1,390514E-2
1,714822E-2
2,006699E-2
1,033775E-2
1,358083E-2
1,974268E-2
2,525592E-2
1,812114E-2
1,585099E-2
2,103992E-2
2,363438E-2
2,006699E-2
1,941838E-2
2,558023E-2
2,460731E-2
1,682391E-2
1,974268E-2
2,622885E-2
2,331007E-2
2,039130E-2
2,266146E-2
2,460731E-2
1,585099E-2
1,487806E-2
1,909407E-2
2,622885E-2
1,876976E-2
1,390514E-2
1,909407E-2
2,331007E-2
1,714822E-2
1,812114E-2
2,428300E-2
2,525592E-2
1,455375E-2
1,682391E-2
2,395869E-2
2,266146E-2
1,714822E-2
1,941838E-2
2,233715E-2
1,520237E-2
1,455375E-2
1,747253E-2
2,363438E-2
1,909407E-2
1,195929E-2
1,487806E-2
2,006699E-2
1,358083E-2
1,228360E-2
1,844545E-2
1,941838E-2
1,066206E-2
1,455375E-2
2,136422E-2
2,395869E-2
1,747253E-2
1,585099E-2
2,136422E-2
2,039130E-2
1,552668E-2
1,649960E-2
2,493161E-2
2,428300E-2
1,649960E-2
2,039130E-2
2,428300E-2
1,941838E-2
1,941838E-2
2,136422E-2
2,460731E-2
1,585099E-2
1,487806E-2
2,039130E-2
2,687746E-2
1,941838E-2
1,714822E-2
2,071561E-2
2,039130E-2
1,552668E-2
1,390514E-2
2,168853E-2
1,909407E-2
8,067593E-3
1,260791E-2
2,136422E-2
1,714822E-2
1,520237E-2
1,487806E-2
1,682391E-2
9,364825E-3
9,040517E-3
1,228360E-2
1,714822E-2
9,040517E-3
-6,887257E-4
1,257123E-3
3,851588E-3
6,085067E-4
4,175896E-3
1,066206E-2
7,094669E-3
-1,661650E-3
2,841986E-4
6,446052E-3
5,148820E-3
2,230047E-3
6,446052E-3
1,131067E-2
5,797436E-3
7,094669E-3
1,358083E-2
2,201284E-2
1,844545E-2
1,358083E-2
1,585099E-2
2,298577E-2
1,779684E-2
1,617530E-2
2,168853E-2
2,558023E-2
1,585099E-2
1,747253E-2
2,266146E-2
2,622885E-2
1,844545E-2
1,552668E-2
1,941838E-2
2,136422E-2
1,682391E-2
1,552668E-2
2,136422E-2
1,649960E-2
8,716209E-3
1,195929E-2
1,844545E-2
1,585099E-2
1,163498E-2
1,131067E-2
1,487806E-2
6,121744E-3
5,797436E-3
1,260791E-2
1,714822E-2
1,066206E-2
8,067593E-3
1,098637E-2
1,293221E-2
8,716209E-3
8,067593E-3
1,617530E-2
1,682391E-2
6,770361E-3
1,098637E-2
1,617530E-2
1,714822E-2
1,260791E-2
1,001344E-2
7,418977E-3
6,085067E-4
-3,644176E-4
3,202971E-3
9,364825E-3
2,554355E-3
-6,201963E-3
-1,337342E-3
3,851588E-3
-1,985958E-3
-3,283190E-3
1,905739E-3
4,824512E-3
-4,904731E-3
-2,958882E-3
3,851588E-3
1,260791E-2
8,067593E-3
5,797436E-3
1,033775E-2
1,585099E-2
9,040517E-3
9,040517E-3
1,520237E-2
1,747253E-2
8,716209E-3
1,228360E-2
1,909407E-2
2,039130E-2
1,617530E-2
1,585099E-2
1,941838E-2
1,358083E-2
1,293221E-2
1,714822E-2
2,493161E-2
2,168853E-2
1,585099E-2
1,974268E-2
2,622885E-2
2,168853E-2
2,168853E-2
2,395869E-2
2,590454E-2
1,779684E-2
2,103992E-2
2,687746E-2
3,076916E-2
2,493161E-2
2,266146E-2
2,817469E-2
2,590454E-2
2,039130E-2
2,298577E-2
2,947193E-2
2,655315E-2
2,039130E-2
2,395869E-2
2,882331E-2
2,525592E-2
2,298577E-2
2,655315E-2
2,882331E-2
1,747253E-2
1,909407E-2
2,039130E-2
2,428300E-2
1,682391E-2
1,260791E-2
1,552668E-2
1,682391E-2
1,131067E-2
1,260791E-2
2,071561E-2
1,812114E-2
7,094669E-3
9,364825E-3
1,455375E-2
1,552668E-2
1,260791E-2
1,390514E-2
1,617530E-2
1,033775E-2
7,418977E-3
1,422945E-2
2,168853E-2
1,390514E-2
9,364825E-3
1,131067E-2
1,422945E-2
1,033775E-2
1,001344E-2
1,909407E-2
1,909407E-2
9,040517E-3
1,163498E-2
1,747253E-2
1,714822E-2
1,552668E-2
1,617530E-2
1,812114E-2
1,293221E-2
1,325652E-2
1,812114E-2
2,460731E-2
1,812114E-2
1,098637E-2
1,487806E-2
1,876976E-2
1,487806E-2
1,617530E-2
2,103992E-2
2,363438E-2
1,325652E-2
1,487806E-2
2,201284E-2
2,428300E-2
1,909407E-2
1,876976E-2
2,233715E-2
1,617530E-2
1,552668E-2
1,844545E-2
2,720177E-2
2,201284E-2
1,422945E-2
1,909407E-2
2,363438E-2
1,714822E-2
1,422945E-2
2,039130E-2
2,233715E-2
1,260791E-2
1,487806E-2
2,071561E-2
2,103992E-2
1,649960E-2
1,487806E-2
1,812114E-2
1,617530E-2
1,325652E-2
1,552668E-2
2,460731E-2
1,941838E-2
1,293221E-2
1,552668E-2
2,006699E-2
1,617530E-2
1,682391E-2
2,233715E-2
2,266146E-2
1,325652E-2
1,422945E-2
1,779684E-2
2,233715E-2
1,747253E-2
1,779684E-2
2,136422E-2
2,071561E-2
1,747253E-2
1,812114E-2
2,590454E-2
2,266146E-2
1,098637E-2
1,649960E-2
2,233715E-2
1,779684E-2
1,455375E-2
1,714822E-2
1,812114E-2
9,364825E-3
6,770361E-3
7,743285E-3
8,067593E-3
-3,283190E-3
-7,823504E-3
-3,283190E-3
-2,958882E-3
-7,823504E-3
-7,823504E-3
-6,887257E-4
-2,310266E-3
-1,203951E-2
-7,499196E-3
-3,644176E-4
-1,013034E-3
-1,661650E-3
3,202971E-3
6,770361E-3
1,905739E-3
5,473128E-3
1,293221E-2
2,103992E-2
1,585099E-2
1,066206E-2
1,358083E-2
1,941838E-2
1,520237E-2
1,649960E-2
2,331007E-2
2,460731E-2
1,617530E-2
1,844545E-2
2,428300E-2
2,493161E-2
2,103992E-2
2,233715E-2
2,655315E-2
2,071561E-2
1,909407E-2
2,687746E-2
3,336362E-2
2,785039E-2
2,493161E-2
2,979624E-2
3,271501E-2
3,012054E-2
3,044485E-2
3,628240E-2
3,822825E-2
2,979624E-2
3,433655E-2
4,244425E-2
4,730887E-2
4,406579E-2
4,374148E-2
4,698456E-2
4,666026E-2
4,503872E-2
4,957903E-2
5,995689E-2
5,736242E-2
5,022765E-2
5,638950E-2
6,255135E-2
5,801104E-2
6,028120E-2
6,774028E-2
6,968613E-2
6,157843E-2
6,547013E-2
7,292921E-2
7,552368E-2
7,001044E-2
7,163198E-2
7,487506E-2
7,390214E-2
7,260490E-2
7,617229E-2
8,330707E-2
8,071261E-2
7,455075E-2
7,617229E-2
8,752308E-2
8,882031E-2
9,011754E-2
9,692801E-2
1,001711E-1
9,530647E-2
1,050357E-1
1,180080E-1
1,322776E-1
1,423311E-1
1,436284E-1
1,426555E-1
1,358450E-1
1,254671E-1
1,215754E-1
1,257914E-1
1,180080E-1
1,014683E-1
9,627940E-2
9,595509E-2
8,525292E-2
7,195629E-2
5,898396E-2
4,925472E-2
2,558023E-2
1,714822E-2
1,552668E-2
1,682391E-2
8,716209E-3
3,527280E-3
8,391901E-3
9,689133E-3
8,391901E-3
1,260791E-2
2,298577E-2
2,428300E-2
1,812114E-2
2,395869E-2
3,076916E-2
2,914762E-2
3,141778E-2
3,368793E-2
3,660671E-2
2,947193E-2
2,914762E-2
3,498517E-2
4,211994E-2
3,595809E-2
3,109347E-2
3,757963E-2
4,082271E-2
3,530947E-2
3,822825E-2
4,568733E-2
4,471441E-2
3,822825E-2
4,114702E-2
4,860611E-2
4,795749E-2
4,439010E-2
4,536302E-2
4,601164E-2
3,984979E-2
3,790394E-2
4,244425E-2
4,925472E-2
4,211994E-2
3,368793E-2
3,530947E-2
3,790394E-2
3,239070E-2
3,012054E-2
3,466086E-2
3,239070E-2
2,168853E-2
2,558023E-2
2,785039E-2
2,817469E-2
2,233715E-2
1,974268E-2
2,071561E-2
1,617530E-2
1,163498E-2
1,455375E-2
2,136422E-2
1,390514E-2
5,473128E-3
7,418977E-3
9,040517E-3
3,851588E-3
2,230047E-3
5,797436E-3
5,473128E-3
-5,877655E-3
-3,283190E-3
2,554355E-3
6,121744E-3
-3,931807E-3
-7,823504E-3
-8,147812E-3
-5,229039E-3
-8,472120E-3
-7,823504E-3
-3,644176E-4
-1,661650E-3
-1,301243E-2
-1,203951E-2
-6,526271E-3
-7,499196E-3
-1,009366E-2
-1,236382E-2
-1,009366E-2
-1,787705E-2
-1,755275E-2
-1,430967E-2
-8,472120E-3
-1,560690E-2
-2,047152E-2
-1,722844E-2
-1,657982E-2
-2,079583E-2
-1,852567E-2
-1,268813E-2
-1,333674E-2
-2,371460E-2
-1,949860E-2
-1,236382E-2
-1,301243E-2
-1,657982E-2
-1,657982E-2
-1,236382E-2
-1,949860E-2
-2,047152E-2
-1,787705E-2
-1,009366E-2
-1,528259E-2
-2,176875E-2
-1,820136E-2
-1,398536E-2
-1,722844E-2
-1,722844E-2
-1,236382E-2
-1,074228E-2
-2,047152E-2
-1,917429E-2
-1,301243E-2
-7,499196E-3
-1,203951E-2
-1,398536E-2
-8,796428E-3
-1,106658E-2
-1,560690E-2
-1,139089E-2
-1,985958E-3
-5,553347E-3
-1,333674E-2
-8,796428E-3
-1,013034E-3
-4,580423E-3
-5,877655E-3
-2,634574E-3
-3,644176E-4
-7,174888E-3
-4,256115E-3
9,328148E-4
5,148820E-3
-1,985958E-3
-5,229039E-3
-2,310266E-3
-3,644176E-4
-4,580423E-3
-3,283190E-3
3,851588E-3
2,878663E-3
-9,120736E-3
-6,850580E-3
2,841986E-4
-1,337342E-3
-5,877655E-3
-3,931807E-3
-1,337342E-3
-8,147812E-3
-8,796428E-3
-3,607499E-3
3,527280E-3
-2,958882E-3
-6,850580E-3
-4,580423E-3
-3,644176E-4
-4,580423E-3
-3,607499E-3
1,905739E-3
1,905739E-3
-6,201963E-3
-2,634574E-3
2,878663E-3
1,257123E-3
-2,958882E-3
-3,607499E-3
-2,634574E-3
-7,499196E-3
-7,823504E-3
-6,526271E-3
1,581431E-3
-5,553347E-3
-1,074228E-2
-1,041797E-2
-7,499196E-3
-1,203951E-2
-1,009366E-2
-4,904731E-3
-3,283190E-3
-1,009366E-2
-8,796428E-3
-2,634574E-3
6,085067E-4
-5,553347E-3
-6,850580E-3
-1,013034E-3
-5,877655E-3
-6,201963E-3
-1,985958E-3
5,148820E-3
6,085067E-4
-6,201963E-3
-2,958882E-3
3,851588E-3
-1,013034E-3
-2,958882E-3
2,230047E-3
3,851588E-3
-4,580423E-3
-1,661650E-3
5,473128E-3
7,094669E-3
2,554355E-3
1,581431E-3
7,418977E-3
3,851588E-3
-4,010948E-5
2,554355E-3
1,228360E-2
9,689133E-3
1,257123E-3
5,148820E-3
9,689133E-3
6,121744E-3
6,121744E-3
9,040517E-3
8,391901E-3
2,841986E-4
1,257123E-3
8,067593E-3
1,066206E-2
5,473128E-3
3,527280E-3
6,121744E-3
5,473128E-3
-6,887257E-4
-6,887257E-4
7,094669E-3
7,094669E-3
-4,010948E-5
2,878663E-3
1,033775E-2
9,040517E-3
7,094669E-3
9,364825E-3
1,195929E-2
6,770361E-3
5,797436E-3
7,743285E-3
1,649960E-2
1,163498E-2
7,094669E-3
1,033775E-2
1,455375E-2
8,391901E-3
9,689133E-3
1,520237E-2
1,390514E-2
3,851588E-3
7,418977E-3
1,358083E-2
1,649960E-2
1,131067E-2
1,195929E-2
1,714822E-2
1,131067E-2
7,094669E-3
1,131067E-2
2,201284E-2
1,682391E-2
1,001344E-2
1,033775E-2
1,552668E-2
1,033775E-2
9,689133E-3
1,520237E-2
1,649960E-2
5,148820E-3
8,716209E-3
1,260791E-2
1,455375E-2
8,716209E-3
7,743285E-3
1,358083E-2
9,040517E-3
6,446052E-3
1,098637E-2
1,941838E-2
1,520237E-2
7,743285E-3
1,098637E-2
1,714822E-2
1,293221E-2
1,358083E-2
1,520237E-2
1,552668E-2
9,328148E-4
-4,010948E-5
8,716209E-3
1,325652E-2
7,418977E-3
3,527280E-3
4,824512E-3
3,202971E-3
-3,283190E-3
2,841986E-4
9,040517E-3
6,446052E-3
-1,661650E-3
1,581431E-3
9,040517E-3
7,418977E-3
3,851588E-3
6,121744E-3
1,131067E-2
3,527280E-3
5,797436E-3
1,131067E-2
1,358083E-2
-3,644176E-4
-1,139089E-2
-7,499196E-3
-3,283190E-3
-8,147812E-3
-9,120736E-3
-4,256115E-3
-6,201963E-3
-1,884998E-2
-1,852567E-2
-9,445044E-3
-8,796428E-3
-1,333674E-2
-1,074228E-2
-6,850580E-3
-1,236382E-2
-1,236382E-2
-5,229039E-3
8,391901E-3
6,446052E-3
3,527280E-3
6,121744E-3
1,228360E-2
9,364825E-3
1,163498E-2
1,844545E-2
2,071561E-2
1,195929E-2
1,585099E-2
2,266146E-2
2,752608E-2
2,168853E-2
2,103992E-2
2,103992E-2
2,006699E-2
1,649960E-2
1,714822E-2
2,655315E-2
2,266146E-2
1,390514E-2
1,909407E-2
2,395869E-2
2,136422E-2
1,714822E-2
1,974268E-2
2,136422E-2
1,260791E-2
1,325652E-2
1,747253E-2
1,682391E-2
7,743285E-3
5,797436E-3
9,040517E-3
9,040517E-3
5,797436E-3
6,121744E-3
1,260791E-2
8,067593E-3
-2,634574E-3
-1,661650E-3
5,797436E-3
4,175896E-3
2,878663E-3
1,098637E-2
1,131067E-2
-1,337342E-3
2,554355E-3
9,364825E-3
1,552668E-2
1,131067E-2
8,391901E-3
1,228360E-2
1,325652E-2
1,001344E-2
1,228360E-2
1,844545E-2
1,682391E-2
8,391901E-3
1,260791E-2
2,136422E-2
2,395869E-2
2,103992E-2
1,974268E-2
2,558023E-2
2,363438E-2
2,298577E-2
2,622885E-2
3,401224E-2
2,752608E-2
2,266146E-2
2,720177E-2
3,109347E-2
2,201284E-2
2,363438E-2
2,785039E-2
2,655315E-2
1,552668E-2
1,714822E-2
2,395869E-2
2,298577E-2
1,649960E-2
1,520237E-2
1,844545E-2
1,552668E-2
1,228360E-2
1,260791E-2
2,201284E-2
1,779684E-2
7,418977E-3
1,098637E-2
1,909407E-2
1,617530E-2
1,585099E-2
2,006699E-2
2,168853E-2
1,163498E-2
1,293221E-2
1,747253E-2
2,395869E-2
1,779684E-2
1,422945E-2
1,844545E-2
1,876976E-2
1,487806E-2
1,422945E-2
2,266146E-2
1,974268E-2
1,325652E-2
1,422945E-2
2,006699E-2
1,876976E-2
1,649960E-2
1,909407E-2
2,201284E-2
1,455375E-2
1,358083E-2
1,941838E-2
2,752608E-2
1,909407E-2
1,585099E-2
1,876976E-2
2,071561E-2
1,714822E-2
1,779684E-2
2,395869E-2
2,298577E-2
1,358083E-2
1,617530E-2
2,006699E-2
2,201284E-2
1,844545E-2
2,039130E-2
2,168853E-2
1,617530E-2
1,552668E-2
1,812114E-2
2,622885E-2
1,974268E-2
1,195929E-2
1,876976E-2
2,590454E-2
1,974268E-2
2,136422E-2
2,525592E-2
2,525592E-2
1,422945E-2
1,649960E-2
2,233715E-2
2,752608E-2
2,233715E-2
2,071561E-2
2,363438E-2
1,909407E-2
1,649960E-2
1,812114E-2
2,558023E-2
1,941838E-2
1,098637E-2
1,228360E-2
1,909407E-2
1,455375E-2
1,228360E-2
1,552668E-2
1,812114E-2
1,066206E-2
8,716209E-3
1,195929E-2
2,039130E-2
1,358083E-2
8,716209E-3
1,195929E-2
1,487806E-2
1,066206E-2
1,033775E-2
1,844545E-2
1,812114E-2
8,067593E-3
1,293221E-2
1,909407E-2
2,039130E-2
1,585099E-2
1,422945E-2
1,714822E-2
1,293221E-2
1,131067E-2
1,455375E-2
2,201284E-2
1,552668E-2
1,098637E-2
1,422945E-2
1,649960E-2
9,040517E-3
6,770361E-3
9,689133E-3
1,066206E-2
2,878663E-3
5,148820E-3
8,716209E-3
8,391901E-3
3,202971E-3
3,851588E-3
6,770361E-3
1,581431E-3
-4,010948E-5
1,581431E-3
8,391901E-3
5,473128E-3
1,257123E-3
3,851588E-3
7,094669E-3
4,824512E-3
3,851588E-3
1,098637E-2
1,293221E-2
4,175896E-3
5,473128E-3
1,195929E-2
1,422945E-2
9,364825E-3
8,067593E-3
1,163498E-2
7,094669E-3
7,743285E-3
9,689133E-3
1,682391E-2
1,293221E-2
6,446052E-3
1,163498E-2
1,520237E-2
1,098637E-2
1,228360E-2
1,649960E-2
1,617530E-2
7,094669E-3
1,098637E-2
1,779684E-2
1,876976E-2
1,487806E-2
1,325652E-2
1,812114E-2
1,455375E-2
9,364825E-3
1,195929E-2
2,103992E-2
1,876976E-2
9,364825E-3
1,228360E-2
1,844545E-2
1,390514E-2
1,033775E-2
1,293221E-2
1,552668E-2
5,473128E-3
7,418977E-3
1,260791E-2
1,617530E-2
9,040517E-3
5,148820E-3
8,716209E-3
1,033775E-2
5,473128E-3
8,716209E-3
1,682391E-2
1,487806E-2
6,446052E-3
8,391901E-3
1,358083E-2
1,520237E-2
1,260791E-2
1,163498E-2
1,487806E-2
1,001344E-2
7,418977E-3
1,163498E-2
1,974268E-2
1,228360E-2
7,094669E-3
1,066206E-2
1,358083E-2
6,446052E-3
7,418977E-3
1,585099E-2
1,682391E-2
8,391901E-3
9,689133E-3
1,585099E-2
1,649960E-2
1,066206E-2
1,228360E-2
1,585099E-2
9,689133E-3
5,797436E-3
5,797436E-3
7,743285E-3
-2,310266E-3
-1,074228E-2
-5,877655E-3
6,085067E-4
-7,499196E-3
-7,823504E-3
-4,580423E-3
-5,553347E-3
-1,722844E-2
-1,528259E-2
-1,009366E-2
-8,147812E-3
-1,366105E-2
-1,333674E-2
-4,580423E-3
-5,229039E-3
-4,904731E-3
1,257123E-3
1,001344E-2
4,500204E-3
-2,958882E-3
3,527280E-3
1,195929E-2
8,391901E-3
8,716209E-3
1,325652E-2
1,747253E-2
1,033775E-2
1,163498E-2
1,812114E-2
2,266146E-2
1,844545E-2
1,747253E-2
2,006699E-2
2,331007E-2
1,779684E-2
1,844545E-2
2,785039E-2
2,622885E-2
1,909407E-2
2,168853E-2
3,141778E-2
2,882331E-2
2,590454E-2
2,817469E-2
3,044485E-2
2,298577E-2
2,460731E-2
3,109347E-2
3,757963E-2
3,109347E-2
2,590454E-2
3,141778E-2
3,368793E-2
2,849900E-2
3,012054E-2
3,660671E-2
3,401224E-2
2,363438E-2
2,622885E-2
3,271501E-2
3,271501E-2
2,590454E-2
2,395869E-2
2,817469E-2
1,974268E-2
1,812114E-2
2,136422E-2
2,622885E-2
1,812114E-2
1,293221E-2
1,260791E-2
1,714822E-2
9,689133E-3
1,033775E-2
1,779684E-2
1,909407E-2
7,094669E-3
1,228360E-2
1,617530E-2
1,163498E-2
5,797436E-3
8,391901E-3
1,195929E-2
9,689133E-3
7,418977E-3
1,001344E-2
1,909407E-2
1,228360E-2
5,473128E-3
9,364825E-3
1,422945E-2
1,066206E-2
1,066206E-2
1,358083E-2
1,552668E-2
6,770361E-3
1,098637E-2
1,844545E-2
1,844545E-2
3,527280E-3
-7,823504E-3
-5,877655E-3
-9,769352E-3
-1,203951E-2
-7,823504E-3
-1,985958E-3
-1,074228E-2
-2,047152E-2
-1,690413E-2
-1,366105E-2
-1,722844E-2
-1,755275E-2
-1,398536E-2
-8,472120E-3
-1,074228E-2
-4,904731E-3
4,824512E-3
1,131067E-2
9,689133E-3
1,001344E-2
1,520237E-2
1,974268E-2
2,071561E-2
2,493161E-2
3,466086E-2
3,271501E-2
2,525592E-2
2,979624E-2
3,757963E-2
3,628240E-2
3,498517E-2
3,855255E-2
4,147133E-2
3,401224E-2
3,660671E-2
4,211994E-2
4,990334E-2
4,179564E-2
3,790394E-2
4,276856E-2
4,698456E-2
4,049840E-2
4,244425E-2
4,795749E-2
4,666026E-2
3,725532E-2
3,887686E-2
4,601164E-2
4,795749E-2
4,341718E-2
4,374148E-2
4,601164E-2
4,017409E-2
3,790394E-2
4,049840E-2
4,763318E-2
3,887686E-2
2,233715E-2
1,682391E-2
2,331007E-2
2,039130E-2
1,585099E-2
1,779684E-2
1,682391E-2
6,085067E-4
-2,958882E-3
-1,013034E-3
-1,013034E-3
-7,499196E-3
-9,120736E-3
-3,931807E-3
-6,850580E-3
-8,147812E-3
-4,580423E-3
4,824512E-3
1,257123E-3
-2,634574E-3
5,148820E-3
9,689133E-3
7,094669E-3
1,066206E-2
1,812114E-2
1,812114E-2
8,067593E-3
1,131067E-2
1,682391E-2
2,233715E-2
1,714822E-2
1,552668E-2
1,974268E-2
1,455375E-2
1,033775E-2
1,358083E-2
1,974268E-2
1,649960E-2
9,040517E-3
1,163498E-2
1,974268E-2
1,520237E-2
1,390514E-2
1,682391E-2
2,039130E-2
1,228360E-2
1,293221E-2
1,844545E-2
2,103992E-2
1,649960E-2
1,552668E-2
1,909407E-2
2,103992E-2
1,520237E-2
1,617530E-2
2,363438E-2
2,331007E-2
1,358083E-2
1,844545E-2
2,558023E-2
2,201284E-2
2,071561E-2
2,168853E-2
2,298577E-2
1,812114E-2
1,876976E-2
2,168853E-2
2,720177E-2
2,071561E-2
1,812114E-2
2,168853E-2
2,298577E-2
1,714822E-2
1,974268E-2
2,460731E-2
2,168853E-2
9,364825E-3
1,163498E-2
1,876976E-2
1,552668E-2
1,098637E-2
1,390514E-2
1,325652E-2
5,473128E-3
3,202971E-3
4,824512E-3
1,163498E-2
7,743285E-3
2,554355E-3
4,824512E-3
1,163498E-2
9,040517E-3
8,716209E-3
1,422945E-2
1,617530E-2
6,770361E-3
9,689133E-3
1,455375E-2
2,103992E-2
1,390514E-2
1,163498E-2
1,585099E-2
1,779684E-2
1,260791E-2
1,260791E-2
1,682391E-2
1,163498E-2
1,581431E-3
4,500204E-3
9,364825E-3
5,473128E-3
2,878663E-3
4,175896E-3
6,770361E-3
-1,985958E-3
-2,310266E-3
2,230047E-3
7,094669E-3
-2,634574E-3
-6,526271E-3
-1,337342E-3
2,841986E-4
-3,607499E-3
9,328148E-4
9,364825E-3
8,391901E-3
-2,310266E-3
1,257123E-3
1,001344E-2
9,040517E-3
7,094669E-3
1,001344E-2
1,293221E-2
7,094669E-3
5,797436E-3
9,040517E-3
1,909407E-2
1,358083E-2
7,743285E-3
1,422945E-2
1,585099E-2
1,098637E-2
1,098637E-2
1,682391E-2
1,747253E-2
7,418977E-3
8,391901E-3
1,520237E-2
2,071561E-2
1,552668E-2
1,293221E-2
1,487806E-2
1,325652E-2
2,878663E-3
-3,931807E-3
2,841986E-4
-1,013034E-3
-1,074228E-2
-1,106658E-2
-6,526271E-3
-1,333674E-2
-1,982290E-2
-2,079583E-2
-2,241737E-2
-4,057862E-2
-4,803771E-2
-4,706478E-2
-4,317309E-2
-5,030786E-2
-5,030786E-2
-4,544324E-2
-4,284878E-2
-4,803771E-2
-4,641617E-2
-3,603831E-2
-3,474108E-2
-4,057862E-2
-3,506538E-2
-2,468752E-2
-2,112014E-2
-1,755275E-2
-1,106658E-2
-2,310266E-3
-4,580423E-3
1,257123E-3
9,040517E-3
1,682391E-2
1,001344E-2
6,446052E-3
1,293221E-2
1,487806E-2
1,325652E-2
1,487806E-2
2,071561E-2
1,585099E-2
3,202971E-3
4,500204E-3
1,293221E-2
1,455375E-2
1,163498E-2
1,325652E-2
1,455375E-2
7,743285E-3
8,391901E-3
1,455375E-2
1,941838E-2
1,098637E-2
5,797436E-3
1,131067E-2
1,617530E-2
1,293221E-2
1,617530E-2
2,493161E-2
2,331007E-2
1,487806E-2
1,844545E-2
2,428300E-2
2,331007E-2
1,747253E-2
1,422945E-2
2,039130E-2
1,812114E-2
2,071561E-2
2,752608E-2
3,530947E-2
2,947193E-2
2,298577E-2
2,785039E-2
3,368793E-2
3,076916E-2
3,595809E-2
3,984979E-2
4,406579E-2
3,757963E-2
4,147133E-2
4,860611E-2
5,217349E-2
4,957903E-2
5,120057E-2
5,314642E-2
4,990334E-2
4,795749E-2
5,022765E-2
5,833535E-2
5,411934E-2
4,860611E-2
4,860611E-2
5,509227E-2
5,055195E-2
4,990334E-2
4,893041E-2
3,920117E-2
2,558023E-2
2,817469E-2
3,498517E-2
3,660671E-2
2,785039E-2
2,525592E-2
2,817469E-2
2,233715E-2
1,649960E-2
1,747253E-2
2,395869E-2
1,779684E-2
1,066206E-2
1,520237E-2
2,363438E-2
2,525592E-2
2,363438E-2
2,882331E-2
3,530947E-2
3,174208E-2
3,660671E-2
4,666026E-2
5,768673E-2
6,028120E-2
6,352428E-2
7,909107E-2
1,004954E-1
1,160622E-1
1,261157E-1
1,290345E-1
1,186567E-1
9,790094E-2
9,271201E-2
8,914462E-2
8,233415E-2
6,709167E-2
5,638950E-2
5,217349E-2
3,887686E-2
1,909407E-2
2,841986E-4
-1,009366E-2
-3,311954E-2
-5,582110E-2
-6,101003E-2
-6,003711E-2
-6,360450E-2
-6,263157E-2
-5,614541E-2
-4,868632E-2
-5,257802E-2
-4,349739E-2
-3,084938E-2
-1,820136E-2
-1,755275E-2
-1,398536E-2
-6,526271E-3
-3,283190E-3
-7,499196E-3
-1,074228E-2
-3,283190E-3
-1,013034E-3
-8,147812E-3
-3,607499E-3
3,202971E-3
-4,010948E-5
-1,661650E-3
3,202971E-3
5,473128E-3
2,841986E-4
1,905739E-3
8,067593E-3
1,617530E-2
1,325652E-2
1,195929E-2
1,812114E-2
2,039130E-2
1,714822E-2
2,266146E-2
3,076916E-2
3,044485E-2
2,233715E-2
2,720177E-2
3,563378E-2
3,401224E-2
3,012054E-2
2,979624E-2
3,368793E-2
2,817469E-2
2,785039E-2
3,206639E-2
3,822825E-2
3,239070E-2
2,979624E-2
3,336362E-2
3,368793E-2
2,655315E-2
2,849900E-2
3,725532E-2
3,466086E-2
2,558023E-2
2,720177E-2
3,433655E-2
3,206639E-2
2,785039E-2
3,076916E-2
3,271501E-2
2,525592E-2
2,428300E-2
2,752608E-2
3,433655E-2
2,655315E-2
2,428300E-2
2,687746E-2
2,622885E-2
2,201284E-2
2,525592E-2
3,174208E-2
2,914762E-2
1,585099E-2
1,714822E-2
2,233715E-2
1,844545E-2
1,163498E-2
1,098637E-2
1,163498E-2
3,851588E-3
3,202971E-3
5,148820E-3
9,364825E-3
2,841986E-4
-4,256115E-3
-1,661650E-3
3,527280E-3
-1,661650E-3
-1,985958E-3
4,824512E-3
5,148820E-3
-5,553347E-3
-2,958882E-3
3,202971E-3
1,001344E-2
5,797436E-3
3,527280E-3
9,040517E-3
5,797436E-3
1,257123E-3
-1,013034E-3
3,202971E-3
-1,661650E-3
-4,010948E-5
1,033775E-2
3,239070E-2
6,482151E-2
1,154136E-1
1,773564E-1
2,749732E-1
4,095610E-1
5,720394E-1
7,549492E-1
9,106171E-1
1,005639E+0
1,046178E+0
1,023152E+0
9,138601E-1
7,539762E-1
6,239287E-1
5,327981E-1
4,523697E-1
3,602662E-1
2,538931E-1
1,170351E-1
-7,527959E-2
-2,954848E-1
-5,111497E-1
-7,093019E-1
-8,789150E-1
-9,878825E-1
-1,046258E+0
-1,056636E+0
-1,032961E+0
-9,697213E-1
-8,759963E-1
-7,705961E-1
-6,626015E-1
-5,516882E-1
-4,420720E-1
-3,554818E-1
-2,886743E-1
-2,254342E-1
-1,722477E-1
-1,394926E-1
-1,135479E-1
-8,922484E-2
-6,879343E-2
-6,198296E-2
-4,674048E-2
-2,857922E-2
-1,236382E-2
-5,877655E-3
5,797436E-3
2,331007E-2
3,628240E-2
4,147133E-2
5,217349E-2
6,968613E-2
7,325352E-2
7,292921E-2
8,071261E-2
9,076616E-2
8,946893E-2
8,752308E-2
8,979323E-2
9,498216E-2
8,849600E-2
8,849600E-2
9,141477E-2
9,530647E-2
8,363138E-2
7,779383E-2
8,233415E-2
8,200984E-2
7,422644E-2
7,292921E-2
7,682091E-2
7,422644E-2
6,352428E-2
6,417289E-2
6,936182E-2
6,482151E-2
5,930827E-2
5,768673E-2
5,898396E-2
5,217349E-2
5,217349E-2
5,411934E-2
5,995689E-2
5,411934E-2
4,957903E-2
5,152488E-2
5,379503E-2
4,633595E-2
4,763318E-2
5,217349E-2
5,087626E-2
3,920117E-2
4,244425E-2
4,795749E-2
4,698456E-2
4,114702E-2
3,984979E-2
4,244425E-2
3,693101E-2
3,466086E-2
3,660671E-2
4,211994E-2
3,563378E-2
3,044485E-2
3,336362E-2
3,757963E-2
3,109347E-2
3,174208E-2
3,822825E-2
3,790394E-2
2,655315E-2
3,012054E-2
3,498517E-2
3,271501E-2
3,012054E-2
3,012054E-2
3,303932E-2
2,914762E-2
2,687746E-2
2,979624E-2
3,725532E-2
3,044485E-2
2,525592E-2
2,849900E-2
3,109347E-2
2,493161E-2
2,914762E-2
3,595809E-2
3,368793E-2
2,493161E-2
2,622885E-2
3,239070E-2
3,336362E-2
2,752608E-2
2,785039E-2
3,076916E-2
2,331007E-2
2,266146E-2
2,590454E-2
3,174208E-2
2,590454E-2
2,233715E-2
2,525592E-2
2,914762E-2
2,266146E-2
2,428300E-2
2,882331E-2
2,785039E-2
1,390514E-2
1,552668E-2
2,103992E-2
2,428300E-2
2,136422E-2
2,006699E-2
2,168853E-2
2,071561E-2
1,390514E-2
1,617530E-2
2,590454E-2
1,974268E-2
1,228360E-2
1,812114E-2
2,266146E-2
1,974268E-2
2,039130E-2
2,558023E-2
2,817469E-2
1,812114E-2
1,974268E-2
2,687746E-2
2,752608E-2
2,233715E-2
2,331007E-2
2,622885E-2
2,395869E-2
2,136422E-2
2,395869E-2
3,076916E-2
2,687746E-2
1,714822E-2
2,168853E-2
2,914762E-2
2,363438E-2
2,201284E-2
2,493161E-2
2,590454E-2
1,844545E-2
1,747253E-2
2,201284E-2
2,849900E-2
2,006699E-2
1,714822E-2
2,103992E-2
2,298577E-2
1,649960E-2
1,876976E-2
2,558023E-2
2,363438E-2
1,487806E-2
1,812114E-2
2,752608E-2
2,687746E-2
2,298577E-2
2,493161E-2
2,720177E-2
2,136422E-2
2,168853E-2
2,298577E-2
2,947193E-2
2,331007E-2
2,071561E-2
2,331007E-2
2,525592E-2
1,974268E-2
1,909407E-2
2,493161E-2
2,460731E-2
1,228360E-2
1,487806E-2
2,201284E-2
2,233715E-2
1,714822E-2
1,747253E-2
1,974268E-2
1,422945E-2
1,163498E-2
1,520237E-2
2,331007E-2
1,649960E-2
9,040517E-3
1,390514E-2
1,812114E-2
1,325652E-2
1,260791E-2
1,682391E-2
1,520237E-2
6,446052E-3
8,067593E-3
1,422945E-2
1,649960E-2
9,364825E-3
8,716209E-3
1,293221E-2
8,067593E-3
6,446052E-3
9,364825E-3
1,714822E-2
1,228360E-2
3,527280E-3
8,391901E-3
1,585099E-2
1,001344E-2
1,066206E-2
1,422945E-2
1,390514E-2
4,824512E-3
7,094669E-3
1,260791E-2
1,390514E-2
7,743285E-3
6,446052E-3
1,098637E-2
8,067593E-3
2,230047E-3
5,473128E-3
1,131067E-2
6,770361E-3
6,085067E-4
-4,010948E-5
6,446052E-3
2,230047E-3
2,230047E-3
4,500204E-3
7,418977E-3
-2,634574E-3
-4,010948E-5
4,175896E-3
7,743285E-3
3,202971E-3
9,328148E-4
4,500204E-3
5,473128E-3
9,328148E-4
2,878663E-3
1,131067E-2
9,364825E-3
-3,644176E-4
2,230047E-3
1,195929E-2
8,391901E-3
4,175896E-3
6,770361E-3
1,131067E-2
4,175896E-3
3,527280E-3
1,001344E-2
1,617530E-2
7,094669E-3
3,527280E-3
6,446052E-3
6,770361E-3
3,202971E-3
4,824512E-3
1,228360E-2
8,067593E-3
2,841986E-4
2,554355E-3
9,689133E-3
6,770361E-3
4,175896E-3
6,446052E-3
3,527280E-3
-1,301243E-2
-1,366105E-2
-6,201963E-3
-4,010948E-5
-7,174888E-3
-1,106658E-2
-8,472120E-3
-8,147812E-3
-1,593121E-2
-1,593121E-2
-8,147812E-3
-1,009366E-2
-1,820136E-2
-1,333674E-2
-5,229039E-3
-3,283190E-3
-6,201963E-3
-3,283190E-3
-1,337342E-3
-5,553347E-3
-5,553347E-3
1,581431E-3
8,391901E-3
3,527280E-3
-1,661650E-3
1,581431E-3
3,851588E-3
6,085067E-4
2,841986E-4
7,418977E-3
9,040517E-3
-2,310266E-3
-1,013034E-3
5,473128E-3
7,743285E-3
5,148820E-3
4,175896E-3
6,121744E-3
2,230047E-3
-1,013034E-3
3,527280E-3
1,001344E-2
3,527280E-3
-4,256115E-3
6,085067E-4
6,121744E-3
-6,887257E-4
2,230047E-3
8,067593E-3
8,391901E-3
-4,256115E-3
-3,283190E-3
3,851588E-3
7,418977E-3
1,581431E-3
-4,010948E-5
4,175896E-3
3,527280E-3
2,554355E-3
7,418977E-3
1,390514E-2
9,689133E-3
2,554355E-3
1,033775E-2
2,006699E-2
1,714822E-2
2,006699E-2
2,752608E-2
3,303932E-2
2,817469E-2
3,271501E-2
4,276856E-2
5,217349E-2
4,893041E-2
4,568733E-2
5,249780E-2
5,574088E-2
5,249780E-2
5,606519E-2
6,644305E-2
6,255135E-2
5,476796E-2
5,638950E-2
6,092981E-2
5,736242E-2
5,184919E-2
5,184919E-2
5,184919E-2
4,244425E-2
4,179564E-2
4,406579E-2
4,730887E-2
3,595809E-2
3,401224E-2
3,466086E-2
3,174208E-2
2,622885E-2
2,558023E-2
3,271501E-2
2,785039E-2
1,617530E-2
2,103992E-2
2,687746E-2
2,201284E-2
2,006699E-2
2,363438E-2
2,558023E-2
1,682391E-2
1,617530E-2
2,006699E-2
2,817469E-2
2,071561E-2
1,617530E-2
2,103992E-2
2,363438E-2
2,233715E-2
2,428300E-2
3,076916E-2
3,044485E-2
2,233715E-2
2,622885E-2
3,466086E-2
3,595809E-2
3,239070E-2
3,563378E-2
4,082271E-2
3,498517E-2
3,401224E-2
4,082271E-2
5,022765E-2
4,698456E-2
4,147133E-2
4,601164E-2
5,087626E-2
4,698456E-2
5,282211E-2
5,898396E-2
5,898396E-2
5,184919E-2
5,541658E-2
6,319997E-2
6,741597E-2
6,255135E-2
6,222705E-2
6,774028E-2
6,579443E-2
6,352428E-2
6,936182E-2
7,746953E-2
7,195629E-2
6,644305E-2
7,033475E-2
7,714522E-2
7,130767E-2
6,968613E-2
7,682091E-2
7,844245E-2
6,806459E-2
7,130767E-2
7,746953E-2
8,038830E-2
7,617229E-2
7,422644E-2
7,682091E-2
7,325352E-2
7,292921E-2
7,390214E-2
8,363138E-2
7,941537E-2
7,065906E-2
7,325352E-2
7,779383E-2
7,422644E-2
7,390214E-2
7,779383E-2
7,649660E-2
6,611874E-2
6,547013E-2
6,968613E-2
7,292921E-2
6,547013E-2
6,384859E-2
6,547013E-2
5,930827E-2
5,444365E-2
5,703812E-2
6,319997E-2
5,736242E-2
4,763318E-2
5,022765E-2
5,509227E-2
5,022765E-2
4,698456E-2
5,152488E-2
5,541658E-2
4,341718E-2
4,211994E-2
4,309287E-2
4,828180E-2
4,179564E-2
3,628240E-2
3,920117E-2
3,984979E-2
3,466086E-2
3,433655E-2
3,920117E-2
3,790394E-2
2,655315E-2
2,817469E-2
3,433655E-2
3,303932E-2
2,687746E-2
2,720177E-2
3,174208E-2
2,525592E-2
1,974268E-2
2,395869E-2
2,914762E-2
2,298577E-2
1,747253E-2
1,974268E-2
2,233715E-2
1,487806E-2
7,418977E-3
8,067593E-3
9,364825E-3
-1,661650E-3
9,328148E-4
7,094669E-3
8,716209E-3
3,527280E-3
-1,337342E-3
-2,310266E-3
-4,904731E-3
-7,174888E-3
-5,229039E-3
4,500204E-3
1,257123E-3
-7,823504E-3
-2,634574E-3
4,500204E-3
-6,887257E-4
-4,010948E-5
4,175896E-3
5,473128E-3
-2,958882E-3
-1,337342E-3
1,905739E-3
4,500204E-3
-2,958882E-3
-3,283190E-3
-1,661650E-3
-1,985958E-3
-5,553347E-3
-2,958882E-3
3,851588E-3
-2,634574E-3
-1,074228E-2
-9,769352E-3
-2,634574E-3
-7,174888E-3
-9,445044E-3
-4,904731E-3
-1,985958E-3
-1,430967E-2
-1,366105E-2
-6,850580E-3
-4,256115E-3
-1,139089E-2
-1,366105E-2
-9,445044E-3
-1,106658E-2
-1,625551E-2
-1,528259E-2
-4,256115E-3
-8,472120E-3
-1,366105E-2
-9,445044E-3
-3,931807E-3
-9,445044E-3
-1,203951E-2
-9,120736E-3
-4,904731E-3
-1,268813E-2
-1,203951E-2
-5,877655E-3
6,085067E-4
-6,850580E-3
-1,009366E-2
-7,499196E-3
-7,823504E-3
-1,106658E-2
-1,041797E-2
-1,985958E-3
-2,958882E-3
-1,366105E-2
-1,041797E-2
-4,256115E-3
-8,147812E-3
-9,120736E-3
-4,580423E-3
-4,256115E-3
-1,398536E-2
-1,366105E-2
-9,769352E-3
-3,607499E-3
-7,499196E-3
-1,333674E-2
-9,769352E-3
-6,526271E-3
-1,366105E-2
-1,203951E-2
-5,877655E-3
-5,229039E-3
-1,463397E-2
-1,139089E-2
-7,823504E-3
-6,201963E-3
-1,593121E-2
-2,533614E-2
-2,468752E-2
-2,371460E-2
-2,630907E-2
-2,339029E-2
-1,593121E-2
-2,241737E-2
-3,084938E-2
-2,890353E-2
-2,274168E-2
-2,663337E-2
-2,695768E-2
-2,403891E-2
-1,884998E-2
-2,598476E-2
-2,339029E-2
-1,528259E-2
-8,147812E-3
-1,236382E-2
-1,463397E-2
-8,796428E-3
-7,823504E-3
-1,268813E-2
-8,147812E-3
2,841986E-4
-1,985958E-3
-9,769352E-3
-4,904731E-3
1,905739E-3
-6,887257E-4
-6,887257E-4
2,230047E-3
6,446052E-3
2,841986E-4
-1,013034E-3
5,148820E-3
1,228360E-2
6,446052E-3
3,527280E-3
7,094669E-3
7,094669E-3
7,094669E-3
7,743285E-3
1,617530E-2
1,422945E-2
5,797436E-3
9,040517E-3
1,520237E-2
1,325652E-2
1,098637E-2
1,617530E-2
1,876976E-2
1,001344E-2
1,195929E-2
1,779684E-2
2,103992E-2
1,325652E-2
1,066206E-2
1,487806E-2
1,293221E-2
9,040517E-3
9,040517E-3
1,779684E-2
1,682391E-2
9,040517E-3
1,325652E-2
1,747253E-2
1,520237E-2
1,358083E-2
1,487806E-2
1,779684E-2
8,716209E-3
8,716209E-3
1,552668E-2
2,201284E-2
1,358083E-2
9,040517E-3
1,163498E-2
1,422945E-2
1,001344E-2
1,358083E-2
1,617530E-2
1,520237E-2
6,770361E-3
7,743285E-3
1,617530E-2
1,682391E-2
1,195929E-2
1,390514E-2
1,812114E-2
1,066206E-2
9,040517E-3
1,195929E-2
1,876976E-2
1,358083E-2
7,094669E-3
1,066206E-2
1,585099E-2
1,066206E-2
9,364825E-3
1,552668E-2
1,487806E-2
4,500204E-3
7,418977E-3
1,358083E-2
1,714822E-2
1,422945E-2
9,364825E-3
1,131067E-2
9,040517E-3
6,121744E-3
1,066206E-2
1,812114E-2
1,228360E-2
6,770361E-3
8,067593E-3
1,422945E-2
1,098637E-2
7,743285E-3
1,325652E-2
1,422945E-2
3,202971E-3
5,148820E-3
7,743285E-3
8,391901E-3
2,554355E-3
3,202971E-3
5,797436E-3
4,824512E-3
1,905739E-3
1,257123E-3
8,716209E-3
5,148820E-3
-2,634574E-3
2,230047E-3
1,098637E-2
6,770361E-3
8,067593E-3
1,163498E-2
1,325652E-2
5,148820E-3
8,067593E-3
1,520237E-2
2,071561E-2
1,585099E-2
1,260791E-2
1,714822E-2
1,585099E-2
1,228360E-2
1,390514E-2
2,136422E-2
1,974268E-2
1,228360E-2
1,293221E-2
1,941838E-2
1,812114E-2
1,487806E-2
1,682391E-2
1,974268E-2
1,228360E-2
1,293221E-2
1,682391E-2
2,266146E-2
1,455375E-2
8,716209E-3
1,358083E-2
1,682391E-2
1,131067E-2
1,131067E-2
1,844545E-2
1,682391E-2
6,121744E-3
8,716209E-3
1,455375E-2
1,585099E-2
1,131067E-2
9,040517E-3
1,325652E-2
9,364825E-3
3,851588E-3
9,689133E-3
1,876976E-2
1,325652E-2
5,797436E-3
6,446052E-3
1,163498E-2
4,824512E-3
4,500204E-3
8,391901E-3
1,001344E-2
6,085067E-4
1,905739E-3
7,743285E-3
1,098637E-2
7,094669E-3
5,797436E-3
8,067593E-3
5,473128E-3
5,797436E-3
8,067593E-3
1,455375E-2
8,067593E-3
3,851588E-3
6,770361E-3
1,455375E-2
8,067593E-3
-4,010948E-5
-2,310266E-3
-6,887257E-4
-9,120736E-3
-7,499196E-3
-4,904731E-3
-2,310266E-3
-9,445044E-3
-1,268813E-2
-9,769352E-3
-1,398536E-2
-1,690413E-2
-1,560690E-2
-7,823504E-3
-1,041797E-2
-1,398536E-2
-6,526271E-3
-3,644176E-4
-3,283190E-3
-3,931807E-3
3,202971E-3
8,391901E-3
-1,013034E-3
3,202971E-3
8,391901E-3
1,422945E-2
9,689133E-3
8,067593E-3
1,228360E-2
1,098637E-2
7,418977E-3
8,391901E-3
1,747253E-2
1,487806E-2
7,743285E-3
1,228360E-2
1,617530E-2
1,195929E-2
1,163498E-2
1,520237E-2
1,520237E-2
5,473128E-3
7,418977E-3
1,390514E-2
1,682391E-2
9,040517E-3
8,391901E-3
1,325652E-2
1,358083E-2
9,040517E-3
1,228360E-2
1,941838E-2
1,682391E-2
7,094669E-3
1,098637E-2
1,941838E-2
1,779684E-2
1,487806E-2
1,779684E-2
2,201284E-2
1,358083E-2
1,131067E-2
1,520237E-2
2,201284E-2
1,812114E-2
1,195929E-2
1,552668E-2
2,071561E-2
1,487806E-2
1,585099E-2
2,233715E-2
2,136422E-2
1,163498E-2
1,390514E-2
1,909407E-2
2,039130E-2
1,779684E-2
1,909407E-2
2,233715E-2
1,812114E-2
1,649960E-2
2,103992E-2
2,752608E-2
2,266146E-2
1,844545E-2
2,168853E-2
2,460731E-2
1,941838E-2
2,039130E-2
2,558023E-2
2,558023E-2
1,585099E-2
1,876976E-2
2,525592E-2
2,558023E-2
2,006699E-2
2,006699E-2
2,266146E-2
1,812114E-2
1,455375E-2
1,812114E-2
2,914762E-2
2,266146E-2
1,422945E-2
1,682391E-2
2,363438E-2
1,909407E-2
1,876976E-2
2,266146E-2
2,460731E-2
1,909407E-2
2,201284E-2
3,044485E-2
4,017409E-2
3,368793E-2
3,498517E-2
4,795749E-2
5,703812E-2
6,060550E-2
7,811814E-2
9,757663E-2
9,465786E-2
8,233415E-2
8,006399E-2
7,973968E-2
7,065906E-2
6,676736E-2
6,384859E-2
5,638950E-2
4,179564E-2
3,693101E-2
3,239070E-2
2,298577E-2
9,328148E-4
-1,722844E-2
-2,760630E-2
-3,538969E-2
-4,414601E-2
-4,447032E-2
-3,993001E-2
-4,220016E-2
-5,192940E-2
-4,771340E-2
-3,830846E-2
-3,344384E-2
-3,376815E-2
-2,890353E-2
-2,209306E-2
-2,468752E-2
-2,339029E-2
-1,625551E-2
-8,472120E-3
-1,268813E-2
-1,787705E-2
-9,769352E-3
-4,580423E-3
-9,120736E-3
-6,201963E-3
9,328148E-4
5,473128E-3
-2,310266E-3
9,328148E-4
1,098637E-2
1,422945E-2
9,689133E-3
1,131067E-2
1,422945E-2
1,325652E-2
1,001344E-2
1,325652E-2
2,266146E-2
1,812114E-2
1,131067E-2
1,422945E-2
2,039130E-2
1,487806E-2
1,455375E-2
1,812114E-2
1,909407E-2
9,364825E-3
1,066206E-2
1,390514E-2
1,812114E-2
1,131067E-2
1,033775E-2
1,228360E-2
1,260791E-2
7,743285E-3
8,391901E-3
1,714822E-2
1,390514E-2
6,121744E-3
9,689133E-3
1,422945E-2
1,293221E-2
1,163498E-2
1,390514E-2
1,617530E-2
7,418977E-3
8,391901E-3
1,228360E-2
1,649960E-2
8,716209E-3
5,473128E-3
1,001344E-2
1,033775E-2
6,121744E-3
5,797436E-3
1,325652E-2
1,325652E-2
2,878663E-3
7,418977E-3
1,617530E-2
1,585099E-2
7,418977E-3
6,770361E-3
1,033775E-2
4,175896E-3
5,148820E-3
6,121744E-3
1,293221E-2
7,743285E-3
9,328148E-4
2,554355E-3
7,418977E-3
-4,010948E-5
-3,644176E-4
4,175896E-3
4,824512E-3
-5,553347E-3
-2,634574E-3
4,175896E-3
9,689133E-3
4,500204E-3
2,878663E-3
7,094669E-3
7,094669E-3
7,094669E-3
1,066206E-2
1,844545E-2
1,649960E-2
8,067593E-3
1,260791E-2
1,812114E-2
1,617530E-2
1,747253E-2
1,974268E-2
2,363438E-2
1,585099E-2
1,455375E-2
2,071561E-2
2,622885E-2
1,714822E-2
1,325652E-2
1,844545E-2
2,168853E-2
1,422945E-2
1,228360E-2
1,876976E-2
2,071561E-2
1,131067E-2
1,098637E-2
1,747253E-2
1,779684E-2
1,228360E-2
9,040517E-3
1,581431E-3
-4,904731E-3
-4,580423E-3
-3,931807E-3
1,905739E-3
-7,174888E-3
-1,657982E-2
-1,398536E-2
-8,147812E-3
2,841986E-4
3,725532E-2
9,595509E-2
1,575736E-1
2,425423E-1
3,836164E-1
5,529052E-1
7,374365E-1
9,200220E-1
1,072447E+0
1,148984E+0
1,124336E+0
1,037097E+0
9,086712E-1
7,682458E-1
6,430629E-1
5,473920E-1
4,556128E-1
3,359431E-1
1,773564E-1
-6,850580E-3
-2,218668E-1
-4,644493E-1
-7,050859E-1
-8,990221E-1
-1,041393E+0
-1,133821E+0
-1,175008E+0
-1,163333E+0
-1,106904E+0
-1,024205E+0
-9,158862E-1
-7,942706E-1
-6,616286E-1
-5,523368E-1
-4,556930E-1
-3,609950E-1
-2,825125E-1
-2,267315E-1
-1,780853E-1
-1,352766E-1
-1,083590E-1
-9,571100E-2
-7,398236E-2
-5,322664E-2
-4,220016E-2
-3,376815E-2
-1,852567E-2
1,257123E-3
1,228360E-2
2,363438E-2
4,147133E-2
5,801104E-2
6,287566E-2
6,709167E-2
7,584799E-2
8,687446E-2
8,622584E-2
9,303631E-2
1,021169E-1
1,060086E-1
9,692801E-2
1,008197E-1
1,095760E-1
1,134677E-1
1,079545E-1
1,066573E-1
1,027656E-1
9,336062E-2
8,590154E-2
8,752308E-2
9,563078E-2
8,979323E-2
7,746953E-2
7,746953E-2
8,103691E-2
7,325352E-2
6,774028E-2
6,547013E-2
6,838890E-2
5,930827E-2
5,801104E-2
6,449720E-2
6,936182E-2
6,157843E-2
5,865966E-2
6,157843E-2
6,352428E-2
5,963258E-2
6,222705E-2
6,903752E-2
6,676736E-2
5,541658E-2
5,541658E-2
6,352428E-2
6,384859E-2
5,833535E-2
5,865966E-2
5,898396E-2
5,314642E-2
5,022765E-2
4,860611E-2
5,055195E-2
4,341718E-2
3,595809E-2
3,595809E-2
3,952548E-2
3,044485E-2
2,882331E-2
3,271501E-2
3,012054E-2
1,779684E-2
1,909407E-2
2,428300E-2
2,395869E-2
1,779684E-2
1,909407E-2
2,460731E-2
2,103992E-2
2,039130E-2
2,363438E-2
3,466086E-2
3,368793E-2
2,525592E-2
2,914762E-2
3,595809E-2
3,174208E-2
3,271501E-2
3,660671E-2
3,887686E-2
2,817469E-2
2,233715E-2
2,233715E-2
2,720177E-2
2,428300E-2
2,363438E-2
2,460731E-2
1,941838E-2
1,487806E-2
1,585099E-2
1,844545E-2
1,617530E-2
9,364825E-3
1,228360E-2
2,039130E-2
1,844545E-2
1,844545E-2
2,363438E-2
2,914762E-2
2,363438E-2
2,428300E-2
2,979624E-2
3,595809E-2
3,239070E-2
2,947193E-2
3,530947E-2
3,887686E-2
3,368793E-2
3,401224E-2
4,179564E-2
4,049840E-2
3,433655E-2
3,725532E-2
3,855255E-2
3,303932E-2
3,141778E-2
3,271501E-2
3,466086E-2
2,298577E-2
1,844545E-2
1,714822E-2
2,071561E-2
1,228360E-2
5,797436E-3
5,797436E-3
5,797436E-3
-4,010948E-5
-1,337342E-3
1,581431E-3
2,230047E-3
-6,850580E-3
-4,256115E-3
3,202971E-3
7,094669E-3
3,527280E-3
4,500204E-3
8,391901E-3
4,500204E-3
6,770361E-3
1,066206E-2
2,103992E-2
1,585099E-2
1,293221E-2
1,812114E-2
2,298577E-2
1,682391E-2
1,747253E-2
2,493161E-2
2,363438E-2
1,585099E-2
2,006699E-2
2,687746E-2
2,817469E-2
1,649960E-2
1,325652E-2
1,844545E-2
1,487806E-2
1,163498E-2
1,617530E-2
2,363438E-2
1,520237E-2
5,797436E-3
9,040517E-3
1,455375E-2
1,098637E-2
1,001344E-2
1,422945E-2
1,812114E-2
9,040517E-3
1,195929E-2
1,812114E-2
2,006699E-2
1,455375E-2
1,487806E-2
1,131067E-2
-2,310266E-3
-1,171520E-2
-8,147812E-3
-2,958882E-3
-1,236382E-2
-2,695768E-2
-2,501183E-2
-2,047152E-2
-2,436322E-2
-3,052507E-2
-3,117369E-2
-2,922784E-2
-3,798416E-2
-3,506538E-2
-2,857922E-2
-1,657982E-2
-1,884998E-2
-1,690413E-2
-7,823504E-3
-3,283190E-3
-3,283190E-3
2,230047E-3
1,195929E-2
1,422945E-2
7,743285E-3
1,325652E-2
2,233715E-2
2,363438E-2
2,136422E-2
2,136422E-2
2,720177E-2
2,071561E-2
2,168853E-2
2,914762E-2
3,660671E-2
3,044485E-2
2,558023E-2
2,720177E-2
3,303932E-2
2,558023E-2
2,785039E-2
3,530947E-2
3,401224E-2
2,428300E-2
2,622885E-2
3,271501E-2
3,303932E-2
2,655315E-2
2,655315E-2
2,817469E-2
2,493161E-2
2,201284E-2
2,233715E-2
3,109347E-2
2,590454E-2
1,844545E-2
2,266146E-2
2,655315E-2
2,136422E-2
2,103992E-2
2,395869E-2
2,460731E-2
1,422945E-2
1,617530E-2
2,266146E-2
2,687746E-2
2,039130E-2
1,649960E-2
1,941838E-2
1,617530E-2
1,293221E-2
1,455375E-2
2,136422E-2
1,812114E-2
9,689133E-3
1,293221E-2
1,909407E-2
1,617530E-2
1,131067E-2
1,228360E-2
1,358083E-2
5,148820E-3
6,770361E-3
1,195929E-2
1,682391E-2
1,098637E-2
5,148820E-3
7,094669E-3
9,689133E-3
3,527280E-3
4,175896E-3
1,358083E-2
1,033775E-2
6,085067E-4
3,527280E-3
8,716209E-3
8,716209E-3
-2,634574E-3
-7,823504E-3
-3,607499E-3
-1,139089E-2
-1,333674E-2
-7,174888E-3
-3,283190E-3
-1,041797E-2
-1,398536E-2
-1,366105E-2
-1,106658E-2
-1,917429E-2
-1,755275E-2
-9,769352E-3
-8,796428E-3
-1,560690E-2
-1,236382E-2
-5,877655E-3
-5,229039E-3
-5,877655E-3
-3,283190E-3
-1,337342E-3
-5,877655E-3
-8,472120E-3
-4,904731E-3
3,202971E-3
-3,283190E-3
-6,201963E-3
-4,256115E-3
-4,010948E-5
-2,310266E-3
-3,644176E-4
7,094669E-3
8,716209E-3
6,085067E-4
7,418977E-3
1,617530E-2
2,233715E-2
2,039130E-2
2,493161E-2
3,368793E-2
3,368793E-2
3,595809E-2
4,309287E-2
5,379503E-2
5,444365E-2
5,347073E-2
5,898396E-2
6,871321E-2
6,676736E-2
6,903752E-2
7,714522E-2
8,038830E-2
7,033475E-2
7,292921E-2
7,844245E-2
8,136122E-2
7,422644E-2
7,065906E-2
7,228060E-2
6,903752E-2
5,995689E-2
5,963258E-2
6,644305E-2
5,671381E-2
4,633595E-2
4,698456E-2
4,893041E-2
4,244425E-2
3,725532E-2
3,725532E-2
3,855255E-2
2,558023E-2
2,525592E-2
3,076916E-2
3,174208E-2
2,266146E-2
1,941838E-2
2,103992E-2
1,941838E-2
1,358083E-2
1,487806E-2
2,039130E-2
1,941838E-2
8,716209E-3
1,228360E-2
1,844545E-2
1,325652E-2
8,067593E-3
8,391901E-3
1,001344E-2
2,230047E-3
3,527280E-3
1,001344E-2
1,358083E-2
6,446052E-3
2,878663E-3
5,473128E-3
6,770361E-3
1,905739E-3
5,473128E-3
1,293221E-2
1,033775E-2
3,202971E-3
5,473128E-3
1,163498E-2
1,260791E-2
1,163498E-2
1,455375E-2
1,779684E-2
1,033775E-2
9,364825E-3
1,455375E-2
2,039130E-2
1,131067E-2
7,743285E-3
1,293221E-2
1,617530E-2
1,195929E-2
1,131067E-2
1,779684E-2
1,812114E-2
8,067593E-3
1,163498E-2
1,812114E-2
1,747253E-2
1,455375E-2
1,520237E-2
1,649960E-2
1,033775E-2
8,391901E-3
1,066206E-2
1,714822E-2
1,131067E-2
2,841986E-4
-1,013034E-3
1,905739E-3
-4,580423E-3
-4,256115E-3
9,328148E-4
-1,337342E-3
-1,171520E-2
-1,236382E-2
-8,147812E-3
-5,553347E-3
-1,203951E-2
-1,074228E-2
-5,553347E-3
-9,445044E-3
-1,009366E-2
-5,553347E-3
2,230047E-3
-2,634574E-3
-7,499196E-3
-3,283190E-3
3,851588E-3
2,554355E-3
3,527280E-3
7,743285E-3
1,066206E-2
1,581431E-3
3,851588E-3
9,689133E-3
1,293221E-2
9,040517E-3
8,391901E-3
1,098637E-2
1,325652E-2
1,066206E-2
1,131067E-2
2,233715E-2
2,233715E-2
1,422945E-2
1,649960E-2
2,395869E-2
1,941838E-2
1,844545E-2
2,233715E-2
2,622885E-2
1,747253E-2
1,779684E-2
2,331007E-2
2,849900E-2
2,136422E-2
1,876976E-2
2,298577E-2
2,071561E-2
1,552668E-2
1,941838E-2
2,655315E-2
2,395869E-2
1,358083E-2
1,520237E-2
2,233715E-2
1,714822E-2
4,500204E-3
3,527280E-3
8,391901E-3
3,202971E-3
4,824512E-3
8,391901E-3
1,163498E-2
2,878663E-3
-3,607499E-3
-1,013034E-3
1,257123E-3
-4,904731E-3
-2,310266E-3
7,418977E-3
9,364825E-3
6,085067E-4
4,500204E-3
1,390514E-2
1,455375E-2
1,098637E-2
1,260791E-2
1,682391E-2
1,422945E-2
1,325652E-2
1,585099E-2
2,395869E-2
1,876976E-2
1,293221E-2
1,552668E-2
2,039130E-2
1,390514E-2
1,779684E-2
2,363438E-2
2,363438E-2
1,455375E-2
1,812114E-2
2,363438E-2
2,622885E-2
2,071561E-2
2,006699E-2
2,525592E-2
1,812114E-2
1,844545E-2
2,103992E-2
3,044485E-2
2,460731E-2
1,941838E-2
2,136422E-2
2,655315E-2
2,298577E-2
2,233715E-2
2,622885E-2
2,849900E-2
1,585099E-2
1,974268E-2
2,460731E-2
2,687746E-2
2,039130E-2
2,006699E-2
2,233715E-2
2,071561E-2
1,682391E-2
1,779684E-2
2,622885E-2
2,460731E-2
1,520237E-2
1,585099E-2
2,363438E-2
2,168853E-2
1,812114E-2
2,103992E-2
2,590454E-2
1,812114E-2
1,520237E-2
2,039130E-2
2,558023E-2
2,039130E-2
1,779684E-2
2,168853E-2
1,974268E-2
1,585099E-2
1,974268E-2
2,785039E-2
2,363438E-2
1,552668E-2
1,844545E-2
2,460731E-2
2,363438E-2
2,363438E-2
2,460731E-2
2,655315E-2
1,812114E-2
1,812114E-2
2,298577E-2
2,785039E-2
2,136422E-2
1,909407E-2
2,168853E-2
2,201284E-2
1,844545E-2
1,779684E-2
2,298577E-2
2,233715E-2
1,195929E-2
1,520237E-2
2,201284E-2
1,844545E-2
1,585099E-2
2,006699E-2
2,006699E-2
1,325652E-2
1,260791E-2
1,649960E-2
2,395869E-2
1,617530E-2
1,066206E-2
1,552668E-2
1,747253E-2
1,163498E-2
1,228360E-2
2,103992E-2
2,071561E-2
1,260791E-2
1,293221E-2
1,714822E-2
1,747253E-2
1,520237E-2
1,585099E-2
2,039130E-2
1,325652E-2
1,131067E-2
1,585099E-2
2,233715E-2
1,747253E-2
1,293221E-2
1,714822E-2
1,974268E-2
1,422945E-2
1,487806E-2
2,103992E-2
2,266146E-2
1,293221E-2
1,455375E-2
2,201284E-2
2,331007E-2
1,941838E-2
1,909407E-2
2,266146E-2
1,812114E-2
1,649960E-2
1,876976E-2
2,687746E-2
2,331007E-2
1,552668E-2
1,714822E-2
2,428300E-2
1,844545E-2
1,714822E-2
1,941838E-2
2,233715E-2
1,422945E-2
1,390514E-2
1,941838E-2
2,558023E-2
1,812114E-2
1,747253E-2
1,941838E-2
1,617530E-2
1,260791E-2
1,520237E-2
2,233715E-2
1,941838E-2
1,228360E-2
1,455375E-2
2,071561E-2
1,876976E-2
1,520237E-2
1,617530E-2
1,941838E-2
1,098637E-2
1,325652E-2
1,876976E-2
2,460731E-2
1,812114E-2
1,520237E-2
1,649960E-2
1,682391E-2
1,260791E-2
1,422945E-2
2,201284E-2
2,039130E-2
1,098637E-2
1,487806E-2
2,136422E-2
1,812114E-2
1,520237E-2
1,779684E-2
1,909407E-2
1,098637E-2
1,260791E-2
1,682391E-2
2,266146E-2
1,358083E-2
9,689133E-3
1,358083E-2
1,552668E-2
1,293221E-2
1,325652E-2
2,039130E-2
2,039130E-2
1,033775E-2
1,293221E-2
1,974268E-2
1,941838E-2
1,422945E-2
1,747253E-2
2,103992E-2
1,325652E-2
1,098637E-2
1,455375E-2
2,201284E-2
1,682391E-2
3,527280E-3
3,202971E-3
8,716209E-3
3,851588E-3
3,527280E-3
6,446052E-3
7,094669E-3
-2,958882E-3
-1,985958E-3
2,841986E-4
8,067593E-3
1,257123E-3
-3,607499E-3
1,257123E-3
2,878663E-3
-1,661650E-3
3,851588E-3
1,260791E-2
1,260791E-2
5,148820E-3
9,364825E-3
1,682391E-2
1,487806E-2
1,390514E-2
1,455375E-2
1,876976E-2
1,228360E-2
1,260791E-2
1,585099E-2
2,201284E-2
1,812114E-2
1,228360E-2
1,617530E-2
2,298577E-2
1,941838E-2
1,812114E-2
2,201284E-2
2,266146E-2
1,358083E-2
1,585099E-2
2,201284E-2
2,590454E-2
2,071561E-2
1,714822E-2
2,071561E-2
2,136422E-2
1,649960E-2
1,779684E-2
2,720177E-2
2,428300E-2
1,390514E-2
1,649960E-2
2,331007E-2
2,266146E-2
1,909407E-2
2,006699E-2
2,331007E-2
1,844545E-2
1,585099E-2
1,974268E-2
2,720177E-2
1,974268E-2
1,649960E-2
1,779684E-2
2,071561E-2
1,714822E-2
1,779684E-2
2,395869E-2
2,331007E-2
1,260791E-2
1,585099E-2
2,266146E-2
2,201284E-2
1,844545E-2
2,168853E-2
2,136422E-2
1,390514E-2
1,358083E-2
1,812114E-2
2,558023E-2
1,876976E-2
1,260791E-2
1,520237E-2
2,006699E-2
1,455375E-2
1,195929E-2
1,228360E-2
9,364825E-3
-1,013034E-3
9,328148E-4
6,770361E-3
9,689133E-3
2,230047E-3
-1,337342E-3
3,851588E-3
-1,337342E-3
-3,607499E-3
-1,985958E-3
5,473128E-3
5,148820E-3
-1,661650E-3
4,824512E-3
1,358083E-2
1,033775E-2
1,001344E-2
1,422945E-2
1,714822E-2
1,066206E-2
1,293221E-2
1,909407E-2
2,395869E-2
2,103992E-2
1,747253E-2
1,941838E-2
2,103992E-2
1,520237E-2
1,812114E-2
2,622885E-2
2,363438E-2
1,585099E-2
1,909407E-2
2,168853E-2
1,390514E-2
9,364825E-3
1,195929E-2
1,682391E-2
7,743285E-3
7,094669E-3
9,689133E-3
1,390514E-2
6,446052E-3
-2,310266E-3
-1,337342E-3
9,328148E-4
-3,283190E-3
-6,887257E-4
7,094669E-3
1,066206E-2
-6,887257E-4
-3,644176E-4
7,418977E-3
8,067593E-3
4,824512E-3
6,121744E-3
9,364825E-3
8,067593E-3
6,121744E-3
8,067593E-3
1,779684E-2
1,390514E-2
8,067593E-3
1,131067E-2
1,844545E-2
1,585099E-2
1,455375E-2
1,812114E-2
1,941838E-2
1,260791E-2
1,487806E-2
2,168853E-2
2,655315E-2
2,201284E-2
2,006699E-2
2,428300E-2
2,201284E-2
1,812114E-2
2,103992E-2
2,849900E-2
2,590454E-2
1,941838E-2
2,168853E-2
2,785039E-2
2,331007E-2
2,460731E-2
2,590454E-2
2,882331E-2
2,071561E-2
2,233715E-2
2,493161E-2
3,076916E-2
2,428300E-2
2,071561E-2
2,428300E-2
2,622885E-2
2,233715E-2
2,785039E-2
4,147133E-2
3,952548E-2
3,012054E-2
4,082271E-2
5,638950E-2
6,157843E-2
6,838890E-2
8,492861E-2
9,595509E-2
8,622584E-2
8,103691E-2
7,617229E-2
7,552368E-2
6,449720E-2
5,444365E-2
5,152488E-2
4,828180E-2
3,984979E-2
3,206639E-2
2,558023E-2
1,195929E-2
-1,495828E-2
-2,922784E-2
-3,182230E-2
-3,668692E-2
-4,479463E-2
-4,738909E-2
-4,447032E-2
-4,544324E-2
-4,803771E-2
-4,220016E-2
-3,117369E-2
-3,182230E-2
-3,376815E-2
-2,501183E-2
-1,366105E-2
-1,657982E-2
-1,398536E-2
-9,445044E-3
-8,147812E-3
-1,560690E-2
-1,106658E-2
-3,283190E-3
2,554355E-3
-3,283190E-3
-3,607499E-3
1,905739E-3
3,202971E-3
-2,634574E-3
-6,887257E-4
9,364825E-3
9,040517E-3
1,581431E-3
3,202971E-3
1,228360E-2
1,066206E-2
8,067593E-3
1,001344E-2
1,066206E-2
3,851588E-3
4,175896E-3
1,033775E-2
1,747253E-2
1,228360E-2
8,067593E-3
9,040517E-3
1,163498E-2
5,797436E-3
8,716209E-3
1,649960E-2
1,585099E-2
7,094669E-3
4,500204E-3
8,391901E-3
8,716209E-3
5,148820E-3
7,094669E-3
8,716209E-3
-2,310266E-3
-7,499196E-3
-3,607499E-3
3,202971E-3
-2,958882E-3
-8,796428E-3
-5,553347E-3
-3,283190E-3
-7,499196E-3
-5,229039E-3
2,554355E-3
4,175896E-3
-4,904731E-3
1,581431E-3
9,689133E-3
1,422945E-2
1,066206E-2
1,195929E-2
1,682391E-2
1,131067E-2
2,554355E-3
6,085067E-4
6,446052E-3
2,554355E-3
-3,283190E-3
2,841986E-4
5,473128E-3
-1,337342E-3
-4,256115E-3
-3,607499E-3
-3,607499E-3
-1,074228E-2
-6,526271E-3
-6,887257E-4
6,770361E-3
4,500204E-3
4,500204E-3
1,228360E-2
1,358083E-2
1,293221E-2
1,844545E-2
2,687746E-2
2,785039E-2
2,233715E-2
2,590454E-2
3,336362E-2
3,239070E-2
2,752608E-2
3,044485E-2
3,433655E-2
2,428300E-2
2,558023E-2
3,174208E-2
3,466086E-2
3,044485E-2
2,785039E-2
2,752608E-2
2,071561E-2
1,131067E-2
1,585099E-2
2,590454E-2
2,622885E-2
2,622885E-2
5,963258E-2
1,134677E-1
1,643841E-1
2,415694E-1
3,696711E-1
5,217716E-1
6,829528E-1
8,509444E-1
9,894239E-1
1,076987E+0
1,089959E+0
1,034827E+0
9,154817E-1
7,705160E-1
6,521435E-1
5,645803E-1
4,796116E-1
3,602662E-1
2,071928E-1
4,309287E-2
-1,514920E-1
-3,716972E-1
-5,980642E-1
-7,916762E-1
-9,411822E-1
-1,047231E+0
-1,098796E+0
-1,099120E+0
-1,054041E+0
-9,859367E-1
-8,951304E-1
-7,842171E-1
-6,664932E-1
-5,636876E-1
-4,628278E-1
-3,691027E-1
-2,951605E-1
-2,458656E-1
-1,962465E-1
-1,537621E-1
-1,252230E-1
-1,119264E-1
-9,862977E-2
-8,111713E-2
-6,717189E-2
-5,646972E-2
-3,765985E-2
-1,398536E-2
-7,499196E-3
-1,013034E-3
1,520237E-2
3,109347E-2
3,855255E-2
4,730887E-2
5,930827E-2
7,098336E-2
6,611874E-2
7,357783E-2
8,233415E-2
8,784739E-2
8,363138E-2
8,460430E-2
8,946893E-2
8,687446E-2
8,168553E-2
7,941537E-2
8,298276E-2
7,876676E-2
7,033475E-2
7,552368E-2
8,103691E-2
7,422644E-2
7,163198E-2
7,487506E-2
7,617229E-2
6,449720E-2
6,482151E-2
7,195629E-2
8,006399E-2
7,357783E-2
7,325352E-2
7,811814E-2
8,168553E-2
7,746953E-2
8,103691E-2
9,109047E-2
9,044185E-2
8,233415E-2
8,492861E-2
9,303631E-2
9,173908E-2
9,109047E-2
9,206339E-2
9,595509E-2
8,784739E-2
8,622584E-2
8,946893E-2
9,595509E-2
9,238770E-2
9,141477E-2
9,238770E-2
9,627940E-2
9,109047E-2
9,206339E-2
9,692801E-2
9,725232E-2
8,849600E-2
9,238770E-2
9,952248E-2
1,030899E-1
9,919817E-2
9,757663E-2
1,014683E-1
1,014683E-1
9,887386E-2
1,004954E-1
1,086031E-1
1,017926E-1
9,465786E-2
9,790094E-2
1,050357E-1
9,887386E-2
9,757663E-2
1,008197E-1
1,017926E-1
9,173908E-2
9,400924E-2
9,822524E-2
1,011440E-1
9,368493E-2
9,109047E-2
9,303631E-2
8,719877E-2
8,557723E-2
8,914462E-2
9,790094E-2
9,238770E-2
8,265846E-2
8,557723E-2
9,206339E-2
8,525292E-2
8,395569E-2
8,687446E-2
8,849600E-2
7,844245E-2
8,038830E-2
8,557723E-2
8,752308E-2
8,265846E-2
7,973968E-2
8,136122E-2
8,038830E-2
7,584799E-2
7,746953E-2
8,330707E-2
7,746953E-2
6,936182E-2
6,936182E-2
7,325352E-2
6,709167E-2
6,611874E-2
6,903752E-2
6,838890E-2
5,638950E-2
5,541658E-2
6,157843E-2
5,865966E-2
4,957903E-2
4,763318E-2
4,763318E-2
4,439010E-2
3,984979E-2
3,920117E-2
4,503872E-2
3,984979E-2
3,109347E-2
3,239070E-2
3,822825E-2
3,174208E-2
2,785039E-2
3,044485E-2
3,239070E-2
2,363438E-2
2,298577E-2
2,655315E-2
2,979624E-2
2,233715E-2
1,909407E-2
2,136422E-2
1,941838E-2
1,617530E-2
1,585099E-2
2,233715E-2
1,812114E-2
8,067593E-3
1,163498E-2
1,617530E-2
1,325652E-2
9,040517E-3
3,527280E-3
-3,644176E-4
-1,139089E-2
-1,139089E-2
-6,850580E-3
-2,958882E-3
-1,139089E-2
-1,657982E-2
-1,755275E-2
-2,047152E-2
-2,598476E-2
-2,663337E-2
-1,787705E-2
-2,176875E-2
-3,214661E-2
-2,695768E-2
-1,690413E-2
-1,820136E-2
-2,112014E-2
-1,949860E-2
-1,463397E-2
-1,917429E-2
-1,884998E-2
-1,430967E-2
-7,823504E-3
-1,268813E-2
-1,625551E-2
-1,268813E-2
-1,366105E-2
-1,852567E-2
-1,560690E-2
-1,041797E-2
-1,398536E-2
-2,241737E-2
-2,079583E-2
-1,333674E-2
-1,203951E-2
-1,884998E-2
-1,884998E-2
-1,657982E-2
-2,176875E-2
-2,436322E-2
-2,014721E-2
-1,366105E-2
-1,787705E-2
-2,695768E-2
-2,339029E-2
-1,787705E-2
-2,144444E-2
-1,982290E-2
-1,690413E-2
-1,463397E-2
-2,306598E-2
-2,306598E-2
-1,852567E-2
-1,495828E-2
-2,079583E-2
-2,241737E-2
-1,787705E-2
-1,787705E-2
-2,339029E-2
-2,112014E-2
-1,171520E-2
-1,495828E-2
-2,079583E-2
-1,755275E-2
-1,203951E-2
-1,560690E-2
-1,528259E-2
-1,074228E-2
-1,074228E-2
-1,820136E-2
-1,625551E-2
-9,769352E-3
-3,931807E-3
-1,203951E-2
-1,301243E-2
-1,106658E-2
-1,074228E-2
-1,333674E-2
-1,203951E-2
-4,904731E-3
-5,877655E-3
-1,495828E-2
-1,366105E-2
-8,472120E-3
-1,074228E-2
-1,268813E-2
-1,106658E-2
-9,445044E-3
-1,657982E-2
-1,852567E-2
-1,528259E-2
-8,796428E-3
-1,787705E-2
-2,079583E-2
-1,787705E-2
-1,625551E-2
-2,047152E-2
-1,787705E-2
-1,301243E-2
-1,625551E-2
-2,501183E-2
-2,079583E-2
-1,236382E-2
-1,106658E-2
-1,528259E-2
-1,430967E-2
-1,041797E-2
-1,852567E-2
-1,625551E-2
-1,139089E-2
-4,904731E-3
-1,106658E-2
-1,657982E-2
-1,139089E-2
-8,472120E-3
-1,398536E-2
-1,139089E-2
-5,553347E-3
-5,553347E-3
-1,560690E-2
-1,463397E-2
-7,823504E-3
-7,499196E-3
-9,445044E-3
-1,106658E-2
-7,174888E-3
-1,398536E-2
-1,463397E-2
-8,472120E-3
-1,985958E-3
-6,850580E-3
-1,268813E-2
-1,041797E-2
-7,499196E-3
-1,463397E-2
-1,528259E-2
-7,823504E-3
-8,796428E-3
-1,755275E-2
-1,625551E-2
-9,445044E-3
-1,074228E-2
-1,495828E-2
-1,755275E-2
-1,560690E-2
-1,820136E-2
-1,917429E-2
-1,560690E-2
-7,174888E-3
-1,074228E-2
-1,495828E-2
-1,074228E-2
-3,283190E-3
-3,931807E-3
1,257123E-3
1,163498E-2
1,649960E-2
1,260791E-2
1,876976E-2
2,979624E-2
3,660671E-2
3,303932E-2
3,920117E-2
4,536302E-2
3,401224E-2
2,979624E-2
3,660671E-2
4,536302E-2
4,049840E-2
3,174208E-2
3,336362E-2
3,822825E-2
2,785039E-2
2,136422E-2
2,428300E-2
2,331007E-2
1,033775E-2
1,163498E-2
1,812114E-2
1,844545E-2
1,260791E-2
1,001344E-2
1,552668E-2
1,325652E-2
8,067593E-3
1,033775E-2
1,974268E-2
1,585099E-2
7,743285E-3
9,689133E-3
1,585099E-2
1,033775E-2
9,364825E-3
1,195929E-2
1,649960E-2
8,391901E-3
7,094669E-3
1,195929E-2
1,585099E-2
1,195929E-2
1,131067E-2
1,325652E-2
1,033775E-2
8,391901E-3
1,098637E-2
2,006699E-2
1,714822E-2
8,716209E-3
1,098637E-2
1,747253E-2
1,617530E-2
1,293221E-2
1,649960E-2
1,844545E-2
9,364825E-3
9,689133E-3
1,552668E-2
2,136422E-2
1,714822E-2
8,067593E-3
1,390514E-2
1,747253E-2
1,228360E-2
1,358083E-2
2,168853E-2
2,168853E-2
1,228360E-2
1,228360E-2
1,974268E-2
1,941838E-2
1,520237E-2
1,487806E-2
1,779684E-2
1,228360E-2
1,195929E-2
1,585099E-2
2,136422E-2
1,552668E-2
1,033775E-2
1,131067E-2
1,649960E-2
1,163498E-2
1,195929E-2
1,714822E-2
1,909407E-2
8,067593E-3
1,066206E-2
1,714822E-2
2,071561E-2
1,617530E-2
1,390514E-2
1,714822E-2
1,585099E-2
1,131067E-2
1,487806E-2
2,363438E-2
1,909407E-2
1,163498E-2
1,487806E-2
1,974268E-2
1,714822E-2
1,682391E-2
2,006699E-2
2,071561E-2
1,066206E-2
1,163498E-2
1,520237E-2
1,974268E-2
1,455375E-2
1,228360E-2
1,487806E-2
1,260791E-2
1,001344E-2
1,422945E-2
2,266146E-2
1,682391E-2
8,067593E-3
1,163498E-2
1,747253E-2
1,422945E-2
1,325652E-2
1,649960E-2
1,844545E-2
1,001344E-2
1,098637E-2
1,552668E-2
1,844545E-2
1,228360E-2
1,033775E-2
1,325652E-2
1,066206E-2
5,473128E-3
8,391901E-3
1,682391E-2
1,228360E-2
4,824512E-3
8,067593E-3
1,552668E-2
1,195929E-2
1,033775E-2
1,098637E-2
1,390514E-2
6,121744E-3
4,824512E-3
1,195929E-2
1,747253E-2
1,325652E-2
1,163498E-2
1,520237E-2
1,455375E-2
9,040517E-3
1,195929E-2
1,844545E-2
1,682391E-2
7,743285E-3
9,689133E-3
1,812114E-2
1,552668E-2
1,358083E-2
1,585099E-2
1,812114E-2
9,040517E-3
1,033775E-2
1,617530E-2
2,006699E-2
1,390514E-2
1,066206E-2
1,455375E-2
1,390514E-2
9,040517E-3
9,040517E-3
1,844545E-2
1,649960E-2
6,121744E-3
9,364825E-3
1,617530E-2
1,487806E-2
1,163498E-2
1,033775E-2
1,422945E-2
7,743285E-3
7,418977E-3
1,293221E-2
1,747253E-2
9,689133E-3
5,797436E-3
1,066206E-2
1,293221E-2
8,067593E-3
8,067593E-3
1,552668E-2
1,293221E-2
1,257123E-3
3,851588E-3
8,391901E-3
-4,010948E-5
-7,174888E-3
-4,580423E-3
-3,283190E-3
-1,041797E-2
-1,074228E-2
-1,074228E-2
-4,580423E-3
-9,120736E-3
-1,690413E-2
-1,074228E-2
-7,823504E-3
-1,333674E-2
-1,041797E-2
-4,904731E-3
-2,634574E-3
-9,769352E-3
-6,526271E-3
-4,904731E-3
-3,283190E-3
-4,580423E-3
-2,634574E-3
4,500204E-3
2,878663E-3
-3,644176E-4
3,851588E-3
9,040517E-3
4,500204E-3
-6,887257E-4
4,500204E-3
1,098637E-2
9,364825E-3
1,228360E-2
2,039130E-2
2,395869E-2
1,487806E-2
1,974268E-2
2,785039E-2
3,141778E-2
2,493161E-2
2,331007E-2
2,752608E-2
2,395869E-2
2,331007E-2
2,849900E-2
3,725532E-2
2,979624E-2
2,168853E-2
2,525592E-2
3,141778E-2
2,687746E-2
2,752608E-2
3,076916E-2
3,141778E-2
2,395869E-2
2,331007E-2
2,849900E-2
3,336362E-2
2,687746E-2
2,428300E-2
2,785039E-2
2,979624E-2
2,201284E-2
2,395869E-2
3,109347E-2
3,174208E-2
2,136422E-2
2,201284E-2
2,979624E-2
2,882331E-2
2,233715E-2
2,233715E-2
2,331007E-2
1,747253E-2
1,358083E-2
1,649960E-2
2,168853E-2
1,649960E-2
9,689133E-3
1,131067E-2
9,040517E-3
-5,229039E-3
-4,256115E-3
4,175896E-3
3,851588E-3
-7,499196E-3
-6,201963E-3
-1,337342E-3
9,328148E-4
-4,256115E-3
-6,526271E-3
-2,310266E-3
-4,580423E-3
-6,526271E-3
-2,958882E-3
7,094669E-3
7,094669E-3
1,581431E-3
5,148820E-3
1,422945E-2
1,195929E-2
1,066206E-2
1,649960E-2
1,941838E-2
1,260791E-2
1,617530E-2
2,103992E-2
2,460731E-2
2,006699E-2
1,909407E-2
2,298577E-2
2,201284E-2
2,071561E-2
2,363438E-2
2,882331E-2
2,266146E-2
8,716209E-3
1,293221E-2
1,974268E-2
1,714822E-2
1,552668E-2
1,812114E-2
1,747253E-2
8,391901E-3
7,418977E-3
1,293221E-2
1,714822E-2
9,689133E-3
6,770361E-3
1,033775E-2
1,422945E-2
7,743285E-3
9,364825E-3
1,747253E-2
1,747253E-2
9,689133E-3
1,293221E-2
2,039130E-2
1,876976E-2
1,520237E-2
1,682391E-2
1,779684E-2
1,390514E-2
1,422945E-2
1,812114E-2
2,428300E-2
2,006699E-2
1,390514E-2
1,520237E-2
2,071561E-2
1,390514E-2
1,195929E-2
1,747253E-2
1,552668E-2
1,905739E-3
1,581431E-3
5,148820E-3
6,770361E-3
-5,553347E-3
-7,823504E-3
-5,229039E-3
-1,074228E-2
-1,495828E-2
-1,787705E-2
-1,430967E-2
-1,722844E-2
-2,339029E-2
-2,047152E-2
-1,560690E-2
-1,787705E-2
-1,690413E-2
-1,074228E-2
-8,796428E-3
-1,755275E-2
-1,366105E-2
-4,580423E-3
-6,887257E-4
-5,553347E-3
-2,958882E-3
6,085067E-4
-6,887257E-4
-1,013034E-3
3,202971E-3
1,325652E-2
8,716209E-3
6,085067E-4
5,473128E-3
1,325652E-2
1,033775E-2
1,163498E-2
1,617530E-2
1,649960E-2
8,067593E-3
1,163498E-2
1,941838E-2
2,493161E-2
1,844545E-2
1,487806E-2
2,201284E-2
2,103992E-2
1,844545E-2
2,266146E-2
2,882331E-2
2,558023E-2
1,585099E-2
1,876976E-2
2,525592E-2
2,363438E-2
2,136422E-2
2,460731E-2
2,882331E-2
1,974268E-2
1,974268E-2
2,525592E-2
2,979624E-2
2,428300E-2
2,071561E-2
2,233715E-2
2,395869E-2
1,844545E-2
1,941838E-2
2,849900E-2
2,720177E-2
1,682391E-2
2,136422E-2
2,914762E-2
2,428300E-2
2,103992E-2
2,298577E-2
2,525592E-2
1,909407E-2
1,909407E-2
2,460731E-2
3,012054E-2
2,331007E-2
1,909407E-2
2,168853E-2
2,493161E-2
2,103992E-2
2,103992E-2
2,493161E-2
2,395869E-2
1,520237E-2
1,649960E-2
2,201284E-2
1,585099E-2
6,446052E-3
7,094669E-3
1,066206E-2
5,797436E-3
3,527280E-3
5,797436E-3
8,716209E-3
-4,580423E-3
-1,268813E-2
-8,147812E-3
6,085067E-4
-6,201963E-3
-7,174888E-3
-3,644176E-4
1,257123E-3
-3,607499E-3
-6,887257E-4
2,230047E-3
3,851588E-3
-1,013034E-3
-1,661650E-3
4,500204E-3
6,446052E-3
4,500204E-3
8,391901E-3
1,682391E-2
1,422945E-2
4,500204E-3
7,743285E-3
1,455375E-2
1,552668E-2
1,163498E-2
1,390514E-2
2,071561E-2
1,552668E-2
1,455375E-2
2,168853E-2
2,785039E-2
2,103992E-2
2,006699E-2
2,331007E-2
2,590454E-2
2,266146E-2
2,460731E-2
3,239070E-2
3,141778E-2
2,201284E-2
2,525592E-2
3,206639E-2
3,076916E-2
2,785039E-2
2,947193E-2
3,239070E-2
2,590454E-2
2,493161E-2
2,882331E-2
3,498517E-2
2,785039E-2
2,331007E-2
2,720177E-2
3,271501E-2
2,622885E-2
2,785039E-2
3,271501E-2
3,109347E-2
2,201284E-2
2,460731E-2
3,076916E-2
3,109347E-2
2,622885E-2
2,720177E-2
3,174208E-2
2,687746E-2
2,168853E-2
2,395869E-2
3,076916E-2
2,752608E-2
2,039130E-2
2,363438E-2
2,947193E-2
2,363438E-2
2,266146E-2
2,947193E-2
2,817469E-2
1,909407E-2
2,428300E-2
2,849900E-2
3,109347E-2
2,493161E-2
2,266146E-2
2,590454E-2
2,590454E-2
2,331007E-2
2,525592E-2
3,271501E-2
2,752608E-2
1,033775E-2
4,824512E-3
1,228360E-2
1,520237E-2
1,260791E-2
1,228360E-2
1,552668E-2
5,473128E-3
4,824512E-3
8,391901E-3
1,390514E-2
4,824512E-3
6,085067E-4
6,121744E-3
9,689133E-3
6,770361E-3
1,066206E-2
2,006699E-2
1,876976E-2
1,098637E-2
1,487806E-2
2,071561E-2
2,006699E-2
1,649960E-2
1,941838E-2
2,168853E-2
1,585099E-2
1,455375E-2
1,617530E-2
2,460731E-2
1,844545E-2
1,163498E-2
1,617530E-2
2,233715E-2
1,585099E-2
1,455375E-2
2,006699E-2
2,168853E-2
1,325652E-2
1,812114E-2
2,785039E-2
3,271501E-2
2,882331E-2
3,239070E-2
4,730887E-2
5,055195E-2
5,671381E-2
7,519937E-2
9,465786E-2
8,946893E-2
7,682091E-2
7,422644E-2
7,422644E-2
6,514582E-2
6,125412E-2
5,865966E-2
5,282211E-2
3,660671E-2
3,076916E-2
2,460731E-2
1,260791E-2
-9,769352E-3
-2,695768E-2
-3,765985E-2
-4,868632E-2
-5,549679E-2
-5,614541E-2
-4,771340E-2
-5,257802E-2
-6,036142E-2
-5,387525E-2
-4,414601E-2
-4,122724E-2
-4,057862E-2
-3,182230E-2
-2,241737E-2
-2,598476E-2
-2,047152E-2
-1,171520E-2
-4,256115E-3
-8,472120E-3
-1,171520E-2
-4,904731E-3
-4,010948E-5
-3,931807E-3
-1,985958E-3
6,121744E-3
7,094669E-3
6,085067E-4
4,500204E-3
1,325652E-2
1,325652E-2
1,033775E-2
1,293221E-2
1,617530E-2
1,066206E-2
1,001344E-2
1,390514E-2
2,103992E-2
1,812114E-2
1,390514E-2
1,747253E-2
2,363438E-2
1,876976E-2
1,844545E-2
2,460731E-2
2,493161E-2
1,649960E-2
2,071561E-2
2,428300E-2
2,558023E-2
1,974268E-2
2,006699E-2
2,558023E-2
2,071561E-2
1,682391E-2
1,876976E-2
2,590454E-2
2,071561E-2
1,358083E-2
1,649960E-2
2,298577E-2
2,071561E-2
1,941838E-2
1,974268E-2
2,266146E-2
1,422945E-2
1,487806E-2
2,071561E-2
2,590454E-2
1,974268E-2
1,876976E-2
2,201284E-2
1,844545E-2
1,520237E-2
1,844545E-2
2,590454E-2
2,331007E-2
1,487806E-2
1,747253E-2
2,395869E-2
2,103992E-2
2,039130E-2
2,168853E-2
2,168853E-2
1,195929E-2
1,228360E-2
1,552668E-2
2,168853E-2
1,682391E-2
1,163498E-2
1,422945E-2
1,422945E-2
8,391901E-3
9,040517E-3
1,617530E-2
1,552668E-2
5,473128E-3
7,094669E-3
1,358083E-2
1,163498E-2
1,033775E-2
1,098637E-2
1,358083E-2
8,067593E-3
4,824512E-3
8,067593E-3
1,585099E-2
1,163498E-2
5,473128E-3
8,067593E-3
1,455375E-2
8,391901E-3
7,418977E-3
1,422945E-2
1,228360E-2
3,202971E-3
7,418977E-3
1,260791E-2
1,585099E-2
1,066206E-2
1,001344E-2
1,422945E-2
1,293221E-2
9,689133E-3
9,689133E-3
1,163498E-2
4,175896E-3
-1,337342E-3
3,851588E-3
9,689133E-3
5,148820E-3
4,175896E-3
6,446052E-3
9,689133E-3
-1,985958E-3
-1,337342E-3
7,094669E-3
1,066206E-2
6,121744E-3
8,391901E-3
1,293221E-2
1,098637E-2
1,131067E-2
1,455375E-2
2,233715E-2
1,812114E-2
1,358083E-2
1,909407E-2
2,428300E-2
2,039130E-2
2,006699E-2
2,363438E-2
2,525592E-2
1,649960E-2
1,682391E-2
2,136422E-2
2,687746E-2
1,941838E-2
1,682391E-2
2,266146E-2
2,103992E-2
1,520237E-2
1,747253E-2
2,558023E-2
2,201284E-2
1,422945E-2
1,585099E-2
2,395869E-2
2,071561E-2
1,844545E-2
2,006699E-2
2,460731E-2
1,390514E-2
1,520237E-2
2,006699E-2
2,460731E-2
1,974268E-2
1,520237E-2
1,844545E-2
2,039130E-2
1,585099E-2
1,714822E-2
2,331007E-2
2,136422E-2
1,195929E-2
1,714822E-2
2,331007E-2
2,168853E-2
1,941838E-2
1,812114E-2
2,168853E-2
1,714822E-2
1,552668E-2
1,747253E-2
2,720177E-2
2,201284E-2
1,358083E-2
1,714822E-2
2,331007E-2
1,844545E-2
1,812114E-2
2,136422E-2
2,233715E-2
1,325652E-2
1,552668E-2
2,233715E-2
2,558023E-2
1,779684E-2
1,487806E-2
1,747253E-2
1,714822E-2
1,325652E-2
1,358083E-2
2,201284E-2
1,714822E-2
9,689133E-3
1,390514E-2
2,039130E-2
1,455375E-2
1,098637E-2
1,455375E-2
1,812114E-2
9,689133E-3
1,033775E-2
1,455375E-2
1,941838E-2
1,228360E-2
8,067593E-3
1,260791E-2
1,487806E-2
1,001344E-2
1,066206E-2
1,682391E-2
1,455375E-2
-1,013034E-3
-3,607499E-3
1,905739E-3
2,878663E-3
3,202971E-3
2,554355E-3
4,175896E-3
-5,553347E-3
-5,229039E-3
-1,985958E-3
3,527280E-3
-2,958882E-3
-5,553347E-3
-1,013034E-3
4,175896E-3
9,328148E-4
2,230047E-3
1,001344E-2
1,195929E-2
5,797436E-3
8,716209E-3
1,455375E-2
1,617530E-2
1,260791E-2
1,131067E-2
1,487806E-2
1,293221E-2
1,131067E-2
1,358083E-2
2,201284E-2
1,812114E-2
1,163498E-2
1,552668E-2
2,103992E-2
1,844545E-2
1,714822E-2
1,974268E-2
2,233715E-2
1,520237E-2
1,779684E-2
2,331007E-2
2,752608E-2
2,233715E-2
2,071561E-2
2,233715E-2
2,266146E-2
1,909407E-2
2,103992E-2
2,882331E-2
2,752608E-2
1,779684E-2
2,136422E-2
2,882331E-2
2,785039E-2
2,655315E-2
2,817469E-2
2,979624E-2
2,558023E-2
2,428300E-2
2,849900E-2
3,563378E-2
2,947193E-2
2,266146E-2
2,558023E-2
2,947193E-2
2,266146E-2
2,331007E-2
3,141778E-2
2,979624E-2
1,941838E-2
2,071561E-2
2,720177E-2
2,720177E-2
2,201284E-2
2,233715E-2
2,395869E-2
1,812114E-2
1,747253E-2
1,974268E-2
2,655315E-2
2,233715E-2
1,552668E-2
1,779684E-2
2,395869E-2
1,974268E-2
2,136422E-2
2,590454E-2
2,590454E-2
1,358083E-2
1,844545E-2
2,298577E-2
2,493161E-2
2,168853E-2
1,974268E-2
2,266146E-2
1,682391E-2
7,094669E-3
4,500204E-3
1,552668E-2
1,066206E-2
1,905739E-3
5,148820E-3
9,364825E-3
3,527280E-3
9,328148E-4
2,554355E-3
6,446052E-3
-3,607499E-3
-1,337342E-3
5,797436E-3
1,098637E-2
6,770361E-3
8,716209E-3
1,358083E-2
1,098637E-2
1,001344E-2
1,422945E-2
2,460731E-2
2,103992E-2
1,293221E-2
1,747253E-2
2,655315E-2
2,006699E-2
1,941838E-2
2,363438E-2
2,622885E-2
1,747253E-2
1,909407E-2
2,298577E-2
2,655315E-2
2,201284E-2
1,909407E-2
2,071561E-2
2,136422E-2
1,714822E-2
1,812114E-2
2,590454E-2
2,233715E-2
1,455375E-2
1,585099E-2
2,363438E-2
2,201284E-2
1,909407E-2
2,039130E-2
2,428300E-2
1,682391E-2
1,714822E-2
2,201284E-2
2,785039E-2
2,233715E-2
2,006699E-2
2,168853E-2
2,266146E-2
1,131067E-2
9,328148E-4
4,500204E-3
7,094669E-3
-1,985958E-3
-4,010948E-5
5,148820E-3
3,851588E-3
-4,904731E-3
-6,201963E-3
-3,931807E-3
-1,268813E-2
-1,690413E-2
-1,106658E-2
2,841986E-4
-3,607499E-3
-7,174888E-3
-2,310266E-3
9,328148E-4
-2,634574E-3
1,257123E-3
7,743285E-3
7,743285E-3
-1,013034E-3
2,230047E-3
9,040517E-3
1,293221E-2
7,094669E-3
9,364825E-3
1,163498E-2
7,418977E-3
7,743285E-3
1,228360E-2
2,039130E-2
1,714822E-2
1,066206E-2
1,552668E-2
2,298577E-2
1,909407E-2
1,779684E-2
2,233715E-2
2,363438E-2
1,260791E-2
1,649960E-2
2,168853E-2
2,622885E-2
2,201284E-2
1,876976E-2
2,298577E-2
2,136422E-2
1,585099E-2
1,974268E-2
2,590454E-2
2,233715E-2
1,325652E-2
1,649960E-2
2,298577E-2
1,974268E-2
1,812114E-2
2,006699E-2
2,460731E-2
1,649960E-2
1,649960E-2
2,201284E-2
2,655315E-2
2,071561E-2
1,552668E-2
1,909407E-2
2,266146E-2
1,520237E-2
1,747253E-2
2,395869E-2
2,395869E-2
1,520237E-2
1,909407E-2
2,395869E-2
2,428300E-2
1,909407E-2
1,649960E-2
2,071561E-2
1,876976E-2
1,552668E-2
1,812114E-2
2,655315E-2
2,266146E-2
1,390514E-2
1,682391E-2
2,331007E-2
2,136422E-2
2,006699E-2
2,071561E-2
2,428300E-2
1,682391E-2
1,649960E-2
2,168853E-2
2,687746E-2
2,103992E-2
1,974268E-2
2,233715E-2
2,039130E-2
1,617530E-2
1,552668E-2
2,590454E-2
2,266146E-2
1,325652E-2
1,876976E-2
2,525592E-2
2,363438E-2
1,974268E-2
2,103992E-2
2,331007E-2
1,520237E-2
1,585099E-2
1,941838E-2
2,590454E-2
2,006699E-2
1,747253E-2
1,941838E-2
2,168853E-2
1,552668E-2
1,585099E-2
2,168853E-2
1,941838E-2
1,098637E-2
1,487806E-2
2,071561E-2
1,974268E-2
1,552668E-2
1,520237E-2
1,779684E-2
8,067593E-3
8,067593E-3
1,358083E-2
1,649960E-2
1,131067E-2
7,743285E-3
1,001344E-2
8,716209E-3
5,797436E-3
7,418977E-3
1,325652E-2
1,001344E-2
-1,661650E-3
6,085067E-4
6,446052E-3
9,040517E-3
6,121744E-3
3,851588E-3
7,094669E-3
3,527280E-3
6,085067E-4
5,797436E-3
1,293221E-2
7,743285E-3
6,085067E-4
3,527280E-3
1,066206E-2
6,770361E-3
5,797436E-3
1,228360E-2
1,552668E-2
6,770361E-3
8,716209E-3
1,520237E-2
1,747253E-2
1,293221E-2
1,390514E-2
1,520237E-2
1,325652E-2
1,163498E-2
1,487806E-2
2,201284E-2
1,844545E-2
1,228360E-2
1,487806E-2
2,039130E-2
1,747253E-2
1,649960E-2
2,298577E-2
2,298577E-2
1,260791E-2
1,585099E-2
2,039130E-2
1,033775E-2
-5,553347E-3
-6,526271E-3
-1,013034E-3
-2,958882E-3
-1,463397E-2
-1,495828E-2
-9,445044E-3
-1,560690E-2
-2,987645E-2
-3,052507E-2
-2,436322E-2
-2,630907E-2
-2,922784E-2
-2,371460E-2
-2,047152E-2
-2,566045E-2
-2,144444E-2
-1,171520E-2
-2,634574E-3
-4,904731E-3
-2,958882E-3
1,257123E-3
6,446052E-3
6,446052E-3
8,391901E-3
1,649960E-2
1,585099E-2
8,067593E-3
1,422945E-2
2,103992E-2
2,071561E-2
1,682391E-2
1,747253E-2
2,558023E-2
2,006699E-2
1,844545E-2
2,363438E-2
3,271501E-2
2,914762E-2
2,363438E-2
2,720177E-2
3,303932E-2
2,849900E-2
2,849900E-2
3,433655E-2
3,725532E-2
2,720177E-2
3,012054E-2
3,725532E-2
3,887686E-2
3,433655E-2
3,336362E-2
3,757963E-2
3,303932E-2
3,012054E-2
3,206639E-2
3,855255E-2
3,595809E-2
2,914762E-2
3,271501E-2
4,082271E-2
3,660671E-2
3,303932E-2
3,530947E-2
3,725532E-2
3,044485E-2
2,817469E-2
3,109347E-2
3,757963E-2
3,012054E-2
2,201284E-2
2,720177E-2
3,076916E-2
2,558023E-2
2,687746E-2
3,174208E-2
2,655315E-2
1,779684E-2
2,039130E-2
2,493161E-2
2,752608E-2
2,233715E-2
2,201284E-2
2,590454E-2
1,974268E-2
1,747253E-2
1,909407E-2
2,590454E-2
2,039130E-2
1,585099E-2
1,876976E-2
2,493161E-2
1,941838E-2
1,747253E-2
2,039130E-2
1,779684E-2
-3,607499E-3
-6,201963E-3
2,230047E-3
8,716209E-3
1,905739E-3
-6,887257E-4
-6,887257E-4
-4,256115E-3
-1,106658E-2
-9,769352E-3
2,841986E-4
-4,256115E-3
-1,041797E-2
-3,607499E-3
2,878663E-3
1,581431E-3
3,527280E-3
1,066206E-2
1,422945E-2
7,094669E-3
1,293221E-2
1,714822E-2
2,136422E-2
1,714822E-2
1,422945E-2
1,682391E-2
1,649960E-2
1,228360E-2
1,325652E-2
2,039130E-2
1,876976E-2
1,066206E-2
1,325652E-2
2,103992E-2
1,747253E-2
1,552668E-2
1,779684E-2
2,039130E-2
1,228360E-2
9,689133E-3
9,040517E-3
1,617530E-2
1,131067E-2
7,094669E-3
8,391901E-3
1,163498E-2
3,202971E-3
1,581431E-3
7,743285E-3
5,797436E-3
-5,229039E-3
6,085067E-4
4,500204E-3
4,824512E-3
3,527280E-3
3,202971E-3
9,040517E-3
4,824512E-3
7,418977E-3
1,260791E-2
2,071561E-2
1,585099E-2
9,364825E-3
1,293221E-2
1,260791E-2
6,121744E-3
6,770361E-3
1,131067E-2
1,520237E-2
6,121744E-3
5,797436E-3
1,260791E-2
1,358083E-2
4,824512E-3
4,175896E-3
7,418977E-3
4,175896E-3
-2,634574E-3
-6,201963E-3
-2,958882E-3
-1,106658E-2
-1,690413E-2
-1,301243E-2
-5,553347E-3
-1,236382E-2
-1,593121E-2
-1,366105E-2
-1,560690E-2
-2,695768E-2
-2,760630E-2
-1,949860E-2
-1,495828E-2
-1,884998E-2
-2,079583E-2
-1,820136E-2
-1,625551E-2
-1,625551E-2
-1,171520E-2
-1,013034E-3
-2,958882E-3
-8,796428E-3
-3,607499E-3
5,148820E-3
3,202971E-3
3,527280E-3
5,148820E-3
1,066206E-2
5,473128E-3
9,040517E-3
1,714822E-2
2,428300E-2
1,941838E-2
1,682391E-2
2,266146E-2
2,460731E-2
2,233715E-2
2,460731E-2
3,433655E-2
3,433655E-2
2,460731E-2
3,044485E-2
4,017409E-2
3,757963E-2
3,206639E-2
3,368793E-2
3,660671E-2
3,174208E-2
3,174208E-2
2,979624E-2
3,498517E-2
2,493161E-2
1,747253E-2
2,039130E-2
2,395869E-2
1,682391E-2
1,552668E-2
1,812114E-2
1,682391E-2
5,148820E-3
4,500204E-3
8,067593E-3
9,689133E-3
6,770361E-3
7,418977E-3
1,195929E-2
7,743285E-3
3,202971E-3
6,770361E-3
1,487806E-2
1,293221E-2
9,040517E-3
1,390514E-2
2,168853E-2
1,714822E-2
1,909407E-2
2,395869E-2
2,655315E-2
1,941838E-2
2,395869E-2
3,206639E-2
3,563378E-2
3,271501E-2
3,368793E-2
3,887686E-2
3,920117E-2
3,725532E-2
3,887686E-2
4,763318E-2
4,568733E-2
3,984979E-2
4,374148E-2
4,925472E-2
4,601164E-2
4,503872E-2
4,666026E-2
4,990334E-2
4,082271E-2
4,179564E-2
4,828180E-2
5,379503E-2
4,439010E-2
4,341718E-2
4,536302E-2
4,341718E-2
3,855255E-2
4,017409E-2
4,568733E-2
4,374148E-2
3,271501E-2
3,336362E-2
4,049840E-2
3,628240E-2
2,914762E-2
3,076916E-2
3,271501E-2
2,395869E-2
2,233715E-2
1,617530E-2
1,617530E-2
8,716209E-3
4,824512E-3
9,689133E-3
1,390514E-2
5,473128E-3
4,824512E-3
9,040517E-3
9,364825E-3
-4,010948E-5
4,500204E-3
9,040517E-3
1,260791E-2
7,743285E-3
6,446052E-3
1,098637E-2
1,163498E-2
9,689133E-3
1,228360E-2
2,006699E-2
1,747253E-2
6,446052E-3
9,364825E-3
1,617530E-2
1,455375E-2
1,066206E-2
1,325652E-2
1,617530E-2
8,716209E-3
1,001344E-2
1,617530E-2
2,201284E-2
1,649960E-2
1,325652E-2
1,844545E-2
2,071561E-2
1,682391E-2
1,812114E-2
2,558023E-2
2,655315E-2
1,682391E-2
1,941838E-2
2,590454E-2
2,525592E-2
2,331007E-2
2,525592E-2
2,655315E-2
2,201284E-2
2,103992E-2
2,558023E-2
3,433655E-2
2,817469E-2
2,395869E-2
2,979624E-2
3,401224E-2
2,201284E-2
1,779684E-2
1,909407E-2
1,649960E-2
5,473128E-3
9,040517E-3
1,585099E-2
1,358083E-2
8,716209E-3
7,418977E-3
8,716209E-3
1,581431E-3
6,085067E-4
5,797436E-3
1,714822E-2
1,422945E-2
1,066206E-2
1,682391E-2
2,752608E-2
2,752608E-2
3,336362E-2
4,341718E-2
4,795749E-2
4,244425E-2
4,471441E-2
5,476796E-2
6,287566E-2
6,028120E-2
6,092981E-2
6,449720E-2
6,871321E-2
6,611874E-2
6,806459E-2
7,876676E-2
7,844245E-2
7,163198E-2
7,649660E-2
8,557723E-2
8,492861E-2
8,363138E-2
8,687446E-2
9,044185E-2
8,460430E-2
8,363138E-2
8,882031E-2
9,498216E-2
8,752308E-2
8,395569E-2
9,011754E-2
9,173908E-2
8,492861E-2
8,428000E-2
9,173908E-2
8,849600E-2
7,973968E-2
8,038830E-2
8,428000E-2
7,292921E-2
5,768673E-2
6,157843E-2
6,676736E-2
5,865966E-2
5,574088E-2
5,703812E-2
5,930827E-2
5,022765E-2
4,049840E-2
4,049840E-2
4,406579E-2
3,887686E-2
3,887686E-2
4,503872E-2
4,633595E-2
3,725532E-2
4,244425E-2
4,925472E-2
5,184919E-2
4,828180E-2
4,893041E-2
5,411934E-2
4,795749E-2
4,309287E-2
4,795749E-2
5,476796E-2
4,957903E-2
4,082271E-2
4,276856E-2
4,763318E-2
3,984979E-2
4,049840E-2
4,568733E-2
4,536302E-2
3,239070E-2
3,303932E-2
3,693101E-2
3,952548E-2
3,206639E-2
2,979624E-2
3,174208E-2
3,012054E-2
2,590454E-2
2,882331E-2
3,530947E-2
3,044485E-2
2,006699E-2
2,071561E-2
2,817469E-2
2,590454E-2
2,233715E-2
2,525592E-2
2,785039E-2
1,812114E-2
1,714822E-2
2,201284E-2
2,525592E-2
2,071561E-2
1,585099E-2
1,747253E-2
2,006699E-2
1,520237E-2
1,455375E-2
1,909407E-2
1,747253E-2
7,743285E-3
9,040517E-3
1,358083E-2
1,390514E-2
1,001344E-2
1,098637E-2
1,325652E-2
6,446052E-3
3,851588E-3
7,094669E-3
1,358083E-2
7,094669E-3
6,085067E-4
3,851588E-3
8,067593E-3
2,554355E-3
4,500204E-3
1,163498E-2
1,520237E-2
8,391901E-3
1,163498E-2
2,428300E-2
3,368793E-2
3,887686E-2
5,120057E-2
7,163198E-2
8,492861E-2
8,557723E-2
8,200984E-2
8,071261E-2
7,065906E-2
5,444365E-2
5,120057E-2
4,860611E-2
3,563378E-2
2,590454E-2
2,006699E-2
1,195929E-2
-1,301243E-2
-3,117369E-2
-4,771340E-2
-5,776695E-2
-7,398236E-2
-8,533314E-2
-8,436021E-2
-8,436021E-2
-8,598175E-2
-8,565745E-2
-8,209006E-2
-7,917128E-2
-7,787405E-2
-6,684758E-2
-5,322664E-2
-4,965925E-2
-4,868632E-2
-4,576755E-2
-3,863277E-2
-4,609186E-2
-4,414601E-2
-3,668692E-2
-2,825491E-2
-3,084938E-2
-3,182230E-2
-2,468752E-2
-1,820136E-2
-2,047152E-2
-1,657982E-2
-5,877655E-3
-2,958882E-3
-1,203951E-2
-7,823504E-3
6,085067E-4
2,230047E-3
-1,337342E-3
-4,010948E-5
3,851588E-3
9,328148E-4
-2,310266E-3
1,581431E-3
1,228360E-2
8,067593E-3
9,328148E-4
4,500204E-3
1,001344E-2
7,418977E-3
5,473128E-3
9,364825E-3
1,066206E-2
1,905739E-3
3,527280E-3
1,066206E-2
1,358083E-2
7,743285E-3
6,770361E-3
1,001344E-2
7,094669E-3
4,175896E-3
5,473128E-3
1,228360E-2
1,098637E-2
4,175896E-3
7,418977E-3
1,260791E-2
9,364825E-3
7,743285E-3
1,163498E-2
1,390514E-2
4,824512E-3
7,094669E-3
1,033775E-2
1,649960E-2
1,098637E-2
8,391901E-3
9,364825E-3
1,066206E-2
6,446052E-3
8,391901E-3
1,747253E-2
1,422945E-2
2,230047E-3
6,770361E-3
1,131067E-2
1,195929E-2
8,391901E-3
8,716209E-3
1,228360E-2
5,797436E-3
4,500204E-3
9,040517E-3
1,617530E-2
8,716209E-3
2,554355E-3
7,094669E-3
1,098637E-2
6,121744E-3
5,797436E-3
9,689133E-3
1,098637E-2
-3,644176E-4
6,085067E-4
7,743285E-3
9,364825E-3
1,581431E-3
-3,644176E-4
1,905739E-3
9,328148E-4
-9,120736E-3
-1,463397E-2
-9,769352E-3
-7,499196E-3
-1,074228E-2
-6,887257E-4
3,206639E-2
7,228060E-2
1,209268E-1
1,919503E-1
3,168089E-1
4,582072E-1
6,255502E-1
7,961363E-1
9,310485E-1
9,978559E-1
1,006937E+0
9,524528E-1
8,224053E-1
6,719263E-1
5,658775E-1
4,899894E-1
4,085881E-1
3,044852E-1
1,844912E-1
3,109347E-2
-1,664102E-1
-3,866154E-1
-5,957941E-1
-7,715691E-1
-9,129674E-1
-1,004747E+0
-1,041718E+0
-1,029394E+0
-9,901527E-1
-9,213994E-1
-8,211882E-1
-7,093019E-1
-6,042261E-1
-5,040149E-1
-4,070468E-1
-3,240239E-1
-2,685672E-1
-2,134348E-1
-1,647886E-1
-1,284661E-1
-1,145209E-1
-9,668392E-2
-7,917128E-2
-6,425311E-2
-5,484818E-2
-3,960570E-2
-1,982290E-2
-9,120736E-3
-4,904731E-3
1,195929E-2
2,752608E-2
3,530947E-2
4,276856E-2
5,379503E-2
6,482151E-2
6,222705E-2
6,676736E-2
7,228060E-2
8,136122E-2
7,617229E-2
7,260490E-2
7,811814E-2
8,168553E-2
7,714522E-2
7,909107E-2
8,200984E-2
8,103691E-2
7,163198E-2
7,422644E-2
7,941537E-2
7,876676E-2
7,260490E-2
7,260490E-2
7,714522E-2
6,676736E-2
6,384859E-2
6,579443E-2
6,871321E-2
6,028120E-2
5,444365E-2
5,509227E-2
5,801104E-2
5,022765E-2
4,633595E-2
4,990334E-2
4,925472E-2
3,757963E-2
4,049840E-2
4,568733E-2
4,309287E-2
3,920117E-2
3,790394E-2
4,082271E-2
3,498517E-2
3,368793E-2
3,595809E-2
4,341718E-2
3,757963E-2
2,979624E-2
3,368793E-2
3,757963E-2
3,141778E-2
3,174208E-2
3,498517E-2
3,595809E-2
2,558023E-2
2,622885E-2
3,336362E-2
3,498517E-2
2,849900E-2
2,655315E-2
2,882331E-2
2,428300E-2
2,233715E-2
2,493161E-2
3,271501E-2
2,785039E-2
2,103992E-2
2,363438E-2
2,947193E-2
2,590454E-2
2,331007E-2
2,687746E-2
2,720177E-2
1,844545E-2
2,071561E-2
2,622885E-2
3,044485E-2
2,428300E-2
2,039130E-2
2,622885E-2
2,720177E-2
2,428300E-2
2,331007E-2
2,979624E-2
2,687746E-2
2,006699E-2
2,298577E-2
2,720177E-2
1,649960E-2
1,131067E-2
1,422945E-2
1,941838E-2
1,195929E-2
1,163498E-2
1,422945E-2
1,779684E-2
1,163498E-2
4,824512E-3
5,797436E-3
8,716209E-3
4,824512E-3
8,716209E-3
1,682391E-2
1,682391E-2
7,094669E-3
1,293221E-2
2,039130E-2
2,331007E-2
2,071561E-2
2,136422E-2
2,525592E-2
2,266146E-2
2,201284E-2
2,395869E-2
3,336362E-2
2,914762E-2
2,201284E-2
2,687746E-2
3,206639E-2
2,752608E-2
2,655315E-2
2,979624E-2
3,336362E-2
2,525592E-2
2,266146E-2
3,076916E-2
3,401224E-2
2,622885E-2
2,136422E-2
2,590454E-2
2,752608E-2
2,233715E-2
2,266146E-2
3,109347E-2
2,947193E-2
1,941838E-2
2,331007E-2
3,271501E-2
2,687746E-2
2,233715E-2
2,460731E-2
2,720177E-2
1,876976E-2
2,039130E-2
2,331007E-2
2,979624E-2
2,233715E-2
1,487806E-2
1,714822E-2
2,039130E-2
1,422945E-2
1,617530E-2
2,363438E-2
2,039130E-2
1,001344E-2
1,293221E-2
1,909407E-2
2,201284E-2
1,714822E-2
1,812114E-2
2,103992E-2
1,358083E-2
1,228360E-2
1,779684E-2
2,525592E-2
1,779684E-2
1,422945E-2
1,585099E-2
1,876976E-2
1,163498E-2
1,195929E-2
1,909407E-2
1,974268E-2
8,067593E-3
1,098637E-2
1,779684E-2
1,779684E-2
1,098637E-2
9,040517E-3
1,131067E-2
7,418977E-3
-3,644176E-4
-2,310266E-3
6,446052E-3
3,851588E-3
-2,958882E-3
6,085067E-4
3,202971E-3
-1,985958E-3
-3,931807E-3
-2,958882E-3
-4,010948E-5
-1,463397E-2
-1,560690E-2
-6,850580E-3
-1,661650E-3
-6,526271E-3
-5,553347E-3
-3,931807E-3
-7,823504E-3
-1,203951E-2
-1,074228E-2
-3,644176E-4
-1,337342E-3
-1,074228E-2
-5,229039E-3
3,527280E-3
1,581431E-3
1,257123E-3
5,797436E-3
8,391901E-3
6,085067E-4
4,175896E-3
1,131067E-2
1,390514E-2
7,418977E-3
6,121744E-3
7,418977E-3
6,770361E-3
3,202971E-3
3,851588E-3
2,554355E-3
-2,958882E-3
-1,041797E-2
-9,445044E-3
-2,634574E-3
-8,147812E-3
-1,593121E-2
-2,176875E-2
-2,144444E-2
-2,760630E-2
-2,501183E-2
-2,176875E-2
-1,560690E-2
-2,371460E-2
-2,695768E-2
-2,241737E-2
-1,852567E-2
-2,501183E-2
-1,949860E-2
-9,445044E-3
-8,472120E-3
-1,463397E-2
-8,147812E-3
1,581431E-3
2,230047E-3
2,230047E-3
2,878663E-3
6,770361E-3
1,905739E-3
1,581431E-3
8,391901E-3
1,714822E-2
9,040517E-3
4,500204E-3
1,001344E-2
1,325652E-2
8,391901E-3
1,033775E-2
1,747253E-2
1,779684E-2
5,473128E-3
9,689133E-3
1,649960E-2
1,585099E-2
1,131067E-2
1,390514E-2
1,487806E-2
9,364825E-3
9,040517E-3
1,033775E-2
1,617530E-2
1,098637E-2
7,743285E-3
1,098637E-2
1,422945E-2
7,418977E-3
8,391901E-3
1,487806E-2
1,422945E-2
4,500204E-3
6,446052E-3
1,001344E-2
1,228360E-2
5,148820E-3
3,851588E-3
8,067593E-3
2,230047E-3
-1,985958E-3
1,257123E-3
5,473128E-3
-3,644176E-4
-7,174888E-3
-4,580423E-3
-3,644176E-4
-6,850580E-3
-6,526271E-3
-6,887257E-4
-4,010948E-5
-1,009366E-2
-6,850580E-3
1,905739E-3
2,554355E-3
-3,283190E-3
-4,904731E-3
-3,283190E-3
-1,985958E-3
-5,553347E-3
-3,283190E-3
4,500204E-3
-3,644176E-4
-1,463397E-2
-1,755275E-2
-1,009366E-2
-1,171520E-2
-1,041797E-2
-8,147812E-3
-3,931807E-3
-1,106658E-2
-1,009366E-2
-2,310266E-3
3,202971E-3
-1,661650E-3
1,581431E-3
1,163498E-2
1,617530E-2
1,941838E-2
2,752608E-2
4,147133E-2
4,568733E-2
4,341718E-2
4,860611E-2
6,222705E-2
6,514582E-2
6,676736E-2
7,228060E-2
7,455075E-2
6,968613E-2
7,260490E-2
7,682091E-2
8,363138E-2
7,519937E-2
6,838890E-2
7,098336E-2
7,260490E-2
6,352428E-2
6,222705E-2
6,774028E-2
6,190274E-2
4,957903E-2
5,217349E-2
5,314642E-2
4,925472E-2
4,244425E-2
4,049840E-2
4,147133E-2
3,206639E-2
2,947193E-2
3,141778E-2
3,401224E-2
2,558023E-2
2,039130E-2
2,071561E-2
2,168853E-2
1,422945E-2
1,098637E-2
1,422945E-2
1,552668E-2
4,175896E-3
4,824512E-3
1,163498E-2
1,066206E-2
4,824512E-3
4,500204E-3
7,418977E-3
3,202971E-3
1,581431E-3
4,175896E-3
1,487806E-2
1,098637E-2
5,148820E-3
9,040517E-3
1,195929E-2
5,797436E-3
8,391901E-3
1,390514E-2
1,325652E-2
3,527280E-3
4,500204E-3
1,228360E-2
1,358083E-2
8,067593E-3
7,094669E-3
8,716209E-3
4,824512E-3
1,581431E-3
2,878663E-3
1,163498E-2
8,067593E-3
-1,013034E-3
2,841986E-4
9,689133E-3
4,175896E-3
4,500204E-3
1,001344E-2
1,195929E-2
2,230047E-3
4,500204E-3
9,040517E-3
1,358083E-2
7,743285E-3
6,446052E-3
4,500204E-3
-1,041797E-2
-1,657982E-2
-1,236382E-2
-1,661650E-3
-1,337342E-3
-8,472120E-3
-7,174888E-3
-2,310266E-3
-8,472120E-3
-1,074228E-2
-6,201963E-3
-3,607499E-3
-1,074228E-2
-6,850580E-3
4,500204E-3
1,163498E-2
8,391901E-3
1,293221E-2
1,649960E-2
1,909407E-2
1,747253E-2
1,974268E-2
2,882331E-2
2,622885E-2
1,974268E-2
2,331007E-2
2,979624E-2
2,720177E-2
2,363438E-2
2,687746E-2
2,882331E-2
2,039130E-2
2,201284E-2
2,882331E-2
3,433655E-2
2,655315E-2
2,525592E-2
2,785039E-2
2,558023E-2
2,136422E-2
2,363438E-2
3,109347E-2
2,687746E-2
1,812114E-2
1,941838E-2
2,525592E-2
2,071561E-2
1,941838E-2
2,233715E-2
2,395869E-2
1,682391E-2
1,747253E-2
1,909407E-2
2,363438E-2
1,649960E-2
1,325652E-2
1,649960E-2
1,876976E-2
1,358083E-2
1,779684E-2
2,071561E-2
2,136422E-2
1,228360E-2
1,390514E-2
2,136422E-2
2,201284E-2
1,844545E-2
1,714822E-2
2,006699E-2
1,552668E-2
1,422945E-2
1,844545E-2
2,525592E-2
2,201284E-2
1,617530E-2
2,006699E-2
2,720177E-2
2,006699E-2
2,071561E-2
2,817469E-2
2,785039E-2
1,552668E-2
1,682391E-2
2,493161E-2
2,979624E-2
2,428300E-2
2,266146E-2
2,558023E-2
2,071561E-2
1,455375E-2
1,714822E-2
2,168853E-2
1,228360E-2
4,175896E-3
6,446052E-3
1,001344E-2
2,878663E-3
1,257123E-3
2,554355E-3
-2,634574E-3
-1,787705E-2
-1,982290E-2
-1,755275E-2
-1,366105E-2
-1,852567E-2
-1,949860E-2
-1,690413E-2
-1,755275E-2
-1,982290E-2
-1,560690E-2
-5,229039E-3
-6,850580E-3
-1,203951E-2
-6,850580E-3
3,202971E-3
3,527280E-3
4,500204E-3
1,098637E-2
1,649960E-2
1,066206E-2
1,228360E-2
1,812114E-2
2,622885E-2
2,071561E-2
1,747253E-2
2,266146E-2
2,103992E-2
1,812114E-2
1,941838E-2
2,655315E-2
2,201284E-2
2,878663E-3
-1,013034E-3
9,364825E-3
1,131067E-2
1,001344E-2
1,001344E-2
8,716209E-3
-5,229039E-3
-1,041797E-2
-7,823504E-3
-3,283190E-3
-7,823504E-3
-1,041797E-2
-6,526271E-3
-4,904731E-3
-9,445044E-3
-7,174888E-3
1,257123E-3
2,878663E-3
-5,553347E-3
2,841986E-4
9,364825E-3
1,033775E-2
1,001344E-2
1,293221E-2
1,941838E-2
1,422945E-2
1,358083E-2
1,909407E-2
2,785039E-2
2,525592E-2
1,617530E-2
2,103992E-2
2,785039E-2
2,266146E-2
2,298577E-2
2,752608E-2
2,914762E-2
1,876976E-2
1,909407E-2
2,558023E-2
2,914762E-2
2,395869E-2
2,395869E-2
2,817469E-2
2,655315E-2
2,103992E-2
2,493161E-2
3,206639E-2
2,947193E-2
2,298577E-2
2,720177E-2
3,433655E-2
3,109347E-2
2,914762E-2
3,141778E-2
3,401224E-2
2,525592E-2
2,590454E-2
2,849900E-2
3,076916E-2
2,103992E-2
1,358083E-2
7,418977E-3
4,824512E-3
-1,661650E-3
2,841986E-4
8,391901E-3
2,878663E-3
-1,009366E-2
-7,823504E-3
-4,256115E-3
-5,229039E-3
-9,120736E-3
-8,147812E-3
-3,283190E-3
-5,877655E-3
-2,310266E-3
3,202971E-3
1,293221E-2
8,391901E-3
7,743285E-3
1,585099E-2
2,363438E-2
2,071561E-2
2,136422E-2
2,460731E-2
2,363438E-2
1,293221E-2
1,552668E-2
2,460731E-2
2,622885E-2
1,974268E-2
1,779684E-2
2,136422E-2
1,812114E-2
1,520237E-2
1,974268E-2
2,720177E-2
2,395869E-2
1,325652E-2
1,585099E-2
2,233715E-2
1,585099E-2
1,779684E-2
2,298577E-2
2,460731E-2
1,649960E-2
1,747253E-2
1,812114E-2
1,682391E-2
1,098637E-2
1,066206E-2
1,325652E-2
5,148820E-3
-5,877655E-3
-4,904731E-3
2,878663E-3
-4,010948E-5
-5,553347E-3
-1,661650E-3
2,841986E-4
-9,445044E-3
-1,106658E-2
-6,850580E-3
-5,229039E-3
-1,690413E-2
-1,333674E-2
-6,201963E-3
-2,958882E-3
-7,174888E-3
-6,850580E-3
-4,256115E-3
-5,553347E-3
-9,769352E-3
-6,526271E-3
2,878663E-3
-2,310266E-3
-1,074228E-2
-3,607499E-3
5,148820E-3
2,878663E-3
4,500204E-3
1,131067E-2
1,520237E-2
9,040517E-3
1,066206E-2
1,649960E-2
2,460731E-2
1,812114E-2
1,747253E-2
2,103992E-2
2,136422E-2
1,844545E-2
1,649960E-2
1,714822E-2
1,455375E-2
6,121744E-3
7,743285E-3
1,552668E-2
1,228360E-2
6,121744E-3
5,473128E-3
6,446052E-3
-3,644176E-4
9,328148E-4
3,851588E-3
9,689133E-3
6,770361E-3
3,202971E-3
7,094669E-3
1,422945E-2
9,689133E-3
1,228360E-2
2,006699E-2
2,103992E-2
1,422945E-2
1,649960E-2
2,363438E-2
2,558023E-2
2,233715E-2
2,266146E-2
2,655315E-2
2,006699E-2
1,876976E-2
2,201284E-2
2,947193E-2
2,720177E-2
2,006699E-2
2,428300E-2
2,817469E-2
2,493161E-2
2,428300E-2
3,012054E-2
3,271501E-2
2,298577E-2
2,558023E-2
3,044485E-2
3,271501E-2
2,785039E-2
2,720177E-2
2,979624E-2
2,687746E-2
1,195929E-2
8,067593E-3
1,585099E-2
1,520237E-2
5,797436E-3
6,770361E-3
9,364825E-3
3,527280E-3
1,257123E-3
-1,661650E-3
-3,931807E-3
-1,495828E-2
-1,398536E-2
-7,174888E-3
-4,010948E-5
-6,201963E-3
-8,147812E-3
-2,958882E-3
2,841986E-4
-3,283190E-3
-1,661650E-3
3,527280E-3
6,121744E-3
2,230047E-3
5,797436E-3
1,293221E-2
1,422945E-2
1,195929E-2
1,487806E-2
1,909407E-2
1,552668E-2
1,487806E-2
1,974268E-2
2,882331E-2
2,428300E-2
1,974268E-2
2,331007E-2
2,947193E-2
2,428300E-2
2,622885E-2
3,401224E-2
3,433655E-2
2,590454E-2
2,817469E-2
3,498517E-2
3,693101E-2
3,303932E-2
3,466086E-2
3,790394E-2
3,303932E-2
2,979624E-2
3,433655E-2
4,114702E-2
3,401224E-2
2,914762E-2
3,563378E-2
3,790394E-2
3,206639E-2
3,044485E-2
3,628240E-2
3,693101E-2
2,720177E-2
2,979624E-2
3,466086E-2
3,757963E-2
3,206639E-2
3,012054E-2
3,433655E-2
3,174208E-2
2,655315E-2
2,979624E-2
3,822825E-2
3,498517E-2
2,395869E-2
2,720177E-2
3,336362E-2
3,076916E-2
2,849900E-2
3,239070E-2
3,368793E-2
2,331007E-2
2,428300E-2
3,141778E-2
3,693101E-2
2,849900E-2
2,590454E-2
3,109347E-2
3,271501E-2
2,622885E-2
2,720177E-2
3,368793E-2
3,368793E-2
2,331007E-2
2,622885E-2
3,368793E-2
3,239070E-2
2,687746E-2
2,590454E-2
2,785039E-2
2,233715E-2
2,006699E-2
2,298577E-2
2,752608E-2
2,233715E-2
1,714822E-2
2,006699E-2
2,266146E-2
1,228360E-2
1,325652E-2
2,006699E-2
1,844545E-2
7,418977E-3
9,040517E-3
1,682391E-2
1,714822E-2
1,520237E-2
1,585099E-2
1,844545E-2
1,163498E-2
9,689133E-3
1,358083E-2
2,039130E-2
1,455375E-2
1,033775E-2
1,325652E-2
1,520237E-2
7,094669E-3
6,121744E-3
1,455375E-2
1,649960E-2
4,175896E-3
6,770361E-3
1,131067E-2
1,195929E-2
7,094669E-3
4,500204E-3
7,743285E-3
6,770361E-3
4,500204E-3
7,094669E-3
1,552668E-2
1,195929E-2
3,851588E-3
1,033775E-2
1,552668E-2
1,260791E-2
1,325652E-2
1,617530E-2
1,779684E-2
1,163498E-2
1,422945E-2
2,233715E-2
2,947193E-2
2,655315E-2
2,817469E-2
3,401224E-2
3,790394E-2
4,406579E-2
5,444365E-2
7,228060E-2
8,590154E-2
8,492861E-2
8,946893E-2
9,206339E-2
8,168553E-2
7,390214E-2
7,292921E-2
7,163198E-2
5,541658E-2
4,990334E-2
5,249780E-2
4,957903E-2
3,109347E-2
1,455375E-2
2,230047E-3
-1,398536E-2
-2,890353E-2
-3,441677E-2
-3,149799E-2
-3,798416E-2
-4,511893E-2
-4,382170E-2
-3,830846E-2
-3,603831E-2
-3,344384E-2
-2,728199E-2
-2,112014E-2
-2,533614E-2
-2,047152E-2
-1,203951E-2
-4,904731E-3
-9,769352E-3
-1,203951E-2
-8,472120E-3
-3,607499E-3
-6,526271E-3
-3,283190E-3
5,473128E-3
5,473128E-3
-3,607499E-3
3,527280E-3
7,094669E-3
-2,958882E-3
-3,931807E-3
2,841986E-4
4,500204E-3
-1,337342E-3
-1,013034E-3
4,175896E-3
1,001344E-2
2,230047E-3
-1,661650E-3
-1,013034E-3
2,841986E-4
-3,607499E-3
-2,310266E-3
4,500204E-3
6,446052E-3
-1,661650E-3
1,905739E-3
1,163498E-2
1,228360E-2
7,743285E-3
1,098637E-2
1,325652E-2
8,067593E-3
8,716209E-3
1,228360E-2
2,233715E-2
1,876976E-2
1,325652E-2
1,617530E-2
2,233715E-2
1,909407E-2
2,006699E-2
2,687746E-2
2,914762E-2
2,168853E-2
2,622885E-2
3,271501E-2
3,498517E-2
2,849900E-2
2,720177E-2
3,206639E-2
3,012054E-2
2,655315E-2
2,785039E-2
3,660671E-2
3,174208E-2
2,363438E-2
2,460731E-2
2,817469E-2
2,558023E-2
2,233715E-2
2,460731E-2
2,590454E-2
1,714822E-2
1,682391E-2
2,233715E-2
2,622885E-2
2,071561E-2
1,585099E-2
1,974268E-2
2,266146E-2
1,714822E-2
1,876976E-2
2,622885E-2
2,687746E-2
1,779684E-2
1,974268E-2
2,720177E-2
2,558023E-2
2,168853E-2
2,363438E-2
2,428300E-2
2,039130E-2
1,941838E-2
2,201284E-2
2,914762E-2
2,298577E-2
1,617530E-2
2,006699E-2
2,298577E-2
1,844545E-2
2,006699E-2
2,331007E-2
2,395869E-2
1,455375E-2
1,617530E-2
2,298577E-2
2,590454E-2
1,844545E-2
1,682391E-2
2,136422E-2
2,071561E-2
1,714822E-2
1,682391E-2
2,298577E-2
1,747253E-2
9,040517E-3
1,325652E-2
2,071561E-2
1,585099E-2
1,617530E-2
1,941838E-2
2,039130E-2
1,260791E-2
1,098637E-2
1,325652E-2
2,006699E-2
9,364825E-3
3,851588E-3
9,689133E-3
1,293221E-2
8,716209E-3
9,364825E-3
1,585099E-2
1,552668E-2
7,743285E-3
1,001344E-2
1,390514E-2
1,585099E-2
1,131067E-2
1,520237E-2
1,779684E-2
1,228360E-2
1,358083E-2
1,876976E-2
2,622885E-2
2,331007E-2
1,714822E-2
1,974268E-2
2,331007E-2
1,520237E-2
1,552668E-2
1,974268E-2
1,747253E-2
9,040517E-3
1,195929E-2
1,812114E-2
1,682391E-2
1,195929E-2
9,689133E-3
1,195929E-2
4,175896E-3
6,085067E-4
4,175896E-3
1,228360E-2
8,391901E-3
5,797436E-3
8,716209E-3
1,098637E-2
9,364825E-3
1,066206E-2
1,617530E-2
1,844545E-2
9,040517E-3
1,131067E-2
2,071561E-2
2,233715E-2
1,876976E-2
1,876976E-2
2,363438E-2
2,201284E-2
2,103992E-2
2,298577E-2
3,044485E-2
2,460731E-2
1,714822E-2
2,006699E-2
2,558023E-2
1,974268E-2
1,747253E-2
2,039130E-2
2,168853E-2
1,455375E-2
1,585099E-2
1,974268E-2
2,233715E-2
1,422945E-2
1,163498E-2
8,716209E-3
6,085067E-4
1,581431E-3
5,797436E-3
1,293221E-2
7,094669E-3
-1,661650E-3
-6,887257E-4
4,824512E-3
1,257123E-3
-6,887257E-4
1,905739E-3
3,527280E-3
-5,229039E-3
-2,634574E-3
3,202971E-3
1,001344E-2
5,797436E-3
2,230047E-3
3,851588E-3
4,824512E-3
6,085067E-4
2,554355E-3
1,293221E-2
1,131067E-2
1,905739E-3
4,824512E-3
1,293221E-2
1,260791E-2
1,098637E-2
1,487806E-2
1,714822E-2
9,364825E-3
1,066206E-2
1,552668E-2
2,298577E-2
1,844545E-2
1,520237E-2
2,039130E-2
2,460731E-2
2,039130E-2
1,714822E-2
2,460731E-2
2,298577E-2
1,195929E-2
1,585099E-2
2,266146E-2
1,974268E-2
1,812114E-2
1,909407E-2
2,201284E-2
1,520237E-2
1,390514E-2
1,779684E-2
2,331007E-2
1,163498E-2
-4,010948E-5
4,824512E-3
9,689133E-3
5,148820E-3
6,446052E-3
8,067593E-3
6,446052E-3
-3,283190E-3
-3,283190E-3
3,202971E-3
5,797436E-3
2,841986E-4
1,257123E-3
5,473128E-3
4,500204E-3
4,175896E-3
8,716209E-3
1,909407E-2
1,909407E-2
1,325652E-2
1,714822E-2
2,558023E-2
2,363438E-2
2,103992E-2
2,493161E-2
2,817469E-2
1,974268E-2
1,941838E-2
2,071561E-2
1,747253E-2
1,260791E-2
8,391901E-3
1,001344E-2
1,195929E-2
3,202971E-3
6,085067E-4
5,797436E-3
2,878663E-3
-6,526271E-3
-4,580423E-3
-1,013034E-3
-6,201963E-3
-1,333674E-2
-1,041797E-2
-5,553347E-3
-9,769352E-3
-7,823504E-3
-2,958882E-3
4,500204E-3
6,085067E-4
-5,877655E-3
-6,887257E-4
6,446052E-3
2,230047E-3
2,878663E-3
1,066206E-2
1,228360E-2
6,770361E-3
1,066206E-2
1,747253E-2
2,363438E-2
1,909407E-2
1,909407E-2
2,331007E-2
2,395869E-2
2,103992E-2
2,201284E-2
3,271501E-2
2,947193E-2
2,201284E-2
2,590454E-2
3,401224E-2
3,206639E-2
2,914762E-2
3,239070E-2
3,790394E-2
2,428300E-2
2,687746E-2
3,498517E-2
3,855255E-2
3,368793E-2
2,914762E-2
3,109347E-2
2,979624E-2
2,720177E-2
2,947193E-2
3,466086E-2
3,206639E-2
2,168853E-2
2,428300E-2
2,914762E-2
2,817469E-2
2,525592E-2
2,331007E-2
2,428300E-2
1,779684E-2
1,812114E-2
2,136422E-2
2,752608E-2
2,103992E-2
1,649960E-2
1,779684E-2
1,876976E-2
1,455375E-2
1,714822E-2
2,331007E-2
2,428300E-2
1,260791E-2
1,552668E-2
2,266146E-2
2,331007E-2
1,974268E-2
1,812114E-2
1,779684E-2
1,001344E-2
8,391901E-3
1,293221E-2
1,876976E-2
1,293221E-2
7,094669E-3
1,033775E-2
1,585099E-2
1,001344E-2
1,001344E-2
1,390514E-2
1,649960E-2
8,391901E-3
1,260791E-2
1,909407E-2
2,493161E-2
2,039130E-2
2,233715E-2
2,655315E-2
2,298577E-2
2,363438E-2
2,914762E-2
3,984979E-2
3,822825E-2
3,336362E-2
3,790394E-2
4,471441E-2
4,244425E-2
4,503872E-2
5,055195E-2
5,509227E-2
4,698456E-2
5,087626E-2
5,898396E-2
6,449720E-2
6,125412E-2
6,092981E-2
6,319997E-2
6,255135E-2
6,092981E-2
6,417289E-2
7,357783E-2
7,195629E-2
6,579443E-2
7,033475E-2
7,909107E-2
7,455075E-2
6,449720E-2
6,579443E-2
7,065906E-2
6,384859E-2
6,611874E-2
7,001044E-2
7,552368E-2
6,709167E-2
6,092981E-2
6,222705E-2
6,384859E-2
5,995689E-2
6,028120E-2
6,709167E-2
6,709167E-2
5,930827E-2
6,547013E-2
7,487506E-2
7,584799E-2
7,325352E-2
7,390214E-2
7,779383E-2
7,195629E-2
7,098336E-2
7,519937E-2
8,168553E-2
7,682091E-2
7,325352E-2
7,552368E-2
7,649660E-2
7,228060E-2
7,228060E-2
7,844245E-2
7,714522E-2
6,611874E-2
7,001044E-2
7,779383E-2
7,519937E-2
7,130767E-2
7,357783E-2
7,584799E-2
7,033475E-2
6,709167E-2
6,838890E-2
7,325352E-2
6,676736E-2
5,995689E-2
6,092981E-2
6,417289E-2
5,574088E-2
5,379503E-2
5,574088E-2
5,606519E-2
4,633595E-2
4,439010E-2
4,957903E-2
5,087626E-2
4,276856E-2
3,887686E-2
3,920117E-2
3,822825E-2
3,433655E-2
3,303932E-2
3,628240E-2
3,174208E-2
2,201284E-2
2,558023E-2
2,849900E-2
2,233715E-2
2,103992E-2
2,331007E-2
2,493161E-2
1,617530E-2
1,455375E-2
1,747253E-2
2,201284E-2
1,552668E-2
1,293221E-2
1,617530E-2
1,617530E-2
1,325652E-2
1,422945E-2
2,039130E-2
1,812114E-2
8,716209E-3
1,098637E-2
1,487806E-2
9,364825E-3
5,473128E-3
5,797436E-3
9,364825E-3
2,841986E-4
-3,644176E-4
3,527280E-3
1,066206E-2
9,328148E-4
-6,850580E-3
-2,634574E-3
9,328148E-4
-4,580423E-3
-5,229039E-3
1,905739E-3
2,554355E-3
-6,201963E-3
-1,009366E-2
-3,931807E-3
-3,931807E-3
-7,499196E-3
-7,499196E-3
-5,553347E-3
-1,366105E-2
-1,430967E-2
-1,236382E-2
-5,553347E-3
-1,074228E-2
-2,047152E-2
-1,528259E-2
-1,074228E-2
-1,690413E-2
-1,560690E-2
-9,120736E-3
-8,472120E-3
-1,593121E-2
-1,171520E-2
-5,553347E-3
-4,580423E-3
-8,472120E-3
-8,796428E-3
-5,877655E-3
-1,041797E-2
-1,139089E-2
-8,147812E-3
-4,010948E-5
-3,283190E-3
-9,769352E-3
-8,472120E-3
-2,310266E-3
-6,201963E-3
-6,201963E-3
-1,337342E-3
-3,644176E-4
-9,120736E-3
-6,526271E-3
-2,310266E-3
1,905739E-3
-4,904731E-3
-5,877655E-3
-3,644176E-4
1,257123E-3
-6,526271E-3
-6,526271E-3
-4,010948E-5
-1,337342E-3
-1,009366E-2
-8,147812E-3
-3,283190E-3
-1,013034E-3
-6,850580E-3
-7,499196E-3
-6,850580E-3
-1,041797E-2
-1,463397E-2
-1,398536E-2
-5,877655E-3
-1,236382E-2
-1,917429E-2
-1,593121E-2
-9,769352E-3
-1,560690E-2
-1,625551E-2
-1,074228E-2
-8,147812E-3
-1,593121E-2
-1,203951E-2
-6,526271E-3
-3,931807E-3
-9,120736E-3
-8,796428E-3
-1,661650E-3
-3,607499E-3
-5,553347E-3
-3,644176E-4
6,446052E-3
-4,010948E-5
-9,445044E-3
-8,147812E-3
-1,661650E-3
-1,985958E-3
-6,201963E-3
-3,931807E-3
-1,337342E-3
-1,171520E-2
-1,139089E-2
-7,174888E-3
-2,958882E-3
-7,823504E-3
-1,171520E-2
-5,553347E-3
-3,607499E-3
-8,796428E-3
-6,201963E-3
3,202971E-3
2,878663E-3
-5,229039E-3
-2,634574E-3
6,446052E-3
5,797436E-3
3,851588E-3
7,418977E-3
9,364825E-3
9,328148E-4
1,257123E-3
8,716209E-3
1,585099E-2
9,040517E-3
4,500204E-3
7,743285E-3
6,770361E-3
5,473128E-3
7,094669E-3
1,390514E-2
1,001344E-2
6,085067E-4
3,851588E-3
1,358083E-2
8,716209E-3
4,824512E-3
6,770361E-3
9,689133E-3
2,554355E-3
1,581431E-3
6,121744E-3
1,033775E-2
1,257123E-3
-5,229039E-3
-1,337342E-3
2,878663E-3
-1,661650E-3
-6,887257E-4
6,446052E-3
3,202971E-3
-6,201963E-3
-3,283190E-3
4,175896E-3
3,851588E-3
1,257123E-3
2,841986E-4
4,175896E-3
6,085067E-4
-3,644176E-4
4,500204E-3
1,325652E-2
7,743285E-3
1,581431E-3
4,824512E-3
8,067593E-3
3,851588E-3
4,824512E-3
1,195929E-2
1,066206E-2
6,085067E-4
5,148820E-3
1,001344E-2
1,228360E-2
7,418977E-3
8,716209E-3
1,098637E-2
8,391901E-3
8,067593E-3
1,228360E-2
1,941838E-2
1,552668E-2
9,040517E-3
1,325652E-2
1,909407E-2
1,455375E-2
1,260791E-2
1,876976E-2
1,941838E-2
6,121744E-3
7,743285E-3
1,520237E-2
1,941838E-2
1,293221E-2
1,098637E-2
1,455375E-2
1,163498E-2
6,121744E-3
9,040517E-3
1,844545E-2
1,487806E-2
6,770361E-3
1,001344E-2
1,682391E-2
1,585099E-2
1,422945E-2
1,649960E-2
1,941838E-2
1,001344E-2
1,098637E-2
1,779684E-2
2,298577E-2
1,844545E-2
1,390514E-2
1,714822E-2
1,812114E-2
1,325652E-2
1,033775E-2
1,293221E-2
1,195929E-2
2,554355E-3
5,473128E-3
1,163498E-2
1,066206E-2
6,121744E-3
4,824512E-3
5,473128E-3
-2,634574E-3
-4,580423E-3
9,328148E-4
9,364825E-3
3,527280E-3
-4,010948E-5
-4,010948E-5
2,554355E-3
-1,337342E-3
-3,644176E-4
7,743285E-3
8,716209E-3
-1,661650E-3
2,554355E-3
1,001344E-2
9,364825E-3
4,824512E-3
5,148820E-3
1,098637E-2
8,391901E-3
4,500204E-3
6,446052E-3
1,844545E-2
1,325652E-2
8,391901E-3
1,228360E-2
1,909407E-2
1,390514E-2
1,455375E-2
2,071561E-2
2,428300E-2
1,552668E-2
1,682391E-2
2,006699E-2
2,266146E-2
1,876976E-2
1,876976E-2
2,006699E-2
1,585099E-2
1,390514E-2
1,520237E-2
2,266146E-2
2,006699E-2
9,689133E-3
1,260791E-2
1,779684E-2
1,552668E-2
1,163498E-2
1,455375E-2
1,714822E-2
6,770361E-3
7,743285E-3
1,163498E-2
1,844545E-2
1,260791E-2
8,391901E-3
9,040517E-3
6,446052E-3
9,328148E-4
2,878663E-3
7,743285E-3
9,689133E-3
-1,337342E-3
-1,337342E-3
5,148820E-3
3,527280E-3
-2,310266E-3
-1,337342E-3
-6,887257E-4
-7,823504E-3
-9,445044E-3
-6,201963E-3
3,527280E-3
1,581431E-3
-5,877655E-3
-1,985958E-3
2,878663E-3
-2,958882E-3
-3,644176E-4
4,175896E-3
6,770361E-3
-1,337342E-3
-3,644176E-4
1,001344E-2
1,358083E-2
7,743285E-3
7,094669E-3
1,098637E-2
1,001344E-2
6,770361E-3
1,033775E-2
1,909407E-2
1,617530E-2
7,094669E-3
1,163498E-2
1,876976E-2
1,520237E-2
1,195929E-2
1,617530E-2
1,876976E-2
8,716209E-3
4,500204E-3
6,446052E-3
1,228360E-2
6,121744E-3
2,230047E-3
5,473128E-3
6,770361E-3
-6,887257E-4
2,841986E-4
6,121744E-3
3,527280E-3
-5,229039E-3
-6,887257E-4
6,121744E-3
7,418977E-3
3,851588E-3
7,743285E-3
1,260791E-2
7,743285E-3
7,743285E-3
1,358083E-2
2,266146E-2
1,552668E-2
1,422945E-2
1,909407E-2
2,136422E-2
1,552668E-2
1,682391E-2
2,525592E-2
2,525592E-2
1,455375E-2
1,779684E-2
2,493161E-2
2,525592E-2
2,233715E-2
2,363438E-2
2,558023E-2
1,812114E-2
1,714822E-2
2,136422E-2
3,044485E-2
2,136422E-2
1,682391E-2
2,136422E-2
2,655315E-2
2,168853E-2
2,201284E-2
2,493161E-2
2,428300E-2
1,390514E-2
1,649960E-2
2,460731E-2
2,525592E-2
2,039130E-2
1,812114E-2
2,168853E-2
1,682391E-2
1,487806E-2
1,487806E-2
2,039130E-2
1,552668E-2
6,121744E-3
8,391901E-3
1,617530E-2
1,131067E-2
1,098637E-2
1,455375E-2
1,747253E-2
1,033775E-2
9,689133E-3
1,552668E-2
1,844545E-2
1,195929E-2
1,228360E-2
1,812114E-2
1,812114E-2
1,293221E-2
1,585099E-2
2,233715E-2
2,103992E-2
1,098637E-2
1,033775E-2
1,585099E-2
1,325652E-2
7,743285E-3
1,195929E-2
1,487806E-2
5,148820E-3
5,148820E-3
8,716209E-3
1,325652E-2
6,770361E-3
2,878663E-3
8,067593E-3
1,066206E-2
4,824512E-3
3,851588E-3
1,195929E-2
9,364825E-3
1,581431E-3
7,094669E-3
1,487806E-2
1,585099E-2
1,066206E-2
1,098637E-2
1,520237E-2
7,418977E-3
6,121744E-3
1,033775E-2
1,941838E-2
1,293221E-2
7,094669E-3
1,033775E-2
1,520237E-2
9,689133E-3
1,098637E-2
1,844545E-2
1,649960E-2
4,824512E-3
8,391901E-3
1,520237E-2
1,552668E-2
1,066206E-2
8,716209E-3
1,195929E-2
6,770361E-3
4,175896E-3
6,770361E-3
1,682391E-2
1,163498E-2
5,148820E-3
9,040517E-3
1,195929E-2
8,067593E-3
8,716209E-3
1,163498E-2
1,487806E-2
6,446052E-3
7,743285E-3
1,422945E-2
1,552668E-2
1,066206E-2
1,066206E-2
1,487806E-2
1,422945E-2
1,195929E-2
1,260791E-2
1,941838E-2
1,876976E-2
7,418977E-3
1,066206E-2
1,844545E-2
1,455375E-2
1,163498E-2
1,325652E-2
1,682391E-2
9,040517E-3
6,770361E-3
1,260791E-2
1,617530E-2
1,001344E-2
6,121744E-3
1,001344E-2
9,689133E-3
4,500204E-3
7,743285E-3
1,422945E-2
1,358083E-2
5,148820E-3
7,418977E-3
1,585099E-2
1,455375E-2
1,163498E-2
1,390514E-2
1,617530E-2
1,163498E-2
1,228360E-2
1,552668E-2
2,103992E-2
1,617530E-2
1,163498E-2
1,617530E-2
1,876976E-2
1,195929E-2
1,260791E-2
1,876976E-2
1,779684E-2
1,033775E-2
1,422945E-2
2,039130E-2
1,844545E-2
1,358083E-2
1,325652E-2
1,520237E-2
1,195929E-2
1,098637E-2
1,293221E-2
2,201284E-2
1,617530E-2
8,716209E-3
1,033775E-2
1,585099E-2
1,487806E-2
1,358083E-2
1,812114E-2
2,006699E-2
9,689133E-3
1,325652E-2
1,779684E-2
1,844545E-2
1,163498E-2
1,098637E-2
1,585099E-2
1,131067E-2
9,364825E-3
1,358083E-2
2,006699E-2
1,325652E-2
8,067593E-3
1,358083E-2
2,103992E-2
1,844545E-2
2,039130E-2
2,817469E-2
3,563378E-2
3,466086E-2
4,893041E-2
6,806459E-2
9,044185E-2
1,017926E-1
1,034142E-1
9,822524E-2
8,460430E-2
7,357783E-2
6,903752E-2
6,968613E-2
5,638950E-2
3,984979E-2
3,790394E-2
3,628240E-2
2,071561E-2
2,878663E-3
-1,625551E-2
-3,117369E-2
-5,257802E-2
-6,522604E-2
-6,555034E-2
-6,165865E-2
-6,749619E-2
-6,782050E-2
-6,263157E-2
-5,614541E-2
-5,387525E-2
-4,641617E-2
-3,247092E-2
-2,598476E-2
-3,084938E-2
-2,339029E-2
-1,203951E-2
-9,120736E-3
-1,139089E-2
-8,796428E-3
-5,553347E-3
-8,147812E-3
-8,147812E-3
-3,931807E-3
4,175896E-3
1,581431E-3
-1,985958E-3
2,230047E-3
6,446052E-3
3,202971E-3
6,446052E-3
1,455375E-2
1,228360E-2
2,878663E-3
7,418977E-3
1,585099E-2
1,714822E-2
1,228360E-2
1,390514E-2
1,876976E-2
1,520237E-2
1,325652E-2
1,876976E-2
2,882331E-2
2,331007E-2
1,844545E-2
2,298577E-2
2,849900E-2
2,525592E-2
2,558023E-2
3,109347E-2
3,109347E-2
2,233715E-2
2,622885E-2
3,401224E-2
3,725532E-2
3,012054E-2
2,849900E-2
3,141778E-2
2,687746E-2
2,428300E-2
2,655315E-2
3,336362E-2
2,849900E-2
2,103992E-2
2,525592E-2
2,947193E-2
2,493161E-2
2,590454E-2
2,817469E-2
2,979624E-2
2,006699E-2
2,103992E-2
2,817469E-2
3,012054E-2
2,363438E-2
2,558023E-2
2,849900E-2
2,493161E-2
2,395869E-2
2,428300E-2
3,174208E-2
2,849900E-2
2,103992E-2
2,331007E-2
2,947193E-2
2,460731E-2
2,201284E-2
2,720177E-2
2,785039E-2
1,682391E-2
1,876976E-2
2,493161E-2
2,752608E-2
2,103992E-2
1,747253E-2
2,136422E-2
1,779684E-2
1,585099E-2
1,974268E-2
2,817469E-2
2,298577E-2
1,293221E-2
1,358083E-2
2,233715E-2
1,747253E-2
1,260791E-2
1,163498E-2
9,364825E-3
-4,010948E-5
1,905739E-3
7,743285E-3
2,752608E-2
5,541658E-2
1,024412E-1
1,601681E-1
2,490285E-1
3,813462E-1
5,412301E-1
7,205725E-1
8,707272E-1
9,657494E-1
1,022179E+0
1,012450E+0
9,112657E-1
7,585166E-1
6,294419E-1
5,373384E-1
4,484780E-1
3,680496E-1
2,662168E-1
1,322776E-1
-5,484818E-2
-2,705131E-1
-4,845564E-1
-6,836816E-1
-8,526461E-1
-9,655053E-1
-1,026800E+0
-1,044636E+0
-1,028745E+0
-9,677754E-1
-8,746990E-1
-7,702718E-1
-6,648717E-1
-5,559042E-1
-4,495311E-1
-3,671569E-1
-2,938632E-1
-2,286773E-1
-1,709505E-1
-1,398169E-1
-1,203584E-1
-9,376515E-2
-7,041497E-2
-6,133434E-2
-4,641617E-2
-2,825491E-2
-1,560690E-2
-1,203951E-2
4,500204E-3
2,460731E-2
4,049840E-2
4,828180E-2
5,736242E-2
7,098336E-2
7,098336E-2
7,195629E-2
7,844245E-2
8,784739E-2
8,590154E-2
8,136122E-2
8,492861E-2
8,914462E-2
8,265846E-2
8,103691E-2
8,492861E-2
8,492861E-2
7,357783E-2
7,519937E-2
8,200984E-2
8,395569E-2
7,811814E-2
7,519937E-2
7,714522E-2
7,519937E-2
6,871321E-2
7,033475E-2
7,779383E-2
7,130767E-2
6,222705E-2
6,514582E-2
7,065906E-2
6,449720E-2
6,060550E-2
6,060550E-2
5,963258E-2
4,990334E-2
4,860611E-2
5,347073E-2
5,768673E-2
4,795749E-2
4,471441E-2
4,828180E-2
4,860611E-2
4,244425E-2
4,211994E-2
4,860611E-2
4,601164E-2
3,530947E-2
3,984979E-2
4,730887E-2
4,471441E-2
4,276856E-2
4,666026E-2
4,730887E-2
3,887686E-2
3,563378E-2
3,790394E-2
4,503872E-2
3,855255E-2
3,141778E-2
3,563378E-2
3,920117E-2
3,239070E-2
3,044485E-2
3,595809E-2
3,336362E-2
2,103992E-2
2,201284E-2
2,914762E-2
3,076916E-2
2,331007E-2
2,266146E-2
2,558023E-2
1,682391E-2
1,293221E-2
1,487806E-2
2,266146E-2
2,039130E-2
1,131067E-2
1,260791E-2
1,941838E-2
1,520237E-2
1,131067E-2
1,487806E-2
1,779684E-2
9,364825E-3
1,033775E-2
1,552668E-2
2,298577E-2
1,649960E-2
1,066206E-2
1,520237E-2
1,909407E-2
1,390514E-2
1,520237E-2
2,298577E-2
2,395869E-2
1,293221E-2
1,520237E-2
2,331007E-2
2,460731E-2
1,909407E-2
2,039130E-2
2,493161E-2
2,071561E-2
1,876976E-2
2,331007E-2
2,947193E-2
2,460731E-2
1,714822E-2
2,233715E-2
2,914762E-2
2,363438E-2
2,168853E-2
2,493161E-2
2,525592E-2
1,520237E-2
1,974268E-2
2,590454E-2
2,655315E-2
2,201284E-2
2,039130E-2
2,233715E-2
2,168853E-2
1,682391E-2
1,812114E-2
2,687746E-2
2,493161E-2
1,747253E-2
2,136422E-2
2,687746E-2
2,363438E-2
2,071561E-2
2,266146E-2
2,655315E-2
2,039130E-2
1,844545E-2
2,428300E-2
2,914762E-2
2,233715E-2
1,974268E-2
2,071561E-2
2,039130E-2
1,649960E-2
1,714822E-2
2,558023E-2
2,395869E-2
1,390514E-2
1,585099E-2
2,103992E-2
2,071561E-2
1,682391E-2
1,974268E-2
2,103992E-2
1,293221E-2
1,163498E-2
1,358083E-2
1,974268E-2
1,390514E-2
1,163498E-2
1,455375E-2
1,487806E-2
9,040517E-3
1,163498E-2
1,714822E-2
1,098637E-2
-6,201963E-3
-5,229039E-3
1,905739E-3
2,230047E-3
-6,887257E-4
6,085067E-4
2,230047E-3
-5,553347E-3
-7,499196E-3
-3,931807E-3
2,878663E-3
-3,283190E-3
-7,823504E-3
-2,310266E-3
3,851588E-3
1,257123E-3
3,202971E-3
8,391901E-3
9,364825E-3
2,841986E-4
6,770361E-3
1,293221E-2
1,520237E-2
1,293221E-2
1,260791E-2
1,585099E-2
1,033775E-2
5,797436E-3
9,689133E-3
1,747253E-2
1,455375E-2
1,001344E-2
1,195929E-2
1,844545E-2
1,260791E-2
1,260791E-2
1,585099E-2
1,682391E-2
9,040517E-3
1,131067E-2
1,974268E-2
2,266146E-2
1,649960E-2
1,520237E-2
1,585099E-2
1,325652E-2
1,195929E-2
1,293221E-2
2,168853E-2
1,747253E-2
9,364825E-3
1,163498E-2
2,071561E-2
1,390514E-2
9,040517E-3
9,040517E-3
1,390514E-2
7,094669E-3
6,121744E-3
1,228360E-2
1,649960E-2
8,067593E-3
4,824512E-3
8,067593E-3
1,001344E-2
4,824512E-3
6,446052E-3
1,390514E-2
1,422945E-2
2,878663E-3
5,797436E-3
1,422945E-2
1,390514E-2
8,716209E-3
1,098637E-2
1,455375E-2
9,689133E-3
7,094669E-3
9,040517E-3
1,585099E-2
1,066206E-2
2,878663E-3
7,094669E-3
1,325652E-2
9,364825E-3
8,716209E-3
1,163498E-2
1,228360E-2
3,202971E-3
5,148820E-3
8,716209E-3
1,390514E-2
6,770361E-3
3,851588E-3
7,418977E-3
7,743285E-3
1,581431E-3
2,230047E-3
8,716209E-3
7,743285E-3
-1,985958E-3
1,257123E-3
8,067593E-3
7,094669E-3
5,148820E-3
6,121744E-3
9,364825E-3
3,527280E-3
4,500204E-3
9,364825E-3
1,617530E-2
7,743285E-3
-1,013034E-3
3,202971E-3
6,770361E-3
1,905739E-3
9,328148E-4
7,418977E-3
7,418977E-3
-1,985958E-3
-1,013034E-3
4,824512E-3
3,202971E-3
-2,310266E-3
-3,607499E-3
1,905739E-3
-2,310266E-3
-5,553347E-3
-1,337342E-3
6,446052E-3
4,500204E-3
-2,310266E-3
-1,013034E-3
4,175896E-3
-3,607499E-3
-4,580423E-3
1,581431E-3
2,878663E-3
-6,850580E-3
-6,526271E-3
-1,661650E-3
1,905739E-3
-1,661650E-3
-6,201963E-3
-5,877655E-3
-5,229039E-3
-9,769352E-3
-8,147812E-3
-4,010948E-5
-4,010948E-5
-9,769352E-3
-7,174888E-3
-4,010948E-5
2,554355E-3
-4,010948E-5
-1,337342E-3
3,202971E-3
2,841986E-4
-1,013034E-3
4,500204E-3
1,649960E-2
1,325652E-2
1,390514E-2
2,266146E-2
3,174208E-2
3,271501E-2
3,628240E-2
4,503872E-2
4,957903E-2
4,471441E-2
5,249780E-2
6,190274E-2
6,936182E-2
6,611874E-2
6,741597E-2
7,098336E-2
7,033475E-2
6,741597E-2
6,709167E-2
7,390214E-2
6,903752E-2
5,574088E-2
5,865966E-2
6,255135E-2
5,671381E-2
5,055195E-2
4,860611E-2
4,957903E-2
3,855255E-2
3,530947E-2
3,757963E-2
3,920117E-2
3,076916E-2
2,785039E-2
2,622885E-2
2,558023E-2
2,006699E-2
2,103992E-2
2,590454E-2
2,395869E-2
1,325652E-2
1,714822E-2
2,136422E-2
1,876976E-2
1,649960E-2
1,779684E-2
2,201284E-2
1,682391E-2
1,390514E-2
1,649960E-2
2,363438E-2
1,876976E-2
1,260791E-2
1,552668E-2
2,103992E-2
1,487806E-2
1,779684E-2
2,298577E-2
2,039130E-2
1,163498E-2
1,033775E-2
1,649960E-2
1,585099E-2
9,689133E-3
9,689133E-3
1,293221E-2
6,770361E-3
5,148820E-3
8,391901E-3
1,455375E-2
9,364825E-3
1,257123E-3
2,878663E-3
9,040517E-3
2,841986E-4
-1,337342E-3
4,500204E-3
6,121744E-3
-2,634574E-3
-1,661650E-3
2,878663E-3
5,797436E-3
2,841986E-4
-2,310266E-3
9,328148E-4
-1,013034E-3
-7,174888E-3
-4,580423E-3
4,175896E-3
1,581431E-3
-3,931807E-3
-6,887257E-4
6,446052E-3
6,446052E-3
3,527280E-3
4,500204E-3
8,716209E-3
1,581431E-3
3,202971E-3
1,001344E-2
1,520237E-2
6,770361E-3
4,500204E-3
9,364825E-3
9,689133E-3
8,716209E-3
9,040517E-3
1,682391E-2
1,455375E-2
6,121744E-3
1,131067E-2
1,747253E-2
1,649960E-2
1,520237E-2
1,714822E-2
2,039130E-2
1,552668E-2
1,552668E-2
1,941838E-2
2,428300E-2
1,941838E-2
1,779684E-2
2,103992E-2
2,071561E-2
1,779684E-2
1,812114E-2
2,428300E-2
2,266146E-2
1,358083E-2
1,714822E-2
2,266146E-2
2,395869E-2
1,909407E-2
1,974268E-2
2,233715E-2
1,682391E-2
1,520237E-2
1,747253E-2
2,590454E-2
2,201284E-2
1,390514E-2
1,876976E-2
2,266146E-2
1,747253E-2
1,876976E-2
2,331007E-2
2,298577E-2
1,358083E-2
1,390514E-2
1,974268E-2
2,233715E-2
1,682391E-2
1,260791E-2
1,293221E-2
9,364825E-3
5,148820E-3
3,527280E-3
1,001344E-2
5,473128E-3
-2,310266E-3
-1,013034E-3
5,148820E-3
-3,644176E-4
-1,337342E-3
1,905739E-3
5,148820E-3
-4,580423E-3
-3,931807E-3
2,230047E-3
8,716209E-3
4,824512E-3
5,148820E-3
1,098637E-2
1,131067E-2
8,067593E-3
1,131067E-2
2,039130E-2
1,682391E-2
9,689133E-3
1,293221E-2
2,071561E-2
2,006699E-2
1,714822E-2
2,006699E-2
2,428300E-2
1,520237E-2
1,487806E-2
2,168853E-2
2,849900E-2
2,233715E-2
1,747253E-2
2,168853E-2
2,558023E-2
2,103992E-2
2,168853E-2
2,979624E-2
3,076916E-2
2,103992E-2
2,266146E-2
2,655315E-2
2,590454E-2
2,103992E-2
2,039130E-2
2,428300E-2
2,006699E-2
1,747253E-2
1,779684E-2
2,687746E-2
2,136422E-2
1,098637E-2
1,585099E-2
2,103992E-2
1,649960E-2
1,617530E-2
1,714822E-2
2,071561E-2
1,066206E-2
1,325652E-2
1,747253E-2
2,136422E-2
1,585099E-2
1,455375E-2
1,779684E-2
1,812114E-2
1,455375E-2
1,649960E-2
2,525592E-2
2,266146E-2
1,293221E-2
1,487806E-2
2,233715E-2
2,071561E-2
1,876976E-2
2,168853E-2
2,363438E-2
1,779684E-2
1,617530E-2
1,974268E-2
2,622885E-2
1,779684E-2
1,163498E-2
1,487806E-2
1,941838E-2
1,325652E-2
1,487806E-2
2,103992E-2
1,876976E-2
9,689133E-3
1,358083E-2
2,201284E-2
2,201284E-2
1,747253E-2
1,876976E-2
2,298577E-2
1,682391E-2
1,552668E-2
2,006699E-2
2,655315E-2
1,974268E-2
1,422945E-2
1,617530E-2
2,006699E-2
1,325652E-2
1,552668E-2
1,941838E-2
1,779684E-2
1,001344E-2
1,098637E-2
1,649960E-2
1,779684E-2
1,390514E-2
1,001344E-2
1,358083E-2
1,098637E-2
8,716209E-3
1,325652E-2
2,103992E-2
1,487806E-2
8,391901E-3
1,163498E-2
1,812114E-2
1,358083E-2
9,364825E-3
1,325652E-2
1,520237E-2
6,121744E-3
8,391901E-3
1,422945E-2
1,909407E-2
1,228360E-2
7,743285E-3
1,098637E-2
1,228360E-2
9,364825E-3
1,033775E-2
1,779684E-2
1,552668E-2
7,094669E-3
1,001344E-2
1,747253E-2
1,779684E-2
1,714822E-2
1,747253E-2
2,071561E-2
1,455375E-2
1,260791E-2
1,682391E-2
2,428300E-2
1,909407E-2
1,487806E-2
1,779684E-2
2,071561E-2
1,714822E-2
1,585099E-2
2,201284E-2
2,168853E-2
1,195929E-2
1,455375E-2
1,974268E-2
2,103992E-2
1,714822E-2
1,455375E-2
1,747253E-2
1,747253E-2
1,293221E-2
1,325652E-2
2,071561E-2
2,006699E-2
8,391901E-3
1,260791E-2
2,136422E-2
2,201284E-2
1,812114E-2
1,844545E-2
2,103992E-2
1,585099E-2
1,260791E-2
1,844545E-2
2,525592E-2
1,779684E-2
1,293221E-2
1,617530E-2
2,168853E-2
1,585099E-2
1,714822E-2
1,974268E-2
1,876976E-2
1,033775E-2
1,228360E-2
1,876976E-2
2,071561E-2
1,520237E-2
1,260791E-2
1,714822E-2
1,390514E-2
1,033775E-2
1,293221E-2
2,233715E-2
1,617530E-2
6,121744E-3
7,743285E-3
1,195929E-2
-2,634574E-3
-7,823504E-3
-6,201963E-3
-3,607499E-3
-1,236382E-2
-1,236382E-2
-7,174888E-3
-5,553347E-3
-1,268813E-2
-1,852567E-2
-1,690413E-2
-1,820136E-2
-2,112014E-2
-1,560690E-2
-5,553347E-3
-9,120736E-3
-1,430967E-2
-8,147812E-3
2,230047E-3
3,202971E-3
9,328148E-4
4,175896E-3
7,094669E-3
2,841986E-4
6,085067E-4
6,121744E-3
1,390514E-2
7,094669E-3
2,230047E-3
8,716209E-3
1,163498E-2
8,067593E-3
7,743285E-3
1,390514E-2
1,293221E-2
9,328148E-4
-2,310266E-3
3,851588E-3
6,446052E-3
4,500204E-3
4,175896E-3
7,094669E-3
3,202971E-3
-2,634574E-3
-2,958882E-3
5,473128E-3
6,085067E-4
-6,201963E-3
-1,337342E-3
7,743285E-3
4,175896E-3
5,797436E-3
9,689133E-3
1,228360E-2
5,148820E-3
9,364825E-3
1,779684E-2
2,363438E-2
1,714822E-2
1,390514E-2
1,876976E-2
1,876976E-2
1,649960E-2
2,103992E-2
2,817469E-2
2,590454E-2
1,812114E-2
2,103992E-2
2,979624E-2
2,817469E-2
2,493161E-2
2,720177E-2
2,979624E-2
2,493161E-2
2,298577E-2
2,363438E-2
2,849900E-2
2,363438E-2
1,974268E-2
2,395869E-2
2,493161E-2
2,039130E-2
2,331007E-2
2,882331E-2
2,720177E-2
1,682391E-2
1,812114E-2
2,298577E-2
2,622885E-2
2,103992E-2
2,071561E-2
2,233715E-2
1,682391E-2
1,617530E-2
1,909407E-2
2,655315E-2
2,136422E-2
1,520237E-2
1,714822E-2
2,233715E-2
1,585099E-2
1,325652E-2
1,812114E-2
1,974268E-2
9,364825E-3
1,293221E-2
2,039130E-2
2,395869E-2
1,909407E-2
1,585099E-2
1,844545E-2
1,714822E-2
1,325652E-2
1,649960E-2
2,558023E-2
2,136422E-2
1,260791E-2
1,682391E-2
2,363438E-2
2,071561E-2
1,747253E-2
2,006699E-2
2,331007E-2
1,520237E-2
1,422945E-2
1,779684E-2
2,071561E-2
1,358083E-2
8,391901E-3
1,293221E-2
1,617530E-2
1,163498E-2
1,066206E-2
1,325652E-2
1,228360E-2
2,230047E-3
6,446052E-3
1,098637E-2
1,098637E-2
6,121744E-3
7,094669E-3
1,293221E-2
5,797436E-3
5,473128E-3
1,033775E-2
1,779684E-2
1,487806E-2
1,033775E-2
1,358083E-2
1,941838E-2
1,649960E-2
1,682391E-2
2,006699E-2
2,298577E-2
1,552668E-2
1,520237E-2
2,071561E-2
2,849900E-2
2,103992E-2
1,844545E-2
2,071561E-2
2,233715E-2
1,747253E-2
1,812114E-2
2,493161E-2
2,525592E-2
1,390514E-2
1,779684E-2
2,428300E-2
2,331007E-2
1,682391E-2
1,714822E-2
1,876976E-2
1,422945E-2
1,260791E-2
1,844545E-2
2,460731E-2
1,844545E-2
1,131067E-2
1,325652E-2
1,909407E-2
1,358083E-2
1,358083E-2
1,649960E-2
1,682391E-2
8,391901E-3
1,228360E-2
1,941838E-2
2,168853E-2
1,520237E-2
1,422945E-2
1,649960E-2
1,195929E-2
1,001344E-2
1,325652E-2
2,136422E-2
1,844545E-2
1,455375E-2
1,520237E-2
2,363438E-2
1,974268E-2
1,909407E-2
2,622885E-2
2,882331E-2
2,071561E-2
2,331007E-2
3,109347E-2
3,725532E-2
3,368793E-2
3,401224E-2
3,822825E-2
3,725532E-2
3,952548E-2
4,439010E-2
5,444365E-2
5,055195E-2
4,536302E-2
5,638950E-2
7,228060E-2
8,136122E-2
9,336062E-2
1,121705E-1
1,218997E-1
1,118462E-1
1,086031E-1
1,092517E-1
1,099003E-1
1,011440E-1
9,725232E-2
9,790094E-2
9,141477E-2
8,557723E-2
8,103691E-2
8,006399E-2
6,417289E-2
4,017409E-2
3,401224E-2
2,979624E-2
2,103992E-2
1,812114E-2
2,103992E-2
2,363438E-2
1,779684E-2
2,039130E-2
2,979624E-2
4,017409E-2
3,952548E-2
4,179564E-2
5,184919E-2
5,184919E-2
5,120057E-2
5,541658E-2
6,384859E-2
6,255135E-2
5,574088E-2
6,125412E-2
6,838890E-2
6,417289E-2
6,287566E-2
6,676736E-2
6,903752E-2
6,092981E-2
6,352428E-2
6,806459E-2
7,163198E-2
6,709167E-2
6,482151E-2
7,001044E-2
7,292921E-2
6,611874E-2
6,676736E-2
7,325352E-2
7,130767E-2
6,255135E-2
6,514582E-2
7,390214E-2
7,163198E-2
6,547013E-2
6,838890E-2
6,903752E-2
6,255135E-2
5,963258E-2
6,352428E-2
6,676736E-2
6,157843E-2
6,060550E-2
6,255135E-2
6,255135E-2
5,638950E-2
5,411934E-2
5,768673E-2
5,671381E-2
4,601164E-2
4,666026E-2
5,022765E-2
4,893041E-2
4,406579E-2
4,374148E-2
4,601164E-2
3,660671E-2
3,433655E-2
3,757963E-2
4,244425E-2
3,271501E-2
2,558023E-2
2,947193E-2
2,947193E-2
2,395869E-2
2,590454E-2
2,849900E-2
2,558023E-2
1,390514E-2
1,617530E-2
2,136422E-2
2,233715E-2
1,552668E-2
1,455375E-2
1,617530E-2
1,001344E-2
5,473128E-3
7,094669E-3
1,390514E-2
1,098637E-2
1,581431E-3
2,554355E-3
7,418977E-3
9,328148E-4
-1,013034E-3
1,257123E-3
2,878663E-3
-6,526271E-3
-3,607499E-3
2,841986E-4
2,554355E-3
-3,607499E-3
-5,553347E-3
-2,958882E-3
-5,877655E-3
-1,074228E-2
-1,009366E-2
-1,337342E-3
-6,201963E-3
-1,398536E-2
-1,106658E-2
-6,526271E-3
-1,074228E-2
-1,268813E-2
-1,009366E-2
-9,120736E-3
-1,852567E-2
-1,787705E-2
-1,495828E-2
-1,041797E-2
-1,495828E-2
-1,820136E-2
-1,593121E-2
-1,495828E-2
-1,657982E-2
-1,463397E-2
-9,120736E-3
-1,074228E-2
-2,209306E-2
-1,690413E-2
-9,120736E-3
-8,796428E-3
-1,203951E-2
-1,268813E-2
-9,120736E-3
-1,236382E-2
-1,398536E-2
-1,009366E-2
-6,887257E-4
-9,769352E-3
-1,690413E-2
-1,528259E-2
-1,495828E-2
-2,209306E-2
-1,982290E-2
-1,236382E-2
-1,171520E-2
-2,274168E-2
-2,306598E-2
-1,755275E-2
-1,463397E-2
-2,144444E-2
-2,209306E-2
-1,949860E-2
-2,014721E-2
-1,852567E-2
-1,528259E-2
-6,526271E-3
-1,041797E-2
-1,495828E-2
-9,769352E-3
-3,607499E-3
-8,796428E-3
-6,850580E-3
-2,958882E-3
-1,337342E-3
-9,769352E-3
-7,823504E-3
-2,958882E-3
1,905739E-3
-3,607499E-3
-7,499196E-3
-3,931807E-3
-4,904731E-3
-7,499196E-3
-4,904731E-3
3,851588E-3
2,878663E-3
-7,823504E-3
-4,256115E-3
2,230047E-3
2,841986E-4
-1,661650E-3
1,257123E-3
4,500204E-3
-2,634574E-3
-2,310266E-3
2,878663E-3
9,040517E-3
2,230047E-3
-2,310266E-3
1,257123E-3
3,527280E-3
-3,644176E-4
1,905739E-3
7,094669E-3
5,797436E-3
-3,931807E-3
-4,010948E-5
6,770361E-3
8,067593E-3
5,148820E-3
5,148820E-3
6,770361E-3
-4,010948E-5
-1,013034E-3
9,328148E-4
6,770361E-3
6,085067E-4
-2,310266E-3
-4,010948E-5
4,500204E-3
-3,644176E-4
-4,904731E-3
-6,887257E-4
9,328148E-4
-1,074228E-2
-8,796428E-3
-1,985958E-3
-1,661650E-3
-7,823504E-3
-4,580423E-3
-4,010948E-5
-4,256115E-3
-7,174888E-3
-4,256115E-3
4,824512E-3
2,230047E-3
-5,229039E-3
2,841986E-4
7,743285E-3
5,473128E-3
6,121744E-3
1,131067E-2
1,390514E-2
5,473128E-3
5,473128E-3
1,325652E-2
1,844545E-2
9,364825E-3
5,473128E-3
9,364825E-3
1,033775E-2
7,094669E-3
7,094669E-3
1,422945E-2
1,260791E-2
2,230047E-3
3,202971E-3
7,094669E-3
3,527280E-3
2,841986E-4
4,175896E-3
6,121744E-3
-3,931807E-3
-3,607499E-3
1,257123E-3
7,094669E-3
3,202971E-3
-2,634574E-3
2,841986E-4
1,905739E-3
-1,985958E-3
2,841986E-4
8,067593E-3
7,094669E-3
6,085067E-4
4,175896E-3
1,098637E-2
1,066206E-2
9,364825E-3
1,131067E-2
1,617530E-2
8,067593E-3
6,446052E-3
1,131067E-2
1,812114E-2
1,260791E-2
8,716209E-3
1,131067E-2
1,487806E-2
1,001344E-2
1,163498E-2
1,714822E-2
1,585099E-2
6,121744E-3
8,716209E-3
1,714822E-2
1,422945E-2
1,195929E-2
1,422945E-2
1,617530E-2
9,364825E-3
8,391901E-3
1,163498E-2
1,909407E-2
1,520237E-2
9,040517E-3
1,260791E-2
1,747253E-2
1,228360E-2
1,422945E-2
2,006699E-2
1,974268E-2
1,066206E-2
1,325652E-2
1,812114E-2
2,136422E-2
1,649960E-2
1,325652E-2
1,520237E-2
1,358083E-2
7,094669E-3
9,040517E-3
8,716209E-3
4,175896E-3
-1,985958E-3
1,581431E-3
5,473128E-3
3,851588E-3
-3,644176E-4
-4,010948E-5
2,878663E-3
-7,174888E-3
-6,850580E-3
-1,013034E-3
5,148820E-3
-1,013034E-3
-4,256115E-3
-6,887257E-4
4,175896E-3
1,581431E-3
4,175896E-3
1,358083E-2
1,260791E-2
4,500204E-3
9,040517E-3
1,552668E-2
1,325652E-2
1,033775E-2
1,325652E-2
1,649960E-2
1,195929E-2
1,228360E-2
1,585099E-2
2,395869E-2
1,779684E-2
1,001344E-2
1,390514E-2
1,714822E-2
1,131067E-2
1,325652E-2
1,844545E-2
1,909407E-2
1,098637E-2
1,390514E-2
1,974268E-2
2,136422E-2
1,422945E-2
1,585099E-2
2,006699E-2
1,585099E-2
1,617530E-2
1,941838E-2
2,201284E-2
1,812114E-2
1,001344E-2
7,743285E-3
6,446052E-3
2,841986E-4
-1,661650E-3
3,851588E-3
2,230047E-3
-8,796428E-3
-9,769352E-3
-8,472120E-3
-7,174888E-3
-1,366105E-2
-1,722844E-2
-1,333674E-2
-1,268813E-2
-1,528259E-2
-9,120736E-3
1,257123E-3
-3,931807E-3
-6,526271E-3
-1,661650E-3
5,473128E-3
1,905739E-3
3,851588E-3
8,067593E-3
5,797436E-3
-2,310266E-3
6,085067E-4
8,716209E-3
1,228360E-2
7,094669E-3
9,040517E-3
1,293221E-2
1,163498E-2
7,743285E-3
5,473128E-3
1,487806E-2
1,552668E-2
9,040517E-3
1,358083E-2
2,233715E-2
2,071561E-2
2,103992E-2
2,493161E-2
2,590454E-2
1,552668E-2
1,455375E-2
2,071561E-2
2,687746E-2
2,103992E-2
1,844545E-2
2,298577E-2
2,558023E-2
2,071561E-2
2,298577E-2
2,687746E-2
2,233715E-2
1,260791E-2
1,520237E-2
2,331007E-2
2,720177E-2
2,298577E-2
2,331007E-2
2,395869E-2
1,812114E-2
1,585099E-2
1,682391E-2
2,266146E-2
1,779684E-2
1,390514E-2
1,682391E-2
2,006699E-2
1,682391E-2
1,585099E-2
2,039130E-2
2,136422E-2
1,098637E-2
1,358083E-2
1,844545E-2
1,812114E-2
1,552668E-2
1,358083E-2
1,812114E-2
1,422945E-2
1,293221E-2
1,649960E-2
2,395869E-2
1,682391E-2
1,163498E-2
1,714822E-2
2,266146E-2
1,617530E-2
1,649960E-2
2,298577E-2
2,233715E-2
1,552668E-2
1,909407E-2
2,655315E-2
2,785039E-2
2,201284E-2
2,168853E-2
2,558023E-2
1,941838E-2
1,779684E-2
2,233715E-2
3,206639E-2
2,687746E-2
2,039130E-2
2,168853E-2
2,752608E-2
2,233715E-2
2,201284E-2
2,590454E-2
2,720177E-2
1,585099E-2
1,812114E-2
2,720177E-2
2,687746E-2
2,103992E-2
1,747253E-2
2,039130E-2
1,358083E-2
1,260791E-2
1,455375E-2
2,298577E-2
1,617530E-2
7,094669E-3
1,098637E-2
1,585099E-2
8,391901E-3
9,364825E-3
1,487806E-2
1,617530E-2
8,391901E-3
8,067593E-3
1,358083E-2
1,909407E-2
1,325652E-2
8,716209E-3
1,358083E-2
1,487806E-2
1,033775E-2
1,228360E-2
2,103992E-2
2,071561E-2
1,066206E-2
1,325652E-2
1,974268E-2
1,779684E-2
1,487806E-2
1,812114E-2
2,103992E-2
1,358083E-2
1,390514E-2
1,585099E-2
1,714822E-2
9,689133E-3
3,202971E-3
5,797436E-3
9,689133E-3
4,824512E-3
4,824512E-3
6,770361E-3
6,121744E-3
-4,256115E-3
-2,310266E-3
3,202971E-3
6,121744E-3
-1,337342E-3
-2,310266E-3
2,230047E-3
-1,337342E-3
-3,607499E-3
2,878663E-3
1,422945E-2
1,195929E-2
3,851588E-3
6,121744E-3
1,228360E-2
8,067593E-3
9,689133E-3
1,520237E-2
1,779684E-2
9,040517E-3
1,098637E-2
1,585099E-2
2,071561E-2
1,520237E-2
1,228360E-2
1,585099E-2
1,682391E-2
6,770361E-3
7,743285E-3
1,195929E-2
1,066206E-2
3,202971E-3
4,175896E-3
1,098637E-2
8,067593E-3
3,202971E-3
4,500204E-3
5,797436E-3
-4,580423E-3
-7,174888E-3
-3,283190E-3
4,500204E-3
-6,887257E-4
-5,877655E-3
-1,985958E-3
4,175896E-3
9,328148E-4
6,085067E-4
6,770361E-3
6,446052E-3
-2,958882E-3
6,085067E-4
8,391901E-3
1,001344E-2
7,418977E-3
9,689133E-3
1,325652E-2
9,364825E-3
6,770361E-3
1,163498E-2
2,071561E-2
1,779684E-2
1,163498E-2
1,455375E-2
1,779684E-2
1,487806E-2
1,293221E-2
1,779684E-2
2,136422E-2
1,714822E-2
1,649960E-2
2,039130E-2
2,460731E-2
1,747253E-2
1,520237E-2
1,682391E-2
1,714822E-2
1,260791E-2
1,520237E-2
2,363438E-2
2,201284E-2
1,260791E-2
1,552668E-2
2,395869E-2
2,233715E-2
1,941838E-2
2,103992E-2
2,395869E-2
1,552668E-2
1,358083E-2
1,812114E-2
2,590454E-2
1,876976E-2
1,390514E-2
1,844545E-2
1,909407E-2
1,228360E-2
1,293221E-2
1,812114E-2
1,649960E-2
4,824512E-3
7,418977E-3
1,260791E-2
1,033775E-2
6,121744E-3
7,418977E-3
1,617530E-2
6,121744E-3
3,527280E-3
9,364825E-3
1,909407E-2
1,520237E-2
1,195929E-2
1,455375E-2
1,455375E-2
9,364825E-3
1,228360E-2
1,876976E-2
1,974268E-2
1,131067E-2
1,487806E-2
2,071561E-2
2,266146E-2
1,909407E-2
1,714822E-2
2,006699E-2
1,422945E-2
9,040517E-3
1,228360E-2
2,168853E-2
1,812114E-2
1,195929E-2
1,552668E-2
2,168853E-2
1,714822E-2
1,747253E-2
2,266146E-2
2,493161E-2
1,617530E-2
1,747253E-2
2,493161E-2
2,622885E-2
1,844545E-2
1,812114E-2
2,298577E-2
1,909407E-2
1,325652E-2
1,714822E-2
2,460731E-2
1,876976E-2
1,163498E-2
1,325652E-2
1,747253E-2
1,228360E-2
1,131067E-2
1,390514E-2
1,422945E-2
4,824512E-3
7,418977E-3
1,358083E-2
1,617530E-2
9,689133E-3
8,391901E-3
9,689133E-3
9,040517E-3
4,500204E-3
7,743285E-3
1,487806E-2
1,358083E-2
5,148820E-3
8,067593E-3
1,033775E-2
3,202971E-3
-6,887257E-4
6,085067E-4
3,851588E-3
-2,310266E-3
-2,634574E-3
1,257123E-3
5,797436E-3
-1,013034E-3
-7,174888E-3
-3,283190E-3
9,328148E-4
-5,553347E-3
-2,634574E-3
5,148820E-3
7,418977E-3
-1,013034E-3
3,202971E-3
9,689133E-3
1,520237E-2
1,260791E-2
1,066206E-2
1,455375E-2
1,520237E-2
1,325652E-2
1,714822E-2
2,493161E-2
2,039130E-2
1,487806E-2
2,006699E-2
2,720177E-2
2,590454E-2
2,331007E-2
2,655315E-2
2,947193E-2
2,233715E-2
2,363438E-2
2,752608E-2
3,336362E-2
2,882331E-2
2,720177E-2
2,849900E-2
2,914762E-2
2,493161E-2
2,622885E-2
3,466086E-2
3,303932E-2
2,460731E-2
2,785039E-2
3,368793E-2
3,336362E-2
2,979624E-2
3,076916E-2
3,401224E-2
2,752608E-2
2,687746E-2
2,979624E-2
3,693101E-2
3,206639E-2
2,622885E-2
2,752608E-2
3,303932E-2
2,752608E-2
2,752608E-2
3,206639E-2
3,141778E-2
2,395869E-2
2,558023E-2
3,109347E-2
3,239070E-2
2,687746E-2
2,525592E-2
2,817469E-2
2,558023E-2
2,558023E-2
2,687746E-2
3,498517E-2
3,012054E-2
2,071561E-2
2,590454E-2
3,401224E-2
2,817469E-2
2,493161E-2
2,882331E-2
3,206639E-2
2,460731E-2
2,687746E-2
3,012054E-2
3,336362E-2
2,687746E-2
2,460731E-2
2,785039E-2
2,720177E-2
2,233715E-2
2,363438E-2
3,141778E-2
2,752608E-2
2,006699E-2
2,103992E-2
2,655315E-2
2,428300E-2
1,909407E-2
2,266146E-2
2,622885E-2
1,649960E-2
1,747253E-2
1,974268E-2
2,395869E-2
1,649960E-2
1,001344E-2
1,358083E-2
1,390514E-2
1,195929E-2
1,260791E-2
1,876976E-2
1,714822E-2
7,094669E-3
1,228360E-2
1,714822E-2
1,520237E-2
1,325652E-2
1,325652E-2
1,649960E-2
1,033775E-2
8,391901E-3
1,358083E-2
2,039130E-2
1,455375E-2
1,066206E-2
1,487806E-2
1,714822E-2
1,325652E-2
1,455375E-2
2,103992E-2
2,039130E-2
7,743285E-3
1,001344E-2
1,649960E-2
1,844545E-2
1,585099E-2
1,812114E-2
1,941838E-2
1,520237E-2
1,098637E-2
1,358083E-2
2,039130E-2
1,617530E-2
8,391901E-3
1,260791E-2
1,682391E-2
1,260791E-2
1,228360E-2
1,455375E-2
1,358083E-2
4,500204E-3
5,473128E-3
1,195929E-2
1,390514E-2
6,770361E-3
5,473128E-3
7,743285E-3
7,094669E-3
4,175896E-3
7,094669E-3
1,390514E-2
1,098637E-2
1,905739E-3
4,824512E-3
1,390514E-2
1,163498E-2
8,391901E-3
1,228360E-2
1,649960E-2
8,391901E-3
9,364825E-3
1,325652E-2
1,974268E-2
1,260791E-2
8,716209E-3
1,358083E-2
1,422945E-2
8,391901E-3
9,040517E-3
1,649960E-2
1,617530E-2
6,121744E-3
8,391901E-3
1,520237E-2
1,682391E-2
9,689133E-3
1,066206E-2
1,325652E-2
6,770361E-3
3,202971E-3
6,770361E-3
1,455375E-2
9,040517E-3
1,581431E-3
7,094669E-3
9,689133E-3
2,554355E-3
1,257123E-3
6,121744E-3
7,094669E-3
-2,634574E-3
2,554355E-3
5,473128E-3
6,446052E-3
3,202971E-3
2,554355E-3
6,446052E-3
4,175896E-3
6,085067E-4
4,175896E-3
1,163498E-2
7,743285E-3
2,230047E-3
4,824512E-3
8,067593E-3
4,500204E-3
7,094669E-3
1,195929E-2
1,163498E-2
6,085067E-4
1,905739E-3
8,067593E-3
1,163498E-2
6,770361E-3
7,094669E-3
1,098637E-2
1,033775E-2
5,148820E-3
7,094669E-3
1,941838E-2
1,714822E-2
8,716209E-3
1,390514E-2
2,136422E-2
1,585099E-2
1,552668E-2
1,941838E-2
2,298577E-2
1,747253E-2
1,520237E-2
2,006699E-2
2,752608E-2
2,006699E-2
1,520237E-2
1,876976E-2
1,876976E-2
1,682391E-2
1,682391E-2
2,298577E-2
2,006699E-2
1,228360E-2
1,455375E-2
2,103992E-2
1,779684E-2
1,358083E-2
1,812114E-2
1,941838E-2
1,001344E-2
1,033775E-2
1,260791E-2
1,876976E-2
1,066206E-2
4,824512E-3
1,001344E-2
1,293221E-2
7,743285E-3
9,364825E-3
1,325652E-2
1,195929E-2
4,500204E-3
7,094669E-3
1,163498E-2
1,131067E-2
8,716209E-3
9,689133E-3
1,325652E-2
8,067593E-3
7,743285E-3
1,195929E-2
2,136422E-2
1,552668E-2
1,066206E-2
1,358083E-2
1,941838E-2
1,487806E-2
1,390514E-2
1,974268E-2
2,201284E-2
1,293221E-2
1,649960E-2
2,103992E-2
2,395869E-2
1,974268E-2
1,941838E-2
2,622885E-2
2,201284E-2
1,812114E-2
2,103992E-2
2,849900E-2
2,395869E-2
1,682391E-2
2,136422E-2
2,525592E-2
1,974268E-2
1,909407E-2
2,071561E-2
2,266146E-2
1,163498E-2
1,163498E-2
1,422945E-2
1,779684E-2
1,066206E-2
6,770361E-3
6,446052E-3
4,824512E-3
1,257123E-3
2,878663E-3
1,098637E-2
9,364825E-3
-4,010948E-5
2,554355E-3
8,391901E-3
5,148820E-3
4,500204E-3
7,418977E-3
6,770361E-3
-1,337342E-3
3,527280E-3
8,067593E-3
1,390514E-2
8,716209E-3
3,851588E-3
6,770361E-3
1,033775E-2
3,851588E-3
7,094669E-3
1,260791E-2
1,358083E-2
6,446052E-3
8,067593E-3
1,617530E-2
1,714822E-2
1,422945E-2
1,585099E-2
1,844545E-2
1,552668E-2
1,422945E-2
1,876976E-2
2,363438E-2
2,006699E-2
1,358083E-2
1,714822E-2
2,298577E-2
1,876976E-2
1,714822E-2
2,136422E-2
2,655315E-2
2,006699E-2
2,395869E-2
3,336362E-2
3,952548E-2
3,855255E-2
4,633595E-2
6,255135E-2
7,617229E-2
8,979323E-2
1,089274E-1
1,183323E-1
1,073059E-1
8,914462E-2
8,882031E-2
8,557723E-2
7,617229E-2
6,319997E-2
5,768673E-2
5,411934E-2
3,725532E-2
2,525592E-2
1,228360E-2
-3,644176E-4
-2,598476E-2
-4,576755E-2
-5,452387E-2
-5,614541E-2
-6,165865E-2
-6,360450E-2
-5,355095E-2
-4,998356E-2
-5,679403E-2
-4,803771E-2
-3,474108E-2
-2,890353E-2
-2,501183E-2
-1,820136E-2
-1,074228E-2
-1,333674E-2
-1,139089E-2
-8,147812E-3
1,581431E-3
-2,634574E-3
-5,877655E-3
-6,887257E-4
5,148820E-3
1,257123E-3
3,527280E-3
7,094669E-3
6,446052E-3
-2,634574E-3
6,085067E-4
9,364825E-3
1,358083E-2
7,418977E-3
7,418977E-3
9,364825E-3
5,473128E-3
4,175896E-3
6,446052E-3
1,293221E-2
9,689133E-3
2,878663E-3
6,770361E-3
1,552668E-2
1,066206E-2
1,098637E-2
1,682391E-2
1,812114E-2
1,098637E-2
1,228360E-2
1,909407E-2
2,331007E-2
1,682391E-2
1,520237E-2
1,909407E-2
1,876976E-2
1,455375E-2
1,974268E-2
2,752608E-2
2,590454E-2
1,876976E-2
2,103992E-2
2,493161E-2
2,395869E-2
2,266146E-2
2,558023E-2
2,331007E-2
3,527280E-3
-2,958882E-3
-4,010948E-5
6,446052E-3
-6,887257E-4
-5,229039E-3
-4,580423E-3
-6,526271E-3
-1,430967E-2
-1,593121E-2
-1,301243E-2
-1,657982E-2
-2,695768E-2
-2,274168E-2
-1,463397E-2
-1,171520E-2
-1,495828E-2
-1,366105E-2
-5,553347E-3
-6,850580E-3
-6,526271E-3
-2,634574E-3
9,364825E-3
4,824512E-3
-1,013034E-3
1,905739E-3
6,121744E-3
5,148820E-3
6,770361E-3
1,195929E-2
1,520237E-2
6,770361E-3
9,040517E-3
1,617530E-2
2,201284E-2
1,714822E-2
1,649960E-2
1,974268E-2
1,941838E-2
1,487806E-2
1,487806E-2
1,941838E-2
1,195929E-2
3,527280E-3
1,520237E-2
2,817469E-2
3,595809E-2
7,001044E-2
1,215754E-1
1,802752E-1
2,616765E-1
4,004804E-1
5,636074E-1
7,423011E-1
8,924558E-1
9,936399E-1
1,047475E+0
1,030935E+0
9,255352E-1
7,724618E-1
6,430629E-1
5,438246E-1
4,556128E-1
3,748601E-1
2,762704E-1
1,342234E-1
-4,868632E-2
-2,630540E-1
-4,816376E-1
-6,911406E-1
-8,526461E-1
-9,638837E-1
-1,026151E+0
-1,051447E+0
-1,029394E+0
-9,635594E-1
-8,743747E-1
-7,751364E-1
-6,622772E-1
-5,445534E-1
-4,436936E-1
-3,635895E-1
-2,847826E-1
-2,179751E-1
-1,690046E-1
-1,362495E-1
-1,073861E-1
-8,144144E-2
-6,911773E-2
-5,744264E-2
-3,798416E-2
-1,625551E-2
-1,074228E-2
-2,310266E-3
1,390514E-2
3,012054E-2
3,660671E-2
4,893041E-2
6,741597E-2
7,487506E-2
6,903752E-2
7,909107E-2
8,882031E-2
9,498216E-2
9,109047E-2
9,109047E-2
9,627940E-2
9,271201E-2
8,979323E-2
9,173908E-2
9,854955E-2
9,271201E-2
8,557723E-2
9,011754E-2
9,238770E-2
8,428000E-2
8,428000E-2
8,719877E-2
8,817169E-2
7,649660E-2
7,617229E-2
8,168553E-2
8,395569E-2
7,455075E-2
7,130767E-2
7,357783E-2
7,001044E-2
6,482151E-2
6,287566E-2
6,774028E-2
6,449720E-2
5,541658E-2
5,638950E-2
6,190274E-2
5,703812E-2
5,055195E-2
5,282211E-2
5,476796E-2
4,698456E-2
4,503872E-2
4,795749E-2
5,411934E-2
4,601164E-2
3,984979E-2
4,309287E-2
4,503872E-2
3,790394E-2
4,017409E-2
4,730887E-2
4,471441E-2
3,498517E-2
3,822825E-2
4,439010E-2
4,211994E-2
3,725532E-2
3,855255E-2
4,017409E-2
3,498517E-2
3,141778E-2
3,530947E-2
4,211994E-2
3,595809E-2
3,174208E-2
3,076916E-2
3,498517E-2
3,044485E-2
2,914762E-2
3,466086E-2
3,401224E-2
2,233715E-2
2,558023E-2
3,271501E-2
3,239070E-2
2,882331E-2
3,012054E-2
3,239070E-2
2,558023E-2
2,233715E-2
2,752608E-2
3,563378E-2
2,882331E-2
2,266146E-2
2,428300E-2
2,622885E-2
2,233715E-2
2,136422E-2
2,428300E-2
2,622885E-2
1,585099E-2
1,714822E-2
2,363438E-2
2,655315E-2
2,103992E-2
1,649960E-2
2,168853E-2
2,233715E-2
2,266146E-2
2,298577E-2
3,076916E-2
2,622885E-2
2,039130E-2
2,655315E-2
3,303932E-2
2,785039E-2
2,849900E-2
3,498517E-2
3,336362E-2
2,103992E-2
2,395869E-2
3,012054E-2
3,563378E-2
2,914762E-2
2,590454E-2
3,076916E-2
2,979624E-2
2,201284E-2
2,266146E-2
3,044485E-2
3,012054E-2
2,201284E-2
2,558023E-2
3,239070E-2
2,752608E-2
2,395869E-2
2,622885E-2
2,882331E-2
2,136422E-2
2,168853E-2
2,655315E-2
3,141778E-2
2,622885E-2
2,331007E-2
2,558023E-2
2,979624E-2
2,363438E-2
2,687746E-2
3,206639E-2
3,076916E-2
2,136422E-2
2,558023E-2
3,336362E-2
3,271501E-2
2,785039E-2
2,655315E-2
2,882331E-2
2,233715E-2
2,136422E-2
2,493161E-2
3,012054E-2
2,103992E-2
1,747253E-2
2,168853E-2
2,428300E-2
1,812114E-2
1,649960E-2
2,266146E-2
2,006699E-2
9,689133E-3
1,455375E-2
2,136422E-2
2,201284E-2
1,649960E-2
1,585099E-2
1,747253E-2
1,163498E-2
1,098637E-2
1,293221E-2
2,039130E-2
1,585099E-2
9,364825E-3
1,293221E-2
1,487806E-2
1,131067E-2
1,293221E-2
1,812114E-2
1,812114E-2
9,689133E-3
1,066206E-2
1,682391E-2
1,876976E-2
1,293221E-2
1,390514E-2
1,747253E-2
1,260791E-2
9,364825E-3
1,131067E-2
1,909407E-2
1,163498E-2
2,554355E-3
4,824512E-3
7,418977E-3
9,328148E-4
-4,010948E-5
5,797436E-3
5,148820E-3
-5,553347E-3
-2,634574E-3
2,554355E-3
1,905739E-3
-5,553347E-3
-1,074228E-2
-5,877655E-3
-9,769352E-3
-1,171520E-2
-8,147812E-3
6,085067E-4
-2,634574E-3
-8,147812E-3
-6,201963E-3
-1,985958E-3
-8,796428E-3
-6,526271E-3
9,328148E-4
2,878663E-3
-8,147812E-3
-2,634574E-3
6,770361E-3
1,033775E-2
6,446052E-3
5,148820E-3
8,067593E-3
7,418977E-3
4,500204E-3
7,418977E-3
1,520237E-2
1,260791E-2
4,500204E-3
8,391901E-3
1,649960E-2
1,163498E-2
8,716209E-3
1,098637E-2
1,649960E-2
6,446052E-3
7,743285E-3
1,390514E-2
1,747253E-2
1,131067E-2
8,716209E-3
1,422945E-2
1,228360E-2
6,770361E-3
1,066206E-2
1,747253E-2
1,163498E-2
3,527280E-3
6,121744E-3
1,390514E-2
9,364825E-3
6,770361E-3
1,033775E-2
1,131067E-2
2,841986E-4
9,328148E-4
7,418977E-3
1,228360E-2
3,851588E-3
1,257123E-3
5,473128E-3
5,473128E-3
9,328148E-4
9,328148E-4
8,716209E-3
5,797436E-3
-2,958882E-3
2,841986E-4
4,500204E-3
3,527280E-3
1,581431E-3
1,905739E-3
7,094669E-3
-2,634574E-3
-3,607499E-3
1,257123E-3
8,716209E-3
2,230047E-3
-1,661650E-3
1,905739E-3
2,554355E-3
-4,256115E-3
-4,580423E-3
6,121744E-3
7,418977E-3
-1,013034E-3
2,878663E-3
1,001344E-2
8,391901E-3
5,148820E-3
6,446052E-3
7,094669E-3
-1,013034E-3
-3,931807E-3
-2,310266E-3
5,797436E-3
1,581431E-3
-7,174888E-3
-4,904731E-3
-1,013034E-3
-8,472120E-3
-7,499196E-3
-6,201963E-3
-5,877655E-3
-1,560690E-2
-1,171520E-2
-5,553347E-3
-4,580423E-3
-8,472120E-3
-7,499196E-3
-5,877655E-3
-7,174888E-3
-9,120736E-3
-4,904731E-3
3,202971E-3
-1,013034E-3
-8,147812E-3
-4,904731E-3
3,527280E-3
-1,661650E-3
-2,310266E-3
3,527280E-3
5,797436E-3
-2,958882E-3
9,328148E-4
9,689133E-3
1,455375E-2
1,260791E-2
1,520237E-2
2,136422E-2
2,136422E-2
2,168853E-2
2,752608E-2
3,920117E-2
3,725532E-2
3,336362E-2
4,179564E-2
5,282211E-2
5,217349E-2
5,282211E-2
5,736242E-2
5,930827E-2
4,925472E-2
5,087626E-2
5,736242E-2
6,092981E-2
5,541658E-2
5,411934E-2
5,509227E-2
4,925472E-2
4,309287E-2
4,309287E-2
5,055195E-2
4,601164E-2
3,498517E-2
3,498517E-2
3,822825E-2
3,368793E-2
2,655315E-2
2,785039E-2
2,914762E-2
1,941838E-2
2,006699E-2
2,233715E-2
2,622885E-2
2,006699E-2
1,552668E-2
1,682391E-2
1,552668E-2
1,228360E-2
1,325652E-2
1,779684E-2
1,909407E-2
1,131067E-2
1,390514E-2
1,747253E-2
1,422945E-2
1,163498E-2
1,358083E-2
1,747253E-2
1,228360E-2
1,001344E-2
1,260791E-2
2,006699E-2
1,293221E-2
6,770361E-3
1,066206E-2
1,325652E-2
8,067593E-3
1,033775E-2
1,390514E-2
1,325652E-2
4,500204E-3
4,500204E-3
8,391901E-3
8,391901E-3
5,797436E-3
6,770361E-3
9,040517E-3
1,581431E-3
2,230047E-3
4,824512E-3
9,040517E-3
-6,887257E-4
-6,526271E-3
-3,607499E-3
1,581431E-3
-3,931807E-3
-1,661650E-3
6,770361E-3
6,446052E-3
-2,634574E-3
1,257123E-3
7,418977E-3
6,770361E-3
4,175896E-3
4,175896E-3
8,716209E-3
6,121744E-3
6,121744E-3
7,743285E-3
1,195929E-2
6,446052E-3
1,905739E-3
6,446052E-3
1,098637E-2
7,743285E-3
3,851588E-3
7,094669E-3
9,689133E-3
6,085067E-4
1,581431E-3
5,797436E-3
8,716209E-3
2,878663E-3
3,527280E-3
8,067593E-3
6,446052E-3
-1,985958E-3
-8,472120E-3
-1,985958E-3
-4,256115E-3
-1,171520E-2
-7,823504E-3
-1,661650E-3
-6,526271E-3
-9,769352E-3
-7,823504E-3
-4,580423E-3
-1,560690E-2
-1,398536E-2
-7,823504E-3
-6,887257E-4
-3,931807E-3
-3,931807E-3
3,851588E-3
7,743285E-3
6,770361E-3
1,163498E-2
2,006699E-2
1,779684E-2
1,163498E-2
1,714822E-2
2,622885E-2
2,687746E-2
2,525592E-2
2,849900E-2
3,271501E-2
2,525592E-2
2,558023E-2
3,174208E-2
4,017409E-2
3,563378E-2
3,336362E-2
3,984979E-2
4,503872E-2
4,017409E-2
3,920117E-2
5,022765E-2
5,184919E-2
4,439010E-2
4,957903E-2
5,703812E-2
5,930827E-2
5,606519E-2
5,768673E-2
6,352428E-2
5,995689E-2
5,768673E-2
6,319997E-2
7,163198E-2
6,806459E-2
6,157843E-2
6,417289E-2
7,260490E-2
6,871321E-2
6,871321E-2
7,228060E-2
7,098336E-2
5,898396E-2
6,190274E-2
7,065906E-2
7,422644E-2
6,903752E-2
6,709167E-2
7,033475E-2
6,968613E-2
6,579443E-2
6,871321E-2
7,844245E-2
7,455075E-2
6,676736E-2
7,130767E-2
7,811814E-2
7,617229E-2
7,228060E-2
7,390214E-2
7,811814E-2
7,163198E-2
7,098336E-2
7,584799E-2
7,973968E-2
7,292921E-2
6,611874E-2
6,774028E-2
6,741597E-2
6,417289E-2
6,449720E-2
7,292921E-2
7,228060E-2
5,995689E-2
6,190274E-2
6,903752E-2
6,838890E-2
6,384859E-2
6,482151E-2
6,903752E-2
6,092981E-2
5,898396E-2
6,287566E-2
7,001044E-2
6,514582E-2
6,125412E-2
6,384859E-2
6,547013E-2
5,995689E-2
5,995689E-2
6,319997E-2
6,157843E-2
5,055195E-2
5,120057E-2
5,638950E-2
5,703812E-2
4,957903E-2
4,666026E-2
4,666026E-2
4,179564E-2
3,822825E-2
3,855255E-2
4,406579E-2
3,790394E-2
2,687746E-2
3,109347E-2
3,725532E-2
3,336362E-2
3,271501E-2
3,336362E-2
3,336362E-2
2,331007E-2
2,233715E-2
2,525592E-2
2,817469E-2
2,103992E-2
1,714822E-2
2,071561E-2
1,974268E-2
1,358083E-2
1,617530E-2
2,039130E-2
1,812114E-2
8,067593E-3
8,716209E-3
1,779684E-2
1,812114E-2
1,520237E-2
1,422945E-2
1,876976E-2
1,422945E-2
1,163498E-2
1,714822E-2
2,428300E-2
1,941838E-2
1,066206E-2
1,260791E-2
1,876976E-2
1,066206E-2
8,391901E-3
1,585099E-2
1,520237E-2
4,175896E-3
5,473128E-3
9,040517E-3
9,364825E-3
3,851588E-3
-3,644176E-4
2,878663E-3
2,554355E-3
-2,634574E-3
-3,931807E-3
2,554355E-3
2,841986E-4
-8,796428E-3
-7,823504E-3
-3,283190E-3
-6,526271E-3
-9,769352E-3
-7,823504E-3
-3,931807E-3
-1,398536E-2
-1,560690E-2
-1,139089E-2
-8,796428E-3
-1,593121E-2
-2,079583E-2
-1,722844E-2
-1,560690E-2
-2,047152E-2
-2,079583E-2
-1,139089E-2
-1,301243E-2
-2,306598E-2
-1,852567E-2
-1,366105E-2
-1,333674E-2
-1,593121E-2
-1,430967E-2
-1,041797E-2
-1,366105E-2
-1,430967E-2
-9,769352E-3
-1,013034E-3
-7,174888E-3
-1,074228E-2
-5,229039E-3
-1,661650E-3
-5,229039E-3
-2,634574E-3
3,202971E-3
5,148820E-3
-5,877655E-3
-5,229039E-3
6,085067E-4
1,257123E-3
-3,283190E-3
-2,634574E-3
-1,337342E-3
-4,580423E-3
-6,201963E-3
-4,580423E-3
2,554355E-3
-1,985958E-3
-9,120736E-3
-5,553347E-3
5,148820E-3
9,328148E-4
1,905739E-3
5,148820E-3
4,500204E-3
-6,201963E-3
-3,607499E-3
5,148820E-3
1,163498E-2
4,175896E-3
9,328148E-4
5,473128E-3
4,824512E-3
-2,634574E-3
-3,644176E-4
6,121744E-3
4,824512E-3
-6,201963E-3
-3,283190E-3
6,770361E-3
-2,634574E-3
-1,690413E-2
-1,657982E-2
-1,074228E-2
-1,593121E-2
-1,755275E-2
-1,463397E-2
-8,796428E-3
-1,690413E-2
-2,695768E-2
-2,566045E-2
-2,241737E-2
-2,987645E-2
-2,890353E-2
-1,917429E-2
-1,593121E-2
-2,436322E-2
-2,176875E-2
-1,528259E-2
-1,171520E-2
-1,366105E-2
-1,106658E-2
-4,904731E-3
-8,472120E-3
-9,769352E-3
-3,931807E-3
3,851588E-3
-4,010948E-5
-2,634574E-3
1,905739E-3
6,446052E-3
1,581431E-3
2,230047E-3
8,391901E-3
1,033775E-2
-6,887257E-4
6,446052E-3
1,163498E-2
1,390514E-2
8,391901E-3
9,364825E-3
8,716209E-3
6,446052E-3
5,797436E-3
7,418977E-3
1,520237E-2
9,689133E-3
1,581431E-3
8,067593E-3
1,422945E-2
1,195929E-2
1,033775E-2
1,033775E-2
1,487806E-2
7,743285E-3
5,473128E-3
1,098637E-2
1,682391E-2
1,131067E-2
9,689133E-3
1,260791E-2
1,455375E-2
1,001344E-2
1,098637E-2
1,844545E-2
1,747253E-2
1,033775E-2
1,260791E-2
2,136422E-2
2,006699E-2
1,876976E-2
2,006699E-2
2,168853E-2
1,779684E-2
1,747253E-2
1,941838E-2
2,687746E-2
2,233715E-2
1,617530E-2
2,071561E-2
2,428300E-2
1,812114E-2
1,812114E-2
2,006699E-2
1,812114E-2
8,716209E-3
8,716209E-3
1,585099E-2
1,649960E-2
1,293221E-2
1,358083E-2
1,585099E-2
1,001344E-2
5,797436E-3
7,094669E-3
1,260791E-2
7,418977E-3
2,554355E-3
7,418977E-3
1,422945E-2
1,033775E-2
9,040517E-3
1,325652E-2
1,487806E-2
5,473128E-3
8,716209E-3
1,358083E-2
1,520237E-2
9,040517E-3
8,391901E-3
1,325652E-2
1,163498E-2
8,716209E-3
1,001344E-2
1,844545E-2
1,131067E-2
4,175896E-3
8,391901E-3
1,325652E-2
9,364825E-3
9,040517E-3
1,098637E-2
1,358083E-2
4,500204E-3
2,554355E-3
8,391901E-3
9,689133E-3
2,554355E-3
1,257123E-3
5,473128E-3
2,554355E-3
-1,013034E-3
9,328148E-4
1,001344E-2
7,743285E-3
-2,634574E-3
2,554355E-3
9,364825E-3
6,770361E-3
5,473128E-3
9,040517E-3
1,033775E-2
4,175896E-3
7,743285E-3
1,260791E-2
2,071561E-2
1,552668E-2
1,131067E-2
1,617530E-2
1,909407E-2
1,195929E-2
1,293221E-2
1,649960E-2
1,585099E-2
7,094669E-3
9,689133E-3
1,455375E-2
1,585099E-2
9,689133E-3
7,418977E-3
1,131067E-2
7,094669E-3
5,473128E-3
8,716209E-3
1,779684E-2
1,455375E-2
7,418977E-3
1,195929E-2
2,006699E-2
1,487806E-2
1,358083E-2
2,006699E-2
2,298577E-2
1,617530E-2
1,779684E-2
2,331007E-2
2,395869E-2
2,006699E-2
1,747253E-2
1,941838E-2
1,941838E-2
1,779684E-2
1,876976E-2
2,428300E-2
2,103992E-2
1,455375E-2
1,682391E-2
2,298577E-2
2,168853E-2
2,103992E-2
2,168853E-2
2,493161E-2
1,747253E-2
1,617530E-2
2,071561E-2
2,622885E-2
2,103992E-2
1,714822E-2
1,876976E-2
1,585099E-2
7,743285E-3
8,716209E-3
1,682391E-2
1,487806E-2
3,851588E-3
5,797436E-3
9,689133E-3
8,716209E-3
3,202971E-3
4,500204E-3
7,743285E-3
6,770361E-3
1,001344E-2
1,876976E-2
2,558023E-2
1,909407E-2
2,039130E-2
3,790394E-2
4,795749E-2
5,574088E-2
7,357783E-2
8,557723E-2
8,525292E-2
6,903752E-2
6,222705E-2
6,125412E-2
5,865966E-2
5,022765E-2
4,374148E-2
3,952548E-2
3,044485E-2
1,909407E-2
1,033775E-2
3,202971E-3
-1,787705E-2
-4,057862E-2
-4,738909E-2
-4,674048E-2
-5,582110E-2
-5,938849E-2
-5,387525E-2
-5,192940E-2
-6,036142E-2
-5,257802E-2
-4,220016E-2
-3,441677E-2
-3,538969E-2
-3,117369E-2
-2,274168E-2
-2,079583E-2
-1,982290E-2
-1,430967E-2
-3,931807E-3
-4,580423E-3
-9,120736E-3
-3,283190E-3
5,797436E-3
4,824512E-3
4,500204E-3
9,689133E-3
1,487806E-2
9,364825E-3
1,098637E-2
1,941838E-2
2,168853E-2
1,941838E-2
1,714822E-2
1,909407E-2
2,071561E-2
1,682391E-2
1,876976E-2
2,785039E-2
2,590454E-2
1,649960E-2
2,039130E-2
2,655315E-2
2,395869E-2
1,649960E-2
1,520237E-2
1,844545E-2
1,325652E-2
1,293221E-2
1,747253E-2
2,428300E-2
1,649960E-2
1,066206E-2
1,455375E-2
1,812114E-2
1,325652E-2
1,422945E-2
1,909407E-2
2,039130E-2
1,260791E-2
1,649960E-2
2,233715E-2
2,655315E-2
2,331007E-2
2,363438E-2
2,622885E-2
2,363438E-2
2,039130E-2
2,493161E-2
3,271501E-2
2,914762E-2
2,168853E-2
2,363438E-2
3,141778E-2
2,752608E-2
2,590454E-2
2,882331E-2
3,012054E-2
2,006699E-2
2,103992E-2
2,493161E-2
2,979624E-2
2,103992E-2
1,552668E-2
1,812114E-2
1,779684E-2
1,455375E-2
1,228360E-2
1,682391E-2
1,487806E-2
7,743285E-3
7,743285E-3
9,689133E-3
6,446052E-3
5,148820E-3
7,743285E-3
1,325652E-2
3,851588E-3
5,148820E-3
1,260791E-2
1,455375E-2
7,094669E-3
4,500204E-3
8,391901E-3
1,098637E-2
8,716209E-3
9,364825E-3
1,844545E-2
1,714822E-2
5,797436E-3
9,689133E-3
1,714822E-2
1,682391E-2
1,358083E-2
1,325652E-2
1,714822E-2
1,325652E-2
1,033775E-2
1,422945E-2
2,428300E-2
1,844545E-2
1,260791E-2
1,649960E-2
2,006699E-2
1,520237E-2
1,390514E-2
1,455375E-2
1,779684E-2
1,001344E-2
1,293221E-2
1,876976E-2
2,168853E-2
1,455375E-2
1,293221E-2
1,228360E-2
1,066206E-2
6,446052E-3
1,098637E-2
2,006699E-2
1,779684E-2
1,195929E-2
1,552668E-2
2,201284E-2
1,779684E-2
1,779684E-2
2,006699E-2
2,136422E-2
1,422945E-2
1,552668E-2
2,071561E-2
2,590454E-2
1,974268E-2
1,747253E-2
2,233715E-2
2,298577E-2
1,714822E-2
1,909407E-2
2,493161E-2
2,298577E-2
1,358083E-2
1,520237E-2
2,201284E-2
2,006699E-2
1,779684E-2
1,941838E-2
2,266146E-2
1,422945E-2
1,293221E-2
1,714822E-2
2,168853E-2
1,422945E-2
9,364825E-3
1,228360E-2
1,422945E-2
9,364825E-3
1,066206E-2
1,844545E-2
1,617530E-2
8,067593E-3
1,228360E-2
1,617530E-2
1,714822E-2
1,390514E-2
1,358083E-2
1,585099E-2
9,689133E-3
7,094669E-3
1,033775E-2
1,747253E-2
7,418977E-3
9,328148E-4
5,148820E-3
9,040517E-3
4,175896E-3
5,148820E-3
8,716209E-3
1,033775E-2
-3,644176E-4
9,328148E-4
9,040517E-3
1,131067E-2
6,770361E-3
7,418977E-3
9,689133E-3
9,689133E-3
6,121744E-3
1,066206E-2
1,974268E-2
1,422945E-2
4,500204E-3
7,743285E-3
1,487806E-2
1,228360E-2
1,325652E-2
1,422945E-2
1,455375E-2
4,500204E-3
5,797436E-3
1,195929E-2
1,649960E-2
1,098637E-2
5,797436E-3
5,473128E-3
2,230047E-3
-2,634574E-3
1,257123E-3
9,689133E-3
6,121744E-3
-4,904731E-3
-3,283190E-3
3,202971E-3
-4,010948E-5
-2,310266E-3
-3,644176E-4
3,851588E-3
-3,644176E-4
1,257123E-3
5,148820E-3
1,195929E-2
7,094669E-3
2,554355E-3
5,473128E-3
8,391901E-3
5,148820E-3
8,391901E-3
1,714822E-2
1,487806E-2
5,797436E-3
7,743285E-3
1,260791E-2
1,098637E-2
7,743285E-3
1,033775E-2
1,358083E-2
5,473128E-3
6,121744E-3
1,325652E-2
1,941838E-2
1,358083E-2
9,040517E-3
1,228360E-2
1,682391E-2
1,520237E-2
1,552668E-2
2,395869E-2
2,558023E-2
1,617530E-2
1,974268E-2
2,558023E-2
2,622885E-2
2,298577E-2
2,460731E-2
2,752608E-2
1,909407E-2
1,422945E-2
1,617530E-2
2,525592E-2
2,006699E-2
1,228360E-2
1,487806E-2
1,974268E-2
1,358083E-2
1,195929E-2
1,195929E-2
1,228360E-2
1,905739E-3
2,878663E-3
1,260791E-2
1,552668E-2
9,040517E-3
9,040517E-3
1,195929E-2
1,001344E-2
6,446052E-3
1,066206E-2
1,941838E-2
1,585099E-2
8,067593E-3
1,066206E-2
1,876976E-2
1,455375E-2
1,552668E-2
2,039130E-2
2,039130E-2
1,228360E-2
1,714822E-2
2,136422E-2
2,525592E-2
1,974268E-2
1,682391E-2
1,876976E-2
1,974268E-2
1,520237E-2
1,682391E-2
2,428300E-2
2,103992E-2
1,325652E-2
1,455375E-2
2,006699E-2
1,844545E-2
1,585099E-2
1,909407E-2
2,201284E-2
1,293221E-2
1,131067E-2
1,325652E-2
1,649960E-2
9,040517E-3
6,121744E-3
9,364825E-3
1,325652E-2
5,148820E-3
3,851588E-3
1,001344E-2
7,418977E-3
-2,634574E-3
-1,013034E-3
3,851588E-3
3,527280E-3
-6,887257E-4
-1,013034E-3
5,148820E-3
-1,013034E-3
-1,985958E-3
3,527280E-3
1,098637E-2
7,418977E-3
1,905739E-3
5,148820E-3
1,195929E-2
8,391901E-3
1,001344E-2
1,552668E-2
1,844545E-2
1,033775E-2
1,228360E-2
1,682391E-2
1,974268E-2
1,682391E-2
1,617530E-2
2,071561E-2
1,909407E-2
1,520237E-2
1,812114E-2
2,817469E-2
2,233715E-2
1,552668E-2
1,974268E-2
2,331007E-2
1,747253E-2
1,909407E-2
2,428300E-2
2,558023E-2
1,617530E-2
2,071561E-2
2,622885E-2
2,558023E-2
1,941838E-2
2,168853E-2
2,363438E-2
1,909407E-2
1,779684E-2
2,136422E-2
2,947193E-2
2,590454E-2
1,812114E-2
2,039130E-2
2,752608E-2
2,395869E-2
2,266146E-2
2,752608E-2
2,752608E-2
1,747253E-2
1,876976E-2
2,493161E-2
2,849900E-2
2,266146E-2
2,103992E-2
2,460731E-2
2,201284E-2
1,390514E-2
8,716209E-3
8,391901E-3
1,905739E-3
-6,850580E-3
-4,256115E-3
1,905739E-3
-4,010948E-5
-5,229039E-3
-5,877655E-3
-5,229039E-3
-1,430967E-2
-1,495828E-2
-1,074228E-2
-2,634574E-3
-5,229039E-3
-1,106658E-2
-4,580423E-3
2,878663E-3
9,328148E-4
4,175896E-3
1,228360E-2
1,455375E-2
7,418977E-3
1,260791E-2
1,682391E-2
1,747253E-2
1,195929E-2
1,228360E-2
1,876976E-2
1,422945E-2
1,098637E-2
1,455375E-2
2,039130E-2
1,033775E-2
2,878663E-3
5,148820E-3
7,418977E-3
-1,013034E-3
-6,201963E-3
-5,553347E-3
-5,229039E-3
-1,787705E-2
-1,755275E-2
-1,268813E-2
-1,301243E-2
-1,884998E-2
-2,079583E-2
-1,755275E-2
-2,112014E-2
-2,079583E-2
-1,593121E-2
-5,229039E-3
-8,796428E-3
-1,139089E-2
-2,310266E-3
5,473128E-3
2,554355E-3
4,824512E-3
1,098637E-2
1,487806E-2
7,094669E-3
1,260791E-2
1,909407E-2
2,103992E-2
1,747253E-2
1,747253E-2
2,136422E-2
1,649960E-2
1,617530E-2
2,298577E-2
3,012054E-2
2,233715E-2
1,358083E-2
1,844545E-2
2,817469E-2
2,363438E-2
2,331007E-2
2,914762E-2
3,012054E-2
2,039130E-2
2,266146E-2
3,012054E-2
3,174208E-2
2,395869E-2
2,331007E-2
2,752608E-2
2,622885E-2
2,006699E-2
3,527280E-3
-1,593121E-2
-3,052507E-2
-3,603831E-2
-2,825491E-2
-2,468752E-2
-3,117369E-2
-3,668692E-2
-4,187585E-2
-4,544324E-2
-5,679403E-2
-5,906418E-2
-5,322664E-2
-4,609186E-2
-4,511893E-2
-4,155155E-2
-3,020076E-2
-1,949860E-2
-1,690413E-2
-9,120736E-3
4,500204E-3
9,689133E-3
5,148820E-3
1,001344E-2
2,103992E-2
2,395869E-2
2,233715E-2
2,590454E-2
2,882331E-2
2,590454E-2
2,590454E-2
3,076916E-2
3,920117E-2
3,368793E-2
2,785039E-2
3,206639E-2
3,660671E-2
3,368793E-2
3,433655E-2
4,082271E-2
4,374148E-2
3,401224E-2
3,563378E-2
4,082271E-2
4,374148E-2
3,693101E-2
3,433655E-2
3,660671E-2
3,239070E-2
3,174208E-2
3,530947E-2
4,309287E-2
3,757963E-2
2,785039E-2
3,303932E-2
3,887686E-2
3,336362E-2
3,141778E-2
3,628240E-2
3,595809E-2
2,558023E-2
2,752608E-2
3,336362E-2
3,725532E-2
3,044485E-2
2,817469E-2
3,271501E-2
3,141778E-2
2,655315E-2
2,849900E-2
3,563378E-2
3,239070E-2
2,266146E-2
2,525592E-2
3,303932E-2
2,882331E-2
2,687746E-2
2,914762E-2
3,076916E-2
2,298577E-2
2,395869E-2
2,752608E-2
3,271501E-2
2,266146E-2
1,747253E-2
2,103992E-2
2,460731E-2
1,682391E-2
1,747253E-2
2,428300E-2
2,168853E-2
1,163498E-2
1,228360E-2
1,844545E-2
1,812114E-2
1,390514E-2
1,585099E-2
1,941838E-2
1,422945E-2
1,293221E-2
1,779684E-2
2,493161E-2
1,941838E-2
1,487806E-2
1,876976E-2
2,493161E-2
2,006699E-2
2,168853E-2
2,687746E-2
2,817469E-2
1,812114E-2
2,039130E-2
2,720177E-2
2,979624E-2
2,460731E-2
2,428300E-2
2,752608E-2
2,655315E-2
2,428300E-2
2,525592E-2
3,466086E-2
2,979624E-2
2,168853E-2
2,687746E-2
3,401224E-2
2,882331E-2
2,817469E-2
3,303932E-2
3,271501E-2
2,298577E-2
2,655315E-2
3,174208E-2
3,628240E-2
2,785039E-2
2,428300E-2
2,914762E-2
2,979624E-2
2,460731E-2
2,395869E-2
3,044485E-2
2,947193E-2
2,039130E-2
2,233715E-2
2,914762E-2
2,947193E-2
2,493161E-2
2,558023E-2
2,720177E-2
2,136422E-2
1,909407E-2
2,266146E-2
3,044485E-2
2,428300E-2
1,747253E-2
2,039130E-2
2,460731E-2
1,909407E-2
1,909407E-2
2,395869E-2
2,395869E-2
1,455375E-2
1,747253E-2
2,331007E-2
2,201284E-2
1,844545E-2
1,941838E-2
2,233715E-2
1,779684E-2
1,649960E-2
1,876976E-2
2,525592E-2
2,136422E-2
1,552668E-2
1,747253E-2
2,233715E-2
1,552668E-2
1,682391E-2
1,909407E-2
2,201284E-2
1,163498E-2
1,358083E-2
2,039130E-2
2,168853E-2
1,358083E-2
1,520237E-2
1,682391E-2
1,195929E-2
9,364825E-3
1,228360E-2
1,844545E-2
1,293221E-2
6,770361E-3
8,716209E-3
1,487806E-2
9,364825E-3
6,446052E-3
9,040517E-3
1,066206E-2
9,328148E-4
-4,010948E-5
4,175896E-3
9,364825E-3
1,581431E-3
-2,958882E-3
2,841986E-4
-1,985958E-3
-4,904731E-3
-2,958882E-3
3,202971E-3
-4,010948E-5
-7,499196E-3
-3,607499E-3
3,851588E-3
2,554355E-3
-6,887257E-4
1,905739E-3
5,797436E-3
9,328148E-4
2,230047E-3
7,094669E-3
1,455375E-2
1,131067E-2
8,067593E-3
1,228360E-2
1,747253E-2
1,293221E-2
1,293221E-2
2,103992E-2
2,331007E-2
1,293221E-2
1,682391E-2
2,168853E-2
2,493161E-2
1,909407E-2
1,909407E-2
2,493161E-2
2,493161E-2
1,909407E-2
2,071561E-2
3,076916E-2
2,785039E-2
1,909407E-2
2,201284E-2
2,882331E-2
2,525592E-2
2,460731E-2
2,590454E-2
2,979624E-2
2,136422E-2
2,266146E-2
2,525592E-2
2,947193E-2
2,266146E-2
1,844545E-2
2,266146E-2
2,428300E-2
1,941838E-2
1,909407E-2
2,622885E-2
2,590454E-2
1,487806E-2
1,812114E-2
2,590454E-2
2,558023E-2
2,266146E-2
2,331007E-2
2,590454E-2
2,039130E-2
1,649960E-2
2,071561E-2
2,947193E-2
2,687746E-2
1,974268E-2
2,266146E-2
2,687746E-2
2,233715E-2
2,298577E-2
2,720177E-2
2,687746E-2
1,682391E-2
2,039130E-2
2,331007E-2
2,720177E-2
1,909407E-2
1,714822E-2
2,168853E-2
2,006699E-2
1,552668E-2
1,941838E-2
2,493161E-2
1,876976E-2
1,325652E-2
1,520237E-2
2,266146E-2
1,714822E-2
1,552668E-2
1,812114E-2
2,071561E-2
1,195929E-2
1,325652E-2
1,876976E-2
2,233715E-2
1,747253E-2
1,422945E-2
1,714822E-2
2,006699E-2
1,390514E-2
1,455375E-2
2,363438E-2
2,136422E-2
1,163498E-2
1,649960E-2
2,363438E-2
2,298577E-2
2,006699E-2
2,103992E-2
2,266146E-2
1,617530E-2
1,520237E-2
1,812114E-2
2,558023E-2
1,812114E-2
1,293221E-2
1,617530E-2
1,974268E-2
1,520237E-2
1,649960E-2
2,103992E-2
1,974268E-2
7,418977E-3
9,689133E-3
1,682391E-2
1,876976E-2
1,358083E-2
1,390514E-2
1,779684E-2
1,325652E-2
1,098637E-2
1,455375E-2
1,974268E-2
1,585099E-2
1,001344E-2
1,422945E-2
1,941838E-2
1,358083E-2
1,422945E-2
1,812114E-2
1,812114E-2
9,364825E-3
1,131067E-2
1,812114E-2
2,103992E-2
1,617530E-2
1,293221E-2
1,714822E-2
1,487806E-2
1,131067E-2
1,552668E-2
2,103992E-2
1,876976E-2
1,033775E-2
1,293221E-2
1,779684E-2
1,358083E-2
1,422945E-2
1,649960E-2
1,876976E-2
1,066206E-2
1,033775E-2
1,552668E-2
2,039130E-2
1,390514E-2
1,001344E-2
1,228360E-2
1,649960E-2
1,033775E-2
1,195929E-2
1,941838E-2
1,876976E-2
9,040517E-3
1,195929E-2
1,812114E-2
1,974268E-2
1,520237E-2
1,487806E-2
1,649960E-2
1,163498E-2
1,195929E-2
1,585099E-2
2,395869E-2
1,649960E-2
1,098637E-2
1,422945E-2
1,779684E-2
1,358083E-2
1,487806E-2
1,974268E-2
2,006699E-2
9,689133E-3
1,260791E-2
1,941838E-2
2,006699E-2
1,487806E-2
1,487806E-2
1,617530E-2
1,163498E-2
1,163498E-2
1,487806E-2
2,395869E-2
1,779684E-2
9,689133E-3
1,520237E-2
2,071561E-2
1,649960E-2
1,585099E-2
2,039130E-2
2,168853E-2
1,195929E-2
1,293221E-2
1,909407E-2
2,363438E-2
1,747253E-2
1,390514E-2
1,812114E-2
1,649960E-2
1,228360E-2
1,455375E-2
2,006699E-2
1,909407E-2
1,001344E-2
1,325652E-2
1,844545E-2
1,617530E-2
1,390514E-2
1,682391E-2
1,876976E-2
1,195929E-2
1,163498E-2
1,649960E-2
2,039130E-2
1,585099E-2
1,228360E-2
1,195929E-2
1,487806E-2
1,098637E-2
1,131067E-2
1,844545E-2
1,552668E-2
7,743285E-3
1,131067E-2
1,779684E-2
1,487806E-2
1,098637E-2
1,163498E-2
1,682391E-2
8,716209E-3
8,716209E-3
1,422945E-2
1,974268E-2
1,195929E-2
9,689133E-3
1,552668E-2
1,325652E-2
8,716209E-3
9,040517E-3
1,779684E-2
1,585099E-2
7,094669E-3
1,066206E-2
1,876976E-2
1,520237E-2
1,228360E-2
1,585099E-2
1,714822E-2
6,770361E-3
8,716209E-3
1,520237E-2
1,941838E-2
1,293221E-2
1,195929E-2
1,520237E-2
1,585099E-2
1,163498E-2
1,325652E-2
2,201284E-2
1,812114E-2
9,364825E-3
1,098637E-2
1,747253E-2
1,876976E-2
1,585099E-2
1,585099E-2
2,006699E-2
1,325652E-2
1,098637E-2
1,844545E-2
2,266146E-2
1,585099E-2
1,293221E-2
1,552668E-2
1,617530E-2
1,195929E-2
1,325652E-2
2,168853E-2
2,071561E-2
1,066206E-2
1,260791E-2
1,812114E-2
1,617530E-2
1,293221E-2
1,520237E-2
1,876976E-2
1,293221E-2
1,098637E-2
1,390514E-2
2,201284E-2
1,455375E-2
1,033775E-2
1,487806E-2
1,714822E-2
1,098637E-2
1,131067E-2
1,682391E-2
1,747253E-2
6,121744E-3
7,743285E-3
1,422945E-2
1,714822E-2
1,195929E-2
1,001344E-2
1,390514E-2
9,364825E-3
7,094669E-3
9,689133E-3
1,779684E-2
1,422945E-2
5,473128E-3
9,040517E-3
1,844545E-2
1,487806E-2
1,260791E-2
1,649960E-2
1,682391E-2
8,067593E-3
1,163498E-2
1,876976E-2
2,201284E-2
1,585099E-2
1,520237E-2
1,974268E-2
1,974268E-2
1,552668E-2
1,714822E-2
2,493161E-2
2,039130E-2
1,422945E-2
1,520237E-2
2,103992E-2
1,941838E-2
1,747253E-2
2,103992E-2
2,233715E-2
1,163498E-2
1,228360E-2
1,909407E-2
2,168853E-2
1,422945E-2
1,163498E-2
1,487806E-2
1,617530E-2
1,033775E-2
1,066206E-2
1,876976E-2
1,649960E-2
6,770361E-3
1,033775E-2
1,747253E-2
1,552668E-2
1,293221E-2
2,039130E-2
2,331007E-2
2,071561E-2
2,363438E-2
2,947193E-2
4,341718E-2
4,763318E-2
5,476796E-2
7,422644E-2
9,595509E-2
1,030899E-1
1,017926E-1
9,563078E-2
8,719877E-2
6,968613E-2
6,514582E-2
6,287566E-2
5,574088E-2
4,341718E-2
3,595809E-2
2,979624E-2
9,040517E-3
-1,203951E-2
-2,825491E-2
-3,863277E-2
-5,841557E-2
-7,333374E-2
-7,333374E-2
-6,782050E-2
-7,171220E-2
-6,782050E-2
-5,841557E-2
-5,225371E-2
-5,517249E-2
-4,511893E-2
-3,052507E-2
-1,722844E-2
-1,690413E-2
-1,463397E-2
-7,823504E-3
-5,877655E-3
-7,823504E-3
-4,580423E-3
5,473128E-3
5,148820E-3
-6,887257E-4
3,202971E-3
1,163498E-2
1,195929E-2
1,195929E-2
1,520237E-2
1,909407E-2
1,195929E-2
1,358083E-2
2,168853E-2
2,687746E-2
2,233715E-2
1,779684E-2
1,876976E-2
2,363438E-2
1,909407E-2
2,006699E-2
2,525592E-2
2,363438E-2
1,422945E-2
1,714822E-2
2,136422E-2
1,974268E-2
1,552668E-2
1,714822E-2
1,909407E-2
1,358083E-2
9,040517E-3
1,390514E-2
2,266146E-2
1,455375E-2
1,033775E-2
1,455375E-2
1,649960E-2
1,260791E-2
1,293221E-2
1,714822E-2
2,039130E-2
1,293221E-2
1,747253E-2
2,331007E-2
2,395869E-2
1,714822E-2
1,617530E-2
1,974268E-2
2,006699E-2
1,649960E-2
1,876976E-2
2,655315E-2
2,168853E-2
1,358083E-2
1,585099E-2
2,201284E-2
1,779684E-2
1,585099E-2
2,006699E-2
2,168853E-2
1,195929E-2
1,325652E-2
1,779684E-2
2,201284E-2
1,682391E-2
1,552668E-2
1,844545E-2
1,617530E-2
1,228360E-2
1,390514E-2
2,103992E-2
1,941838E-2
1,195929E-2
1,520237E-2
2,071561E-2
1,552668E-2
1,714822E-2
1,941838E-2
2,136422E-2
1,131067E-2
1,325652E-2
1,714822E-2
1,909407E-2
1,390514E-2
1,033775E-2
1,422945E-2
1,552668E-2
4,824512E-3
6,085067E-4
4,824512E-3
8,391901E-3
5,473128E-3
1,909407E-2
5,736242E-2
1,034142E-1
1,530333E-1
2,344346E-1
3,696711E-1
5,195015E-1
6,933306E-1
8,606736E-1
9,848836E-1
1,040016E+0
1,030935E+0
9,501827E-1
8,019738E-1
6,553866E-1
5,545267E-1
4,786387E-1
3,998318E-1
2,882698E-1
1,553035E-1
-1,106658E-2
-2,205696E-1
-4,456394E-1
-6,544938E-1
-8,254042E-1
-9,528573E-1
-1,034907E+0
-1,060852E+0
-1,034583E+0
-9,830179E-1
-9,084271E-1
-8,052971E-1
-6,901677E-1
-5,831461E-1
-4,809890E-1
-3,859667E-1
-3,074842E-1
-2,517032E-1
-1,994896E-1
-1,553837E-1
-1,239258E-1
-1,083590E-1
-9,019776E-2
-7,203651E-2
-6,360450E-2
-5,452387E-2
-3,798416E-2
-1,593121E-2
-6,526271E-3
-1,985958E-3
1,455375E-2
3,368793E-2
4,341718E-2
5,022765E-2
5,898396E-2
6,871321E-2
6,449720E-2
7,033475E-2
7,876676E-2
8,525292E-2
8,265846E-2
7,811814E-2
8,492861E-2
8,557723E-2
7,973968E-2
7,876676E-2
8,687446E-2
8,330707E-2
7,455075E-2
7,682091E-2
8,265846E-2
7,909107E-2
7,552368E-2
7,714522E-2
8,071261E-2
7,130767E-2
6,903752E-2
7,260490E-2
7,584799E-2
6,871321E-2
6,255135E-2
6,547013E-2
6,709167E-2
6,092981E-2
5,898396E-2
6,611874E-2
6,352428E-2
5,184919E-2
5,411934E-2
5,898396E-2
5,379503E-2
4,828180E-2
4,957903E-2
5,087626E-2
4,406579E-2
4,017409E-2
4,406579E-2
5,055195E-2
4,147133E-2
3,660671E-2
3,822825E-2
4,114702E-2
3,466086E-2
3,433655E-2
3,757963E-2
3,433655E-2
2,558023E-2
2,655315E-2
3,109347E-2
3,206639E-2
2,720177E-2
2,493161E-2
2,752608E-2
2,331007E-2
1,909407E-2
2,298577E-2
2,947193E-2
2,233715E-2
1,358083E-2
1,747253E-2
2,460731E-2
2,006699E-2
2,071561E-2
2,493161E-2
2,428300E-2
1,649960E-2
1,844545E-2
2,395869E-2
2,525592E-2
2,071561E-2
2,071561E-2
2,720177E-2
2,493161E-2
2,233715E-2
2,525592E-2
3,271501E-2
2,590454E-2
1,876976E-2
2,298577E-2
2,882331E-2
2,460731E-2
2,201284E-2
2,460731E-2
2,849900E-2
2,006699E-2
1,909407E-2
2,201284E-2
2,655315E-2
2,039130E-2
1,779684E-2
2,233715E-2
2,136422E-2
1,844545E-2
2,039130E-2
3,076916E-2
2,849900E-2
1,909407E-2
2,493161E-2
3,174208E-2
2,785039E-2
2,622885E-2
3,076916E-2
3,368793E-2
2,622885E-2
2,687746E-2
3,109347E-2
3,693101E-2
3,141778E-2
2,785039E-2
3,141778E-2
3,239070E-2
2,622885E-2
2,590454E-2
3,141778E-2
2,914762E-2
2,233715E-2
2,395869E-2
2,947193E-2
2,979624E-2
2,136422E-2
9,040517E-3
6,770361E-3
1,581431E-3
-4,010948E-5
4,175896E-3
1,001344E-2
2,878663E-3
-5,553347E-3
-3,931807E-3
-6,887257E-4
-8,796428E-3
-9,120736E-3
-1,337342E-3
1,257123E-3
-6,526271E-3
-2,958882E-3
8,391901E-3
1,260791E-2
1,131067E-2
8,391901E-3
1,195929E-2
1,487806E-2
1,131067E-2
1,422945E-2
2,201284E-2
2,136422E-2
1,293221E-2
1,390514E-2
1,941838E-2
2,266146E-2
2,006699E-2
2,233715E-2
2,525592E-2
1,617530E-2
1,844545E-2
2,266146E-2
2,882331E-2
2,363438E-2
1,844545E-2
2,395869E-2
2,622885E-2
2,233715E-2
2,298577E-2
3,012054E-2
2,817469E-2
1,876976E-2
2,266146E-2
2,817469E-2
2,655315E-2
2,331007E-2
2,525592E-2
2,720177E-2
1,974268E-2
2,006699E-2
2,428300E-2
3,303932E-2
2,558023E-2
2,039130E-2
2,331007E-2
2,720177E-2
2,136422E-2
1,909407E-2
2,233715E-2
2,168853E-2
1,001344E-2
1,293221E-2
1,941838E-2
1,812114E-2
1,098637E-2
9,364825E-3
1,195929E-2
5,473128E-3
2,878663E-3
4,824512E-3
1,163498E-2
7,418977E-3
-3,644176E-4
3,202971E-3
8,716209E-3
3,202971E-3
3,851588E-3
1,098637E-2
1,195929E-2
9,328148E-4
2,554355E-3
9,040517E-3
1,228360E-2
6,770361E-3
3,527280E-3
9,364825E-3
8,391901E-3
3,202971E-3
6,446052E-3
1,422945E-2
9,364825E-3
3,202971E-3
7,418977E-3
1,358083E-2
1,066206E-2
1,066206E-2
1,325652E-2
1,649960E-2
8,716209E-3
1,098637E-2
1,779684E-2
2,136422E-2
1,714822E-2
1,552668E-2
1,747253E-2
1,812114E-2
1,649960E-2
2,006699E-2
3,076916E-2
2,622885E-2
1,941838E-2
2,428300E-2
3,109347E-2
2,785039E-2
2,785039E-2
3,530947E-2
3,887686E-2
3,044485E-2
3,109347E-2
3,628240E-2
4,341718E-2
3,822825E-2
3,628240E-2
4,179564E-2
4,374148E-2
4,017409E-2
3,952548E-2
4,763318E-2
4,957903E-2
4,017409E-2
4,276856E-2
5,152488E-2
5,184919E-2
4,536302E-2
4,601164E-2
4,828180E-2
4,471441E-2
4,536302E-2
5,055195E-2
5,736242E-2
5,249780E-2
4,828180E-2
4,893041E-2
5,574088E-2
5,411934E-2
5,411934E-2
5,638950E-2
5,638950E-2
4,568733E-2
4,763318E-2
5,379503E-2
5,768673E-2
5,217349E-2
4,925472E-2
5,379503E-2
5,055195E-2
4,439010E-2
4,536302E-2
5,444365E-2
4,957903E-2
4,049840E-2
4,633595E-2
5,444365E-2
5,087626E-2
4,925472E-2
5,411934E-2
5,736242E-2
4,601164E-2
4,795749E-2
5,509227E-2
5,865966E-2
5,347073E-2
4,795749E-2
5,087626E-2
5,476796E-2
4,698456E-2
4,763318E-2
5,509227E-2
5,120057E-2
4,082271E-2
4,179564E-2
4,601164E-2
4,666026E-2
4,309287E-2
3,887686E-2
4,179564E-2
3,530947E-2
3,466086E-2
3,920117E-2
4,503872E-2
3,725532E-2
3,141778E-2
3,498517E-2
3,984979E-2
3,855255E-2
3,757963E-2
4,309287E-2
4,763318E-2
4,276856E-2
4,439010E-2
5,444365E-2
6,125412E-2
5,801104E-2
5,768673E-2
6,449720E-2
6,676736E-2
6,514582E-2
6,774028E-2
7,844245E-2
7,746953E-2
6,838890E-2
7,001044E-2
7,811814E-2
7,584799E-2
6,871321E-2
6,871321E-2
6,838890E-2
5,963258E-2
5,379503E-2
5,249780E-2
5,249780E-2
3,822825E-2
2,914762E-2
2,979624E-2
2,817469E-2
1,974268E-2
1,682391E-2
1,747253E-2
1,098637E-2
-2,634574E-3
-2,634574E-3
3,527280E-3
2,554355E-3
-2,958882E-3
-4,256115E-3
-2,310266E-3
-1,074228E-2
-9,769352E-3
-6,201963E-3
2,554355E-3
-1,661650E-3
-1,106658E-2
-8,147812E-3
1,257123E-3
-3,283190E-3
-5,877655E-3
-6,887257E-4
-1,337342E-3
-1,171520E-2
-1,041797E-2
-5,877655E-3
-3,644176E-4
-5,877655E-3
-9,120736E-3
-2,310266E-3
-5,229039E-3
-1,041797E-2
-9,120736E-3
-1,985958E-3
-4,580423E-3
-1,398536E-2
-1,106658E-2
-3,931807E-3
-3,931807E-3
-7,823504E-3
-6,201963E-3
-3,283190E-3
-1,268813E-2
-1,333674E-2
-8,472120E-3
-3,931807E-3
-8,472120E-3
-1,333674E-2
-1,171520E-2
-6,850580E-3
-1,301243E-2
-1,398536E-2
-8,147812E-3
-1,106658E-2
-1,917429E-2
-1,884998E-2
-2,047152E-2
-2,630907E-2
-2,890353E-2
-3,084938E-2
-2,598476E-2
-3,117369E-2
-3,538969E-2
-3,344384E-2
-2,663337E-2
-3,474108E-2
-4,187585E-2
-3,701123E-2
-3,149799E-2
-3,441677E-2
-3,279523E-2
-2,566045E-2
-2,079583E-2
-2,663337E-2
-2,339029E-2
-1,657982E-2
-1,074228E-2
-1,722844E-2
-1,820136E-2
-1,463397E-2
-1,106658E-2
-1,398536E-2
-1,074228E-2
-3,283190E-3
-4,580423E-3
-1,366105E-2
-1,139089E-2
-2,310266E-3
2,841986E-4
-2,634574E-3
-3,644176E-4
1,581431E-3
-1,013034E-3
-1,985958E-3
1,905739E-3
1,260791E-2
6,770361E-3
1,905739E-3
5,797436E-3
8,067593E-3
5,148820E-3
5,473128E-3
9,689133E-3
1,163498E-2
1,257123E-3
2,554355E-3
1,001344E-2
8,391901E-3
7,418977E-3
6,446052E-3
9,689133E-3
7,418977E-3
4,500204E-3
5,797436E-3
1,325652E-2
8,391901E-3
1,905739E-3
7,743285E-3
1,260791E-2
9,040517E-3
9,364825E-3
1,163498E-2
1,228360E-2
4,500204E-3
4,500204E-3
1,033775E-2
1,649960E-2
1,066206E-2
7,094669E-3
1,131067E-2
1,098637E-2
6,121744E-3
7,418977E-3
1,260791E-2
1,033775E-2
-4,010948E-5
2,230047E-3
1,033775E-2
1,163498E-2
5,148820E-3
6,770361E-3
8,716209E-3
2,230047E-3
9,328148E-4
2,230047E-3
1,195929E-2
5,148820E-3
-1,013034E-3
2,230047E-3
7,094669E-3
1,581431E-3
3,851588E-3
8,716209E-3
8,716209E-3
-4,010948E-5
1,905739E-3
8,067593E-3
9,364825E-3
3,851588E-3
3,202971E-3
8,067593E-3
3,202971E-3
-1,337342E-3
3,851588E-3
1,195929E-2
5,797436E-3
6,085067E-4
3,851588E-3
1,001344E-2
5,148820E-3
4,175896E-3
9,040517E-3
1,228360E-2
3,527280E-3
5,473128E-3
1,066206E-2
1,293221E-2
8,716209E-3
1,001344E-2
1,358083E-2
1,260791E-2
8,067593E-3
1,001344E-2
1,747253E-2
1,260791E-2
5,148820E-3
9,040517E-3
1,487806E-2
1,293221E-2
9,364825E-3
1,228360E-2
1,520237E-2
5,797436E-3
5,797436E-3
1,098637E-2
1,552668E-2
1,163498E-2
7,743285E-3
9,040517E-3
1,293221E-2
8,391901E-3
1,260791E-2
1,779684E-2
1,520237E-2
5,797436E-3
1,001344E-2
1,520237E-2
1,455375E-2
1,455375E-2
1,163498E-2
1,617530E-2
1,131067E-2
8,391901E-3
1,390514E-2
2,006699E-2
1,487806E-2
1,001344E-2
1,066206E-2
1,487806E-2
1,001344E-2
1,131067E-2
1,747253E-2
1,812114E-2
5,148820E-3
8,391901E-3
1,552668E-2
1,876976E-2
1,260791E-2
1,131067E-2
1,325652E-2
1,163498E-2
9,364825E-3
1,066206E-2
2,071561E-2
1,844545E-2
1,033775E-2
1,260791E-2
1,682391E-2
1,195929E-2
1,455375E-2
1,974268E-2
2,168853E-2
1,163498E-2
1,260791E-2
1,812114E-2
2,103992E-2
1,649960E-2
1,487806E-2
1,617530E-2
1,487806E-2
1,066206E-2
1,131067E-2
1,812114E-2
1,455375E-2
6,770361E-3
1,033775E-2
1,779684E-2
1,131067E-2
9,689133E-3
1,487806E-2
1,649960E-2
7,094669E-3
8,391901E-3
1,358083E-2
1,812114E-2
1,098637E-2
8,391901E-3
1,325652E-2
1,163498E-2
8,067593E-3
9,040517E-3
1,585099E-2
1,617530E-2
5,797436E-3
9,040517E-3
1,682391E-2
1,714822E-2
1,325652E-2
1,455375E-2
1,974268E-2
1,325652E-2
1,098637E-2
1,455375E-2
2,233715E-2
1,812114E-2
1,293221E-2
1,552668E-2
2,103992E-2
1,422945E-2
1,455375E-2
1,941838E-2
1,844545E-2
7,418977E-3
1,098637E-2
1,682391E-2
1,974268E-2
1,325652E-2
1,001344E-2
1,455375E-2
1,325652E-2
1,131067E-2
1,293221E-2
1,876976E-2
1,617530E-2
9,040517E-3
1,195929E-2
1,941838E-2
1,422945E-2
1,325652E-2
1,682391E-2
1,812114E-2
1,001344E-2
9,689133E-3
1,325652E-2
1,812114E-2
1,228360E-2
8,067593E-3
1,131067E-2
1,163498E-2
7,094669E-3
7,418977E-3
1,358083E-2
1,195929E-2
1,905739E-3
3,851588E-3
1,001344E-2
1,131067E-2
7,094669E-3
6,770361E-3
1,033775E-2
6,770361E-3
3,851588E-3
7,418977E-3
1,358083E-2
9,689133E-3
4,824512E-3
6,770361E-3
1,260791E-2
7,743285E-3
8,067593E-3
1,358083E-2
1,293221E-2
3,202971E-3
4,824512E-3
1,293221E-2
1,585099E-2
1,066206E-2
8,067593E-3
1,325652E-2
1,033775E-2
7,418977E-3
1,098637E-2
1,812114E-2
1,358083E-2
9,364825E-3
1,293221E-2
2,039130E-2
1,617530E-2
1,325652E-2
1,617530E-2
2,071561E-2
1,163498E-2
1,098637E-2
1,552668E-2
2,136422E-2
1,422945E-2
9,040517E-3
1,325652E-2
1,649960E-2
9,040517E-3
7,094669E-3
1,390514E-2
1,358083E-2
4,824512E-3
7,743285E-3
1,033775E-2
1,163498E-2
7,418977E-3
7,094669E-3
1,228360E-2
8,716209E-3
5,797436E-3
8,067593E-3
1,487806E-2
1,098637E-2
4,500204E-3
8,391901E-3
1,228360E-2
8,067593E-3
8,391901E-3
1,358083E-2
1,293221E-2
3,527280E-3
9,689133E-3
1,552668E-2
1,747253E-2
1,260791E-2
1,163498E-2
1,455375E-2
1,033775E-2
7,743285E-3
1,131067E-2
2,168853E-2
1,260791E-2
4,175896E-3
7,094669E-3
1,228360E-2
6,121744E-3
5,473128E-3
8,391901E-3
1,033775E-2
-4,010948E-5
-1,337342E-3
4,500204E-3
8,391901E-3
3,527280E-3
2,878663E-3
3,527280E-3
4,824512E-3
-6,887257E-4
1,905739E-3
1,195929E-2
1,228360E-2
2,878663E-3
6,121744E-3
1,325652E-2
1,422945E-2
1,131067E-2
1,033775E-2
1,195929E-2
8,391901E-3
7,418977E-3
1,131067E-2
1,909407E-2
1,520237E-2
9,040517E-3
1,228360E-2
1,552668E-2
1,066206E-2
1,066206E-2
1,585099E-2
1,617530E-2
6,121744E-3
1,066206E-2
1,520237E-2
1,617530E-2
1,195929E-2
1,131067E-2
1,455375E-2
1,001344E-2
8,391901E-3
9,364825E-3
1,812114E-2
1,422945E-2
7,418977E-3
1,131067E-2
1,779684E-2
1,358083E-2
1,163498E-2
1,455375E-2
1,909407E-2
1,195929E-2
1,422945E-2
2,006699E-2
2,395869E-2
1,617530E-2
1,422945E-2
1,714822E-2
1,844545E-2
1,487806E-2
1,487806E-2
2,266146E-2
1,941838E-2
1,098637E-2
1,520237E-2
2,331007E-2
1,812114E-2
1,552668E-2
1,714822E-2
2,006699E-2
1,195929E-2
1,293221E-2
1,844545E-2
2,266146E-2
1,812114E-2
1,195929E-2
1,455375E-2
1,552668E-2
1,260791E-2
1,552668E-2
2,039130E-2
2,039130E-2
9,689133E-3
1,033775E-2
1,812114E-2
1,974268E-2
1,487806E-2
1,779684E-2
2,039130E-2
1,520237E-2
1,260791E-2
1,325652E-2
2,039130E-2
1,617530E-2
1,033775E-2
1,487806E-2
2,039130E-2
1,520237E-2
1,358083E-2
1,552668E-2
1,714822E-2
9,689133E-3
1,066206E-2
1,585099E-2
2,103992E-2
1,325652E-2
9,040517E-3
1,325652E-2
1,552668E-2
1,001344E-2
1,228360E-2
2,006699E-2
1,812114E-2
8,067593E-3
1,131067E-2
1,941838E-2
1,812114E-2
1,422945E-2
1,585099E-2
1,747253E-2
1,098637E-2
9,364825E-3
1,131067E-2
2,006699E-2
1,455375E-2
8,067593E-3
1,520237E-2
2,071561E-2
1,390514E-2
1,390514E-2
1,844545E-2
2,006699E-2
8,391901E-3
1,228360E-2
1,941838E-2
2,103992E-2
1,552668E-2
1,455375E-2
1,876976E-2
1,228360E-2
1,163498E-2
1,293221E-2
2,039130E-2
1,422945E-2
1,163498E-2
1,649960E-2
2,460731E-2
2,201284E-2
2,168853E-2
3,044485E-2
4,017409E-2
3,984979E-2
4,957903E-2
7,033475E-2
8,428000E-2
7,811814E-2
6,903752E-2
6,644305E-2
5,930827E-2
5,022765E-2
4,860611E-2
5,184919E-2
4,503872E-2
3,076916E-2
2,785039E-2
2,266146E-2
5,148820E-3
-8,796428E-3
-2,014721E-2
-2,825491E-2
-4,382170E-2
-4,544324E-2
-4,317309E-2
-3,830846E-2
-4,414601E-2
-4,641617E-2
-3,895708E-2
-3,376815E-2
-3,182230E-2
-2,598476E-2
-1,528259E-2
-1,333674E-2
-1,884998E-2
-1,009366E-2
-6,887257E-4
-3,644176E-4
-2,958882E-3
2,841986E-4
4,824512E-3
-1,337342E-3
-4,010948E-5
8,391901E-3
1,422945E-2
9,364825E-3
6,446052E-3
1,066206E-2
1,552668E-2
1,195929E-2
1,195929E-2
1,617530E-2
1,844545E-2
1,098637E-2
1,325652E-2
1,812114E-2
2,331007E-2
1,844545E-2
1,682391E-2
2,039130E-2
2,006699E-2
1,747253E-2
1,941838E-2
2,914762E-2
2,590454E-2
1,909407E-2
2,395869E-2
2,979624E-2
2,752608E-2
2,849900E-2
2,914762E-2
3,174208E-2
2,395869E-2
2,558023E-2
3,141778E-2
3,628240E-2
2,979624E-2
2,752608E-2
2,914762E-2
2,817469E-2
2,331007E-2
2,493161E-2
3,303932E-2
3,044485E-2
2,039130E-2
2,363438E-2
2,849900E-2
2,525592E-2
2,168853E-2
2,493161E-2
2,882331E-2
2,201284E-2
1,941838E-2
2,039130E-2
2,752608E-2
1,909407E-2
1,358083E-2
1,909407E-2
2,071561E-2
1,422945E-2
1,552668E-2
2,006699E-2
2,103992E-2
7,094669E-3
9,040517E-3
1,812114E-2
1,812114E-2
1,358083E-2
1,455375E-2
1,714822E-2
1,195929E-2
1,066206E-2
1,390514E-2
1,844545E-2
1,358083E-2
9,364825E-3
1,195929E-2
1,779684E-2
1,293221E-2
1,260791E-2
1,747253E-2
1,682391E-2
7,094669E-3
9,689133E-3
1,714822E-2
1,747253E-2
1,195929E-2
1,098637E-2
1,617530E-2
1,098637E-2
8,391901E-3
1,422945E-2
2,201284E-2
1,649960E-2
9,689133E-3
1,195929E-2
1,649960E-2
1,293221E-2
1,325652E-2
1,779684E-2
2,071561E-2
1,195929E-2
1,358083E-2
1,909407E-2
2,298577E-2
1,617530E-2
1,585099E-2
1,844545E-2
1,779684E-2
1,552668E-2
1,649960E-2
2,622885E-2
2,298577E-2
1,520237E-2
1,909407E-2
2,558023E-2
1,293221E-2
-4,010948E-5
-6,887257E-4
3,851588E-3
-2,958882E-3
1,905739E-3
2,720177E-2
7,422644E-2
1,251428E-1
1,958420E-1
3,080526E-1
4,546399E-1
6,177668E-1
8,110545E-1
9,988289E-1
1,124985E+0
1,154497E+0
1,112985E+0
1,019909E+0
8,768890E-1
7,273830E-1
6,190641E-1
5,289064E-1
4,179930E-1
2,847024E-1
1,228727E-1
-7,009066E-2
-3,117002E-1
-5,646605E-1
-7,848657E-1
-9,655053E-1
-1,103661E+0
-1,175008E+0
-1,188954E+0
-1,159117E+0
-1,099769E+0
-1,000206E+0
-8,795636E-1
-7,553537E-1
-6,405486E-1
-5,280137E-1
-4,209920E-1
-3,395907E-1
-2,708374E-1
-2,124619E-1
-1,634914E-1
-1,339794E-1
-1,128993E-1
-9,084638E-2
-6,846912E-2
-5,614541E-2
-4,220016E-2
-2,176875E-2
-6,526271E-3
-2,634574E-3
1,520237E-2
3,401224E-2
4,957903E-2
5,736242E-2
6,352428E-2
7,519937E-2
7,746953E-2
8,006399E-2
8,557723E-2
9,790094E-2
9,498216E-2
8,752308E-2
9,238770E-2
9,660370E-2
9,076616E-2
9,076616E-2
9,303631E-2
9,465786E-2
8,395569E-2
7,973968E-2
8,395569E-2
8,752308E-2
7,973968E-2
7,519937E-2
7,519937E-2
7,357783E-2
6,709167E-2
6,676736E-2
7,195629E-2
6,741597E-2
5,606519E-2
5,768673E-2
6,417289E-2
6,222705E-2
5,703812E-2
5,638950E-2
5,865966E-2
5,087626E-2
4,990334E-2
5,249780E-2
5,801104E-2
4,990334E-2
4,309287E-2
4,601164E-2
4,957903E-2
4,568733E-2
4,439010E-2
4,698456E-2
4,406579E-2
3,466086E-2
3,660671E-2
4,049840E-2
4,244425E-2
3,725532E-2
3,563378E-2
3,790394E-2
3,401224E-2
3,012054E-2
3,109347E-2
3,466086E-2
2,687746E-2
1,779684E-2
2,006699E-2
2,525592E-2
2,039130E-2
1,649960E-2
1,909407E-2
1,812114E-2
6,446052E-3
7,094669E-3
9,364825E-3
1,325652E-2
7,094669E-3
4,175896E-3
7,094669E-3
9,364825E-3
5,473128E-3
7,743285E-3
1,649960E-2
1,649960E-2
7,743285E-3
9,040517E-3
1,844545E-2
1,747253E-2
1,487806E-2
1,779684E-2
2,233715E-2
1,455375E-2
1,682391E-2
2,266146E-2
2,785039E-2
2,395869E-2
2,071561E-2
2,460731E-2
2,655315E-2
2,363438E-2
2,525592E-2
3,336362E-2
3,401224E-2
2,395869E-2
2,590454E-2
3,174208E-2
3,174208E-2
2,914762E-2
2,979624E-2
3,076916E-2
2,558023E-2
2,233715E-2
2,590454E-2
3,271501E-2
2,525592E-2
2,071561E-2
2,460731E-2
2,947193E-2
2,266146E-2
2,558023E-2
3,076916E-2
3,271501E-2
2,233715E-2
2,558023E-2
3,336362E-2
3,271501E-2
2,785039E-2
2,947193E-2
3,303932E-2
2,687746E-2
2,363438E-2
2,525592E-2
3,401224E-2
2,849900E-2
2,071561E-2
2,558023E-2
3,109347E-2
2,622885E-2
2,460731E-2
2,849900E-2
3,044485E-2
2,201284E-2
2,168853E-2
2,525592E-2
3,174208E-2
2,493161E-2
2,201284E-2
2,428300E-2
2,655315E-2
2,103992E-2
2,168853E-2
2,687746E-2
2,590454E-2
1,585099E-2
1,844545E-2
2,331007E-2
2,103992E-2
1,779684E-2
1,812114E-2
2,363438E-2
1,714822E-2
1,649960E-2
2,136422E-2
2,785039E-2
2,103992E-2
1,422945E-2
1,779684E-2
2,298577E-2
1,876976E-2
1,909407E-2
2,233715E-2
2,266146E-2
1,228360E-2
1,487806E-2
2,006699E-2
2,363438E-2
1,682391E-2
1,520237E-2
1,649960E-2
1,520237E-2
9,364825E-3
1,195929E-2
1,941838E-2
1,844545E-2
7,743285E-3
9,040517E-3
1,552668E-2
1,487806E-2
1,033775E-2
1,098637E-2
1,487806E-2
7,094669E-3
3,851588E-3
6,446052E-3
1,585099E-2
1,195929E-2
2,554355E-3
5,797436E-3
1,131067E-2
5,797436E-3
5,473128E-3
1,195929E-2
1,163498E-2
1,905739E-3
5,148820E-3
9,364825E-3
1,066206E-2
4,824512E-3
-4,010948E-5
1,581431E-3
-1,337342E-3
-8,472120E-3
-5,229039E-3
1,905739E-3
-3,283190E-3
-1,106658E-2
-8,147812E-3
-3,283190E-3
-9,120736E-3
-1,009366E-2
-6,201963E-3
-5,229039E-3
-1,430967E-2
-1,268813E-2
-6,850580E-3
-3,644176E-4
-5,553347E-3
-6,526271E-3
-2,958882E-3
-6,887257E-4
-5,553347E-3
-2,310266E-3
5,797436E-3
2,878663E-3
-3,931807E-3
-1,013034E-3
5,473128E-3
8,067593E-3
4,824512E-3
7,418977E-3
1,033775E-2
4,175896E-3
2,554355E-3
7,094669E-3
1,422945E-2
1,033775E-2
4,175896E-3
6,770361E-3
1,228360E-2
6,446052E-3
5,797436E-3
1,098637E-2
1,260791E-2
4,175896E-3
6,121744E-3
1,066206E-2
1,552668E-2
1,001344E-2
8,391901E-3
1,033775E-2
1,098637E-2
6,770361E-3
1,066206E-2
1,747253E-2
1,455375E-2
6,446052E-3
8,716209E-3
1,520237E-2
1,293221E-2
9,364825E-3
1,228360E-2
1,617530E-2
7,418977E-3
6,446052E-3
1,195929E-2
1,779684E-2
8,716209E-3
9,328148E-4
6,770361E-3
1,066206E-2
7,743285E-3
7,743285E-3
1,358083E-2
1,066206E-2
-2,310266E-3
1,581431E-3
1,228360E-2
1,195929E-2
4,500204E-3
4,824512E-3
6,770361E-3
2,878663E-3
1,581431E-3
5,148820E-3
9,689133E-3
3,851588E-3
-1,661650E-3
1,581431E-3
5,797436E-3
2,841986E-4
-6,887257E-4
-6,887257E-4
-3,644176E-4
-1,236382E-2
-1,074228E-2
-4,256115E-3
-1,013034E-3
-6,201963E-3
-7,499196E-3
-6,201963E-3
-7,174888E-3
-8,796428E-3
-6,201963E-3
3,527280E-3
5,473128E-3
-6,887257E-4
6,446052E-3
1,844545E-2
2,266146E-2
2,622885E-2
3,303932E-2
4,147133E-2
4,082271E-2
4,244425E-2
5,217349E-2
6,547013E-2
6,319997E-2
5,995689E-2
6,838890E-2
7,422644E-2
7,130767E-2
7,195629E-2
7,779383E-2
7,649660E-2
6,287566E-2
6,482151E-2
6,871321E-2
6,936182E-2
6,092981E-2
5,736242E-2
5,736242E-2
4,828180E-2
4,341718E-2
4,082271E-2
4,471441E-2
3,660671E-2
2,460731E-2
2,558023E-2
2,914762E-2
2,103992E-2
1,812114E-2
2,103992E-2
2,168853E-2
8,391901E-3
8,067593E-3
1,163498E-2
1,747253E-2
7,743285E-3
5,148820E-3
8,391901E-3
1,257123E-3
-1,106658E-2
-1,074228E-2
-4,256115E-3
-6,850580E-3
-1,268813E-2
-9,445044E-3
-4,580423E-3
-1,106658E-2
-1,333674E-2
-1,171520E-2
-1,106658E-2
-2,209306E-2
-1,560690E-2
-7,823504E-3
-3,283190E-3
-6,201963E-3
-6,526271E-3
-3,644176E-4
4,175896E-3
9,328148E-4
5,797436E-3
1,585099E-2
1,520237E-2
9,364825E-3
1,293221E-2
2,039130E-2
2,006699E-2
1,585099E-2
1,747253E-2
2,136422E-2
1,682391E-2
1,487806E-2
1,941838E-2
2,655315E-2
2,136422E-2
1,552668E-2
1,714822E-2
2,136422E-2
1,779684E-2
1,617530E-2
2,363438E-2
2,395869E-2
1,033775E-2
1,293221E-2
2,006699E-2
2,298577E-2
1,617530E-2
1,487806E-2
1,779684E-2
1,455375E-2
1,195929E-2
1,358083E-2
2,201284E-2
1,714822E-2
1,228360E-2
1,422945E-2
2,039130E-2
1,552668E-2
1,585099E-2
2,071561E-2
2,363438E-2
1,358083E-2
1,682391E-2
2,298577E-2
2,752608E-2
2,136422E-2
1,422945E-2
2,878663E-3
-1,661650E-3
-3,283190E-3
2,230047E-3
1,066206E-2
3,527280E-3
-8,147812E-3
-5,553347E-3
-2,310266E-3
-6,850580E-3
-9,769352E-3
-7,174888E-3
-3,283190E-3
-7,499196E-3
-5,877655E-3
2,841986E-4
9,364825E-3
7,094669E-3
4,500204E-3
1,163498E-2
1,649960E-2
1,358083E-2
1,293221E-2
1,909407E-2
2,233715E-2
1,293221E-2
1,682391E-2
2,331007E-2
2,590454E-2
1,941838E-2
1,876976E-2
2,168853E-2
1,747253E-2
1,520237E-2
1,682391E-2
2,363438E-2
1,909407E-2
1,066206E-2
1,260791E-2
1,779684E-2
1,293221E-2
1,390514E-2
1,487806E-2
1,617530E-2
7,094669E-3
6,121744E-3
1,228360E-2
1,812114E-2
1,195929E-2
9,364825E-3
1,293221E-2
1,487806E-2
1,163498E-2
1,260791E-2
1,909407E-2
1,812114E-2
1,033775E-2
1,195929E-2
1,974268E-2
1,812114E-2
1,390514E-2
1,487806E-2
1,844545E-2
1,228360E-2
1,033775E-2
1,585099E-2
2,298577E-2
1,682391E-2
1,033775E-2
1,520237E-2
2,103992E-2
1,390514E-2
1,552668E-2
2,168853E-2
2,363438E-2
1,552668E-2
1,649960E-2
2,136422E-2
2,493161E-2
1,909407E-2
1,779684E-2
2,168853E-2
2,266146E-2
2,039130E-2
2,103992E-2
2,525592E-2
2,428300E-2
1,649960E-2
1,747253E-2
2,363438E-2
2,363438E-2
2,136422E-2
2,168853E-2
2,428300E-2
1,779684E-2
1,812114E-2
2,039130E-2
2,622885E-2
2,168853E-2
1,520237E-2
1,844545E-2
2,168853E-2
1,617530E-2
1,520237E-2
2,266146E-2
2,395869E-2
1,325652E-2
1,520237E-2
2,136422E-2
2,298577E-2
1,682391E-2
1,520237E-2
2,103992E-2
1,649960E-2
1,358083E-2
1,844545E-2
2,655315E-2
1,909407E-2
1,325652E-2
1,422945E-2
2,039130E-2
1,682391E-2
1,714822E-2
2,168853E-2
2,071561E-2
9,689133E-3
1,131067E-2
1,941838E-2
2,233715E-2
1,682391E-2
1,422945E-2
1,390514E-2
1,131067E-2
7,418977E-3
1,066206E-2
1,876976E-2
1,520237E-2
6,121744E-3
9,040517E-3
1,617530E-2
1,033775E-2
1,131067E-2
1,520237E-2
1,779684E-2
8,391901E-3
9,689133E-3
1,552668E-2
1,941838E-2
1,455375E-2
1,293221E-2
1,682391E-2
1,552668E-2
1,195929E-2
1,520237E-2
2,266146E-2
2,103992E-2
1,195929E-2
1,520237E-2
2,201284E-2
1,844545E-2
1,682391E-2
2,006699E-2
2,428300E-2
1,779684E-2
1,617530E-2
2,039130E-2
2,558023E-2
1,876976E-2
1,455375E-2
1,649960E-2
2,168853E-2
1,649960E-2
1,844545E-2
2,395869E-2
2,233715E-2
1,422945E-2
1,163498E-2
1,649960E-2
1,844545E-2
1,422945E-2
1,455375E-2
1,909407E-2
1,325652E-2
1,293221E-2
1,552668E-2
2,331007E-2
1,747253E-2
1,163498E-2
1,487806E-2
2,039130E-2
1,617530E-2
1,325652E-2
1,844545E-2
2,039130E-2
1,163498E-2
1,520237E-2
2,103992E-2
2,395869E-2
2,006699E-2
1,617530E-2
1,812114E-2
1,876976E-2
1,552668E-2
1,714822E-2
2,622885E-2
2,298577E-2
1,390514E-2
1,812114E-2
2,331007E-2
2,233715E-2
2,136422E-2
2,201284E-2
2,493161E-2
1,390514E-2
8,716209E-3
1,552668E-2
2,136422E-2
1,390514E-2
7,743285E-3
1,228360E-2
1,617530E-2
1,228360E-2
1,195929E-2
1,422945E-2
7,743285E-3
-8,796428E-3
-6,201963E-3
3,527280E-3
7,094669E-3
3,202971E-3
2,230047E-3
5,148820E-3
6,085067E-4
-3,283190E-3
-6,887257E-4
7,418977E-3
3,202971E-3
-3,283190E-3
1,581431E-3
1,195929E-2
1,033775E-2
1,033775E-2
1,195929E-2
1,552668E-2
1,066206E-2
1,260791E-2
1,844545E-2
2,590454E-2
2,168853E-2
1,487806E-2
1,747253E-2
2,233715E-2
1,747253E-2
1,520237E-2
1,974268E-2
1,844545E-2
1,001344E-2
1,487806E-2
1,941838E-2
1,812114E-2
1,260791E-2
1,520237E-2
1,714822E-2
1,260791E-2
1,228360E-2
1,455375E-2
2,201284E-2
1,649960E-2
9,040517E-3
1,487806E-2
2,266146E-2
1,617530E-2
1,779684E-2
2,136422E-2
2,460731E-2
1,520237E-2
1,682391E-2
2,071561E-2
2,493161E-2
1,779684E-2
1,682391E-2
1,909407E-2
1,779684E-2
1,520237E-2
1,812114E-2
2,655315E-2
2,428300E-2
1,422945E-2
1,585099E-2
2,168853E-2
2,298577E-2
1,585099E-2
1,812114E-2
2,298577E-2
1,455375E-2
1,455375E-2
1,747253E-2
2,103992E-2
1,714822E-2
1,228360E-2
1,358083E-2
1,747253E-2
1,131067E-2
1,358083E-2
2,103992E-2
2,006699E-2
8,391901E-3
9,364825E-3
1,552668E-2
1,812114E-2
1,422945E-2
1,163498E-2
1,390514E-2
7,418977E-3
5,797436E-3
9,040517E-3
1,422945E-2
6,446052E-3
-1,337342E-3
-4,580423E-3
-1,949860E-2
-4,674048E-2
-5,549679E-2
-5,160510E-2
-5,030786E-2
-6,392880E-2
-6,522604E-2
-6,425311E-2
-6,782050E-2
-7,625251E-2
-7,917128E-2
-7,527959E-2
-7,787405E-2
-7,690113E-2
-6,782050E-2
-5,063217E-2
-4,641617E-2
-4,447032E-2
-2,955215E-2
-1,106658E-2
-7,174888E-3
2,554355E-3
1,066206E-2
1,974268E-2
1,649960E-2
2,233715E-2
3,206639E-2
4,147133E-2
3,563378E-2
3,466086E-2
4,211994E-2
4,276856E-2
4,244425E-2
4,536302E-2
5,671381E-2
5,444365E-2
4,536302E-2
5,055195E-2
5,768673E-2
5,347073E-2
5,087626E-2
5,476796E-2
5,963258E-2
4,990334E-2
5,055195E-2
5,347073E-2
5,930827E-2
5,184919E-2
4,828180E-2
4,990334E-2
5,249780E-2
4,698456E-2
4,893041E-2
5,541658E-2
5,087626E-2
4,244425E-2
4,406579E-2
5,022765E-2
5,184919E-2
4,633595E-2
4,374148E-2
4,730887E-2
4,017409E-2
3,790394E-2
4,147133E-2
4,893041E-2
4,179564E-2
3,433655E-2
3,660671E-2
4,114702E-2
3,628240E-2
3,433655E-2
3,855255E-2
3,790394E-2
2,687746E-2
2,914762E-2
3,725532E-2
3,660671E-2
3,141778E-2
2,720177E-2
3,109347E-2
2,882331E-2
2,395869E-2
2,525592E-2
3,239070E-2
2,785039E-2
1,941838E-2
2,233715E-2
2,655315E-2
2,590454E-2
2,233715E-2
2,298577E-2
2,525592E-2
1,617530E-2
1,552668E-2
2,168853E-2
2,590454E-2
1,876976E-2
1,358083E-2
1,649960E-2
1,747253E-2
1,260791E-2
1,552668E-2
2,071561E-2
1,747253E-2
8,067593E-3
1,033775E-2
1,812114E-2
1,552668E-2
1,066206E-2
1,195929E-2
1,358083E-2
7,094669E-3
7,094669E-3
1,098637E-2
1,682391E-2
1,001344E-2
4,175896E-3
7,743285E-3
1,195929E-2
7,743285E-3
8,716209E-3
1,390514E-2
1,390514E-2
8,716209E-3
1,293221E-2
2,233715E-2
3,206639E-2
2,590454E-2
3,012054E-2
4,147133E-2
4,893041E-2
5,379503E-2
7,130767E-2
9,498216E-2
9,400924E-2
8,006399E-2
7,746953E-2
7,746953E-2
6,936182E-2
6,644305E-2
6,482151E-2
5,930827E-2
4,471441E-2
4,147133E-2
3,725532E-2
3,076916E-2
1,163498E-2
-4,904731E-3
-1,333674E-2
-2,014721E-2
-3,052507E-2
-3,020076E-2
-2,047152E-2
-2,047152E-2
-2,501183E-2
-1,625551E-2
-4,904731E-3
2,841986E-4
2,878663E-3
1,131067E-2
2,168853E-2
1,876976E-2
2,363438E-2
3,303932E-2
4,276856E-2
4,049840E-2
3,920117E-2
4,601164E-2
5,184919E-2
5,152488E-2
5,444365E-2
6,319997E-2
6,449720E-2
5,606519E-2
6,287566E-2
7,292921E-2
7,357783E-2
7,292921E-2
7,487506E-2
7,941537E-2
7,519937E-2
7,519937E-2
7,941537E-2
8,719877E-2
7,941537E-2
7,487506E-2
8,038830E-2
8,492861E-2
7,941537E-2
8,136122E-2
8,622584E-2
8,655015E-2
7,584799E-2
7,909107E-2
8,655015E-2
8,590154E-2
8,006399E-2
8,168553E-2
8,071261E-2
7,714522E-2
7,357783E-2
7,649660E-2
8,330707E-2
8,103691E-2
7,325352E-2
7,552368E-2
7,909107E-2
7,163198E-2
7,065906E-2
7,584799E-2
7,682091E-2
6,644305E-2
6,903752E-2
7,357783E-2
7,552368E-2
6,741597E-2
6,611874E-2
6,547013E-2
6,222705E-2
5,898396E-2
6,060550E-2
6,676736E-2
6,352428E-2
5,217349E-2
5,379503E-2
5,768673E-2
5,314642E-2
4,666026E-2
5,022765E-2
5,152488E-2
4,147133E-2
4,147133E-2
4,406579E-2
4,763318E-2
4,017409E-2
3,530947E-2
3,466086E-2
3,725532E-2
3,109347E-2
3,076916E-2
3,466086E-2
3,044485E-2
2,168853E-2
2,558023E-2
2,947193E-2
2,849900E-2
2,201284E-2
1,909407E-2
2,136422E-2
1,585099E-2
1,098637E-2
1,390514E-2
2,071561E-2
1,163498E-2
3,851588E-3
6,121744E-3
9,040517E-3
-3,644176E-4
-1,013034E-3
2,878663E-3
2,230047E-3
-1,009366E-2
-8,147812E-3
-9,445044E-3
-1,560690E-2
-1,820136E-2
-1,657982E-2
-1,398536E-2
-1,398536E-2
8,067593E-3
5,638950E-2
1,180080E-1
1,789780E-1
2,853510E-1
4,351814E-1
6,054431E-1
7,721375E-1
9,229408E-1
1,023801E+0
1,064988E+0
1,024774E+0
9,206706E-1
7,795966E-1
6,537650E-1
5,561483E-1
4,679365E-1
3,644822E-1
2,263269E-1
6,222705E-2
-1,258717E-1
-3,373205E-1
-5,669307E-1
-7,796768E-1
-9,421551E-1
-1,053068E+0
-1,123119E+0
-1,139010E+0
-1,107877E+0
-1,042366E+0
-9,606407E-1
-8,549162E-1
-7,371924E-1
-6,197929E-1
-5,234734E-1
-4,414234E-1
-3,905071E-1
-3,554818E-1
-3,152676E-1
-2,718103E-1
-2,309475E-1
-2,131105E-1
-2,069487E-1
-1,962465E-1
-1,813283E-1
-1,754908E-1
-1,690046E-1
-1,531135E-1
-1,330064E-1
-1,219800E-1
-9,765685E-2
-7,073927E-2
-4,447032E-2
-2,922784E-2
-1,333674E-2
9,040517E-3
2,817469E-2
3,498517E-2
4,698456E-2
6,352428E-2
6,936182E-2
6,709167E-2
7,519937E-2
8,460430E-2
8,363138E-2
8,103691E-2
8,655015E-2
9,433355E-2
9,011754E-2
8,979323E-2
9,238770E-2
9,919817E-2
9,433355E-2
8,817169E-2
8,849600E-2
9,271201E-2
8,817169E-2
8,817169E-2
9,303631E-2
9,238770E-2
7,941537E-2
8,168553E-2
8,622584E-2
8,655015E-2
8,071261E-2
7,746953E-2
7,973968E-2
7,519937E-2
6,644305E-2
6,871321E-2
7,519937E-2
6,774028E-2
5,833535E-2
5,963258E-2
6,092981E-2
5,411934E-2
5,249780E-2
5,282211E-2
5,184919E-2
3,952548E-2
3,725532E-2
4,017409E-2
4,244425E-2
3,368793E-2
2,882331E-2
3,076916E-2
2,947193E-2
2,525592E-2
2,590454E-2
3,174208E-2
3,044485E-2
2,201284E-2
2,493161E-2
3,109347E-2
2,914762E-2
2,622885E-2
2,655315E-2
2,979624E-2
2,720177E-2
2,331007E-2
2,785039E-2
3,530947E-2
2,720177E-2
2,103992E-2
2,395869E-2
2,752608E-2
2,363438E-2
2,298577E-2
2,655315E-2
2,720177E-2
1,941838E-2
2,039130E-2
2,428300E-2
2,687746E-2
2,168853E-2
2,039130E-2
2,298577E-2
2,266146E-2
1,876976E-2
1,974268E-2
2,785039E-2
2,460731E-2
1,585099E-2
1,844545E-2
2,590454E-2
2,266146E-2
1,876976E-2
2,298577E-2
2,558023E-2
1,747253E-2
1,585099E-2
2,006699E-2
2,428300E-2
1,779684E-2
1,520237E-2
1,747253E-2
1,747253E-2
1,455375E-2
1,552668E-2
2,201284E-2
2,136422E-2
1,195929E-2
1,585099E-2
2,168853E-2
1,909407E-2
1,747253E-2
2,006699E-2
2,331007E-2
1,617530E-2
1,779684E-2
2,071561E-2
2,590454E-2
1,974268E-2
1,617530E-2
2,006699E-2
1,909407E-2
1,293221E-2
1,714822E-2
2,525592E-2
2,395869E-2
1,520237E-2
1,714822E-2
2,298577E-2
2,331007E-2
2,006699E-2
2,266146E-2
2,622885E-2
1,909407E-2
1,812114E-2
2,168853E-2
2,687746E-2
2,460731E-2
1,812114E-2
2,006699E-2
2,882331E-2
2,071561E-2
1,909407E-2
2,363438E-2
2,460731E-2
1,520237E-2
1,617530E-2
2,266146E-2
2,460731E-2
1,617530E-2
1,455375E-2
1,974268E-2
1,844545E-2
1,390514E-2
1,487806E-2
2,103992E-2
1,812114E-2
9,364825E-3
1,066206E-2
1,844545E-2
1,747253E-2
1,228360E-2
1,390514E-2
1,585099E-2
6,446052E-3
7,743285E-3
1,260791E-2
1,812114E-2
1,001344E-2
6,446052E-3
1,066206E-2
1,455375E-2
8,391901E-3
9,689133E-3
1,455375E-2
1,422945E-2
6,446052E-3
1,001344E-2
1,325652E-2
1,617530E-2
1,066206E-2
1,163498E-2
1,520237E-2
9,689133E-3
5,797436E-3
8,716209E-3
1,812114E-2
1,293221E-2
6,446052E-3
8,716209E-3
1,455375E-2
8,391901E-3
6,446052E-3
1,228360E-2
1,293221E-2
1,905739E-3
2,554355E-3
7,094669E-3
1,066206E-2
3,527280E-3
1,905739E-3
6,121744E-3
4,175896E-3
2,841986E-4
-4,010948E-5
6,446052E-3
2,230047E-3
-4,904731E-3
6,085067E-4
7,094669E-3
5,148820E-3
2,878663E-3
5,473128E-3
8,716209E-3
-6,887257E-4
6,085067E-4
7,418977E-3
1,098637E-2
3,202971E-3
-4,010948E-5
4,824512E-3
5,797436E-3
-6,887257E-4
-4,010948E-5
5,797436E-3
3,202971E-3
-4,256115E-3
-2,958882E-3
2,554355E-3
3,527280E-3
-4,010948E-5
2,841986E-4
4,500204E-3
-2,958882E-3
-5,553347E-3
2,841986E-4
6,770361E-3
2,554355E-3
-3,607499E-3
-3,644176E-4
5,473128E-3
1,257123E-3
9,328148E-4
5,473128E-3
5,797436E-3
-2,634574E-3
-1,337342E-3
3,527280E-3
6,770361E-3
1,905739E-3
-1,013034E-3
6,085067E-4
2,878663E-3
-2,958882E-3
-1,013034E-3
7,743285E-3
3,851588E-3
-5,553347E-3
-3,607499E-3
2,554355E-3
3,527280E-3
-6,887257E-4
2,841986E-4
4,500204E-3
-3,607499E-3
-4,256115E-3
-1,985958E-3
2,878663E-3
-4,256115E-3
-7,823504E-3
-5,229039E-3
-6,887257E-4
-7,823504E-3
-7,174888E-3
-3,644176E-4
-6,887257E-4
-1,366105E-2
-1,041797E-2
-3,607499E-3
-3,283190E-3
-8,472120E-3
-9,120736E-3
-4,904731E-3
-8,472120E-3
-2,014721E-2
-4,998356E-2
-7,203651E-2
-8,825191E-2
-9,603531E-2
-9,181930E-2
-8,792760E-2
-9,538669E-2
-1,047916E-1
-1,093319E-1
-1,161424E-1
-1,294390E-1
-1,294390E-1
-1,210070E-1
-1,070618E-1
-9,895408E-2
-8,825191E-2
-7,106358E-2
-5,290233E-2
-3,798416E-2
-1,949860E-2
7,094669E-3
1,974268E-2
2,395869E-2
4,082271E-2
5,574088E-2
6,190274E-2
6,774028E-2
7,941537E-2
8,914462E-2
8,849600E-2
9,109047E-2
1,004954E-1
1,095760E-1
1,037385E-1
1,014683E-1
1,056843E-1
1,063329E-1
9,952248E-2
1,021169E-1
1,069816E-1
1,034142E-1
9,076616E-2
8,979323E-2
9,498216E-2
9,076616E-2
8,233415E-2
6,903752E-2
6,579443E-2
5,638950E-2
5,347073E-2
5,606519E-2
6,125412E-2
5,249780E-2
4,082271E-2
4,147133E-2
4,374148E-2
3,563378E-2
3,303932E-2
3,757963E-2
3,757963E-2
2,882331E-2
3,141778E-2
3,855255E-2
4,341718E-2
3,563378E-2
3,498517E-2
4,049840E-2
3,563378E-2
3,174208E-2
3,466086E-2
4,114702E-2
3,563378E-2
2,655315E-2
3,076916E-2
3,563378E-2
2,882331E-2
2,622885E-2
3,141778E-2
3,141778E-2
2,071561E-2
2,039130E-2
2,655315E-2
3,109347E-2
2,493161E-2
2,006699E-2
2,266146E-2
2,460731E-2
1,876976E-2
1,909407E-2
2,622885E-2
2,168853E-2
1,228360E-2
1,649960E-2
2,103992E-2
2,071561E-2
1,487806E-2
1,552668E-2
1,714822E-2
1,066206E-2
7,743285E-3
1,293221E-2
1,812114E-2
1,066206E-2
6,770361E-3
1,131067E-2
1,228360E-2
8,067593E-3
8,067593E-3
1,260791E-2
1,195929E-2
2,841986E-4
4,500204E-3
1,066206E-2
1,131067E-2
7,418977E-3
9,040517E-3
1,228360E-2
7,418977E-3
5,797436E-3
9,040517E-3
1,649960E-2
1,228360E-2
6,121744E-3
9,364825E-3
1,325652E-2
7,094669E-3
8,391901E-3
1,293221E-2
9,364825E-3
-1,013034E-3
9,328148E-4
3,527280E-3
-4,010948E-5
-2,014721E-2
-4,803771E-2
-6,555034E-2
-7,690113E-2
-8,144144E-2
-7,949559E-2
-7,430666E-2
-8,209006E-2
-9,895408E-2
-1,021972E-1
-9,798115E-2
-1,054402E-1
-1,060889E-1
-9,862977E-2
-9,019776E-2
-8,695468E-2
-7,527959E-2
-5,711833E-2
-3,895708E-2
-3,441677E-2
-2,533614E-2
-1,203951E-2
-3,644176E-4
6,085067E-4
7,743285E-3
2,298577E-2
2,428300E-2
2,006699E-2
2,785039E-2
3,920117E-2
4,017409E-2
3,757963E-2
4,179564E-2
4,730887E-2
4,147133E-2
4,601164E-2
5,314642E-2
5,833535E-2
5,184919E-2
4,860611E-2
5,120057E-2
5,509227E-2
5,152488E-2
5,120057E-2
5,930827E-2
5,768673E-2
4,601164E-2
4,763318E-2
5,379503E-2
5,379503E-2
4,990334E-2
5,087626E-2
5,314642E-2
4,341718E-2
4,341718E-2
4,374148E-2
4,147133E-2
3,401224E-2
2,979624E-2
3,433655E-2
3,595809E-2
3,271501E-2
3,076916E-2
3,433655E-2
3,336362E-2
2,071561E-2
2,103992E-2
2,687746E-2
2,849900E-2
2,331007E-2
2,428300E-2
2,882331E-2
2,687746E-2
2,590454E-2
2,947193E-2
3,855255E-2
3,141778E-2
2,201284E-2
2,655315E-2
3,239070E-2
2,687746E-2
2,817469E-2
3,271501E-2
3,336362E-2
2,395869E-2
2,525592E-2
3,109347E-2
3,174208E-2
2,525592E-2
2,233715E-2
2,395869E-2
2,298577E-2
2,136422E-2
2,428300E-2
3,044485E-2
2,785039E-2
1,812114E-2
1,909407E-2
2,525592E-2
1,909407E-2
1,844545E-2
2,201284E-2
2,363438E-2
1,585099E-2
1,617530E-2
2,103992E-2
2,590454E-2
1,812114E-2
1,293221E-2
1,714822E-2
2,039130E-2
1,422945E-2
1,682391E-2
2,363438E-2
2,266146E-2
1,390514E-2
1,422945E-2
1,876976E-2
1,779684E-2
1,487806E-2
1,812114E-2
2,006699E-2
1,260791E-2
1,163498E-2
1,649960E-2
2,493161E-2
1,844545E-2
1,260791E-2
1,585099E-2
2,363438E-2
2,071561E-2
2,136422E-2
2,331007E-2
2,039130E-2
1,325652E-2
1,682391E-2
2,266146E-2
2,493161E-2
1,941838E-2
1,812114E-2
2,136422E-2
1,714822E-2
1,585099E-2
1,876976E-2
2,331007E-2
1,812114E-2
1,260791E-2
1,682391E-2
2,233715E-2
1,682391E-2
1,617530E-2
2,103992E-2
2,298577E-2
1,195929E-2
1,617530E-2
2,460731E-2
2,655315E-2
2,136422E-2
1,909407E-2
2,363438E-2
2,298577E-2
1,974268E-2
2,136422E-2
3,109347E-2
2,720177E-2
1,714822E-2
1,747253E-2
2,298577E-2
2,168853E-2
2,168853E-2
2,460731E-2
2,752608E-2
1,941838E-2
1,812114E-2
2,006699E-2
2,395869E-2
1,779684E-2
1,487806E-2
1,617530E-2
1,487806E-2
1,293221E-2
1,649960E-2
2,266146E-2
2,428300E-2
1,131067E-2
1,098637E-2
1,812114E-2
1,617530E-2
1,293221E-2
1,098637E-2
1,293221E-2
8,391901E-3
5,148820E-3
8,716209E-3
1,455375E-2
6,121744E-3
6,085067E-4
2,230047E-3
4,824512E-3
-1,337342E-3
-1,013034E-3
7,418977E-3
1,033775E-2
2,554355E-3
4,500204E-3
1,001344E-2
1,487806E-2
1,001344E-2
9,364825E-3
1,617530E-2
1,390514E-2
1,293221E-2
1,455375E-2
1,909407E-2
1,812114E-2
1,033775E-2
1,617530E-2
2,395869E-2
1,844545E-2
1,812114E-2
2,201284E-2
2,103992E-2
1,033775E-2
1,163498E-2
1,617530E-2
1,974268E-2
1,520237E-2
1,455375E-2
1,909407E-2
1,941838E-2
1,487806E-2
1,747253E-2
2,493161E-2
2,103992E-2
1,455375E-2
1,812114E-2
2,655315E-2
2,525592E-2
2,298577E-2
2,363438E-2
2,655315E-2
1,941838E-2
1,779684E-2
2,039130E-2
2,752608E-2
2,266146E-2
1,812114E-2
2,298577E-2
2,752608E-2
2,006699E-2
1,812114E-2
2,331007E-2
2,168853E-2
1,163498E-2
1,455375E-2
2,103992E-2
2,201284E-2
1,779684E-2
1,747253E-2
2,136422E-2
1,585099E-2
1,293221E-2
1,487806E-2
2,168853E-2
1,812114E-2
1,195929E-2
1,131067E-2
1,617530E-2
1,293221E-2
1,195929E-2
1,617530E-2
1,844545E-2
1,001344E-2
1,033775E-2
1,649960E-2
1,941838E-2
1,422945E-2
1,066206E-2
1,358083E-2
1,649960E-2
1,098637E-2
1,260791E-2
2,006699E-2
1,293221E-2
1,257123E-3
3,527280E-3
9,364825E-3
6,770361E-3
3,527280E-3
5,797436E-3
7,743285E-3
-1,985958E-3
-5,553347E-3
-1,337342E-3
5,473128E-3
-2,310266E-3
-9,120736E-3
-5,877655E-3
-2,634574E-3
-6,526271E-3
-6,201963E-3
2,554355E-3
5,473128E-3
-6,850580E-3
-3,931807E-3
2,554355E-3
5,473128E-3
2,230047E-3
2,230047E-3
3,202971E-3
-4,010948E-5
-1,661650E-3
3,202971E-3
1,195929E-2
7,418977E-3
1,257123E-3
9,328148E-4
-2,958882E-3
-2,598476E-2
-4,090293E-2
-4,414601E-2
-4,576755E-2
-5,419956E-2
-5,776695E-2
-5,841557E-2
-6,068572E-2
-7,365805E-2
-7,884698E-2
-7,787405E-2
-8,079283E-2
-8,209006E-2
-7,430666E-2
-5,971280E-2
-5,679403E-2
-5,517249E-2
-4,284878E-2
-2,695768E-2
-2,176875E-2
-1,333674E-2
-1,013034E-3
8,716209E-3
6,446052E-3
1,195929E-2
2,201284E-2
3,271501E-2
3,141778E-2
3,076916E-2
3,660671E-2
3,920117E-2
3,271501E-2
3,271501E-2
4,147133E-2
4,211994E-2
3,563378E-2
3,920117E-2
4,601164E-2
4,439010E-2
4,276856E-2
4,244425E-2
4,439010E-2
3,693101E-2
3,530947E-2
3,822825E-2
4,633595E-2
4,341718E-2
3,660671E-2
3,984979E-2
4,374148E-2
3,920117E-2
4,114702E-2
4,374148E-2
4,503872E-2
3,498517E-2
3,693101E-2
4,082271E-2
4,114702E-2
3,855255E-2
3,952548E-2
4,017409E-2
3,628240E-2
3,303932E-2
3,498517E-2
4,211994E-2
3,401224E-2
2,687746E-2
2,947193E-2
3,401224E-2
3,012054E-2
2,914762E-2
3,336362E-2
3,466086E-2
2,525592E-2
2,720177E-2
3,271501E-2
3,466086E-2
2,460731E-2
2,168853E-2
2,460731E-2
2,331007E-2
2,006699E-2
2,460731E-2
3,239070E-2
2,914762E-2
2,103992E-2
2,363438E-2
2,817469E-2
2,331007E-2
2,298577E-2
2,785039E-2
3,012054E-2
1,909407E-2
1,941838E-2
2,525592E-2
3,012054E-2
2,428300E-2
2,168853E-2
2,752608E-2
2,428300E-2
1,876976E-2
1,779684E-2
2,493161E-2
2,201284E-2
1,358083E-2
1,617530E-2
2,331007E-2
1,844545E-2
1,812114E-2
2,201284E-2
2,331007E-2
1,325652E-2
1,552668E-2
2,201284E-2
2,363438E-2
1,585099E-2
1,358083E-2
1,779684E-2
1,682391E-2
1,358083E-2
1,585099E-2
2,395869E-2
1,844545E-2
1,098637E-2
1,260791E-2
1,617530E-2
1,195929E-2
1,228360E-2
1,487806E-2
1,714822E-2
8,067593E-3
1,033775E-2
1,682391E-2
2,136422E-2
1,325652E-2
9,689133E-3
1,487806E-2
1,617530E-2
1,358083E-2
1,455375E-2
2,331007E-2
2,136422E-2
1,001344E-2
1,098637E-2
1,812114E-2
1,422945E-2
1,163498E-2
1,293221E-2
1,228360E-2
5,148820E-3
1,066206E-2
1,617530E-2
2,428300E-2
2,071561E-2
1,844545E-2
2,395869E-2
3,433655E-2
3,984979E-2
4,828180E-2
6,968613E-2
8,363138E-2
7,909107E-2
7,876676E-2
7,876676E-2
7,487506E-2
6,319997E-2
6,125412E-2
6,060550E-2
4,860611E-2
4,147133E-2
3,790394E-2
3,368793E-2
1,552668E-2
-6,887257E-4
-1,366105E-2
-2,339029E-2
-3,798416E-2
-4,284878E-2
-3,895708E-2
-3,798416E-2
-4,771340E-2
-4,349739E-2
-3,441677E-2
-2,955215E-2
-2,857922E-2
-2,468752E-2
-1,593121E-2
-1,528259E-2
-1,722844E-2
-1,236382E-2
-1,013034E-3
-2,634574E-3
-8,472120E-3
-2,958882E-3
2,878663E-3
1,581431E-3
-4,010948E-5
3,851588E-3
9,364825E-3
1,257123E-3
3,851588E-3
1,163498E-2
1,649960E-2
1,163498E-2
7,743285E-3
1,228360E-2
1,812114E-2
1,260791E-2
1,585099E-2
2,168853E-2
2,136422E-2
1,098637E-2
1,422945E-2
2,136422E-2
2,298577E-2
1,812114E-2
1,714822E-2
1,974268E-2
1,844545E-2
1,487806E-2
1,844545E-2
2,817469E-2
2,395869E-2
1,617530E-2
1,974268E-2
2,590454E-2
2,168853E-2
2,071561E-2
2,395869E-2
2,687746E-2
1,779684E-2
1,714822E-2
2,331007E-2
2,590454E-2
1,585099E-2
3,527280E-3
-1,852567E-2
-3,733554E-2
-4,868632E-2
-4,998356E-2
-4,284878E-2
-4,965925E-2
-6,392880E-2
-6,944204E-2
-7,171220E-2
-7,625251E-2
-8,306298E-2
-8,241437E-2
-8,014421E-2
-8,079283E-2
-7,300943E-2
-5,906418E-2
-3,993001E-2
-3,668692E-2
-3,020076E-2
-1,528259E-2
-4,010948E-5
3,527280E-3
1,195929E-2
2,428300E-2
3,303932E-2
2,785039E-2
3,530947E-2
4,730887E-2
5,314642E-2
5,152488E-2
5,509227E-2
5,963258E-2
5,963258E-2
6,060550E-2
6,709167E-2
7,844245E-2
7,390214E-2
6,514582E-2
6,838890E-2
7,649660E-2
7,001044E-2
7,098336E-2
7,455075E-2
7,519937E-2
6,449720E-2
6,384859E-2
6,676736E-2
7,033475E-2
6,255135E-2
5,963258E-2
6,190274E-2
5,574088E-2
4,957903E-2
5,184919E-2
5,703812E-2
5,314642E-2
4,374148E-2
4,633595E-2
5,282211E-2
4,795749E-2
4,601164E-2
4,763318E-2
4,957903E-2
3,822825E-2
3,628240E-2
4,049840E-2
4,406579E-2
3,790394E-2
3,466086E-2
3,790394E-2
3,984979E-2
3,271501E-2
3,336362E-2
3,984979E-2
3,303932E-2
2,266146E-2
2,428300E-2
2,882331E-2
2,493161E-2
1,649960E-2
1,257123E-3
-1,787705E-2
-3,993001E-2
-4,771340E-2
-4,382170E-2
-4,349739E-2
-5,387525E-2
-6,814481E-2
-7,236081E-2
-7,690113E-2
-8,760330E-2
-8,987345E-2
-8,176575E-2
-8,014421E-2
-8,436021E-2
-7,722544E-2
-6,198296E-2
-5,160510E-2
-4,414601E-2
-3,279523E-2
-1,949860E-2
-1,852567E-2
-9,445044E-3
2,878663E-3
1,779684E-2
1,747253E-2
1,909407E-2
2,720177E-2
3,174208E-2
3,044485E-2
3,466086E-2
4,601164E-2
4,925472E-2
4,211994E-2
4,925472E-2
5,995689E-2
6,157843E-2
5,801104E-2
6,222705E-2
6,514582E-2
6,060550E-2
6,028120E-2
6,352428E-2
7,195629E-2
6,676736E-2
6,319997E-2
6,903752E-2
7,195629E-2
6,579443E-2
6,287566E-2
6,774028E-2
6,644305E-2
5,574088E-2
5,801104E-2
6,417289E-2
6,417289E-2
5,638950E-2
5,606519E-2
5,736242E-2
4,698456E-2
4,439010E-2
4,860611E-2
5,314642E-2
4,860611E-2
3,855255E-2
3,952548E-2
4,439010E-2
3,433655E-2
3,368793E-2
3,952548E-2
3,725532E-2
2,395869E-2
-1,657982E-2
-5,971280E-2
-7,009066E-2
-7,300943E-2
-7,300943E-2
-7,495528E-2
-8,987345E-2
-1,057645E-1
-1,164667E-1
-1,219800E-1
-1,391683E-1
-1,488975E-1
-1,466274E-1
-1,368981E-1
-1,330064E-1
-1,229529E-1
-1,051159E-1
-9,084638E-2
-8,727899E-2
-7,300943E-2
-5,582110E-2
-4,155155E-2
-3,830846E-2
-3,084938E-2
-2,209306E-2
-1,722844E-2
-1,625551E-2
-1,009366E-2
2,878663E-3
1,581431E-3
-1,985958E-3
4,500204E-3
1,390514E-2
1,293221E-2
1,617530E-2
2,266146E-2
2,687746E-2
2,071561E-2
2,622885E-2
3,141778E-2
3,757963E-2
3,271501E-2
3,044485E-2
3,141778E-2
3,433655E-2
3,336362E-2
3,401224E-2
4,244425E-2
3,887686E-2
2,849900E-2
3,368793E-2
4,017409E-2
3,563378E-2
3,433655E-2
3,822825E-2
4,179564E-2
3,498517E-2
3,822825E-2
4,244425E-2
4,698456E-2
3,920117E-2
3,693101E-2
4,374148E-2
4,374148E-2
4,017409E-2
4,439010E-2
5,152488E-2
4,828180E-2
3,725532E-2
4,017409E-2
4,730887E-2
4,309287E-2
4,114702E-2
4,341718E-2
4,536302E-2
3,725532E-2
3,725532E-2
4,082271E-2
4,730887E-2
3,952548E-2
3,239070E-2
3,530947E-2
3,725532E-2
2,882331E-2
3,239070E-2
3,725532E-2
3,693101E-2
2,882331E-2
3,141778E-2
3,563378E-2
3,693101E-2
3,174208E-2
2,947193E-2
3,628240E-2
3,174208E-2
2,655315E-2
2,720177E-2
3,174208E-2
2,590454E-2
1,941838E-2
2,039130E-2
2,363438E-2
1,844545E-2
1,747253E-2
2,168853E-2
2,395869E-2
1,293221E-2
1,228360E-2
7,094669E-3
-4,010948E-5
-3,283190E-3
-1,337342E-3
4,175896E-3
5,148820E-3
1,257123E-3
1,905739E-3
8,067593E-3
6,446052E-3
-4,256115E-3
-1,985958E-3
6,121744E-3
3,527280E-3
3,202971E-3
8,391901E-3
1,455375E-2
9,364825E-3
9,040517E-3
1,552668E-2
2,460731E-2
1,682391E-2
1,325652E-2
1,617530E-2
1,844545E-2
1,487806E-2
1,747253E-2
2,493161E-2
2,363438E-2
1,325652E-2
1,617530E-2
2,331007E-2
2,590454E-2
2,168853E-2
2,395869E-2
2,687746E-2
2,298577E-2
2,136422E-2
2,363438E-2
3,239070E-2
2,817469E-2
2,103992E-2
2,752608E-2
3,336362E-2
2,785039E-2
2,817469E-2
3,109347E-2
3,012054E-2
2,201284E-2
2,331007E-2
2,914762E-2
3,368793E-2
2,655315E-2
2,298577E-2
2,622885E-2
2,428300E-2
2,136422E-2
2,168853E-2
2,914762E-2
2,687746E-2
1,844545E-2
2,201284E-2
2,752608E-2
2,752608E-2
2,460731E-2
2,655315E-2
2,914762E-2
2,071561E-2
1,909407E-2
2,428300E-2
3,141778E-2
1,974268E-2
9,040517E-3
1,163498E-2
1,552668E-2
1,033775E-2
1,033775E-2
1,325652E-2
1,066206E-2
-1,985958E-3
-3,931807E-3
-6,887257E-4
-4,010948E-5
-3,931807E-3
-3,931807E-3
-1,013034E-3
-6,850580E-3
-8,147812E-3
-2,958882E-3
4,175896E-3
-1,013034E-3
-8,147812E-3
-2,310266E-3
7,418977E-3
2,230047E-3
1,581431E-3
8,716209E-3
1,033775E-2
1,257123E-3
5,473128E-3
1,260791E-2
1,974268E-2
1,455375E-2
1,195929E-2
1,682391E-2
1,876976E-2
1,390514E-2
1,552668E-2
2,331007E-2
2,266146E-2
1,487806E-2
1,617530E-2
2,363438E-2
2,558023E-2
2,493161E-2
2,428300E-2
2,687746E-2
2,136422E-2
2,071561E-2
2,558023E-2
3,141778E-2
2,622885E-2
2,039130E-2
2,331007E-2
2,817469E-2
2,493161E-2
2,493161E-2
2,979624E-2
2,882331E-2
1,779684E-2
1,747253E-2
2,298577E-2
2,201284E-2
1,974268E-2
1,876976E-2
1,941838E-2
1,714822E-2
1,260791E-2
1,131067E-2
1,941838E-2
1,390514E-2
6,121744E-3
9,689133E-3
1,520237E-2
1,195929E-2
8,716209E-3
1,228360E-2
1,585099E-2
8,716209E-3
9,040517E-3
1,390514E-2
2,201284E-2
1,520237E-2
1,390514E-2
2,006699E-2
2,395869E-2
1,909407E-2
1,812114E-2
2,298577E-2
2,266146E-2
1,487806E-2
2,071561E-2
2,817469E-2
2,720177E-2
2,331007E-2
2,266146E-2
2,428300E-2
2,071561E-2
1,812114E-2
1,909407E-2
2,785039E-2
2,331007E-2
1,585099E-2
1,941838E-2
2,590454E-2
2,201284E-2
2,103992E-2
2,460731E-2
2,622885E-2
1,649960E-2
1,747253E-2
2,363438E-2
2,849900E-2
2,168853E-2
1,844545E-2
2,266146E-2
2,363438E-2
1,714822E-2
1,974268E-2
2,752608E-2
2,298577E-2
1,422945E-2
1,812114E-2
2,428300E-2
2,071561E-2
1,455375E-2
1,390514E-2
1,617530E-2
9,364825E-3
1,001344E-2
1,325652E-2
1,779684E-2
1,131067E-2
2,878663E-3
2,878663E-3
4,500204E-3
-3,644176E-4
1,581431E-3
1,066206E-2
1,001344E-2
-6,887257E-4
2,230047E-3
9,689133E-3
1,066206E-2
6,121744E-3
6,121744E-3
1,131067E-2
8,067593E-3
8,391901E-3
1,260791E-2
2,395869E-2
1,941838E-2
1,293221E-2
1,617530E-2
2,298577E-2
1,974268E-2
1,941838E-2
2,428300E-2
2,590454E-2
1,649960E-2
1,779684E-2
2,460731E-2
2,914762E-2
2,525592E-2
2,201284E-2
2,363438E-2
2,428300E-2
2,266146E-2
2,395869E-2
3,271501E-2
3,401224E-2
2,882331E-2
3,466086E-2
4,503872E-2
4,341718E-2
4,406579E-2
4,925472E-2
5,249780E-2
4,763318E-2
5,282211E-2
6,092981E-2
6,936182E-2
6,676736E-2
6,676736E-2
7,033475E-2
6,871321E-2
6,222705E-2
6,352428E-2
7,033475E-2
6,871321E-2
5,898396E-2
6,190274E-2
6,806459E-2
6,644305E-2
6,482151E-2
6,611874E-2
7,065906E-2
6,222705E-2
6,352428E-2
6,968613E-2
7,779383E-2
7,390214E-2
7,001044E-2
7,617229E-2
8,298276E-2
7,941537E-2
8,233415E-2
8,946893E-2
9,206339E-2
8,233415E-2
8,655015E-2
9,141477E-2
9,076616E-2
8,525292E-2
8,655015E-2
8,946893E-2
8,719877E-2
8,363138E-2
8,719877E-2
9,433355E-2
8,687446E-2
8,168553E-2
8,395569E-2
8,817169E-2
8,200984E-2
7,941537E-2
8,330707E-2
8,428000E-2
7,260490E-2
7,163198E-2
7,746953E-2
7,909107E-2
7,065906E-2
6,871321E-2
6,936182E-2
6,611874E-2
6,092981E-2
6,190274E-2
6,968613E-2
6,547013E-2
5,379503E-2
5,379503E-2
5,833535E-2
5,671381E-2
5,152488E-2
5,217349E-2
5,314642E-2
4,406579E-2
4,049840E-2
4,179564E-2
4,860611E-2
4,049840E-2
3,466086E-2
3,595809E-2
3,855255E-2
3,206639E-2
3,336362E-2
3,822825E-2
3,757963E-2
2,331007E-2
2,331007E-2
2,785039E-2
3,206639E-2
2,525592E-2
2,331007E-2
2,558023E-2
2,136422E-2
1,649960E-2
1,617530E-2
2,298577E-2
2,006699E-2
1,098637E-2
1,325652E-2
1,714822E-2
1,260791E-2
1,033775E-2
1,422945E-2
1,552668E-2
5,797436E-3
6,446052E-3
9,040517E-3
1,455375E-2
8,067593E-3
1,257123E-3
4,500204E-3
6,770361E-3
6,085067E-4
2,841986E-4
5,473128E-3
3,202971E-3
-5,877655E-3
-3,283190E-3
1,581431E-3
2,554355E-3
-2,958882E-3
-3,931807E-3
-4,010948E-5
-4,256115E-3
-7,174888E-3
-3,607499E-3
3,202971E-3
-1,337342E-3
-8,796428E-3
-9,120736E-3
-4,904731E-3
-9,120736E-3
-1,236382E-2
-1,301243E-2
-1,203951E-2
-2,014721E-2
-2,144444E-2
-1,722844E-2
-1,203951E-2
-1,884998E-2
-2,274168E-2
-2,209306E-2
-2,014721E-2
-2,695768E-2
-2,403891E-2
-1,495828E-2
-1,690413E-2
-2,436322E-2
-1,982290E-2
-1,106658E-2
-1,106658E-2
-1,268813E-2
-1,139089E-2
-8,472120E-3
-1,333674E-2
-1,528259E-2
-1,139089E-2
-3,283190E-3
-1,009366E-2
-1,593121E-2
-1,074228E-2
-6,526271E-3
-1,236382E-2
-1,528259E-2
-1,106658E-2
-9,769352E-3
-1,949860E-2
-1,982290E-2
-1,139089E-2
-9,445044E-3
-1,495828E-2
-1,528259E-2
-1,203951E-2
-1,657982E-2
-1,982290E-2
-1,657982E-2
-6,201963E-3
-1,009366E-2
-1,787705E-2
-1,366105E-2
-6,201963E-3
-1,009366E-2
-1,236382E-2
-8,472120E-3
-3,931807E-3
-1,106658E-2
-1,366105E-2
-7,823504E-3
-3,644176E-4
-6,526271E-3
-7,823504E-3
-3,607499E-3
-2,310266E-3
-4,580423E-3
-2,634574E-3
4,175896E-3
2,878663E-3
-5,877655E-3
-6,887257E-4
5,797436E-3
-1,013034E-3
-9,445044E-3
-8,796428E-3
-3,931807E-3
-9,769352E-3
-1,333674E-2
-8,472120E-3
-4,580423E-3
-1,139089E-2
-1,722844E-2
-1,495828E-2
-1,236382E-2
-1,884998E-2
-1,755275E-2
-9,120736E-3
-6,526271E-3
-1,852567E-2
-1,560690E-2
-6,526271E-3
-5,229039E-3
-5,877655E-3
-3,931807E-3
-1,985958E-3
-6,201963E-3
-6,850580E-3
-2,310266E-3
5,148820E-3
1,257123E-3
-4,256115E-3
2,841986E-4
5,148820E-3
3,851588E-3
5,473128E-3
9,364825E-3
1,163498E-2
3,527280E-3
5,148820E-3
1,163498E-2
1,649960E-2
1,325652E-2
1,325652E-2
1,682391E-2
1,390514E-2
1,131067E-2
1,455375E-2
2,168853E-2
1,941838E-2
9,364825E-3
1,325652E-2
2,006699E-2
1,714822E-2
1,260791E-2
1,812114E-2
2,071561E-2
1,260791E-2
1,033775E-2
1,228360E-2
1,941838E-2
1,390514E-2
7,094669E-3
1,325652E-2
1,714822E-2
1,033775E-2
1,195929E-2
1,876976E-2
2,006699E-2
1,163498E-2
1,585099E-2
2,071561E-2
2,558023E-2
1,876976E-2
1,876976E-2
2,363438E-2
2,266146E-2
1,812114E-2
2,136422E-2
3,076916E-2
2,720177E-2
1,844545E-2
2,006699E-2
2,785039E-2
2,266146E-2
2,006699E-2
2,331007E-2
2,817469E-2
1,714822E-2
1,682391E-2
2,006699E-2
2,395869E-2
1,909407E-2
1,455375E-2
1,585099E-2
1,747253E-2
1,358083E-2
1,487806E-2
2,233715E-2
1,974268E-2
8,067593E-3
1,228360E-2
1,909407E-2
2,006699E-2
1,552668E-2
1,455375E-2
1,812114E-2
1,131067E-2
1,163498E-2
1,455375E-2
2,298577E-2
1,682391E-2
1,098637E-2
1,585099E-2
1,909407E-2
1,422945E-2
1,585099E-2
2,071561E-2
2,201284E-2
9,689133E-3
9,364825E-3
1,714822E-2
2,039130E-2
1,487806E-2
1,487806E-2
1,617530E-2
1,325652E-2
7,418977E-3
8,716209E-3
1,552668E-2
1,098637E-2
2,230047E-3
5,473128E-3
1,293221E-2
8,716209E-3
7,094669E-3
9,364825E-3
1,163498E-2
2,878663E-3
2,230047E-3
7,094669E-3
1,358083E-2
6,770361E-3
2,878663E-3
7,418977E-3
8,067593E-3
3,527280E-3
6,770361E-3
1,325652E-2
1,098637E-2
3,851588E-3
6,446052E-3
1,228360E-2
1,001344E-2
9,689133E-3
1,390514E-2
1,487806E-2
6,446052E-3
8,067593E-3
1,487806E-2
1,974268E-2
1,260791E-2
9,689133E-3
1,455375E-2
1,358083E-2
9,364825E-3
1,195929E-2
1,974268E-2
1,876976E-2
9,364825E-3
1,293221E-2
1,876976E-2
1,941838E-2
1,455375E-2
1,520237E-2
2,168853E-2
1,390514E-2
1,163498E-2
1,617530E-2
2,460731E-2
1,779684E-2
1,131067E-2
1,163498E-2
1,195929E-2
8,067593E-3
7,418977E-3
1,033775E-2
1,195929E-2
2,841986E-4
2,554355E-3
7,743285E-3
1,033775E-2
3,202971E-3
2,841986E-4
2,230047E-3
-4,010948E-5
-1,985958E-3
2,841986E-4
9,689133E-3
6,770361E-3
-1,661650E-3
2,554355E-3
9,364825E-3
4,175896E-3
6,121744E-3
7,418977E-3
3,527280E-3
-1,074228E-2
-1,106658E-2
-1,661650E-3
4,500204E-3
-1,985958E-3
-4,580423E-3
-3,931807E-3
-5,553347E-3
-9,769352E-3
-7,499196E-3
2,841986E-4
-3,931807E-3
-8,796428E-3
-2,310266E-3
6,770361E-3
2,554355E-3
1,905739E-3
6,121744E-3
1,001344E-2
5,473128E-3
6,121744E-3
1,098637E-2
1,747253E-2
1,001344E-2
4,500204E-3
9,040517E-3
1,131067E-2
5,797436E-3
7,418977E-3
1,455375E-2
1,195929E-2
3,202971E-3
6,121744E-3
1,422945E-2
1,455375E-2
9,689133E-3
1,131067E-2
1,552668E-2
1,163498E-2
1,001344E-2
1,422945E-2
2,201284E-2
1,844545E-2
1,228360E-2
1,779684E-2
2,493161E-2
2,136422E-2
1,714822E-2
2,395869E-2
2,590454E-2
1,909407E-2
2,039130E-2
2,493161E-2
3,109347E-2
2,298577E-2
1,617530E-2
2,006699E-2
1,974268E-2
1,455375E-2
1,293221E-2
1,520237E-2
1,455375E-2
1,905739E-3
1,581431E-3
2,878663E-3
2,554355E-3
-6,887257E-4
-6,887257E-4
2,878663E-3
-5,229039E-3
-6,526271E-3
-3,931807E-3
3,851588E-3
-3,644176E-4
-7,174888E-3
-1,985958E-3
7,094669E-3
2,878663E-3
4,824512E-3
1,098637E-2
1,293221E-2
5,473128E-3
9,040517E-3
1,585099E-2
1,941838E-2
1,358083E-2
1,260791E-2
1,714822E-2
1,649960E-2
1,909407E-2
2,720177E-2
3,790394E-2
3,628240E-2
3,595809E-2
4,568733E-2
6,482151E-2
7,649660E-2
9,854955E-2
1,160622E-1
1,189810E-1
1,004954E-1
9,238770E-2
9,206339E-2
8,849600E-2
7,649660E-2
6,449720E-2
5,736242E-2
5,022765E-2
3,725532E-2
2,590454E-2
1,520237E-2
-8,796428E-3
-3,441677E-2
-4,706478E-2
-4,965925E-2
-6,133434E-2
-6,522604E-2
-6,263157E-2
-6,003711E-2
-6,328019E-2
-5,711833E-2
-4,479463E-2
-3,344384E-2
-3,409246E-2
-3,214661E-2
-2,533614E-2
-1,722844E-2
-1,820136E-2
-1,366105E-2
-6,201963E-3
-5,229039E-3
-1,366105E-2
-1,203951E-2
-4,580423E-3
-4,580423E-3
-5,553347E-3
-1,661650E-3
3,851588E-3
-1,337342E-3
2,841986E-4
4,824512E-3
1,455375E-2
9,040517E-3
3,202971E-3
1,163498E-2
1,779684E-2
1,228360E-2
1,455375E-2
2,103992E-2
2,233715E-2
1,293221E-2
1,520237E-2
2,071561E-2
2,558023E-2
1,974268E-2
1,812114E-2
2,136422E-2
2,006699E-2
1,941838E-2
2,071561E-2
2,525592E-2
2,363438E-2
1,552668E-2
1,682391E-2
2,363438E-2
2,266146E-2
1,974268E-2
2,103992E-2
2,493161E-2
1,714822E-2
1,552668E-2
1,747253E-2
2,460731E-2
1,941838E-2
1,293221E-2
1,649960E-2
2,136422E-2
1,520237E-2
1,649960E-2
2,006699E-2
2,006699E-2
8,716209E-3
9,689133E-3
1,325652E-2
1,552668E-2
1,066206E-2
6,446052E-3
1,163498E-2
8,067593E-3
3,527280E-3
6,446052E-3
1,390514E-2
1,001344E-2
2,554355E-3
4,175896E-3
1,131067E-2
1,001344E-2
9,364825E-3
1,422945E-2
1,714822E-2
9,040517E-3
1,131067E-2
1,649960E-2
2,006699E-2
1,455375E-2
1,422945E-2
1,422945E-2
1,487806E-2
7,094669E-3
8,391901E-3
1,455375E-2
1,293221E-2
3,851588E-3
4,500204E-3
8,067593E-3
6,770361E-3
3,527280E-3
4,824512E-3
5,797436E-3
-5,877655E-3
-1,528259E-2
-9,120736E-3
6,446052E-3
8,716209E-3
2,363438E-2
6,287566E-2
1,154136E-1
1,695730E-1
2,714058E-1
4,222090E-1
5,833902E-1
7,435984E-1
8,924558E-1
9,890996E-1
1,027044E+0
9,910455E-1
8,788349E-1
7,299774E-1
6,057674E-1
5,139882E-1
4,368029E-1
3,573474E-1
2,412451E-1
8,719877E-2
-9,246792E-2
-3,003494E-1
-5,182844E-1
-7,125450E-1
-8,620510E-1
-9,648567E-1
-1,030691E+0
-1,041393E+0
-1,004747E+0
-9,333988E-1
-8,510245E-1
-7,488675E-1
-6,350354E-1
-5,280137E-1
-4,352616E-1
-3,486713E-1
-2,705131E-1
-2,147321E-1
-1,777609E-1
-1,394926E-1
-1,083590E-1
-8,987345E-2
-7,365805E-2
-5,646972E-2
-4,122724E-2
-3,571400E-2
-2,176875E-2
-9,120736E-3
9,040517E-3
1,552668E-2
2,136422E-2
3,693101E-2
5,022765E-2
5,184919E-2
6,028120E-2
7,292921E-2
7,649660E-2
6,968613E-2
7,357783E-2
8,363138E-2
8,719877E-2
8,265846E-2
8,330707E-2
8,784739E-2
8,298276E-2
8,038830E-2
8,428000E-2
9,011754E-2
8,363138E-2
7,844245E-2
7,844245E-2
8,298276E-2
7,519937E-2
7,195629E-2
7,552368E-2
7,390214E-2
6,287566E-2
6,287566E-2
6,579443E-2
6,547013E-2
5,898396E-2
5,638950E-2
6,092981E-2
5,638950E-2
4,957903E-2
5,152488E-2
5,898396E-2
5,509227E-2
4,698456E-2
4,925472E-2
5,541658E-2
5,087626E-2
4,633595E-2
4,244425E-2
4,082271E-2
3,109347E-2
3,368793E-2
3,822825E-2
4,049840E-2
3,239070E-2
2,785039E-2
2,752608E-2
2,687746E-2
2,233715E-2
2,168853E-2
2,882331E-2
2,947193E-2
2,006699E-2
2,428300E-2
3,271501E-2
3,271501E-2
2,914762E-2
2,849900E-2
3,466086E-2
2,817469E-2
2,720177E-2
2,947193E-2
3,757963E-2
3,109347E-2
2,493161E-2
2,914762E-2
3,466086E-2
2,849900E-2
3,174208E-2
3,693101E-2
3,693101E-2
2,849900E-2
2,979624E-2
3,563378E-2
3,920117E-2
3,466086E-2
3,563378E-2
3,887686E-2
3,401224E-2
3,141778E-2
3,336362E-2
3,984979E-2
3,433655E-2
2,720177E-2
3,239070E-2
3,660671E-2
3,141778E-2
3,044485E-2
3,401224E-2
3,498517E-2
2,655315E-2
2,914762E-2
3,628240E-2
4,114702E-2
3,498517E-2
3,303932E-2
3,725532E-2
3,336362E-2
3,044485E-2
3,822825E-2
4,633595E-2
4,082271E-2
3,271501E-2
3,498517E-2
3,952548E-2
3,725532E-2
3,725532E-2
4,147133E-2
4,341718E-2
3,336362E-2
3,401224E-2
3,757963E-2
4,341718E-2
3,595809E-2
3,109347E-2
3,563378E-2
3,595809E-2
2,947193E-2
3,141778E-2
3,693101E-2
3,595809E-2
2,817469E-2
3,076916E-2
3,498517E-2
3,530947E-2
2,947193E-2
2,752608E-2
3,012054E-2
2,558023E-2
2,233715E-2
2,363438E-2
2,849900E-2
2,395869E-2
1,617530E-2
1,747253E-2
2,233715E-2
1,649960E-2
1,552668E-2
2,233715E-2
2,266146E-2
1,131067E-2
1,260791E-2
1,941838E-2
2,071561E-2
1,844545E-2
2,039130E-2
2,266146E-2
2,103992E-2
1,941838E-2
2,266146E-2
2,914762E-2
2,590454E-2
1,714822E-2
1,844545E-2
2,168853E-2
1,747253E-2
1,682391E-2
1,909407E-2
2,103992E-2
1,033775E-2
1,260791E-2
1,844545E-2
2,136422E-2
1,325652E-2
1,195929E-2
1,487806E-2
1,585099E-2
1,293221E-2
1,293221E-2
2,168853E-2
1,747253E-2
7,418977E-3
1,163498E-2
2,039130E-2
1,617530E-2
1,422945E-2
1,455375E-2
1,747253E-2
9,364825E-3
9,364825E-3
1,195929E-2
1,520237E-2
1,033775E-2
5,148820E-3
1,163498E-2
1,293221E-2
4,175896E-3
3,202971E-3
1,066206E-2
1,260791E-2
3,202971E-3
3,527280E-3
8,716209E-3
9,364825E-3
3,202971E-3
3,527280E-3
4,500204E-3
-6,887257E-4
-2,634574E-3
6,085067E-4
6,770361E-3
-6,850580E-3
-1,820136E-2
-1,787705E-2
-1,074228E-2
-1,463397E-2
-1,398536E-2
-1,074228E-2
-1,074228E-2
-2,274168E-2
-2,371460E-2
-1,917429E-2
-1,301243E-2
-1,787705E-2
-1,949860E-2
-1,528259E-2
-1,430967E-2
-1,366105E-2
-9,445044E-3
6,085067E-4
-2,310266E-3
-8,796428E-3
-3,283190E-3
4,500204E-3
2,554355E-3
6,085067E-4
6,121744E-3
8,391901E-3
-3,644176E-4
9,328148E-4
6,121744E-3
1,293221E-2
7,743285E-3
2,878663E-3
7,743285E-3
9,040517E-3
2,554355E-3
5,473128E-3
1,358083E-2
1,325652E-2
5,473128E-3
7,418977E-3
1,422945E-2
1,358083E-2
9,040517E-3
1,066206E-2
1,390514E-2
7,743285E-3
7,418977E-3
1,390514E-2
2,201284E-2
1,390514E-2
9,040517E-3
1,228360E-2
1,520237E-2
1,001344E-2
1,001344E-2
1,714822E-2
1,844545E-2
7,094669E-3
8,391901E-3
1,455375E-2
1,293221E-2
8,067593E-3
6,770361E-3
9,040517E-3
3,851588E-3
-1,985958E-3
1,905739E-3
9,364825E-3
4,500204E-3
-3,283190E-3
2,841986E-4
4,500204E-3
-4,010948E-5
-3,644176E-4
3,202971E-3
5,797436E-3
-3,283190E-3
-2,634574E-3
4,824512E-3
6,121744E-3
9,328148E-4
-4,010948E-5
1,905739E-3
-4,010948E-5
-3,607499E-3
-2,310266E-3
5,797436E-3
1,257123E-3
-7,499196E-3
-3,607499E-3
1,905739E-3
-1,013034E-3
-2,634574E-3
-2,634574E-3
-1,337342E-3
-1,009366E-2
-1,009366E-2
-4,256115E-3
1,581431E-3
-6,201963E-3
-8,796428E-3
-7,823504E-3
-6,201963E-3
-1,139089E-2
-1,106658E-2
-6,201963E-3
-6,850580E-3
-1,495828E-2
-1,333674E-2
-5,877655E-3
-6,526271E-3
-7,823504E-3
-7,174888E-3
-3,283190E-3
-4,580423E-3
-4,256115E-3
9,328148E-4
1,260791E-2
9,364825E-3
6,121744E-3
1,228360E-2
2,006699E-2
2,136422E-2
2,720177E-2
3,530947E-2
4,082271E-2
3,628240E-2
4,179564E-2
5,184919E-2
5,736242E-2
5,476796E-2
5,801104E-2
6,125412E-2
5,768673E-2
5,671381E-2
6,060550E-2
6,838890E-2
6,190274E-2
5,509227E-2
5,833535E-2
6,092981E-2
5,476796E-2
5,087626E-2
4,990334E-2
4,957903E-2
3,725532E-2
3,757963E-2
4,049840E-2
4,244425E-2
3,401224E-2
3,044485E-2
3,206639E-2
2,817469E-2
2,233715E-2
2,460731E-2
2,882331E-2
2,136422E-2
1,033775E-2
1,195929E-2
1,941838E-2
1,682391E-2
1,293221E-2
1,195929E-2
1,098637E-2
4,824512E-3
4,500204E-3
7,743285E-3
1,390514E-2
6,770361E-3
1,905739E-3
7,418977E-3
1,001344E-2
4,175896E-3
6,121744E-3
1,422945E-2
1,487806E-2
5,148820E-3
8,391901E-3
1,422945E-2
1,358083E-2
8,067593E-3
7,094669E-3
1,228360E-2
7,094669E-3
3,202971E-3
8,067593E-3
1,552668E-2
1,001344E-2
3,202971E-3
4,175896E-3
1,033775E-2
6,121744E-3
-1,013034E-3
-8,796428E-3
-9,445044E-3
-1,690413E-2
-1,560690E-2
-9,120736E-3
-3,931807E-3
-1,171520E-2
-1,787705E-2
-1,722844E-2
-1,820136E-2
-2,144444E-2
-2,112014E-2
-1,301243E-2
-1,106658E-2
-1,787705E-2
-1,398536E-2
-4,580423E-3
-4,010948E-5
6,085067E-4
4,500204E-3
1,066206E-2
6,446052E-3
4,500204E-3
9,040517E-3
1,812114E-2
1,066206E-2
-3,931807E-3
-3,607499E-3
1,257123E-3
-1,985958E-3
-1,661650E-3
1,257123E-3
-4,010948E-5
-1,106658E-2
-9,120736E-3
-4,580423E-3
-3,283190E-3
-5,553347E-3
-3,931807E-3
-1,013034E-3
-2,958882E-3
-3,607499E-3
2,841986E-4
1,098637E-2
1,033775E-2
4,500204E-3
1,163498E-2
1,714822E-2
1,098637E-2
1,293221E-2
1,747253E-2
1,909407E-2
9,040517E-3
1,066206E-2
1,617530E-2
2,168853E-2
1,649960E-2
1,747253E-2
2,006699E-2
1,876976E-2
1,617530E-2
1,844545E-2
2,785039E-2
2,493161E-2
1,520237E-2
1,974268E-2
2,947193E-2
2,525592E-2
2,331007E-2
2,525592E-2
2,622885E-2
1,779684E-2
1,941838E-2
2,460731E-2
3,109347E-2
2,266146E-2
1,779684E-2
2,136422E-2
2,525592E-2
1,974268E-2
2,233715E-2
2,817469E-2
2,752608E-2
1,941838E-2
2,071561E-2
2,752608E-2
3,109347E-2
2,525592E-2
2,590454E-2
2,947193E-2
2,655315E-2
2,363438E-2
2,590454E-2
3,433655E-2
3,076916E-2
2,233715E-2
2,590454E-2
3,368793E-2
2,817469E-2
2,622885E-2
3,109347E-2
3,206639E-2
2,363438E-2
2,460731E-2
3,206639E-2
3,660671E-2
2,785039E-2
2,558023E-2
2,785039E-2
2,558023E-2
2,006699E-2
2,460731E-2
3,336362E-2
3,076916E-2
2,103992E-2
2,298577E-2
2,914762E-2
2,817469E-2
2,103992E-2
2,266146E-2
2,752608E-2
1,941838E-2
1,844545E-2
2,201284E-2
3,044485E-2
2,363438E-2
1,909407E-2
2,168853E-2
2,363438E-2
1,682391E-2
1,876976E-2
2,493161E-2
2,558023E-2
1,487806E-2
1,617530E-2
1,941838E-2
2,071561E-2
1,779684E-2
1,520237E-2
1,844545E-2
1,520237E-2
8,716209E-3
1,325652E-2
2,103992E-2
1,747253E-2
1,001344E-2
1,260791E-2
1,812114E-2
1,390514E-2
1,001344E-2
1,001344E-2
1,293221E-2
4,824512E-3
6,121744E-3
1,260791E-2
1,649960E-2
8,067593E-3
9,328148E-4
1,905739E-3
1,905739E-3
2,841986E-4
3,202971E-3
8,391901E-3
7,418977E-3
-4,010948E-5
4,175896E-3
9,364825E-3
6,446052E-3
2,554355E-3
4,175896E-3
8,067593E-3
3,851588E-3
3,527280E-3
1,131067E-2
1,714822E-2
9,364825E-3
5,148820E-3
7,743285E-3
1,260791E-2
1,001344E-2
1,131067E-2
1,876976E-2
1,909407E-2
1,066206E-2
1,422945E-2
2,331007E-2
2,233715E-2
2,006699E-2
2,363438E-2
2,590454E-2
2,233715E-2
2,363438E-2
2,849900E-2
3,466086E-2
2,947193E-2
2,460731E-2
2,785039E-2
3,076916E-2
2,395869E-2
2,655315E-2
3,401224E-2
3,433655E-2
2,233715E-2
2,493161E-2
3,239070E-2
3,368793E-2
2,785039E-2
2,752608E-2
3,368793E-2
2,882331E-2
2,460731E-2
2,655315E-2
3,206639E-2
2,363438E-2
1,325652E-2
1,649960E-2
2,201284E-2
1,682391E-2
1,358083E-2
1,585099E-2
1,520237E-2
4,175896E-3
6,770361E-3
1,098637E-2
1,228360E-2
7,094669E-3
6,121744E-3
1,260791E-2
1,001344E-2
7,094669E-3
1,195929E-2
2,201284E-2
1,909407E-2
1,131067E-2
1,585099E-2
2,136422E-2
2,103992E-2
2,071561E-2
2,136422E-2
2,525592E-2
1,747253E-2
2,006699E-2
2,331007E-2
2,849900E-2
2,331007E-2
2,006699E-2
2,460731E-2
2,720177E-2
2,071561E-2
2,201284E-2
3,109347E-2
3,239070E-2
2,298577E-2
2,428300E-2
2,817469E-2
2,622885E-2
2,298577E-2
2,266146E-2
2,493161E-2
1,779684E-2
8,067593E-3
6,446052E-3
1,228360E-2
5,473128E-3
-1,985958E-3
1,257123E-3
5,797436E-3
-1,013034E-3
2,841986E-4
6,121744E-3
5,148820E-3
-4,256115E-3
-1,661650E-3
6,770361E-3
1,163498E-2
7,418977E-3
1,066206E-2
1,714822E-2
1,682391E-2
1,617530E-2
1,974268E-2
2,785039E-2
2,558023E-2
1,682391E-2
1,812114E-2
2,395869E-2
2,136422E-2
2,136422E-2
2,655315E-2
2,720177E-2
1,909407E-2
1,747253E-2
2,136422E-2
2,687746E-2
2,103992E-2
1,649960E-2
1,941838E-2
2,266146E-2
1,520237E-2
1,747253E-2
2,363438E-2
2,266146E-2
1,358083E-2
1,714822E-2
2,331007E-2
2,460731E-2
1,779684E-2
1,649960E-2
1,844545E-2
1,682391E-2
1,520237E-2
1,779684E-2
2,525592E-2
2,266146E-2
1,325652E-2
1,649960E-2
2,395869E-2
1,941838E-2
1,487806E-2
1,747253E-2
1,941838E-2
1,098637E-2
1,195929E-2
1,455375E-2
1,585099E-2
6,121744E-3
-1,337342E-3
2,878663E-3
7,743285E-3
2,841986E-4
1,257123E-3
5,148820E-3
4,824512E-3
-4,580423E-3
-2,958882E-3
3,202971E-3
6,121744E-3
4,824512E-3
6,121744E-3
1,131067E-2
7,743285E-3
9,040517E-3
1,390514E-2
2,395869E-2
2,039130E-2
1,455375E-2
1,876976E-2
2,460731E-2
1,325652E-2
9,040517E-3
1,455375E-2
1,552668E-2
4,500204E-3
4,824512E-3
1,066206E-2
1,163498E-2
2,230047E-3
-1,661650E-3
-4,010948E-5
-2,958882E-3
-5,877655E-3
-6,887257E-4
8,391901E-3
4,175896E-3
-1,985958E-3
3,527280E-3
1,260791E-2
1,001344E-2
9,364825E-3
1,649960E-2
2,395869E-2
1,552668E-2
1,487806E-2
2,039130E-2
2,395869E-2
1,974268E-2
1,844545E-2
2,039130E-2
2,168853E-2
1,747253E-2
1,876976E-2
2,720177E-2
2,428300E-2
1,390514E-2
1,844545E-2
2,525592E-2
2,039130E-2
1,779684E-2
1,779684E-2
2,006699E-2
1,487806E-2
1,649960E-2
2,039130E-2
2,590454E-2
1,779684E-2
1,617530E-2
2,071561E-2
2,493161E-2
1,876976E-2
2,233715E-2
2,655315E-2
2,525592E-2
1,617530E-2
2,006699E-2
2,655315E-2
2,785039E-2
2,266146E-2
2,460731E-2
2,687746E-2
1,779684E-2
1,682391E-2
1,941838E-2
2,720177E-2
1,974268E-2
1,098637E-2
1,455375E-2
2,006699E-2
1,163498E-2
7,418977E-3
1,033775E-2
1,131067E-2
1,905739E-3
5,148820E-3
1,131067E-2
1,325652E-2
8,391901E-3
4,824512E-3
8,391901E-3
7,743285E-3
1,257123E-3
4,824512E-3
1,390514E-2
1,098637E-2
5,473128E-3
1,098637E-2
1,779684E-2
1,325652E-2
1,195929E-2
1,617530E-2
1,455375E-2
-6,887257E-4
1,257123E-3
1,066206E-2
1,617530E-2
6,770361E-3
3,527280E-3
5,148820E-3
7,743285E-3
2,230047E-3
1,905739E-3
8,391901E-3
6,770361E-3
-2,958882E-3
3,202971E-3
1,325652E-2
1,260791E-2
1,001344E-2
1,325652E-2
1,487806E-2
8,067593E-3
7,418977E-3
1,066206E-2
1,941838E-2
1,325652E-2
6,770361E-3
1,195929E-2
1,552668E-2
1,033775E-2
9,689133E-3
1,487806E-2
1,617530E-2
6,770361E-3
8,716209E-3
1,552668E-2
2,168853E-2
1,487806E-2
1,552668E-2
1,909407E-2
1,844545E-2
1,617530E-2
1,812114E-2
2,558023E-2
2,298577E-2
1,520237E-2
1,876976E-2
2,428300E-2
1,649960E-2
1,098637E-2
1,358083E-2
1,617530E-2
8,391901E-3
1,033775E-2
1,325652E-2
2,006699E-2
1,487806E-2
1,228360E-2
1,649960E-2
2,590454E-2
2,201284E-2
2,493161E-2
4,017409E-2
4,860611E-2
4,828180E-2
6,319997E-2
8,590154E-2
9,336062E-2
8,622584E-2
8,103691E-2
7,811814E-2
6,644305E-2
6,092981E-2
5,736242E-2
5,671381E-2
4,341718E-2
2,882331E-2
2,363438E-2
1,714822E-2
-1,985958E-3
-1,593121E-2
-2,630907E-2
-3,863277E-2
-5,938849E-2
-6,425311E-2
-5,809126E-2
-5,646972E-2
-5,873987E-2
-5,711833E-2
-5,160510E-2
-4,901063E-2
-4,706478E-2
-3,895708E-2
-2,825491E-2
-2,955215E-2
-3,376815E-2
-2,663337E-2
-1,690413E-2
-1,430967E-2
-9,445044E-3
-4,904731E-3
-6,887257E-4
-8,147812E-3
-1,985958E-3
7,743285E-3
1,358083E-2
7,418977E-3
9,689133E-3
1,682391E-2
2,071561E-2
1,876976E-2
2,136422E-2
3,206639E-2
3,239070E-2
2,493161E-2
3,012054E-2
3,920117E-2
3,757963E-2
3,628240E-2
4,017409E-2
4,536302E-2
3,757963E-2
3,336362E-2
3,887686E-2
4,828180E-2
4,114702E-2
3,595809E-2
3,790394E-2
3,822825E-2
3,466086E-2
3,725532E-2
4,406579E-2
3,725532E-2
2,590454E-2
2,979624E-2
3,855255E-2
3,952548E-2
3,530947E-2
3,725532E-2
3,952548E-2
3,368793E-2
3,466086E-2
3,920117E-2
4,990334E-2
4,893041E-2
4,309287E-2
4,730887E-2
5,184919E-2
4,795749E-2
5,055195E-2
5,833535E-2
6,157843E-2
5,509227E-2
5,865966E-2
6,417289E-2
6,676736E-2
6,190274E-2
6,190274E-2
6,838890E-2
6,319997E-2
5,314642E-2
5,574088E-2
6,579443E-2
6,514582E-2
5,963258E-2
6,157843E-2
6,611874E-2
6,125412E-2
6,060550E-2
6,579443E-2
6,968613E-2
6,190274E-2
6,709167E-2
7,455075E-2
8,038830E-2
7,844245E-2
7,811814E-2
8,557723E-2
8,752308E-2
8,460430E-2
8,849600E-2
9,790094E-2
9,563078E-2
8,622584E-2
8,914462E-2
9,271201E-2
8,655015E-2
8,395569E-2
8,590154E-2
8,687446E-2
7,909107E-2
7,519937E-2
7,552368E-2
8,006399E-2
7,195629E-2
6,579443E-2
6,774028E-2
6,871321E-2
6,319997E-2
6,352428E-2
7,001044E-2
7,033475E-2
6,028120E-2
6,482151E-2
7,325352E-2
7,033475E-2
6,417289E-2
6,352428E-2
6,774028E-2
6,222705E-2
6,222705E-2
6,741597E-2
7,292921E-2
6,449720E-2
5,736242E-2
6,092981E-2
6,352428E-2
5,768673E-2
5,476796E-2
5,509227E-2
5,217349E-2
4,244425E-2
4,439010E-2
4,666026E-2
5,087626E-2
4,276856E-2
3,984979E-2
4,147133E-2
3,530947E-2
3,076916E-2
3,012054E-2
3,628240E-2
3,076916E-2
2,298577E-2
2,752608E-2
3,303932E-2
2,785039E-2
2,590454E-2
2,979624E-2
3,206639E-2
2,006699E-2
1,714822E-2
1,325652E-2
1,520237E-2
5,473128E-3
-2,310266E-3
6,085067E-4
-2,958882E-3
-1,139089E-2
-1,398536E-2
-9,769352E-3
-1,722844E-2
-3,020076E-2
-2,955215E-2
-2,630907E-2
-3,182230E-2
-3,506538E-2
-3,409246E-2
-3,182230E-2
-3,636262E-2
-3,636262E-2
-3,020076E-2
-2,241737E-2
-2,890353E-2
-3,084938E-2
-2,825491E-2
-2,630907E-2
-2,663337E-2
-2,403891E-2
-1,657982E-2
-1,560690E-2
-2,403891E-2
-2,144444E-2
-1,722844E-2
-1,820136E-2
-2,176875E-2
-2,079583E-2
-1,755275E-2
-2,079583E-2
-2,241737E-2
-1,787705E-2
-9,769352E-3
-1,463397E-2
-2,112014E-2
-1,787705E-2
-1,203951E-2
-1,560690E-2
-1,236382E-2
-5,553347E-3
-4,904731E-3
-1,139089E-2
-5,877655E-3
-4,010948E-5
3,851588E-3
-2,634574E-3
-1,661650E-3
9,328148E-4
-2,958882E-3
-3,283190E-3
1,257123E-3
6,770361E-3
3,202971E-3
-3,607499E-3
-6,887257E-4
4,824512E-3
1,581431E-3
6,085067E-4
3,851588E-3
4,500204E-3
-6,850580E-3
-5,229039E-3
-6,887257E-4
3,202971E-3
-2,634574E-3
-5,229039E-3
-3,283190E-3
-3,931807E-3
-9,445044E-3
-9,445044E-3
-3,283190E-3
-7,174888E-3
-1,755275E-2
-1,366105E-2
-7,499196E-3
-8,147812E-3
-9,769352E-3
-1,171520E-2
-6,850580E-3
-1,041797E-2
-1,236382E-2
-9,445044E-3
-1,661650E-3
-8,472120E-3
-1,430967E-2
-1,139089E-2
-9,445044E-3
-1,463397E-2
-1,430967E-2
-1,041797E-2
-7,174888E-3
-1,657982E-2
-1,495828E-2
-1,074228E-2
-7,174888E-3
-1,236382E-2
-1,430967E-2
-9,445044E-3
-8,147812E-3
-9,120736E-3
-5,229039E-3
4,824512E-3
1,257123E-3
-6,526271E-3
-1,013034E-3
6,770361E-3
9,328148E-4
-6,887257E-4
2,841986E-4
3,527280E-3
-5,553347E-3
-7,499196E-3
-5,553347E-3
1,581431E-3
-7,823504E-3
-1,203951E-2
-8,796428E-3
-6,850580E-3
-1,171520E-2
-1,139089E-2
-3,931807E-3
-4,580423E-3
-1,333674E-2
-9,120736E-3
-1,337342E-3
-3,644176E-4
-3,283190E-3
-4,256115E-3
9,328148E-4
-1,013034E-3
-4,010948E-5
4,500204E-3
1,066206E-2
4,500204E-3
-1,985958E-3
2,841986E-4
7,743285E-3
4,175896E-3
3,851588E-3
8,067593E-3
1,098637E-2
3,851588E-3
3,851588E-3
1,325652E-2
1,941838E-2
1,422945E-2
1,001344E-2
1,228360E-2
1,358083E-2
9,364825E-3
1,195929E-2
2,201284E-2
1,714822E-2
8,067593E-3
1,098637E-2
1,585099E-2
1,487806E-2
1,260791E-2
1,487806E-2
1,617530E-2
8,716209E-3
9,040517E-3
1,520237E-2
2,039130E-2
1,260791E-2
6,770361E-3
9,689133E-3
1,358083E-2
1,195929E-2
1,098637E-2
1,617530E-2
1,228360E-2
2,878663E-3
8,716209E-3
1,682391E-2
1,520237E-2
1,001344E-2
4,500204E-3
4,500204E-3
2,230047E-3
2,230047E-3
6,770361E-3
1,390514E-2
8,716209E-3
2,230047E-3
6,446052E-3
1,001344E-2
7,094669E-3
6,770361E-3
1,293221E-2
1,422945E-2
2,878663E-3
6,121744E-3
1,520237E-2
1,552668E-2
1,131067E-2
1,066206E-2
1,422945E-2
1,228360E-2
1,033775E-2
1,293221E-2
1,974268E-2
1,617530E-2
8,391901E-3
1,098637E-2
1,779684E-2
1,422945E-2
9,689133E-3
1,325652E-2
1,779684E-2
9,689133E-3
7,743285E-3
1,682391E-2
2,168853E-2
1,260791E-2
8,716209E-3
1,098637E-2
4,500204E-3
-1,074228E-2
-1,009366E-2
1,257123E-3
1,257123E-3
-7,174888E-3
-5,553347E-3
-3,607499E-3
-7,174888E-3
-1,139089E-2
-8,796428E-3
-5,877655E-3
-1,268813E-2
-1,074228E-2
-2,958882E-3
5,148820E-3
2,554355E-3
1,257123E-3
7,094669E-3
1,293221E-2
8,716209E-3
9,689133E-3
1,812114E-2
1,714822E-2
8,391901E-3
1,195929E-2
2,006699E-2
2,136422E-2
1,585099E-2
1,552668E-2
1,812114E-2
1,131067E-2
9,040517E-3
1,228360E-2
2,039130E-2
1,455375E-2
9,364825E-3
1,422945E-2
1,682391E-2
1,358083E-2
1,358083E-2
1,941838E-2
2,201284E-2
1,163498E-2
1,358083E-2
1,909407E-2
2,298577E-2
1,747253E-2
1,617530E-2
1,941838E-2
1,779684E-2
1,066206E-2
4,824512E-3
1,260791E-2
1,195929E-2
4,500204E-3
9,689133E-3
1,422945E-2
1,098637E-2
7,743285E-3
1,098637E-2
1,293221E-2
4,500204E-3
7,418977E-3
1,325652E-2
2,006699E-2
1,520237E-2
1,325652E-2
1,779684E-2
1,909407E-2
1,520237E-2
1,844545E-2
2,558023E-2
2,622885E-2
1,649960E-2
2,006699E-2
2,590454E-2
2,298577E-2
2,071561E-2
2,331007E-2
2,460731E-2
1,876976E-2
1,617530E-2
2,071561E-2
2,947193E-2
2,525592E-2
1,779684E-2
1,974268E-2
2,558023E-2
2,006699E-2
2,233715E-2
2,752608E-2
2,849900E-2
1,876976E-2
2,006699E-2
2,493161E-2
2,558023E-2
2,071561E-2
2,201284E-2
2,558023E-2
2,103992E-2
1,747253E-2
1,941838E-2
2,687746E-2
2,103992E-2
1,325652E-2
1,552668E-2
2,201284E-2
1,682391E-2
1,552668E-2
2,039130E-2
2,006699E-2
1,066206E-2
1,358083E-2
1,812114E-2
2,071561E-2
1,649960E-2
1,520237E-2
1,779684E-2
1,552668E-2
1,228360E-2
1,617530E-2
2,493161E-2
1,844545E-2
1,131067E-2
1,422945E-2
2,039130E-2
1,844545E-2
1,585099E-2
1,779684E-2
2,006699E-2
1,098637E-2
1,131067E-2
1,585099E-2
2,266146E-2
1,390514E-2
1,098637E-2
1,390514E-2
1,422945E-2
1,001344E-2
1,163498E-2
1,844545E-2
1,747253E-2
4,175896E-3
6,770361E-3
1,358083E-2
1,260791E-2
5,148820E-3
-6,887257E-4
2,878663E-3
-1,661650E-3
-1,337342E-3
1,257123E-3
9,364825E-3
2,878663E-3
-3,931807E-3
-2,634574E-3
-5,553347E-3
-1,430967E-2
-1,236382E-2
-3,283190E-3
-4,010948E-5
-7,174888E-3
-5,229039E-3
-4,010948E-5
3,202971E-3
-2,634574E-3
-3,607499E-3
9,328148E-4
-6,887257E-4
-3,607499E-3
1,257123E-3
9,040517E-3
6,121744E-3
2,841986E-4
2,554355E-3
1,163498E-2
8,716209E-3
8,067593E-3
1,325652E-2
1,390514E-2
6,770361E-3
6,446052E-3
1,260791E-2
1,909407E-2
1,260791E-2
1,033775E-2
1,260791E-2
1,552668E-2
1,001344E-2
1,293221E-2
2,103992E-2
1,909407E-2
1,195929E-2
1,422945E-2
2,233715E-2
2,233715E-2
1,844545E-2
1,909407E-2
2,266146E-2
1,682391E-2
1,422945E-2
1,844545E-2
2,622885E-2
2,233715E-2
1,649960E-2
1,974268E-2
2,363438E-2
2,136422E-2
2,103992E-2
2,233715E-2
2,428300E-2
1,520237E-2
1,682391E-2
2,201284E-2
2,525592E-2
1,941838E-2
2,006699E-2
2,266146E-2
1,909407E-2
1,585099E-2
1,682391E-2
2,460731E-2
2,071561E-2
1,131067E-2
1,487806E-2
2,136422E-2
1,876976E-2
1,487806E-2
1,552668E-2
2,168853E-2
1,293221E-2
1,260791E-2
1,714822E-2
2,331007E-2
1,520237E-2
1,131067E-2
1,390514E-2
1,649960E-2
1,228360E-2
1,293221E-2
1,941838E-2
2,039130E-2
8,716209E-3
1,066206E-2
1,649960E-2
1,617530E-2
1,131067E-2
1,195929E-2
1,487806E-2
9,689133E-3
7,094669E-3
9,364825E-3
1,747253E-2
1,131067E-2
4,175896E-3
8,391901E-3
1,293221E-2
7,743285E-3
8,716209E-3
1,228360E-2
1,390514E-2
4,175896E-3
7,094669E-3
1,585099E-2
1,779684E-2
1,260791E-2
1,033775E-2
1,487806E-2
1,293221E-2
8,391901E-3
1,195929E-2
2,103992E-2
1,909407E-2
1,325652E-2
1,552668E-2
1,941838E-2
1,358083E-2
1,260791E-2
1,747253E-2
1,779684E-2
8,391901E-3
9,689133E-3
1,358083E-2
1,747253E-2
1,066206E-2
7,094669E-3
9,040517E-3
8,391901E-3
3,202971E-3
4,824512E-3
1,098637E-2
5,148820E-3
-3,931807E-3
1,257123E-3
7,094669E-3
4,824512E-3
2,554355E-3
5,797436E-3
7,743285E-3
9,328148E-4
-3,644176E-4
4,500204E-3
9,689133E-3
4,175896E-3
2,230047E-3
5,148820E-3
5,148820E-3
3,202971E-3
4,500204E-3
1,228360E-2
9,364825E-3
1,581431E-3
6,121744E-3
1,260791E-2
9,040517E-3
7,743285E-3
1,098637E-2
1,260791E-2
5,797436E-3
6,770361E-3
1,195929E-2
1,812114E-2
9,689133E-3
7,418977E-3
1,260791E-2
1,358083E-2
9,689133E-3
1,033775E-2
1,552668E-2
1,714822E-2
7,743285E-3
9,364825E-3
1,649960E-2
1,617530E-2
1,163498E-2
1,260791E-2
1,876976E-2
1,228360E-2
1,163498E-2
1,455375E-2
2,233715E-2
1,714822E-2
1,033775E-2
1,455375E-2
2,039130E-2
1,455375E-2
1,552668E-2
2,071561E-2
2,039130E-2
9,689133E-3
1,455375E-2
1,974268E-2
2,233715E-2
1,714822E-2
1,390514E-2
1,909407E-2
1,714822E-2
1,520237E-2
1,812114E-2
2,655315E-2
2,298577E-2
1,422945E-2
1,649960E-2
2,428300E-2
1,974268E-2
2,006699E-2
2,201284E-2
2,363438E-2
1,552668E-2
1,682391E-2
2,103992E-2
2,266146E-2
1,876976E-2
1,649960E-2
1,876976E-2
1,844545E-2
1,195929E-2
1,358083E-2
2,201284E-2
1,941838E-2
1,033775E-2
1,422945E-2
2,136422E-2
1,909407E-2
1,844545E-2
2,266146E-2
2,525592E-2
1,649960E-2
1,487806E-2
1,941838E-2
2,525592E-2
2,006699E-2
2,039130E-2
2,493161E-2
2,266146E-2
1,941838E-2
2,039130E-2
2,655315E-2
2,201284E-2
1,358083E-2
1,779684E-2
2,428300E-2
2,039130E-2
1,520237E-2
1,714822E-2
1,812114E-2
1,001344E-2
9,689133E-3
1,390514E-2
2,039130E-2
1,066206E-2
5,148820E-3
9,040517E-3
1,066206E-2
6,121744E-3
6,770361E-3
1,325652E-2
1,131067E-2
2,554355E-3
5,148820E-3
1,033775E-2
1,098637E-2
8,391901E-3
1,033775E-2
1,390514E-2
7,743285E-3
6,446052E-3
1,001344E-2
1,812114E-2
1,422945E-2
6,121744E-3
1,033775E-2
1,747253E-2
1,455375E-2
1,325652E-2
1,358083E-2
1,649960E-2
8,391901E-3
1,098637E-2
1,617530E-2
2,071561E-2
1,455375E-2
1,163498E-2
1,649960E-2
1,649960E-2
1,195929E-2
1,585099E-2
2,298577E-2
2,201284E-2
1,358083E-2
1,649960E-2
2,428300E-2
2,558023E-2
2,298577E-2
2,331007E-2
2,817469E-2
2,266146E-2
2,136422E-2
2,558023E-2
3,206639E-2
2,655315E-2
2,039130E-2
2,298577E-2
2,849900E-2
2,395869E-2
2,266146E-2
2,785039E-2
2,687746E-2
1,714822E-2
2,006699E-2
2,558023E-2
2,914762E-2
2,493161E-2
2,428300E-2
2,817469E-2
2,493161E-2
2,071561E-2
2,363438E-2
3,303932E-2
2,752608E-2
1,941838E-2
2,103992E-2
2,914762E-2
2,655315E-2
2,331007E-2
2,655315E-2
2,882331E-2
1,779684E-2
1,941838E-2
2,266146E-2
2,525592E-2
1,844545E-2
1,779684E-2
1,714822E-2
1,487806E-2
1,195929E-2
1,455375E-2
2,363438E-2
1,876976E-2
9,040517E-3
1,260791E-2
1,747253E-2
1,325652E-2
1,195929E-2
1,520237E-2
1,649960E-2
8,391901E-3
8,716209E-3
1,358083E-2
1,812114E-2
1,066206E-2
9,689133E-3
1,390514E-2
1,131067E-2
8,067593E-3
9,689133E-3
1,487806E-2
1,325652E-2
6,770361E-3
9,364825E-3
1,520237E-2
1,293221E-2
1,163498E-2
1,358083E-2
1,520237E-2
6,770361E-3
8,391901E-3
1,422945E-2
1,909407E-2
1,293221E-2
1,033775E-2
1,520237E-2
1,649960E-2
1,131067E-2
1,195929E-2
1,844545E-2
1,714822E-2
9,364825E-3
1,195929E-2
1,812114E-2
1,747253E-2
1,422945E-2
1,422945E-2
1,747253E-2
1,228360E-2
1,131067E-2
1,487806E-2
2,006699E-2
1,487806E-2
9,689133E-3
1,325652E-2
1,909407E-2
1,649960E-2
1,552668E-2
1,941838E-2
1,909407E-2
1,098637E-2
1,358083E-2
2,039130E-2
1,844545E-2
1,552668E-2
1,487806E-2
1,779684E-2
1,390514E-2
1,260791E-2
1,260791E-2
2,039130E-2
1,455375E-2
8,067593E-3
1,131067E-2
1,844545E-2
1,228360E-2
1,066206E-2
1,682391E-2
1,844545E-2
7,743285E-3
9,689133E-3
1,649960E-2
1,876976E-2
1,325652E-2
1,228360E-2
1,455375E-2
1,228360E-2
8,716209E-3
7,743285E-3
1,390514E-2
1,455375E-2
5,797436E-3
8,716209E-3
1,390514E-2
8,716209E-3
9,364825E-3
1,455375E-2
1,487806E-2
6,446052E-3
7,418977E-3
1,422945E-2
2,071561E-2
1,487806E-2
1,585099E-2
2,006699E-2
1,455375E-2
1,228360E-2
1,455375E-2
2,168853E-2
1,941838E-2
1,131067E-2
1,520237E-2
2,103992E-2
1,552668E-2
1,260791E-2
1,585099E-2
1,812114E-2
7,743285E-3
6,770361E-3
1,260791E-2
1,520237E-2
8,716209E-3
6,446052E-3
1,033775E-2
7,743285E-3
1,905739E-3
3,527280E-3
9,364825E-3
6,770361E-3
-2,634574E-3
6,085067E-4
8,716209E-3
7,418977E-3
1,905739E-3
3,851588E-3
7,743285E-3
1,257123E-3
-6,887257E-4
4,175896E-3
1,228360E-2
6,770361E-3
2,878663E-3
6,446052E-3
1,195929E-2
6,446052E-3
5,473128E-3
1,195929E-2
1,358083E-2
3,202971E-3
7,094669E-3
1,422945E-2
1,422945E-2
1,131067E-2
1,325652E-2
1,585099E-2
1,066206E-2
8,716209E-3
1,390514E-2
2,103992E-2
1,455375E-2
1,098637E-2
1,552668E-2
2,006699E-2
1,649960E-2
1,617530E-2
2,136422E-2
2,266146E-2
1,163498E-2
1,228360E-2
1,844545E-2
2,103992E-2
1,585099E-2
1,455375E-2
1,747253E-2
1,390514E-2
1,390514E-2
1,812114E-2
2,720177E-2
2,882331E-2
2,103992E-2
2,882331E-2
4,406579E-2
4,990334E-2
5,930827E-2
8,136122E-2
1,034142E-1
1,021169E-1
9,790094E-2
9,109047E-2
9,044185E-2
7,617229E-2
6,547013E-2
6,319997E-2
5,120057E-2
4,082271E-2
3,660671E-2
3,368793E-2
1,390514E-2
-1,301243E-2
-2,825491E-2
-3,830846E-2
-5,419956E-2
-6,457742E-2
-6,619896E-2
-6,263157E-2
-6,911773E-2
-6,555034E-2
-5,582110E-2
-4,447032E-2
-4,284878E-2
-3,960570E-2
-3,020076E-2
-2,274168E-2
-2,047152E-2
-1,657982E-2
-6,526271E-3
-7,823504E-3
-1,366105E-2
-9,120736E-3
2,841986E-4
-4,010948E-5
-4,010948E-5
1,905739E-3
6,121744E-3
2,554355E-3
6,085067E-4
9,689133E-3
1,909407E-2
1,358083E-2
1,131067E-2
1,552668E-2
1,974268E-2
1,585099E-2
1,682391E-2
2,460731E-2
2,493161E-2
1,617530E-2
1,876976E-2
2,558023E-2
2,525592E-2
2,363438E-2
2,363438E-2
2,395869E-2
2,071561E-2
2,071561E-2
2,428300E-2
3,109347E-2
2,395869E-2
1,390514E-2
1,747253E-2
2,525592E-2
2,039130E-2
2,006699E-2
2,395869E-2
2,590454E-2
1,812114E-2
1,844545E-2
2,331007E-2
2,687746E-2
2,006699E-2
1,974268E-2
2,395869E-2
2,136422E-2
1,876976E-2
2,071561E-2
2,849900E-2
2,622885E-2
1,779684E-2
2,071561E-2
2,720177E-2
2,233715E-2
2,201284E-2
2,428300E-2
2,590454E-2
1,649960E-2
1,844545E-2
2,363438E-2
2,687746E-2
2,201284E-2
2,039130E-2
2,266146E-2
1,649960E-2
1,552668E-2
1,714822E-2
2,687746E-2
2,168853E-2
1,617530E-2
1,844545E-2
2,395869E-2
1,876976E-2
1,812114E-2
2,233715E-2
2,363438E-2
1,195929E-2
1,455375E-2
2,395869E-2
2,493161E-2
1,812114E-2
1,682391E-2
2,006699E-2
1,714822E-2
1,098637E-2
1,260791E-2
1,974268E-2
1,844545E-2
7,418977E-3
5,797436E-3
7,743285E-3
-3,644176E-4
6,446052E-3
1,455375E-2
3,012054E-2
5,184919E-2
9,498216E-2
1,585466E-1
2,428667E-1
3,674010E-1
5,214473E-1
7,001411E-1
8,629438E-1
[truncated: 7,391,468 more chars]
