# Supplementary material for: Etomidate as an anesthetic in Colossoma macropomum: Behavioral and electrophysiological data complement each other as a tool to assess anesthetic safety
Source: PLoS One. 2024 Aug 6;19(8):e0305093. doi: 10.1371/journal.pone.0305093 (PMC11302908; doi:10.1371/journal.pone.0305093)
Supplement: S1 File — (ZIP) [file pone.0305093.s001.zip › Voltage_1.49.txt]

channel names:
01/01/2004 01:26:28 bo etomidato - Voltage 1 - Dev1_ai1
start times:
01/01/2004 01:26:42,450288
dt:
0,001000
data:
-4,252080E-1
-4,307213E-1
-4,300726E-1
-4,281268E-1
-4,248837E-1
-4,310456E-1
-4,287754E-1
-4,352616E-1
-4,388290E-1
-4,391533E-1
-4,329914E-1
-4,385047E-1
-4,469367E-1
-4,417477E-1
-4,359102E-1
-4,313699E-1
-4,362345E-1
-4,414234E-1
-4,443422E-1
-4,398019E-1
-4,355859E-1
-4,342886E-1
-4,417477E-1
-4,362345E-1
-4,362345E-1
-4,242351E-1
-4,284511E-1
-4,372074E-1
-4,339643E-1
-4,239108E-1
-4,219649E-1
-4,148302E-1
-4,248837E-1
-4,164517E-1
-4,128843E-1
-4,054252E-1
-3,986148E-1
-4,096412E-1
-3,999120E-1
-3,943988E-1
-3,879126E-1
-3,772104E-1
-3,843452E-1
-3,814264E-1
-3,710486E-1
-3,694270E-1
-3,616436E-1
-3,551575E-1
-3,545089E-1
-3,483470E-1
-3,447796E-1
-3,438067E-1
-3,337531E-1
-3,279156E-1
-3,288885E-1
-3,214294E-1
-3,185107E-1
-3,100786E-1
-3,078085E-1
-3,042411E-1
-3,026196E-1
-2,990522E-1
-2,857555E-1
-2,841340E-1
-2,851069E-1
-2,818638E-1
-2,795937E-1
-2,649998E-1
-2,549463E-1
-2,491087E-1
-2,507303E-1
-2,474872E-1
-2,328933E-1
-2,286773E-1
-2,124619E-1
-2,195967E-1
-2,046785E-1
-2,007868E-1
-1,839228E-1
-1,797068E-1
-1,793825E-1
-1,647886E-1
-1,583025E-1
-1,440329E-1
-1,385197E-1
-1,326821E-1
-1,248987E-1
-1,148452E-1
-1,025215E-1
-9,408946E-2
-8,922484E-2
-8,695468E-2
-7,203651E-2
-6,425311E-2
-5,257802E-2
-4,447032E-2
-3,279523E-2
-3,311954E-2
-1,690413E-2
-2,310266E-3
7,418977E-3
1,779684E-2
2,395869E-2
3,660671E-2
4,309287E-2
5,833535E-2
6,838890E-2
7,909107E-2
8,265846E-2
9,563078E-2
1,073059E-1
1,225484E-1
1,261157E-1
1,264400E-1
1,387638E-1
1,514118E-1
1,621139E-1
1,724918E-1
1,754106E-1
1,838426E-1
1,890315E-1
2,007066E-1
2,114088E-1
2,120574E-1
2,191922E-1
2,318402E-1
2,418937E-1
2,506501E-1
2,477313E-1
2,516230E-1
2,697842E-1
2,821079E-1
2,817836E-1
2,892427E-1
2,976747E-1
3,015664E-1
3,155117E-1
3,171332E-1
3,258895E-1
3,288083E-1
3,359431E-1
3,365917E-1
3,424292E-1
3,524828E-1
3,573474E-1
3,661037E-1
3,622120E-1
3,690225E-1
3,719413E-1
3,819948E-1
3,823191E-1
3,826435E-1
3,930213E-1
3,943185E-1
4,027506E-1
4,027506E-1
3,939942E-1
3,978859E-1
4,115069E-1
4,183173E-1
4,163715E-1
4,102096E-1
4,118312E-1
4,157229E-1
4,280466E-1
4,286952E-1
4,196146E-1
4,231820E-1
4,241549E-1
4,355057E-1
4,342084E-1
4,251278E-1
4,251278E-1
4,325869E-1
4,426405E-1
4,429648E-1
4,371272E-1
4,397217E-1
4,413432E-1
4,403703E-1
4,491266E-1
4,471808E-1
4,462078E-1
4,416675E-1
4,371272E-1
4,462078E-1
4,491266E-1
4,452349E-1
4,419918E-1
4,368029E-1
4,458835E-1
4,416675E-1
4,494509E-1
4,384244E-1
4,299924E-1
4,390731E-1
4,481537E-1
4,410189E-1
4,400460E-1
4,261007E-1
4,312897E-1
4,390731E-1
4,403703E-1
4,325869E-1
4,273980E-1
4,283709E-1
4,241549E-1
4,329112E-1
4,309654E-1
4,254521E-1
4,202632E-1
4,215604E-1
4,286952E-1
4,273980E-1
4,209118E-1
4,170201E-1
4,209118E-1
4,176687E-1
4,218847E-1
4,141013E-1
4,105339E-1
4,079395E-1
4,186417E-1
4,098853E-1
4,050207E-1
4,040478E-1
3,946429E-1
4,001561E-1
4,030749E-1
3,943185E-1
3,930213E-1
3,946429E-1
3,907512E-1
3,826435E-1
3,936699E-1
3,858865E-1
3,884810E-1
3,813462E-1
3,768059E-1
3,888053E-1
3,884810E-1
3,823191E-1
3,716170E-1
3,751844E-1
3,836164E-1
3,832921E-1
3,803733E-1
3,686982E-1
3,638336E-1
3,716170E-1
3,771302E-1
3,699954E-1
3,609148E-1
3,680496E-1
3,609148E-1
3,631850E-1
3,605905E-1
3,524828E-1
3,605905E-1
3,524828E-1
3,586447E-1
3,573474E-1
3,450237E-1
3,505369E-1
3,492397E-1
3,508613E-1
3,495640E-1
3,401591E-1
3,385375E-1
3,401591E-1
3,375646E-1
3,414563E-1
3,388619E-1
3,339972E-1
3,359431E-1
3,223221E-1
3,213492E-1
3,317271E-1
3,336729E-1
3,291326E-1
3,145387E-1
3,210249E-1
3,194034E-1
3,219978E-1
3,148631E-1
3,074040E-1
3,090255E-1
3,116200E-1
3,138901E-1
3,038366E-1
2,918372E-1
2,944316E-1
2,957289E-1
2,970261E-1
2,950803E-1
2,821079E-1
2,830809E-1
2,853510E-1
2,876212E-1
2,830809E-1
2,723787E-1
2,694599E-1
2,701085E-1
2,740002E-1
2,688113E-1
2,623251E-1
2,587578E-1
2,538931E-1
2,623251E-1
2,587578E-1
2,577848E-1
2,480556E-1
2,483799E-1
2,496771E-1
2,506501E-1
2,451368E-1
2,415694E-1
2,418937E-1
2,383263E-1
2,389750E-1
2,370291E-1
2,298943E-1
2,298943E-1
2,224352E-1
2,214623E-1
2,256783E-1
2,224352E-1
2,165977E-1
2,065441E-1
2,088143E-1
2,078414E-1
2,078414E-1
2,013552E-1
1,880586E-1
1,929232E-1
1,935718E-1
1,958420E-1
1,854641E-1
1,848155E-1
1,754106E-1
1,711946E-1
1,783293E-1
1,776807E-1
1,634112E-1
1,595195E-1
1,601681E-1
1,627626E-1
1,653570E-1
1,611410E-1
1,478444E-1
1,439527E-1
1,520604E-1
1,517361E-1
1,449256E-1
1,475201E-1
1,400610E-1
1,458985E-1
1,403853E-1
1,390881E-1
1,394124E-1
1,348721E-1
1,338991E-1
1,306561E-1
1,326019E-1
1,322776E-1
1,274130E-1
1,241699E-1
1,257914E-1
1,251428E-1
1,212511E-1
1,167108E-1
1,073059E-1
1,118462E-1
1,082788E-1
1,095760E-1
1,089274E-1
9,530647E-2
9,952248E-2
9,822524E-2
1,037385E-1
9,660370E-2
8,492861E-2
8,492861E-2
8,233415E-2
9,044185E-2
8,136122E-2
7,649660E-2
6,741597E-2
7,228060E-2
7,130767E-2
6,741597E-2
6,190274E-2
5,801104E-2
5,411934E-2
5,087626E-2
6,060550E-2
4,471441E-2
4,471441E-2
4,276856E-2
4,114702E-2
3,466086E-2
3,271501E-2
2,947193E-2
2,525592E-2
2,460731E-2
2,298577E-2
1,585099E-2
1,617530E-2
1,585099E-2
4,500204E-3
1,257123E-3
6,121744E-3
3,851588E-3
-2,634574E-3
-1,593121E-2
-1,236382E-2
-1,139089E-2
-1,430967E-2
-2,274168E-2
-3,247092E-2
-2,955215E-2
-3,571400E-2
-3,214661E-2
-4,479463E-2
-5,517249E-2
-5,355095E-2
-5,809126E-2
-5,225371E-2
-6,555034E-2
-7,463097E-2
-7,333374E-2
-7,754974E-2
-7,009066E-2
-7,722544E-2
-9,344084E-2
-9,019776E-2
-9,376515E-2
-9,344084E-2
-1,008999E-1
-1,064132E-1
-1,132236E-1
-1,119264E-1
-1,161424E-1
-1,112778E-1
-1,154938E-1
-1,300877E-1
-1,333307E-1
-1,362495E-1
-1,359252E-1
-1,440329E-1
-1,407898E-1
-1,456544E-1
-1,495461E-1
-1,553837E-1
-1,524649E-1
-1,608969E-1
-1,625185E-1
-1,722477E-1
-1,732206E-1
-1,732206E-1
-1,683560E-1
-1,839228E-1
-1,842471E-1
-1,907333E-1
-1,842471E-1
-1,881388E-1
-1,920305E-1
-2,030570E-1
-2,050028E-1
-2,056514E-1
-2,017597E-1
-2,144078E-1
-2,231641E-1
-2,241370E-1
-2,182995E-1
-2,260829E-1
-2,231641E-1
-2,354878E-1
-2,406767E-1
-2,393795E-1
-2,332176E-1
-2,367850E-1
-2,565678E-1
-2,607838E-1
-2,559192E-1
-2,555949E-1
-2,484601E-1
-2,740804E-1
-2,740804E-1
-2,795937E-1
-2,773235E-1
-2,734318E-1
-2,828368E-1
-2,899715E-1
-2,915931E-1
-2,860798E-1
-2,938632E-1
-2,987279E-1
-2,993765E-1
-3,104030E-1
-3,058626E-1
-3,081328E-1
-3,042411E-1
-3,087814E-1
-3,168891E-1
-3,236996E-1
-3,227267E-1
-3,181863E-1
-3,168891E-1
-3,308344E-1
-3,298614E-1
-3,324559E-1
-3,327802E-1
-3,262941E-1
-3,350504E-1
-3,467255E-1
-3,464012E-1
-3,402393E-1
-3,347261E-1
-3,418608E-1
-3,551575E-1
-3,519144E-1
-3,574276E-1
-3,438067E-1
-3,464012E-1
-3,574276E-1
-3,574276E-1
-3,593735E-1
-3,541845E-1
-3,545089E-1
-3,600221E-1
-3,635895E-1
-3,554818E-1
-3,593735E-1
-3,648867E-1
-3,694270E-1
-3,648867E-1
-3,661839E-1
-3,697513E-1
-3,684541E-1
-3,668326E-1
-3,639138E-1
-3,716972E-1
-3,798049E-1
-3,687784E-1
-3,716972E-1
-3,713729E-1
-3,752646E-1
-3,785077E-1
-3,781833E-1
-3,655353E-1
-3,733187E-1
-3,752646E-1
-3,840209E-1
-3,814264E-1
-3,726701E-1
-3,739673E-1
-3,840209E-1
-3,849938E-1
-3,872640E-1
-3,768861E-1
-3,814264E-1
-3,814264E-1
-3,898584E-1
-3,901827E-1
-3,856424E-1
-3,820750E-1
-3,862910E-1
-3,943988E-1
-3,956960E-1
-3,918043E-1
-3,911557E-1
-3,830480E-1
-3,927772E-1
-3,999120E-1
-3,921286E-1
-3,976418E-1
-3,856424E-1
-3,995877E-1
-4,025065E-1
-3,969932E-1
-3,995877E-1
-3,999120E-1
-3,992634E-1
-4,047766E-1
-4,076954E-1
-4,034794E-1
-4,041280E-1
-4,102898E-1
-4,115871E-1
-4,180732E-1
-4,161274E-1
-4,255323E-1
-4,200191E-1
-4,203434E-1
-4,216406E-1
-4,316942E-1
-4,290997E-1
-4,252080E-1
-4,349373E-1
-4,323428E-1
-4,453151E-1
-4,362345E-1
-4,352616E-1
-4,349373E-1
-4,398019E-1
-4,534228E-1
-4,492068E-1
-4,427207E-1
-4,297483E-1
-4,417477E-1
-4,501797E-1
-4,469367E-1
-4,472610E-1
-4,368831E-1
-4,329914E-1
-4,462880E-1
-4,433693E-1
-4,352616E-1
-4,362345E-1
-4,349373E-1
-4,339643E-1
-4,355859E-1
-4,329914E-1
-4,245594E-1
-4,271539E-1
-4,235865E-1
-4,232622E-1
-4,265053E-1
-4,261809E-1
-4,229379E-1
-4,145059E-1
-4,112628E-1
-4,135329E-1
-4,141815E-1
-4,070468E-1
-3,956960E-1
-3,931015E-1
-3,901827E-1
-3,966689E-1
-3,892098E-1
-3,794806E-1
-3,726701E-1
-3,704000E-1
-3,720215E-1
-3,635895E-1
-3,558061E-1
-3,493199E-1
-3,438067E-1
-3,600221E-1
-3,386178E-1
-3,285642E-1
-3,256454E-1
-3,165648E-1
-3,227267E-1
-3,233753E-1
-3,133217E-1
-3,013223E-1
-2,993765E-1
-2,977549E-1
-3,003494E-1
-2,821882E-1
-2,724589E-1
-2,698644E-1
-2,711617E-1
-2,630540E-1
-2,630540E-1
-2,542977E-1
-2,345149E-1
-2,374336E-1
-2,267315E-1
-2,264072E-1
-2,121376E-1
-2,001382E-1
-1,861930E-1
-1,806797E-1
-1,748422E-1
-1,583025E-1
-1,553837E-1
-1,456544E-1
-1,356009E-1
-1,242501E-1
-1,213313E-1
-1,041430E-1
-9,214361E-2
-7,495528E-2
-7,009066E-2
-6,944204E-2
-5,841557E-2
-4,414601E-2
-3,409246E-2
-2,501183E-2
-1,690413E-2
-3,607499E-3
1,228360E-2
2,493161E-2
3,076916E-2
3,530947E-2
4,730887E-2
5,768673E-2
7,228060E-2
8,395569E-2
8,460430E-2
9,757663E-2
1,082788E-1
1,218997E-1
1,313047E-1
1,306561E-1
1,420068E-1
1,549792E-1
1,660056E-1
1,721675E-1
1,812481E-1
1,841669E-1
1,990851E-1
2,114088E-1
2,185435E-1
2,221109E-1
2,279485E-1
2,418937E-1
2,470827E-1
2,642710E-1
2,665411E-1
2,743245E-1
2,821079E-1
2,869726E-1
2,992963E-1
3,116200E-1
3,161603E-1
3,265381E-1
3,271868E-1
3,395105E-1
3,511856E-1
3,508613E-1
3,563745E-1
3,576717E-1
3,706441E-1
3,784274E-1
3,891296E-1
3,881567E-1
3,917241E-1
3,933456E-1
4,069666E-1
4,089124E-1
4,108583E-1
4,102096E-1
4,115069E-1
4,228577E-1
4,355057E-1
4,261007E-1
4,222090E-1
4,277223E-1
4,342084E-1
4,462078E-1
4,484780E-1
4,332355E-1
4,429648E-1
4,400460E-1
4,507482E-1
4,452349E-1
4,432891E-1
4,442620E-1
4,488023E-1
4,536669E-1
4,585315E-1
4,559371E-1
4,491266E-1
4,507482E-1
4,533426E-1
4,582072E-1
4,536669E-1
4,598288E-1
4,601531E-1
4,543155E-1
4,552885E-1
4,536669E-1
4,546399E-1
4,484780E-1
4,546399E-1
4,458835E-1
4,614503E-1
4,617746E-1
4,465321E-1
4,429648E-1
4,491266E-1
4,520454E-1
4,543155E-1
4,497752E-1
4,397217E-1
4,484780E-1
4,468565E-1
4,491266E-1
4,449106E-1
4,381001E-1
4,293438E-1
4,384244E-1
4,436134E-1
4,416675E-1
4,309654E-1
4,348571E-1
4,293438E-1
4,351814E-1
4,348571E-1
4,183173E-1
4,231820E-1
4,296681E-1
4,251278E-1
4,215604E-1
4,228577E-1
4,231820E-1
4,173444E-1
4,183173E-1
4,170201E-1
4,147500E-1
4,095610E-1
4,121555E-1
4,072909E-1
4,072909E-1
4,072909E-1
4,092367E-1
3,969130E-1
4,011290E-1
4,004804E-1
3,969130E-1
4,021019E-1
3,871838E-1
3,865351E-1
3,884810E-1
3,923727E-1
3,913998E-1
3,826435E-1
3,794004E-1
3,764816E-1
3,784274E-1
3,787518E-1
3,800490E-1
3,699954E-1
3,683739E-1
3,764816E-1
3,719413E-1
3,745357E-1
3,583203E-1
3,586447E-1
3,596176E-1
3,641579E-1
3,599419E-1
3,648065E-1
3,502126E-1
3,557259E-1
3,573474E-1
3,518342E-1
3,534557E-1
3,524828E-1
3,437265E-1
3,466453E-1
3,489154E-1
3,459966E-1
3,346459E-1
3,421049E-1
3,339972E-1
3,317271E-1
3,395105E-1
3,307542E-1
3,365917E-1
3,349702E-1
3,343215E-1
3,317271E-1
3,239437E-1
3,291326E-1
3,239437E-1
3,177818E-1
3,265381E-1
3,281597E-1
3,161603E-1
3,177818E-1
3,164846E-1
3,190791E-1
3,184304E-1
3,109714E-1
3,054581E-1
2,996206E-1
3,048095E-1
3,028637E-1
3,035123E-1
2,934587E-1
2,970261E-1
2,918372E-1
2,947560E-1
2,872969E-1
2,827566E-1
2,866483E-1
2,788649E-1
2,882698E-1
2,782162E-1
2,756218E-1
2,762704E-1
2,717301E-1
2,727030E-1
2,727030E-1
2,727030E-1
2,603793E-1
2,581091E-1
2,594064E-1
2,652439E-1
2,610279E-1
2,548661E-1
2,451368E-1
2,496771E-1
2,444882E-1
2,532445E-1
2,477313E-1
2,402722E-1
2,376777E-1
2,367048E-1
2,441639E-1
2,392993E-1
2,331374E-1
2,224352E-1
2,305429E-1
2,318402E-1
2,383263E-1
2,256783E-1
2,123817E-1
2,081657E-1
2,169220E-1
2,191922E-1
2,143275E-1
2,068685E-1
1,958420E-1
2,039497E-1
2,052469E-1
1,968149E-1
1,861127E-1
1,874100E-1
1,916260E-1
1,903287E-1
1,874100E-1
1,767078E-1
1,705460E-1
1,689244E-1
1,750863E-1
1,679515E-1
1,627626E-1
1,569250E-1
1,624382E-1
1,604924E-1
1,510875E-1
1,481687E-1
1,491416E-1
1,377908E-1
1,423311E-1
1,403853E-1
1,458985E-1
1,452499E-1
1,351964E-1
1,287102E-1
1,293588E-1
1,355207E-1
1,351964E-1
1,322776E-1
1,254671E-1
1,267644E-1
1,290345E-1
1,384394E-1
1,241699E-1
1,141163E-1
1,212511E-1
1,241699E-1
1,296831E-1
1,238456E-1
1,137920E-1
1,128191E-1
1,111976E-1
1,157379E-1
1,150893E-1
1,069816E-1
1,069816E-1
1,027656E-1
1,060086E-1
1,102246E-1
9,790094E-2
9,627940E-2
9,368493E-2
9,173908E-2
1,017926E-1
9,595509E-2
8,882031E-2
8,882031E-2
8,298276E-2
8,525292E-2
8,200984E-2
7,714522E-2
7,487506E-2
7,065906E-2
6,871321E-2
7,292921E-2
7,195629E-2
6,611874E-2
5,995689E-2
5,379503E-2
5,541658E-2
6,255135E-2
4,568733E-2
4,374148E-2
3,984979E-2
4,633595E-2
3,984979E-2
4,179564E-2
2,558023E-2
2,979624E-2
2,071561E-2
2,785039E-2
2,103992E-2
1,260791E-2
6,770361E-3
6,121744E-3
7,418977E-3
6,121744E-3
-4,010948E-5
-1,074228E-2
-1,268813E-2
-9,120736E-3
-1,366105E-2
-2,533614E-2
-1,949860E-2
-3,247092E-2
-3,409246E-2
-3,701123E-2
-4,738909E-2
-4,641617E-2
-4,738909E-2
-5,387525E-2
-5,549679E-2
-6,749619E-2
-6,457742E-2
-7,430666E-2
-8,014421E-2
-8,436021E-2
-7,463097E-2
-8,663037E-2
-9,441377E-2
-1,034944E-1
-1,034944E-1
-9,992700E-2
-1,025215E-1
-1,138723E-1
-1,239258E-1
-1,255473E-1
-1,180883E-1
-1,239258E-1
-1,291147E-1
-1,430600E-1
-1,394926E-1
-1,394926E-1
-1,372224E-1
-1,450058E-1
-1,566809E-1
-1,605726E-1
-1,618698E-1
-1,592754E-1
-1,592754E-1
-1,693289E-1
-1,696532E-1
-1,715991E-1
-1,813283E-1
-1,751665E-1
-1,868416E-1
-1,907333E-1
-1,933277E-1
-1,874902E-1
-1,952736E-1
-2,011111E-1
-2,017597E-1
-2,072730E-1
-2,063001E-1
-2,098674E-1
-2,082459E-1
-2,176508E-1
-2,179751E-1
-2,205696E-1
-2,182995E-1
-2,199210E-1
-2,280287E-1
-2,351635E-1
-2,348392E-1
-2,335419E-1
-2,306232E-1
-2,410010E-1
-2,458656E-1
-2,510546E-1
-2,517032E-1
-2,520275E-1
-2,517032E-1
-2,536490E-1
-2,669457E-1
-2,633783E-1
-2,669457E-1
-2,598109E-1
-2,656484E-1
-2,795937E-1
-2,779721E-1
-2,773235E-1
-2,695401E-1
-2,782965E-1
-2,896472E-1
-2,912688E-1
-2,886743E-1
-2,877014E-1
-2,967820E-1
-3,000251E-1
-3,042411E-1
-3,045654E-1
-2,954848E-1
-3,019709E-1
-3,155919E-1
-3,100786E-1
-3,100786E-1
-3,087814E-1
-3,052140E-1
-3,045654E-1
-3,165648E-1
-3,117002E-1
-3,100786E-1
-3,149433E-1
-3,117002E-1
-3,146190E-1
-3,178620E-1
-3,123488E-1
-3,175377E-1
-3,194836E-1
-3,155919E-1
-3,220780E-1
-3,269427E-1
-3,282399E-1
-3,217537E-1
-3,256454E-1
-3,282399E-1
-3,373205E-1
-3,353747E-1
-3,318073E-1
-3,308344E-1
-3,334288E-1
-3,451039E-1
-3,428338E-1
-3,382935E-1
-3,324559E-1
-3,366719E-1
-3,480227E-1
-3,486713E-1
-3,473741E-1
-3,415365E-1
-3,399150E-1
-3,486713E-1
-3,528873E-1
-3,493199E-1
-3,434824E-1
-3,502929E-1
-3,515901E-1
-3,571033E-1
-3,567790E-1
-3,480227E-1
-3,522387E-1
-3,551575E-1
-3,567790E-1
-3,639138E-1
-3,635895E-1
-3,616436E-1
-3,639138E-1
-3,665083E-1
-3,674812E-1
-3,671569E-1
-3,684541E-1
-3,710486E-1
-3,739673E-1
-3,697513E-1
-3,830480E-1
-3,833723E-1
-3,765618E-1
-3,794806E-1
-3,846695E-1
-3,872640E-1
-3,849938E-1
-3,875883E-1
-3,856424E-1
-3,918043E-1
-4,028308E-1
-4,021821E-1
-3,973175E-1
-3,905071E-1
-3,950474E-1
-4,112628E-1
-4,089926E-1
-4,109385E-1
-4,054252E-1
-4,080197E-1
-4,206677E-1
-4,222892E-1
-4,265053E-1
-4,122357E-1
-4,203434E-1
-4,313699E-1
-4,310456E-1
-4,313699E-1
-4,290997E-1
-4,300726E-1
-4,316942E-1
-4,394776E-1
-4,352616E-1
-4,420720E-1
-4,333157E-1
-4,388290E-1
-4,362345E-1
-4,355859E-1
-4,352616E-1
-4,401262E-1
-4,378560E-1
-4,339643E-1
-4,375317E-1
-4,355859E-1
-4,385047E-1
-4,287754E-1
-4,287754E-1
-4,300726E-1
-4,336400E-1
-4,284511E-1
-4,232622E-1
-4,145059E-1
-4,229379E-1
-4,239108E-1
-4,190462E-1
-4,119114E-1
-4,047766E-1
-3,986148E-1
-4,119114E-1
-3,963446E-1
-3,892098E-1
-3,840209E-1
-3,811021E-1
-3,762375E-1
-3,811021E-1
-3,759132E-1
-3,629409E-1
-3,629409E-1
-3,590492E-1
-3,600221E-1
-3,483470E-1
-3,360233E-1
-3,344018E-1
-3,314830E-1
-3,324559E-1
-3,172134E-1
-3,084571E-1
-3,061869E-1
-3,003494E-1
-2,967820E-1
-2,935389E-1
-2,873771E-1
-2,675943E-1
-2,624054E-1
-2,640269E-1
-2,542977E-1
-2,435955E-1
-2,403524E-1
-2,234884E-1
-2,195967E-1
-2,098674E-1
-2,134348E-1
-1,994896E-1
-1,904090E-1
-1,780853E-1
-1,751665E-1
-1,735449E-1
-1,618698E-1
-1,469517E-1
-1,291147E-1
-1,255473E-1
-1,265203E-1
-1,187369E-1
-1,044673E-1
-9,052207E-2
-8,371160E-2
-7,917128E-2
-7,365805E-2
-5,063217E-2
-3,993001E-2
-3,603831E-2
-2,825491E-2
-1,949860E-2
-1,560690E-2
6,446052E-3
9,364825E-3
1,941838E-2
2,817469E-2
3,984979E-2
4,925472E-2
6,222705E-2
6,676736E-2
7,325352E-2
8,103691E-2
8,298276E-2
9,725232E-2
1,118462E-1
1,069816E-1
1,231970E-1
1,326019E-1
1,342234E-1
1,491416E-1
1,559521E-1
1,601681E-1
1,653570E-1
1,711946E-1
1,948691E-1
1,942204E-1
2,091386E-1
2,052469E-1
2,140032E-1
2,282728E-1
2,367048E-1
2,448125E-1
2,431910E-1
2,577848E-1
2,623251E-1
2,762704E-1
2,740002E-1
2,727030E-1
2,872969E-1
2,905399E-1
3,051338E-1
3,070797E-1
3,018907E-1
3,161603E-1
3,239437E-1
3,395105E-1
3,327000E-1
3,291326E-1
3,398348E-1
3,424292E-1
3,583203E-1
3,592933E-1
3,570231E-1
3,579960E-1
3,670767E-1
3,764816E-1
3,764816E-1
3,725899E-1
3,771302E-1
3,768059E-1
3,862108E-1
3,923727E-1
3,845893E-1
3,952915E-1
3,956158E-1
3,998318E-1
4,050207E-1
4,069666E-1
4,021019E-1
3,969130E-1
4,024262E-1
4,027506E-1
4,141013E-1
4,069666E-1
4,076152E-1
4,082638E-1
4,163715E-1
4,134527E-1
4,131284E-1
4,105339E-1
4,082638E-1
4,102096E-1
4,124798E-1
4,134527E-1
4,102096E-1
4,011290E-1
4,056693E-1
4,066423E-1
4,166958E-1
4,118312E-1
4,004804E-1
4,046964E-1
4,056693E-1
4,163715E-1
4,050207E-1
3,965887E-1
3,917241E-1
3,962644E-1
4,076152E-1
4,033992E-1
3,904268E-1
3,991832E-1
3,939942E-1
3,965887E-1
3,949672E-1
3,894539E-1
3,862108E-1
3,894539E-1
3,858865E-1
3,849136E-1
3,875081E-1
3,839407E-1
3,855622E-1
3,810219E-1
3,810219E-1
3,849136E-1
3,768059E-1
3,849136E-1
3,738871E-1
3,699954E-1
3,738871E-1
3,722656E-1
3,635093E-1
3,648065E-1
3,648065E-1
3,693468E-1
3,719413E-1
3,625363E-1
3,560502E-1
3,544286E-1
3,554016E-1
3,560502E-1
3,498883E-1
3,437265E-1
3,469696E-1
3,515099E-1
3,424292E-1
3,443751E-1
3,346459E-1
3,330243E-1
3,411320E-1
3,372403E-1
3,385375E-1
3,262138E-1
3,278354E-1
3,330243E-1
3,294569E-1
3,320514E-1
3,271868E-1
3,200520E-1
3,190791E-1
3,245923E-1
3,245923E-1
3,129172E-1
3,135658E-1
3,223221E-1
3,216735E-1
3,158360E-1
3,142144E-1
3,112957E-1
3,080526E-1
3,125929E-1
3,093498E-1
3,103227E-1
3,064310E-1
3,012421E-1
3,077283E-1
3,087012E-1
3,070797E-1
3,112957E-1
2,928101E-1
2,911886E-1
2,963775E-1
3,022150E-1
3,005935E-1
2,928101E-1
2,902156E-1
2,895670E-1
3,009178E-1
2,957289E-1
2,885941E-1
2,866483E-1
2,889184E-1
2,898913E-1
2,876212E-1
2,837295E-1
2,749732E-1
2,804864E-1
2,798378E-1
2,824322E-1
2,769190E-1
2,645953E-1
2,691356E-1
2,642710E-1
2,759461E-1
2,723787E-1
2,587578E-1
2,542174E-1
2,600550E-1
2,581091E-1
2,571362E-1
2,506501E-1
2,500014E-1
2,451368E-1
2,496771E-1
2,477313E-1
2,412451E-1
2,360562E-1
2,376777E-1
2,337860E-1
2,324888E-1
2,311916E-1
2,234082E-1
2,253540E-1
2,165977E-1
2,175706E-1
2,224352E-1
2,149762E-1
2,091386E-1
2,088143E-1
2,052469E-1
2,094629E-1
2,033011E-1
1,984364E-1
1,909774E-1
1,942204E-1
1,883829E-1
1,984364E-1
1,844912E-1
1,812481E-1
1,783293E-1
1,822210E-1
1,825454E-1
1,692487E-1
1,634112E-1
1,617896E-1
1,640598E-1
1,656813E-1
1,630869E-1
1,507632E-1
1,442770E-1
1,455742E-1
1,458985E-1
1,439527E-1
1,381151E-1
1,326019E-1
1,277373E-1
1,274130E-1
1,277373E-1
1,248185E-1
1,144406E-1
1,144406E-1
1,108733E-1
1,079545E-1
1,128191E-1
1,131434E-1
1,034142E-1
9,725232E-2
9,887386E-2
9,822524E-2
9,757663E-2
9,757663E-2
8,914462E-2
8,979323E-2
9,887386E-2
9,368493E-2
8,946893E-2
8,719877E-2
8,460430E-2
8,298276E-2
8,882031E-2
8,233415E-2
7,649660E-2
7,811814E-2
7,228060E-2
8,525292E-2
7,649660E-2
6,611874E-2
7,195629E-2
6,611874E-2
7,130767E-2
6,871321E-2
6,838890E-2
5,379503E-2
6,222705E-2
6,774028E-2
5,606519E-2
5,282211E-2
5,314642E-2
5,314642E-2
5,282211E-2
5,282211E-2
4,666026E-2
4,211994E-2
4,017409E-2
3,433655E-2
2,882331E-2
3,303932E-2
3,012054E-2
2,979624E-2
2,168853E-2
2,006699E-2
2,039130E-2
1,812114E-2
1,195929E-2
5,473128E-3
5,473128E-3
8,391901E-3
5,473128E-3
-3,283190E-3
-1,657982E-2
-8,147812E-3
-5,877655E-3
-8,147812E-3
-1,430967E-2
-2,306598E-2
-2,371460E-2
-2,630907E-2
-2,306598E-2
-2,890353E-2
-4,155155E-2
-4,511893E-2
-4,738909E-2
-4,284878E-2
-5,452387E-2
-6,263157E-2
-6,944204E-2
-6,652327E-2
-6,230726E-2
-7,138789E-2
-8,727899E-2
-8,695468E-2
-8,565745E-2
-9,052207E-2
-9,149499E-2
-1,008999E-1
-1,047916E-1
-1,054402E-1
-1,080347E-1
-1,109535E-1
-1,128993E-1
-1,206827E-1
-1,226286E-1
-1,213313E-1
-1,271689E-1
-1,281418E-1
-1,378711E-1
-1,375467E-1
-1,476003E-1
-1,453301E-1
-1,498704E-1
-1,443572E-1
-1,625185E-1
-1,618698E-1
-1,621942E-1
-1,628428E-1
-1,664102E-1
-1,664102E-1
-1,787339E-1
-1,787339E-1
-1,771123E-1
-1,715991E-1
-1,816526E-1
-1,874902E-1
-1,887874E-1
-1,858686E-1
-1,823013E-1
-1,884631E-1
-1,981924E-1
-2,037056E-1
-2,014354E-1
-1,946250E-1
-1,943007E-1
-2,144078E-1
-2,137591E-1
-2,101918E-1
-2,024084E-1
-2,173265E-1
-2,221912E-1
-2,247856E-1
-2,251099E-1
-2,247856E-1
-2,260829E-1
-2,280287E-1
-2,338662E-1
-2,397038E-1
-2,380823E-1
-2,387309E-1
-2,432712E-1
-2,504060E-1
-2,494330E-1
-2,513789E-1
-2,513789E-1
-2,575407E-1
-2,568921E-1
-2,630540E-1
-2,688915E-1
-2,714860E-1
-2,724589E-1
-2,692158E-1
-2,802423E-1
-2,877014E-1
-2,821882E-1
-2,883500E-1
-2,838097E-1
-2,870528E-1
-3,022953E-1
-3,035925E-1
-2,977549E-1
-2,925660E-1
-3,003494E-1
-3,055383E-1
-3,110516E-1
-3,055383E-1
-3,045654E-1
-3,094300E-1
-3,194836E-1
-3,185107E-1
-3,178620E-1
-3,129974E-1
-3,123488E-1
-3,288885E-1
-3,331045E-1
-3,262941E-1
-3,282399E-1
-3,227267E-1
-3,356990E-1
-3,379691E-1
-3,331045E-1
-3,292128E-1
-3,314830E-1
-3,434824E-1
-3,421851E-1
-3,415365E-1
-3,392664E-1
-3,402393E-1
-3,425095E-1
-3,454282E-1
-3,438067E-1
-3,512658E-1
-3,415365E-1
-3,457525E-1
-3,489956E-1
-3,506172E-1
-3,551575E-1
-3,545089E-1
-3,519144E-1
-3,522387E-1
-3,561304E-1
-3,545089E-1
-3,616436E-1
-3,564547E-1
-3,545089E-1
-3,613193E-1
-3,655353E-1
-3,658596E-1
-3,580762E-1
-3,622922E-1
-3,587249E-1
-3,697513E-1
-3,710486E-1
-3,603464E-1
-3,674812E-1
-3,739673E-1
-3,830480E-1
-3,768861E-1
-3,733187E-1
-3,665083E-1
-3,726701E-1
-3,905071E-1
-3,811021E-1
-3,859667E-1
-3,778590E-1
-3,811021E-1
-3,885612E-1
-3,911557E-1
-3,940744E-1
-3,960203E-1
-3,963446E-1
-3,953717E-1
-4,038037E-1
-3,947231E-1
-4,060738E-1
-4,038037E-1
-4,002363E-1
-4,018578E-1
-4,161274E-1
-4,164517E-1
-4,174246E-1
-4,141815E-1
-4,122357E-1
-4,209920E-1
-4,226136E-1
-4,281268E-1
-4,209920E-1
-4,252080E-1
-4,339643E-1
-4,375317E-1
-4,378560E-1
-4,352616E-1
-4,333157E-1
-4,420720E-1
-4,524499E-1
-4,508284E-1
-4,430450E-1
-4,401262E-1
-4,511527E-1
-4,579631E-1
-4,582874E-1
-4,508284E-1
-4,475853E-1
-4,485582E-1
-4,638007E-1
-4,521256E-1
-4,602333E-1
-4,492068E-1
-4,521256E-1
-4,579631E-1
-4,576388E-1
-4,518013E-1
-4,469367E-1
-4,472610E-1
-4,492068E-1
-4,547201E-1
-4,466124E-1
-4,410991E-1
-4,518013E-1
-4,410991E-1
-4,427207E-1
-4,394776E-1
-4,417477E-1
-4,297483E-1
-4,287754E-1
-4,307213E-1
-4,271539E-1
-4,261809E-1
-4,290997E-1
-4,151545E-1
-4,093169E-1
-4,102898E-1
-4,138572E-1
-4,025065E-1
-3,940744E-1
-3,918043E-1
-3,947231E-1
-3,960203E-1
-3,901827E-1
-3,720215E-1
-3,674812E-1
-3,707243E-1
-3,729944E-1
-3,674812E-1
-3,574276E-1
-3,444553E-1
-3,460768E-1
-3,525630E-1
-3,434824E-1
-3,344018E-1
-3,288885E-1
-3,246725E-1
-3,275913E-1
-3,240239E-1
-3,214294E-1
-3,068356E-1
-3,026196E-1
-3,071599E-1
-3,039168E-1
-2,971063E-1
-2,896472E-1
-2,825125E-1
-2,838097E-1
-2,737561E-1
-2,714860E-1
-2,620810E-1
-2,559192E-1
-2,568921E-1
-2,484601E-1
-2,410010E-1
-2,332176E-1
-2,328933E-1
-2,221912E-1
-2,192724E-1
-2,121376E-1
-2,098674E-1
-2,027327E-1
-1,861930E-1
-1,907333E-1
-1,816526E-1
-1,777609E-1
-1,709505E-1
-1,592754E-1
-1,586268E-1
-1,469517E-1
-1,501948E-1
-1,411141E-1
-1,300877E-1
-1,223043E-1
-1,226286E-1
-1,252230E-1
-1,070618E-1
-9,992700E-2
-8,760330E-2
-9,311653E-2
-9,279222E-2
-8,533314E-2
-7,009066E-2
-5,841557E-2
-6,295588E-2
-6,133434E-2
-5,063217E-2
-3,993001E-2
-2,890353E-2
-3,020076E-2
-3,636262E-2
-2,274168E-2
-1,463397E-2
-4,580423E-3
-6,887257E-4
-1,661650E-3
2,554355E-3
6,446052E-3
2,071561E-2
2,882331E-2
2,655315E-2
3,498517E-2
4,568733E-2
4,957903E-2
5,833535E-2
6,092981E-2
6,709167E-2
6,838890E-2
7,876676E-2
8,298276E-2
9,595509E-2
9,854955E-2
1,092517E-1
9,854955E-2
1,121705E-1
1,231970E-1
1,326019E-1
1,387638E-1
1,309804E-1
1,403853E-1
1,523847E-1
1,582222E-1
1,624382E-1
1,663299E-1
1,679515E-1
1,818967E-1
1,903287E-1
1,906531E-1
1,864370E-1
1,990851E-1
2,049226E-1
2,123817E-1
2,169220E-1
2,201651E-1
2,240568E-1
2,276242E-1
2,380020E-1
2,438396E-1
2,402722E-1
2,402722E-1
2,464340E-1
2,545417E-1
2,632981E-1
2,620008E-1
2,668655E-1
2,626495E-1
2,727030E-1
2,752975E-1
2,782162E-1
2,830809E-1
2,837295E-1
2,889184E-1
2,885941E-1
2,944316E-1
2,967018E-1
2,973504E-1
2,944316E-1
3,025393E-1
3,093498E-1
3,096741E-1
3,099984E-1
3,087012E-1
3,090255E-1
3,158360E-1
3,213492E-1
3,219978E-1
3,129172E-1
3,194034E-1
3,255652E-1
3,362674E-1
3,297812E-1
3,174575E-1
3,236194E-1
3,297812E-1
3,382132E-1
3,401591E-1
3,281597E-1
3,356188E-1
3,339972E-1
3,404834E-1
3,401591E-1
3,301055E-1
3,365917E-1
3,395105E-1
3,437265E-1
3,521585E-1
3,408077E-1
3,417806E-1
3,521585E-1
3,463209E-1
3,443751E-1
3,492397E-1
3,485911E-1
3,463209E-1
3,528071E-1
3,521585E-1
3,541043E-1
3,502126E-1
3,508613E-1
3,560502E-1
3,502126E-1
3,583203E-1
3,599419E-1
3,518342E-1
3,476182E-1
3,459966E-1
3,592933E-1
3,605905E-1
3,612391E-1
3,476182E-1
3,521585E-1
3,596176E-1
3,628607E-1
3,583203E-1
3,554016E-1
3,563745E-1
3,537800E-1
3,573474E-1
3,612391E-1
3,528071E-1
3,576717E-1
3,615634E-1
3,635093E-1
3,566988E-1
3,537800E-1
3,589690E-1
3,557259E-1
3,615634E-1
3,615634E-1
3,541043E-1
3,511856E-1
3,560502E-1
3,612391E-1
3,583203E-1
3,602662E-1
3,612391E-1
3,563745E-1
3,605905E-1
3,579960E-1
3,547530E-1
3,599419E-1
3,550773E-1
3,563745E-1
3,554016E-1
3,560502E-1
3,547530E-1
3,537800E-1
3,489154E-1
3,576717E-1
3,609148E-1
3,544286E-1
3,541043E-1
3,456723E-1
3,505369E-1
3,592933E-1
3,563745E-1
3,550773E-1
3,472939E-1
3,515099E-1
3,586447E-1
3,560502E-1
3,531314E-1
3,459966E-1
3,427536E-1
3,518342E-1
3,560502E-1
3,524828E-1
3,395105E-1
3,391862E-1
3,472939E-1
3,524828E-1
3,472939E-1
3,398348E-1
3,395105E-1
3,408077E-1
3,472939E-1
3,456723E-1
3,453480E-1
3,382132E-1
3,356188E-1
3,346459E-1
3,391862E-1
3,408077E-1
3,333486E-1
3,320514E-1
3,372403E-1
3,278354E-1
3,346459E-1
3,339972E-1
3,323757E-1
3,229708E-1
3,245923E-1
3,330243E-1
3,275111E-1
3,200520E-1
3,171332E-1
3,148631E-1
3,171332E-1
3,245923E-1
3,135658E-1
3,057824E-1
3,028637E-1
3,138901E-1
3,093498E-1
3,038366E-1
2,931344E-1
2,924858E-1
2,895670E-1
2,931344E-1
2,869726E-1
2,785405E-1
2,723787E-1
2,772433E-1
2,804864E-1
2,804864E-1
2,658925E-1
2,607036E-1
2,629738E-1
2,649196E-1
2,629738E-1
2,642710E-1
2,626495E-1
2,577848E-1
2,610279E-1
2,620008E-1
2,610279E-1
2,535688E-1
2,487042E-1
2,532445E-1
2,522716E-1
2,493528E-1
2,425423E-1
2,525959E-1
2,451368E-1
2,392993E-1
2,464340E-1
2,334617E-1
2,321645E-1
2,282728E-1
2,250297E-1
2,308673E-1
2,282728E-1
2,208137E-1
2,143275E-1
2,110845E-1
2,149762E-1
2,130303E-1
2,075171E-1
2,029768E-1
1,974635E-1
2,036254E-1
2,023281E-1
1,968149E-1
1,831940E-1
1,825454E-1
1,831940E-1
1,838426E-1
1,809238E-1
1,728161E-1
1,754106E-1
1,660056E-1
1,728161E-1
1,737890E-1
1,553035E-1
1,591952E-1
1,585466E-1
1,627626E-1
1,549792E-1
1,517361E-1
1,442770E-1
1,458985E-1
1,504388E-1
1,527090E-1
1,471958E-1
1,394124E-1
1,403853E-1
1,407096E-1
1,338991E-1
1,361693E-1
1,355207E-1
1,368179E-1
1,309804E-1
1,212511E-1
1,270887E-1
1,316290E-1
1,264400E-1
1,173594E-1
1,170351E-1
1,215754E-1
1,257914E-1
1,124948E-1
1,105490E-1
1,137920E-1
1,108733E-1
1,180080E-1
1,154136E-1
9,822524E-2
1,040628E-1
1,040628E-1
1,105490E-1
1,095760E-1
9,271201E-2
9,433355E-2
9,530647E-2
9,400924E-2
9,400924E-2
8,330707E-2
8,006399E-2
8,428000E-2
8,882031E-2
8,428000E-2
7,973968E-2
6,806459E-2
6,871321E-2
7,195629E-2
7,617229E-2
6,222705E-2
5,768673E-2
5,736242E-2
5,801104E-2
5,930827E-2
4,860611E-2
4,666026E-2
4,406579E-2
4,795749E-2
4,795749E-2
3,628240E-2
3,174208E-2
2,947193E-2
2,914762E-2
2,168853E-2
2,785039E-2
2,136422E-2
1,228360E-2
9,689133E-3
9,040517E-3
1,422945E-2
7,743285E-3
-4,010948E-5
-6,850580E-3
-9,769352E-3
-6,201963E-3
-1,009366E-2
-1,495828E-2
-3,084938E-2
-2,793061E-2
-3,571400E-2
-3,214661E-2
-3,506538E-2
-5,290233E-2
-4,803771E-2
-5,452387E-2
-5,225371E-2
-5,452387E-2
-7,300943E-2
-7,138789E-2
-7,365805E-2
-7,657682E-2
-7,722544E-2
-8,630606E-2
-9,830546E-2
-9,311653E-2
-9,279222E-2
-9,733254E-2
-1,044673E-1
-1,093319E-1
-1,122507E-1
-1,174396E-1
-1,164667E-1
-1,206827E-1
-1,294390E-1
-1,326821E-1
-1,300877E-1
-1,310606E-1
-1,300877E-1
-1,417627E-1
-1,420871E-1
-1,456544E-1
-1,466274E-1
-1,469517E-1
-1,479246E-1
-1,527892E-1
-1,560323E-1
-1,618698E-1
-1,537621E-1
-1,586268E-1
-1,638157E-1
-1,699776E-1
-1,715991E-1
-1,706262E-1
-1,628428E-1
-1,761394E-1
-1,900847E-1
-1,835985E-1
-1,858686E-1
-1,868416E-1
-1,910576E-1
-1,988410E-1
-2,059757E-1
-1,991653E-1
-1,972194E-1
-2,072730E-1
-2,095431E-1
-2,153807E-1
-2,170022E-1
-2,157050E-1
-2,205696E-1
-2,264072E-1
-2,280287E-1
-2,358121E-1
-2,283530E-1
-2,351635E-1
-2,397038E-1
-2,491087E-1
-2,487844E-1
-2,500817E-1
-2,478115E-1
-2,594866E-1
-2,611081E-1
-2,620810E-1
-2,643512E-1
-2,649998E-1
-2,659727E-1
-2,701888E-1
-2,734318E-1
-2,769992E-1
-2,779721E-1
-2,880257E-1
-2,808909E-1
-2,906202E-1
-2,925660E-1
-2,909445E-1
-2,899715E-1
-2,948362E-1
-2,951605E-1
-3,035925E-1
-3,110516E-1
-3,042411E-1
-3,029439E-1
-3,084571E-1
-3,172134E-1
-3,155919E-1
-3,139703E-1
-3,149433E-1
-3,198079E-1
-3,288885E-1
-3,340774E-1
-3,220780E-1
-3,191593E-1
-3,279156E-1
-3,373205E-1
-3,421851E-1
-3,379691E-1
-3,366719E-1
-3,382935E-1
-3,473741E-1
-3,467255E-1
-3,467255E-1
-3,444553E-1
-3,441310E-1
-3,545089E-1
-3,548332E-1
-3,596978E-1
-3,590492E-1
-3,622922E-1
-3,639138E-1
-3,710486E-1
-3,684541E-1
-3,655353E-1
-3,739673E-1
-3,707243E-1
-3,775347E-1
-3,755889E-1
-3,859667E-1
-3,814264E-1
-3,840209E-1
-3,846695E-1
-3,973175E-1
-3,966689E-1
-4,018578E-1
-3,940744E-1
-3,992634E-1
-3,956960E-1
-4,115871E-1
-4,112628E-1
-4,112628E-1
-4,047766E-1
-4,076954E-1
-4,174246E-1
-4,239108E-1
-4,271539E-1
-4,148302E-1
-4,190462E-1
-4,303969E-1
-4,336400E-1
-4,417477E-1
-4,346130E-1
-4,300726E-1
-4,472610E-1
-4,459637E-1
-4,430450E-1
-4,456394E-1
-4,440179E-1
-4,524499E-1
-4,631521E-1
-4,650979E-1
-4,540714E-1
-4,563416E-1
-4,605576E-1
-4,735299E-1
-4,735299E-1
-4,754758E-1
-4,748272E-1
-4,780702E-1
-4,800161E-1
-4,819619E-1
-4,865022E-1
-4,852050E-1
-4,858536E-1
-4,884481E-1
-4,916912E-1
-4,955829E-1
-4,962315E-1
-4,952586E-1
-4,936370E-1
-4,959072E-1
-4,962315E-1
-4,968801E-1
-4,942856E-1
-4,959072E-1
-4,972044E-1
-5,092038E-1
-4,959072E-1
-4,929884E-1
-4,865022E-1
-4,907183E-1
-5,010961E-1
-4,900696E-1
-4,894210E-1
-4,865022E-1
-4,826106E-1
-4,884481E-1
-4,835835E-1
-4,803404E-1
-4,696382E-1
-4,715841E-1
-4,761244E-1
-4,647736E-1
-4,725570E-1
-4,537471E-1
-4,524499E-1
-4,573145E-1
-4,427207E-1
-4,414234E-1
-4,346130E-1
-4,342886E-1
-4,294240E-1
-4,287754E-1
-4,219649E-1
-4,151545E-1
-4,080197E-1
-4,060738E-1
-4,005606E-1
-4,057495E-1
-3,921286E-1
-3,853181E-1
-3,814264E-1
-3,668326E-1
-3,742916E-1
-3,684541E-1
-3,635895E-1
-3,512658E-1
-3,467255E-1
-3,389421E-1
-3,363476E-1
-3,305101E-1
-3,136460E-1
-3,061869E-1
-3,006737E-1
-2,922417E-1
-2,880257E-1
-2,744048E-1
-2,578650E-1
-2,542977E-1
-2,530004E-1
-2,354878E-1
-2,267315E-1
-2,118133E-1
-1,988410E-1
-1,991653E-1
-1,874902E-1
-1,767880E-1
-1,660859E-1
-1,534378E-1
-1,488975E-1
-1,378711E-1
-1,261960E-1
-1,164667E-1
-1,070618E-1
-9,311653E-2
-8,338729E-2
-7,981990E-2
-6,782050E-2
-5,419956E-2
-3,376815E-2
-3,311954E-2
-2,436322E-2
-1,333674E-2
4,175896E-3
1,909407E-2
2,071561E-2
3,303932E-2
3,336362E-2
4,406579E-2
6,384859E-2
7,487506E-2
8,136122E-2
8,655015E-2
9,433355E-2
1,141163E-1
1,261157E-1
1,257914E-1
1,303317E-1
1,436284E-1
1,527090E-1
1,708703E-1
1,783293E-1
1,776807E-1
1,893558E-1
2,007066E-1
2,107602E-1
2,224352E-1
2,191922E-1
2,311916E-1
2,444882E-1
2,561633E-1
2,623251E-1
2,610279E-1
2,740002E-1
2,804864E-1
2,882698E-1
2,960532E-1
2,989720E-1
3,038366E-1
3,194034E-1
3,265381E-1
3,317271E-1
3,434022E-1
3,375646E-1
3,450237E-1
3,466453E-1
3,498883E-1
3,602662E-1
3,686982E-1
3,635093E-1
3,738871E-1
3,797247E-1
3,839407E-1
3,949672E-1
3,920484E-1
3,849136E-1
3,959401E-1
4,043721E-1
4,056693E-1
4,079395E-1
4,024262E-1
4,040478E-1
4,163715E-1
4,196146E-1
4,163715E-1
4,111826E-1
4,209118E-1
4,222090E-1
4,355057E-1
4,283709E-1
4,215604E-1
4,228577E-1
4,238306E-1
4,270737E-1
4,309654E-1
4,209118E-1
4,316140E-1
4,254521E-1
4,273980E-1
4,254521E-1
4,303167E-1
4,277223E-1
4,261007E-1
4,254521E-1
4,257764E-1
4,248035E-1
4,286952E-1
4,251278E-1
4,254521E-1
4,296681E-1
4,277223E-1
4,192903E-1
4,228577E-1
4,215604E-1
4,241549E-1
4,222090E-1
4,202632E-1
4,176687E-1
4,147500E-1
4,157229E-1
4,202632E-1
4,218847E-1
4,124798E-1
4,098853E-1
4,098853E-1
4,124798E-1
4,098853E-1
4,050207E-1
3,982102E-1
3,982102E-1
3,988589E-1
4,021019E-1
4,021019E-1
3,855622E-1
3,868595E-1
3,923727E-1
3,888053E-1
3,897782E-1
3,855622E-1
3,819948E-1
3,787518E-1
3,891296E-1
3,936699E-1
3,816705E-1
3,823191E-1
3,729142E-1
3,784274E-1
3,862108E-1
3,806976E-1
3,794004E-1
3,764816E-1
3,735628E-1
3,768059E-1
3,813462E-1
3,742114E-1
3,690225E-1
3,674010E-1
3,674010E-1
3,729142E-1
3,661037E-1
3,563745E-1
3,583203E-1
3,521585E-1
3,592933E-1
3,579960E-1
3,463209E-1
3,411320E-1
3,479425E-1
3,476182E-1
3,521585E-1
3,417806E-1
3,330243E-1
3,336729E-1
3,349702E-1
3,349702E-1
3,336729E-1
3,239437E-1
3,291326E-1
3,232951E-1
3,330243E-1
3,278354E-1
3,122686E-1
3,148631E-1
3,142144E-1
3,232951E-1
3,200520E-1
3,103227E-1
3,155117E-1
3,109714E-1
3,129172E-1
3,074040E-1
3,028637E-1
3,009178E-1
3,015664E-1
3,025393E-1
3,015664E-1
3,057824E-1
2,918372E-1
2,957289E-1
2,937830E-1
2,915129E-1
2,840538E-1
2,866483E-1
2,902156E-1
2,879455E-1
2,850267E-1
2,847024E-1
2,788649E-1
2,782162E-1
2,765947E-1
2,704328E-1
2,756218E-1
2,740002E-1
2,743245E-1
2,658925E-1
2,620008E-1
2,655682E-1
2,632981E-1
2,584334E-1
2,474070E-1
2,506501E-1
2,503257E-1
2,500014E-1
2,509744E-1
2,402722E-1
2,370291E-1
2,412451E-1
2,444882E-1
2,357319E-1
2,324888E-1
2,321645E-1
2,221109E-1
2,321645E-1
2,253540E-1
2,143275E-1
2,247054E-1
2,165977E-1
2,230839E-1
2,136789E-1
2,146519E-1
2,130303E-1
2,029768E-1
2,101115E-1
2,097872E-1
2,029768E-1
2,003823E-1
2,016795E-1
1,977878E-1
1,922746E-1
1,964906E-1
1,896801E-1
1,925989E-1
1,812481E-1
1,786537E-1
1,851398E-1
1,825454E-1
1,789780E-1
1,689244E-1
1,724918E-1
1,698973E-1
1,669786E-1
1,598438E-1
1,533576E-1
1,569250E-1
1,598438E-1
1,582222E-1
1,458985E-1
1,446013E-1
1,348721E-1
1,413582E-1
1,475201E-1
1,387638E-1
1,306561E-1
1,290345E-1
1,361693E-1
1,387638E-1
1,293588E-1
1,248185E-1
1,147650E-1
1,222240E-1
1,306561E-1
1,254671E-1
1,199539E-1
1,118462E-1
1,150893E-1
1,222240E-1
1,222240E-1
1,147650E-1
1,095760E-1
1,150893E-1
1,154136E-1
1,141163E-1
1,160622E-1
1,105490E-1
1,111976E-1
1,076302E-1
1,034142E-1
1,102246E-1
1,021169E-1
1,069816E-1
1,001711E-1
9,757663E-2
1,001711E-1
1,001711E-1
9,692801E-2
8,752308E-2
8,817169E-2
8,395569E-2
9,563078E-2
7,973968E-2
6,838890E-2
7,130767E-2
7,714522E-2
8,168553E-2
6,903752E-2
5,833535E-2
5,671381E-2
5,736242E-2
6,092981E-2
5,801104E-2
4,828180E-2
4,406579E-2
4,049840E-2
5,120057E-2
4,017409E-2
3,401224E-2
2,655315E-2
3,206639E-2
2,428300E-2
2,525592E-2
2,298577E-2
1,293221E-2
1,228360E-2
1,098637E-2
4,500204E-3
2,230047E-3
-4,010948E-5
-3,607499E-3
-8,472120E-3
-1,236382E-2
-1,203951E-2
-1,139089E-2
-1,820136E-2
-2,598476E-2
-2,501183E-2
-2,339029E-2
-3,084938E-2
-3,830846E-2
-4,057862E-2
-4,836202E-2
-4,317309E-2
-4,609186E-2
-5,679403E-2
-5,582110E-2
-7,300943E-2
-6,814481E-2
-6,911773E-2
-7,884698E-2
-8,922484E-2
-9,052207E-2
-9,117068E-2
-8,533314E-2
-9,927839E-2
-1,128993E-1
-1,064132E-1
-1,151695E-1
-1,125750E-1
-1,242501E-1
-1,271689E-1
-1,339794E-1
-1,294390E-1
-1,372224E-1
-1,417627E-1
-1,492218E-1
-1,485732E-1
-1,608969E-1
-1,547351E-1
-1,540865E-1
-1,670588E-1
-1,715991E-1
-1,709505E-1
-1,732206E-1
-1,709505E-1
-1,813283E-1
-1,887874E-1
-1,897603E-1
-1,852200E-1
-1,907333E-1
-1,985167E-1
-2,020841E-1
-1,949493E-1
-1,991653E-1
-2,046785E-1
-2,121376E-1
-2,127862E-1
-2,108404E-1
-2,124619E-1
-2,176508E-1
-2,134348E-1
-2,199210E-1
-2,202453E-1
-2,299745E-1
-2,354878E-1
-2,270558E-1
-2,270558E-1
-2,348392E-1
-2,400281E-1
-2,413253E-1
-2,377579E-1
-2,390552E-1
-2,497573E-1
-2,581894E-1
-2,572164E-1
-2,562435E-1
-2,491087E-1
-2,598109E-1
-2,731075E-1
-2,731075E-1
-2,731075E-1
-2,685672E-1
-2,708374E-1
-2,818638E-1
-2,889986E-1
-2,831611E-1
-2,795937E-1
-2,870528E-1
-2,932146E-1
-3,029439E-1
-3,000251E-1
-2,938632E-1
-2,919174E-1
-2,997008E-1
-3,048897E-1
-3,087814E-1
-3,091057E-1
-2,990522E-1
-3,068356E-1
-3,065113E-1
-3,129974E-1
-3,175377E-1
-3,146190E-1
-3,178620E-1
-3,162405E-1
-3,194836E-1
-3,220780E-1
-3,217537E-1
-3,292128E-1
-3,211051E-1
-3,240239E-1
-3,382935E-1
-3,379691E-1
-3,347261E-1
-3,295371E-1
-3,366719E-1
-3,418608E-1
-3,415365E-1
-3,415365E-1
-3,376448E-1
-3,438067E-1
-3,515901E-1
-3,509415E-1
-3,590492E-1
-3,480227E-1
-3,438067E-1
-3,613193E-1
-3,590492E-1
-3,600221E-1
-3,619679E-1
-3,613193E-1
-3,658596E-1
-3,733187E-1
-3,720215E-1
-3,665083E-1
-3,661839E-1
-3,788320E-1
-3,862910E-1
-3,778590E-1
-3,781833E-1
-3,817507E-1
-3,869397E-1
-3,921286E-1
-3,895341E-1
-3,866154E-1
-3,937501E-1
-3,901827E-1
-3,966689E-1
-3,921286E-1
-3,992634E-1
-4,044523E-1
-4,012092E-1
-3,989391E-1
-4,025065E-1
-4,167760E-1
-4,063981E-1
-4,106142E-1
-4,067225E-1
-4,086683E-1
-4,213163E-1
-4,265053E-1
-4,187219E-1
-4,193705E-1
-4,248837E-1
-4,388290E-1
-4,303969E-1
-4,320185E-1
-4,303969E-1
-4,352616E-1
-4,436936E-1
-4,472610E-1
-4,472610E-1
-4,423963E-1
-4,488825E-1
-4,605576E-1
-4,556930E-1
-4,543957E-1
-4,579631E-1
-4,621791E-1
-4,693139E-1
-4,715841E-1
-4,758001E-1
-4,745028E-1
-4,728813E-1
-4,796918E-1
-4,783945E-1
-4,774216E-1
-4,903939E-1
-4,800161E-1
-4,861779E-1
-4,923398E-1
-4,916912E-1
-4,868266E-1
-4,959072E-1
-4,890967E-1
-4,942856E-1
-4,972044E-1
-4,913669E-1
-4,890967E-1
-4,942856E-1
-4,868266E-1
-4,907183E-1
-4,923398E-1
-4,929884E-1
-4,939613E-1
-4,861779E-1
-4,910426E-1
-4,955829E-1
-4,929884E-1
-4,829349E-1
-4,803404E-1
-4,803404E-1
-4,900696E-1
-4,845564E-1
-4,780702E-1
-4,647736E-1
-4,722327E-1
-4,748272E-1
-4,719084E-1
-4,719084E-1
-4,501797E-1
-4,417477E-1
-4,543957E-1
-4,472610E-1
-4,446665E-1
-4,284511E-1
-4,239108E-1
-4,213163E-1
-4,151545E-1
-4,102898E-1
-4,021821E-1
-3,918043E-1
-3,885612E-1
-3,882369E-1
-3,798049E-1
-3,739673E-1
-3,691027E-1
-3,567790E-1
-3,564547E-1
-3,454282E-1
-3,447796E-1
-3,321316E-1
-3,272670E-1
-3,185107E-1
-3,152676E-1
-3,126731E-1
-3,039168E-1
-2,877014E-1
-2,776478E-1
-2,718103E-1
-2,695401E-1
-2,585137E-1
-2,322447E-1
-2,299745E-1
-2,247856E-1
-2,173265E-1
-2,007868E-1
-1,884631E-1
-1,732206E-1
-1,677074E-1
-1,615455E-1
-1,463031E-1
-1,336550E-1
-1,203584E-1
-1,090076E-1
-1,106292E-1
-9,506238E-2
-7,819836E-2
-6,652327E-2
-5,582110E-2
-5,355095E-2
-3,960570E-2
-2,793061E-2
-1,366105E-2
-6,887257E-4
1,581431E-3
2,136422E-2
2,168853E-2
4,406579E-2
5,282211E-2
5,314642E-2
7,065906E-2
8,071261E-2
8,492861E-2
9,433355E-2
1,147650E-1
1,170351E-1
1,222240E-1
1,270887E-1
1,481687E-1
1,536819E-1
1,689244E-1
1,718432E-1
1,715189E-1
1,903287E-1
1,968149E-1
2,062198E-1
2,159491E-1
2,208137E-1
2,324888E-1
2,396236E-1
2,529202E-1
2,574605E-1
2,538931E-1
2,684870E-1
2,778919E-1
2,895670E-1
2,957289E-1
2,970261E-1
3,035123E-1
3,168089E-1
3,223221E-1
3,294569E-1
3,268625E-1
3,301055E-1
3,408077E-1
3,518342E-1
3,547530E-1
3,544286E-1
3,563745E-1
3,661037E-1
3,758330E-1
3,748601E-1
3,735628E-1
3,884810E-1
3,858865E-1
3,897782E-1
3,878324E-1
3,926970E-1
4,017776E-1
4,004804E-1
4,046964E-1
3,978859E-1
4,059936E-1
4,105339E-1
4,092367E-1
4,102096E-1
4,092367E-1
4,170201E-1
4,196146E-1
4,144256E-1
4,079395E-1
4,147500E-1
4,170201E-1
4,293438E-1
4,189660E-1
4,147500E-1
4,173444E-1
4,251278E-1
4,319383E-1
4,251278E-1
4,163715E-1
4,163715E-1
4,254521E-1
4,267494E-1
4,248035E-1
4,238306E-1
4,134527E-1
4,218847E-1
4,179930E-1
4,261007E-1
4,115069E-1
4,160472E-1
4,179930E-1
4,137770E-1
4,144256E-1
4,141013E-1
4,121555E-1
4,089124E-1
4,072909E-1
4,063179E-1
4,063179E-1
4,050207E-1
4,072909E-1
3,988589E-1
4,043721E-1
4,066423E-1
4,059936E-1
3,995075E-1
3,978859E-1
3,943185E-1
3,991832E-1
3,969130E-1
3,901025E-1
3,858865E-1
3,826435E-1
3,920484E-1
3,852379E-1
3,803733E-1
3,755087E-1
3,670767E-1
3,725899E-1
3,794004E-1
3,758330E-1
3,592933E-1
3,651308E-1
3,712927E-1
3,690225E-1
3,683739E-1
3,518342E-1
3,596176E-1
3,576717E-1
3,709684E-1
3,635093E-1
3,502126E-1
3,521585E-1
3,528071E-1
3,557259E-1
3,537800E-1
3,482668E-1
3,440508E-1
3,469696E-1
3,489154E-1
3,430779E-1
3,404834E-1
3,297812E-1
3,365917E-1
3,421049E-1
3,375646E-1
3,411320E-1
3,323757E-1
3,320514E-1
3,284840E-1
3,236194E-1
3,382132E-1
3,365917E-1
3,265381E-1
3,210249E-1
3,232951E-1
3,317271E-1
3,330243E-1
3,213492E-1
3,200520E-1
3,155117E-1
3,239437E-1
3,268625E-1
3,213492E-1
3,135658E-1
3,203763E-1
3,229708E-1
3,145387E-1
3,164846E-1
3,125929E-1
3,158360E-1
3,099984E-1
3,138901E-1
3,109714E-1
3,061067E-1
3,103227E-1
3,031880E-1
2,973504E-1
3,061067E-1
3,005935E-1
2,970261E-1
2,963775E-1
3,044852E-1
3,002692E-1
2,954046E-1
2,957289E-1
2,879455E-1
2,892427E-1
2,947560E-1
2,889184E-1
2,869726E-1
2,947560E-1
2,937830E-1
2,856753E-1
2,902156E-1
2,879455E-1
2,847024E-1
2,752975E-1
2,752975E-1
2,850267E-1
2,778919E-1
2,756218E-1
2,684870E-1
2,658925E-1
2,720544E-1
2,723787E-1
2,649196E-1
2,535688E-1
2,561633E-1
2,632981E-1
2,649196E-1
2,574605E-1
2,451368E-1
2,402722E-1
2,412451E-1
2,512987E-1
2,474070E-1
2,367048E-1
2,324888E-1
2,308673E-1
2,386507E-1
2,376777E-1
2,250297E-1
2,289214E-1
2,285971E-1
2,282728E-1
2,334617E-1
2,272999E-1
2,201651E-1
2,178949E-1
2,172463E-1
2,159491E-1
2,159491E-1
2,130303E-1
2,062198E-1
2,117331E-1
2,065441E-1
2,023281E-1
1,984364E-1
1,951934E-1
1,854641E-1
1,906531E-1
1,955177E-1
1,880586E-1
1,838426E-1
1,770321E-1
1,767078E-1
1,822210E-1
1,838426E-1
1,760592E-1
1,637355E-1
1,682758E-1
1,692487E-1
1,692487E-1
1,692487E-1
1,553035E-1
1,569250E-1
1,569250E-1
1,588709E-1
1,582222E-1
1,429798E-1
1,423311E-1
1,523847E-1
1,559521E-1
1,475201E-1
1,403853E-1
1,371422E-1
1,390881E-1
1,413582E-1
1,442770E-1
1,368179E-1
1,390881E-1
1,309804E-1
1,384394E-1
1,377908E-1
1,338991E-1
1,296831E-1
1,264400E-1
1,280616E-1
1,264400E-1
1,248185E-1
1,274130E-1
1,079545E-1
1,099003E-1
1,128191E-1
1,134677E-1
1,147650E-1
1,004954E-1
1,050357E-1
9,822524E-2
9,919817E-2
1,030899E-1
9,303631E-2
8,168553E-2
8,168553E-2
9,303631E-2
9,336062E-2
8,265846E-2
7,682091E-2
6,806459E-2
7,130767E-2
7,682091E-2
7,001044E-2
5,898396E-2
5,152488E-2
5,541658E-2
5,703812E-2
5,314642E-2
4,179564E-2
3,725532E-2
3,141778E-2
2,882331E-2
3,044485E-2
2,493161E-2
1,649960E-2
1,617530E-2
9,040517E-3
8,391901E-3
6,446052E-3
2,841986E-4
-6,526271E-3
-2,634574E-3
-9,769352E-3
-1,722844E-2
-2,079583E-2
-1,722844E-2
-2,533614E-2
-3,214661E-2
-3,474108E-2
-3,084938E-2
-4,187585E-2
-5,290233E-2
-5,387525E-2
-4,901063E-2
-5,873987E-2
-6,522604E-2
-7,073927E-2
-7,852267E-2
-7,690113E-2
-7,398236E-2
-8,598175E-2
-9,344084E-2
-9,830546E-2
-9,635961E-2
-9,181930E-2
-1,021972E-1
-1,148452E-1
-1,158181E-1
-1,180883E-1
-1,158181E-1
-1,193855E-1
-1,339794E-1
-1,330064E-1
-1,346280E-1
-1,268446E-1
-1,343037E-1
-1,492218E-1
-1,501948E-1
-1,498704E-1
-1,488975E-1
-1,479246E-1
-1,599240E-1
-1,602483E-1
-1,641400E-1
-1,634914E-1
-1,631671E-1
-1,735449E-1
-1,787339E-1
-1,748422E-1
-1,777609E-1
-1,732206E-1
-1,764637E-1
-1,819770E-1
-1,887874E-1
-1,900847E-1
-1,959222E-1
-1,887874E-1
-1,949493E-1
-1,930034E-1
-1,988410E-1
-2,024084E-1
-1,959222E-1
-2,085702E-1
-2,033813E-1
-2,105161E-1
-2,176508E-1
-2,066244E-1
-2,144078E-1
-2,205696E-1
-2,257585E-1
-2,244613E-1
-2,241370E-1
-2,195967E-1
-2,332176E-1
-2,416496E-1
-2,410010E-1
-2,380823E-1
-2,338662E-1
-2,429469E-1
-2,513789E-1
-2,546220E-1
-2,546220E-1
-2,497573E-1
-2,487844E-1
-2,604595E-1
-2,692158E-1
-2,640269E-1
-2,649998E-1
-2,662971E-1
-2,744048E-1
-2,776478E-1
-2,740804E-1
-2,760263E-1
-2,760263E-1
-2,821882E-1
-2,831611E-1
-2,873771E-1
-2,902959E-1
-2,880257E-1
-2,880257E-1
-2,909445E-1
-2,954848E-1
-2,967820E-1
-2,964577E-1
-2,938632E-1
-2,984036E-1
-3,006737E-1
-3,074842E-1
-3,091057E-1
-3,003494E-1
-3,100786E-1
-3,136460E-1
-3,185107E-1
-3,136460E-1
-3,107273E-1
-3,045654E-1
-3,152676E-1
-3,240239E-1
-3,236996E-1
-3,139703E-1
-3,159162E-1
-3,224024E-1
-3,269427E-1
-3,194836E-1
-3,249968E-1
-3,155919E-1
-3,246725E-1
-3,285642E-1
-3,266184E-1
-3,331045E-1
-3,211051E-1
-3,259697E-1
-3,249968E-1
-3,282399E-1
-3,324559E-1
-3,275913E-1
-3,262941E-1
-3,356990E-1
-3,418608E-1
-3,324559E-1
-3,292128E-1
-3,382935E-1
-3,418608E-1
-3,386178E-1
-3,382935E-1
-3,347261E-1
-3,373205E-1
-3,431581E-1
-3,460768E-1
-3,425095E-1
-3,392664E-1
-3,363476E-1
-3,408879E-1
-3,434824E-1
-3,395907E-1
-3,405636E-1
-3,392664E-1
-3,408879E-1
-3,434824E-1
-3,438067E-1
-3,441310E-1
-3,412122E-1
-3,389421E-1
-3,392664E-1
-3,431581E-1
-3,532116E-1
-3,444553E-1
-3,412122E-1
-3,340774E-1
-3,483470E-1
-3,545089E-1
-3,545089E-1
-3,473741E-1
-3,512658E-1
-3,447796E-1
-3,596978E-1
-3,577519E-1
-3,509415E-1
-3,473741E-1
-3,567790E-1
-3,590492E-1
-3,655353E-1
-3,587249E-1
-3,538602E-1
-3,613193E-1
-3,716972E-1
-3,629409E-1
-3,668326E-1
-3,616436E-1
-3,593735E-1
-3,700756E-1
-3,713729E-1
-3,736430E-1
-3,794806E-1
-3,752646E-1
-3,840209E-1
-3,788320E-1
-3,833723E-1
-3,879126E-1
-3,882369E-1
-3,846695E-1
-3,918043E-1
-3,956960E-1
-4,025065E-1
-3,992634E-1
-4,005606E-1
-4,012092E-1
-4,073711E-1
-4,135329E-1
-4,167760E-1
-4,047766E-1
-4,183975E-1
-4,115871E-1
-4,164517E-1
-4,229379E-1
-4,145059E-1
-4,141815E-1
-4,274782E-1
-4,252080E-1
-4,174246E-1
-4,196948E-1
-4,070468E-1
-4,145059E-1
-4,271539E-1
-4,190462E-1
-4,034794E-1
-4,021821E-1
-4,041280E-1
-4,112628E-1
-4,080197E-1
-4,060738E-1
-3,986148E-1
-3,905071E-1
-3,963446E-1
-3,940744E-1
-3,911557E-1
-3,830480E-1
-3,752646E-1
-3,823994E-1
-3,801292E-1
-3,729944E-1
-3,658596E-1
-3,541845E-1
-3,655353E-1
-3,609950E-1
-3,460768E-1
-3,434824E-1
-3,399150E-1
-3,360233E-1
-3,279156E-1
-3,198079E-1
-3,201322E-1
-3,110516E-1
-3,042411E-1
-3,003494E-1
-2,977549E-1
-2,932146E-1
-2,851069E-1
-2,753777E-1
-2,679186E-1
-2,740804E-1
-2,718103E-1
-2,578650E-1
-2,568921E-1
-2,397038E-1
-2,397038E-1
-2,445684E-1
-2,328933E-1
-2,182995E-1
-2,072730E-1
-2,011111E-1
-2,014354E-1
-1,894360E-1
-1,871659E-1
-1,644643E-1
-1,625185E-1
-1,631671E-1
-1,446815E-1
-1,368981E-1
-1,229529E-1
-1,132236E-1
-1,180883E-1
-1,012242E-1
-9,571100E-2
-7,852267E-2
-7,009066E-2
-6,392880E-2
-5,063217E-2
-5,095648E-2
-3,895708E-2
-2,728199E-2
-2,014721E-2
-4,904731E-3
3,851588E-3
5,148820E-3
1,714822E-2
3,466086E-2
3,984979E-2
5,249780E-2
5,379503E-2
6,449720E-2
7,455075E-2
9,303631E-2
9,271201E-2
9,952248E-2
1,089274E-1
1,235213E-1
1,403853E-1
1,377908E-1
1,423311E-1
1,546549E-1
1,660056E-1
1,776807E-1
1,786537E-1
1,818967E-1
1,958420E-1
2,114088E-1
2,198408E-1
2,234082E-1
2,214623E-1
2,354076E-1
2,444882E-1
2,597307E-1
2,697842E-1
2,649196E-1
2,723787E-1
2,817836E-1
2,924858E-1
3,009178E-1
3,018907E-1
3,129172E-1
3,213492E-1
3,294569E-1
3,343215E-1
3,378889E-1
3,476182E-1
3,592933E-1
3,686982E-1
3,670767E-1
3,839407E-1
3,806976E-1
3,855622E-1
3,858865E-1
4,017776E-1
4,043721E-1
4,108583E-1
4,134527E-1
4,095610E-1
4,166958E-1
4,286952E-1
4,309654E-1
4,361543E-1
4,290195E-1
4,374515E-1
4,442620E-1
4,507482E-1
4,445863E-1
4,397217E-1
4,458835E-1
4,507482E-1
4,637205E-1
4,543155E-1
4,549642E-1
4,565857E-1
4,582072E-1
4,682608E-1
4,630719E-1
4,614503E-1
4,585315E-1
4,614503E-1
4,711796E-1
4,740983E-1
4,740983E-1
4,633962E-1
4,682608E-1
4,744226E-1
4,825303E-1
4,672879E-1
4,753956E-1
4,734497E-1
4,770171E-1
4,747470E-1
4,779900E-1
4,715039E-1
4,731254E-1
4,718282E-1
4,744226E-1
4,740983E-1
4,695580E-1
4,669636E-1
4,689094E-1
4,689094E-1
4,711796E-1
4,715039E-1
4,630719E-1
4,598288E-1
4,549642E-1
4,601531E-1
4,611260E-1
4,614503E-1
4,533426E-1
4,513968E-1
4,585315E-1
4,530183E-1
4,468565E-1
4,403703E-1
4,442620E-1
4,449106E-1
4,426405E-1
4,436134E-1
4,358300E-1
4,303167E-1
4,351814E-1
4,364786E-1
4,290195E-1
4,218847E-1
4,261007E-1
4,280466E-1
4,309654E-1
4,261007E-1
4,157229E-1
4,095610E-1
4,163715E-1
4,160472E-1
4,118312E-1
4,021019E-1
4,098853E-1
4,098853E-1
4,082638E-1
4,046964E-1
4,008047E-1
3,939942E-1
3,975616E-1
3,907512E-1
3,926970E-1
3,923727E-1
3,904268E-1
3,819948E-1
3,797247E-1
3,842650E-1
3,884810E-1
3,758330E-1
3,797247E-1
3,729142E-1
3,719413E-1
3,712927E-1
3,725899E-1
3,654551E-1
3,638336E-1
3,674010E-1
3,648065E-1
3,680496E-1
3,622120E-1
3,599419E-1
3,528071E-1
3,547530E-1
3,518342E-1
3,541043E-1
3,391862E-1
3,424292E-1
3,485911E-1
3,466453E-1
3,434022E-1
3,281597E-1
3,275111E-1
3,330243E-1
3,339972E-1
3,343215E-1
3,265381E-1
3,275111E-1
3,249166E-1
3,275111E-1
3,294569E-1
3,187548E-1
3,255652E-1
3,232951E-1
3,187548E-1
3,223221E-1
3,174575E-1
3,087012E-1
3,161603E-1
3,096741E-1
3,135658E-1
3,129172E-1
3,080526E-1
3,051338E-1
3,035123E-1
3,018907E-1
3,064310E-1
3,064310E-1
2,986477E-1
2,973504E-1
2,908643E-1
2,983233E-1
2,986477E-1
2,937830E-1
2,843781E-1
2,840538E-1
2,843781E-1
2,859996E-1
2,808107E-1
2,788649E-1
2,730273E-1
2,756218E-1
2,808107E-1
2,775676E-1
2,613522E-1
2,626495E-1
2,655682E-1
2,688113E-1
2,681627E-1
2,564876E-1
2,600550E-1
2,538931E-1
2,581091E-1
2,538931E-1
2,496771E-1
2,422180E-1
2,451368E-1
2,454611E-1
2,399479E-1
2,324888E-1
2,373534E-1
2,318402E-1
2,315159E-1
2,263269E-1
2,279485E-1
2,302186E-1
2,201651E-1
2,146519E-1
2,178949E-1
2,201651E-1
2,224352E-1
2,175706E-1
2,143275E-1
2,084900E-1
2,104358E-1
2,136789E-1
2,052469E-1
2,007066E-1
1,942204E-1
2,094629E-1
2,101115E-1
1,984364E-1
1,938961E-1
1,906531E-1
1,887072E-1
1,948691E-1
1,958420E-1
1,744376E-1
1,805995E-1
1,783293E-1
1,802752E-1
1,744376E-1
1,702216E-1
1,686001E-1
1,637355E-1
1,673029E-1
1,630869E-1
1,530333E-1
1,559521E-1
1,481687E-1
1,546549E-1
1,530333E-1
1,407096E-1
1,433041E-1
1,413582E-1
1,371422E-1
1,348721E-1
1,358450E-1
1,238456E-1
1,335748E-1
1,287102E-1
1,241699E-1
1,274130E-1
1,267644E-1
1,225484E-1
1,228727E-1
1,209268E-1
1,332505E-1
1,222240E-1
1,222240E-1
1,183323E-1
1,147650E-1
1,202782E-1
1,218997E-1
1,186567E-1
1,118462E-1
1,154136E-1
1,218997E-1
1,202782E-1
1,102246E-1
1,014683E-1
1,099003E-1
1,073059E-1
1,111976E-1
1,076302E-1
9,238770E-2
9,887386E-2
9,660370E-2
1,047114E-1
9,790094E-2
9,076616E-2
8,752308E-2
8,622584E-2
9,433355E-2
8,817169E-2
8,168553E-2
7,455075E-2
7,844245E-2
7,876676E-2
7,584799E-2
7,098336E-2
6,255135E-2
6,319997E-2
6,157843E-2
6,028120E-2
5,703812E-2
5,833535E-2
4,828180E-2
4,471441E-2
4,633595E-2
4,828180E-2
4,309287E-2
3,660671E-2
2,266146E-2
2,460731E-2
3,012054E-2
2,979624E-2
1,390514E-2
6,121744E-3
1,098637E-2
1,422945E-2
6,121744E-3
2,230047E-3
-5,877655E-3
-8,472120E-3
-2,634574E-3
-9,445044E-3
-1,625551E-2
-1,657982E-2
-3,084938E-2
-2,955215E-2
-2,533614E-2
-3,311954E-2
-4,122724E-2
-4,868632E-2
-5,225371E-2
-4,349739E-2
-4,576755E-2
-6,717189E-2
-6,944204E-2
-6,976635E-2
-6,749619E-2
-7,203651E-2
-8,371160E-2
-9,084638E-2
-9,344084E-2
-9,214361E-2
-9,506238E-2
-1,057645E-1
-1,041430E-1
-1,151695E-1
-1,070618E-1
-1,200341E-1
-1,171153E-1
-1,177639E-1
-1,261960E-1
-1,323578E-1
-1,372224E-1
-1,323578E-1
-1,375467E-1
-1,391683E-1
-1,459788E-1
-1,540865E-1
-1,446815E-1
-1,544108E-1
-1,547351E-1
-1,647886E-1
-1,615455E-1
-1,563566E-1
-1,615455E-1
-1,664102E-1
-1,777609E-1
-1,813283E-1
-1,712748E-1
-1,758151E-1
-1,842471E-1
-1,881388E-1
-1,874902E-1
-1,871659E-1
-1,887874E-1
-1,887874E-1
-2,056514E-1
-2,131105E-1
-2,033813E-1
-2,020841E-1
-2,105161E-1
-2,195967E-1
-2,157050E-1
-2,205696E-1
-2,176508E-1
-2,170022E-1
-2,270558E-1
-2,299745E-1
-2,358121E-1
-2,322447E-1
-2,319204E-1
-2,419739E-1
-2,422983E-1
-2,393795E-1
-2,422983E-1
-2,542977E-1
-2,513789E-1
-2,559192E-1
-2,562435E-1
-2,627297E-1
-2,617567E-1
-2,614324E-1
-2,630540E-1
-2,718103E-1
-2,727832E-1
-2,769992E-1
-2,711617E-1
-2,721346E-1
-2,766749E-1
-2,821882E-1
-2,847826E-1
-2,851069E-1
-2,847826E-1
-2,860798E-1
-2,935389E-1
-2,925660E-1
-2,893229E-1
-2,851069E-1
-2,935389E-1
-2,954848E-1
-2,961334E-1
-2,932146E-1
-2,847826E-1
-2,951605E-1
-3,091057E-1
-2,984036E-1
-2,948362E-1
-2,941876E-1
-2,967820E-1
-3,006737E-1
-3,078085E-1
-3,006737E-1
-2,948362E-1
-3,029439E-1
-3,042411E-1
-3,097543E-1
-3,074842E-1
-2,984036E-1
-3,058626E-1
-3,110516E-1
-3,159162E-1
-3,048897E-1
-3,126731E-1
-3,048897E-1
-3,113759E-1
-3,045654E-1
-3,123488E-1
-3,159162E-1
-3,136460E-1
-3,058626E-1
-3,136460E-1
-3,129974E-1
-3,146190E-1
-3,198079E-1
-3,120245E-1
-3,087814E-1
-3,159162E-1
-3,227267E-1
-3,181863E-1
-3,198079E-1
-3,162405E-1
-3,240239E-1
-3,272670E-1
-3,194836E-1
-3,194836E-1
-3,201322E-1
-3,246725E-1
-3,366719E-1
-3,314830E-1
-3,249968E-1
-3,253211E-1
-3,295371E-1
-3,376448E-1
-3,363476E-1
-3,421851E-1
-3,298614E-1
-3,363476E-1
-3,496442E-1
-3,502929E-1
-3,451039E-1
-3,376448E-1
-3,483470E-1
-3,532116E-1
-3,596978E-1
-3,593735E-1
-3,609950E-1
-3,522387E-1
-3,596978E-1
-3,661839E-1
-3,639138E-1
-3,668326E-1
-3,619679E-1
-3,720215E-1
-3,733187E-1
-3,749403E-1
-3,746160E-1
-3,788320E-1
-3,755889E-1
-3,833723E-1
-3,801292E-1
-3,856424E-1
-3,934258E-1
-3,866154E-1
-3,888855E-1
-3,953717E-1
-4,012092E-1
-3,979661E-1
-3,927772E-1
-4,005606E-1
-4,083440E-1
-4,076954E-1
-4,180732E-1
-4,057495E-1
-4,054252E-1
-4,106142E-1
-4,151545E-1
-4,102898E-1
-4,200191E-1
-4,093169E-1
-4,099655E-1
-4,180732E-1
-4,203434E-1
-4,190462E-1
-4,112628E-1
-4,102898E-1
-4,203434E-1
-4,167760E-1
-4,171003E-1
-4,119114E-1
-4,099655E-1
-4,135329E-1
-4,229379E-1
-4,073711E-1
-4,044523E-1
-3,982904E-1
-4,067225E-1
-4,063981E-1
-3,973175E-1
-3,979661E-1
-3,911557E-1
-3,875883E-1
-3,882369E-1
-3,856424E-1
-3,791563E-1
-3,798049E-1
-3,749403E-1
-3,655353E-1
-3,665083E-1
-3,665083E-1
-3,652110E-1
-3,551575E-1
-3,480227E-1
-3,480227E-1
-3,522387E-1
-3,425095E-1
-3,344018E-1
-3,314830E-1
-3,285642E-1
-3,305101E-1
-3,181863E-1
-3,120245E-1
-3,068356E-1
-3,107273E-1
-3,136460E-1
-3,039168E-1
-2,984036E-1
-2,860798E-1
-2,864042E-1
-2,935389E-1
-2,825125E-1
-2,786208E-1
-2,701888E-1
-2,598109E-1
-2,718103E-1
-2,604595E-1
-2,552706E-1
-2,413253E-1
-2,374336E-1
-2,351635E-1
-2,351635E-1
-2,231641E-1
-2,166779E-1
-2,063001E-1
-1,962465E-1
-1,959222E-1
-1,845714E-1
-1,810040E-1
-1,771123E-1
-1,673831E-1
-1,579782E-1
-1,463031E-1
-1,459788E-1
-1,336550E-1
-1,232772E-1
-1,174396E-1
-1,138723E-1
-1,096562E-1
-1,008999E-1
-8,792760E-2
-7,592820E-2
-7,009066E-2
-7,171220E-2
-6,425311E-2
-4,901063E-2
-3,701123E-2
-3,182230E-2
-3,441677E-2
-3,084938E-2
-1,820136E-2
2,841986E-4
2,878663E-3
1,581431E-3
1,163498E-2
1,617530E-2
3,141778E-2
3,141778E-2
4,082271E-2
4,211994E-2
4,309287E-2
6,384859E-2
6,611874E-2
6,806459E-2
7,909107E-2
8,460430E-2
9,336062E-2
9,206339E-2
1,040628E-1
1,121705E-1
1,144406E-1
1,189810E-1
1,287102E-1
1,426555E-1
1,429798E-1
1,423311E-1
1,481687E-1
1,540062E-1
1,640598E-1
1,711946E-1
1,754106E-1
1,754106E-1
1,741133E-1
1,880586E-1
1,958420E-1
1,984364E-1
1,948691E-1
1,964906E-1
2,058955E-1
2,153005E-1
2,178949E-1
2,156248E-1
2,211380E-1
2,295700E-1
2,324888E-1
2,347590E-1
2,396236E-1
2,435153E-1
2,457854E-1
2,555147E-1
2,587578E-1
2,522716E-1
2,632981E-1
2,587578E-1
2,678384E-1
2,743245E-1
2,730273E-1
2,762704E-1
2,817836E-1
2,811350E-1
2,863239E-1
2,895670E-1
2,876212E-1
2,885941E-1
2,937830E-1
2,931344E-1
2,989720E-1
3,018907E-1
3,061067E-1
2,999449E-1
3,028637E-1
3,155117E-1
3,112957E-1
3,151874E-1
3,194034E-1
3,164846E-1
3,226465E-1
3,281597E-1
3,239437E-1
3,219978E-1
3,255652E-1
3,336729E-1
3,294569E-1
3,375646E-1
3,333486E-1
3,333486E-1
3,382132E-1
3,456723E-1
3,482668E-1
3,356188E-1
3,388619E-1
3,427536E-1
3,434022E-1
3,472939E-1
3,453480E-1
3,369160E-1
3,492397E-1
3,576717E-1
3,531314E-1
3,446994E-1
3,453480E-1
3,440508E-1
3,544286E-1
3,541043E-1
3,450237E-1
3,463209E-1
3,479425E-1
3,505369E-1
3,554016E-1
3,579960E-1
3,502126E-1
3,469696E-1
3,550773E-1
3,622120E-1
3,592933E-1
3,547530E-1
3,534557E-1
3,547530E-1
3,599419E-1
3,589690E-1
3,602662E-1
3,541043E-1
3,489154E-1
3,592933E-1
3,609148E-1
3,576717E-1
3,576717E-1
3,502126E-1
3,515099E-1
3,557259E-1
3,667524E-1
3,550773E-1
3,476182E-1
3,531314E-1
3,573474E-1
3,589690E-1
3,579960E-1
3,466453E-1
3,466453E-1
3,495640E-1
3,579960E-1
3,560502E-1
3,508613E-1
3,466453E-1
3,492397E-1
3,485911E-1
3,570231E-1
3,482668E-1
3,446994E-1
3,434022E-1
3,505369E-1
3,518342E-1
3,492397E-1
3,459966E-1
3,446994E-1
3,453480E-1
3,469696E-1
3,508613E-1
3,524828E-1
3,518342E-1
3,476182E-1
3,469696E-1
3,463209E-1
3,557259E-1
3,469696E-1
3,411320E-1
3,443751E-1
3,476182E-1
3,524828E-1
3,560502E-1
3,485911E-1
3,453480E-1
3,437265E-1
3,489154E-1
3,489154E-1
3,411320E-1
3,476182E-1
3,440508E-1
3,508613E-1
3,521585E-1
3,427536E-1
3,434022E-1
3,502126E-1
3,453480E-1
3,502126E-1
3,453480E-1
3,440508E-1
3,469696E-1
3,505369E-1
3,508613E-1
3,476182E-1
3,430779E-1
3,528071E-1
3,469696E-1
3,459966E-1
3,469696E-1
3,495640E-1
3,446994E-1
3,456723E-1
3,443751E-1
3,498883E-1
3,456723E-1
3,485911E-1
3,401591E-1
3,388619E-1
3,434022E-1
3,434022E-1
3,414563E-1
3,307542E-1
3,336729E-1
3,401591E-1
3,456723E-1
3,339972E-1
3,252409E-1
3,275111E-1
3,268625E-1
3,375646E-1
3,288083E-1
3,148631E-1
3,213492E-1
3,219978E-1
3,294569E-1
3,174575E-1
3,135658E-1
3,074040E-1
3,132415E-1
3,155117E-1
3,168089E-1
3,051338E-1
3,002692E-1
2,999449E-1
3,022150E-1
3,028637E-1
2,950803E-1
2,918372E-1
2,950803E-1
2,915129E-1
2,992963E-1
2,921615E-1
2,856753E-1
2,837295E-1
2,843781E-1
2,840538E-1
2,885941E-1
2,772433E-1
2,769190E-1
2,727030E-1
2,762704E-1
2,817836E-1
2,681627E-1
2,639467E-1
2,629738E-1
2,610279E-1
2,662168E-1
2,616765E-1
2,581091E-1
2,470827E-1
2,461097E-1
2,532445E-1
2,512987E-1
2,448125E-1
2,370291E-1
2,357319E-1
2,370291E-1
2,383263E-1
2,302186E-1
2,260026E-1
2,221109E-1
2,204894E-1
2,234082E-1
2,211380E-1
2,078414E-1
2,042740E-1
2,101115E-1
2,114088E-1
2,042740E-1
2,045983E-1
1,961663E-1
1,951934E-1
1,919503E-1
2,000580E-1
1,883829E-1
1,844912E-1
1,815724E-1
1,838426E-1
1,883829E-1
1,780050E-1
1,770321E-1
1,760592E-1
1,760592E-1
1,786537E-1
1,747620E-1
1,715189E-1
1,669786E-1
1,660056E-1
1,663299E-1
1,698973E-1
1,650327E-1
1,585466E-1
1,553035E-1
1,553035E-1
1,575736E-1
1,617896E-1
1,527090E-1
1,407096E-1
1,439527E-1
1,484930E-1
1,527090E-1
1,455742E-1
1,342234E-1
1,332505E-1
1,374665E-1
1,488173E-1
1,387638E-1
1,287102E-1
1,277373E-1
1,293588E-1
1,413582E-1
1,261157E-1
1,209268E-1
1,225484E-1
1,199539E-1
1,261157E-1
1,180080E-1
1,131434E-1
1,105490E-1
1,089274E-1
1,108733E-1
1,076302E-1
1,060086E-1
9,757663E-2
9,303631E-2
9,173908E-2
8,817169E-2
9,206339E-2
7,844245E-2
7,487506E-2
7,844245E-2
7,390214E-2
7,130767E-2
6,352428E-2
5,768673E-2
5,541658E-2
5,898396E-2
5,736242E-2
5,249780E-2
4,568733E-2
4,341718E-2
3,141778E-2
3,401224E-2
3,141778E-2
2,720177E-2
1,941838E-2
2,233715E-2
7,418977E-3
6,770361E-3
6,121744E-3
-7,174888E-3
-1,661650E-3
-1,009366E-2
-3,607499E-3
-1,463397E-2
-2,857922E-2
-2,339029E-2
-3,052507E-2
-3,344384E-2
-3,409246E-2
-4,447032E-2
-4,998356E-2
-4,901063E-2
-4,771340E-2
-6,101003E-2
-6,490173E-2
-7,300943E-2
-7,398236E-2
-7,073927E-2
-6,814481E-2
-8,306298E-2
-8,403591E-2
-8,695468E-2
-9,408946E-2
-9,473807E-2
-9,700823E-2
-9,992700E-2
-1,025215E-1
-1,064132E-1
-1,128993E-1
-1,086833E-1
-1,180883E-1
-1,210070E-1
-1,213313E-1
-1,239258E-1
-1,232772E-1
-1,187369E-1
-1,313849E-1
-1,385197E-1
-1,401412E-1
-1,333307E-1
-1,391683E-1
-1,463031E-1
-1,570052E-1
-1,463031E-1
-1,482489E-1
-1,456544E-1
-1,560323E-1
-1,735449E-1
-1,728963E-1
-1,673831E-1
-1,664102E-1
-1,657615E-1
-1,832742E-1
-1,771123E-1
-1,800311E-1
-1,848957E-1
-1,884631E-1
-1,985167E-1
-1,939764E-1
-1,991653E-1
-2,050028E-1
-1,978680E-1
-2,085702E-1
-2,163536E-1
-2,212182E-1
-2,153807E-1
-2,234884E-1
-2,199210E-1
-2,351635E-1
-2,348392E-1
-2,325690E-1
-2,341906E-1
-2,406767E-1
-2,494330E-1
-2,439198E-1
-2,504060E-1
-2,513789E-1
-2,559192E-1
-2,578650E-1
-2,662971E-1
-2,685672E-1
-2,675943E-1
-2,672700E-1
-2,620810E-1
-2,773235E-1
-2,851069E-1
-2,821882E-1
-2,821882E-1
-2,786208E-1
-2,779721E-1
-2,922417E-1
-2,870528E-1
-2,925660E-1
-2,899715E-1
-2,938632E-1
-3,000251E-1
-3,065113E-1
-3,035925E-1
-2,971063E-1
-3,048897E-1
-3,162405E-1
-3,136460E-1
-3,159162E-1
-3,104030E-1
-3,110516E-1
-3,227267E-1
-3,198079E-1
-3,236996E-1
-3,282399E-1
-3,207808E-1
-3,308344E-1
-3,321316E-1
-3,373205E-1
-3,327802E-1
-3,353747E-1
-3,366719E-1
-3,425095E-1
-3,405636E-1
-3,408879E-1
-3,415365E-1
-3,464012E-1
-3,454282E-1
-3,444553E-1
-3,535359E-1
-3,506172E-1
-3,473741E-1
-3,525630E-1
-3,519144E-1
-3,632652E-1
-3,525630E-1
-3,506172E-1
-3,564547E-1
-3,694270E-1
-3,687784E-1
-3,622922E-1
-3,619679E-1
-3,652110E-1
-3,655353E-1
-3,765618E-1
-3,716972E-1
-3,704000E-1
-3,733187E-1
-3,697513E-1
-3,833723E-1
-3,869397E-1
-3,811021E-1
-3,794806E-1
-3,765618E-1
-3,921286E-1
-3,885612E-1
-3,982904E-1
-3,950474E-1
-3,921286E-1
-3,966689E-1
-4,015335E-1
-4,063981E-1
-4,018578E-1
-3,976418E-1
-4,076954E-1
-4,070468E-1
-4,125600E-1
-4,145059E-1
-4,093169E-1
-4,148302E-1
-4,154788E-1
-4,125600E-1
-4,154788E-1
-4,235865E-1
-4,209920E-1
-4,235865E-1
-4,268296E-1
-4,297483E-1
-4,268296E-1
-4,258566E-1
-4,300726E-1
-4,417477E-1
-4,475853E-1
-4,401262E-1
-4,430450E-1
-4,398019E-1
-4,475853E-1
-4,563416E-1
-4,579631E-1
-4,547201E-1
-4,505040E-1
-4,547201E-1
-4,628278E-1
-4,660708E-1
-4,595847E-1
-4,569902E-1
-4,634764E-1
-4,667195E-1
-4,670438E-1
-4,647736E-1
-4,592604E-1
-4,589361E-1
-4,673681E-1
-4,676924E-1
-4,621791E-1
-4,595847E-1
-4,540714E-1
-4,599090E-1
-4,605576E-1
-4,560173E-1
-4,537471E-1
-4,482339E-1
-4,488825E-1
-4,472610E-1
-4,391533E-1
-4,391533E-1
-4,398019E-1
-4,258566E-1
-4,287754E-1
-4,320185E-1
-4,248837E-1
-4,187219E-1
-4,067225E-1
-4,044523E-1
-4,047766E-1
-4,044523E-1
-3,960203E-1
-3,862910E-1
-3,785077E-1
-3,849938E-1
-3,798049E-1
-3,720215E-1
-3,655353E-1
-3,590492E-1
-3,548332E-1
-3,603464E-1
-3,506172E-1
-3,412122E-1
-3,366719E-1
-3,314830E-1
-3,344018E-1
-3,288885E-1
-3,194836E-1
-3,055383E-1
-3,019709E-1
-3,078085E-1
-2,980792E-1
-2,899715E-1
-2,744048E-1
-2,649998E-1
-2,640269E-1
-2,568921E-1
-2,474872E-1
-2,410010E-1
-2,325690E-1
-2,212182E-1
-2,124619E-1
-2,024084E-1
-1,926791E-1
-1,842471E-1
-1,754908E-1
-1,712748E-1
-1,563566E-1
-1,508434E-1
-1,411141E-1
-1,248987E-1
-1,236015E-1
-1,177639E-1
-1,021972E-1
-9,408946E-2
-8,111713E-2
-7,203651E-2
-6,846912E-2
-5,257802E-2
-4,738909E-2
-2,825491E-2
-2,209306E-2
-1,657982E-2
-1,398536E-2
1,257123E-3
1,487806E-2
2,655315E-2
3,693101E-2
3,563378E-2
4,114702E-2
5,865966E-2
7,455075E-2
7,325352E-2
7,455075E-2
8,330707E-2
1,008197E-1
1,121705E-1
1,218997E-1
1,163865E-1
1,309804E-1
1,364936E-1
1,501145E-1
1,624382E-1
1,611410E-1
1,695730E-1
1,867614E-1
1,900044E-1
2,013552E-1
2,055712E-1
2,127060E-1
2,188679E-1
2,276242E-1
2,444882E-1
2,444882E-1
2,522716E-1
2,607036E-1
2,626495E-1
2,756218E-1
2,811350E-1
2,915129E-1
2,918372E-1
2,937830E-1
2,967018E-1
3,129172E-1
3,151874E-1
3,229708E-1
3,164846E-1
3,213492E-1
3,346459E-1
3,414563E-1
3,359431E-1
3,385375E-1
3,485911E-1
3,469696E-1
3,615634E-1
3,592933E-1
3,521585E-1
3,644822E-1
3,683739E-1
3,725899E-1
3,790761E-1
3,719413E-1
3,758330E-1
3,803733E-1
3,939942E-1
3,888053E-1
3,913998E-1
3,917241E-1
3,952915E-1
4,027506E-1
4,069666E-1
4,024262E-1
3,972373E-1
4,063179E-1
4,089124E-1
4,072909E-1
4,102096E-1
4,111826E-1
4,102096E-1
4,157229E-1
4,111826E-1
4,115069E-1
4,134527E-1
4,157229E-1
4,115069E-1
4,131284E-1
4,225333E-1
4,183173E-1
4,137770E-1
4,137770E-1
4,121555E-1
4,254521E-1
4,238306E-1
4,189660E-1
4,144256E-1
4,137770E-1
4,212361E-1
4,225333E-1
4,131284E-1
4,095610E-1
4,102096E-1
4,157229E-1
4,179930E-1
4,134527E-1
4,105339E-1
4,102096E-1
4,059936E-1
4,137770E-1
4,072909E-1
4,030749E-1
3,978859E-1
3,982102E-1
4,053450E-1
4,040478E-1
3,998318E-1
3,910755E-1
3,930213E-1
3,936699E-1
3,881567E-1
3,943185E-1
3,910755E-1
3,839407E-1
3,832921E-1
3,871838E-1
3,852379E-1
3,810219E-1
3,826435E-1
3,764816E-1
3,839407E-1
3,823191E-1
3,832921E-1
3,771302E-1
3,654551E-1
3,670767E-1
3,855622E-1
3,735628E-1
3,680496E-1
3,605905E-1
3,609148E-1
3,677253E-1
3,661037E-1
3,625363E-1
3,586447E-1
3,502126E-1
3,524828E-1
3,605905E-1
3,521585E-1
3,430779E-1
3,437265E-1
3,453480E-1
3,511856E-1
3,450237E-1
3,382132E-1
3,378889E-1
3,343215E-1
3,401591E-1
3,372403E-1
3,304298E-1
3,275111E-1
3,268625E-1
3,391862E-1
3,314028E-1
3,258895E-1
3,271868E-1
3,249166E-1
3,236194E-1
3,294569E-1
3,181061E-1
3,213492E-1
3,181061E-1
3,181061E-1
3,219978E-1
3,197277E-1
3,135658E-1
3,109714E-1
3,074040E-1
3,096741E-1
3,041609E-1
3,122686E-1
3,009178E-1
2,967018E-1
2,931344E-1
3,041609E-1
2,992963E-1
2,963775E-1
2,824322E-1
2,843781E-1
2,869726E-1
2,908643E-1
2,840538E-1
2,785405E-1
2,752975E-1
2,785405E-1
2,834052E-1
2,811350E-1
2,681627E-1
2,756218E-1
2,720544E-1
2,801621E-1
2,746489E-1
2,658925E-1
2,668655E-1
2,668655E-1
2,730273E-1
2,740002E-1
2,671898E-1
2,607036E-1
2,613522E-1
2,675141E-1
2,568119E-1
2,525959E-1
2,477313E-1
2,487042E-1
2,431910E-1
2,474070E-1
2,409208E-1
2,431910E-1
2,367048E-1
2,272999E-1
2,357319E-1
2,402722E-1
2,311916E-1
2,263269E-1
2,208137E-1
2,250297E-1
2,282728E-1
2,234082E-1
2,195165E-1
2,120574E-1
2,117331E-1
2,165977E-1
2,130303E-1
2,101115E-1
2,075171E-1
2,039497E-1
2,091386E-1
2,058955E-1
2,065441E-1
1,922746E-1
1,864370E-1
1,919503E-1
1,964906E-1
1,896801E-1
1,831940E-1
1,776807E-1
1,744376E-1
1,793023E-1
1,799509E-1
1,689244E-1
1,608167E-1
1,617896E-1
1,643841E-1
1,617896E-1
1,540062E-1
1,494659E-1
1,543305E-1
1,517361E-1
1,523847E-1
1,501145E-1
1,426555E-1
1,488173E-1
1,433041E-1
1,423311E-1
1,465472E-1
1,462228E-1
1,342234E-1
1,390881E-1
1,400610E-1
1,452499E-1
1,458985E-1
1,407096E-1
1,316290E-1
1,332505E-1
1,423311E-1
1,429798E-1
1,394124E-1
1,303317E-1
1,264400E-1
1,329262E-1
1,394124E-1
1,342234E-1
1,212511E-1
1,167108E-1
1,222240E-1
1,202782E-1
1,248185E-1
1,150893E-1
1,157379E-1
1,137920E-1
1,124948E-1
1,147650E-1
1,017926E-1
1,024412E-1
1,001711E-1
1,066573E-1
9,854955E-2
9,660370E-2
8,525292E-2
9,530647E-2
8,395569E-2
8,428000E-2
8,071261E-2
7,649660E-2
7,649660E-2
7,033475E-2
6,547013E-2
7,292921E-2
6,709167E-2
6,352428E-2
4,828180E-2
5,509227E-2
4,957903E-2
4,893041E-2
3,855255E-2
3,433655E-2
3,401224E-2
3,660671E-2
3,595809E-2
2,622885E-2
1,325652E-2
1,747253E-2
1,293221E-2
1,876976E-2
1,033775E-2
-3,283190E-3
-1,661650E-3
-1,074228E-2
-5,553347E-3
-9,120736E-3
-1,852567E-2
-2,760630E-2
-2,339029E-2
-2,468752E-2
-3,279523E-2
-4,187585E-2
-4,674048E-2
-4,511893E-2
-4,836202E-2
-5,906418E-2
-6,555034E-2
-7,106358E-2
-7,365805E-2
-7,171220E-2
-7,430666E-2
-7,917128E-2
-9,246792E-2
-9,052207E-2
-9,408946E-2
-1,054402E-1
-9,830546E-2
-1,135479E-1
-1,138723E-1
-1,197098E-1
-1,271689E-1
-1,210070E-1
-1,284661E-1
-1,368981E-1
-1,446815E-1
-1,450058E-1
-1,508434E-1
-1,495461E-1
-1,563566E-1
-1,709505E-1
-1,686803E-1
-1,657615E-1
-1,592754E-1
-1,709505E-1
-1,852200E-1
-1,852200E-1
-1,878145E-1
-1,848957E-1
-1,842471E-1
-1,981924E-1
-1,949493E-1
-1,923548E-1
-1,965708E-1
-1,988410E-1
-2,082459E-1
-2,140835E-1
-2,166779E-1
-2,092188E-1
-2,147321E-1
-2,192724E-1
-2,260829E-1
-2,280287E-1
-2,286773E-1
-2,367850E-1
-2,296502E-1
-2,419739E-1
-2,374336E-1
-2,474872E-1
-2,494330E-1
-2,468386E-1
-2,536490E-1
-2,559192E-1
-2,714860E-1
-2,630540E-1
-2,646755E-1
-2,695401E-1
-2,753777E-1
-2,786208E-1
-2,834854E-1
-2,815395E-1
-2,841340E-1
-2,847826E-1
-3,087814E-1
-2,997008E-1
-2,984036E-1
-2,899715E-1
-3,068356E-1
-3,117002E-1
-3,152676E-1
-3,136460E-1
-3,087814E-1
-3,188350E-1
-3,246725E-1
-3,288885E-1
-3,236996E-1
-3,236996E-1
-3,288885E-1
-3,314830E-1
-3,392664E-1
-3,431581E-1
-3,331045E-1
-3,314830E-1
-3,460768E-1
-3,483470E-1
-3,480227E-1
-3,493199E-1
-3,431581E-1
-3,548332E-1
-3,548332E-1
-3,593735E-1
-3,596978E-1
-3,541845E-1
-3,577519E-1
-3,622922E-1
-3,655353E-1
-3,671569E-1
-3,726701E-1
-3,665083E-1
-3,671569E-1
-3,723458E-1
-3,762375E-1
-3,726701E-1
-3,755889E-1
-3,785077E-1
-3,772104E-1
-3,820750E-1
-3,840209E-1
-3,827237E-1
-3,811021E-1
-3,775347E-1
-3,911557E-1
-3,901827E-1
-3,846695E-1
-3,830480E-1
-3,888855E-1
-3,963446E-1
-3,901827E-1
-3,976418E-1
-3,879126E-1
-3,911557E-1
-4,031551E-1
-4,021821E-1
-3,963446E-1
-4,018578E-1
-3,947231E-1
-4,034794E-1
-4,025065E-1
-4,021821E-1
-4,034794E-1
-3,999120E-1
-4,106142E-1
-4,112628E-1
-4,044523E-1
-4,028308E-1
-4,093169E-1
-4,073711E-1
-4,067225E-1
-4,080197E-1
-4,161274E-1
-4,128843E-1
-4,132086E-1
-4,171003E-1
-4,145059E-1
-4,265053E-1
-4,138572E-1
-4,154788E-1
-4,171003E-1
-4,190462E-1
-4,281268E-1
-4,290997E-1
-4,245594E-1
-4,245594E-1
-4,300726E-1
-4,339643E-1
-4,342886E-1
-4,284511E-1
-4,248837E-1
-4,381803E-1
-4,407748E-1
-4,446665E-1
-4,514770E-1
-4,339643E-1
-4,462880E-1
-4,553687E-1
-4,485582E-1
-4,540714E-1
-4,521256E-1
-4,553687E-1
-4,676924E-1
-4,650979E-1
-4,641250E-1
-4,631521E-1
-4,670438E-1
-4,715841E-1
-4,738542E-1
-4,663951E-1
-4,732056E-1
-4,712598E-1
-4,774216E-1
-4,796918E-1
-4,790432E-1
-4,774216E-1
-4,832592E-1
-4,780702E-1
-4,861779E-1
-4,819619E-1
-4,809890E-1
-4,819619E-1
-4,751515E-1
-4,777459E-1
-4,826106E-1
-4,852050E-1
-4,803404E-1
-4,774216E-1
-4,764487E-1
-4,709355E-1
-4,796918E-1
-4,761244E-1
-4,706112E-1
-4,595847E-1
-4,641250E-1
-4,696382E-1
-4,586118E-1
-4,550444E-1
-4,427207E-1
-4,492068E-1
-4,514770E-1
-4,475853E-1
-4,417477E-1
-4,258566E-1
-4,248837E-1
-4,342886E-1
-4,167760E-1
-4,174246E-1
-4,015335E-1
-3,995877E-1
-4,015335E-1
-3,921286E-1
-3,892098E-1
-3,794806E-1
-3,736430E-1
-3,755889E-1
-3,710486E-1
-3,574276E-1
-3,609950E-1
-3,522387E-1
-3,460768E-1
-3,464012E-1
-3,344018E-1
-3,279156E-1
-3,275913E-1
-3,152676E-1
-3,097543E-1
-3,081328E-1
-3,009980E-1
-2,909445E-1
-2,747291E-1
-2,714860E-1
-2,607838E-1
-2,604595E-1
-2,500817E-1
-2,345149E-1
-2,267315E-1
-2,231641E-1
-2,182995E-1
-2,017597E-1
-1,907333E-1
-1,777609E-1
-1,715991E-1
-1,774366E-1
-1,576538E-1
-1,501948E-1
-1,323578E-1
-1,294390E-1
-1,252230E-1
-1,125750E-1
-1,070618E-1
-8,500883E-2
-6,944204E-2
-7,430666E-2
-6,295588E-2
-5,776695E-2
-3,765985E-2
-2,566045E-2
-2,241737E-2
-1,203951E-2
-1,333674E-2
1,033775E-2
1,747253E-2
2,914762E-2
3,141778E-2
4,763318E-2
5,671381E-2
6,579443E-2
7,487506E-2
8,136122E-2
9,336062E-2
9,757663E-2
1,089274E-1
1,222240E-1
1,303317E-1
1,326019E-1
1,433041E-1
1,540062E-1
1,627626E-1
1,637355E-1
1,757349E-1
1,763835E-1
1,870857E-1
2,023281E-1
2,146519E-1
2,133546E-1
2,169220E-1
2,208137E-1
2,425423E-1
2,496771E-1
2,477313E-1
2,542174E-1
2,581091E-1
2,701085E-1
2,850267E-1
2,827566E-1
2,804864E-1
2,967018E-1
2,963775E-1
3,200520E-1
3,213492E-1
3,151874E-1
3,184304E-1
3,255652E-1
3,385375E-1
3,411320E-1
3,391862E-1
3,375646E-1
3,453480E-1
3,524828E-1
3,674010E-1
3,654551E-1
3,654551E-1
3,683739E-1
3,755087E-1
3,751844E-1
3,751844E-1
3,787518E-1
3,910755E-1
3,829678E-1
3,894539E-1
3,988589E-1
3,975616E-1
3,930213E-1
3,917241E-1
4,008047E-1
4,050207E-1
4,085881E-1
4,021019E-1
3,988589E-1
3,956158E-1
4,050207E-1
4,095610E-1
4,098853E-1
3,952915E-1
4,085881E-1
4,085881E-1
4,131284E-1
4,063179E-1
3,946429E-1
3,995075E-1
4,046964E-1
4,098853E-1
4,017776E-1
4,011290E-1
4,033992E-1
4,021019E-1
4,147500E-1
4,011290E-1
3,991832E-1
3,936699E-1
3,939942E-1
4,027506E-1
3,978859E-1
3,972373E-1
3,969130E-1
3,939942E-1
4,040478E-1
3,995075E-1
3,904268E-1
3,910755E-1
3,871838E-1
3,920484E-1
3,923727E-1
3,878324E-1
3,858865E-1
3,904268E-1
3,858865E-1
3,888053E-1
3,819948E-1
3,819948E-1
3,832921E-1
3,797247E-1
3,797247E-1
3,771302E-1
3,758330E-1
3,777788E-1
3,670767E-1
3,735628E-1
3,693468E-1
3,706441E-1
3,674010E-1
3,605905E-1
3,628607E-1
3,615634E-1
3,641579E-1
3,541043E-1
3,518342E-1
3,450237E-1
3,560502E-1
3,508613E-1
3,528071E-1
3,385375E-1
3,414563E-1
3,440508E-1
3,434022E-1
3,395105E-1
3,343215E-1
3,385375E-1
3,391862E-1
3,437265E-1
3,404834E-1
3,271868E-1
3,310785E-1
3,294569E-1
3,365917E-1
3,362674E-1
3,281597E-1
3,249166E-1
3,265381E-1
3,210249E-1
3,291326E-1
3,219978E-1
3,132415E-1
3,203763E-1
3,210249E-1
3,181061E-1
3,223221E-1
3,151874E-1
3,099984E-1
3,070797E-1
3,112957E-1
3,129172E-1
3,151874E-1
3,158360E-1
3,035123E-1
2,996206E-1
3,061067E-1
3,125929E-1
3,031880E-1
2,931344E-1
2,979990E-1
2,996206E-1
3,022150E-1
2,996206E-1
2,889184E-1
2,895670E-1
2,928101E-1
2,967018E-1
2,960532E-1
2,837295E-1
2,804864E-1
2,859996E-1
2,892427E-1
2,850267E-1
2,756218E-1
2,752975E-1
2,769190E-1
2,830809E-1
2,798378E-1
2,694599E-1
2,620008E-1
2,694599E-1
2,655682E-1
2,665411E-1
2,678384E-1
2,584334E-1
2,607036E-1
2,577848E-1
2,590821E-1
2,542174E-1
2,477313E-1
2,444882E-1
2,457854E-1
2,425423E-1
2,441639E-1
2,428667E-1
2,409208E-1
2,331374E-1
2,282728E-1
2,380020E-1
2,331374E-1
2,240568E-1
2,191922E-1
2,191922E-1
2,282728E-1
2,272999E-1
2,178949E-1
2,088143E-1
2,101115E-1
2,165977E-1
2,153005E-1
2,123817E-1
2,020038E-1
2,071928E-1
2,016795E-1
2,136789E-1
2,068685E-1
1,909774E-1
1,942204E-1
1,984364E-1
1,984364E-1
1,929232E-1
1,812481E-1
1,870857E-1
1,805995E-1
1,844912E-1
1,844912E-1
1,783293E-1
1,721675E-1
1,711946E-1
1,692487E-1
1,682758E-1
1,656813E-1
1,572493E-1
1,530333E-1
1,533576E-1
1,556278E-1
1,494659E-1
1,559521E-1
1,501145E-1
1,465472E-1
1,377908E-1
1,410339E-1
1,403853E-1
1,371422E-1
1,335748E-1
1,322776E-1
1,374665E-1
1,332505E-1
1,228727E-1
1,218997E-1
1,222240E-1
1,287102E-1
1,274130E-1
1,280616E-1
1,163865E-1
1,167108E-1
1,157379E-1
1,212511E-1
1,163865E-1
1,047114E-1
1,124948E-1
1,111976E-1
1,173594E-1
1,150893E-1
9,530647E-2
1,034142E-1
1,063329E-1
1,115219E-1
1,060086E-1
9,757663E-2
9,173908E-2
9,660370E-2
1,008197E-1
9,530647E-2
8,136122E-2
8,233415E-2
8,655015E-2
8,492861E-2
8,330707E-2
7,714522E-2
7,746953E-2
7,617229E-2
7,487506E-2
7,552368E-2
6,838890E-2
5,865966E-2
6,676736E-2
6,547013E-2
5,249780E-2
5,282211E-2
4,925472E-2
4,341718E-2
4,568733E-2
4,082271E-2
4,439010E-2
3,693101E-2
3,076916E-2
2,460731E-2
2,882331E-2
1,812114E-2
1,682391E-2
1,779684E-2
9,328148E-4
6,770361E-3
1,001344E-2
4,824512E-3
-2,958882E-3
-1,528259E-2
-1,203951E-2
-1,625551E-2
-1,463397E-2
-2,501183E-2
-3,538969E-2
-3,052507E-2
-3,928139E-2
-3,733554E-2
-4,025431E-2
-5,938849E-2
-6,230726E-2
-5,290233E-2
-5,841557E-2
-6,198296E-2
-7,527959E-2
-7,657682E-2
-8,371160E-2
-8,176575E-2
-8,533314E-2
-9,603531E-2
-9,798115E-2
-1,028458E-1
-1,090076E-1
-1,096562E-1
-1,116021E-1
-1,177639E-1
-1,223043E-1
-1,339794E-1
-1,365738E-1
-1,323578E-1
-1,368981E-1
-1,437086E-1
-1,566809E-1
-1,557080E-1
-1,586268E-1
-1,492218E-1
-1,644643E-1
-1,699776E-1
-1,719234E-1
-1,696532E-1
-1,683560E-1
-1,754908E-1
-1,930034E-1
-1,845714E-1
-1,878145E-1
-1,845714E-1
-1,923548E-1
-2,007868E-1
-2,050028E-1
-1,994896E-1
-1,978680E-1
-2,030570E-1
-2,105161E-1
-2,186238E-1
-2,150564E-1
-2,127862E-1
-2,195967E-1
-2,218668E-1
-2,286773E-1
-2,280287E-1
-2,260829E-1
-2,280287E-1
-2,384066E-1
-2,422983E-1
-2,410010E-1
-2,419739E-1
-2,419739E-1
-2,471629E-1
-2,523518E-1
-2,533247E-1
-2,552706E-1
-2,578650E-1
-2,620810E-1
-2,643512E-1
-2,675943E-1
-2,727832E-1
-2,763506E-1
-2,782965E-1
-2,724589E-1
-2,834854E-1
-2,928903E-1
-2,938632E-1
-2,831611E-1
-2,915931E-1
-3,000251E-1
-3,022953E-1
-3,071599E-1
-3,013223E-1
-3,042411E-1
-3,078085E-1
-3,220780E-1
-3,136460E-1
-3,107273E-1
-3,100786E-1
-3,152676E-1
-3,243482E-1
-3,282399E-1
-3,266184E-1
-3,220780E-1
-3,266184E-1
-3,331045E-1
-3,366719E-1
-3,344018E-1
-3,295371E-1
-3,392664E-1
-3,395907E-1
-3,425095E-1
-3,431581E-1
-3,457525E-1
-3,421851E-1
-3,499685E-1
-3,476984E-1
-3,528873E-1
-3,415365E-1
-3,434824E-1
-3,551575E-1
-3,587249E-1
-3,616436E-1
-3,522387E-1
-3,613193E-1
-3,577519E-1
-3,590492E-1
-3,606707E-1
-3,645624E-1
-3,665083E-1
-3,596978E-1
-3,587249E-1
-3,639138E-1
-3,655353E-1
-3,587249E-1
-3,596978E-1
-3,694270E-1
-3,671569E-1
-3,755889E-1
-3,729944E-1
-3,609950E-1
-3,600221E-1
-3,626166E-1
-3,765618E-1
-3,778590E-1
-3,762375E-1
-3,584006E-1
-3,814264E-1
-3,840209E-1
-3,798049E-1
-3,794806E-1
-3,687784E-1
-3,707243E-1
-3,918043E-1
-3,914800E-1
-3,872640E-1
-3,823994E-1
-3,762375E-1
-3,846695E-1
-3,911557E-1
-3,827237E-1
-3,869397E-1
-3,879126E-1
-3,843452E-1
-3,934258E-1
-3,937501E-1
-3,895341E-1
-3,947231E-1
-3,875883E-1
-3,973175E-1
-3,979661E-1
-4,002363E-1
-4,034794E-1
-4,028308E-1
-4,076954E-1
-4,041280E-1
-4,154788E-1
-4,112628E-1
-4,106142E-1
-4,119114E-1
-4,089926E-1
-4,209920E-1
-4,164517E-1
-4,148302E-1
-4,141815E-1
-4,219649E-1
-4,284511E-1
-4,365588E-1
-4,245594E-1
-4,219649E-1
-4,329914E-1
-4,372074E-1
-4,404505E-1
-4,329914E-1
-4,355859E-1
-4,385047E-1
-4,433693E-1
-4,440179E-1
-4,443422E-1
-4,385047E-1
-4,482339E-1
-4,540714E-1
-4,518013E-1
-4,524499E-1
-4,482339E-1
-4,472610E-1
-4,524499E-1
-4,540714E-1
-4,534228E-1
-4,534228E-1
-4,508284E-1
-4,586118E-1
-4,595847E-1
-4,472610E-1
-4,573145E-1
-4,466124E-1
-4,482339E-1
-4,472610E-1
-4,498554E-1
-4,524499E-1
-4,508284E-1
-4,342886E-1
-4,378560E-1
-4,414234E-1
-4,346130E-1
-4,333157E-1
-4,219649E-1
-4,232622E-1
-4,190462E-1
-4,248837E-1
-4,109385E-1
-4,067225E-1
-4,044523E-1
-4,002363E-1
-4,038037E-1
-3,937501E-1
-3,833723E-1
-3,749403E-1
-3,801292E-1
-3,765618E-1
-3,691027E-1
-3,613193E-1
-3,509415E-1
-3,515901E-1
-3,558061E-1
-3,489956E-1
-3,353747E-1
-3,275913E-1
-3,256454E-1
-3,327802E-1
-3,224024E-1
-3,110516E-1
-3,052140E-1
-2,954848E-1
-2,954848E-1
-2,909445E-1
-2,912688E-1
-2,718103E-1
-2,695401E-1
-2,598109E-1
-2,559192E-1
-2,513789E-1
-2,354878E-1
-2,251099E-1
-2,166779E-1
-2,147321E-1
-1,998139E-1
-1,988410E-1
-1,878145E-1
-1,703019E-1
-1,621942E-1
-1,514920E-1
-1,514920E-1
-1,326821E-1
-1,229529E-1
-1,148452E-1
-1,044673E-1
-1,067375E-1
-8,922484E-2
-7,268512E-2
-5,971280E-2
-5,419956E-2
-5,192940E-2
-3,960570E-2
-2,079583E-2
-1,236382E-2
-1,041797E-2
-7,174888E-3
4,500204E-3
2,103992E-2
3,855255E-2
4,406579E-2
4,828180E-2
5,865966E-2
7,455075E-2
8,492861E-2
1,017926E-1
9,822524E-2
1,111976E-1
1,231970E-1
1,446013E-1
1,504388E-1
1,559521E-1
1,591952E-1
1,773564E-1
1,900044E-1
1,958420E-1
2,039497E-1
2,117331E-1
2,315159E-1
2,341103E-1
2,412451E-1
2,496771E-1
2,545417E-1
2,717301E-1
2,730273E-1
2,869726E-1
2,915129E-1
2,954046E-1
3,061067E-1
3,096741E-1
3,207006E-1
3,307542E-1
3,391862E-1
3,372403E-1
3,421049E-1
3,466453E-1
3,661037E-1
3,725899E-1
3,654551E-1
3,664280E-1
3,790761E-1
3,910755E-1
3,998318E-1
4,011290E-1
3,926970E-1
3,982102E-1
4,053450E-1
4,144256E-1
4,166958E-1
4,124798E-1
4,183173E-1
4,280466E-1
4,342084E-1
4,361543E-1
4,312897E-1
4,368029E-1
4,384244E-1
4,497752E-1
4,517211E-1
4,426405E-1
4,426405E-1
4,468565E-1
4,494509E-1
4,536669E-1
4,517211E-1
4,562614E-1
4,488023E-1
4,552885E-1
4,556128E-1
4,565857E-1
4,536669E-1
4,539912E-1
4,565857E-1
4,578829E-1
4,624232E-1
4,595045E-1
4,500995E-1
4,569100E-1
4,569100E-1
4,633962E-1
4,617746E-1
4,552885E-1
4,533426E-1
4,546399E-1
4,533426E-1
4,543155E-1
4,523697E-1
4,458835E-1
4,484780E-1
4,393974E-1
4,497752E-1
4,436134E-1
4,423161E-1
4,465321E-1
4,348571E-1
4,426405E-1
4,348571E-1
4,257764E-1
4,270737E-1
4,296681E-1
4,355057E-1
4,329112E-1
4,248035E-1
4,238306E-1
4,183173E-1
4,238306E-1
4,261007E-1
4,251278E-1
4,186417E-1
4,166958E-1
4,218847E-1
4,147500E-1
4,095610E-1
4,095610E-1
4,131284E-1
4,066423E-1
4,040478E-1
4,063179E-1
4,033992E-1
3,975616E-1
4,004804E-1
3,907512E-1
3,949672E-1
4,004804E-1
3,878324E-1
3,871838E-1
3,823191E-1
3,855622E-1
3,910755E-1
3,871838E-1
3,738871E-1
3,745357E-1
3,742114E-1
3,774545E-1
3,735628E-1
3,625363E-1
3,670767E-1
3,657794E-1
3,725899E-1
3,712927E-1
3,563745E-1
3,566988E-1
3,599419E-1
3,560502E-1
3,547530E-1
3,479425E-1
3,502126E-1
3,515099E-1
3,541043E-1
3,547530E-1
3,430779E-1
3,443751E-1
3,498883E-1
3,424292E-1
3,502126E-1
3,492397E-1
3,375646E-1
3,320514E-1
3,404834E-1
3,372403E-1
3,437265E-1
3,446994E-1
3,365917E-1
3,291326E-1
3,249166E-1
3,375646E-1
3,352945E-1
3,239437E-1
3,181061E-1
3,174575E-1
3,239437E-1
3,245923E-1
3,210249E-1
3,070797E-1
3,074040E-1
3,187548E-1
3,226465E-1
3,161603E-1
3,044852E-1
3,057824E-1
3,038366E-1
3,125929E-1
3,051338E-1
2,937830E-1
2,908643E-1
2,999449E-1
3,015664E-1
2,989720E-1
2,924858E-1
2,866483E-1
2,908643E-1
2,882698E-1
2,882698E-1
2,843781E-1
2,694599E-1
2,788649E-1
2,717301E-1
2,759461E-1
2,759461E-1
2,733516E-1
2,665411E-1
2,639467E-1
2,639467E-1
2,629738E-1
2,616765E-1
2,603793E-1
2,512987E-1
2,519473E-1
2,587578E-1
2,522716E-1
2,506501E-1
2,405965E-1
2,363805E-1
2,412451E-1
2,441639E-1
2,396236E-1
2,227596E-1
2,276242E-1
2,305429E-1
2,331374E-1
2,285971E-1
2,117331E-1
2,182192E-1
2,169220E-1
2,217866E-1
2,094629E-1
1,984364E-1
2,052469E-1
2,029768E-1
2,049226E-1
2,003823E-1
1,932475E-1
1,900044E-1
1,890315E-1
1,877343E-1
1,893558E-1
1,770321E-1
1,737890E-1
1,783293E-1
1,734647E-1
1,679515E-1
1,673029E-1
1,673029E-1
1,520604E-1
1,575736E-1
1,549792E-1
1,556278E-1
1,436284E-1
1,394124E-1
1,407096E-1
1,374665E-1
1,429798E-1
1,420068E-1
1,306561E-1
1,296831E-1
1,303317E-1
1,322776E-1
1,319533E-1
1,309804E-1
1,313047E-1
1,254671E-1
1,293588E-1
1,303317E-1
1,280616E-1
1,193053E-1
1,180080E-1
1,306561E-1
1,293588E-1
1,202782E-1
1,206025E-1
1,147650E-1
1,189810E-1
1,254671E-1
1,163865E-1
1,079545E-1
1,115219E-1
1,079545E-1
1,163865E-1
1,124948E-1
1,024412E-1
1,004954E-1
1,001711E-1
1,095760E-1
1,050357E-1
9,790094E-2
8,882031E-2
8,882031E-2
9,660370E-2
9,368493E-2
8,849600E-2
8,233415E-2
8,038830E-2
8,233415E-2
8,330707E-2
8,265846E-2
8,038830E-2
7,422644E-2
6,514582E-2
6,417289E-2
6,903752E-2
6,579443E-2
6,092981E-2
5,574088E-2
5,249780E-2
5,444365E-2
5,379503E-2
4,568733E-2
3,628240E-2
3,174208E-2
3,790394E-2
4,341718E-2
3,563378E-2
2,266146E-2
1,974268E-2
2,136422E-2
2,914762E-2
1,649960E-2
4,175896E-3
-1,985958E-3
3,851588E-3
-6,887257E-4
6,085067E-4
-1,787705E-2
-1,333674E-2
-1,690413E-2
-1,852567E-2
-2,468752E-2
-3,311954E-2
-3,993001E-2
-3,993001E-2
-4,609186E-2
-4,187585E-2
-5,128079E-2
-6,133434E-2
-5,679403E-2
-6,295588E-2
-6,587465E-2
-7,300943E-2
-7,495528E-2
-8,176575E-2
-8,663037E-2
-9,246792E-2
-8,954914E-2
-9,927839E-2
-1,002513E-1
-1,135479E-1
-1,132236E-1
-1,180883E-1
-1,154938E-1
-1,197098E-1
-1,336550E-1
-1,313849E-1
-1,330064E-1
-1,336550E-1
-1,356009E-1
-1,450058E-1
-1,498704E-1
-1,479246E-1
-1,440329E-1
-1,534378E-1
-1,651129E-1
-1,608969E-1
-1,644643E-1
-1,553837E-1
-1,680317E-1
-1,777609E-1
-1,703019E-1
-1,754908E-1
-1,741936E-1
-1,797068E-1
-1,878145E-1
-1,936520E-1
-1,904090E-1
-1,887874E-1
-1,913819E-1
-1,913819E-1
-2,020841E-1
-2,017597E-1
-1,994896E-1
-2,033813E-1
-2,092188E-1
-2,075973E-1
-2,072730E-1
-2,179751E-1
-2,170022E-1
-2,228398E-1
-2,186238E-1
-2,277044E-1
-2,299745E-1
-2,345149E-1
-2,283530E-1
-2,273801E-1
-2,390552E-1
-2,458656E-1
-2,465143E-1
-2,461900E-1
-2,442441E-1
-2,546220E-1
-2,585137E-1
-2,588380E-1
-2,536490E-1
-2,559192E-1
-2,575407E-1
-2,688915E-1
-2,669457E-1
-2,727832E-1
-2,624054E-1
-2,718103E-1
-2,812152E-1
-2,786208E-1
-2,841340E-1
-2,818638E-1
-2,805666E-1
-2,922417E-1
-2,932146E-1
-2,925660E-1
-2,958091E-1
-2,873771E-1
-2,980792E-1
-3,035925E-1
-3,035925E-1
-3,042411E-1
-3,009980E-1
-3,113759E-1
-3,113759E-1
-3,081328E-1
-3,136460E-1
-3,165648E-1
-3,126731E-1
-3,133217E-1
-3,253211E-1
-3,214294E-1
-3,185107E-1
-3,191593E-1
-3,181863E-1
-3,207808E-1
-3,350504E-1
-3,311587E-1
-3,217537E-1
-3,266184E-1
-3,292128E-1
-3,382935E-1
-3,356990E-1
-3,288885E-1
-3,224024E-1
-3,356990E-1
-3,392664E-1
-3,331045E-1
-3,295371E-1
-3,324559E-1
-3,376448E-1
-3,438067E-1
-3,360233E-1
-3,366719E-1
-3,395907E-1
-3,363476E-1
-3,502929E-1
-3,493199E-1
-3,457525E-1
-3,425095E-1
-3,428338E-1
-3,486713E-1
-3,561304E-1
-3,548332E-1
-3,535359E-1
-3,509415E-1
-3,593735E-1
-3,603464E-1
-3,671569E-1
-3,639138E-1
-3,671569E-1
-3,645624E-1
-3,726701E-1
-3,759132E-1
-3,862910E-1
-3,807778E-1
-3,840209E-1
-3,875883E-1
-3,869397E-1
-3,960203E-1
-4,008849E-1
-3,927772E-1
-3,911557E-1
-4,005606E-1
-4,038037E-1
-4,099655E-1
-3,986148E-1
-4,034794E-1
-4,145059E-1
-4,206677E-1
-4,216406E-1
-4,196948E-1
-4,154788E-1
-4,248837E-1
-4,359102E-1
-4,375317E-1
-4,375317E-1
-4,362345E-1
-4,365588E-1
-4,524499E-1
-4,537471E-1
-4,508284E-1
-4,466124E-1
-4,530985E-1
-4,621791E-1
-4,602333E-1
-4,650979E-1
-4,618548E-1
-4,602333E-1
-4,657465E-1
-4,689896E-1
-4,699625E-1
-4,686653E-1
-4,683410E-1
-4,660708E-1
-4,741785E-1
-4,676924E-1
-4,663951E-1
-4,654222E-1
-4,625034E-1
-4,650979E-1
-4,667195E-1
-4,602333E-1
-4,618548E-1
-4,586118E-1
-4,566659E-1
-4,563416E-1
-4,589361E-1
-4,547201E-1
-4,527742E-1
-4,462880E-1
-4,469367E-1
-4,492068E-1
-4,440179E-1
-4,333157E-1
-4,316942E-1
-4,333157E-1
-4,342886E-1
-4,294240E-1
-4,203434E-1
-4,177489E-1
-4,174246E-1
-4,093169E-1
-4,099655E-1
-4,028308E-1
-3,869397E-1
-3,869397E-1
-3,879126E-1
-3,817507E-1
-3,781833E-1
-3,739673E-1
-3,564547E-1
-3,600221E-1
-3,626166E-1
-3,476984E-1
-3,506172E-1
-3,373205E-1
-3,369962E-1
-3,298614E-1
-3,256454E-1
-3,188350E-1
-3,139703E-1
-3,016466E-1
-2,935389E-1
-3,013223E-1
-2,893229E-1
-2,812152E-1
-2,675943E-1
-2,604595E-1
-2,533247E-1
-2,491087E-1
-2,400281E-1
-2,257585E-1
-2,160293E-1
-2,059757E-1
-2,037056E-1
-1,952736E-1
-1,806797E-1
-1,667345E-1
-1,628428E-1
-1,605726E-1
-1,511677E-1
-1,365738E-1
-1,252230E-1
-1,158181E-1
-1,135479E-1
-1,031701E-1
-8,630606E-2
-7,430666E-2
-6,230726E-2
-6,036142E-2
-5,225371E-2
-4,349739E-2
-2,468752E-2
-1,301243E-2
-8,147812E-3
3,851588E-3
8,391901E-3
2,395869E-2
3,368793E-2
4,990334E-2
5,768673E-2
5,606519E-2
7,682091E-2
8,298276E-2
9,433355E-2
1,021169E-1
1,095760E-1
1,193053E-1
1,248185E-1
1,514118E-1
1,543305E-1
1,617896E-1
1,695730E-1
1,809238E-1
1,916260E-1
2,114088E-1
2,140032E-1
2,146519E-1
2,263269E-1
2,448125E-1
2,548661E-1
2,636224E-1
2,620008E-1
2,701085E-1
2,915129E-1
3,074040E-1
3,015664E-1
3,093498E-1
3,145387E-1
3,232951E-1
3,359431E-1
3,443751E-1
3,437265E-1
3,489154E-1
3,560502E-1
3,738871E-1
3,816705E-1
3,768059E-1
3,826435E-1
3,965887E-1
4,024262E-1
4,046964E-1
4,141013E-1
4,131284E-1
4,196146E-1
4,261007E-1
4,244792E-1
4,351814E-1
4,348571E-1
4,413432E-1
4,397217E-1
4,465321E-1
4,507482E-1
4,530183E-1
4,556128E-1
4,565857E-1
4,556128E-1
4,637205E-1
4,695580E-1
4,614503E-1
4,611260E-1
4,666393E-1
4,724768E-1
4,789630E-1
4,737740E-1
4,770171E-1
4,773414E-1
4,773414E-1
4,877193E-1
4,815574E-1
4,766928E-1
4,789630E-1
4,877193E-1
4,883679E-1
4,964756E-1
4,857734E-1
4,828547E-1
4,828547E-1
4,870707E-1
4,896651E-1
4,835033E-1
4,822060E-1
4,809088E-1
4,890165E-1
4,925839E-1
4,841519E-1
4,786387E-1
4,786387E-1
4,792873E-1
4,822060E-1
4,766928E-1
4,789630E-1
4,805845E-1
4,799359E-1
4,715039E-1
4,718282E-1
4,689094E-1
4,715039E-1
4,731254E-1
4,689094E-1
4,659906E-1
4,633962E-1
4,624232E-1
4,591802E-1
4,624232E-1
4,582072E-1
4,595045E-1
4,494509E-1
4,455592E-1
4,475051E-1
4,556128E-1
4,484780E-1
4,471808E-1
4,322626E-1
4,393974E-1
4,400460E-1
4,442620E-1
4,397217E-1
4,351814E-1
4,280466E-1
4,319383E-1
4,338841E-1
4,338841E-1
4,244792E-1
4,273980E-1
4,264250E-1
4,273980E-1
4,338841E-1
4,293438E-1
4,134527E-1
4,186417E-1
4,192903E-1
4,228577E-1
4,192903E-1
4,111826E-1
4,147500E-1
4,150743E-1
4,141013E-1
4,092367E-1
4,059936E-1
4,095610E-1
4,030749E-1
3,972373E-1
4,008047E-1
3,995075E-1
3,952915E-1
3,930213E-1
3,917241E-1
3,943185E-1
3,985345E-1
3,930213E-1
3,858865E-1
3,881567E-1
3,897782E-1
4,030749E-1
3,865351E-1
3,842650E-1
3,810219E-1
3,917241E-1
3,975616E-1
3,943185E-1
3,771302E-1
3,771302E-1
3,781031E-1
3,881567E-1
3,858865E-1
3,706441E-1
3,716170E-1
3,674010E-1
3,738871E-1
3,738871E-1
3,661037E-1
3,596176E-1
3,622120E-1
3,592933E-1
3,690225E-1
3,579960E-1
3,521585E-1
3,560502E-1
3,453480E-1
3,456723E-1
3,524828E-1
3,459966E-1
3,395105E-1
3,398348E-1
3,378889E-1
3,375646E-1
3,450237E-1
3,320514E-1
3,301055E-1
3,232951E-1
3,317271E-1
3,301055E-1
3,174575E-1
3,142144E-1
3,129172E-1
3,164846E-1
3,255652E-1
3,129172E-1
3,035123E-1
3,009178E-1
3,048095E-1
2,996206E-1
2,944316E-1
2,918372E-1
2,853510E-1
2,811350E-1
2,814593E-1
2,821079E-1
2,752975E-1
2,730273E-1
2,697842E-1
2,727030E-1
2,743245E-1
2,688113E-1
2,548661E-1
2,623251E-1
2,577848E-1
2,607036E-1
2,516230E-1
2,480556E-1
2,480556E-1
2,464340E-1
2,480556E-1
2,435153E-1
2,360562E-1
2,337860E-1
2,260026E-1
2,214623E-1
2,230839E-1
2,227596E-1
2,146519E-1
2,120574E-1
2,039497E-1
2,081657E-1
2,013552E-1
2,033011E-1
1,867614E-1
1,874100E-1
1,857884E-1
1,935718E-1
1,893558E-1
1,796266E-1
1,737890E-1
1,724918E-1
1,773564E-1
1,754106E-1
1,640598E-1
1,637355E-1
1,689244E-1
1,728161E-1
1,637355E-1
1,569250E-1
1,553035E-1
1,611410E-1
1,617896E-1
1,585466E-1
1,494659E-1
1,514118E-1
1,543305E-1
1,585466E-1
1,556278E-1
1,484930E-1
1,449256E-1
1,478444E-1
1,387638E-1
1,523847E-1
1,390881E-1
1,458985E-1
1,420068E-1
1,416825E-1
1,407096E-1
1,462228E-1
1,338991E-1
1,439527E-1
1,364936E-1
1,332505E-1
1,358450E-1
1,361693E-1
1,300074E-1
1,267644E-1
1,251428E-1
1,319533E-1
1,270887E-1
1,170351E-1
1,170351E-1
1,147650E-1
1,163865E-1
1,257914E-1
1,092517E-1
1,017926E-1
1,102246E-1
1,082788E-1
1,095760E-1
9,757663E-2
8,914462E-2
9,011754E-2
9,336062E-2
9,530647E-2
9,044185E-2
8,719877E-2
7,909107E-2
8,233415E-2
8,071261E-2
7,714522E-2
7,098336E-2
6,871321E-2
7,422644E-2
6,547013E-2
6,806459E-2
5,801104E-2
5,541658E-2
4,893041E-2
4,568733E-2
4,503872E-2
4,374148E-2
4,179564E-2
3,044485E-2
2,947193E-2
2,590454E-2
2,785039E-2
1,974268E-2
1,585099E-2
7,418977E-3
5,473128E-3
8,391901E-3
6,085067E-4
-1,985958E-3
-1,820136E-2
-1,690413E-2
-1,366105E-2
-1,301243E-2
-1,852567E-2
-3,344384E-2
-3,376815E-2
-3,376815E-2
-3,344384E-2
-4,576755E-2
-5,614541E-2
-5,938849E-2
-5,614541E-2
-5,809126E-2
-6,068572E-2
-8,436021E-2
-7,625251E-2
-8,241437E-2
-9,181930E-2
-8,825191E-2
-9,538669E-2
-1,015485E-1
-1,025215E-1
-1,060889E-1
-1,008999E-1
-1,200341E-1
-1,154938E-1
-1,180883E-1
-1,300877E-1
-1,261960E-1
-1,255473E-1
-1,368981E-1
-1,291147E-1
-1,404655E-1
-1,440329E-1
-1,472760E-1
-1,430600E-1
-1,579782E-1
-1,608969E-1
-1,673831E-1
-1,537621E-1
-1,592754E-1
-1,696532E-1
-1,780853E-1
-1,813283E-1
-1,741936E-1
-1,780853E-1
-1,819770E-1
-1,933277E-1
-1,913819E-1
-1,868416E-1
-1,910576E-1
-1,874902E-1
-2,079216E-1
-2,033813E-1
-2,053271E-1
-2,037056E-1
-2,101918E-1
-2,166779E-1
-2,179751E-1
-2,228398E-1
-2,218668E-1
-2,264072E-1
-2,254342E-1
-2,328933E-1
-2,387309E-1
-2,319204E-1
-2,406767E-1
-2,445684E-1
-2,520275E-1
-2,484601E-1
-2,484601E-1
-2,510546E-1
-2,598109E-1
-2,614324E-1
-2,656484E-1
-2,643512E-1
-2,669457E-1
-2,692158E-1
-2,744048E-1
-2,747291E-1
-2,799180E-1
-2,831611E-1
-2,805666E-1
-2,769992E-1
-2,932146E-1
-2,919174E-1
-2,941876E-1
-2,948362E-1
-2,938632E-1
-2,932146E-1
-3,009980E-1
-3,003494E-1
-2,922417E-1
-2,915931E-1
-2,987279E-1
-2,993765E-1
-3,078085E-1
-3,035925E-1
-2,971063E-1
-2,990522E-1
-3,172134E-1
-3,129974E-1
-3,129974E-1
-3,078085E-1
-3,081328E-1
-3,168891E-1
-3,188350E-1
-3,188350E-1
-3,207808E-1
-3,139703E-1
-3,249968E-1
-3,282399E-1
-3,301857E-1
-3,266184E-1
-3,295371E-1
-3,301857E-1
-3,321316E-1
-3,373205E-1
-3,356990E-1
-3,392664E-1
-3,356990E-1
-3,360233E-1
-3,399150E-1
-3,464012E-1
-3,545089E-1
-3,480227E-1
-3,460768E-1
-3,532116E-1
-3,538602E-1
-3,629409E-1
-3,545089E-1
-3,593735E-1
-3,554818E-1
-3,762375E-1
-3,752646E-1
-3,678055E-1
-3,668326E-1
-3,765618E-1
-3,804535E-1
-3,866154E-1
-3,869397E-1
-3,716972E-1
-3,804535E-1
-3,953717E-1
-4,021821E-1
-4,031551E-1
-3,947231E-1
-3,914800E-1
-3,999120E-1
-4,034794E-1
-4,125600E-1
-4,057495E-1
-4,067225E-1
-4,151545E-1
-4,261809E-1
-4,239108E-1
-4,229379E-1
-4,216406E-1
-4,274782E-1
-4,316942E-1
-4,316942E-1
-4,410991E-1
-4,352616E-1
-4,375317E-1
-4,430450E-1
-4,427207E-1
-4,488825E-1
-4,479096E-1
-4,446665E-1
-4,423963E-1
-4,501797E-1
-4,530985E-1
-4,514770E-1
-4,459637E-1
-4,420720E-1
-4,566659E-1
-4,569902E-1
-4,582874E-1
-4,518013E-1
-4,449908E-1
-4,488825E-1
-4,560173E-1
-4,556930E-1
-4,530985E-1
-4,407748E-1
-4,498554E-1
-4,534228E-1
-4,479096E-1
-4,456394E-1
-4,365588E-1
-4,420720E-1
-4,501797E-1
-4,404505E-1
-4,326671E-1
-4,281268E-1
-4,258566E-1
-4,287754E-1
-4,281268E-1
-4,245594E-1
-4,151545E-1
-4,138572E-1
-4,096412E-1
-3,966689E-1
-3,976418E-1
-3,921286E-1
-3,885612E-1
-3,823994E-1
-3,762375E-1
-3,785077E-1
-3,707243E-1
-3,658596E-1
-3,525630E-1
-3,447796E-1
-3,451039E-1
-3,379691E-1
-3,353747E-1
-3,269427E-1
-3,230510E-1
-3,246725E-1
-3,155919E-1
-3,065113E-1
-3,022953E-1
-2,906202E-1
-2,932146E-1
-2,909445E-1
-2,773235E-1
-2,737561E-1
-2,581894E-1
-2,568921E-1
-2,520275E-1
-2,442441E-1
-2,367850E-1
-2,319204E-1
-2,160293E-1
-2,199210E-1
-2,007868E-1
-1,946250E-1
-1,904090E-1
-1,780853E-1
-1,780853E-1
-1,732206E-1
-1,625185E-1
-1,527892E-1
-1,459788E-1
-1,398169E-1
-1,304120E-1
-1,239258E-1
-1,083590E-1
-9,862977E-2
-9,830546E-2
-9,635961E-2
-8,403591E-2
-7,722544E-2
-6,619896E-2
-5,549679E-2
-5,841557E-2
-5,160510E-2
-3,279523E-2
-3,279523E-2
-1,949860E-2
-1,301243E-2
-9,445044E-3
-6,201963E-3
4,175896E-3
1,260791E-2
1,812114E-2
2,428300E-2
2,947193E-2
3,271501E-2
4,860611E-2
5,736242E-2
5,833535E-2
5,801104E-2
7,195629E-2
8,363138E-2
9,692801E-2
9,400924E-2
9,109047E-2
1,056843E-1
1,137920E-1
1,244942E-1
1,342234E-1
1,199539E-1
1,300074E-1
1,381151E-1
1,462228E-1
1,540062E-1
1,497902E-1
1,614653E-1
1,585466E-1
1,692487E-1
1,796266E-1
1,728161E-1
1,770321E-1
1,815724E-1
1,893558E-1
1,903287E-1
1,913017E-1
2,003823E-1
2,036254E-1
2,175706E-1
2,153005E-1
2,182192E-1
2,204894E-1
2,237325E-1
2,204894E-1
2,334617E-1
2,318402E-1
2,441639E-1
2,386507E-1
2,386507E-1
2,415694E-1
2,525959E-1
2,603793E-1
2,480556E-1
2,522716E-1
2,538931E-1
2,577848E-1
2,681627E-1
2,652439E-1
2,587578E-1
2,642710E-1
2,749732E-1
2,824322E-1
2,817836E-1
2,788649E-1
2,769190E-1
2,834052E-1
2,947560E-1
2,908643E-1
2,840538E-1
2,856753E-1
2,911886E-1
2,989720E-1
2,954046E-1
2,941073E-1
2,979990E-1
2,986477E-1
3,044852E-1
3,093498E-1
2,957289E-1
3,022150E-1
2,989720E-1
3,077283E-1
3,051338E-1
3,080526E-1
3,061067E-1
3,070797E-1
3,125929E-1
3,087012E-1
3,096741E-1
3,151874E-1
3,096741E-1
3,125929E-1
3,161603E-1
3,213492E-1
3,197277E-1
3,207006E-1
3,200520E-1
3,210249E-1
3,262138E-1
3,245923E-1
3,265381E-1
3,161603E-1
3,151874E-1
3,275111E-1
3,255652E-1
3,219978E-1
3,184304E-1
3,187548E-1
3,181061E-1
3,297812E-1
3,239437E-1
3,158360E-1
3,223221E-1
3,265381E-1
3,307542E-1
3,275111E-1
3,207006E-1
3,184304E-1
3,297812E-1
3,314028E-1
3,281597E-1
3,171332E-1
3,239437E-1
3,271868E-1
3,327000E-1
3,278354E-1
3,229708E-1
3,216735E-1
3,236194E-1
3,219978E-1
3,219978E-1
3,226465E-1
3,262138E-1
3,232951E-1
3,291326E-1
3,239437E-1
3,258895E-1
3,203763E-1
3,213492E-1
3,258895E-1
3,177818E-1
3,252409E-1
3,291326E-1
3,252409E-1
3,164846E-1
3,249166E-1
3,339972E-1
3,343215E-1
3,219978E-1
3,168089E-1
3,258895E-1
3,288083E-1
3,378889E-1
3,323757E-1
3,203763E-1
3,284840E-1
3,288083E-1
3,362674E-1
3,356188E-1
3,275111E-1
3,284840E-1
3,317271E-1
3,323757E-1
3,378889E-1
3,271868E-1
3,288083E-1
3,284840E-1
3,297812E-1
3,352945E-1
3,288083E-1
3,245923E-1
3,288083E-1
3,385375E-1
3,307542E-1
3,304298E-1
3,236194E-1
3,284840E-1
3,352945E-1
3,278354E-1
3,278354E-1
3,288083E-1
3,258895E-1
3,271868E-1
3,281597E-1
3,297812E-1
3,294569E-1
3,278354E-1
3,242680E-1
3,226465E-1
3,336729E-1
3,333486E-1
3,281597E-1
3,213492E-1
3,245923E-1
3,190791E-1
3,297812E-1
3,314028E-1
3,219978E-1
3,219978E-1
3,288083E-1
3,314028E-1
3,216735E-1
3,174575E-1
3,132415E-1
3,177818E-1
3,245923E-1
3,184304E-1
3,125929E-1
3,145387E-1
3,229708E-1
3,155117E-1
3,197277E-1
3,087012E-1
3,041609E-1
3,109714E-1
3,171332E-1
3,161603E-1
3,061067E-1
3,083769E-1
3,155117E-1
3,125929E-1
3,087012E-1
3,054581E-1
3,009178E-1
2,992963E-1
3,038366E-1
3,048095E-1
3,074040E-1
2,954046E-1
2,979990E-1
2,921615E-1
2,950803E-1
2,983233E-1
2,892427E-1
2,824322E-1
2,908643E-1
2,801621E-1
2,918372E-1
2,859996E-1
2,827566E-1
2,801621E-1
2,723787E-1
2,859996E-1
2,814593E-1
2,736759E-1
2,632981E-1
2,707572E-1
2,652439E-1
2,727030E-1
2,681627E-1
2,538931E-1
2,548661E-1
2,545417E-1
2,652439E-1
2,535688E-1
2,464340E-1
2,474070E-1
2,444882E-1
2,470827E-1
2,438396E-1
2,405965E-1
2,315159E-1
2,412451E-1
2,451368E-1
2,354076E-1
2,285971E-1
2,279485E-1
2,289214E-1
2,260026E-1
2,341103E-1
2,214623E-1
2,221109E-1
2,117331E-1
2,263269E-1
2,201651E-1
2,175706E-1
2,097872E-1
2,088143E-1
2,020038E-1
2,094629E-1
2,101115E-1
1,958420E-1
1,948691E-1
1,955177E-1
1,906531E-1
1,932475E-1
1,938961E-1
1,909774E-1
1,835183E-1
1,861127E-1
1,789780E-1
1,841669E-1
1,760592E-1
1,702216E-1
1,692487E-1
1,802752E-1
1,799509E-1
1,747620E-1
1,640598E-1
1,669786E-1
1,705460E-1
1,757349E-1
1,708703E-1
1,673029E-1
1,653570E-1
1,686001E-1
1,750863E-1
1,737890E-1
1,585466E-1
1,614653E-1
1,676272E-1
1,608167E-1
1,705460E-1
1,588709E-1
1,595195E-1
1,591952E-1
1,634112E-1
1,598438E-1
1,585466E-1
1,575736E-1
1,530333E-1
1,488173E-1
1,488173E-1
1,520604E-1
1,497902E-1
1,420068E-1
1,400610E-1
1,364936E-1
1,426555E-1
1,384394E-1
1,368179E-1
1,280616E-1
1,329262E-1
1,332505E-1
1,390881E-1
1,280616E-1
1,231970E-1
1,225484E-1
1,206025E-1
1,270887E-1
1,300074E-1
1,144406E-1
1,183323E-1
1,134677E-1
1,241699E-1
1,137920E-1
1,008197E-1
1,030899E-1
1,079545E-1
1,073059E-1
1,043871E-1
9,627940E-2
9,271201E-2
8,460430E-2
9,400924E-2
8,979323E-2
8,038830E-2
8,006399E-2
8,136122E-2
7,973968E-2
7,584799E-2
6,676736E-2
6,222705E-2
6,060550E-2
6,028120E-2
5,444365E-2
5,509227E-2
4,828180E-2
4,147133E-2
4,763318E-2
3,433655E-2
2,849900E-2
2,622885E-2
2,233715E-2
1,876976E-2
1,909407E-2
1,617530E-2
1,001344E-2
-6,887257E-4
-1,009366E-2
-7,499196E-3
-1,337342E-3
-1,301243E-2
-2,371460E-2
-2,566045E-2
-3,506538E-2
-3,344384E-2
-3,765985E-2
-4,738909E-2
-4,544324E-2
-5,322664E-2
-6,068572E-2
-4,836202E-2
-6,230726E-2
-7,560390E-2
-7,430666E-2
-7,365805E-2
-7,430666E-2
-7,754974E-2
-9,311653E-2
-9,246792E-2
-9,473807E-2
-8,954914E-2
-9,668392E-2
-1,021972E-1
-1,080347E-1
-1,083590E-1
-1,080347E-1
-1,145209E-1
-1,187369E-1
-1,177639E-1
-1,252230E-1
-1,203584E-1
-1,242501E-1
-1,258717E-1
-1,304120E-1
-1,381954E-1
-1,385197E-1
-1,446815E-1
-1,381954E-1
-1,388440E-1
-1,485732E-1
-1,570052E-1
-1,570052E-1
-1,476003E-1
-1,576538E-1
-1,628428E-1
-1,719234E-1
-1,738692E-1
-1,732206E-1
-1,709505E-1
-1,832742E-1
-1,933277E-1
-1,891117E-1
-1,904090E-1
-1,819770E-1
-1,991653E-1
-2,020841E-1
-2,108404E-1
-2,072730E-1
-2,088945E-1
-2,059757E-1
-2,202453E-1
-2,302989E-1
-2,267315E-1
-2,257585E-1
-2,251099E-1
-2,345149E-1
-2,458656E-1
-2,494330E-1
-2,403524E-1
-2,442441E-1
-2,520275E-1
-2,536490E-1
-2,575407E-1
-2,640269E-1
-2,559192E-1
-2,666214E-1
-2,757020E-1
-2,724589E-1
-2,711617E-1
-2,769992E-1
-2,721346E-1
-2,779721E-1
-2,847826E-1
-2,951605E-1
-2,883500E-1
-2,867285E-1
-2,909445E-1
-2,954848E-1
-3,006737E-1
-3,042411E-1
-2,997008E-1
-2,997008E-1
-3,104030E-1
-3,136460E-1
-3,181863E-1
-3,146190E-1
-3,110516E-1
-3,236996E-1
-3,207808E-1
-3,288885E-1
-3,311587E-1
-3,191593E-1
-3,282399E-1
-3,350504E-1
-3,292128E-1
-3,356990E-1
-3,337531E-1
-3,347261E-1
-3,412122E-1
-3,444553E-1
-3,460768E-1
-3,438067E-1
-3,434824E-1
-3,457525E-1
-3,483470E-1
-3,551575E-1
-3,545089E-1
-3,532116E-1
-3,502929E-1
-3,603464E-1
-3,522387E-1
-3,567790E-1
-3,609950E-1
-3,596978E-1
-3,639138E-1
-3,590492E-1
-3,723458E-1
-3,652110E-1
-3,655353E-1
-3,642381E-1
-3,694270E-1
-3,733187E-1
-3,788320E-1
-3,687784E-1
-3,713729E-1
-3,726701E-1
-3,869397E-1
-3,849938E-1
-3,817507E-1
-3,791563E-1
-3,840209E-1
-3,947231E-1
-3,921286E-1
-3,934258E-1
-3,768861E-1
-3,879126E-1
-3,943988E-1
-3,969932E-1
-3,979661E-1
-3,940744E-1
-3,966689E-1
-4,047766E-1
-4,067225E-1
-4,073711E-1
-4,034794E-1
-4,093169E-1
-4,171003E-1
-4,164517E-1
-4,177489E-1
-4,177489E-1
-4,203434E-1
-4,213163E-1
-4,320185E-1
-4,239108E-1
-4,294240E-1
-4,278025E-1
-4,326671E-1
-4,300726E-1
-4,414234E-1
-4,381803E-1
-4,381803E-1
-4,355859E-1
-4,365588E-1
-4,420720E-1
-4,469367E-1
-4,459637E-1
-4,401262E-1
-4,430450E-1
-4,443422E-1
-4,462880E-1
-4,475853E-1
-4,423963E-1
-4,436936E-1
-4,362345E-1
-4,417477E-1
-4,417477E-1
-4,417477E-1
-4,300726E-1
-4,362345E-1
-4,449908E-1
-4,398019E-1
-4,365588E-1
-4,229379E-1
-4,320185E-1
-4,385047E-1
-4,355859E-1
-4,359102E-1
-4,284511E-1
-4,154788E-1
-4,209920E-1
-4,245594E-1
-4,148302E-1
-4,132086E-1
-4,054252E-1
-4,063981E-1
-4,041280E-1
-4,012092E-1
-3,892098E-1
-3,843452E-1
-3,827237E-1
-3,814264E-1
-3,755889E-1
-3,733187E-1
-3,713729E-1
-3,577519E-1
-3,515901E-1
-3,580762E-1
-3,580762E-1
-3,421851E-1
-3,360233E-1
-3,331045E-1
-3,337531E-1
-3,347261E-1
-3,282399E-1
-3,152676E-1
-3,074842E-1
-3,091057E-1
-3,032682E-1
-3,006737E-1
-2,877014E-1
-2,834854E-1
-2,747291E-1
-2,847826E-1
-2,714860E-1
-2,672700E-1
-2,510546E-1
-2,497573E-1
-2,465143E-1
-2,455413E-1
-2,345149E-1
-2,286773E-1
-2,163536E-1
-2,173265E-1
-2,085702E-1
-2,082459E-1
-1,930034E-1
-1,845714E-1
-1,839228E-1
-1,741936E-1
-1,754908E-1
-1,605726E-1
-1,550594E-1
-1,463031E-1
-1,446815E-1
-1,359252E-1
-1,294390E-1
-1,184126E-1
-1,161424E-1
-1,103049E-1
-1,025215E-1
-9,830546E-2
-9,117068E-2
-8,144144E-2
-7,690113E-2
-7,203651E-2
-7,236081E-2
-6,392880E-2
-4,576755E-2
-3,765985E-2
-3,279523E-2
-3,830846E-2
-3,149799E-2
-2,306598E-2
-1,430967E-2
-1,074228E-2
-1,268813E-2
-1,013034E-3
8,716209E-3
1,779684E-2
1,131067E-2
1,131067E-2
2,201284E-2
2,460731E-2
3,757963E-2
3,725532E-2
3,530947E-2
4,439010E-2
4,568733E-2
5,541658E-2
6,060550E-2
6,190274E-2
6,514582E-2
6,838890E-2
7,584799E-2
8,655015E-2
8,719877E-2
8,492861E-2
9,238770E-2
9,757663E-2
1,011440E-1
1,053600E-1
1,128191E-1
1,053600E-1
1,147650E-1
1,124948E-1
1,241699E-1
1,212511E-1
1,244942E-1
1,238456E-1
1,270887E-1
1,345478E-1
1,342234E-1
1,290345E-1
1,309804E-1
1,368179E-1
1,407096E-1
1,497902E-1
1,510875E-1
1,436284E-1
1,433041E-1
1,572493E-1
1,608167E-1
1,546549E-1
1,527090E-1
1,692487E-1
1,660056E-1
1,715189E-1
1,731404E-1
1,741133E-1
1,737890E-1
1,786537E-1
1,887072E-1
1,815724E-1
1,812481E-1
1,838426E-1
1,893558E-1
1,981121E-1
2,084900E-1
1,961663E-1
1,942204E-1
1,958420E-1
2,013552E-1
2,075171E-1
2,075171E-1
2,039497E-1
2,120574E-1
2,123817E-1
2,146519E-1
2,178949E-1
2,208137E-1
2,191922E-1
2,156248E-1
2,250297E-1
2,279485E-1
2,328131E-1
2,243811E-1
2,318402E-1
2,357319E-1
2,402722E-1
2,467584E-1
2,461097E-1
2,328131E-1
2,376777E-1
2,500014E-1
2,551904E-1
2,477313E-1
2,451368E-1
2,564876E-1
2,645953E-1
2,607036E-1
2,525959E-1
2,506501E-1
2,574605E-1
2,597307E-1
2,707572E-1
2,723787E-1
2,603793E-1
2,623251E-1
2,717301E-1
2,782162E-1
2,785405E-1
2,765947E-1
2,736759E-1
2,827566E-1
2,840538E-1
2,928101E-1
2,830809E-1
2,879455E-1
2,889184E-1
2,960532E-1
2,992963E-1
2,950803E-1
2,996206E-1
3,012421E-1
3,048095E-1
3,031880E-1
3,080526E-1
3,080526E-1
3,048095E-1
3,064310E-1
3,119443E-1
3,177818E-1
3,197277E-1
3,164846E-1
3,151874E-1
3,155117E-1
3,203763E-1
3,265381E-1
3,213492E-1
3,197277E-1
3,249166E-1
3,223221E-1
3,330243E-1
3,255652E-1
3,219978E-1
3,284840E-1
3,336729E-1
3,378889E-1
3,408077E-1
3,330243E-1
3,320514E-1
3,359431E-1
3,437265E-1
3,430779E-1
3,391862E-1
3,398348E-1
3,434022E-1
3,508613E-1
3,534557E-1
3,424292E-1
3,443751E-1
3,524828E-1
3,573474E-1
3,531314E-1
3,531314E-1
3,495640E-1
3,602662E-1
3,579960E-1
3,612391E-1
3,589690E-1
3,579960E-1
3,550773E-1
3,573474E-1
3,661037E-1
3,664280E-1
3,654551E-1
3,550773E-1
3,589690E-1
3,625363E-1
3,696711E-1
3,696711E-1
3,699954E-1
3,602662E-1
3,609148E-1
3,719413E-1
3,693468E-1
3,693468E-1
3,625363E-1
3,703197E-1
3,716170E-1
3,832921E-1
3,751844E-1
3,648065E-1
3,729142E-1
3,729142E-1
3,829678E-1
3,787518E-1
3,706441E-1
3,826435E-1
3,771302E-1
3,868595E-1
3,849136E-1
3,764816E-1
3,735628E-1
3,839407E-1
3,904268E-1
3,923727E-1
3,878324E-1
3,819948E-1
3,819948E-1
3,849136E-1
3,897782E-1
3,816705E-1
3,829678E-1
3,842650E-1
3,852379E-1
3,839407E-1
3,800490E-1
3,829678E-1
3,816705E-1
3,806976E-1
3,875081E-1
3,816705E-1
3,852379E-1
3,803733E-1
3,742114E-1
3,790761E-1
3,813462E-1
3,891296E-1
3,742114E-1
3,635093E-1
3,774545E-1
3,764816E-1
3,819948E-1
3,703197E-1
3,651308E-1
3,609148E-1
3,729142E-1
3,696711E-1
3,644822E-1
3,586447E-1
3,531314E-1
3,560502E-1
3,654551E-1
3,579960E-1
3,531314E-1
3,495640E-1
3,511856E-1
3,524828E-1
3,528071E-1
3,459966E-1
3,395105E-1
3,369160E-1
3,401591E-1
3,414563E-1
3,382132E-1
3,301055E-1
3,262138E-1
3,288083E-1
3,203763E-1
3,158360E-1
3,168089E-1
3,106471E-1
3,161603E-1
3,090255E-1
3,080526E-1
3,064310E-1
3,057824E-1
2,999449E-1
2,944316E-1
3,041609E-1
2,989720E-1
2,944316E-1
2,853510E-1
2,859996E-1
2,941073E-1
2,911886E-1
2,840538E-1
2,785405E-1
2,795135E-1
2,785405E-1
2,834052E-1
2,730273E-1
2,600550E-1
2,626495E-1
2,701085E-1
2,662168E-1
2,594064E-1
2,503257E-1
2,470827E-1
2,525959E-1
2,529202E-1
2,464340E-1
2,344346E-1
2,383263E-1
2,380020E-1
2,405965E-1
2,383263E-1
2,266513E-1
2,295700E-1
2,191922E-1
2,230839E-1
2,256783E-1
2,153005E-1
2,234082E-1
2,143275E-1
2,165977E-1
2,234082E-1
2,149762E-1
2,049226E-1
2,146519E-1
2,172463E-1
2,159491E-1
2,101115E-1
2,117331E-1
2,123817E-1
2,123817E-1
2,127060E-1
2,169220E-1
2,133546E-1
2,133546E-1
2,120574E-1
2,097872E-1
2,146519E-1
2,198408E-1
2,175706E-1
2,094629E-1
2,101115E-1
2,198408E-1
2,165977E-1
2,146519E-1
2,091386E-1
2,055712E-1
2,123817E-1
2,172463E-1
2,052469E-1
1,987608E-1
2,016795E-1
2,000580E-1
2,084900E-1
2,007066E-1
1,932475E-1
1,929232E-1
1,938961E-1
1,997337E-1
1,990851E-1
1,877343E-1
1,822210E-1
1,831940E-1
1,951934E-1
1,955177E-1
1,789780E-1
1,828697E-1
1,763835E-1
1,815724E-1
1,780050E-1
1,776807E-1
1,754106E-1
1,731404E-1
1,689244E-1
1,702216E-1
1,718432E-1
1,634112E-1
1,591952E-1
1,604924E-1
1,640598E-1
1,621139E-1
1,598438E-1
1,462228E-1
1,423311E-1
1,468715E-1
1,449256E-1
1,504388E-1
1,397367E-1
1,306561E-1
1,257914E-1
1,248185E-1
1,326019E-1
1,238456E-1
1,063329E-1
1,099003E-1
1,141163E-1
1,189810E-1
1,017926E-1
9,660370E-2
9,011754E-2
9,109047E-2
9,076616E-2
8,914462E-2
7,195629E-2
6,514582E-2
7,228060E-2
6,806459E-2
6,936182E-2
5,638950E-2
5,152488E-2
4,730887E-2
4,763318E-2
4,374148E-2
4,147133E-2
2,849900E-2
2,979624E-2
2,201284E-2
1,909407E-2
1,422945E-2
1,195929E-2
7,094669E-3
4,824512E-3
4,175896E-3
-1,013034E-3
-4,580423E-3
-8,796428E-3
-1,236382E-2
-1,398536E-2
-1,333674E-2
-1,495828E-2
-2,306598E-2
-3,117369E-2
-3,409246E-2
-2,436322E-2
-2,793061E-2
-3,668692E-2
-4,382170E-2
-4,414601E-2
-4,382170E-2
-4,025431E-2
-4,674048E-2
-6,133434E-2
-5,582110E-2
-5,128079E-2
-5,322664E-2
-6,036142E-2
-6,717189E-2
-7,009066E-2
-6,295588E-2
-6,814481E-2
-7,592820E-2
-7,819836E-2
-8,306298E-2
-8,890053E-2
-7,787405E-2
-8,468452E-2
-8,987345E-2
-9,246792E-2
-9,311653E-2
-9,506238E-2
-9,538669E-2
-1,051159E-1
-1,018729E-1
-1,034944E-1
-1,064132E-1
-1,077104E-1
-1,077104E-1
-1,216556E-1
-1,171153E-1
-1,203584E-1
-1,255473E-1
-1,145209E-1
-1,236015E-1
-1,378711E-1
-1,349523E-1
-1,336550E-1
-1,349523E-1
-1,356009E-1
-1,417627E-1
-1,453301E-1
-1,479246E-1
-1,459788E-1
-1,385197E-1
-1,521406E-1
-1,557080E-1
-1,583025E-1
-1,498704E-1
-1,560323E-1
-1,570052E-1
-1,660859E-1
-1,709505E-1
-1,660859E-1
-1,618698E-1
-1,696532E-1
-1,754908E-1
-1,780853E-1
-1,741936E-1
-1,686803E-1
-1,715991E-1
-1,823013E-1
-1,813283E-1
-1,797068E-1
-1,771123E-1
-1,761394E-1
-1,845714E-1
-1,858686E-1
-1,865173E-1
-1,865173E-1
-1,871659E-1
-1,930034E-1
-1,907333E-1
-2,001382E-1
-1,985167E-1
-1,991653E-1
-1,972194E-1
-2,030570E-1
-1,998139E-1
-2,131105E-1
-2,114890E-1
-2,046785E-1
-2,085702E-1
-2,072730E-1
-2,150564E-1
-2,173265E-1
-2,121376E-1
-2,105161E-1
-2,199210E-1
-2,241370E-1
-2,280287E-1
-2,218668E-1
-2,176508E-1
-2,238127E-1
-2,358121E-1
-2,374336E-1
-2,371093E-1
-2,225155E-1
-2,299745E-1
-2,400281E-1
-2,435955E-1
-2,380823E-1
-2,384066E-1
-2,432712E-1
-2,523518E-1
-2,546220E-1
-2,478115E-1
-2,426226E-1
-2,474872E-1
-2,607838E-1
-2,662971E-1
-2,601352E-1
-2,624054E-1
-2,640269E-1
-2,637026E-1
-2,731075E-1
-2,727832E-1
-2,750534E-1
-2,792694E-1
-2,805666E-1
-2,737561E-1
-2,812152E-1
-2,851069E-1
-2,808909E-1
-2,864042E-1
-2,928903E-1
-2,974306E-1
-2,987279E-1
-3,055383E-1
-3,032682E-1
-3,009980E-1
-2,974306E-1
-3,146190E-1
-3,152676E-1
-3,123488E-1
-3,113759E-1
-3,230510E-1
-3,249968E-1
-3,295371E-1
-3,227267E-1
-3,204565E-1
-3,295371E-1
-3,356990E-1
-3,353747E-1
-3,382935E-1
-3,360233E-1
-3,405636E-1
-3,447796E-1
-3,418608E-1
-3,532116E-1
-3,428338E-1
-3,431581E-1
-3,548332E-1
-3,483470E-1
-3,506172E-1
-3,451039E-1
-3,499685E-1
-3,519144E-1
-3,541845E-1
-3,519144E-1
-3,480227E-1
-3,421851E-1
-3,496442E-1
-3,454282E-1
-3,470498E-1
-3,525630E-1
-3,441310E-1
-3,421851E-1
-3,431581E-1
-3,379691E-1
-3,363476E-1
-3,334288E-1
-3,395907E-1
-3,279156E-1
-3,301857E-1
-3,259697E-1
-3,269427E-1
-3,178620E-1
-3,097543E-1
-3,087814E-1
-3,142947E-1
-3,065113E-1
-2,997008E-1
-2,825125E-1
-2,873771E-1
-2,919174E-1
-2,899715E-1
-2,740804E-1
-2,627297E-1
-2,653241E-1
-2,692158E-1
-2,627297E-1
-2,523518E-1
-2,432712E-1
-2,393795E-1
-2,426226E-1
-2,374336E-1
-2,273801E-1
-2,186238E-1
-2,124619E-1
-2,095431E-1
-2,046785E-1
-1,994896E-1
-1,813283E-1
-1,732206E-1
-1,722477E-1
-1,651129E-1
-1,498704E-1
-1,420871E-1
-1,381954E-1
-1,171153E-1
-1,112778E-1
-1,083590E-1
-1,002513E-1
-9,668392E-2
-7,560390E-2
-6,976635E-2
-5,971280E-2
-6,133434E-2
-3,928139E-2
-3,084938E-2
-2,047152E-2
-1,560690E-2
-1,041797E-2
2,878663E-3
1,131067E-2
2,752608E-2
3,466086E-2
4,147133E-2
5,671381E-2
6,611874E-2
8,492861E-2
9,692801E-2
9,173908E-2
1,050357E-1
1,163865E-1
1,329262E-1
1,449256E-1
1,471958E-1
1,507632E-1
1,663299E-1
1,870857E-1
1,900044E-1
1,835183E-1
2,026525E-1
2,084900E-1
2,221109E-1
2,334617E-1
2,344346E-1
2,399479E-1
2,477313E-1
2,613522E-1
2,662168E-1
2,665411E-1
2,795135E-1
2,941073E-1
2,905399E-1
3,031880E-1
3,057824E-1
3,106471E-1
3,155117E-1
3,249166E-1
3,258895E-1
3,421049E-1
3,459966E-1
3,443751E-1
3,459966E-1
3,579960E-1
3,661037E-1
3,722656E-1
3,742114E-1
3,774545E-1
3,868595E-1
3,965887E-1
3,985345E-1
4,017776E-1
3,956158E-1
4,053450E-1
4,150743E-1
4,280466E-1
4,273980E-1
4,186417E-1
4,290195E-1
4,277223E-1
4,381001E-1
4,381001E-1
4,348571E-1
4,397217E-1
4,332355E-1
4,478294E-1
4,481537E-1
4,416675E-1
4,439377E-1
4,513968E-1
4,471808E-1
4,510725E-1
4,491266E-1
4,465321E-1
4,471808E-1
4,475051E-1
4,569100E-1
4,533426E-1
4,488023E-1
4,533426E-1
4,436134E-1
4,491266E-1
4,468565E-1
4,523697E-1
4,393974E-1
4,413432E-1
4,423161E-1
4,475051E-1
4,423161E-1
4,403703E-1
4,400460E-1
4,413432E-1
4,442620E-1
4,432891E-1
4,345327E-1
4,306411E-1
4,283709E-1
4,332355E-1
4,403703E-1
4,335598E-1
4,273980E-1
4,222090E-1
4,293438E-1
4,286952E-1
4,228577E-1
4,137770E-1
4,215604E-1
4,141013E-1
4,131284E-1
4,134527E-1
4,076152E-1
4,089124E-1
4,124798E-1
4,173444E-1
4,121555E-1
4,043721E-1
3,998318E-1
3,991832E-1
3,991832E-1
4,037235E-1
3,897782E-1
3,926970E-1
3,998318E-1
3,956158E-1
3,875081E-1
3,917241E-1
3,810219E-1
3,774545E-1
3,784274E-1
3,768059E-1
3,810219E-1
3,781031E-1
3,677253E-1
3,657794E-1
3,651308E-1
3,768059E-1
3,719413E-1
3,661037E-1
3,589690E-1
3,508613E-1
3,667524E-1
3,654551E-1
3,524828E-1
3,463209E-1
3,476182E-1
3,450237E-1
3,583203E-1
3,421049E-1
3,375646E-1
3,356188E-1
3,401591E-1
3,466453E-1
3,430779E-1
3,327000E-1
3,265381E-1
3,307542E-1
3,284840E-1
3,297812E-1
3,181061E-1
3,174575E-1
3,281597E-1
3,203763E-1
3,213492E-1
3,164846E-1
3,112957E-1
3,116200E-1
3,135658E-1
3,155117E-1
3,151874E-1
3,031880E-1
3,018907E-1
3,002692E-1
3,005935E-1
3,077283E-1
3,009178E-1
3,009178E-1
2,967018E-1
2,937830E-1
2,963775E-1
2,944316E-1
2,821079E-1
2,853510E-1
2,840538E-1
2,882698E-1
2,840538E-1
2,814593E-1
2,743245E-1
2,658925E-1
2,684870E-1
2,811350E-1
2,756218E-1
2,620008E-1
2,639467E-1
2,626495E-1
2,697842E-1
2,701085E-1
2,564876E-1
2,516230E-1
2,558390E-1
2,603793E-1
2,568119E-1
2,477313E-1
2,496771E-1
2,470827E-1
2,464340E-1
2,444882E-1
2,425423E-1
2,389750E-1
2,347590E-1
2,383263E-1
2,392993E-1
2,360562E-1
2,256783E-1
2,331374E-1
2,289214E-1
2,298943E-1
2,302186E-1
2,195165E-1
2,188679E-1
2,208137E-1
2,211380E-1
2,182192E-1
2,162734E-1
2,130303E-1
2,146519E-1
2,084900E-1
2,052469E-1
2,172463E-1
2,075171E-1
2,062198E-1
1,968149E-1
2,020038E-1
2,042740E-1
1,971392E-1
1,857884E-1
1,864370E-1
1,971392E-1
2,052469E-1
1,848155E-1
1,848155E-1
1,796266E-1
1,796266E-1
1,861127E-1
1,854641E-1
1,715189E-1
1,689244E-1
1,715189E-1
1,747620E-1
1,718432E-1
1,569250E-1
1,556278E-1
1,640598E-1
1,611410E-1
1,614653E-1
1,514118E-1
1,481687E-1
1,491416E-1
1,530333E-1
1,488173E-1
1,504388E-1
1,494659E-1
1,423311E-1
1,462228E-1
1,481687E-1
1,458985E-1
1,416825E-1
1,442770E-1
1,462228E-1
1,407096E-1
1,423311E-1
1,442770E-1
1,455742E-1
1,475201E-1
1,442770E-1
1,488173E-1
1,458985E-1
1,433041E-1
1,384394E-1
1,410339E-1
1,433041E-1
1,446013E-1
1,390881E-1
1,326019E-1
1,355207E-1
1,355207E-1
1,403853E-1
1,371422E-1
1,228727E-1
1,218997E-1
1,287102E-1
1,303317E-1
1,338991E-1
1,202782E-1
1,173594E-1
1,202782E-1
1,228727E-1
1,225484E-1
1,105490E-1
1,128191E-1
1,102246E-1
1,170351E-1
1,144406E-1
1,014683E-1
1,004954E-1
9,790094E-2
9,887386E-2
9,433355E-2
9,271201E-2
7,909107E-2
8,265846E-2
8,525292E-2
8,557723E-2
7,941537E-2
7,228060E-2
6,482151E-2
6,547013E-2
5,930827E-2
6,417289E-2
5,768673E-2
5,087626E-2
4,633595E-2
4,309287E-2
4,990334E-2
4,374148E-2
3,660671E-2
2,882331E-2
2,622885E-2
3,174208E-2
3,044485E-2
2,298577E-2
9,689133E-3
1,066206E-2
5,473128E-3
1,617530E-2
-1,013034E-3
-1,041797E-2
-8,147812E-3
-1,625551E-2
-1,236382E-2
-2,144444E-2
-2,695768E-2
-3,603831E-2
-4,220016E-2
-3,538969E-2
-4,771340E-2
-5,322664E-2
-5,841557E-2
-6,230726E-2
-5,906418E-2
-6,976635E-2
-7,268512E-2
-7,560390E-2
-8,403591E-2
-9,408946E-2
-9,862977E-2
-9,798115E-2
-9,927839E-2
-1,070618E-1
-1,128993E-1
-1,180883E-1
-1,154938E-1
-1,216556E-1
-1,317092E-1
-1,304120E-1
-1,375467E-1
-1,381954E-1
-1,411141E-1
-1,463031E-1
-1,527892E-1
-1,524649E-1
-1,540865E-1
-1,605726E-1
-1,654372E-1
-1,693289E-1
-1,715991E-1
-1,683560E-1
-1,651129E-1
-1,748422E-1
-1,816526E-1
-1,910576E-1
-1,920305E-1
-1,900847E-1
-1,900847E-1
-1,965708E-1
-2,020841E-1
-1,991653E-1
-2,056514E-1
-2,030570E-1
-2,144078E-1
-2,189481E-1
-2,199210E-1
-2,147321E-1
-2,189481E-1
-2,293259E-1
-2,358121E-1
-2,367850E-1
-2,322447E-1
-2,364607E-1
-2,400281E-1
-2,419739E-1
-2,410010E-1
-2,471629E-1
-2,517032E-1
-2,539733E-1
-2,478115E-1
-2,598109E-1
-2,588380E-1
-2,637026E-1
-2,617567E-1
-2,604595E-1
-2,688915E-1
-2,724589E-1
-2,724589E-1
-2,708374E-1
-2,617567E-1
-2,750534E-1
-2,854312E-1
-2,808909E-1
-2,782965E-1
-2,740804E-1
-2,867285E-1
-2,945119E-1
-2,902959E-1
-2,880257E-1
-2,789451E-1
-2,932146E-1
-3,032682E-1
-3,032682E-1
-3,016466E-1
-2,945119E-1
-2,990522E-1
-3,100786E-1
-3,110516E-1
-3,117002E-1
-3,052140E-1
-3,104030E-1
-3,142947E-1
-3,217537E-1
-3,233753E-1
-3,194836E-1
-3,185107E-1
-3,198079E-1
-3,279156E-1
-3,262941E-1
-3,262941E-1
-3,305101E-1
-3,259697E-1
-3,272670E-1
-3,366719E-1
-3,386178E-1
-3,340774E-1
-3,262941E-1
-3,344018E-1
-3,337531E-1
-3,386178E-1
-3,431581E-1
-3,324559E-1
-3,356990E-1
-3,376448E-1
-3,454282E-1
-3,457525E-1
-3,438067E-1
-3,376448E-1
-3,402393E-1
-3,577519E-1
-3,580762E-1
-3,486713E-1
-3,502929E-1
-3,480227E-1
-3,632652E-1
-3,596978E-1
-3,603464E-1
-3,590492E-1
-3,574276E-1
-3,632652E-1
-3,674812E-1
-3,694270E-1
-3,619679E-1
-3,596978E-1
-3,716972E-1
-3,713729E-1
-3,694270E-1
-3,716972E-1
-3,720215E-1
-3,765618E-1
-3,788320E-1
-3,759132E-1
-3,833723E-1
-3,885612E-1
-3,775347E-1
-3,898584E-1
-3,914800E-1
-3,950474E-1
-3,937501E-1
-3,911557E-1
-3,953717E-1
-4,054252E-1
-4,106142E-1
-4,109385E-1
-4,034794E-1
-4,086683E-1
-4,099655E-1
-4,248837E-1
-4,216406E-1
-4,297483E-1
-4,161274E-1
-4,226136E-1
-4,342886E-1
-4,342886E-1
-4,404505E-1
-4,278025E-1
-4,365588E-1
-4,492068E-1
-4,495311E-1
-4,508284E-1
-4,456394E-1
-4,430450E-1
-4,547201E-1
-4,573145E-1
-4,608819E-1
-4,560173E-1
-4,540714E-1
-4,641250E-1
-4,670438E-1
-4,657465E-1
-4,612062E-1
-4,608819E-1
-4,761244E-1
-4,712598E-1
-4,699625E-1
-4,673681E-1
-4,696382E-1
-4,680167E-1
-4,670438E-1
-4,712598E-1
-4,767730E-1
-4,748272E-1
-4,667195E-1
-4,712598E-1
-4,631521E-1
-4,650979E-1
-4,686653E-1
-4,618548E-1
-4,569902E-1
-4,599090E-1
-4,618548E-1
-4,589361E-1
-4,469367E-1
-4,407748E-1
-4,534228E-1
-4,472610E-1
-4,381803E-1
-4,307213E-1
-4,216406E-1
-4,226136E-1
-4,213163E-1
-4,187219E-1
-4,063981E-1
-3,927772E-1
-3,924529E-1
-3,931015E-1
-3,937501E-1
-3,798049E-1
-3,642381E-1
-3,626166E-1
-3,642381E-1
-3,629409E-1
-3,502929E-1
-3,444553E-1
-3,376448E-1
-3,373205E-1
-3,337531E-1
-3,285642E-1
-3,201322E-1
-3,120245E-1
-3,048897E-1
-3,009980E-1
-2,938632E-1
-2,831611E-1
-2,789451E-1
-2,737561E-1
-2,646755E-1
-2,578650E-1
-2,478115E-1
-2,435955E-1
-2,345149E-1
-2,157050E-1
-2,179751E-1
-2,118133E-1
-2,017597E-1
-1,784096E-1
-1,725720E-1
-1,657615E-1
-1,647886E-1
-1,557080E-1
-1,388440E-1
-1,219800E-1
-1,258717E-1
-1,197098E-1
-1,119264E-1
-9,506238E-2
-7,884698E-2
-7,333374E-2
-7,495528E-2
-6,101003E-2
-5,160510E-2
-3,311954E-2
-2,468752E-2
-2,436322E-2
-1,333674E-2
-6,887257E-4
8,391901E-3
2,168853E-2
2,979624E-2
3,563378E-2
4,925472E-2
6,384859E-2
6,676736E-2
8,071261E-2
9,109047E-2
1,021169E-1
1,024412E-1
1,193053E-1
1,377908E-1
1,484930E-1
1,433041E-1
1,572493E-1
1,682758E-1
1,857884E-1
1,945448E-1
2,016795E-1
2,026525E-1
2,156248E-1
2,347590E-1
2,454611E-1
2,461097E-1
2,496771E-1
2,662168E-1
2,688113E-1
2,804864E-1
2,915129E-1
2,821079E-1
2,954046E-1
3,028637E-1
3,132415E-1
3,177818E-1
3,132415E-1
3,229708E-1
3,281597E-1
3,362674E-1
3,430779E-1
3,450237E-1
3,498883E-1
3,430779E-1
3,618877E-1
3,683739E-1
3,670767E-1
3,641579E-1
3,768059E-1
3,755087E-1
3,819948E-1
3,787518E-1
3,858865E-1
3,956158E-1
3,907512E-1
3,926970E-1
4,004804E-1
3,943185E-1
4,037235E-1
4,004804E-1
4,076152E-1
4,131284E-1
4,098853E-1
4,115069E-1
4,111826E-1
4,111826E-1
4,225333E-1
4,202632E-1
4,186417E-1
4,089124E-1
4,144256E-1
4,267494E-1
4,264250E-1
4,277223E-1
4,131284E-1
4,166958E-1
4,254521E-1
4,251278E-1
4,286952E-1
4,173444E-1
4,186417E-1
4,176687E-1
4,238306E-1
4,248035E-1
4,124798E-1
4,173444E-1
4,147500E-1
4,251278E-1
4,225333E-1
4,069666E-1
4,082638E-1
4,063179E-1
4,111826E-1
4,082638E-1
3,982102E-1
3,991832E-1
4,004804E-1
4,037235E-1
3,995075E-1
3,969130E-1
3,943185E-1
3,904268E-1
3,884810E-1
3,904268E-1
3,917241E-1
3,858865E-1
3,894539E-1
3,865351E-1
3,761573E-1
3,829678E-1
3,797247E-1
3,832921E-1
3,674010E-1
3,696711E-1
3,784274E-1
3,764816E-1
3,661037E-1
3,596176E-1
3,635093E-1
3,651308E-1
3,618877E-1
3,605905E-1
3,446994E-1
3,508613E-1
3,446994E-1
3,579960E-1
3,427536E-1
3,310785E-1
3,336729E-1
3,375646E-1
3,388619E-1
3,395105E-1
3,190791E-1
3,213492E-1
3,213492E-1
3,190791E-1
3,242680E-1
3,119443E-1
3,207006E-1
3,151874E-1
3,129172E-1
3,138901E-1
3,067554E-1
3,009178E-1
3,044852E-1
3,015664E-1
3,018907E-1
3,012421E-1
2,934587E-1
3,005935E-1
2,924858E-1
2,872969E-1
2,902156E-1
2,869726E-1
2,762704E-1
2,795135E-1
2,785405E-1
2,872969E-1
2,814593E-1
2,759461E-1
2,665411E-1
2,607036E-1
2,697842E-1
2,730273E-1
2,658925E-1
2,571362E-1
2,538931E-1
2,639467E-1
2,629738E-1
2,607036E-1
2,496771E-1
2,545417E-1
2,512987E-1
2,561633E-1
2,577848E-1
2,396236E-1
2,425423E-1
2,370291E-1
2,441639E-1
2,512987E-1
2,389750E-1
2,318402E-1
2,383263E-1
2,399479E-1
2,392993E-1
2,337860E-1
2,337860E-1
2,318402E-1
2,318402E-1
2,295700E-1
2,269756E-1
2,198408E-1
2,240568E-1
2,185435E-1
2,234082E-1
2,211380E-1
2,172463E-1
2,078414E-1
2,123817E-1
2,062198E-1
2,097872E-1
2,052469E-1
2,065441E-1
2,039497E-1
1,945448E-1
1,997337E-1
2,065441E-1
1,971392E-1
1,906531E-1
1,938961E-1
1,877343E-1
1,913017E-1
1,874100E-1
1,831940E-1
1,741133E-1
1,786537E-1
1,805995E-1
1,763835E-1
1,673029E-1
1,666543E-1
1,647084E-1
1,721675E-1
1,673029E-1
1,601681E-1
1,569250E-1
1,549792E-1
1,604924E-1
1,578979E-1
1,488173E-1
1,465472E-1
1,523847E-1
1,540062E-1
1,507632E-1
1,371422E-1
1,387638E-1
1,465472E-1
1,436284E-1
1,335748E-1
1,326019E-1
1,283859E-1
1,290345E-1
1,322776E-1
1,316290E-1
1,248185E-1
1,222240E-1
1,199539E-1
1,202782E-1
1,244942E-1
1,180080E-1
1,167108E-1
1,082788E-1
1,092517E-1
1,024412E-1
1,076302E-1
1,043871E-1
9,400924E-2
9,011754E-2
9,206339E-2
9,336062E-2
9,271201E-2
8,655015E-2
7,746953E-2
7,876676E-2
8,622584E-2
8,428000E-2
8,006399E-2
7,001044E-2
6,903752E-2
7,779383E-2
8,168553E-2
7,746953E-2
6,903752E-2
6,611874E-2
6,871321E-2
7,844245E-2
7,357783E-2
6,547013E-2
6,968613E-2
6,028120E-2
7,065906E-2
6,903752E-2
6,611874E-2
5,995689E-2
6,060550E-2
6,157843E-2
7,228060E-2
5,736242E-2
5,833535E-2
5,703812E-2
6,092981E-2
6,060550E-2
5,930827E-2
5,411934E-2
5,671381E-2
4,925472E-2
5,930827E-2
5,541658E-2
5,217349E-2
4,244425E-2
3,920117E-2
4,374148E-2
4,698456E-2
5,217349E-2
4,568733E-2
2,947193E-2
3,401224E-2
3,757963E-2
3,498517E-2
3,433655E-2
2,493161E-2
2,103992E-2
2,266146E-2
2,266146E-2
1,909407E-2
1,552668E-2
6,446052E-3
4,175896E-3
1,131067E-2
1,260791E-2
1,905739E-3
-2,958882E-3
-6,887257E-4
1,581431E-3
1,581431E-3
-9,120736E-3
-1,203951E-2
-2,014721E-2
-1,333674E-2
-1,820136E-2
-2,176875E-2
-2,695768E-2
-2,598476E-2
-2,825491E-2
-3,020076E-2
-3,603831E-2
-4,252447E-2
-4,479463E-2
-5,225371E-2
-5,225371E-2
-5,355095E-2
-6,133434E-2
-5,906418E-2
-6,846912E-2
-6,911773E-2
-7,787405E-2
-7,754974E-2
-8,403591E-2
-9,311653E-2
-8,760330E-2
-9,830546E-2
-9,603531E-2
-1,012242E-1
-1,064132E-1
-1,080347E-1
-1,106292E-1
-1,051159E-1
-1,190612E-1
-1,330064E-1
-1,268446E-1
-1,313849E-1
-1,271689E-1
-1,346280E-1
-1,414384E-1
-1,420871E-1
-1,508434E-1
-1,472760E-1
-1,501948E-1
-1,654372E-1
-1,644643E-1
-1,621942E-1
-1,660859E-1
-1,641400E-1
-1,732206E-1
-1,728963E-1
-1,865173E-1
-1,777609E-1
-1,819770E-1
-1,884631E-1
-1,913819E-1
-1,852200E-1
-1,884631E-1
-1,926791E-1
-1,936520E-1
-2,007868E-1
-2,011111E-1
-2,059757E-1
-2,111647E-1
-2,069487E-1
-2,140835E-1
-2,140835E-1
-2,218668E-1
-2,247856E-1
-2,231641E-1
-2,290016E-1
-2,335419E-1
-2,471629E-1
-2,435955E-1
-2,403524E-1
-2,442441E-1
-2,523518E-1
-2,591623E-1
-2,669457E-1
-2,575407E-1
-2,588380E-1
-2,656484E-1
-2,721346E-1
-2,750534E-1
-2,714860E-1
-2,740804E-1
-2,776478E-1
-2,928903E-1
-2,886743E-1
-2,760263E-1
-2,854312E-1
-2,847826E-1
-2,993765E-1
-3,006737E-1
-2,941876E-1
-2,948362E-1
-3,016466E-1
-3,035925E-1
-3,091057E-1
-3,142947E-1
-3,039168E-1
-3,065113E-1
-3,155919E-1
-3,178620E-1
-3,191593E-1
-3,185107E-1
-3,168891E-1
-3,207808E-1
-3,253211E-1
-3,279156E-1
-3,269427E-1
-3,311587E-1
-3,288885E-1
-3,350504E-1
-3,369962E-1
-3,344018E-1
-3,369962E-1
-3,344018E-1
-3,327802E-1
-3,425095E-1
-3,421851E-1
-3,467255E-1
-3,418608E-1
-3,457525E-1
-3,470498E-1
-3,609950E-1
-3,496442E-1
-3,493199E-1
-3,525630E-1
-3,493199E-1
-3,551575E-1
-3,558061E-1
-3,580762E-1
-3,447796E-1
-3,483470E-1
-3,577519E-1
-3,567790E-1
-3,480227E-1
-3,574276E-1
-3,535359E-1
-3,587249E-1
-3,616436E-1
-3,593735E-1
-3,600221E-1
-3,590492E-1
-3,596978E-1
-3,652110E-1
-3,626166E-1
-3,652110E-1
-3,694270E-1
-3,648867E-1
-3,658596E-1
-3,678055E-1
-3,716972E-1
-3,674812E-1
-3,671569E-1
-3,694270E-1
-3,729944E-1
-3,775347E-1
-3,697513E-1
-3,704000E-1
-3,733187E-1
-3,733187E-1
-3,759132E-1
-3,733187E-1
-3,726701E-1
-3,759132E-1
-3,833723E-1
-3,807778E-1
-3,827237E-1
-3,785077E-1
-3,765618E-1
-3,772104E-1
-3,875883E-1
-3,866154E-1
-3,823994E-1
-3,798049E-1
-3,872640E-1
-3,940744E-1
-3,914800E-1
-3,879126E-1
-3,875883E-1
-3,898584E-1
-3,999120E-1
-3,999120E-1
-4,015335E-1
-3,992634E-1
-4,025065E-1
-4,112628E-1
-4,122357E-1
-4,125600E-1
-4,161274E-1
-4,167760E-1
-4,183975E-1
-4,271539E-1
-4,226136E-1
-4,349373E-1
-4,268296E-1
-4,326671E-1
-4,430450E-1
-4,362345E-1
-4,449908E-1
-4,472610E-1
-4,398019E-1
-4,488825E-1
-4,459637E-1
-4,433693E-1
-4,462880E-1
-4,475853E-1
-4,453151E-1
-4,456394E-1
-4,495311E-1
-4,501797E-1
-4,427207E-1
-4,443422E-1
-4,492068E-1
-4,482339E-1
-4,472610E-1
-4,449908E-1
-4,423963E-1
-4,427207E-1
-4,563416E-1
-4,492068E-1
-4,414234E-1
-4,388290E-1
-4,414234E-1
-4,453151E-1
-4,440179E-1
-4,398019E-1
-4,329914E-1
-4,229379E-1
-4,316942E-1
-4,265053E-1
-4,164517E-1
-4,151545E-1
-4,099655E-1
-4,148302E-1
-4,083440E-1
-3,931015E-1
-3,869397E-1
-3,875883E-1
-3,794806E-1
-3,801292E-1
-3,710486E-1
-3,674812E-1
-3,603464E-1
-3,548332E-1
-3,483470E-1
-3,470498E-1
-3,425095E-1
-3,379691E-1
-3,262941E-1
-3,217537E-1
-3,188350E-1
-3,152676E-1
-3,142947E-1
-3,000251E-1
-2,873771E-1
-2,831611E-1
-2,808909E-1
-2,740804E-1
-2,685672E-1
-2,510546E-1
-2,361364E-1
-2,461900E-1
-2,306232E-1
-2,186238E-1
-2,046785E-1
-1,959222E-1
-1,946250E-1
-1,842471E-1
-1,764637E-1
-1,599240E-1
-1,479246E-1
-1,485732E-1
-1,433843E-1
-1,268446E-1
-1,080347E-1
-1,047916E-1
-9,798115E-2
-8,630606E-2
-7,657682E-2
-6,198296E-2
-5,290233E-2
-4,479463E-2
-3,993001E-2
-2,241737E-2
-1,333674E-2
-5,553347E-3
3,527280E-3
8,067593E-3
3,076916E-2
3,628240E-2
4,503872E-2
5,703812E-2
6,871321E-2
7,552368E-2
7,909107E-2
9,433355E-2
1,060086E-1
1,215754E-1
1,296831E-1
1,296831E-1
1,439527E-1
1,588709E-1
1,663299E-1
1,750863E-1
1,809238E-1
1,883829E-1
2,065441E-1
2,178949E-1
2,282728E-1
2,269756E-1
2,363805E-1
2,506501E-1
2,613522E-1
2,652439E-1
2,701085E-1
2,804864E-1
2,892427E-1
2,983233E-1
3,090255E-1
3,080526E-1
3,145387E-1
3,203763E-1
3,275111E-1
3,327000E-1
3,375646E-1
3,372403E-1
3,521585E-1
3,544286E-1
3,599419E-1
3,550773E-1
3,670767E-1
3,674010E-1
3,810219E-1
3,868595E-1
3,888053E-1
3,842650E-1
3,933456E-1
3,952915E-1
3,978859E-1
4,014533E-1
4,063179E-1
4,050207E-1
4,124798E-1
4,131284E-1
4,228577E-1
4,235063E-1
4,186417E-1
4,222090E-1
4,277223E-1
4,277223E-1
4,377758E-1
4,400460E-1
4,264250E-1
4,316140E-1
4,293438E-1
4,397217E-1
4,342084E-1
4,248035E-1
4,306411E-1
4,413432E-1
4,484780E-1
4,416675E-1
4,312897E-1
4,351814E-1
4,416675E-1
4,513968E-1
4,371272E-1
4,355057E-1
4,355057E-1
4,390731E-1
4,429648E-1
4,403703E-1
4,332355E-1
4,364786E-1
4,329112E-1
4,384244E-1
4,406946E-1
4,286952E-1
4,264250E-1
4,244792E-1
4,325869E-1
4,338841E-1
4,264250E-1
4,267494E-1
4,222090E-1
4,225333E-1
4,248035E-1
4,235063E-1
4,231820E-1
4,176687E-1
4,150743E-1
4,157229E-1
4,160472E-1
4,166958E-1
4,121555E-1
4,024262E-1
4,021019E-1
4,147500E-1
4,115069E-1
4,001561E-1
3,943185E-1
3,923727E-1
4,037235E-1
4,024262E-1
3,936699E-1
3,829678E-1
3,852379E-1
3,881567E-1
3,878324E-1
3,862108E-1
3,732385E-1
3,761573E-1
3,774545E-1
3,823191E-1
3,797247E-1
3,690225E-1
3,628607E-1
3,638336E-1
3,648065E-1
3,664280E-1
3,618877E-1
3,596176E-1
3,566988E-1
3,550773E-1
3,579960E-1
3,554016E-1
3,492397E-1
3,508613E-1
3,450237E-1
3,434022E-1
3,476182E-1
3,404834E-1
3,372403E-1
3,346459E-1
3,339972E-1
3,365917E-1
3,411320E-1
3,304298E-1
3,271868E-1
3,174575E-1
3,339972E-1
3,284840E-1
3,236194E-1
3,190791E-1
3,177818E-1
3,239437E-1
3,184304E-1
3,174575E-1
3,090255E-1
3,064310E-1
3,064310E-1
3,158360E-1
3,035123E-1
2,941073E-1
2,999449E-1
2,970261E-1
3,028637E-1
2,989720E-1
2,830809E-1
2,908643E-1
2,911886E-1
2,928101E-1
2,915129E-1
2,804864E-1
2,847024E-1
2,853510E-1
2,882698E-1
2,824322E-1
2,730273E-1
2,710815E-1
2,746489E-1
2,798378E-1
2,772433E-1
2,694599E-1
2,629738E-1
2,697842E-1
2,717301E-1
2,668655E-1
2,626495E-1
2,681627E-1
2,597307E-1
2,655682E-1
2,613522E-1
2,658925E-1
2,607036E-1
2,538931E-1
2,561633E-1
2,532445E-1
2,522716E-1
2,571362E-1
2,444882E-1
2,487042E-1
2,412451E-1
2,418937E-1
2,409208E-1
2,331374E-1
2,302186E-1
2,305429E-1
2,344346E-1
2,292457E-1
2,256783E-1
2,156248E-1
2,117331E-1
2,224352E-1
2,240568E-1
2,172463E-1
2,058955E-1
1,997337E-1
2,136789E-1
2,091386E-1
2,068685E-1
1,981121E-1
1,968149E-1
1,984364E-1
2,026525E-1
2,029768E-1
1,900044E-1
1,861127E-1
1,851398E-1
1,925989E-1
1,968149E-1
1,763835E-1
1,780050E-1
1,793023E-1
1,851398E-1
1,796266E-1
1,724918E-1
1,711946E-1
1,698973E-1
1,676272E-1
1,695730E-1
1,663299E-1
1,598438E-1
1,660056E-1
1,559521E-1
1,517361E-1
1,604924E-1
1,484930E-1
1,514118E-1
1,436284E-1
1,384394E-1
1,410339E-1
1,446013E-1
1,400610E-1
1,296831E-1
1,264400E-1
1,338991E-1
1,390881E-1
1,290345E-1
1,173594E-1
1,193053E-1
1,261157E-1
1,303317E-1
1,209268E-1
1,167108E-1
1,157379E-1
1,212511E-1
1,290345E-1
1,189810E-1
1,118462E-1
1,157379E-1
1,163865E-1
1,238456E-1
1,170351E-1
1,076302E-1
1,056843E-1
1,118462E-1
1,199539E-1
1,186567E-1
1,102246E-1
1,105490E-1
1,111976E-1
1,105490E-1
1,196296E-1
1,089274E-1
1,060086E-1
1,092517E-1
1,076302E-1
1,069816E-1
1,141163E-1
1,082788E-1
9,984678E-2
1,095760E-1
9,822524E-2
1,037385E-1
1,115219E-1
1,030899E-1
9,498216E-2
9,076616E-2
9,984678E-2
9,854955E-2
9,336062E-2
8,914462E-2
8,687446E-2
9,011754E-2
9,887386E-2
8,590154E-2
7,682091E-2
7,746953E-2
7,844245E-2
8,006399E-2
7,779383E-2
6,157843E-2
6,547013E-2
6,709167E-2
7,325352E-2
6,125412E-2
5,152488E-2
5,476796E-2
4,730887E-2
5,217349E-2
4,114702E-2
4,244425E-2
4,439010E-2
3,433655E-2
3,887686E-2
3,141778E-2
3,012054E-2
2,103992E-2
2,006699E-2
1,876976E-2
1,358083E-2
1,293221E-2
6,121744E-3
2,554355E-3
-8,472120E-3
-1,041797E-2
-4,256115E-3
-1,852567E-2
-2,047152E-2
-2,274168E-2
-3,084938E-2
-2,436322E-2
-2,663337E-2
-4,187585E-2
-4,706478E-2
-4,252447E-2
-4,252447E-2
-4,414601E-2
-4,836202E-2
-5,646972E-2
-6,717189E-2
-6,165865E-2
-5,355095E-2
-6,425311E-2
-7,819836E-2
-8,046852E-2
-7,592820E-2
-7,690113E-2
-8,306298E-2
-9,376515E-2
-9,473807E-2
-1,047916E-1
-1,008999E-1
-9,700823E-2
-1,083590E-1
-1,148452E-1
-1,138723E-1
-1,171153E-1
-1,190612E-1
-1,268446E-1
-1,310606E-1
-1,271689E-1
-1,320335E-1
-1,313849E-1
-1,346280E-1
-1,411141E-1
-1,456544E-1
-1,466274E-1
-1,527892E-1
-1,472760E-1
-1,459788E-1
-1,566809E-1
-1,563566E-1
-1,621942E-1
-1,618698E-1
-1,644643E-1
-1,680317E-1
-1,722477E-1
-1,787339E-1
-1,735449E-1
-1,787339E-1
-1,858686E-1
-1,936520E-1
-1,930034E-1
-1,920305E-1
-1,904090E-1
-1,965708E-1
-2,063001E-1
-2,043542E-1
-2,114890E-1
-2,069487E-1
-2,095431E-1
-2,238127E-1
-2,225155E-1
-2,199210E-1
-2,205696E-1
-2,254342E-1
-2,293259E-1
-2,319204E-1
-2,328933E-1
-2,322447E-1
-2,335419E-1
-2,442441E-1
-2,410010E-1
-2,393795E-1
-2,413253E-1
-2,416496E-1
-2,484601E-1
-2,513789E-1
-2,568921E-1
-2,513789E-1
-2,536490E-1
-2,523518E-1
-2,598109E-1
-2,598109E-1
-2,565678E-1
-2,598109E-1
-2,643512E-1
-2,666214E-1
-2,708374E-1
-2,679186E-1
-2,708374E-1
-2,653241E-1
-2,714860E-1
-2,685672E-1
-2,779721E-1
-2,805666E-1
-2,701888E-1
-2,727832E-1
-2,769992E-1
-2,889986E-1
-2,831611E-1
-2,808909E-1
-2,831611E-1
-2,867285E-1
-2,941876E-1
-2,919174E-1
-2,847826E-1
-2,841340E-1
-2,925660E-1
-3,065113E-1
-3,000251E-1
-2,958091E-1
-2,909445E-1
-2,945119E-1
-3,097543E-1
-3,016466E-1
-3,009980E-1
-2,980792E-1
-3,032682E-1
-3,094300E-1
-3,152676E-1
-3,110516E-1
-3,058626E-1
-3,104030E-1
-3,204565E-1
-3,201322E-1
-3,146190E-1
-3,181863E-1
-3,133217E-1
-3,279156E-1
-3,288885E-1
-3,275913E-1
-3,311587E-1
-3,305101E-1
-3,321316E-1
-3,379691E-1
-3,399150E-1
-3,399150E-1
-3,379691E-1
-3,395907E-1
-3,467255E-1
-3,525630E-1
-3,541845E-1
-3,532116E-1
-3,493199E-1
-3,525630E-1
-3,584006E-1
-3,671569E-1
-3,678055E-1
-3,645624E-1
-3,661839E-1
-3,694270E-1
-3,836966E-1
-3,794806E-1
-3,843452E-1
-3,811021E-1
-3,875883E-1
-3,992634E-1
-3,960203E-1
-4,012092E-1
-3,940744E-1
-3,992634E-1
-4,099655E-1
-4,109385E-1
-4,063981E-1
-4,021821E-1
-4,041280E-1
-4,132086E-1
-4,161274E-1
-4,187219E-1
-4,174246E-1
-4,193705E-1
-4,242351E-1
-4,239108E-1
-4,164517E-1
-4,235865E-1
-4,190462E-1
-4,200191E-1
-4,307213E-1
-4,284511E-1
-4,245594E-1
-4,229379E-1
-4,229379E-1
-4,294240E-1
-4,213163E-1
-4,316942E-1
-4,287754E-1
-4,287754E-1
-4,222892E-1
-4,190462E-1
-4,235865E-1
-4,329914E-1
-4,222892E-1
-4,209920E-1
-4,196948E-1
-4,187219E-1
-4,158031E-1
-4,164517E-1
-4,067225E-1
-4,086683E-1
-4,135329E-1
-4,076954E-1
-4,012092E-1
-4,025065E-1
-3,914800E-1
-3,982904E-1
-3,956960E-1
-3,901827E-1
-3,746160E-1
-3,781833E-1
-3,791563E-1
-3,681298E-1
-3,668326E-1
-3,590492E-1
-3,564547E-1
-3,603464E-1
-3,470498E-1
-3,480227E-1
-3,356990E-1
-3,350504E-1
-3,360233E-1
-3,311587E-1
-3,207808E-1
-3,207808E-1
-3,172134E-1
-3,136460E-1
-3,107273E-1
-3,120245E-1
-3,026196E-1
-2,984036E-1
-2,838097E-1
-2,867285E-1
-2,831611E-1
-2,760263E-1
-2,698644E-1
-2,565678E-1
-2,572164E-1
-2,517032E-1
-2,439198E-1
-2,341906E-1
-2,202453E-1
-2,166779E-1
-2,098674E-1
-2,053271E-1
-1,968951E-1
-1,803554E-1
-1,735449E-1
-1,683560E-1
-1,621942E-1
-1,570052E-1
-1,407898E-1
-1,274932E-1
-1,261960E-1
-1,203584E-1
-1,099806E-1
-9,862977E-2
-8,403591E-2
-8,144144E-2
-7,657682E-2
-6,198296E-2
-5,387525E-2
-3,182230E-2
-3,474108E-2
-2,922784E-2
-2,144444E-2
-8,472120E-3
5,148820E-3
1,358083E-2
1,941838E-2
2,687746E-2
4,082271E-2
5,671381E-2
6,709167E-2
6,936182E-2
7,649660E-2
9,563078E-2
1,008197E-1
1,089274E-1
1,202782E-1
1,270887E-1
1,384394E-1
1,452499E-1
1,578979E-1
1,731404E-1
1,776807E-1
1,851398E-1
1,877343E-1
2,039497E-1
2,162734E-1
2,256783E-1
2,263269E-1
2,380020E-1
2,467584E-1
2,561633E-1
2,639467E-1
2,691356E-1
2,762704E-1
2,795135E-1
2,954046E-1
3,048095E-1
3,116200E-1
3,077283E-1
3,177818E-1
3,249166E-1
3,388619E-1
3,482668E-1
3,398348E-1
3,443751E-1
3,554016E-1
3,674010E-1
3,716170E-1
3,670767E-1
3,712927E-1
3,849136E-1
3,907512E-1
3,923727E-1
3,949672E-1
3,988589E-1
3,991832E-1
4,053450E-1
4,079395E-1
4,121555E-1
4,056693E-1
4,134527E-1
4,251278E-1
4,218847E-1
4,212361E-1
4,228577E-1
4,338841E-1
4,299924E-1
4,286952E-1
4,345327E-1
4,306411E-1
4,368029E-1
4,361543E-1
4,322626E-1
4,432891E-1
4,449106E-1
4,406946E-1
4,377758E-1
4,377758E-1
4,445863E-1
4,497752E-1
4,543155E-1
4,397217E-1
4,439377E-1
4,517211E-1
4,526940E-1
4,465321E-1
4,426405E-1
4,393974E-1
4,458835E-1
4,484780E-1
4,429648E-1
4,393974E-1
4,286952E-1
4,309654E-1
4,332355E-1
4,332355E-1
4,286952E-1
4,306411E-1
4,277223E-1
4,325869E-1
4,270737E-1
4,248035E-1
4,189660E-1
4,199389E-1
4,205875E-1
4,273980E-1
4,231820E-1
4,157229E-1
4,144256E-1
4,144256E-1
4,089124E-1
4,144256E-1
4,092367E-1
4,089124E-1
4,021019E-1
4,076152E-1
3,991832E-1
4,011290E-1
4,021019E-1
3,868595E-1
3,910755E-1
3,978859E-1
3,982102E-1
3,839407E-1
3,810219E-1
3,881567E-1
3,849136E-1
3,871838E-1
3,816705E-1
3,693468E-1
3,784274E-1
3,755087E-1
3,787518E-1
3,716170E-1
3,661037E-1
3,612391E-1
3,651308E-1
3,677253E-1
3,625363E-1
3,547530E-1
3,531314E-1
3,515099E-1
3,618877E-1
3,576717E-1
3,482668E-1
3,414563E-1
3,421049E-1
3,541043E-1
3,498883E-1
3,482668E-1
3,427536E-1
3,456723E-1
3,404834E-1
3,485911E-1
3,365917E-1
3,401591E-1
3,356188E-1
3,356188E-1
3,411320E-1
3,417806E-1
3,323757E-1
3,262138E-1
3,258895E-1
3,275111E-1
3,317271E-1
3,207006E-1
3,168089E-1
3,177818E-1
3,125929E-1
3,190791E-1
3,271868E-1
3,119443E-1
3,067554E-1
3,103227E-1
3,090255E-1
3,161603E-1
3,015664E-1
3,012421E-1
3,022150E-1
3,041609E-1
3,087012E-1
3,070797E-1
2,989720E-1
2,960532E-1
2,979990E-1
2,992963E-1
3,022150E-1
2,892427E-1
2,924858E-1
2,876212E-1
2,895670E-1
2,989720E-1
2,856753E-1
2,843781E-1
2,850267E-1
2,866483E-1
2,850267E-1
2,837295E-1
2,782162E-1
2,801621E-1
2,759461E-1
2,795135E-1
2,762704E-1
2,749732E-1
2,730273E-1
2,662168E-1
2,743245E-1
2,694599E-1
2,697842E-1
2,564876E-1
2,587578E-1
2,623251E-1
2,558390E-1
2,558390E-1
2,522716E-1
2,467584E-1
2,425423E-1
2,512987E-1
2,529202E-1
2,402722E-1
2,344346E-1
2,302186E-1
2,350833E-1
2,308673E-1
2,308673E-1
2,175706E-1
2,195165E-1
2,217866E-1
2,230839E-1
2,175706E-1
2,065441E-1
2,016795E-1
2,029768E-1
2,088143E-1
2,055712E-1
1,864370E-1
1,903287E-1
1,896801E-1
1,900044E-1
1,896801E-1
1,818967E-1
1,754106E-1
1,718432E-1
1,666543E-1
1,679515E-1
1,679515E-1
1,711946E-1
1,614653E-1
1,621139E-1
1,578979E-1
1,578979E-1
1,572493E-1
1,449256E-1
1,423311E-1
1,478444E-1
1,452499E-1
1,458985E-1
1,361693E-1
1,296831E-1
1,335748E-1
1,313047E-1
1,358450E-1
1,287102E-1
1,137920E-1
1,173594E-1
1,209268E-1
1,277373E-1
1,170351E-1
1,073059E-1
1,193053E-1
1,154136E-1
1,167108E-1
1,196296E-1
1,099003E-1
1,099003E-1
1,111976E-1
1,183323E-1
1,157379E-1
1,076302E-1
1,063329E-1
1,134677E-1
1,144406E-1
1,180080E-1
1,053600E-1
1,047114E-1
1,108733E-1
1,060086E-1
1,089274E-1
1,095760E-1
1,073059E-1
9,984678E-2
1,024412E-1
1,004954E-1
1,086031E-1
9,725232E-2
9,887386E-2
9,725232E-2
8,817169E-2
9,660370E-2
9,887386E-2
8,979323E-2
8,817169E-2
8,719877E-2
9,465786E-2
8,655015E-2
8,784739E-2
7,844245E-2
7,130767E-2
8,006399E-2
8,298276E-2
7,065906E-2
6,060550E-2
6,125412E-2
6,838890E-2
6,287566E-2
6,255135E-2
4,536302E-2
5,217349E-2
4,957903E-2
5,411934E-2
4,568733E-2
3,855255E-2
3,174208E-2
2,979624E-2
3,466086E-2
3,206639E-2
2,817469E-2
2,687746E-2
2,395869E-2
2,558023E-2
1,779684E-2
1,585099E-2
9,040517E-3
8,716209E-3
4,824512E-3
6,121744E-3
1,001344E-2
-1,013034E-3
-1,013034E-3
-8,147812E-3
-1,528259E-2
-1,690413E-2
-1,657982E-2
-1,982290E-2
-2,663337E-2
-3,603831E-2
-2,760630E-2
-3,052507E-2
-3,830846E-2
-5,873987E-2
-5,322664E-2
-5,646972E-2
-5,484818E-2
-5,841557E-2
-7,430666E-2
-7,268512E-2
-7,268512E-2
-7,754974E-2
-8,663037E-2
-8,987345E-2
-9,895408E-2
-1,008999E-1
-9,603531E-2
-1,015485E-1
-1,119264E-1
-1,080347E-1
-1,145209E-1
-1,119264E-1
-1,177639E-1
-1,317092E-1
-1,310606E-1
-1,310606E-1
-1,352766E-1
-1,372224E-1
-1,401412E-1
-1,394926E-1
-1,453301E-1
-1,495461E-1
-1,511677E-1
-1,570052E-1
-1,618698E-1
-1,677074E-1
-1,651129E-1
-1,722477E-1
-1,712748E-1
-1,719234E-1
-1,784096E-1
-1,852200E-1
-1,913819E-1
-1,855443E-1
-1,878145E-1
-1,978680E-1
-1,988410E-1
-2,014354E-1
-2,050028E-1
-1,994896E-1
-2,075973E-1
-2,202453E-1
-2,212182E-1
-2,147321E-1
-2,170022E-1
-2,218668E-1
-2,306232E-1
-2,309475E-1
-2,335419E-1
-2,312718E-1
-2,322447E-1
-2,455413E-1
-2,390552E-1
-2,448927E-1
-2,448927E-1
-2,439198E-1
-2,520275E-1
-2,520275E-1
-2,575407E-1
-2,520275E-1
-2,559192E-1
-2,575407E-1
-2,624054E-1
-2,646755E-1
-2,640269E-1
-2,646755E-1
-2,646755E-1
-2,731075E-1
-2,698644E-1
-2,727832E-1
-2,750534E-1
-2,721346E-1
-2,760263E-1
-2,812152E-1
-2,873771E-1
-2,847826E-1
-2,782965E-1
-2,799180E-1
-2,838097E-1
-2,919174E-1
-2,838097E-1
-2,906202E-1
-2,821882E-1
-2,867285E-1
-2,997008E-1
-2,935389E-1
-2,906202E-1
-2,867285E-1
-2,889986E-1
-3,052140E-1
-3,039168E-1
-2,990522E-1
-2,909445E-1
-2,990522E-1
-3,026196E-1
-3,087814E-1
-3,042411E-1
-3,000251E-1
-3,006737E-1
-3,172134E-1
-3,152676E-1
-3,230510E-1
-3,117002E-1
-3,123488E-1
-3,120245E-1
-3,123488E-1
-3,168891E-1
-3,181863E-1
-3,230510E-1
-3,188350E-1
-3,201322E-1
-3,198079E-1
-3,269427E-1
-3,256454E-1
-3,191593E-1
-3,282399E-1
-3,275913E-1
-3,408879E-1
-3,282399E-1
-3,308344E-1
-3,327802E-1
-3,382935E-1
-3,441310E-1
-3,480227E-1
-3,418608E-1
-3,428338E-1
-3,486713E-1
-3,528873E-1
-3,571033E-1
-3,545089E-1
-3,561304E-1
-3,558061E-1
-3,626166E-1
-3,720215E-1
-3,593735E-1
-3,645624E-1
-3,668326E-1
-3,807778E-1
-3,726701E-1
-3,752646E-1
-3,794806E-1
-3,781833E-1
-3,840209E-1
-3,888855E-1
-3,960203E-1
-3,927772E-1
-3,950474E-1
-3,973175E-1
-4,054252E-1
-4,054252E-1
-4,096412E-1
-4,099655E-1
-4,167760E-1
-4,222892E-1
-4,216406E-1
-4,274782E-1
-4,307213E-1
-4,313699E-1
-4,336400E-1
-4,375317E-1
-4,420720E-1
-4,420720E-1
-4,427207E-1
-4,462880E-1
-4,534228E-1
-4,563416E-1
-4,514770E-1
-4,534228E-1
-4,589361E-1
-4,599090E-1
-4,693139E-1
-4,728813E-1
-4,741785E-1
-4,644493E-1
-4,751515E-1
-4,813133E-1
-4,783945E-1
-4,777459E-1
-4,709355E-1
-4,774216E-1
-4,842321E-1
-4,839078E-1
-4,839078E-1
-4,745028E-1
-4,790432E-1
-4,884481E-1
-4,903939E-1
-4,796918E-1
-4,722327E-1
-4,741785E-1
-4,803404E-1
-4,770973E-1
-4,702868E-1
-4,676924E-1
-4,657465E-1
-4,696382E-1
-4,650979E-1
-4,560173E-1
-4,511527E-1
-4,514770E-1
-4,417477E-1
-4,404505E-1
-4,372074E-1
-4,323428E-1
-4,268296E-1
-4,190462E-1
-4,219649E-1
-4,167760E-1
-4,099655E-1
-4,025065E-1
-3,950474E-1
-3,986148E-1
-3,898584E-1
-3,905071E-1
-3,853181E-1
-3,739673E-1
-3,671569E-1
-3,655353E-1
-3,681298E-1
-3,554818E-1
-3,512658E-1
-3,344018E-1
-3,392664E-1
-3,399150E-1
-3,269427E-1
-3,149433E-1
-3,035925E-1
-2,993765E-1
-3,006737E-1
-2,857555E-1
-2,782965E-1
-2,656484E-1
-2,562435E-1
-2,559192E-1
-2,474872E-1
-2,296502E-1
-2,192724E-1
-2,163536E-1
-2,056514E-1
-1,985167E-1
-1,897603E-1
-1,715991E-1
-1,608969E-1
-1,553837E-1
-1,446815E-1
-1,394926E-1
-1,268446E-1
-1,138723E-1
-1,031701E-1
-9,700823E-2
-8,630606E-2
-8,241437E-2
-6,457742E-2
-5,873987E-2
-4,447032E-2
-3,895708E-2
-3,117369E-2
-2,695768E-2
-8,472120E-3
7,743285E-3
1,714822E-2
1,455375E-2
2,655315E-2
4,341718E-2
5,833535E-2
6,190274E-2
5,833535E-2
7,422644E-2
8,849600E-2
1,017926E-1
1,099003E-1
1,089274E-1
1,235213E-1
1,303317E-1
1,471958E-1
1,523847E-1
1,507632E-1
1,643841E-1
1,679515E-1
1,848155E-1
1,913017E-1
1,945448E-1
2,045983E-1
2,107602E-1
2,182192E-1
2,224352E-1
2,337860E-1
2,311916E-1
2,425423E-1
2,487042E-1
2,610279E-1
2,675141E-1
2,688113E-1
2,736759E-1
2,775676E-1
2,834052E-1
3,028637E-1
3,025393E-1
2,963775E-1
3,074040E-1
3,074040E-1
3,207006E-1
3,333486E-1
3,275111E-1
3,271868E-1
3,294569E-1
3,430779E-1
3,485911E-1
3,456723E-1
3,469696E-1
3,437265E-1
3,541043E-1
3,706441E-1
3,651308E-1
3,576717E-1
3,609148E-1
3,638336E-1
3,690225E-1
3,787518E-1
3,693468E-1
3,654551E-1
3,748601E-1
3,781031E-1
3,771302E-1
3,751844E-1
3,719413E-1
3,764816E-1
3,849136E-1
3,855622E-1
3,819948E-1
3,794004E-1
3,868595E-1
3,806976E-1
3,878324E-1
3,849136E-1
3,826435E-1
3,891296E-1
3,875081E-1
3,910755E-1
3,901025E-1
3,816705E-1
3,829678E-1
3,836164E-1
3,913998E-1
3,862108E-1
3,871838E-1
3,884810E-1
3,787518E-1
3,787518E-1
3,845893E-1
3,764816E-1
3,797247E-1
3,670767E-1
3,722656E-1
3,761573E-1
3,794004E-1
3,703197E-1
3,615634E-1
3,592933E-1
3,615634E-1
3,631850E-1
3,583203E-1
3,537800E-1
3,524828E-1
3,566988E-1
3,609148E-1
3,547530E-1
3,489154E-1
3,414563E-1
3,385375E-1
3,459966E-1
3,495640E-1
3,356188E-1
3,294569E-1
3,333486E-1
3,343215E-1
3,320514E-1
3,255652E-1
3,164846E-1
3,174575E-1
3,122686E-1
3,077283E-1
3,103227E-1
3,061067E-1
2,999449E-1
2,996206E-1
2,957289E-1
2,957289E-1
2,960532E-1
2,876212E-1
2,788649E-1
2,788649E-1
2,853510E-1
2,866483E-1
2,863239E-1
2,775676E-1
2,691356E-1
2,765947E-1
2,785405E-1
2,723787E-1
2,620008E-1
2,636224E-1
2,723787E-1
2,668655E-1
2,613522E-1
2,548661E-1
2,509744E-1
2,577848E-1
2,587578E-1
2,568119E-1
2,405965E-1
2,402722E-1
2,422180E-1
2,512987E-1
2,441639E-1
2,392993E-1
2,334617E-1
2,276242E-1
2,363805E-1
2,341103E-1
2,272999E-1
2,211380E-1
2,172463E-1
2,227596E-1
2,201651E-1
2,159491E-1
2,143275E-1
2,127060E-1
2,133546E-1
2,143275E-1
2,133546E-1
2,075171E-1
2,013552E-1
2,039497E-1
1,977878E-1
2,016795E-1
1,997337E-1
1,948691E-1
1,887072E-1
1,900044E-1
1,893558E-1
1,997337E-1
1,848155E-1
1,812481E-1
1,805995E-1
1,776807E-1
1,760592E-1
1,793023E-1
1,728161E-1
1,660056E-1
1,698973E-1
1,724918E-1
1,673029E-1
1,530333E-1
1,468715E-1
1,549792E-1
1,585466E-1
1,549792E-1
1,387638E-1
1,423311E-1
1,371422E-1
1,358450E-1
1,390881E-1
1,329262E-1
1,244942E-1
1,270887E-1
1,218997E-1
1,238456E-1
1,241699E-1
1,212511E-1
1,118462E-1
1,089274E-1
1,086031E-1
1,086031E-1
1,066573E-1
1,034142E-1
9,109047E-2
9,887386E-2
1,014683E-1
9,530647E-2
1,001711E-1
8,784739E-2
8,265846E-2
8,687446E-2
7,876676E-2
7,228060E-2
7,195629E-2
6,806459E-2
7,228060E-2
7,357783E-2
6,644305E-2
4,698456E-2
4,795749E-2
5,249780E-2
5,347073E-2
4,698456E-2
3,660671E-2
3,790394E-2
4,309287E-2
4,017409E-2
3,271501E-2
2,525592E-2
2,006699E-2
3,012054E-2
3,563378E-2
2,817469E-2
2,428300E-2
2,233715E-2
2,006699E-2
1,520237E-2
1,909407E-2
1,909407E-2
2,071561E-2
1,487806E-2
1,714822E-2
1,844545E-2
7,743285E-3
1,228360E-2
7,743285E-3
8,391901E-3
1,001344E-2
1,649960E-2
1,422945E-2
1,098637E-2
-6,887257E-4
4,824512E-3
9,689133E-3
1,131067E-2
1,581431E-3
7,094669E-3
-3,931807E-3
2,878663E-3
3,527280E-3
1,905739E-3
-8,796428E-3
-1,106658E-2
-9,120736E-3
-4,010948E-5
-3,607499E-3
-1,398536E-2
-1,755275E-2
-2,371460E-2
-1,625551E-2
-1,625551E-2
-3,182230E-2
-3,279523E-2
-3,279523E-2
-2,922784E-2
-2,598476E-2
-3,765985E-2
-4,220016E-2
-4,057862E-2
-3,214661E-2
-3,830846E-2
-4,349739E-2
-5,225371E-2
-4,933494E-2
-4,803771E-2
-5,906418E-2
-5,646972E-2
-6,717189E-2
-6,587465E-2
-6,976635E-2
-7,625251E-2
-6,652327E-2
-6,976635E-2
-8,338729E-2
-9,214361E-2
-8,436021E-2
-8,241437E-2
-9,279222E-2
-9,992700E-2
-1,064132E-1
-1,099806E-1
-1,025215E-1
-1,008999E-1
-1,122507E-1
-1,255473E-1
-1,268446E-1
-1,229529E-1
-1,171153E-1
-1,307363E-1
-1,359252E-1
-1,433843E-1
-1,424114E-1
-1,456544E-1
-1,479246E-1
-1,576538E-1
-1,576538E-1
-1,644643E-1
-1,547351E-1
-1,657615E-1
-1,728963E-1
-1,839228E-1
-1,784096E-1
-1,790582E-1
-1,823013E-1
-1,939764E-1
-1,955979E-1
-1,975437E-1
-1,994896E-1
-2,050028E-1
-2,075973E-1
-2,189481E-1
-2,118133E-1
-2,153807E-1
-2,153807E-1
-2,238127E-1
-2,293259E-1
-2,338662E-1
-2,358121E-1
-2,351635E-1
-2,341906E-1
-2,393795E-1
-2,448927E-1
-2,400281E-1
-2,465143E-1
-2,419739E-1
-2,539733E-1
-2,513789E-1
-2,614324E-1
-2,585137E-1
-2,575407E-1
-2,591623E-1
-2,633783E-1
-2,792694E-1
-2,711617E-1
-2,714860E-1
-2,737561E-1
-2,731075E-1
-2,834854E-1
-2,902959E-1
-2,802423E-1
-2,851069E-1
-2,915931E-1
-2,967820E-1
-3,003494E-1
-3,000251E-1
-2,922417E-1
-2,993765E-1
-3,133217E-1
-3,123488E-1
-3,178620E-1
-3,035925E-1
-3,097543E-1
-3,204565E-1
-3,233753E-1
-3,175377E-1
-3,136460E-1
-3,230510E-1
-3,211051E-1
-3,340774E-1
-3,279156E-1
-3,211051E-1
-3,201322E-1
-3,295371E-1
-3,301857E-1
-3,340774E-1
-3,318073E-1
-3,249968E-1
-3,292128E-1
-3,379691E-1
-3,308344E-1
-3,405636E-1
-3,421851E-1
-3,376448E-1
-3,327802E-1
-3,421851E-1
-3,431581E-1
-3,418608E-1
-3,386178E-1
-3,421851E-1
-3,434824E-1
-3,522387E-1
-3,425095E-1
-3,451039E-1
-3,415365E-1
-3,431581E-1
-3,580762E-1
-3,509415E-1
-3,476984E-1
-3,467255E-1
-3,545089E-1
-3,587249E-1
-3,619679E-1
-3,596978E-1
-3,464012E-1
-3,564547E-1
-3,603464E-1
-3,635895E-1
-3,574276E-1
-3,522387E-1
-3,554818E-1
-3,613193E-1
-3,655353E-1
-3,580762E-1
-3,545089E-1
-3,506172E-1
-3,596978E-1
-3,596978E-1
-3,626166E-1
-3,538602E-1
-3,561304E-1
-3,567790E-1
-3,609950E-1
-3,567790E-1
-3,567790E-1
-3,587249E-1
-3,584006E-1
-3,577519E-1
-3,678055E-1
-3,571033E-1
-3,580762E-1
-3,564547E-1
-3,548332E-1
-3,590492E-1
-3,655353E-1
-3,596978E-1
-3,571033E-1
-3,577519E-1
-3,622922E-1
-3,678055E-1
-3,665083E-1
-3,626166E-1
-3,609950E-1
-3,622922E-1
-3,707243E-1
-3,648867E-1
-3,674812E-1
-3,561304E-1
-3,606707E-1
-3,765618E-1
-3,768861E-1
-3,723458E-1
-3,671569E-1
-3,755889E-1
-3,746160E-1
-3,827237E-1
-3,785077E-1
-3,736430E-1
-3,811021E-1
-3,862910E-1
-3,840209E-1
-3,846695E-1
-3,827237E-1
-3,768861E-1
-3,840209E-1
-3,927772E-1
-3,872640E-1
-3,908314E-1
-3,872640E-1
-3,937501E-1
-3,953717E-1
-3,940744E-1
-3,982904E-1
-3,969932E-1
-3,953717E-1
-3,986148E-1
-4,047766E-1
-4,034794E-1
-4,089926E-1
-4,038037E-1
-4,015335E-1
-4,106142E-1
-4,164517E-1
-4,151545E-1
-4,109385E-1
-4,112628E-1
-4,080197E-1
-4,119114E-1
-4,177489E-1
-4,076954E-1
-4,102898E-1
-4,096412E-1
-4,196948E-1
-4,125600E-1
-4,183975E-1
-3,995877E-1
-4,096412E-1
-4,148302E-1
-4,132086E-1
-4,106142E-1
-4,051009E-1
-4,031551E-1
-4,138572E-1
-4,096412E-1
-3,999120E-1
-3,969932E-1
-3,885612E-1
-3,976418E-1
-4,005606E-1
-3,885612E-1
-3,836966E-1
-3,775347E-1
-3,804535E-1
-3,804535E-1
-3,720215E-1
-3,668326E-1
-3,600221E-1
-3,580762E-1
-3,619679E-1
-3,525630E-1
-3,415365E-1
-3,438067E-1
-3,318073E-1
-3,305101E-1
-3,311587E-1
-3,259697E-1
-3,181863E-1
-3,091057E-1
-3,104030E-1
-3,035925E-1
-2,945119E-1
-2,964577E-1
-2,802423E-1
-2,734318E-1
-2,757020E-1
-2,731075E-1
-2,672700E-1
-2,517032E-1
-2,458656E-1
-2,429469E-1
-2,468386E-1
-2,354878E-1
-2,264072E-1
-2,124619E-1
-2,085702E-1
-2,082459E-1
-1,975437E-1
-1,839228E-1
-1,725720E-1
-1,703019E-1
-1,608969E-1
-1,612212E-1
-1,527892E-1
-1,333307E-1
-1,245744E-1
-1,255473E-1
-1,119264E-1
-9,960269E-2
-9,214361E-2
-8,111713E-2
-7,722544E-2
-7,041497E-2
-5,809126E-2
-4,544324E-2
-4,090293E-2
-2,857922E-2
-1,852567E-2
-1,333674E-2
-2,310266E-3
7,094669E-3
1,649960E-2
2,622885E-2
2,979624E-2
3,530947E-2
4,601164E-2
6,547013E-2
7,033475E-2
7,552368E-2
8,038830E-2
9,173908E-2
1,047114E-1
1,124948E-1
1,193053E-1
1,215754E-1
1,342234E-1
1,468715E-1
1,488173E-1
1,585466E-1
1,643841E-1
1,760592E-1
1,780050E-1
1,935718E-1
1,990851E-1
2,013552E-1
2,062198E-1
2,169220E-1
2,331374E-1
2,373534E-1
2,350833E-1
2,389750E-1
2,529202E-1
2,662168E-1
2,658925E-1
2,684870E-1
2,743245E-1
2,801621E-1
2,947560E-1
2,996206E-1
2,970261E-1
2,992963E-1
3,112957E-1
3,161603E-1
3,219978E-1
3,262138E-1
3,258895E-1
3,275111E-1
3,310785E-1
3,333486E-1
3,404834E-1
3,463209E-1
3,427536E-1
3,414563E-1
3,450237E-1
3,618877E-1
3,618877E-1
3,648065E-1
3,612391E-1
3,742114E-1
3,784274E-1
3,790761E-1
3,858865E-1
3,836164E-1
3,832921E-1
3,978859E-1
4,030749E-1
3,969130E-1
3,939942E-1
3,956158E-1
4,082638E-1
4,105339E-1
4,021019E-1
3,962644E-1
4,040478E-1
4,033992E-1
4,141013E-1
4,076152E-1
4,040478E-1
4,030749E-1
4,092367E-1
4,076152E-1
4,141013E-1
4,079395E-1
4,076152E-1
4,089124E-1
4,137770E-1
4,150743E-1
4,098853E-1
4,079395E-1
4,079395E-1
4,102096E-1
4,166958E-1
4,131284E-1
4,063179E-1
4,095610E-1
4,098853E-1
4,134527E-1
4,134527E-1
4,050207E-1
4,043721E-1
4,040478E-1
4,030749E-1
4,069666E-1
4,050207E-1
3,991832E-1
3,923727E-1
3,897782E-1
4,021019E-1
4,040478E-1
4,011290E-1
3,862108E-1
3,901025E-1
3,891296E-1
4,001561E-1
3,933456E-1
3,858865E-1
3,761573E-1
3,819948E-1
3,991832E-1
3,881567E-1
3,800490E-1
3,816705E-1
3,794004E-1
3,855622E-1
3,764816E-1
3,761573E-1
3,703197E-1
3,732385E-1
3,742114E-1
3,755087E-1
3,696711E-1
3,631850E-1
3,670767E-1
3,703197E-1
3,664280E-1
3,654551E-1
3,576717E-1
3,563745E-1
3,586447E-1
3,622120E-1
3,570231E-1
3,563745E-1
3,521585E-1
3,472939E-1
3,508613E-1
3,579960E-1
3,528071E-1
3,505369E-1
3,395105E-1
3,359431E-1
3,479425E-1
3,446994E-1
3,456723E-1
3,356188E-1
3,330243E-1
3,385375E-1
3,440508E-1
3,301055E-1
3,236194E-1
3,249166E-1
3,352945E-1
3,330243E-1
3,291326E-1
3,219978E-1
3,194034E-1
3,245923E-1
3,262138E-1
3,258895E-1
3,177818E-1
3,122686E-1
3,161603E-1
3,232951E-1
3,226465E-1
3,122686E-1
3,103227E-1
3,109714E-1
3,161603E-1
3,148631E-1
3,135658E-1
3,174575E-1
3,077283E-1
3,103227E-1
3,129172E-1
3,057824E-1
3,005935E-1
3,061067E-1
3,028637E-1
3,038366E-1
3,061067E-1
3,009178E-1
3,015664E-1
2,967018E-1
2,960532E-1
2,924858E-1
2,976747E-1
2,885941E-1
2,915129E-1
2,973504E-1
2,944316E-1
2,898913E-1
2,834052E-1
2,817836E-1
2,856753E-1
2,856753E-1
2,847024E-1
2,717301E-1
2,759461E-1
2,665411E-1
2,756218E-1
2,723787E-1
2,678384E-1
2,645953E-1
2,616765E-1
2,555147E-1
2,561633E-1
2,480556E-1
2,392993E-1
2,457854E-1
2,451368E-1
2,454611E-1
2,435153E-1
2,253540E-1
2,263269E-1
2,243811E-1
2,305429E-1
2,324888E-1
2,221109E-1
2,165977E-1
2,214623E-1
2,159491E-1
2,159491E-1
2,101115E-1
2,049226E-1
2,023281E-1
2,062198E-1
2,033011E-1
1,974635E-1
1,961663E-1
2,000580E-1
1,929232E-1
1,880586E-1
1,900044E-1
1,831940E-1
1,857884E-1
1,809238E-1
1,767078E-1
1,793023E-1
1,776807E-1
1,663299E-1
1,604924E-1
1,595195E-1
1,673029E-1
1,640598E-1
1,530333E-1
1,452499E-1
1,481687E-1
1,494659E-1
1,497902E-1
1,426555E-1
1,326019E-1
1,296831E-1
1,342234E-1
1,332505E-1
1,287102E-1
1,199539E-1
1,202782E-1
1,193053E-1
1,270887E-1
1,167108E-1
1,092517E-1
1,079545E-1
1,131434E-1
1,215754E-1
1,157379E-1
1,043871E-1
1,037385E-1
1,050357E-1
1,128191E-1
1,037385E-1
1,144406E-1
1,017926E-1
1,066573E-1
1,144406E-1
1,030899E-1
1,050357E-1
1,043871E-1
9,433355E-2
9,660370E-2
9,919817E-2
1,017926E-1
9,109047E-2
9,790094E-2
8,979323E-2
8,200984E-2
8,946893E-2
8,719877E-2
7,876676E-2
7,584799E-2
7,325352E-2
7,714522E-2
7,455075E-2
7,065906E-2
6,774028E-2
6,806459E-2
6,676736E-2
6,352428E-2
5,736242E-2
5,152488E-2
5,314642E-2
5,574088E-2
5,638950E-2
5,022765E-2
4,114702E-2
3,757963E-2
4,179564E-2
4,049840E-2
3,595809E-2
2,428300E-2
3,012054E-2
2,558023E-2
3,012054E-2
2,882331E-2
1,422945E-2
1,455375E-2
1,260791E-2
1,358083E-2
8,391901E-3
-2,634574E-3
2,230047E-3
2,878663E-3
-2,634574E-3
-2,634574E-3
-6,526271E-3
-1,009366E-2
-1,430967E-2
-1,852567E-2
-2,144444E-2
-2,403891E-2
-2,566045E-2
-2,728199E-2
-2,695768E-2
-3,344384E-2
-3,830846E-2
-4,025431E-2
-4,901063E-2
-5,160510E-2
-5,322664E-2
-5,128079E-2
-5,744264E-2
-6,749619E-2
-7,106358E-2
-7,365805E-2
-7,073927E-2
-7,527959E-2
-8,533314E-2
-9,344084E-2
-9,538669E-2
-9,473807E-2
-9,571100E-2
-9,992700E-2
-1,096562E-1
-1,135479E-1
-1,119264E-1
-1,119264E-1
-1,158181E-1
-1,294390E-1
-1,394926E-1
-1,307363E-1
-1,307363E-1
-1,381954E-1
-1,404655E-1
-1,424114E-1
-1,508434E-1
-1,459788E-1
-1,440329E-1
-1,544108E-1
-1,570052E-1
-1,566809E-1
-1,570052E-1
-1,608969E-1
-1,563566E-1
-1,699776E-1
-1,680317E-1
-1,784096E-1
-1,761394E-1
-1,725720E-1
-1,728963E-1
-1,748422E-1
-1,865173E-1
-1,823013E-1
-1,865173E-1
-1,842471E-1
-1,910576E-1
-1,972194E-1
-1,988410E-1
-1,988410E-1
-1,926791E-1
-2,017597E-1
-2,088945E-1
-2,182995E-1
-2,131105E-1
-2,053271E-1
-2,111647E-1
-2,257585E-1
-2,254342E-1
-2,264072E-1
-2,195967E-1
-2,277044E-1
-2,302989E-1
-2,387309E-1
-2,384066E-1
-2,419739E-1
-2,377579E-1
-2,435955E-1
-2,452170E-1
-2,494330E-1
-2,517032E-1
-2,497573E-1
-2,546220E-1
-2,588380E-1
-2,666214E-1
-2,581894E-1
-2,672700E-1
-2,630540E-1
-2,598109E-1
-2,714860E-1
-2,747291E-1
-2,763506E-1
-2,711617E-1
-2,698644E-1
-2,773235E-1
-2,864042E-1
-2,776478E-1
-2,799180E-1
-2,760263E-1
-2,799180E-1
-2,873771E-1
-2,932146E-1
-2,854312E-1
-2,873771E-1
-2,889986E-1
-2,912688E-1
-2,967820E-1
-2,945119E-1
-2,860798E-1
-3,013223E-1
-3,013223E-1
-3,029439E-1
-3,026196E-1
-2,984036E-1
-2,961334E-1
-3,087814E-1
-3,081328E-1
-3,042411E-1
-3,048897E-1
-3,003494E-1
-3,155919E-1
-3,068356E-1
-3,081328E-1
-3,045654E-1
-3,068356E-1
-3,071599E-1
-3,074842E-1
-3,165648E-1
-3,159162E-1
-3,136460E-1
-3,139703E-1
-3,129974E-1
-3,175377E-1
-3,227267E-1
-3,159162E-1
-3,094300E-1
-3,172134E-1
-3,201322E-1
-3,224024E-1
-3,262941E-1
-3,175377E-1
-3,155919E-1
-3,217537E-1
-3,292128E-1
-3,292128E-1
-3,227267E-1
-3,152676E-1
-3,211051E-1
-3,344018E-1
-3,298614E-1
-3,259697E-1
-3,240239E-1
-3,230510E-1
-3,412122E-1
-3,321316E-1
-3,353747E-1
-3,266184E-1
-3,282399E-1
-3,369962E-1
-3,337531E-1
-3,369962E-1
-3,275913E-1
-3,399150E-1
-3,483470E-1
-3,428338E-1
-3,408879E-1
-3,360233E-1
-3,447796E-1
-3,441310E-1
-3,467255E-1
-3,447796E-1
-3,532116E-1
-3,473741E-1
-3,493199E-1
-3,515901E-1
-3,548332E-1
-3,509415E-1
-3,596978E-1
-3,558061E-1
-3,622922E-1
-3,590492E-1
-3,681298E-1
-3,704000E-1
-3,626166E-1
-3,635895E-1
-3,635895E-1
-3,785077E-1
-3,768861E-1
-3,729944E-1
-3,639138E-1
-3,765618E-1
-3,853181E-1
-3,859667E-1
-3,804535E-1
-3,716972E-1
-3,788320E-1
-3,950474E-1
-3,905071E-1
-3,953717E-1
-3,843452E-1
-3,969932E-1
-3,911557E-1
-3,943988E-1
-3,960203E-1
-3,918043E-1
-3,882369E-1
-3,940744E-1
-3,995877E-1
-3,960203E-1
-3,956960E-1
-3,911557E-1
-3,963446E-1
-3,937501E-1
-4,044523E-1
-3,937501E-1
-3,888855E-1
-3,908314E-1
-3,862910E-1
-3,921286E-1
-3,882369E-1
-3,820750E-1
-3,817507E-1
-3,736430E-1
-3,817507E-1
-3,807778E-1
-3,720215E-1
-3,632652E-1
-3,561304E-1
-3,574276E-1
-3,564547E-1
-3,502929E-1
-3,389421E-1
-3,327802E-1
-3,288885E-1
-3,292128E-1
-3,230510E-1
-3,139703E-1
-3,045654E-1
-2,928903E-1
-3,000251E-1
-2,889986E-1
-2,812152E-1
-2,685672E-1
-2,643512E-1
-2,669457E-1
-2,594866E-1
-2,549463E-1
-2,445684E-1
-2,354878E-1
-2,306232E-1
-2,234884E-1
-2,199210E-1
-2,063001E-1
-1,952736E-1
-1,868416E-1
-1,861930E-1
-1,819770E-1
-1,728963E-1
-1,599240E-1
-1,476003E-1
-1,424114E-1
-1,268446E-1
-1,236015E-1
-1,203584E-1
-1,028458E-1
-9,084638E-2
-8,792760E-2
-8,500883E-2
-6,879343E-2
-5,809126E-2
-4,674048E-2
-4,220016E-2
-3,571400E-2
-2,728199E-2
-1,009366E-2
1,581431E-3
9,689133E-3
1,195929E-2
2,395869E-2
3,206639E-2
5,217349E-2
5,574088E-2
5,541658E-2
6,611874E-2
7,714522E-2
9,498216E-2
1,017926E-1
1,099003E-1
1,222240E-1
1,193053E-1
1,348721E-1
1,520604E-1
1,507632E-1
1,595195E-1
1,640598E-1
1,802752E-1
1,854641E-1
1,932475E-1
1,958420E-1
2,094629E-1
2,188679E-1
2,240568E-1
2,367048E-1
2,354076E-1
2,500014E-1
2,577848E-1
2,655682E-1
2,727030E-1
2,749732E-1
2,866483E-1
2,847024E-1
2,983233E-1
3,125929E-1
3,125929E-1
3,148631E-1
3,129172E-1
3,213492E-1
3,333486E-1
3,362674E-1
3,411320E-1
3,307542E-1
3,518342E-1
3,502126E-1
3,654551E-1
3,667524E-1
3,583203E-1
3,625363E-1
3,725899E-1
3,745357E-1
3,787518E-1
3,768059E-1
3,768059E-1
3,845893E-1
3,878324E-1
3,956158E-1
3,910755E-1
3,939942E-1
3,991832E-1
4,001561E-1
3,998318E-1
3,982102E-1
4,027506E-1
4,059936E-1
4,040478E-1
4,137770E-1
4,040478E-1
4,069666E-1
4,066423E-1
4,098853E-1
4,089124E-1
4,144256E-1
4,108583E-1
4,082638E-1
4,069666E-1
4,141013E-1
4,238306E-1
4,189660E-1
4,189660E-1
4,095610E-1
4,137770E-1
4,144256E-1
4,212361E-1
4,179930E-1
4,160472E-1
4,134527E-1
4,153986E-1
4,244792E-1
4,176687E-1
4,021019E-1
4,150743E-1
4,189660E-1
4,170201E-1
4,124798E-1
4,056693E-1
4,059936E-1
4,089124E-1
4,153986E-1
4,095610E-1
3,965887E-1
3,946429E-1
4,040478E-1
4,056693E-1
3,965887E-1
3,939942E-1
3,972373E-1
3,891296E-1
3,952915E-1
3,952915E-1
3,923727E-1
3,845893E-1
3,842650E-1
3,832921E-1
3,810219E-1
3,839407E-1
3,800490E-1
3,784274E-1
3,738871E-1
3,686982E-1
3,761573E-1
3,686982E-1
3,738871E-1
3,667524E-1
3,719413E-1
3,703197E-1
3,664280E-1
3,667524E-1
3,570231E-1
3,625363E-1
3,618877E-1
3,670767E-1
3,599419E-1
3,544286E-1
3,518342E-1
3,469696E-1
3,560502E-1
3,541043E-1
3,391862E-1
3,417806E-1
3,437265E-1
3,463209E-1
3,440508E-1
3,330243E-1
3,252409E-1
3,336729E-1
3,339972E-1
3,343215E-1
3,203763E-1
3,164846E-1
3,258895E-1
3,268625E-1
3,275111E-1
3,187548E-1
3,112957E-1
3,187548E-1
3,239437E-1
3,242680E-1
3,151874E-1
3,151874E-1
3,125929E-1
3,099984E-1
3,109714E-1
3,174575E-1
3,054581E-1
3,132415E-1
3,096741E-1
3,035123E-1
3,012421E-1
3,083769E-1
2,947560E-1
2,989720E-1
3,025393E-1
3,028637E-1
3,022150E-1
2,937830E-1
2,908643E-1
2,915129E-1
2,970261E-1
2,934587E-1
2,960532E-1
2,905399E-1
2,856753E-1
2,947560E-1
2,947560E-1
2,830809E-1
2,837295E-1
2,814593E-1
2,892427E-1
2,902156E-1
2,772433E-1
2,723787E-1
2,798378E-1
2,772433E-1
2,843781E-1
2,808107E-1
2,723787E-1
2,723787E-1
2,723787E-1
2,759461E-1
2,778919E-1
2,684870E-1
2,662168E-1
2,746489E-1
2,801621E-1
2,681627E-1
2,678384E-1
2,639467E-1
2,636224E-1
2,613522E-1
2,590821E-1
2,632981E-1
2,607036E-1
2,587578E-1
2,568119E-1
2,548661E-1
2,545417E-1
2,470827E-1
2,487042E-1
2,461097E-1
2,399479E-1
2,373534E-1
2,415694E-1
2,363805E-1
2,269756E-1
2,289214E-1
2,311916E-1
2,386507E-1
2,292457E-1
2,117331E-1
2,172463E-1
2,185435E-1
2,195165E-1
2,191922E-1
2,058955E-1
2,081657E-1
2,107602E-1
2,136789E-1
2,071928E-1
1,974635E-1
1,964906E-1
1,968149E-1
2,062198E-1
2,075171E-1
1,974635E-1
1,880586E-1
1,945448E-1
1,922746E-1
1,925989E-1
1,805995E-1
1,802752E-1
1,786537E-1
1,737890E-1
1,708703E-1
1,708703E-1
1,669786E-1
1,614653E-1
1,533576E-1
1,559521E-1
1,611410E-1
1,540062E-1
1,439527E-1
1,387638E-1
1,423311E-1
1,410339E-1
1,374665E-1
1,358450E-1
1,300074E-1
1,248185E-1
1,335748E-1
1,296831E-1
1,244942E-1
1,137920E-1
1,180080E-1
1,199539E-1
1,244942E-1
1,144406E-1
1,124948E-1
1,079545E-1
1,066573E-1
1,147650E-1
1,189810E-1
1,024412E-1
1,053600E-1
1,086031E-1
1,099003E-1
1,163865E-1
1,056843E-1
1,053600E-1
1,037385E-1
1,063329E-1
1,011440E-1
1,069816E-1
9,854955E-2
9,887386E-2
9,854955E-2
9,887386E-2
9,271201E-2
9,433355E-2
9,206339E-2
8,557723E-2
9,011754E-2
8,655015E-2
8,784739E-2
8,428000E-2
7,455075E-2
7,779383E-2
7,941537E-2
8,038830E-2
7,195629E-2
6,579443E-2
6,287566E-2
7,195629E-2
7,033475E-2
6,417289E-2
5,411934E-2
5,087626E-2
5,801104E-2
5,963258E-2
5,152488E-2
3,822825E-2
4,211994E-2
4,341718E-2
4,082271E-2
4,147133E-2
2,428300E-2
2,525592E-2
2,979624E-2
3,012054E-2
2,622885E-2
1,909407E-2
1,358083E-2
1,066206E-2
1,163498E-2
1,066206E-2
4,175896E-3
6,085067E-4
-4,904731E-3
6,085067E-4
-8,147812E-3
-1,268813E-2
-2,047152E-2
-1,657982E-2
-1,982290E-2
-3,182230E-2
-2,371460E-2
-3,603831E-2
-3,571400E-2
-4,511893E-2
-4,090293E-2
-5,030786E-2
-4,868632E-2
-5,873987E-2
-6,392880E-2
-6,392880E-2
-6,165865E-2
-6,749619E-2
-7,592820E-2
-8,338729E-2
-8,825191E-2
-8,046852E-2
-8,598175E-2
-9,344084E-2
-1,015485E-1
-1,086833E-1
-1,018729E-1
-1,002513E-1
-1,073861E-1
-1,187369E-1
-1,197098E-1
-1,210070E-1
-1,164667E-1
-1,268446E-1
-1,349523E-1
-1,356009E-1
-1,401412E-1
-1,258717E-1
-1,391683E-1
-1,472760E-1
-1,476003E-1
-1,524649E-1
-1,492218E-1
-1,482489E-1
-1,579782E-1
-1,638157E-1
-1,615455E-1
-1,654372E-1
-1,660859E-1
-1,693289E-1
-1,732206E-1
-1,722477E-1
-1,855443E-1
-1,803554E-1
-1,732206E-1
-1,832742E-1
-1,871659E-1
-1,988410E-1
-1,917062E-1
-1,891117E-1
-1,917062E-1
-1,978680E-1
-2,059757E-1
-2,079216E-1
-2,088945E-1
-2,027327E-1
-2,134348E-1
-2,153807E-1
-2,264072E-1
-2,137591E-1
-2,173265E-1
-2,176508E-1
-2,296502E-1
-2,264072E-1
-2,335419E-1
-2,332176E-1
-2,306232E-1
-2,351635E-1
-2,458656E-1
-2,426226E-1
-2,406767E-1
-2,390552E-1
-2,474872E-1
-2,487844E-1
-2,546220E-1
-2,491087E-1
-2,491087E-1
-2,484601E-1
-2,562435E-1
-2,627297E-1
-2,594866E-1
-2,630540E-1
-2,637026E-1
-2,646755E-1
-2,627297E-1
-2,705131E-1
-2,701888E-1
-2,614324E-1
-2,701888E-1
-2,744048E-1
-2,753777E-1
-2,740804E-1
-2,711617E-1
-2,747291E-1
-2,776478E-1
-2,851069E-1
-2,857555E-1
-2,799180E-1
-2,782965E-1
-2,873771E-1
-2,883500E-1
-2,951605E-1
-2,896472E-1
-2,821882E-1
-2,928903E-1
-2,967820E-1
-2,980792E-1
-2,958091E-1
-2,889986E-1
-2,987279E-1
-3,013223E-1
-3,058626E-1
-3,048897E-1
-3,003494E-1
-2,945119E-1
-3,009980E-1
-3,032682E-1
-2,990522E-1
-3,022953E-1
-3,013223E-1
-3,022953E-1
-3,094300E-1
-3,084571E-1
-3,029439E-1
-3,032682E-1
-3,019709E-1
-3,107273E-1
-3,045654E-1
-3,084571E-1
-3,110516E-1
-3,104030E-1
-3,091057E-1
-3,129974E-1
-3,181863E-1
-3,185107E-1
-3,100786E-1
-3,162405E-1
-3,249968E-1
-3,236996E-1
-3,236996E-1
-3,211051E-1
-3,220780E-1
-3,288885E-1
-3,373205E-1
-3,334288E-1
-3,327802E-1
-3,275913E-1
-3,324559E-1
-3,415365E-1
-3,473741E-1
-3,415365E-1
-3,353747E-1
-3,464012E-1
-3,577519E-1
-3,512658E-1
-3,509415E-1
-3,480227E-1
-3,558061E-1
-3,577519E-1
-3,632652E-1
-3,645624E-1
-3,639138E-1
-3,596978E-1
-3,658596E-1
-3,661839E-1
-3,684541E-1
-3,658596E-1
-3,710486E-1
-3,788320E-1
-3,820750E-1
-3,791563E-1
-3,807778E-1
-3,785077E-1
-3,811021E-1
-3,791563E-1
-3,853181E-1
-3,859667E-1
-3,869397E-1
-3,814264E-1
-3,869397E-1
-3,859667E-1
-3,843452E-1
-3,811021E-1
-3,794806E-1
-3,830480E-1
-3,840209E-1
-3,905071E-1
-3,901827E-1
-3,736430E-1
-3,755889E-1
-3,755889E-1
-3,862910E-1
-3,804535E-1
-3,658596E-1
-3,645624E-1
-3,704000E-1
-3,729944E-1
-3,772104E-1
-3,726701E-1
-3,596978E-1
-3,584006E-1
-3,684541E-1
-3,691027E-1
-3,587249E-1
-3,538602E-1
-3,460768E-1
-3,551575E-1
-3,480227E-1
-3,464012E-1
-3,389421E-1
-3,363476E-1
-3,308344E-1
-3,318073E-1
-3,288885E-1
-3,149433E-1
-3,110516E-1
-3,048897E-1
-3,117002E-1
-3,032682E-1
-3,016466E-1
-2,932146E-1
-2,841340E-1
-2,906202E-1
-2,851069E-1
-2,763506E-1
-2,714860E-1
-2,662971E-1
-2,653241E-1
-2,572164E-1
-2,611081E-1
-2,542977E-1
-2,422983E-1
-2,384066E-1
-2,367850E-1
-2,361364E-1
-2,309475E-1
-2,254342E-1
-2,150564E-1
-2,153807E-1
-2,150564E-1
-2,043542E-1
-1,955979E-1
-1,865173E-1
-1,848957E-1
-1,852200E-1
-1,823013E-1
-1,715991E-1
-1,605726E-1
-1,553837E-1
-1,524649E-1
-1,472760E-1
-1,394926E-1
-1,385197E-1
-1,261960E-1
-1,248987E-1
-1,239258E-1
-1,044673E-1
-9,895408E-2
-9,117068E-2
-9,019776E-2
-8,598175E-2
-7,495528E-2
-6,619896E-2
-6,036142E-2
-6,003711E-2
-5,841557E-2
-4,836202E-2
-4,284878E-2
-3,603831E-2
-2,793061E-2
-2,209306E-2
-2,014721E-2
-1,657982E-2
-1,041797E-2
-7,823504E-3
6,085067E-4
-4,010948E-5
5,148820E-3
9,364825E-3
2,006699E-2
2,071561E-2
2,525592E-2
2,525592E-2
3,044485E-2
4,244425E-2
4,795749E-2
3,920117E-2
4,601164E-2
5,217349E-2
6,157843E-2
7,098336E-2
7,487506E-2
6,190274E-2
6,903752E-2
8,136122E-2
8,557723E-2
9,238770E-2
8,492861E-2
8,914462E-2
9,725232E-2
1,043871E-1
1,053600E-1
1,111976E-1
1,128191E-1
1,160622E-1
1,261157E-1
1,264400E-1
1,293588E-1
1,387638E-1
1,345478E-1
1,390881E-1
1,501145E-1
1,488173E-1
1,497902E-1
1,591952E-1
1,540062E-1
1,598438E-1
1,711946E-1
1,731404E-1
1,734647E-1
1,731404E-1
1,728161E-1
1,841669E-1
1,890315E-1
1,867614E-1
1,854641E-1
1,929232E-1
1,922746E-1
2,055712E-1
2,003823E-1
1,964906E-1
2,003823E-1
2,091386E-1
2,114088E-1
2,133546E-1
2,055712E-1
2,065441E-1
2,130303E-1
2,195165E-1
2,253540E-1
2,178949E-1
2,182192E-1
2,159491E-1
2,337860E-1
2,308673E-1
2,269756E-1
2,282728E-1
2,302186E-1
2,412451E-1
2,441639E-1
2,295700E-1
2,386507E-1
2,415694E-1
2,428667E-1
2,487042E-1
2,561633E-1
2,474070E-1
2,519473E-1
2,577848E-1
2,561633E-1
2,577848E-1
2,616765E-1
2,616765E-1
2,568119E-1
2,590821E-1
2,707572E-1
2,671898E-1
2,743245E-1
2,636224E-1
2,714058E-1
2,746489E-1
2,743245E-1
2,749732E-1
2,707572E-1
2,749732E-1
2,843781E-1
2,908643E-1
2,834052E-1
2,795135E-1
2,853510E-1
2,895670E-1
2,983233E-1
3,015664E-1
2,840538E-1
2,882698E-1
3,015664E-1
3,012421E-1
3,005935E-1
2,979990E-1
2,992963E-1
3,005935E-1
3,125929E-1
3,164846E-1
3,087012E-1
3,083769E-1
3,070797E-1
3,148631E-1
3,207006E-1
3,125929E-1
3,190791E-1
3,226465E-1
3,174575E-1
3,245923E-1
3,203763E-1
3,242680E-1
3,229708E-1
3,249166E-1
3,314028E-1
3,284840E-1
3,262138E-1
3,271868E-1
3,297812E-1
3,223221E-1
3,330243E-1
3,343215E-1
3,343215E-1
3,291326E-1
3,297812E-1
3,365917E-1
3,343215E-1
3,352945E-1
3,275111E-1
3,349702E-1
3,391862E-1
3,411320E-1
3,395105E-1
3,291326E-1
3,356188E-1
3,359431E-1
3,404834E-1
3,417806E-1
3,327000E-1
3,391862E-1
3,414563E-1
3,401591E-1
3,417806E-1
3,304298E-1
3,395105E-1
3,369160E-1
3,421049E-1
3,508613E-1
3,404834E-1
3,297812E-1
3,369160E-1
3,427536E-1
3,502126E-1
3,372403E-1
3,421049E-1
3,378889E-1
3,446994E-1
3,404834E-1
3,456723E-1
3,424292E-1
3,466453E-1
3,385375E-1
3,408077E-1
3,414563E-1
3,437265E-1
3,446994E-1
3,382132E-1
3,398348E-1
3,466453E-1
3,463209E-1
3,404834E-1
3,395105E-1
3,372403E-1
3,502126E-1
3,521585E-1
3,443751E-1
3,336729E-1
3,404834E-1
3,434022E-1
3,528071E-1
3,446994E-1
3,388619E-1
3,414563E-1
3,446994E-1
3,479425E-1
3,440508E-1
3,378889E-1
3,362674E-1
3,414563E-1
3,446994E-1
3,414563E-1
3,434022E-1
3,327000E-1
3,369160E-1
3,408077E-1
3,408077E-1
3,421049E-1
3,378889E-1
3,343215E-1
3,349702E-1
3,404834E-1
3,291326E-1
3,317271E-1
3,359431E-1
3,323757E-1
3,346459E-1
3,275111E-1
3,213492E-1
3,323757E-1
3,278354E-1
3,262138E-1
3,239437E-1
3,245923E-1
3,232951E-1
3,184304E-1
3,236194E-1
3,219978E-1
3,200520E-1
3,262138E-1
3,187548E-1
3,184304E-1
3,252409E-1
3,148631E-1
3,093498E-1
3,048095E-1
3,067554E-1
3,125929E-1
3,129172E-1
3,051338E-1
2,928101E-1
2,963775E-1
2,973504E-1
2,973504E-1
2,908643E-1
2,837295E-1
2,876212E-1
2,898913E-1
2,879455E-1
2,808107E-1
2,704328E-1
2,736759E-1
2,710815E-1
2,788649E-1
2,710815E-1
2,600550E-1
2,600550E-1
2,662168E-1
2,623251E-1
2,584334E-1
2,535688E-1
2,496771E-1
2,496771E-1
2,535688E-1
2,519473E-1
2,409208E-1
2,318402E-1
2,363805E-1
2,376777E-1
2,354076E-1
2,282728E-1
2,234082E-1
2,195165E-1
2,162734E-1
2,156248E-1
2,182192E-1
2,075171E-1
2,016795E-1
1,971392E-1
2,016795E-1
2,026525E-1
1,896801E-1
1,903287E-1
1,844912E-1
1,841669E-1
1,841669E-1
1,867614E-1
1,760592E-1
1,718432E-1
1,718432E-1
1,754106E-1
1,805995E-1
1,686001E-1
1,627626E-1
1,582222E-1
1,669786E-1
1,689244E-1
1,705460E-1
1,530333E-1
1,504388E-1
1,621139E-1
1,634112E-1
1,640598E-1
1,478444E-1
1,530333E-1
1,517361E-1
1,527090E-1
1,504388E-1
1,494659E-1
1,478444E-1
1,407096E-1
1,523847E-1
1,488173E-1
1,458985E-1
1,433041E-1
1,439527E-1
1,433041E-1
1,452499E-1
1,436284E-1
1,355207E-1
1,355207E-1
1,329262E-1
1,338991E-1
1,332505E-1
1,280616E-1
1,280616E-1
1,206025E-1
1,267644E-1
1,206025E-1
1,251428E-1
1,134677E-1
1,092517E-1
1,102246E-1
1,137920E-1
1,134677E-1
1,050357E-1
9,790094E-2
9,887386E-2
1,040628E-1
1,076302E-1
1,027656E-1
9,109047E-2
9,400924E-2
9,790094E-2
9,563078E-2
9,368493E-2
8,784739E-2
8,330707E-2
8,557723E-2
9,433355E-2
9,109047E-2
7,844245E-2
7,260490E-2
7,649660E-2
7,779383E-2
7,130767E-2
7,292921E-2
5,638950E-2
6,092981E-2
6,611874E-2
5,930827E-2
5,087626E-2
4,828180E-2
4,568733E-2
4,049840E-2
4,341718E-2
3,725532E-2
3,725532E-2
3,174208E-2
2,363438E-2
1,974268E-2
1,941838E-2
1,455375E-2
1,617530E-2
4,824512E-3
-2,958882E-3
4,500204E-3
-1,337342E-3
-8,796428E-3
-1,366105E-2
-1,820136E-2
-2,176875E-2
-1,722844E-2
-2,566045E-2
-3,830846E-2
-3,668692E-2
-4,349739E-2
-3,765985E-2
-4,868632E-2
-5,776695E-2
-6,165865E-2
-6,619896E-2
-6,230726E-2
-6,717189E-2
-7,917128E-2
-7,560390E-2
-8,533314E-2
-7,884698E-2
-8,176575E-2
-8,857622E-2
-9,765685E-2
-1,038187E-1
-9,798115E-2
-1,015485E-1
-1,106292E-1
-1,086833E-1
-1,180883E-1
-1,090076E-1
-1,148452E-1
-1,187369E-1
-1,219800E-1
-1,287904E-1
-1,252230E-1
-1,346280E-1
-1,258717E-1
-1,420871E-1
-1,385197E-1
-1,446815E-1
-1,414384E-1
-1,453301E-1
-1,498704E-1
-1,508434E-1
-1,563566E-1
-1,608969E-1
-1,589511E-1
-1,599240E-1
-1,660859E-1
-1,745179E-1
-1,706262E-1
-1,758151E-1
-1,722477E-1
-1,878145E-1
-1,884631E-1
-1,910576E-1
-1,900847E-1
-1,878145E-1
-1,913819E-1
-2,118133E-1
-2,079216E-1
-2,053271E-1
-2,069487E-1
-2,108404E-1
-2,286773E-1
-2,208939E-1
-2,195967E-1
-2,195967E-1
-2,270558E-1
-2,390552E-1
-2,387309E-1
-2,351635E-1
-2,429469E-1
-2,429469E-1
-2,442441E-1
-2,513789E-1
-2,552706E-1
-2,581894E-1
-2,565678E-1
-2,572164E-1
-2,624054E-1
-2,607838E-1
-2,659727E-1
-2,698644E-1
-2,649998E-1
-2,718103E-1
-2,672700E-1
-2,773235E-1
-2,753777E-1
-2,724589E-1
-2,682429E-1
-2,815395E-1
-2,847826E-1
-2,815395E-1
-2,851069E-1
-2,812152E-1
-2,821882E-1
-2,958091E-1
-2,984036E-1
-2,906202E-1
-2,915931E-1
-2,915931E-1
-3,032682E-1
-3,022953E-1
-3,022953E-1
-3,013223E-1
-3,003494E-1
-3,104030E-1
-3,126731E-1
-3,094300E-1
-3,081328E-1
-3,065113E-1
-3,204565E-1
-3,227267E-1
-3,155919E-1
-3,155919E-1
-3,120245E-1
-3,168891E-1
-3,201322E-1
-3,191593E-1
-3,227267E-1
-3,159162E-1
-3,256454E-1
-3,311587E-1
-3,327802E-1
-3,305101E-1
-3,311587E-1
-3,347261E-1
-3,340774E-1
-3,379691E-1
-3,347261E-1
-3,337531E-1
-3,376448E-1
-3,454282E-1
-3,418608E-1
-3,451039E-1
-3,438067E-1
-3,389421E-1
-3,480227E-1
-3,483470E-1
-3,532116E-1
-3,587249E-1
-3,528873E-1
-3,558061E-1
-3,558061E-1
-3,648867E-1
-3,707243E-1
-3,665083E-1
-3,668326E-1
-3,691027E-1
-3,768861E-1
-3,798049E-1
-3,820750E-1
-3,755889E-1
-3,827237E-1
-3,927772E-1
-3,856424E-1
-3,895341E-1
-3,872640E-1
-3,973175E-1
-4,025065E-1
-4,021821E-1
-3,982904E-1
-3,956960E-1
-4,025065E-1
-4,099655E-1
-4,128843E-1
-4,112628E-1
-3,986148E-1
-4,080197E-1
-4,200191E-1
-4,200191E-1
-4,135329E-1
-4,109385E-1
-4,148302E-1
-4,190462E-1
-4,258566E-1
-4,193705E-1
-4,229379E-1
-4,235865E-1
-4,200191E-1
-4,294240E-1
-4,255323E-1
-4,271539E-1
-4,222892E-1
-4,252080E-1
-4,248837E-1
-4,252080E-1
-4,287754E-1
-4,271539E-1
-4,206677E-1
-4,183975E-1
-4,245594E-1
-4,213163E-1
-4,219649E-1
-4,132086E-1
-4,034794E-1
-4,099655E-1
-4,151545E-1
-4,073711E-1
-4,067225E-1
-3,976418E-1
-3,921286E-1
-4,021821E-1
-3,947231E-1
-3,817507E-1
-3,778590E-1
-3,746160E-1
-3,811021E-1
-3,785077E-1
-3,658596E-1
-3,606707E-1
-3,519144E-1
-3,571033E-1
-3,457525E-1
-3,486713E-1
-3,395907E-1
-3,298614E-1
-3,331045E-1
-3,314830E-1
-3,217537E-1
-3,142947E-1
-3,087814E-1
-3,032682E-1
-3,058626E-1
-2,938632E-1
-2,902959E-1
-2,825125E-1
-2,740804E-1
-2,695401E-1
-2,604595E-1
-2,542977E-1
-2,458656E-1
-2,406767E-1
-2,273801E-1
-2,234884E-1
-2,140835E-1
-2,082459E-1
-1,910576E-1
-1,855443E-1
-1,790582E-1
-1,677074E-1
-1,615455E-1
-1,495461E-1
-1,401412E-1
-1,333307E-1
-1,294390E-1
-1,141966E-1
-9,862977E-2
-8,598175E-2
-8,630606E-2
-7,754974E-2
-6,522604E-2
-5,063217E-2
-3,311954E-2
-3,441677E-2
-2,987645E-2
-2,112014E-2
-4,256115E-3
6,446052E-3
1,098637E-2
1,520237E-2
2,785039E-2
3,855255E-2
4,730887E-2
5,995689E-2
6,287566E-2
7,357783E-2
8,103691E-2
9,887386E-2
1,040628E-1
1,043871E-1
1,180080E-1
1,241699E-1
1,403853E-1
1,484930E-1
1,465472E-1
1,598438E-1
1,686001E-1
1,815724E-1
1,890315E-1
1,838426E-1
1,913017E-1
1,977878E-1
2,140032E-1
2,172463E-1
2,256783E-1
2,256783E-1
2,308673E-1
2,409208E-1
2,444882E-1
2,519473E-1
2,512987E-1
2,623251E-1
2,642710E-1
2,684870E-1
2,837295E-1
2,918372E-1
2,918372E-1
2,954046E-1
3,025393E-1
3,129172E-1
3,239437E-1
3,148631E-1
3,213492E-1
3,258895E-1
3,336729E-1
3,388619E-1
3,434022E-1
3,356188E-1
3,450237E-1
3,502126E-1
3,554016E-1
3,618877E-1
3,537800E-1
3,583203E-1
3,560502E-1
3,651308E-1
3,667524E-1
3,622120E-1
3,625363E-1
3,735628E-1
3,774545E-1
3,781031E-1
3,696711E-1
3,738871E-1
3,732385E-1
3,826435E-1
3,781031E-1
3,794004E-1
3,823191E-1
3,823191E-1
3,842650E-1
3,810219E-1
3,891296E-1
3,823191E-1
3,758330E-1
3,849136E-1
3,881567E-1
3,943185E-1
3,878324E-1
3,784274E-1
3,868595E-1
3,852379E-1
3,907512E-1
3,913998E-1
3,816705E-1
3,787518E-1
3,832921E-1
3,823191E-1
3,878324E-1
3,836164E-1
3,748601E-1
3,774545E-1
3,794004E-1
3,829678E-1
3,787518E-1
3,784274E-1
3,644822E-1
3,722656E-1
3,839407E-1
3,771302E-1
3,690225E-1
3,719413E-1
3,664280E-1
3,693468E-1
3,774545E-1
3,657794E-1
3,654551E-1
3,638336E-1
3,661037E-1
3,703197E-1
3,664280E-1
3,648065E-1
3,573474E-1
3,638336E-1
3,566988E-1
3,573474E-1
3,534557E-1
3,505369E-1
3,492397E-1
3,550773E-1
3,518342E-1
3,440508E-1
3,502126E-1
3,424292E-1
3,427536E-1
3,414563E-1
3,372403E-1
3,391862E-1
3,239437E-1
3,356188E-1
3,317271E-1
3,372403E-1
3,255652E-1
3,229708E-1
3,200520E-1
3,239437E-1
3,262138E-1
3,242680E-1
3,229708E-1
3,148631E-1
3,158360E-1
3,194034E-1
3,181061E-1
3,061067E-1
3,031880E-1
3,112957E-1
3,177818E-1
3,112957E-1
3,031880E-1
3,099984E-1
3,074040E-1
3,129172E-1
3,142144E-1
3,038366E-1
2,999449E-1
3,064310E-1
3,035123E-1
3,009178E-1
3,035123E-1
2,979990E-1
3,035123E-1
2,999449E-1
3,009178E-1
2,983233E-1
2,908643E-1
2,872969E-1
2,941073E-1
2,931344E-1
2,947560E-1
2,950803E-1
2,840538E-1
2,876212E-1
2,934587E-1
2,911886E-1
2,859996E-1
2,908643E-1
2,778919E-1
2,834052E-1
2,905399E-1
2,847024E-1
2,804864E-1
2,827566E-1
2,811350E-1
2,837295E-1
2,876212E-1
2,814593E-1
2,736759E-1
2,733516E-1
2,808107E-1
2,772433E-1
2,749732E-1
2,629738E-1
2,701085E-1
2,642710E-1
2,733516E-1
2,694599E-1
2,532445E-1
2,590821E-1
2,587578E-1
2,697842E-1
2,642710E-1
2,535688E-1
2,529202E-1
2,548661E-1
2,600550E-1
2,642710E-1
2,542174E-1
2,425423E-1
2,480556E-1
2,457854E-1
2,632981E-1
2,461097E-1
2,360562E-1
2,457854E-1
2,418937E-1
2,431910E-1
2,441639E-1
2,428667E-1
2,418937E-1
2,344346E-1
2,341103E-1
2,376777E-1
2,344346E-1
2,324888E-1
2,276242E-1
2,234082E-1
2,308673E-1
2,318402E-1
2,272999E-1
2,217866E-1
2,120574E-1
2,140032E-1
2,185435E-1
2,130303E-1
2,007066E-1
2,029768E-1
2,068685E-1
2,081657E-1
1,974635E-1
1,925989E-1
1,929232E-1
1,961663E-1
2,007066E-1
1,971392E-1
1,896801E-1
1,877343E-1
1,874100E-1
1,900044E-1
1,909774E-1
1,747620E-1
1,773564E-1
1,715189E-1
1,796266E-1
1,744376E-1
1,650327E-1
1,585466E-1
1,640598E-1
1,614653E-1
1,598438E-1
1,569250E-1
1,514118E-1
1,488173E-1
1,436284E-1
1,442770E-1
1,449256E-1
1,416825E-1
1,374665E-1
1,303317E-1
1,345478E-1
1,387638E-1
1,345478E-1
1,274130E-1
1,196296E-1
1,264400E-1
1,251428E-1
1,280616E-1
1,283859E-1
1,141163E-1
1,228727E-1
1,215754E-1
1,222240E-1
1,209268E-1
1,167108E-1
1,176837E-1
1,202782E-1
1,206025E-1
1,206025E-1
1,144406E-1
1,099003E-1
1,167108E-1
1,199539E-1
1,154136E-1
1,099003E-1
1,128191E-1
1,108733E-1
1,134677E-1
1,102246E-1
1,017926E-1
9,822524E-2
9,725232E-2
1,060086E-1
1,034142E-1
1,030899E-1
9,336062E-2
9,465786E-2
9,822524E-2
9,465786E-2
9,368493E-2
9,238770E-2
8,946893E-2
8,492861E-2
9,109047E-2
8,914462E-2
8,525292E-2
8,395569E-2
7,422644E-2
7,552368E-2
8,265846E-2
7,746953E-2
7,584799E-2
6,871321E-2
6,579443E-2
6,838890E-2
6,871321E-2
6,222705E-2
5,833535E-2
5,476796E-2
5,379503E-2
5,638950E-2
5,638950E-2
3,433655E-2
3,595809E-2
4,179564E-2
4,568733E-2
3,887686E-2
2,817469E-2
2,298577E-2
2,363438E-2
2,363438E-2
2,622885E-2
1,325652E-2
1,585099E-2
1,001344E-2
8,391901E-3
7,418977E-3
4,500204E-3
-5,229039E-3
-1,041797E-2
-1,106658E-2
-8,796428E-3
-1,657982E-2
-1,917429E-2
-2,501183E-2
-3,474108E-2
-3,636262E-2
-3,733554E-2
-4,090293E-2
-4,706478E-2
-5,906418E-2
-5,873987E-2
-5,322664E-2
-6,360450E-2
-6,944204E-2
-8,468452E-2
-8,209006E-2
-8,111713E-2
-8,241437E-2
-8,825191E-2
-1,005756E-1
-1,018729E-1
-1,060889E-1
-1,021972E-1
-1,096562E-1
-1,223043E-1
-1,258717E-1
-1,216556E-1
-1,216556E-1
-1,271689E-1
-1,368981E-1
-1,446815E-1
-1,479246E-1
-1,391683E-1
-1,479246E-1
-1,557080E-1
-1,589511E-1
-1,557080E-1
-1,612212E-1
-1,634914E-1
-1,706262E-1
-1,748422E-1
-1,758151E-1
-1,715991E-1
-1,806797E-1
-1,868416E-1
-1,861930E-1
-1,904090E-1
-1,897603E-1
-1,955979E-1
-1,933277E-1
-2,046785E-1
-2,059757E-1
-2,063001E-1
-2,082459E-1
-2,092188E-1
-2,085702E-1
-2,182995E-1
-2,225155E-1
-2,244613E-1
-2,280287E-1
-2,299745E-1
-2,354878E-1
-2,435955E-1
-2,406767E-1
-2,422983E-1
-2,419739E-1
-2,526761E-1
-2,581894E-1
-2,581894E-1
-2,517032E-1
-2,517032E-1
-2,630540E-1
-2,721346E-1
-2,705131E-1
-2,747291E-1
-2,672700E-1
-2,737561E-1
-2,851069E-1
-2,808909E-1
-2,776478E-1
-2,727832E-1
-2,851069E-1
-2,889986E-1
-2,889986E-1
-2,906202E-1
-2,938632E-1
-2,880257E-1
-2,971063E-1
-2,954848E-1
-2,987279E-1
-2,935389E-1
-2,964577E-1
-3,009980E-1
-2,980792E-1
-3,035925E-1
-2,974306E-1
-3,003494E-1
-3,019709E-1
-3,058626E-1
-3,032682E-1
-3,094300E-1
-3,113759E-1
-2,987279E-1
-3,035925E-1
-3,113759E-1
-3,129974E-1
-3,136460E-1
-3,058626E-1
-3,107273E-1
-3,084571E-1
-3,214294E-1
-3,214294E-1
-3,104030E-1
-3,117002E-1
-3,129974E-1
-3,272670E-1
-3,236996E-1
-3,159162E-1
-3,217537E-1
-3,198079E-1
-3,217537E-1
-3,301857E-1
-3,224024E-1
-3,217537E-1
-3,249968E-1
-3,340774E-1
-3,253211E-1
-3,318073E-1
-3,246725E-1
-3,207808E-1
-3,386178E-1
-3,376448E-1
-3,298614E-1
-3,311587E-1
-3,311587E-1
-3,314830E-1
-3,369962E-1
-3,337531E-1
-3,259697E-1
-3,301857E-1
-3,366719E-1
-3,363476E-1
-3,418608E-1
-3,334288E-1
-3,344018E-1
-3,344018E-1
-3,412122E-1
-3,373205E-1
-3,451039E-1
-3,402393E-1
-3,369962E-1
-3,408879E-1
-3,434824E-1
-3,489956E-1
-3,451039E-1
-3,457525E-1
-3,418608E-1
-3,506172E-1
-3,535359E-1
-3,609950E-1
-3,548332E-1
-3,486713E-1
-3,571033E-1
-3,661839E-1
-3,619679E-1
-3,619679E-1
-3,548332E-1
-3,642381E-1
-3,723458E-1
-3,726701E-1
-3,726701E-1
-3,704000E-1
-3,749403E-1
-3,791563E-1
-3,875883E-1
-3,853181E-1
-3,814264E-1
-3,814264E-1
-3,901827E-1
-3,931015E-1
-3,973175E-1
-4,034794E-1
-3,966689E-1
-4,057495E-1
-4,125600E-1
-4,073711E-1
-4,021821E-1
-4,099655E-1
-4,138572E-1
-4,135329E-1
-4,112628E-1
-4,099655E-1
-4,174246E-1
-4,099655E-1
-4,209920E-1
-4,171003E-1
-4,158031E-1
-4,145059E-1
-4,138572E-1
-4,128843E-1
-4,145059E-1
-4,235865E-1
-4,135329E-1
-4,099655E-1
-4,112628E-1
-4,083440E-1
-4,187219E-1
-4,093169E-1
-4,099655E-1
-4,025065E-1
-4,008849E-1
-4,096412E-1
-3,992634E-1
-4,015335E-1
-3,895341E-1
-3,908314E-1
-3,892098E-1
-3,801292E-1
-3,772104E-1
-3,716972E-1
-3,678055E-1
-3,700756E-1
-3,596978E-1
-3,619679E-1
-3,467255E-1
-3,392664E-1
-3,476984E-1
-3,405636E-1
-3,331045E-1
-3,230510E-1
-3,162405E-1
-3,211051E-1
-3,198079E-1
-3,110516E-1
-3,000251E-1
-2,925660E-1
-2,993765E-1
-2,847826E-1
-2,838097E-1
-2,695401E-1
-2,611081E-1
-2,552706E-1
-2,520275E-1
-2,416496E-1
-2,390552E-1
-2,315961E-1
-2,144078E-1
-2,186238E-1
-2,037056E-1
-2,011111E-1
-1,842471E-1
-1,748422E-1
-1,696532E-1
-1,550594E-1
-1,557080E-1
-1,557080E-1
-1,304120E-1
-1,278175E-1
-1,177639E-1
-1,161424E-1
-1,044673E-1
-9,117068E-2
-6,976635E-2
-6,944204E-2
-7,009066E-2
-5,776695E-2
-4,155155E-2
-2,371460E-2
-2,014721E-2
-1,625551E-2
-5,553347E-3
1,581431E-3
1,941838E-2
3,822825E-2
2,947193E-2
4,179564E-2
5,833535E-2
7,357783E-2
7,001044E-2
7,844245E-2
8,622584E-2
9,400924E-2
1,050357E-1
1,199539E-1
1,248185E-1
1,309804E-1
1,364936E-1
1,491416E-1
1,559521E-1
1,624382E-1
1,689244E-1
1,767078E-1
1,903287E-1
1,987608E-1
2,123817E-1
2,162734E-1
2,153005E-1
2,295700E-1
2,363805E-1
2,464340E-1
2,542174E-1
2,581091E-1
2,603793E-1
2,681627E-1
2,840538E-1
2,954046E-1
2,967018E-1
2,937830E-1
3,028637E-1
3,216735E-1
3,216735E-1
3,249166E-1
3,304298E-1
3,365917E-1
3,434022E-1
3,596176E-1
3,602662E-1
3,625363E-1
3,625363E-1
3,638336E-1
3,829678E-1
3,826435E-1
3,829678E-1
3,852379E-1
3,930213E-1
3,965887E-1
4,076152E-1
4,027506E-1
4,017776E-1
4,111826E-1
4,131284E-1
4,196146E-1
4,176687E-1
4,153986E-1
4,173444E-1
4,270737E-1
4,254521E-1
4,293438E-1
4,261007E-1
4,261007E-1
4,322626E-1
4,290195E-1
4,348571E-1
4,403703E-1
4,387488E-1
4,316140E-1
4,361543E-1
4,361543E-1
4,332355E-1
4,423161E-1
4,319383E-1
4,325869E-1
4,445863E-1
4,488023E-1
4,364786E-1
4,306411E-1
4,397217E-1
4,335598E-1
4,387488E-1
4,377758E-1
4,325869E-1
4,319383E-1
4,273980E-1
4,377758E-1
4,273980E-1
4,257764E-1
4,270737E-1
4,215604E-1
4,303167E-1
4,309654E-1
4,228577E-1
4,222090E-1
4,179930E-1
4,277223E-1
4,296681E-1
4,215604E-1
4,202632E-1
4,215604E-1
4,277223E-1
4,273980E-1
4,150743E-1
4,095610E-1
4,092367E-1
4,186417E-1
4,176687E-1
4,150743E-1
4,108583E-1
4,001561E-1
4,082638E-1
4,069666E-1
4,131284E-1
4,027506E-1
3,975616E-1
4,014533E-1
3,995075E-1
3,988589E-1
3,998318E-1
3,936699E-1
3,943185E-1
3,881567E-1
3,881567E-1
3,985345E-1
3,923727E-1
3,800490E-1
3,748601E-1
3,842650E-1
3,865351E-1
3,777788E-1
3,693468E-1
3,699954E-1
3,732385E-1
3,761573E-1
3,748601E-1
3,554016E-1
3,618877E-1
3,690225E-1
3,680496E-1
3,644822E-1
3,550773E-1
3,466453E-1
3,547530E-1
3,631850E-1
3,670767E-1
3,459966E-1
3,456723E-1
3,463209E-1
3,502126E-1
3,528071E-1
3,528071E-1
3,398348E-1
3,414563E-1
3,378889E-1
3,421049E-1
3,450237E-1
3,359431E-1
3,385375E-1
3,356188E-1
3,314028E-1
3,343215E-1
3,294569E-1
3,314028E-1
3,255652E-1
3,281597E-1
3,320514E-1
3,281597E-1
3,223221E-1
3,203763E-1
3,168089E-1
3,239437E-1
3,174575E-1
3,200520E-1
3,116200E-1
3,171332E-1
3,216735E-1
3,219978E-1
3,158360E-1
3,087012E-1
3,090255E-1
3,035123E-1
3,080526E-1
3,051338E-1
3,028637E-1
3,022150E-1
3,064310E-1
3,112957E-1
3,002692E-1
2,892427E-1
2,921615E-1
2,911886E-1
2,911886E-1
2,921615E-1
2,895670E-1
2,885941E-1
2,850267E-1
2,798378E-1
2,843781E-1
2,769190E-1
2,704328E-1
2,694599E-1
2,749732E-1
2,740002E-1
2,642710E-1
2,636224E-1
2,597307E-1
2,574605E-1
2,603793E-1
2,558390E-1
2,438396E-1
2,548661E-1
2,441639E-1
2,415694E-1
2,428667E-1
2,487042E-1
2,399479E-1
2,328131E-1
2,243811E-1
2,415694E-1
2,298943E-1
2,237325E-1
2,175706E-1
2,159491E-1
2,162734E-1
2,217866E-1
2,195165E-1
2,065441E-1
2,042740E-1
2,123817E-1
2,091386E-1
2,065441E-1
1,948691E-1
1,893558E-1
1,903287E-1
2,007066E-1
1,919503E-1
1,880586E-1
1,831940E-1
1,783293E-1
1,825454E-1
1,776807E-1
1,640598E-1
1,702216E-1
1,653570E-1
1,721675E-1
1,663299E-1
1,491416E-1
1,517361E-1
1,488173E-1
1,468715E-1
1,488173E-1
1,426555E-1
1,410339E-1
1,287102E-1
1,345478E-1
1,335748E-1
1,313047E-1
1,283859E-1
1,186567E-1
1,202782E-1
1,206025E-1
1,248185E-1
1,183323E-1
1,183323E-1
1,063329E-1
1,089274E-1
1,073059E-1
1,105490E-1
1,082788E-1
1,073059E-1
1,053600E-1
1,027656E-1
1,099003E-1
9,854955E-2
9,141477E-2
1,027656E-1
9,984678E-2
1,008197E-1
9,919817E-2
9,076616E-2
8,914462E-2
9,238770E-2
9,887386E-2
9,336062E-2
7,909107E-2
8,525292E-2
8,363138E-2
8,882031E-2
8,979323E-2
7,909107E-2
7,617229E-2
7,292921E-2
8,200984E-2
7,909107E-2
7,195629E-2
7,001044E-2
6,838890E-2
6,709167E-2
7,195629E-2
6,968613E-2
5,930827E-2
5,541658E-2
5,444365E-2
5,930827E-2
6,028120E-2
5,833535E-2
4,309287E-2
5,055195E-2
4,049840E-2
4,536302E-2
4,406579E-2
3,757963E-2
3,336362E-2
2,817469E-2
3,693101E-2
3,466086E-2
3,141778E-2
1,455375E-2
1,714822E-2
2,363438E-2
2,233715E-2
1,422945E-2
5,148820E-3
4,175896E-3
6,770361E-3
1,520237E-2
3,527280E-3
-8,147812E-3
-1,009366E-2
-1,528259E-2
-3,931807E-3
-4,904731E-3
-1,528259E-2
-2,014721E-2
-2,403891E-2
-2,371460E-2
-2,825491E-2
-4,317309E-2
-4,057862E-2
-4,057862E-2
-3,506538E-2
-4,771340E-2
-5,095648E-2
-6,684758E-2
-5,711833E-2
-5,971280E-2
-6,522604E-2
-7,073927E-2
-7,268512E-2
-7,398236E-2
-8,079283E-2
-7,495528E-2
-8,663037E-2
-8,565745E-2
-9,117068E-2
-9,895408E-2
-1,015485E-1
-9,603531E-2
-1,002513E-1
-1,073861E-1
-1,128993E-1
-1,096562E-1
-1,128993E-1
-1,206827E-1
-1,171153E-1
-1,326821E-1
-1,271689E-1
-1,261960E-1
-1,265203E-1
-1,372224E-1
-1,437086E-1
-1,427357E-1
-1,427357E-1
-1,307363E-1
-1,466274E-1
-1,570052E-1
-1,634914E-1
-1,544108E-1
-1,514920E-1
-1,615455E-1
-1,693289E-1
-1,693289E-1
-1,696532E-1
-1,712748E-1
-1,767880E-1
-1,813283E-1
-1,871659E-1
-1,839228E-1
-1,868416E-1
-1,881388E-1
-1,943007E-1
-1,975437E-1
-2,004625E-1
-2,079216E-1
-2,011111E-1
-2,108404E-1
-2,140835E-1
-2,176508E-1
-2,202453E-1
-2,257585E-1
-2,231641E-1
-2,325690E-1
-2,374336E-1
-2,364607E-1
-2,461900E-1
-2,377579E-1
-2,358121E-1
-2,520275E-1
-2,552706E-1
-2,568921E-1
-2,504060E-1
-2,497573E-1
-2,637026E-1
-2,659727E-1
-2,666214E-1
-2,617567E-1
-2,565678E-1
-2,669457E-1
-2,812152E-1
-2,779721E-1
-2,821882E-1
-2,757020E-1
-2,818638E-1
-2,912688E-1
-2,954848E-1
-2,877014E-1
-2,889986E-1
-2,886743E-1
-2,958091E-1
-3,042411E-1
-3,045654E-1
-2,945119E-1
-2,993765E-1
-3,052140E-1
-3,110516E-1
-3,097543E-1
-3,055383E-1
-3,078085E-1
-3,078085E-1
-3,142947E-1
-3,110516E-1
-3,181863E-1
-3,126731E-1
-3,100786E-1
-3,155919E-1
-3,159162E-1
-3,243482E-1
-3,220780E-1
-3,165648E-1
-3,243482E-1
-3,259697E-1
-3,301857E-1
-3,272670E-1
-3,233753E-1
-3,194836E-1
-3,285642E-1
-3,350504E-1
-3,356990E-1
-3,311587E-1
-3,311587E-1
-3,272670E-1
-3,412122E-1
-3,369962E-1
-3,350504E-1
-3,347261E-1
-3,402393E-1
-3,431581E-1
-3,483470E-1
-3,447796E-1
-3,376448E-1
-3,421851E-1
-3,454282E-1
-3,532116E-1
-3,512658E-1
-3,454282E-1
-3,493199E-1
-3,639138E-1
-3,571033E-1
-3,532116E-1
-3,538602E-1
-3,574276E-1
-3,626166E-1
-3,674812E-1
-3,697513E-1
-3,642381E-1
-3,658596E-1
-3,697513E-1
-3,713729E-1
-3,762375E-1
-3,749403E-1
-3,765618E-1
-3,791563E-1
-3,804535E-1
-3,853181E-1
-3,879126E-1
-3,875883E-1
-3,798049E-1
-3,882369E-1
-3,905071E-1
-3,973175E-1
-4,028308E-1
-3,921286E-1
-3,960203E-1
-4,089926E-1
-4,080197E-1
-4,119114E-1
-4,063981E-1
-4,038037E-1
-4,148302E-1
-4,200191E-1
-4,190462E-1
-4,183975E-1
-4,125600E-1
-4,222892E-1
-4,290997E-1
-4,290997E-1
-4,245594E-1
-4,209920E-1
-4,294240E-1
-4,368831E-1
-4,378560E-1
-4,329914E-1
-4,303969E-1
-4,278025E-1
-4,352616E-1
-4,368831E-1
-4,368831E-1
-4,349373E-1
-4,287754E-1
-4,355859E-1
-4,352616E-1
-4,336400E-1
-4,278025E-1
-4,245594E-1
-4,271539E-1
-4,313699E-1
-4,303969E-1
-4,252080E-1
-4,274782E-1
-4,200191E-1
-4,226136E-1
-4,239108E-1
-4,222892E-1
-4,203434E-1
-4,083440E-1
-4,099655E-1
-4,106142E-1
-4,096412E-1
-4,038037E-1
-3,947231E-1
-3,947231E-1
-3,943988E-1
-4,021821E-1
-3,892098E-1
-3,820750E-1
-3,707243E-1
-3,739673E-1
-3,746160E-1
-3,736430E-1
-3,661839E-1
-3,509415E-1
-3,486713E-1
-3,606707E-1
-3,457525E-1
-3,418608E-1
-3,311587E-1
-3,292128E-1
-3,272670E-1
-3,301857E-1
-3,178620E-1
-3,142947E-1
-3,061869E-1
-3,035925E-1
-3,087814E-1
-2,880257E-1
-2,786208E-1
-2,766749E-1
-2,760263E-1
-2,698644E-1
-2,607838E-1
-2,491087E-1
-2,452170E-1
-2,364607E-1
-2,283530E-1
-2,153807E-1
-2,108404E-1
-1,994896E-1
-1,943007E-1
-1,910576E-1
-1,848957E-1
-1,686803E-1
-1,621942E-1
-1,527892E-1
-1,495461E-1
-1,424114E-1
-1,339794E-1
-1,248987E-1
-1,109535E-1
-1,028458E-1
-9,733254E-2
-9,019776E-2
-7,917128E-2
-6,814481E-2
-6,003711E-2
-4,933494E-2
-4,447032E-2
-4,252447E-2
-1,787705E-2
-7,174888E-3
-6,887257E-4
-3,283190E-3
1,422945E-2
2,849900E-2
4,406579E-2
4,795749E-2
4,730887E-2
5,768673E-2
7,065906E-2
8,265846E-2
8,719877E-2
8,849600E-2
1,004954E-1
1,099003E-1
1,218997E-1
1,361693E-1
1,361693E-1
1,423311E-1
1,507632E-1
1,669786E-1
1,698973E-1
1,796266E-1
1,822210E-1
1,968149E-1
2,052469E-1
2,169220E-1
2,178949E-1
2,198408E-1
2,337860E-1
2,389750E-1
2,522716E-1
2,571362E-1
2,574605E-1
2,678384E-1
2,736759E-1
2,814593E-1
2,908643E-1
2,885941E-1
2,957289E-1
3,048095E-1
3,109714E-1
3,171332E-1
3,190791E-1
3,213492E-1
3,252409E-1
3,297812E-1
3,375646E-1
3,495640E-1
3,502126E-1
3,440508E-1
3,443751E-1
3,618877E-1
3,732385E-1
3,628607E-1
3,654551E-1
3,693468E-1
3,781031E-1
3,816705E-1
3,842650E-1
3,806976E-1
3,794004E-1
3,959401E-1
4,001561E-1
3,995075E-1
3,868595E-1
3,946429E-1
3,959401E-1
4,098853E-1
4,082638E-1
4,072909E-1
4,063179E-1
4,066423E-1
4,186417E-1
4,137770E-1
4,176687E-1
4,141013E-1
4,160472E-1
4,189660E-1
4,225333E-1
4,248035E-1
4,238306E-1
4,257764E-1
4,225333E-1
4,277223E-1
4,325869E-1
4,332355E-1
4,309654E-1
4,248035E-1
4,277223E-1
4,374515E-1
4,403703E-1
4,280466E-1
4,296681E-1
4,290195E-1
4,338841E-1
4,371272E-1
4,303167E-1
4,316140E-1
4,322626E-1
4,358300E-1
4,455592E-1
4,387488E-1
4,254521E-1
4,332355E-1
4,316140E-1
4,423161E-1
4,345327E-1
4,290195E-1
4,296681E-1
4,283709E-1
4,381001E-1
4,332355E-1
4,283709E-1
4,225333E-1
4,176687E-1
4,290195E-1
4,283709E-1
4,196146E-1
4,137770E-1
4,205875E-1
4,228577E-1
4,134527E-1
4,115069E-1
4,072909E-1
4,128041E-1
4,102096E-1
4,085881E-1
3,988589E-1
4,063179E-1
4,043721E-1
4,040478E-1
3,975616E-1
4,059936E-1
3,975616E-1
3,930213E-1
3,913998E-1
3,897782E-1
4,001561E-1
3,930213E-1
3,868595E-1
3,849136E-1
3,826435E-1
3,849136E-1
3,852379E-1
3,768059E-1
3,781031E-1
3,690225E-1
3,742114E-1
3,855622E-1
3,735628E-1
3,661037E-1
3,618877E-1
3,667524E-1
3,758330E-1
3,589690E-1
3,576717E-1
3,596176E-1
3,628607E-1
3,654551E-1
3,592933E-1
3,502126E-1
3,472939E-1
3,450237E-1
3,472939E-1
3,469696E-1
3,401591E-1
3,408077E-1
3,395105E-1
3,382132E-1
3,434022E-1
3,323757E-1
3,284840E-1
3,265381E-1
3,281597E-1
3,242680E-1
3,281597E-1
3,229708E-1
3,239437E-1
3,213492E-1
3,226465E-1
3,226465E-1
3,252409E-1
3,181061E-1
3,103227E-1
3,187548E-1
3,232951E-1
3,181061E-1
3,151874E-1
3,109714E-1
3,109714E-1
3,119443E-1
3,132415E-1
3,112957E-1
3,025393E-1
3,044852E-1
3,012421E-1
3,080526E-1
3,041609E-1
2,902156E-1
2,908643E-1
2,915129E-1
3,015664E-1
2,989720E-1
2,801621E-1
2,765947E-1
2,824322E-1
2,824322E-1
2,821079E-1
2,785405E-1
2,694599E-1
2,752975E-1
2,772433E-1
2,782162E-1
2,678384E-1
2,671898E-1
2,626495E-1
2,626495E-1
2,597307E-1
2,555147E-1
2,551904E-1
2,538931E-1
2,516230E-1
2,509744E-1
2,555147E-1
2,474070E-1
2,409208E-1
2,409208E-1
2,334617E-1
2,376777E-1
2,402722E-1
2,357319E-1
2,324888E-1
2,208137E-1
2,341103E-1
2,308673E-1
2,247054E-1
2,175706E-1
2,097872E-1
2,198408E-1
2,211380E-1
2,104358E-1
2,013552E-1
1,981121E-1
2,029768E-1
1,977878E-1
2,029768E-1
1,922746E-1
1,844912E-1
1,864370E-1
1,867614E-1
1,877343E-1
1,763835E-1
1,737890E-1
1,705460E-1
1,721675E-1
1,695730E-1
1,708703E-1
1,650327E-1
1,630869E-1
1,566007E-1
1,582222E-1
1,520604E-1
1,523847E-1
1,394124E-1
1,377908E-1
1,416825E-1
1,384394E-1
1,342234E-1
1,322776E-1
1,280616E-1
1,241699E-1
1,238456E-1
1,254671E-1
1,183323E-1
1,111976E-1
1,154136E-1
1,099003E-1
1,160622E-1
1,124948E-1
9,854955E-2
1,056843E-1
1,079545E-1
1,027656E-1
1,030899E-1
1,011440E-1
1,008197E-1
9,660370E-2
1,047114E-1
1,063329E-1
9,400924E-2
1,027656E-1
9,627940E-2
1,004954E-1
9,919817E-2
9,400924E-2
9,433355E-2
9,757663E-2
9,530647E-2
9,563078E-2
9,303631E-2
8,784739E-2
9,011754E-2
9,563078E-2
9,368493E-2
9,141477E-2
8,492861E-2
8,622584E-2
8,622584E-2
8,557723E-2
8,622584E-2
8,103691E-2
8,265846E-2
7,779383E-2
7,909107E-2
8,006399E-2
7,390214E-2
7,455075E-2
6,514582E-2
6,676736E-2
7,617229E-2
6,903752E-2
6,190274E-2
5,801104E-2
5,703812E-2
5,638950E-2
5,282211E-2
4,828180E-2
4,179564E-2
3,887686E-2
4,828180E-2
4,471441E-2
3,855255E-2
2,849900E-2
2,785039E-2
2,687746E-2
3,206639E-2
3,044485E-2
1,779684E-2
1,293221E-2
1,455375E-2
1,617530E-2
1,033775E-2
3,851588E-3
4,500204E-3
2,230047E-3
1,195929E-2
2,554355E-3
-8,472120E-3
-1,366105E-2
-1,463397E-2
-1,917429E-2
-1,690413E-2
-1,593121E-2
-2,079583E-2
-2,825491E-2
-2,728199E-2
-3,538969E-2
-3,571400E-2
-4,025431E-2
-4,414601E-2
-5,387525E-2
-5,095648E-2
-4,868632E-2
-5,646972E-2
-6,684758E-2
-7,463097E-2
-7,592820E-2
-7,009066E-2
-7,592820E-2
-8,046852E-2
-9,506238E-2
-9,668392E-2
-9,311653E-2
-9,798115E-2
-1,070618E-1
-1,080347E-1
-1,190612E-1
-1,203584E-1
-1,132236E-1
-1,206827E-1
-1,368981E-1
-1,401412E-1
-1,398169E-1
-1,401412E-1
-1,420871E-1
-1,540865E-1
-1,599240E-1
-1,583025E-1
-1,595997E-1
-1,599240E-1
-1,680317E-1
-1,690046E-1
-1,732206E-1
-1,832742E-1
-1,816526E-1
-1,790582E-1
-1,874902E-1
-1,904090E-1
-1,878145E-1
-1,946250E-1
-1,933277E-1
-1,994896E-1
-1,985167E-1
-2,079216E-1
-2,063001E-1
-2,024084E-1
-2,033813E-1
-2,140835E-1
-2,208939E-1
-2,221912E-1
-2,182995E-1
-2,179751E-1
-2,234884E-1
-2,345149E-1
-2,351635E-1
-2,260829E-1
-2,293259E-1
-2,380823E-1
-2,461900E-1
-2,497573E-1
-2,461900E-1
-2,448927E-1
-2,484601E-1
-2,607838E-1
-2,546220E-1
-2,539733E-1
-2,484601E-1
-2,568921E-1
-2,640269E-1
-2,646755E-1
-2,630540E-1
-2,591623E-1
-2,575407E-1
-2,685672E-1
-2,701888E-1
-2,714860E-1
-2,734318E-1
-2,685672E-1
-2,763506E-1
-2,782965E-1
-2,760263E-1
-2,760263E-1
-2,782965E-1
-2,818638E-1
-2,886743E-1
-2,909445E-1
-2,902959E-1
-2,928903E-1
-2,802423E-1
-2,899715E-1
-2,984036E-1
-2,980792E-1
-2,961334E-1
-3,003494E-1
-2,928903E-1
-3,032682E-1
-3,045654E-1
-3,074842E-1
-2,997008E-1
-2,990522E-1
-3,087814E-1
-3,126731E-1
-3,123488E-1
-3,107273E-1
-3,055383E-1
-3,123488E-1
-3,204565E-1
-3,201322E-1
-3,162405E-1
-3,091057E-1
-3,152676E-1
-3,165648E-1
-3,266184E-1
-3,243482E-1
-3,191593E-1
-3,236996E-1
-3,275913E-1
-3,292128E-1
-3,311587E-1
-3,282399E-1
-3,301857E-1
-3,301857E-1
-3,366719E-1
-3,376448E-1
-3,373205E-1
-3,340774E-1
-3,363476E-1
-3,392664E-1
-3,457525E-1
-3,431581E-1
-3,412122E-1
-3,506172E-1
-3,454282E-1
-3,509415E-1
-3,593735E-1
-3,535359E-1
-3,509415E-1
-3,577519E-1
-3,642381E-1
-3,678055E-1
-3,785077E-1
-3,710486E-1
-3,616436E-1
-3,746160E-1
-3,781833E-1
-3,820750E-1
-3,794806E-1
-3,752646E-1
-3,823994E-1
-3,869397E-1
-3,908314E-1
-3,833723E-1
-3,856424E-1
-3,869397E-1
-3,921286E-1
-3,943988E-1
-3,989391E-1
-3,931015E-1
-3,992634E-1
-3,963446E-1
-4,080197E-1
-4,051009E-1
-4,031551E-1
-4,115871E-1
-4,115871E-1
-4,183975E-1
-4,200191E-1
-4,154788E-1
-4,135329E-1
-4,235865E-1
-4,255323E-1
-4,255323E-1
-4,294240E-1
-4,255323E-1
-4,310456E-1
-4,271539E-1
-4,333157E-1
-4,378560E-1
-4,294240E-1
-4,300726E-1
-4,271539E-1
-4,307213E-1
-4,359102E-1
-4,404505E-1
-4,310456E-1
-4,297483E-1
-4,274782E-1
-4,362345E-1
-4,310456E-1
-4,258566E-1
-4,320185E-1
-4,255323E-1
-4,235865E-1
-4,352616E-1
-4,265053E-1
-4,096412E-1
-4,073711E-1
-4,219649E-1
-4,177489E-1
-4,102898E-1
-4,021821E-1
-3,931015E-1
-3,973175E-1
-3,992634E-1
-3,888855E-1
-3,807778E-1
-3,723458E-1
-3,791563E-1
-3,733187E-1
-3,661839E-1
-3,600221E-1
-3,535359E-1
-3,506172E-1
-3,486713E-1
-3,470498E-1
-3,412122E-1
-3,314830E-1
-3,321316E-1
-3,168891E-1
-3,139703E-1
-3,181863E-1
-3,078085E-1
-2,883500E-1
-2,902959E-1
-2,909445E-1
-2,805666E-1
-2,740804E-1
-2,662971E-1
-2,500817E-1
-2,504060E-1
-2,445684E-1
-2,348392E-1
-2,199210E-1
-2,066244E-1
-2,024084E-1
-2,037056E-1
-1,874902E-1
-1,745179E-1
-1,634914E-1
-1,589511E-1
-1,537621E-1
-1,385197E-1
-1,255473E-1
-1,128993E-1
-1,041430E-1
-1,015485E-1
-9,019776E-2
-7,527959E-2
-6,587465E-2
-6,003711E-2
-5,484818E-2
-4,576755E-2
-2,987645E-2
-1,690413E-2
-1,528259E-2
-5,877655E-3
-1,013034E-3
1,844545E-2
2,266146E-2
3,141778E-2
4,244425E-2
4,925472E-2
6,190274E-2
7,357783E-2
7,584799E-2
8,687446E-2
9,336062E-2
1,024412E-1
1,079545E-1
1,193053E-1
1,397367E-1
1,446013E-1
1,449256E-1
1,491416E-1
1,562764E-1
1,737890E-1
1,828697E-1
1,906531E-1
1,887072E-1
1,984364E-1
2,185435E-1
2,227596E-1
2,272999E-1
2,282728E-1
2,328131E-1
2,461097E-1
2,675141E-1
2,616765E-1
2,642710E-1
2,756218E-1
2,801621E-1
2,921615E-1
2,921615E-1
2,931344E-1
3,005935E-1
3,103227E-1
3,223221E-1
3,229708E-1
3,265381E-1
3,249166E-1
3,320514E-1
3,417806E-1
3,446994E-1
3,502126E-1
3,450237E-1
3,521585E-1
3,573474E-1
3,605905E-1
3,680496E-1
3,628607E-1
3,618877E-1
3,742114E-1
3,784274E-1
3,725899E-1
3,787518E-1
3,803733E-1
3,862108E-1
3,878324E-1
3,949672E-1
3,913998E-1
3,959401E-1
3,913998E-1
3,995075E-1
4,001561E-1
4,063179E-1
4,111826E-1
4,056693E-1
4,040478E-1
4,098853E-1
4,170201E-1
4,076152E-1
4,017776E-1
4,157229E-1
4,128041E-1
4,176687E-1
4,144256E-1
4,124798E-1
4,066423E-1
4,166958E-1
4,254521E-1
4,160472E-1
4,033992E-1
4,089124E-1
4,124798E-1
4,189660E-1
4,215604E-1
4,056693E-1
4,115069E-1
4,111826E-1
4,128041E-1
4,147500E-1
4,157229E-1
4,069666E-1
4,108583E-1
4,102096E-1
4,092367E-1
4,037235E-1
4,021019E-1
4,098853E-1
4,043721E-1
4,059936E-1
4,024262E-1
3,988589E-1
4,008047E-1
3,975616E-1
4,037235E-1
3,969130E-1
3,965887E-1
3,936699E-1
3,888053E-1
3,855622E-1
3,982102E-1
3,920484E-1
3,806976E-1
3,800490E-1
3,771302E-1
3,855622E-1
3,794004E-1
3,725899E-1
3,693468E-1
3,797247E-1
3,648065E-1
3,758330E-1
3,725899E-1
3,563745E-1
3,563745E-1
3,599419E-1
3,625363E-1
3,686982E-1
3,511856E-1
3,521585E-1
3,469696E-1
3,622120E-1
3,541043E-1
3,391862E-1
3,440508E-1
3,408077E-1
3,446994E-1
3,472939E-1
3,330243E-1
3,336729E-1
3,271868E-1
3,304298E-1
3,310785E-1
3,278354E-1
3,190791E-1
3,255652E-1
3,245923E-1
3,249166E-1
3,194034E-1
3,161603E-1
3,161603E-1
3,171332E-1
3,145387E-1
3,151874E-1
3,184304E-1
3,125929E-1
3,054581E-1
3,087012E-1
3,151874E-1
3,148631E-1
3,116200E-1
3,025393E-1
3,035123E-1
3,054581E-1
3,038366E-1
3,051338E-1
2,921615E-1
2,963775E-1
3,009178E-1
3,096741E-1
2,979990E-1
2,934587E-1
2,905399E-1
2,979990E-1
3,005935E-1
2,889184E-1
2,746489E-1
2,821079E-1
2,898913E-1
2,895670E-1
2,937830E-1
2,769190E-1
2,717301E-1
2,740002E-1
2,778919E-1
2,791892E-1
2,678384E-1
2,642710E-1
2,620008E-1
2,603793E-1
2,684870E-1
2,535688E-1
2,590821E-1
2,574605E-1
2,525959E-1
2,470827E-1
2,422180E-1
2,415694E-1
2,457854E-1
2,347590E-1
2,367048E-1
2,490285E-1
2,367048E-1
2,318402E-1
2,331374E-1
2,263269E-1
2,354076E-1
2,269756E-1
2,237325E-1
2,214623E-1
2,188679E-1
2,211380E-1
2,221109E-1
2,114088E-1
2,120574E-1
2,110845E-1
2,153005E-1
2,130303E-1
2,003823E-1
1,990851E-1
2,003823E-1
2,036254E-1
2,062198E-1
1,942204E-1
1,844912E-1
1,896801E-1
1,890315E-1
1,922746E-1
1,909774E-1
1,757349E-1
1,754106E-1
1,760592E-1
1,698973E-1
1,747620E-1
1,692487E-1
1,595195E-1
1,604924E-1
1,666543E-1
1,546549E-1
1,458985E-1
1,455742E-1
1,465472E-1
1,458985E-1
1,342234E-1
1,329262E-1
1,329262E-1
1,329262E-1
1,306561E-1
1,225484E-1
1,290345E-1
1,225484E-1
1,173594E-1
1,128191E-1
1,163865E-1
1,183323E-1
1,076302E-1
1,047114E-1
9,465786E-2
1,069816E-1
1,017926E-1
1,147650E-1
1,017926E-1
8,784739E-2
9,595509E-2
1,017926E-1
1,021169E-1
9,757663E-2
9,206339E-2
9,725232E-2
1,050357E-1
1,069816E-1
9,530647E-2
8,946893E-2
8,979323E-2
9,303631E-2
9,660370E-2
9,822524E-2
8,719877E-2
8,946893E-2
9,238770E-2
9,854955E-2
9,368493E-2
8,525292E-2
8,655015E-2
8,395569E-2
8,525292E-2
8,946893E-2
8,265846E-2
8,103691E-2
7,876676E-2
7,844245E-2
8,136122E-2
7,357783E-2
6,547013E-2
6,709167E-2
6,676736E-2
6,514582E-2
6,222705E-2
5,833535E-2
5,314642E-2
5,055195E-2
4,698456E-2
5,217349E-2
4,698456E-2
3,790394E-2
2,817469E-2
2,525592E-2
3,303932E-2
3,012054E-2
2,233715E-2
1,974268E-2
1,714822E-2
1,714822E-2
1,714822E-2
1,844545E-2
6,770361E-3
1,257123E-3
9,328148E-4
4,824512E-3
1,033775E-2
-7,174888E-3
-3,607499E-3
-7,823504E-3
-6,887257E-4
-1,661650E-3
-1,722844E-2
-2,047152E-2
-1,722844E-2
-1,333674E-2
-2,047152E-2
-2,857922E-2
-3,279523E-2
-3,506538E-2
-3,409246E-2
-3,279523E-2
-3,830846E-2
-4,187585E-2
-4,609186E-2
-5,387525E-2
-5,549679E-2
-5,938849E-2
-5,938849E-2
-6,587465E-2
-6,782050E-2
-7,463097E-2
-7,268512E-2
-7,690113E-2
-8,209006E-2
-9,246792E-2
-9,311653E-2
-9,311653E-2
-8,565745E-2
-1,015485E-1
-1,099806E-1
-1,145209E-1
-1,051159E-1
-1,119264E-1
-1,210070E-1
-1,261960E-1
-1,265203E-1
-1,236015E-1
-1,206827E-1
-1,388440E-1
-1,381954E-1
-1,466274E-1
-1,479246E-1
-1,414384E-1
-1,450058E-1
-1,589511E-1
-1,592754E-1
-1,641400E-1
-1,644643E-1
-1,699776E-1
-1,761394E-1
-1,858686E-1
-1,861930E-1
-1,813283E-1
-1,930034E-1
-1,943007E-1
-1,991653E-1
-2,024084E-1
-2,069487E-1
-2,111647E-1
-2,199210E-1
-2,260829E-1
-2,283530E-1
-2,296502E-1
-2,302989E-1
-2,364607E-1
-2,413253E-1
-2,461900E-1
-2,422983E-1
-2,497573E-1
-2,510546E-1
-2,578650E-1
-2,617567E-1
-2,643512E-1
-2,682429E-1
-2,705131E-1
-2,653241E-1
-2,682429E-1
-2,659727E-1
-2,763506E-1
-2,769992E-1
-2,779721E-1
-2,841340E-1
-2,922417E-1
-2,915931E-1
-2,818638E-1
-2,854312E-1
-2,860798E-1
-3,035925E-1
-2,984036E-1
-2,971063E-1
-2,922417E-1
-2,984036E-1
-3,100786E-1
-3,055383E-1
-3,126731E-1
-3,016466E-1
-3,078085E-1
-3,165648E-1
-3,168891E-1
-3,188350E-1
-3,152676E-1
-3,178620E-1
-3,211051E-1
-3,214294E-1
-3,285642E-1
-3,269427E-1
-3,253211E-1
-3,282399E-1
-3,318073E-1
-3,327802E-1
-3,327802E-1
-3,363476E-1
-3,340774E-1
-3,334288E-1
-3,389421E-1
-3,447796E-1
-3,337531E-1
-3,363476E-1
-3,480227E-1
-3,373205E-1
-3,457525E-1
-3,502929E-1
-3,447796E-1
-3,412122E-1
-3,470498E-1
-3,622922E-1
-3,545089E-1
-3,467255E-1
-3,415365E-1
-3,464012E-1
-3,616436E-1
-3,558061E-1
-3,522387E-1
-3,538602E-1
-3,519144E-1
-3,600221E-1
-3,600221E-1
-3,512658E-1
-3,548332E-1
-3,538602E-1
-3,629409E-1
-3,600221E-1
-3,616436E-1
-3,532116E-1
-3,532116E-1
-3,629409E-1
-3,593735E-1
-3,613193E-1
-3,535359E-1
-3,567790E-1
-3,622922E-1
-3,613193E-1
-3,648867E-1
-3,600221E-1
-3,577519E-1
-3,600221E-1
-3,655353E-1
-3,606707E-1
-3,661839E-1
-3,681298E-1
-3,642381E-1
-3,642381E-1
-3,704000E-1
-3,742916E-1
-3,720215E-1
-3,700756E-1
-3,684541E-1
-3,726701E-1
-3,814264E-1
-3,836966E-1
-3,762375E-1
-3,775347E-1
-3,778590E-1
-3,882369E-1
-3,943988E-1
-3,817507E-1
-3,833723E-1
-3,866154E-1
-3,999120E-1
-3,947231E-1
-3,869397E-1
-3,901827E-1
-3,995877E-1
-4,044523E-1
-3,963446E-1
-3,979661E-1
-3,921286E-1
-3,992634E-1
-4,093169E-1
-4,073711E-1
-4,012092E-1
-3,969932E-1
-4,051009E-1
-4,102898E-1
-4,067225E-1
-4,086683E-1
-4,089926E-1
-4,051009E-1
-4,057495E-1
-4,141815E-1
-4,080197E-1
-4,041280E-1
-4,073711E-1
-4,076954E-1
-4,080197E-1
-4,089926E-1
-4,054252E-1
-4,063981E-1
-4,047766E-1
-4,067225E-1
-4,012092E-1
-4,028308E-1
-4,034794E-1
-3,898584E-1
-3,862910E-1
-3,960203E-1
-3,950474E-1
-3,866154E-1
-3,853181E-1
-3,729944E-1
-3,762375E-1
-3,775347E-1
-3,710486E-1
-3,622922E-1
-3,538602E-1
-3,535359E-1
-3,635895E-1
-3,596978E-1
-3,405636E-1
-3,376448E-1
-3,331045E-1
-3,386178E-1
-3,366719E-1
-3,292128E-1
-3,217537E-1
-3,181863E-1
-3,211051E-1
-3,178620E-1
-3,133217E-1
-2,990522E-1
-2,932146E-1
-2,948362E-1
-2,980792E-1
-2,841340E-1
-2,776478E-1
-2,776478E-1
-2,711617E-1
-2,649998E-1
-2,630540E-1
-2,542977E-1
-2,474872E-1
-2,358121E-1
-2,293259E-1
-2,221912E-1
-2,134348E-1
-2,043542E-1
-2,014354E-1
-1,904090E-1
-1,826256E-1
-1,793825E-1
-1,680317E-1
-1,589511E-1
-1,501948E-1
-1,466274E-1
-1,446815E-1
-1,248987E-1
-1,151695E-1
-1,073861E-1
-9,603531E-2
-9,895408E-2
-8,598175E-2
-7,073927E-2
-6,003711E-2
-6,425311E-2
-4,998356E-2
-4,803771E-2
-3,247092E-2
-1,755275E-2
-1,495828E-2
-1,366105E-2
-1,337342E-3
1,358083E-2
1,747253E-2
2,558023E-2
3,433655E-2
3,628240E-2
5,087626E-2
6,190274E-2
6,871321E-2
6,547013E-2
7,325352E-2
8,784739E-2
9,790094E-2
1,095760E-1
1,147650E-1
1,189810E-1
1,332505E-1
1,374665E-1
1,455742E-1
1,481687E-1
1,566007E-1
1,653570E-1
1,760592E-1
1,851398E-1
1,909774E-1
1,958420E-1
2,026525E-1
2,114088E-1
2,185435E-1
2,272999E-1
2,347590E-1
2,409208E-1
2,444882E-1
2,522716E-1
2,652439E-1
2,720544E-1
2,746489E-1
2,772433E-1
2,847024E-1
3,015664E-1
3,022150E-1
3,025393E-1
3,028637E-1
3,142144E-1
3,200520E-1
3,327000E-1
3,310785E-1
3,301055E-1
3,404834E-1
3,472939E-1
3,550773E-1
3,579960E-1
3,515099E-1
3,592933E-1
3,625363E-1
3,735628E-1
3,755087E-1
3,703197E-1
3,758330E-1
3,777788E-1
3,904268E-1
3,897782E-1
3,884810E-1
3,845893E-1
3,888053E-1
3,998318E-1
4,001561E-1
3,923727E-1
3,949672E-1
4,004804E-1
4,082638E-1
4,095610E-1
4,066423E-1
4,037235E-1
4,056693E-1
4,053450E-1
4,092367E-1
4,179930E-1
4,111826E-1
4,105339E-1
4,102096E-1
4,173444E-1
4,163715E-1
4,153986E-1
4,157229E-1
4,079395E-1
4,069666E-1
4,092367E-1
4,121555E-1
4,092367E-1
4,004804E-1
4,092367E-1
4,137770E-1
4,102096E-1
4,037235E-1
3,991832E-1
3,962644E-1
4,069666E-1
4,089124E-1
4,033992E-1
3,975616E-1
3,897782E-1
3,956158E-1
4,063179E-1
3,962644E-1
3,926970E-1
3,884810E-1
3,881567E-1
4,014533E-1
3,939942E-1
3,910755E-1
3,806976E-1
3,794004E-1
3,878324E-1
3,901025E-1
3,797247E-1
3,745357E-1
3,745357E-1
3,735628E-1
3,800490E-1
3,738871E-1
3,712927E-1
3,712927E-1
3,648065E-1
3,699954E-1
3,674010E-1
3,651308E-1
3,638336E-1
3,612391E-1
3,550773E-1
3,706441E-1
3,628607E-1
3,586447E-1
3,560502E-1
3,482668E-1
3,505369E-1
3,609148E-1
3,521585E-1
3,456723E-1
3,492397E-1
3,430779E-1
3,560502E-1
3,511856E-1
3,459966E-1
3,395105E-1
3,446994E-1
3,505369E-1
3,459966E-1
3,336729E-1
3,385375E-1
3,372403E-1
3,459966E-1
3,430779E-1
3,323757E-1
3,294569E-1
3,307542E-1
3,437265E-1
3,310785E-1
3,281597E-1
3,284840E-1
3,294569E-1
3,297812E-1
3,343215E-1
3,252409E-1
3,210249E-1
3,281597E-1
3,294569E-1
3,200520E-1
3,258895E-1
3,249166E-1
3,229708E-1
3,184304E-1
3,203763E-1
3,288083E-1
3,190791E-1
3,239437E-1
3,181061E-1
3,197277E-1
3,216735E-1
3,223221E-1
3,171332E-1
3,087012E-1
3,168089E-1
3,242680E-1
3,184304E-1
3,174575E-1
3,009178E-1
3,119443E-1
3,148631E-1
3,200520E-1
3,106471E-1
3,041609E-1
3,067554E-1
3,061067E-1
3,080526E-1
3,035123E-1
2,944316E-1
2,979990E-1
3,103227E-1
3,057824E-1
2,963775E-1
2,911886E-1
2,915129E-1
2,905399E-1
3,002692E-1
3,048095E-1
2,976747E-1
2,944316E-1
2,882698E-1
2,931344E-1
2,999449E-1
2,885941E-1
2,866483E-1
2,889184E-1
2,872969E-1
2,856753E-1
2,889184E-1
2,743245E-1
2,740002E-1
2,756218E-1
2,701085E-1
2,804864E-1
2,743245E-1
2,684870E-1
2,603793E-1
2,587578E-1
2,665411E-1
2,655682E-1
2,584334E-1
2,490285E-1
2,522716E-1
2,500014E-1
2,568119E-1
2,451368E-1
2,360562E-1
2,383263E-1
2,376777E-1
2,444882E-1
2,334617E-1
2,237325E-1
2,247054E-1
2,230839E-1
2,295700E-1
2,269756E-1
2,178949E-1
2,094629E-1
2,081657E-1
2,084900E-1
2,146519E-1
2,045983E-1
2,020038E-1
1,971392E-1
2,010309E-1
2,007066E-1
1,990851E-1
1,880586E-1
1,893558E-1
1,916260E-1
1,799509E-1
1,848155E-1
1,841669E-1
1,731404E-1
1,656813E-1
1,647084E-1
1,711946E-1
1,689244E-1
1,591952E-1
1,510875E-1
1,465472E-1
1,533576E-1
1,540062E-1
1,462228E-1
1,423311E-1
1,364936E-1
1,364936E-1
1,407096E-1
1,348721E-1
1,222240E-1
1,231970E-1
1,244942E-1
1,322776E-1
1,309804E-1
1,137920E-1
1,218997E-1
1,150893E-1
1,218997E-1
1,196296E-1
1,102246E-1
1,144406E-1
1,082788E-1
1,160622E-1
1,167108E-1
1,024412E-1
1,040628E-1
1,053600E-1
1,069816E-1
1,066573E-1
1,017926E-1
1,021169E-1
9,498216E-2
1,011440E-1
1,021169E-1
1,024412E-1
9,822524E-2
1,001711E-1
9,336062E-2
9,887386E-2
1,024412E-1
9,822524E-2
9,660370E-2
9,887386E-2
9,011754E-2
9,400924E-2
1,037385E-1
9,141477E-2
8,719877E-2
8,460430E-2
9,627940E-2
9,141477E-2
8,979323E-2
7,746953E-2
8,265846E-2
8,492861E-2
8,330707E-2
7,617229E-2
6,709167E-2
6,709167E-2
7,033475E-2
7,714522E-2
6,774028E-2
6,125412E-2
5,833535E-2
5,898396E-2
6,417289E-2
5,801104E-2
4,957903E-2
4,763318E-2
4,860611E-2
5,379503E-2
4,925472E-2
3,693101E-2
3,401224E-2
3,303932E-2
3,466086E-2
3,628240E-2
2,233715E-2
2,720177E-2
2,233715E-2
1,974268E-2
2,168853E-2
1,260791E-2
7,743285E-3
2,230047E-3
2,554355E-3
2,841986E-4
1,581431E-3
-6,201963E-3
-1,333674E-2
-1,917429E-2
-2,079583E-2
-1,593121E-2
-2,630907E-2
-3,247092E-2
-3,830846E-2
-4,576755E-2
-3,603831E-2
-4,252447E-2
-5,711833E-2
-6,392880E-2
-6,555034E-2
-5,971280E-2
-6,003711E-2
-7,009066E-2
-9,149499E-2
-8,273867E-2
-8,176575E-2
-8,209006E-2
-8,825191E-2
-1,015485E-1
-1,008999E-1
-1,008999E-1
-1,028458E-1
-1,044673E-1
-1,180883E-1
-1,236015E-1
-1,210070E-1
-1,197098E-1
-1,265203E-1
-1,359252E-1
-1,440329E-1
-1,385197E-1
-1,433843E-1
-1,394926E-1
-1,469517E-1
-1,531135E-1
-1,586268E-1
-1,576538E-1
-1,566809E-1
-1,586268E-1
-1,654372E-1
-1,699776E-1
-1,725720E-1
-1,767880E-1
-1,764637E-1
-1,735449E-1
-1,845714E-1
-1,878145E-1
-1,842471E-1
-1,891117E-1
-1,910576E-1
-1,939764E-1
-2,043542E-1
-2,004625E-1
-2,024084E-1
-2,004625E-1
-2,066244E-1
-2,182995E-1
-2,192724E-1
-2,150564E-1
-2,202453E-1
-2,195967E-1
-2,306232E-1
-2,374336E-1
-2,306232E-1
-2,267315E-1
-2,377579E-1
-2,426226E-1
-2,491087E-1
-2,478115E-1
-2,426226E-1
-2,452170E-1
-2,572164E-1
-2,611081E-1
-2,659727E-1
-2,594866E-1
-2,617567E-1
-2,734318E-1
-2,753777E-1
-2,789451E-1
-2,659727E-1
-2,695401E-1
-2,854312E-1
-2,909445E-1
-2,886743E-1
-2,841340E-1
-2,812152E-1
-2,967820E-1
-2,961334E-1
-2,938632E-1
-2,948362E-1
-2,993765E-1
-3,022953E-1
-3,048897E-1
-3,074842E-1
-3,081328E-1
-3,097543E-1
-3,117002E-1
-3,123488E-1
-3,120245E-1
-3,214294E-1
-3,162405E-1
-3,194836E-1
-3,181863E-1
-3,207808E-1
-3,311587E-1
-3,168891E-1
-3,191593E-1
-3,214294E-1
-3,305101E-1
-3,292128E-1
-3,305101E-1
-3,321316E-1
-3,227267E-1
-3,324559E-1
-3,421851E-1
-3,363476E-1
-3,324559E-1
-3,305101E-1
-3,334288E-1
-3,389421E-1
-3,441310E-1
-3,376448E-1
-3,344018E-1
-3,305101E-1
-3,392664E-1
-3,415365E-1
-3,451039E-1
-3,421851E-1
-3,386178E-1
-3,399150E-1
-3,405636E-1
-3,447796E-1
-3,353747E-1
-3,431581E-1
-3,489956E-1
-3,509415E-1
-3,444553E-1
-3,480227E-1
-3,496442E-1
-3,502929E-1
-3,574276E-1
-3,548332E-1
-3,558061E-1
-3,541845E-1
-3,551575E-1
-3,567790E-1
-3,629409E-1
-3,577519E-1
-3,622922E-1
-3,506172E-1
-3,603464E-1
-3,642381E-1
-3,700756E-1
-3,710486E-1
-3,619679E-1
-3,622922E-1
-3,720215E-1
-3,768861E-1
-3,788320E-1
-3,723458E-1
-3,691027E-1
-3,752646E-1
-3,801292E-1
-3,840209E-1
-3,888855E-1
-3,814264E-1
-3,866154E-1
-3,931015E-1
-3,914800E-1
-3,846695E-1
-3,892098E-1
-3,875883E-1
-4,047766E-1
-4,038037E-1
-3,973175E-1
-4,070468E-1
-3,986148E-1
-4,096412E-1
-4,119114E-1
-4,158031E-1
-4,125600E-1
-4,145059E-1
-4,158031E-1
-4,161274E-1
-4,206677E-1
-4,196948E-1
-4,248837E-1
-4,226136E-1
-4,203434E-1
-4,248837E-1
-4,226136E-1
-4,242351E-1
-4,232622E-1
-4,161274E-1
-4,265053E-1
-4,310456E-1
-4,274782E-1
-4,216406E-1
-4,209920E-1
-4,242351E-1
-4,300726E-1
-4,297483E-1
-4,232622E-1
-4,196948E-1
-4,193705E-1
-4,323428E-1
-4,255323E-1
-4,161274E-1
-4,154788E-1
-4,128843E-1
-4,219649E-1
-4,151545E-1
-4,177489E-1
-3,989391E-1
-4,002363E-1
-4,028308E-1
-4,008849E-1
-3,924529E-1
-3,882369E-1
-3,768861E-1
-3,814264E-1
-3,823994E-1
-3,710486E-1
-3,648867E-1
-3,632652E-1
-3,590492E-1
-3,548332E-1
-3,509415E-1
-3,496442E-1
-3,470498E-1
-3,314830E-1
-3,292128E-1
-3,324559E-1
-3,272670E-1
-3,211051E-1
-3,100786E-1
-3,091057E-1
-2,958091E-1
-3,009980E-1
-2,877014E-1
-2,851069E-1
-2,688915E-1
-2,630540E-1
-2,669457E-1
-2,578650E-1
-2,458656E-1
-2,264072E-1
-2,251099E-1
-2,299745E-1
-2,218668E-1
-2,069487E-1
-1,855443E-1
-1,852200E-1
-1,777609E-1
-1,735449E-1
-1,595997E-1
-1,440329E-1
-1,417627E-1
-1,378711E-1
-1,258717E-1
-1,145209E-1
-1,031701E-1
-9,246792E-2
-8,760330E-2
-7,754974E-2
-6,911773E-2
-5,776695E-2
-4,836202E-2
-4,349739E-2
-3,409246E-2
-2,566045E-2
-1,657982E-2
-7,174888E-3
9,040517E-3
1,520237E-2
1,682391E-2
2,395869E-2
3,368793E-2
4,374148E-2
5,509227E-2
5,541658E-2
6,319997E-2
7,455075E-2
8,719877E-2
9,400924E-2
1,011440E-1
1,060086E-1
1,124948E-1
1,270887E-1
1,335748E-1
1,397367E-1
1,400610E-1
1,510875E-1
1,650327E-1
1,750863E-1
1,848155E-1
1,773564E-1
1,903287E-1
1,951934E-1
2,120574E-1
2,178949E-1
2,094629E-1
2,234082E-1
2,263269E-1
2,373534E-1
2,464340E-1
2,451368E-1
2,464340E-1
2,574605E-1
2,616765E-1
2,743245E-1
2,752975E-1
2,811350E-1
2,811350E-1
2,947560E-1
2,973504E-1
3,041609E-1
3,061067E-1
3,119443E-1
3,151874E-1
3,245923E-1
3,294569E-1
3,336729E-1
3,323757E-1
3,349702E-1
3,281597E-1
3,443751E-1
3,541043E-1
3,515099E-1
3,482668E-1
3,485911E-1
3,557259E-1
3,635093E-1
3,531314E-1
3,544286E-1
3,596176E-1
3,683739E-1
3,719413E-1
3,729142E-1
3,596176E-1
3,690225E-1
3,719413E-1
3,768059E-1
3,829678E-1
3,751844E-1
3,748601E-1
3,803733E-1
3,849136E-1
3,839407E-1
3,832921E-1
3,816705E-1
3,826435E-1
3,901025E-1
3,865351E-1
3,878324E-1
3,888053E-1
3,862108E-1
3,888053E-1
3,904268E-1
3,888053E-1
3,888053E-1
3,959401E-1
3,920484E-1
3,842650E-1
3,910755E-1
3,913998E-1
3,943185E-1
3,855622E-1
3,865351E-1
3,939942E-1
3,920484E-1
3,939942E-1
3,826435E-1
3,842650E-1
3,852379E-1
3,813462E-1
3,774545E-1
3,768059E-1
3,751844E-1
3,819948E-1
3,865351E-1
3,781031E-1
3,745357E-1
3,690225E-1
3,758330E-1
3,761573E-1
3,748601E-1
3,638336E-1
3,664280E-1
3,664280E-1
3,755087E-1
3,755087E-1
3,589690E-1
3,589690E-1
3,622120E-1
3,602662E-1
3,667524E-1
3,599419E-1
3,560502E-1
3,560502E-1
3,677253E-1
3,644822E-1
3,550773E-1
3,502126E-1
3,482668E-1
3,566988E-1
3,560502E-1
3,583203E-1
3,579960E-1
3,566988E-1
3,511856E-1
3,521585E-1
3,485911E-1
3,547530E-1
3,528071E-1
3,489154E-1
3,430779E-1
3,537800E-1
3,515099E-1
3,401591E-1
3,440508E-1
3,417806E-1
3,421049E-1
3,508613E-1
3,430779E-1
3,258895E-1
3,388619E-1
3,356188E-1
3,352945E-1
3,352945E-1
3,245923E-1
3,262138E-1
3,275111E-1
3,391862E-1
3,317271E-1
3,255652E-1
3,229708E-1
3,252409E-1
3,297812E-1
3,301055E-1
3,158360E-1
3,203763E-1
3,219978E-1
3,262138E-1
3,236194E-1
3,135658E-1
3,103227E-1
3,138901E-1
3,083769E-1
3,119443E-1
3,125929E-1
3,044852E-1
3,067554E-1
3,074040E-1
3,057824E-1
3,028637E-1
3,061067E-1
3,035123E-1
3,018907E-1
3,018907E-1
3,015664E-1
3,025393E-1
2,967018E-1
3,015664E-1
2,957289E-1
3,022150E-1
3,090255E-1
2,976747E-1
2,905399E-1
2,915129E-1
2,941073E-1
2,999449E-1
2,911886E-1
2,847024E-1
2,850267E-1
2,830809E-1
2,928101E-1
2,895670E-1
2,752975E-1
2,808107E-1
2,759461E-1
2,798378E-1
2,840538E-1
2,769190E-1
2,759461E-1
2,697842E-1
2,804864E-1
2,730273E-1
2,707572E-1
2,671898E-1
2,665411E-1
2,652439E-1
2,613522E-1
2,645953E-1
2,564876E-1
2,620008E-1
2,555147E-1
2,558390E-1
2,529202E-1
2,509744E-1
2,454611E-1
2,396236E-1
2,435153E-1
2,461097E-1
2,405965E-1
2,383263E-1
2,276242E-1
2,266513E-1
2,295700E-1
2,285971E-1
2,253540E-1
2,178949E-1
2,191922E-1
2,146519E-1
2,182192E-1
2,136789E-1
2,052469E-1
1,987608E-1
2,127060E-1
2,071928E-1
2,058955E-1
1,900044E-1
1,922746E-1
1,938961E-1
1,880586E-1
1,919503E-1
1,818967E-1
1,809238E-1
1,754106E-1
1,825454E-1
1,825454E-1
1,666543E-1
1,650327E-1
1,621139E-1
1,663299E-1
1,634112E-1
1,572493E-1
1,497902E-1
1,523847E-1
1,514118E-1
1,491416E-1
1,407096E-1
1,377908E-1
1,439527E-1
1,355207E-1
1,338991E-1
1,335748E-1
1,358450E-1
1,254671E-1
1,228727E-1
1,241699E-1
1,235213E-1
1,257914E-1
1,222240E-1
1,248185E-1
1,199539E-1
1,212511E-1
1,235213E-1
1,144406E-1
1,128191E-1
1,111976E-1
1,209268E-1
1,277373E-1
1,167108E-1
1,082788E-1
1,115219E-1
1,154136E-1
1,176837E-1
1,167108E-1
1,105490E-1
1,115219E-1
1,144406E-1
1,089274E-1
1,157379E-1
1,050357E-1
1,050357E-1
1,108733E-1
1,063329E-1
1,027656E-1
9,854955E-2
9,498216E-2
8,719877E-2
9,952248E-2
9,336062E-2
8,525292E-2
8,492861E-2
8,298276E-2
8,038830E-2
8,006399E-2
7,746953E-2
7,325352E-2
7,163198E-2
6,806459E-2
6,417289E-2
6,319997E-2
6,222705E-2
6,125412E-2
5,736242E-2
5,509227E-2
5,898396E-2
5,963258E-2
5,152488E-2
3,693101E-2
4,114702E-2
4,179564E-2
4,990334E-2
4,244425E-2
3,530947E-2
2,331007E-2
3,336362E-2
3,725532E-2
3,271501E-2
2,136422E-2
1,455375E-2
1,098637E-2
2,233715E-2
1,585099E-2
9,689133E-3
3,527280E-3
4,824512E-3
1,001344E-2
5,473128E-3
-1,301243E-2
-8,472120E-3
-1,528259E-2
-1,593121E-2
-1,625551E-2
-1,528259E-2
-2,436322E-2
-2,760630E-2
-3,214661E-2
-3,668692E-2
-2,987645E-2
-4,025431E-2
-4,641617E-2
-5,128079E-2
-5,387525E-2
-5,063217E-2
-5,971280E-2
-6,263157E-2
-6,814481E-2
-6,652327E-2
-7,300943E-2
-6,749619E-2
-8,046852E-2
-8,954914E-2
-9,149499E-2
-8,209006E-2
-8,371160E-2
-9,895408E-2
-1,060889E-1
-1,086833E-1
-1,012242E-1
-1,112778E-1
-1,125750E-1
-1,274932E-1
-1,216556E-1
-1,261960E-1
-1,245744E-1
-1,239258E-1
-1,404655E-1
-1,433843E-1
-1,514920E-1
-1,476003E-1
-1,479246E-1
-1,550594E-1
-1,608969E-1
-1,605726E-1
-1,586268E-1
-1,657615E-1
-1,709505E-1
-1,816526E-1
-1,803554E-1
-1,751665E-1
-1,842471E-1
-1,930034E-1
-1,965708E-1
-1,975437E-1
-1,994896E-1
-1,994896E-1
-2,011111E-1
-2,131105E-1
-2,088945E-1
-2,131105E-1
-2,202453E-1
-2,182995E-1
-2,221912E-1
-2,283530E-1
-2,306232E-1
-2,348392E-1
-2,377579E-1
-2,380823E-1
-2,452170E-1
-2,465143E-1
-2,494330E-1
-2,494330E-1
-2,439198E-1
-2,575407E-1
-2,669457E-1
-2,630540E-1
-2,640269E-1
-2,562435E-1
-2,692158E-1
-2,763506E-1
-2,753777E-1
-2,757020E-1
-2,705131E-1
-2,776478E-1
-2,889986E-1
-2,922417E-1
-2,864042E-1
-2,851069E-1
-2,847826E-1
-2,984036E-1
-2,977549E-1
-2,941876E-1
-3,003494E-1
-2,961334E-1
-3,009980E-1
-3,084571E-1
-3,081328E-1
-3,058626E-1
-3,048897E-1
-3,162405E-1
-3,188350E-1
-3,165648E-1
-3,188350E-1
-3,211051E-1
-3,198079E-1
-3,259697E-1
-3,240239E-1
-3,308344E-1
-3,334288E-1
-3,266184E-1
-3,321316E-1
-3,285642E-1
-3,382935E-1
-3,324559E-1
-3,331045E-1
-3,311587E-1
-3,438067E-1
-3,470498E-1
-3,493199E-1
-3,399150E-1
-3,392664E-1
-3,470498E-1
-3,489956E-1
-3,528873E-1
-3,480227E-1
-3,457525E-1
-3,509415E-1
-3,574276E-1
-3,606707E-1
-3,619679E-1
-3,467255E-1
-3,470498E-1
-3,626166E-1
-3,697513E-1
-3,635895E-1
-3,587249E-1
-3,616436E-1
-3,642381E-1
-3,694270E-1
-3,768861E-1
-3,635895E-1
-3,639138E-1
-3,652110E-1
-3,700756E-1
-3,781833E-1
-3,720215E-1
-3,729944E-1
-3,678055E-1
-3,843452E-1
-3,811021E-1
-3,791563E-1
-3,811021E-1
-3,736430E-1
-3,820750E-1
-3,882369E-1
-3,911557E-1
-3,898584E-1
-3,811021E-1
-3,859667E-1
-3,885612E-1
-3,992634E-1
-3,927772E-1
-3,931015E-1
-3,888855E-1
-3,966689E-1
-4,047766E-1
-4,051009E-1
-4,034794E-1
-3,986148E-1
-4,073711E-1
-4,138572E-1
-4,196948E-1
-4,086683E-1
-4,051009E-1
-4,099655E-1
-4,216406E-1
-4,158031E-1
-4,190462E-1
-4,158031E-1
-4,177489E-1
-4,278025E-1
-4,287754E-1
-4,252080E-1
-4,239108E-1
-4,265053E-1
-4,339643E-1
-4,303969E-1
-4,284511E-1
-4,339643E-1
-4,216406E-1
-4,368831E-1
-4,258566E-1
-4,290997E-1
-4,274782E-1
-4,258566E-1
-4,326671E-1
-4,287754E-1
-4,303969E-1
-4,290997E-1
-4,258566E-1
-4,261809E-1
-4,255323E-1
-4,287754E-1
-4,333157E-1
-4,229379E-1
-4,174246E-1
-4,151545E-1
-4,222892E-1
-4,268296E-1
-4,187219E-1
-4,076954E-1
-4,109385E-1
-4,093169E-1
-4,128843E-1
-4,054252E-1
-3,989391E-1
-3,947231E-1
-3,943988E-1
-3,960203E-1
-3,908314E-1
-3,840209E-1
-3,681298E-1
-3,661839E-1
-3,697513E-1
-3,671569E-1
-3,606707E-1
-3,467255E-1
-3,438067E-1
-3,545089E-1
-3,415365E-1
-3,363476E-1
-3,295371E-1
-3,279156E-1
-3,246725E-1
-3,282399E-1
-3,129974E-1
-3,123488E-1
-3,029439E-1
-3,009980E-1
-3,019709E-1
-2,990522E-1
-2,851069E-1
-2,841340E-1
-2,750534E-1
-2,760263E-1
-2,679186E-1
-2,620810E-1
-2,575407E-1
-2,455413E-1
-2,338662E-1
-2,315961E-1
-2,299745E-1
-2,163536E-1
-2,069487E-1
-1,978680E-1
-1,939764E-1
-1,878145E-1
-1,845714E-1
-1,664102E-1
-1,563566E-1
-1,511677E-1
-1,514920E-1
-1,450058E-1
-1,398169E-1
-1,239258E-1
-1,083590E-1
-1,197098E-1
-1,090076E-1
-1,047916E-1
-8,306298E-2
-7,722544E-2
-8,079283E-2
-7,236081E-2
-6,587465E-2
-5,290233E-2
-4,641617E-2
-4,025431E-2
-3,214661E-2
-2,630907E-2
-1,657982E-2
-9,445044E-3
-7,499196E-3
2,841986E-4
8,716209E-3
8,067593E-3
2,039130E-2
3,206639E-2
3,660671E-2
3,952548E-2
4,179564E-2
5,379503E-2
6,774028E-2
7,325352E-2
7,228060E-2
7,357783E-2
8,784739E-2
9,563078E-2
1,086031E-1
1,011440E-1
1,115219E-1
1,105490E-1
1,316290E-1
1,436284E-1
1,458985E-1
1,442770E-1
1,527090E-1
1,637355E-1
1,686001E-1
1,718432E-1
1,744376E-1
1,789780E-1
1,880586E-1
2,042740E-1
2,084900E-1
1,990851E-1
2,049226E-1
2,094629E-1
2,234082E-1
2,279485E-1
2,292457E-1
2,344346E-1
2,367048E-1
2,464340E-1
2,512987E-1
2,516230E-1
2,500014E-1
2,581091E-1
2,616765E-1
2,668655E-1
2,756218E-1
2,746489E-1
2,788649E-1
2,814593E-1
2,869726E-1
2,882698E-1
2,967018E-1
2,950803E-1
2,915129E-1
2,996206E-1
3,070797E-1
3,109714E-1
3,106471E-1
3,148631E-1
3,210249E-1
3,226465E-1
3,346459E-1
3,317271E-1
3,278354E-1
3,301055E-1
3,408077E-1
3,485911E-1
3,482668E-1
3,414563E-1
3,508613E-1
3,563745E-1
3,609148E-1
3,602662E-1
3,518342E-1
3,589690E-1
3,605905E-1
3,709684E-1
3,693468E-1
3,602662E-1
3,635093E-1
3,716170E-1
3,764816E-1
3,790761E-1
3,768059E-1
3,683739E-1
3,706441E-1
3,784274E-1
3,755087E-1
3,794004E-1
3,790761E-1
3,810219E-1
3,800490E-1
3,826435E-1
3,813462E-1
3,803733E-1
3,842650E-1
3,800490E-1
3,881567E-1
3,888053E-1
3,871838E-1
3,813462E-1
3,797247E-1
3,829678E-1
3,888053E-1
3,952915E-1
3,878324E-1
3,774545E-1
3,868595E-1
3,943185E-1
3,933456E-1
3,790761E-1
3,764816E-1
3,839407E-1
3,894539E-1
3,878324E-1
3,784274E-1
3,745357E-1
3,826435E-1
3,806976E-1
3,917241E-1
3,836164E-1
3,816705E-1
3,735628E-1
3,755087E-1
3,826435E-1
3,845893E-1
3,751844E-1
3,706441E-1
3,738871E-1
3,761573E-1
3,774545E-1
3,764816E-1
3,657794E-1
3,654551E-1
3,690225E-1
3,699954E-1
3,628607E-1
3,599419E-1
3,599419E-1
3,599419E-1
3,583203E-1
3,605905E-1
3,566988E-1
3,576717E-1
3,511856E-1
3,550773E-1
3,592933E-1
3,576717E-1
3,554016E-1
3,482668E-1
3,485911E-1
3,586447E-1
3,518342E-1
3,521585E-1
3,378889E-1
3,505369E-1
3,453480E-1
3,586447E-1
3,450237E-1
3,414563E-1
3,385375E-1
3,434022E-1
3,482668E-1
3,482668E-1
3,378889E-1
3,385375E-1
3,385375E-1
3,430779E-1
3,485911E-1
3,346459E-1
3,391862E-1
3,385375E-1
3,472939E-1
3,401591E-1
3,258895E-1
3,343215E-1
3,297812E-1
3,349702E-1
3,333486E-1
3,265381E-1
3,307542E-1
3,284840E-1
3,301055E-1
3,281597E-1
3,236194E-1
3,181061E-1
3,252409E-1
3,187548E-1
3,164846E-1
3,219978E-1
3,125929E-1
3,216735E-1
3,116200E-1
3,187548E-1
3,255652E-1
3,181061E-1
3,164846E-1
3,061067E-1
3,135658E-1
3,171332E-1
3,132415E-1
3,109714E-1
3,048095E-1
3,038366E-1
3,087012E-1
3,125929E-1
3,064310E-1
2,963775E-1
2,950803E-1
2,902156E-1
3,031880E-1
2,967018E-1
2,850267E-1
2,843781E-1
2,850267E-1
2,847024E-1
2,847024E-1
2,765947E-1
2,740002E-1
2,743245E-1
2,752975E-1
2,727030E-1
2,694599E-1
2,626495E-1
2,675141E-1
2,629738E-1
2,607036E-1
2,561633E-1
2,581091E-1
2,444882E-1
2,574605E-1
2,435153E-1
2,477313E-1
2,386507E-1
2,354076E-1
2,334617E-1
2,305429E-1
2,321645E-1
2,315159E-1
2,272999E-1
2,159491E-1
2,156248E-1
2,165977E-1
2,201651E-1
2,149762E-1
2,068685E-1
2,010309E-1
2,062198E-1
2,065441E-1
2,007066E-1
1,906531E-1
1,945448E-1
1,864370E-1
1,971392E-1
1,896801E-1
1,734647E-1
1,728161E-1
1,770321E-1
1,767078E-1
1,763835E-1
1,591952E-1
1,591952E-1
1,578979E-1
1,536819E-1
1,510875E-1
1,475201E-1
1,400610E-1
1,394124E-1
1,400610E-1
1,358450E-1
1,244942E-1
1,261157E-1
1,254671E-1
1,186567E-1
1,222240E-1
1,170351E-1
1,118462E-1
1,115219E-1
1,102246E-1
1,144406E-1
1,199539E-1
1,082788E-1
1,053600E-1
1,027656E-1
1,050357E-1
1,076302E-1
1,089274E-1
1,099003E-1
1,001711E-1
1,008197E-1
1,102246E-1
1,108733E-1
1,037385E-1
9,725232E-2
9,919817E-2
1,014683E-1
1,086031E-1
1,024412E-1
9,660370E-2
9,627940E-2
1,034142E-1
1,024412E-1
1,027656E-1
9,498216E-2
9,952248E-2
8,817169E-2
9,757663E-2
9,854955E-2
9,336062E-2
8,557723E-2
8,428000E-2
8,752308E-2
9,173908E-2
9,011754E-2
8,460430E-2
7,844245E-2
8,038830E-2
7,260490E-2
8,428000E-2
7,033475E-2
6,222705E-2
6,547013E-2
6,255135E-2
6,092981E-2
6,255135E-2
5,865966E-2
4,341718E-2
4,893041E-2
5,736242E-2
4,957903E-2
4,309287E-2
3,433655E-2
3,887686E-2
3,206639E-2
4,211994E-2
3,563378E-2
2,947193E-2
2,298577E-2
2,493161E-2
2,914762E-2
2,493161E-2
1,325652E-2
1,617530E-2
1,066206E-2
7,743285E-3
1,617530E-2
1,905739E-3
-3,644176E-4
-2,310266E-3
-4,010948E-5
-4,580423E-3
-1,333674E-2
-1,625551E-2
-1,884998E-2
-1,430967E-2
-2,176875E-2
-3,020076E-2
-3,052507E-2
-3,344384E-2
-3,960570E-2
-4,544324E-2
-4,576755E-2
-4,511893E-2
-5,160510E-2
-5,484818E-2
-6,328019E-2
-5,646972E-2
-5,971280E-2
-6,846912E-2
-7,657682E-2
-7,495528E-2
-7,560390E-2
-7,527959E-2
-8,468452E-2
-9,117068E-2
-8,565745E-2
-9,052207E-2
-9,214361E-2
-1,021972E-1
-1,057645E-1
-1,103049E-1
-1,109535E-1
-1,090076E-1
-1,135479E-1
-1,219800E-1
-1,248987E-1
-1,304120E-1
-1,300877E-1
-1,333307E-1
-1,414384E-1
-1,430600E-1
-1,495461E-1
-1,385197E-1
-1,505191E-1
-1,586268E-1
-1,553837E-1
-1,628428E-1
-1,563566E-1
-1,651129E-1
-1,732206E-1
-1,719234E-1
-1,741936E-1
-1,738692E-1
-1,748422E-1
-1,771123E-1
-1,894360E-1
-1,848957E-1
-1,910576E-1
-1,894360E-1
-1,923548E-1
-1,981924E-1
-2,001382E-1
-2,072730E-1
-2,030570E-1
-2,069487E-1
-2,056514E-1
-2,160293E-1
-2,173265E-1
-2,170022E-1
-2,199210E-1
-2,202453E-1
-2,234884E-1
-2,332176E-1
-2,335419E-1
-2,328933E-1
-2,296502E-1
-2,309475E-1
-2,432712E-1
-2,474872E-1
-2,452170E-1
-2,367850E-1
-2,393795E-1
-2,572164E-1
-2,555949E-1
-2,517032E-1
-2,445684E-1
-2,530004E-1
-2,627297E-1
-2,659727E-1
-2,588380E-1
-2,662971E-1
-2,555949E-1
-2,598109E-1
-2,753777E-1
-2,646755E-1
-2,640269E-1
-2,744048E-1
-2,727832E-1
-2,776478E-1
-2,753777E-1
-2,782965E-1
-2,760263E-1
-2,766749E-1
-2,769992E-1
-2,786208E-1
-2,808909E-1
-2,847826E-1
-2,773235E-1
-2,766749E-1
-2,851069E-1
-2,818638E-1
-2,883500E-1
-2,844583E-1
-2,828368E-1
-2,834854E-1
-2,954848E-1
-2,841340E-1
-2,912688E-1
-2,828368E-1
-2,880257E-1
-2,938632E-1
-3,016466E-1
-2,912688E-1
-2,886743E-1
-2,941876E-1
-3,000251E-1
-3,000251E-1
-2,997008E-1
-2,922417E-1
-2,997008E-1
-3,035925E-1
-3,039168E-1
-3,087814E-1
-3,026196E-1
-2,980792E-1
-3,074842E-1
-3,097543E-1
-3,052140E-1
-3,087814E-1
-3,048897E-1
-3,110516E-1
-3,181863E-1
-3,168891E-1
-3,123488E-1
-3,146190E-1
-3,123488E-1
-3,201322E-1
-3,240239E-1
-3,185107E-1
-3,185107E-1
-3,214294E-1
-3,249968E-1
-3,282399E-1
-3,262941E-1
-3,298614E-1
-3,305101E-1
-3,275913E-1
-3,334288E-1
-3,369962E-1
-3,379691E-1
-3,402393E-1
-3,350504E-1
-3,421851E-1
-3,470498E-1
-3,512658E-1
-3,483470E-1
-3,454282E-1
-3,528873E-1
-3,613193E-1
-3,593735E-1
-3,639138E-1
-3,626166E-1
-3,593735E-1
-3,755889E-1
-3,755889E-1
-3,781833E-1
-3,768861E-1
-3,739673E-1
-3,820750E-1
-3,875883E-1
-3,879126E-1
-3,888855E-1
-3,892098E-1
-3,940744E-1
-3,976418E-1
-3,989391E-1
-3,995877E-1
-4,015335E-1
-3,995877E-1
-4,028308E-1
-4,063981E-1
-4,063981E-1
-4,038037E-1
-4,063981E-1
-4,122357E-1
-4,109385E-1
-4,109385E-1
-4,115871E-1
-4,047766E-1
-4,015335E-1
-4,135329E-1
-4,148302E-1
-4,138572E-1
-4,122357E-1
-4,012092E-1
-4,119114E-1
-4,190462E-1
-4,112628E-1
-4,073711E-1
-3,973175E-1
-4,025065E-1
-4,122357E-1
-4,054252E-1
-4,002363E-1
-3,934258E-1
-3,898584E-1
-3,969932E-1
-3,866154E-1
-3,882369E-1
-3,775347E-1
-3,684541E-1
-3,707243E-1
-3,697513E-1
-3,674812E-1
-3,515901E-1
-3,460768E-1
-3,506172E-1
-3,483470E-1
-3,334288E-1
-3,321316E-1
-3,292128E-1
-3,233753E-1
-3,227267E-1
-3,175377E-1
-3,104030E-1
-2,977549E-1
-2,984036E-1
-2,938632E-1
-2,945119E-1
-2,922417E-1
-2,750534E-1
-2,773235E-1
-2,669457E-1
-2,692158E-1
-2,604595E-1
-2,562435E-1
-2,452170E-1
-2,338662E-1
-2,390552E-1
-2,328933E-1
-2,273801E-1
-2,108404E-1
-2,050028E-1
-1,952736E-1
-2,014354E-1
-1,930034E-1
-1,790582E-1
-1,638157E-1
-1,638157E-1
-1,631671E-1
-1,563566E-1
-1,472760E-1
-1,349523E-1
-1,232772E-1
-1,197098E-1
-1,203584E-1
-1,070618E-1
-9,344084E-2
-8,727899E-2
-8,565745E-2
-8,436021E-2
-7,300943E-2
-6,392880E-2
-5,387525E-2
-4,803771E-2
-3,863277E-2
-3,474108E-2
-2,922784E-2
-2,306598E-2
-1,528259E-2
-1,139089E-2
-1,337342E-3
2,230047E-3
6,121744E-3
2,363438E-2
2,331007E-2
3,109347E-2
2,979624E-2
4,568733E-2
4,860611E-2
5,574088E-2
6,255135E-2
6,482151E-2
7,487506E-2
8,460430E-2
9,563078E-2
9,595509E-2
9,530647E-2
1,034142E-1
1,118462E-1
1,212511E-1
1,238456E-1
1,231970E-1
1,300074E-1
1,410339E-1
1,491416E-1
1,452499E-1
1,475201E-1
1,559521E-1
1,595195E-1
1,702216E-1
1,734647E-1
1,731404E-1
1,802752E-1
1,786537E-1
1,896801E-1
1,958420E-1
1,877343E-1
1,945448E-1
2,033011E-1
2,084900E-1
2,146519E-1
2,084900E-1
2,104358E-1
2,146519E-1
2,204894E-1
2,247054E-1
2,230839E-1
2,240568E-1
2,227596E-1
2,256783E-1
2,237325E-1
2,363805E-1
2,324888E-1
2,298943E-1
2,324888E-1
2,328131E-1
2,350833E-1
2,431910E-1
2,370291E-1
2,337860E-1
2,324888E-1
2,373534E-1
2,438396E-1
2,367048E-1
2,354076E-1
2,334617E-1
2,409208E-1
2,467584E-1
2,386507E-1
2,308673E-1
2,331374E-1
2,380020E-1
2,532445E-1
2,428667E-1
2,363805E-1
2,405965E-1
2,451368E-1
2,441639E-1
2,470827E-1
2,363805E-1
2,370291E-1
2,477313E-1
2,519473E-1
2,474070E-1
2,425423E-1
2,399479E-1
2,370291E-1
2,438396E-1
2,477313E-1
2,477313E-1
2,412451E-1
2,409208E-1
2,441639E-1
2,373534E-1
2,435153E-1
2,422180E-1
2,399479E-1
2,389750E-1
2,415694E-1
2,428667E-1
2,490285E-1
2,418937E-1
2,389750E-1
2,470827E-1
2,461097E-1
2,451368E-1
2,457854E-1
2,363805E-1
2,441639E-1
2,477313E-1
2,525959E-1
2,464340E-1
2,383263E-1
2,435153E-1
2,457854E-1
2,529202E-1
2,477313E-1
2,422180E-1
2,418937E-1
2,444882E-1
2,454611E-1
2,519473E-1
2,350833E-1
2,425423E-1
2,422180E-1
2,474070E-1
2,477313E-1
2,386507E-1
2,402722E-1
2,464340E-1
2,405965E-1
2,487042E-1
2,522716E-1
2,425423E-1
2,454611E-1
2,454611E-1
2,490285E-1
2,519473E-1
2,516230E-1
2,496771E-1
2,487042E-1
2,409208E-1
2,525959E-1
2,487042E-1
2,490285E-1
2,480556E-1
2,457854E-1
2,480556E-1
2,545417E-1
2,509744E-1
2,470827E-1
2,477313E-1
2,500014E-1
2,594064E-1
2,587578E-1
2,493528E-1
2,509744E-1
2,490285E-1
2,574605E-1
2,581091E-1
2,532445E-1
2,545417E-1
2,590821E-1
2,652439E-1
2,671898E-1
2,548661E-1
2,506501E-1
2,603793E-1
2,652439E-1
2,662168E-1
2,636224E-1
2,620008E-1
2,545417E-1
2,626495E-1
2,642710E-1
2,620008E-1
2,642710E-1
2,649196E-1
2,636224E-1
2,694599E-1
2,678384E-1
2,662168E-1
2,684870E-1
2,649196E-1
2,688113E-1
2,717301E-1
2,714058E-1
2,668655E-1
2,688113E-1
2,652439E-1
2,720544E-1
2,850267E-1
2,727030E-1
2,675141E-1
2,684870E-1
2,730273E-1
2,879455E-1
2,808107E-1
2,707572E-1
2,723787E-1
2,814593E-1
2,830809E-1
2,798378E-1
2,765947E-1
2,798378E-1
2,801621E-1
2,866483E-1
2,853510E-1
2,749732E-1
2,765947E-1
2,863239E-1
2,902156E-1
2,918372E-1
2,898913E-1
2,824322E-1
2,827566E-1
2,889184E-1
2,934587E-1
2,869726E-1
2,859996E-1
2,954046E-1
2,869726E-1
2,979990E-1
2,941073E-1
2,872969E-1
2,924858E-1
2,928101E-1
2,931344E-1
2,960532E-1
2,915129E-1
2,934587E-1
2,902156E-1
2,973504E-1
2,928101E-1
2,970261E-1
2,924858E-1
2,872969E-1
2,967018E-1
3,038366E-1
3,028637E-1
3,009178E-1
2,895670E-1
2,879455E-1
2,931344E-1
2,979990E-1
2,918372E-1
2,856753E-1
2,856753E-1
2,885941E-1
2,992963E-1
2,928101E-1
2,821079E-1
2,798378E-1
2,821079E-1
2,863239E-1
2,866483E-1
2,811350E-1
2,788649E-1
2,733516E-1
2,834052E-1
2,801621E-1
2,759461E-1
2,740002E-1
2,730273E-1
2,775676E-1
2,668655E-1
2,675141E-1
2,697842E-1
2,642710E-1
2,649196E-1
2,649196E-1
2,649196E-1
2,610279E-1
2,610279E-1
2,568119E-1
2,603793E-1
2,555147E-1
2,558390E-1
2,561633E-1
2,474070E-1
2,428667E-1
2,535688E-1
2,509744E-1
2,376777E-1
2,354076E-1
2,334617E-1
2,376777E-1
2,470827E-1
2,344346E-1
2,230839E-1
2,250297E-1
2,263269E-1
2,315159E-1
2,269756E-1
2,175706E-1
2,110845E-1
2,133546E-1
2,136789E-1
2,107602E-1
2,039497E-1
2,052469E-1
2,003823E-1
1,958420E-1
1,955177E-1
1,916260E-1
1,857884E-1
1,887072E-1
1,844912E-1
1,848155E-1
1,776807E-1
1,789780E-1
1,780050E-1
1,731404E-1
1,724918E-1
1,614653E-1
1,617896E-1
1,643841E-1
1,604924E-1
1,582222E-1
1,566007E-1
1,507632E-1
1,488173E-1
1,484930E-1
1,458985E-1
1,497902E-1
1,420068E-1
1,390881E-1
1,400610E-1
1,390881E-1
1,446013E-1
1,423311E-1
1,387638E-1
1,329262E-1
1,351964E-1
1,403853E-1
1,462228E-1
1,332505E-1
1,319533E-1
1,296831E-1
1,309804E-1
1,377908E-1
1,371422E-1
1,241699E-1
1,238456E-1
1,283859E-1
1,306561E-1
1,293588E-1
1,209268E-1
1,222240E-1
1,196296E-1
1,235213E-1
1,222240E-1
1,147650E-1
1,118462E-1
1,131434E-1
1,222240E-1
1,134677E-1
1,099003E-1
1,024412E-1
1,089274E-1
1,076302E-1
1,095760E-1
1,011440E-1
1,030899E-1
1,001711E-1
9,660370E-2
9,757663E-2
1,014683E-1
9,271201E-2
8,946893E-2
9,044185E-2
9,044185E-2
9,109047E-2
9,076616E-2
8,136122E-2
7,682091E-2
7,844245E-2
7,682091E-2
8,136122E-2
7,682091E-2
6,028120E-2
7,001044E-2
7,228060E-2
7,260490E-2
6,514582E-2
5,379503E-2
5,898396E-2
5,865966E-2
5,930827E-2
4,925472E-2
4,439010E-2
4,503872E-2
4,795749E-2
4,860611E-2
4,114702E-2
2,720177E-2
3,012054E-2
2,687746E-2
2,752608E-2
3,076916E-2
2,525592E-2
1,747253E-2
1,260791E-2
1,195929E-2
1,325652E-2
4,175896E-3
4,175896E-3
-2,310266E-3
-5,229039E-3
-9,445044E-3
-1,074228E-2
-1,560690E-2
-1,949860E-2
-2,241737E-2
-3,052507E-2
-2,501183E-2
-3,214661E-2
-3,798416E-2
-5,257802E-2
-4,706478E-2
-4,447032E-2
-5,225371E-2
-5,614541E-2
-6,295588E-2
-6,652327E-2
-6,425311E-2
-6,814481E-2
-6,911773E-2
-8,954914E-2
-9,506238E-2
-8,306298E-2
-8,079283E-2
-9,149499E-2
-9,830546E-2
-1,093319E-1
-1,096562E-1
-1,034944E-1
-1,064132E-1
-1,248987E-1
-1,239258E-1
-1,248987E-1
-1,258717E-1
-1,317092E-1
-1,385197E-1
-1,440329E-1
-1,401412E-1
-1,433843E-1
-1,463031E-1
-1,501948E-1
-1,505191E-1
-1,540865E-1
-1,579782E-1
-1,563566E-1
-1,631671E-1
-1,621942E-1
-1,719234E-1
-1,706262E-1
-1,793825E-1
-1,823013E-1
-1,839228E-1
-1,848957E-1
-1,861930E-1
-1,923548E-1
-1,962465E-1
-1,900847E-1
-2,027327E-1
-2,098674E-1
-2,108404E-1
-2,144078E-1
-2,147321E-1
-2,170022E-1
-2,296502E-1
-2,325690E-1
-2,231641E-1
-2,234884E-1
-2,322447E-1
-2,390552E-1
-2,445684E-1
-2,429469E-1
-2,448927E-1
-2,500817E-1
-2,530004E-1
-2,585137E-1
-2,562435E-1
-2,565678E-1
-2,630540E-1
-2,672700E-1
-2,695401E-1
-2,757020E-1
-2,714860E-1
-2,714860E-1
-2,727832E-1
-2,812152E-1
-2,812152E-1
-2,841340E-1
-2,877014E-1
-2,873771E-1
-2,906202E-1
-2,928903E-1
-2,951605E-1
-2,948362E-1
-3,035925E-1
-2,990522E-1
-2,997008E-1
-3,045654E-1
-3,087814E-1
-3,039168E-1
-3,107273E-1
-3,152676E-1
-3,162405E-1
-3,165648E-1
-3,172134E-1
-3,146190E-1
-3,240239E-1
-3,275913E-1
-3,214294E-1
-3,217537E-1
-3,181863E-1
-3,311587E-1
-3,337531E-1
-3,314830E-1
-3,275913E-1
-3,266184E-1
-3,318073E-1
-3,395907E-1
-3,408879E-1
-3,347261E-1
-3,279156E-1
-3,353747E-1
-3,431581E-1
-3,392664E-1
-3,382935E-1
-3,321316E-1
-3,392664E-1
-3,454282E-1
-3,441310E-1
-3,444553E-1
-3,376448E-1
-3,386178E-1
-3,512658E-1
-3,483470E-1
-3,493199E-1
-3,470498E-1
-3,444553E-1
-3,499685E-1
-3,538602E-1
-3,587249E-1
-3,486713E-1
-3,512658E-1
-3,519144E-1
-3,499685E-1
-3,587249E-1
-3,632652E-1
-3,577519E-1
-3,584006E-1
-3,558061E-1
-3,678055E-1
-3,707243E-1
-3,613193E-1
-3,616436E-1
-3,609950E-1
-3,645624E-1
-3,755889E-1
-3,733187E-1
-3,671569E-1
-3,687784E-1
-3,768861E-1
-3,840209E-1
-3,801292E-1
-3,814264E-1
-3,733187E-1
-3,811021E-1
-3,943988E-1
-3,872640E-1
-3,927772E-1
-3,846695E-1
-3,862910E-1
-3,966689E-1
-3,940744E-1
-4,005606E-1
-3,953717E-1
-3,918043E-1
-3,969932E-1
-4,021821E-1
-4,018578E-1
-3,982904E-1
-3,953717E-1
-4,038037E-1
-4,018578E-1
-4,038037E-1
-4,047766E-1
-3,969932E-1
-3,986148E-1
-3,976418E-1
-3,956960E-1
-4,070468E-1
-4,044523E-1
-3,927772E-1
-4,002363E-1
-3,999120E-1
-4,063981E-1
-3,999120E-1
-3,950474E-1
-3,937501E-1
-3,869397E-1
-3,986148E-1
-3,973175E-1
-3,895341E-1
-3,901827E-1
-3,833723E-1
-3,914800E-1
-3,836966E-1
-3,772104E-1
-3,691027E-1
-3,697513E-1
-3,720215E-1
-3,704000E-1
-3,700756E-1
-3,580762E-1
-3,545089E-1
-3,603464E-1
-3,496442E-1
-3,476984E-1
-3,412122E-1
-3,360233E-1
-3,402393E-1
-3,379691E-1
-3,347261E-1
-3,253211E-1
-3,256454E-1
-3,194836E-1
-3,175377E-1
-3,107273E-1
-3,136460E-1
-3,078085E-1
-3,107273E-1
-2,977549E-1
-2,961334E-1
-2,906202E-1
-2,880257E-1
-2,769992E-1
-2,776478E-1
-2,695401E-1
-2,731075E-1
-2,588380E-1
-2,478115E-1
-2,452170E-1
-2,422983E-1
-2,374336E-1
-2,335419E-1
-2,134348E-1
-2,153807E-1
-2,063001E-1
-2,043542E-1
-1,949493E-1
-1,874902E-1
-1,712748E-1
-1,699776E-1
-1,732206E-1
-1,618698E-1
-1,430600E-1
-1,352766E-1
-1,265203E-1
-1,320335E-1
-1,245744E-1
-1,067375E-1
-9,019776E-2
-8,695468E-2
-9,052207E-2
-8,371160E-2
-7,073927E-2
-5,776695E-2
-5,128079E-2
-4,576755E-2
-4,025431E-2
-3,279523E-2
-1,657982E-2
-5,553347E-3
-5,877655E-3
-5,229039E-3
1,033775E-2
1,974268E-2
2,428300E-2
3,530947E-2
4,179564E-2
4,925472E-2
5,606519E-2
5,995689E-2
8,071261E-2
9,011754E-2
9,368493E-2
1,024412E-1
1,063329E-1
1,215754E-1
1,300074E-1
1,306561E-1
1,326019E-1
1,465472E-1
1,566007E-1
1,724918E-1
1,744376E-1
1,679515E-1
1,799509E-1
1,942204E-1
2,023281E-1
2,127060E-1
2,146519E-1
2,117331E-1
2,211380E-1
2,380020E-1
2,415694E-1
2,360562E-1
2,454611E-1
2,509744E-1
2,662168E-1
2,697842E-1
2,736759E-1
2,746489E-1
2,749732E-1
2,895670E-1
2,999449E-1
2,976747E-1
2,999449E-1
3,083769E-1
3,070797E-1
3,093498E-1
3,213492E-1
3,255652E-1
3,232951E-1
3,242680E-1
3,330243E-1
3,388619E-1
3,401591E-1
3,417806E-1
3,443751E-1
3,450237E-1
3,573474E-1
3,554016E-1
3,583203E-1
3,631850E-1
3,635093E-1
3,699954E-1
3,755087E-1
3,709684E-1
3,706441E-1
3,777788E-1
3,751844E-1
3,849136E-1
3,803733E-1
3,823191E-1
3,836164E-1
3,858865E-1
3,923727E-1
3,868595E-1
3,810219E-1
3,865351E-1
3,865351E-1
3,936699E-1
3,962644E-1
3,842650E-1
3,959401E-1
3,881567E-1
3,933456E-1
3,959401E-1
3,939942E-1
3,920484E-1
3,920484E-1
3,962644E-1
3,946429E-1
3,946429E-1
3,946429E-1
3,894539E-1
3,910755E-1
3,897782E-1
3,959401E-1
3,952915E-1
3,907512E-1
3,849136E-1
3,868595E-1
3,959401E-1
3,936699E-1
3,862108E-1
3,839407E-1
3,832921E-1
3,933456E-1
3,832921E-1
3,888053E-1
3,810219E-1
3,771302E-1
3,881567E-1
3,894539E-1
3,797247E-1
3,742114E-1
3,781031E-1
3,742114E-1
3,787518E-1
3,813462E-1
3,664280E-1
3,716170E-1
3,696711E-1
3,729142E-1
3,719413E-1
3,602662E-1
3,605905E-1
3,570231E-1
3,696711E-1
3,699954E-1
3,654551E-1
3,537800E-1
3,576717E-1
3,589690E-1
3,550773E-1
3,528071E-1
3,518342E-1
3,544286E-1
3,547530E-1
3,524828E-1
3,563745E-1
3,557259E-1
3,524828E-1
3,479425E-1
3,434022E-1
3,531314E-1
3,521585E-1
3,385375E-1
3,352945E-1
3,411320E-1
3,453480E-1
3,479425E-1
3,388619E-1
3,343215E-1
3,327000E-1
3,356188E-1
3,375646E-1
3,317271E-1
3,255652E-1
3,288083E-1
3,301055E-1
3,372403E-1
3,288083E-1
3,242680E-1
3,229708E-1
3,207006E-1
3,229708E-1
3,232951E-1
3,138901E-1
3,190791E-1
3,148631E-1
3,265381E-1
3,210249E-1
3,080526E-1
3,106471E-1
3,132415E-1
3,122686E-1
3,168089E-1
3,148631E-1
3,074040E-1
3,125929E-1
3,074040E-1
3,087012E-1
3,164846E-1
3,074040E-1
3,106471E-1
2,989720E-1
3,112957E-1
3,187548E-1
3,064310E-1
2,986477E-1
3,022150E-1
3,035123E-1
3,057824E-1
3,093498E-1
3,048095E-1
3,041609E-1
3,018907E-1
3,031880E-1
3,077283E-1
2,996206E-1
2,928101E-1
2,937830E-1
2,944316E-1
2,996206E-1
2,986477E-1
2,879455E-1
2,872969E-1
2,840538E-1
2,866483E-1
2,824322E-1
2,798378E-1
2,778919E-1
2,752975E-1
2,746489E-1
2,749732E-1
2,649196E-1
2,671898E-1
2,645953E-1
2,639467E-1
2,616765E-1
2,538931E-1
2,564876E-1
2,558390E-1
2,522716E-1
2,428667E-1
2,487042E-1
2,525959E-1
2,487042E-1
2,451368E-1
2,444882E-1
2,376777E-1
2,354076E-1
2,383263E-1
2,298943E-1
2,363805E-1
2,328131E-1
2,302186E-1
2,289214E-1
2,201651E-1
2,224352E-1
2,224352E-1
2,169220E-1
2,143275E-1
2,143275E-1
2,088143E-1
2,065441E-1
2,123817E-1
2,026525E-1
1,929232E-1
1,938961E-1
1,938961E-1
1,984364E-1
1,841669E-1
1,780050E-1
1,809238E-1
1,828697E-1
1,802752E-1
1,702216E-1
1,617896E-1
1,575736E-1
1,637355E-1
1,601681E-1
1,562764E-1
1,497902E-1
1,442770E-1
1,497902E-1
1,475201E-1
1,446013E-1
1,358450E-1
1,316290E-1
1,377908E-1
1,251428E-1
1,293588E-1
1,222240E-1
1,212511E-1
1,212511E-1
1,186567E-1
1,189810E-1
1,173594E-1
1,137920E-1
1,121705E-1
1,131434E-1
1,144406E-1
1,118462E-1
1,121705E-1
1,170351E-1
1,073059E-1
1,154136E-1
1,147650E-1
1,186567E-1
1,170351E-1
1,157379E-1
1,167108E-1
1,235213E-1
1,193053E-1
1,222240E-1
1,089274E-1
1,202782E-1
1,225484E-1
1,261157E-1
1,180080E-1
1,102246E-1
1,124948E-1
1,124948E-1
1,218997E-1
1,173594E-1
1,066573E-1
1,043871E-1
1,027656E-1
1,147650E-1
1,092517E-1
1,014683E-1
9,692801E-2
9,984678E-2
9,919817E-2
9,919817E-2
9,206339E-2
9,433355E-2
9,271201E-2
9,563078E-2
8,752308E-2
8,492861E-2
7,909107E-2
7,941537E-2
8,006399E-2
8,038830E-2
8,298276E-2
7,292921E-2
6,709167E-2
7,001044E-2
6,806459E-2
7,195629E-2
6,417289E-2
6,579443E-2
4,925472E-2
5,509227E-2
5,703812E-2
5,768673E-2
5,379503E-2
4,114702E-2
3,790394E-2
3,822825E-2
4,666026E-2
3,822825E-2
2,914762E-2
2,914762E-2
3,206639E-2
2,687746E-2
2,460731E-2
1,358083E-2
1,747253E-2
1,325652E-2
1,487806E-2
1,358083E-2
-3,644176E-4
-4,256115E-3
-4,580423E-3
-1,013034E-3
-5,877655E-3
-1,917429E-2
-2,014721E-2
-1,852567E-2
-1,722844E-2
-2,436322E-2
-3,117369E-2
-3,376815E-2
-3,701123E-2
-4,252447E-2
-3,993001E-2
-3,636262E-2
-4,965925E-2
-4,803771E-2
-5,128079E-2
-6,198296E-2
-6,230726E-2
-6,036142E-2
-6,392880E-2
-6,684758E-2
-7,203651E-2
-7,106358E-2
-7,268512E-2
-7,884698E-2
-8,436021E-2
-9,019776E-2
-8,144144E-2
-8,922484E-2
-8,825191E-2
-1,008999E-1
-1,057645E-1
-1,005756E-1
-9,992700E-2
-1,135479E-1
-1,210070E-1
-1,164667E-1
-1,161424E-1
-1,197098E-1
-1,184126E-1
-1,385197E-1
-1,362495E-1
-1,339794E-1
-1,343037E-1
-1,326821E-1
-1,427357E-1
-1,553837E-1
-1,524649E-1
-1,511677E-1
-1,511677E-1
-1,602483E-1
-1,732206E-1
-1,686803E-1
-1,732206E-1
-1,732206E-1
-1,696532E-1
-1,800311E-1
-1,816526E-1
-1,943007E-1
-1,887874E-1
-1,939764E-1
-1,865173E-1
-2,017597E-1
-2,033813E-1
-2,072730E-1
-2,024084E-1
-2,050028E-1
-2,147321E-1
-2,173265E-1
-2,234884E-1
-2,140835E-1
-2,208939E-1
-2,319204E-1
-2,354878E-1
-2,358121E-1
-2,319204E-1
-2,290016E-1
-2,439198E-1
-2,585137E-1
-2,510546E-1
-2,474872E-1
-2,491087E-1
-2,555949E-1
-2,653241E-1
-2,666214E-1
-2,672700E-1
-2,692158E-1
-2,675943E-1
-2,760263E-1
-2,789451E-1
-2,789451E-1
-2,844583E-1
-2,841340E-1
-2,909445E-1
-2,912688E-1
-2,912688E-1
-2,928903E-1
-2,919174E-1
-2,967820E-1
-3,058626E-1
-3,061869E-1
-3,045654E-1
-3,048897E-1
-3,029439E-1
-3,126731E-1
-3,091057E-1
-3,097543E-1
-3,100786E-1
-3,162405E-1
-3,194836E-1
-3,217537E-1
-3,240239E-1
-3,249968E-1
-3,236996E-1
-3,185107E-1
-3,282399E-1
-3,395907E-1
-3,421851E-1
-3,331045E-1
-3,324559E-1
-3,392664E-1
-3,476984E-1
-3,425095E-1
-3,431581E-1
-3,447796E-1
-3,502929E-1
-3,639138E-1
-3,561304E-1
-3,545089E-1
-3,473741E-1
-3,551575E-1
-3,648867E-1
-3,691027E-1
-3,648867E-1
-3,606707E-1
-3,652110E-1
-3,775347E-1
-3,765618E-1
-3,746160E-1
-3,752646E-1
-3,710486E-1
-3,801292E-1
-3,846695E-1
-3,869397E-1
-3,801292E-1
-3,898584E-1
-3,940744E-1
-3,905071E-1
-3,953717E-1
-4,034794E-1
-4,038037E-1
-3,986148E-1
-4,067225E-1
-4,106142E-1
-4,099655E-1
-4,132086E-1
-4,047766E-1
-4,138572E-1
-4,206677E-1
-4,229379E-1
-4,187219E-1
-4,180732E-1
-4,141815E-1
-4,252080E-1
-4,278025E-1
-4,294240E-1
-4,300726E-1
-4,242351E-1
-4,290997E-1
-4,290997E-1
-4,420720E-1
-4,365588E-1
-4,323428E-1
-4,355859E-1
-4,394776E-1
-4,391533E-1
-4,427207E-1
-4,394776E-1
-4,342886E-1
-4,414234E-1
-4,407748E-1
-4,453151E-1
-4,378560E-1
-4,316942E-1
-4,472610E-1
-4,440179E-1
-4,440179E-1
-4,355859E-1
-4,394776E-1
-4,355859E-1
-4,446665E-1
-4,414234E-1
-4,368831E-1
-4,323428E-1
-4,290997E-1
-4,375317E-1
-4,278025E-1
-4,258566E-1
-4,268296E-1
-4,229379E-1
-4,193705E-1
-4,125600E-1
-4,148302E-1
-4,125600E-1
-3,989391E-1
-3,995877E-1
-4,008849E-1
-4,018578E-1
-3,905071E-1
-3,833723E-1
-3,739673E-1
-3,749403E-1
-3,775347E-1
-3,794806E-1
-3,668326E-1
-3,519144E-1
-3,606707E-1
-3,558061E-1
-3,558061E-1
-3,460768E-1
-3,431581E-1
-3,340774E-1
-3,418608E-1
-3,356990E-1
-3,243482E-1
-3,087814E-1
-3,142947E-1
-3,142947E-1
-3,071599E-1
-3,022953E-1
-2,873771E-1
-2,776478E-1
-2,773235E-1
-2,757020E-1
-2,727832E-1
-2,594866E-1
-2,455413E-1
-2,474872E-1
-2,422983E-1
-2,328933E-1
-2,270558E-1
-2,118133E-1
-2,050028E-1
-2,069487E-1
-1,975437E-1
-1,926791E-1
-1,823013E-1
-1,754908E-1
-1,709505E-1
-1,586268E-1
-1,563566E-1
-1,495461E-1
-1,365738E-1
-1,349523E-1
-1,297633E-1
-1,213313E-1
-1,184126E-1
-1,077104E-1
-1,002513E-1
-9,311653E-2
-9,862977E-2
-8,468452E-2
-7,236081E-2
-6,360450E-2
-6,198296E-2
-5,809126E-2
-5,517249E-2
-4,738909E-2
-2,825491E-2
-2,987645E-2
-2,825491E-2
-2,176875E-2
-1,398536E-2
-2,310266E-3
3,202971E-3
-1,337342E-3
1,066206E-2
5,148820E-3
2,882331E-2
3,466086E-2
3,336362E-2
3,822825E-2
4,276856E-2
4,633595E-2
5,476796E-2
5,671381E-2
6,125412E-2
6,579443E-2
6,838890E-2
8,168553E-2
8,038830E-2
8,719877E-2
8,655015E-2
9,368493E-2
9,044185E-2
1,073059E-1
1,082788E-1
1,102246E-1
1,050357E-1
1,141163E-1
1,212511E-1
1,351964E-1
1,345478E-1
1,306561E-1
1,361693E-1
1,423311E-1
1,481687E-1
1,488173E-1
1,436284E-1
1,559521E-1
1,624382E-1
1,608167E-1
1,695730E-1
1,614653E-1
1,650327E-1
1,702216E-1
1,783293E-1
1,841669E-1
1,757349E-1
1,805995E-1
1,809238E-1
1,935718E-1
1,929232E-1
1,828697E-1
1,922746E-1
1,955177E-1
1,977878E-1
2,029768E-1
2,003823E-1
2,000580E-1
2,068685E-1
2,075171E-1
2,058955E-1
2,104358E-1
2,120574E-1
2,146519E-1
2,114088E-1
2,110845E-1
2,204894E-1
2,143275E-1
2,156248E-1
2,130303E-1
2,153005E-1
2,172463E-1
2,247054E-1
2,191922E-1
2,107602E-1
2,146519E-1
2,188679E-1
2,295700E-1
2,162734E-1
2,149762E-1
2,140032E-1
2,188679E-1
2,256783E-1
2,279485E-1
2,159491E-1
2,156248E-1
2,195165E-1
2,308673E-1
2,256783E-1
2,217866E-1
2,204894E-1
2,240568E-1
2,272999E-1
2,292457E-1
2,214623E-1
2,217866E-1
2,250297E-1
2,328131E-1
2,396236E-1
2,260026E-1
2,285971E-1
2,243811E-1
2,376777E-1
2,321645E-1
2,328131E-1
2,302186E-1
2,285971E-1
2,341103E-1
2,298943E-1
2,350833E-1
2,383263E-1
2,315159E-1
2,367048E-1
2,386507E-1
2,376777E-1
2,425423E-1
2,344346E-1
2,354076E-1
2,405965E-1
2,467584E-1
2,444882E-1
2,405965E-1
2,451368E-1
2,506501E-1
2,500014E-1
2,564876E-1
2,545417E-1
2,405965E-1
2,503257E-1
2,519473E-1
2,632981E-1
2,584334E-1
2,535688E-1
2,561633E-1
2,581091E-1
2,688113E-1
2,636224E-1
2,519473E-1
2,555147E-1
2,620008E-1
2,655682E-1
2,658925E-1
2,603793E-1
2,639467E-1
2,668655E-1
2,662168E-1
2,720544E-1
2,730273E-1
2,688113E-1
2,697842E-1
2,743245E-1
2,717301E-1
2,785405E-1
2,759461E-1
2,778919E-1
2,765947E-1
2,730273E-1
2,795135E-1
2,824322E-1
2,804864E-1
2,769190E-1
2,765947E-1
2,850267E-1
2,915129E-1
2,834052E-1
2,769190E-1
2,801621E-1
2,879455E-1
2,911886E-1
2,902156E-1
2,911886E-1
2,918372E-1
2,957289E-1
3,080526E-1
2,996206E-1
2,947560E-1
3,028637E-1
3,057824E-1
3,161603E-1
3,122686E-1
3,067554E-1
3,083769E-1
3,080526E-1
3,174575E-1
3,197277E-1
3,132415E-1
3,155117E-1
3,138901E-1
3,219978E-1
3,155117E-1
3,223221E-1
3,151874E-1
3,190791E-1
3,184304E-1
3,223221E-1
3,258895E-1
3,219978E-1
3,245923E-1
3,249166E-1
3,252409E-1
3,281597E-1
3,236194E-1
3,255652E-1
3,294569E-1
3,284840E-1
3,288083E-1
3,281597E-1
3,304298E-1
3,271868E-1
3,294569E-1
3,323757E-1
3,343215E-1
3,339972E-1
3,327000E-1
3,265381E-1
3,288083E-1
3,320514E-1
3,330243E-1
3,229708E-1
3,242680E-1
3,297812E-1
3,349702E-1
3,349702E-1
3,268625E-1
3,216735E-1
3,262138E-1
3,307542E-1
3,278354E-1
3,219978E-1
3,236194E-1
3,284840E-1
3,223221E-1
3,242680E-1
3,197277E-1
3,151874E-1
3,258895E-1
3,229708E-1
3,236194E-1
3,158360E-1
3,164846E-1
3,148631E-1
3,148631E-1
3,155117E-1
3,200520E-1
3,090255E-1
3,048095E-1
3,061067E-1
2,979990E-1
3,087012E-1
3,028637E-1
2,992963E-1
2,950803E-1
2,999449E-1
3,022150E-1
2,983233E-1
2,847024E-1
2,879455E-1
2,856753E-1
2,866483E-1
2,918372E-1
2,850267E-1
2,714058E-1
2,665411E-1
2,707572E-1
2,791892E-1
2,694599E-1
2,584334E-1
2,623251E-1
2,610279E-1
2,632981E-1
2,645953E-1
2,412451E-1
2,467584E-1
2,500014E-1
2,464340E-1
2,474070E-1
2,405965E-1
2,289214E-1
2,282728E-1
2,360562E-1
2,380020E-1
2,240568E-1
2,240568E-1
2,191922E-1
2,198408E-1
2,153005E-1
2,159491E-1
2,104358E-1
2,049226E-1
2,010309E-1
2,023281E-1
2,007066E-1
1,896801E-1
1,929232E-1
1,838426E-1
1,802752E-1
1,870857E-1
1,831940E-1
1,715189E-1
1,682758E-1
1,663299E-1
1,656813E-1
1,724918E-1
1,627626E-1
1,497902E-1
1,549792E-1
1,507632E-1
1,601681E-1
1,585466E-1
1,390881E-1
1,465472E-1
1,442770E-1
1,449256E-1
1,478444E-1
1,329262E-1
1,381151E-1
1,433041E-1
1,423311E-1
1,407096E-1
1,387638E-1
1,358450E-1
1,351964E-1
1,387638E-1
1,465472E-1
1,319533E-1
1,316290E-1
1,384394E-1
1,326019E-1
1,371422E-1
1,338991E-1
1,319533E-1
1,283859E-1
1,300074E-1
1,241699E-1
1,287102E-1
1,261157E-1
1,241699E-1
1,212511E-1
1,186567E-1
1,267644E-1
1,196296E-1
1,144406E-1
1,115219E-1
1,102246E-1
1,163865E-1
1,066573E-1
1,034142E-1
1,004954E-1
9,790094E-2
1,037385E-1
1,047114E-1
9,595509E-2
8,492861E-2
8,849600E-2
8,460430E-2
8,882031E-2
8,363138E-2
7,617229E-2
8,136122E-2
7,357783E-2
7,811814E-2
7,779383E-2
6,482151E-2
6,417289E-2
6,709167E-2
7,033475E-2
6,611874E-2
5,282211E-2
5,833535E-2
5,217349E-2
5,541658E-2
5,574088E-2
4,536302E-2
4,211994E-2
3,984979E-2
4,601164E-2
3,660671E-2
3,433655E-2
3,206639E-2
3,368793E-2
1,876976E-2
1,974268E-2
2,103992E-2
1,876976E-2
1,455375E-2
1,552668E-2
5,473128E-3
1,033775E-2
4,824512E-3
2,878663E-3
-2,634574E-3
-6,526271E-3
-7,174888E-3
-7,499196E-3
-9,769352E-3
-2,630907E-2
-2,695768E-2
-2,436322E-2
-2,663337E-2
-2,890353E-2
-3,830846E-2
-4,349739E-2
-4,706478E-2
-4,187585E-2
-4,576755E-2
-5,809126E-2
-6,101003E-2
-6,263157E-2
-6,230726E-2
-6,036142E-2
-7,657682E-2
-8,144144E-2
-8,273867E-2
-7,787405E-2
-7,787405E-2
-8,890053E-2
-9,376515E-2
-9,538669E-2
-9,700823E-2
-9,668392E-2
-1,054402E-1
-1,090076E-1
-1,099806E-1
-1,077104E-1
-1,132236E-1
-1,151695E-1
-1,284661E-1
-1,281418E-1
-1,294390E-1
-1,281418E-1
-1,297633E-1
-1,343037E-1
-1,401412E-1
-1,466274E-1
-1,469517E-1
-1,437086E-1
-1,472760E-1
-1,547351E-1
-1,631671E-1
-1,586268E-1
-1,615455E-1
-1,644643E-1
-1,745179E-1
-1,754908E-1
-1,842471E-1
-1,767880E-1
-1,826256E-1
-1,884631E-1
-1,959222E-1
-1,894360E-1
-1,955979E-1
-1,998139E-1
-1,994896E-1
-2,063001E-1
-2,170022E-1
-2,153807E-1
-2,043542E-1
-2,079216E-1
-2,221912E-1
-2,215425E-1
-2,228398E-1
-2,202453E-1
-2,218668E-1
-2,293259E-1
-2,322447E-1
-2,397038E-1
-2,315961E-1
-2,290016E-1
-2,406767E-1
-2,390552E-1
-2,452170E-1
-2,465143E-1
-2,487844E-1
-2,445684E-1
-2,552706E-1
-2,536490E-1
-2,601352E-1
-2,614324E-1
-2,646755E-1
-2,611081E-1
-2,637026E-1
-2,714860E-1
-2,711617E-1
-2,643512E-1
-2,747291E-1
-2,760263E-1
-2,831611E-1
-2,825125E-1
-2,750534E-1
-2,744048E-1
-2,847826E-1
-2,912688E-1
-2,919174E-1
-2,886743E-1
-2,789451E-1
-2,880257E-1
-2,987279E-1
-2,974306E-1
-2,980792E-1
-2,954848E-1
-2,958091E-1
-3,074842E-1
-3,078085E-1
-2,971063E-1
-3,022953E-1
-3,032682E-1
-3,120245E-1
-3,081328E-1
-3,068356E-1
-3,065113E-1
-3,055383E-1
-3,194836E-1
-3,149433E-1
-3,162405E-1
-3,136460E-1
-3,178620E-1
-3,194836E-1
-3,233753E-1
-3,181863E-1
-3,224024E-1
-3,236996E-1
-3,217537E-1
-3,253211E-1
-3,350504E-1
-3,308344E-1
-3,285642E-1
-3,259697E-1
-3,321316E-1
-3,408879E-1
-3,412122E-1
-3,392664E-1
-3,395907E-1
-3,408879E-1
-3,451039E-1
-3,470498E-1
-3,512658E-1
-3,464012E-1
-3,454282E-1
-3,528873E-1
-3,574276E-1
-3,564547E-1
-3,548332E-1
-3,554818E-1
-3,580762E-1
-3,661839E-1
-3,726701E-1
-3,632652E-1
-3,600221E-1
-3,632652E-1
-3,729944E-1
-3,729944E-1
-3,762375E-1
-3,720215E-1
-3,716972E-1
-3,898584E-1
-3,866154E-1
-3,879126E-1
-3,794806E-1
-3,843452E-1
-3,953717E-1
-3,947231E-1
-3,995877E-1
-3,956960E-1
-3,931015E-1
-4,034794E-1
-4,057495E-1
-4,112628E-1
-4,041280E-1
-4,054252E-1
-4,115871E-1
-4,099655E-1
-4,112628E-1
-4,122357E-1
-4,132086E-1
-4,122357E-1
-4,119114E-1
-4,190462E-1
-4,177489E-1
-4,148302E-1
-4,112628E-1
-4,122357E-1
-4,125600E-1
-4,196948E-1
-4,190462E-1
-4,125600E-1
-4,099655E-1
-4,128843E-1
-4,203434E-1
-4,138572E-1
-4,054252E-1
-3,924529E-1
-4,051009E-1
-4,148302E-1
-4,070468E-1
-4,070468E-1
-3,940744E-1
-3,937501E-1
-3,921286E-1
-3,931015E-1
-3,885612E-1
-3,788320E-1
-3,781833E-1
-3,707243E-1
-3,788320E-1
-3,687784E-1
-3,622922E-1
-3,619679E-1
-3,600221E-1
-3,519144E-1
-3,509415E-1
-3,499685E-1
-3,480227E-1
-3,363476E-1
-3,340774E-1
-3,363476E-1
-3,292128E-1
-3,337531E-1
-3,100786E-1
-3,117002E-1
-3,042411E-1
-3,074842E-1
-2,997008E-1
-2,867285E-1
-2,740804E-1
-2,763506E-1
-2,688915E-1
-2,598109E-1
-2,523518E-1
-2,338662E-1
-2,354878E-1
-2,335419E-1
-2,202453E-1
-2,118133E-1
-1,965708E-1
-1,946250E-1
-1,871659E-1
-1,800311E-1
-1,608969E-1
-1,527892E-1
-1,488975E-1
-1,417627E-1
-1,365738E-1
-1,245744E-1
-1,083590E-1
-1,018729E-1
-9,927839E-2
-8,857622E-2
-7,592820E-2
-6,976635E-2
-5,517249E-2
-5,225371E-2
-4,479463E-2
-3,020076E-2
-2,566045E-2
-7,499196E-3
-2,634574E-3
-2,310266E-3
9,040517E-3
2,071561E-2
2,817469E-2
4,439010E-2
4,828180E-2
5,411934E-2
6,092981E-2
7,098336E-2
8,655015E-2
9,303631E-2
1,004954E-1
1,040628E-1
1,079545E-1
1,257914E-1
1,377908E-1
1,338991E-1
1,368179E-1
1,527090E-1
1,611410E-1
1,744376E-1
1,815724E-1
1,734647E-1
1,887072E-1
1,997337E-1
2,071928E-1
2,149762E-1
2,201651E-1
2,285971E-1
2,405965E-1
2,493528E-1
2,545417E-1
2,509744E-1
2,671898E-1
2,740002E-1
2,843781E-1
2,876212E-1
2,869726E-1
2,924858E-1
2,992963E-1
3,074040E-1
3,151874E-1
3,103227E-1
3,171332E-1
3,164846E-1
3,229708E-1
3,343215E-1
3,320514E-1
3,291326E-1
3,327000E-1
3,414563E-1
3,453480E-1
3,453480E-1
3,528071E-1
3,554016E-1
3,518342E-1
3,563745E-1
3,596176E-1
3,670767E-1
3,609148E-1
3,674010E-1
3,686982E-1
3,706441E-1
3,696711E-1
3,699954E-1
3,764816E-1
3,738871E-1
3,768059E-1
3,797247E-1
3,712927E-1
3,748601E-1
3,748601E-1
3,761573E-1
3,842650E-1
3,845893E-1
3,745357E-1
3,787518E-1
3,751844E-1
3,875081E-1
3,816705E-1
3,709684E-1
3,781031E-1
3,768059E-1
3,836164E-1
3,797247E-1
3,755087E-1
3,732385E-1
3,748601E-1
3,781031E-1
3,771302E-1
3,742114E-1
3,654551E-1
3,670767E-1
3,768059E-1
3,722656E-1
3,644822E-1
3,661037E-1
3,706441E-1
3,664280E-1
3,683739E-1
3,654551E-1
3,605905E-1
3,638336E-1
3,635093E-1
3,690225E-1
3,615634E-1
3,612391E-1
3,554016E-1
3,550773E-1
3,521585E-1
3,511856E-1
3,563745E-1
3,537800E-1
3,456723E-1
3,495640E-1
3,453480E-1
3,440508E-1
3,417806E-1
3,314028E-1
3,330243E-1
3,398348E-1
3,398348E-1
3,333486E-1
3,281597E-1
3,242680E-1
3,307542E-1
3,388619E-1
3,339972E-1
3,213492E-1
3,203763E-1
3,213492E-1
3,281597E-1
3,223221E-1
3,174575E-1
3,203763E-1
3,226465E-1
3,184304E-1
3,177818E-1
3,155117E-1
3,054581E-1
3,061067E-1
3,116200E-1
3,168089E-1
3,103227E-1
3,044852E-1
2,979990E-1
3,038366E-1
3,038366E-1
3,061067E-1
3,005935E-1
3,064310E-1
2,931344E-1
2,976747E-1
3,022150E-1
2,963775E-1
2,963775E-1
2,915129E-1
2,908643E-1
2,992963E-1
3,009178E-1
2,934587E-1
2,876212E-1
2,817836E-1
2,950803E-1
2,989720E-1
2,918372E-1
2,824322E-1
2,856753E-1
2,898913E-1
2,934587E-1
2,853510E-1
2,795135E-1
2,830809E-1
2,798378E-1
2,850267E-1
2,885941E-1
2,746489E-1
2,746489E-1
2,701085E-1
2,824322E-1
2,821079E-1
2,717301E-1
2,697842E-1
2,723787E-1
2,752975E-1
2,775676E-1
2,701085E-1
2,704328E-1
2,642710E-1
2,688113E-1
2,684870E-1
2,662168E-1
2,636224E-1
2,649196E-1
2,639467E-1
2,587578E-1
2,600550E-1
2,594064E-1
2,555147E-1
2,500014E-1
2,464340E-1
2,493528E-1
2,454611E-1
2,490285E-1
2,367048E-1
2,360562E-1
2,464340E-1
2,448125E-1
2,399479E-1
2,282728E-1
2,295700E-1
2,305429E-1
2,370291E-1
2,276242E-1
2,211380E-1
2,211380E-1
2,217866E-1
2,253540E-1
2,237325E-1
2,130303E-1
2,127060E-1
2,071928E-1
2,130303E-1
2,107602E-1
2,020038E-1
1,994094E-1
2,029768E-1
1,929232E-1
2,081657E-1
1,900044E-1
1,916260E-1
1,893558E-1
1,948691E-1
1,903287E-1
1,854641E-1
1,831940E-1
1,822210E-1
1,831940E-1
1,776807E-1
1,731404E-1
1,695730E-1
1,715189E-1
1,601681E-1
1,650327E-1
1,578979E-1
1,478444E-1
1,497902E-1
1,458985E-1
1,423311E-1
1,465472E-1
1,416825E-1
1,329262E-1
1,274130E-1
1,218997E-1
1,270887E-1
1,261157E-1
1,141163E-1
1,095760E-1
1,111976E-1
1,105490E-1
1,099003E-1
1,099003E-1
9,303631E-2
9,530647E-2
1,053600E-1
9,919817E-2
1,001711E-1
9,336062E-2
9,044185E-2
9,141477E-2
9,530647E-2
1,001711E-1
8,590154E-2
8,914462E-2
9,044185E-2
9,725232E-2
9,660370E-2
8,946893E-2
8,914462E-2
9,530647E-2
8,946893E-2
9,660370E-2
8,687446E-2
8,719877E-2
9,368493E-2
9,206339E-2
9,271201E-2
9,336062E-2
8,557723E-2
8,265846E-2
8,363138E-2
8,590154E-2
9,109047E-2
8,622584E-2
8,525292E-2
7,909107E-2
7,519937E-2
8,006399E-2
8,168553E-2
7,714522E-2
6,806459E-2
6,611874E-2
7,065906E-2
7,098336E-2
6,514582E-2
5,930827E-2
5,703812E-2
6,611874E-2
5,736242E-2
5,444365E-2
5,022765E-2
4,503872E-2
4,666026E-2
5,347073E-2
4,990334E-2
4,114702E-2
3,628240E-2
4,049840E-2
4,114702E-2
3,887686E-2
3,174208E-2
3,303932E-2
2,849900E-2
3,174208E-2
2,785039E-2
2,428300E-2
1,876976E-2
2,006699E-2
1,033775E-2
1,293221E-2
1,228360E-2
8,067593E-3
9,328148E-4
3,202971E-3
-2,634574E-3
-6,887257E-4
-7,499196E-3
-1,106658E-2
-2,079583E-2
-9,769352E-3
-1,463397E-2
-1,333674E-2
-2,630907E-2
-3,441677E-2
-3,701123E-2
-3,247092E-2
-3,247092E-2
-3,895708E-2
-5,030786E-2
-4,284878E-2
-4,771340E-2
-4,187585E-2
-4,706478E-2
-6,003711E-2
-6,879343E-2
-6,068572E-2
-5,873987E-2
-6,684758E-2
-7,398236E-2
-7,495528E-2
-7,657682E-2
-7,592820E-2
-7,884698E-2
-8,987345E-2
-9,214361E-2
-9,117068E-2
-9,733254E-2
-1,034944E-1
-1,083590E-1
-1,096562E-1
-1,112778E-1
-1,151695E-1
-1,274932E-1
-1,184126E-1
-1,210070E-1
-1,274932E-1
-1,339794E-1
-1,291147E-1
-1,375467E-1
-1,320335E-1
-1,356009E-1
-1,466274E-1
-1,534378E-1
-1,443572E-1
-1,446815E-1
-1,456544E-1
-1,592754E-1
-1,592754E-1
-1,657615E-1
-1,654372E-1
-1,651129E-1
-1,774366E-1
-1,787339E-1
-1,848957E-1
-1,758151E-1
-1,861930E-1
-1,920305E-1
-1,917062E-1
-1,978680E-1
-1,894360E-1
-1,988410E-1
-2,114890E-1
-2,137591E-1
-2,118133E-1
-2,095431E-1
-2,127862E-1
-2,212182E-1
-2,260829E-1
-2,221912E-1
-2,215425E-1
-2,205696E-1
-2,341906E-1
-2,309475E-1
-2,380823E-1
-2,293259E-1
-2,348392E-1
-2,426226E-1
-2,416496E-1
-2,435955E-1
-2,474872E-1
-2,465143E-1
-2,504060E-1
-2,542977E-1
-2,627297E-1
-2,572164E-1
-2,588380E-1
-2,588380E-1
-2,685672E-1
-2,734318E-1
-2,675943E-1
-2,769992E-1
-2,705131E-1
-2,734318E-1
-2,789451E-1
-2,854312E-1
-2,844583E-1
-2,831611E-1
-2,799180E-1
-2,886743E-1
-2,932146E-1
-2,928903E-1
-2,941876E-1
-2,867285E-1
-2,938632E-1
-2,990522E-1
-3,042411E-1
-3,003494E-1
-2,980792E-1
-3,016466E-1
-3,094300E-1
-3,061869E-1
-3,097543E-1
-3,091057E-1
-3,048897E-1
-3,149433E-1
-3,198079E-1
-3,165648E-1
-3,165648E-1
-3,104030E-1
-3,311587E-1
-3,279156E-1
-3,363476E-1
-3,253211E-1
-3,243482E-1
-3,318073E-1
-3,337531E-1
-3,321316E-1
-3,366719E-1
-3,353747E-1
-3,327802E-1
-3,314830E-1
-3,451039E-1
-3,467255E-1
-3,425095E-1
-3,376448E-1
-3,408879E-1
-3,418608E-1
-3,509415E-1
-3,496442E-1
-3,454282E-1
-3,425095E-1
-3,489956E-1
-3,577519E-1
-3,532116E-1
-3,467255E-1
-3,476984E-1
-3,525630E-1
-3,596978E-1
-3,629409E-1
-3,635895E-1
-3,587249E-1
-3,593735E-1
-3,765618E-1
-3,668326E-1
-3,697513E-1
-3,700756E-1
-3,710486E-1
-3,768861E-1
-3,833723E-1
-3,791563E-1
-3,788320E-1
-3,811021E-1
-3,901827E-1
-3,866154E-1
-3,882369E-1
-3,937501E-1
-3,898584E-1
-4,002363E-1
-3,992634E-1
-4,015335E-1
-4,034794E-1
-4,063981E-1
-4,038037E-1
-4,044523E-1
-4,073711E-1
-4,232622E-1
-4,245594E-1
-4,096412E-1
-4,161274E-1
-4,239108E-1
-4,290997E-1
-4,239108E-1
-4,242351E-1
-4,187219E-1
-4,203434E-1
-4,420720E-1
-4,362345E-1
-4,320185E-1
-4,245594E-1
-4,329914E-1
-4,385047E-1
-4,401262E-1
-4,398019E-1
-4,342886E-1
-4,307213E-1
-4,323428E-1
-4,407748E-1
-4,365588E-1
-4,329914E-1
-4,307213E-1
-4,316942E-1
-4,333157E-1
-4,281268E-1
-4,248837E-1
-4,174246E-1
-4,125600E-1
-4,167760E-1
-4,096412E-1
-4,122357E-1
-4,051009E-1
-3,950474E-1
-3,943988E-1
-3,950474E-1
-4,005606E-1
-3,921286E-1
-3,872640E-1
-3,736430E-1
-3,785077E-1
-3,655353E-1
-3,704000E-1
-3,652110E-1
-3,515901E-1
-3,538602E-1
-3,528873E-1
-3,499685E-1
-3,408879E-1
-3,308344E-1
-3,292128E-1
-3,331045E-1
-3,211051E-1
-3,152676E-1
-3,048897E-1
-3,084571E-1
-2,997008E-1
-2,925660E-1
-2,912688E-1
-2,773235E-1
-2,731075E-1
-2,718103E-1
-2,653241E-1
-2,536490E-1
-2,455413E-1
-2,358121E-1
-2,293259E-1
-2,257585E-1
-2,153807E-1
-2,079216E-1
-1,994896E-1
-1,949493E-1
-1,865173E-1
-1,709505E-1
-1,654372E-1
-1,595997E-1
-1,511677E-1
-1,463031E-1
-1,385197E-1
-1,313849E-1
-1,138723E-1
-1,086833E-1
-1,012242E-1
-9,084638E-2
-8,500883E-2
-7,852267E-2
-6,684758E-2
-5,322664E-2
-5,841557E-2
-5,030786E-2
-4,220016E-2
-2,501183E-2
-1,430967E-2
-1,236382E-2
-1,074228E-2
-7,823504E-3
1,098637E-2
2,201284E-2
2,817469E-2
2,460731E-2
4,211994E-2
4,860611E-2
5,898396E-2
7,163198E-2
6,709167E-2
6,936182E-2
8,038830E-2
8,979323E-2
1,040628E-1
1,056843E-1
1,121705E-1
1,180080E-1
1,267644E-1
1,384394E-1
1,403853E-1
1,436284E-1
1,488173E-1
1,634112E-1
1,708703E-1
1,776807E-1
1,812481E-1
1,851398E-1
1,948691E-1
1,971392E-1
2,127060E-1
2,185435E-1
2,247054E-1
2,227596E-1
2,269756E-1
2,422180E-1
2,529202E-1
2,428667E-1
2,509744E-1
2,587578E-1
2,649196E-1
2,759461E-1
2,743245E-1
2,756218E-1
2,782162E-1
2,892427E-1
2,963775E-1
2,973504E-1
2,869726E-1
2,979990E-1
3,122686E-1
3,171332E-1
3,161603E-1
3,109714E-1
3,112957E-1
3,158360E-1
3,333486E-1
3,288083E-1
3,271868E-1
3,314028E-1
3,362674E-1
3,385375E-1
3,382132E-1
3,336729E-1
3,362674E-1
3,323757E-1
3,518342E-1
3,515099E-1
3,469696E-1
3,408077E-1
3,466453E-1
3,498883E-1
3,443751E-1
3,518342E-1
3,482668E-1
3,502126E-1
3,489154E-1
3,524828E-1
3,505369E-1
3,521585E-1
3,550773E-1
3,537800E-1
3,531314E-1
3,579960E-1
3,605905E-1
3,537800E-1
3,537800E-1
3,563745E-1
3,589690E-1
3,560502E-1
3,576717E-1
3,508613E-1
3,531314E-1
3,498883E-1
3,563745E-1
3,521585E-1
3,440508E-1
3,492397E-1
3,563745E-1
3,528071E-1
3,534557E-1
3,459966E-1
3,437265E-1
3,463209E-1
3,492397E-1
3,417806E-1
3,456723E-1
3,404834E-1
3,385375E-1
3,450237E-1
3,498883E-1
3,417806E-1
3,375646E-1
3,378889E-1
3,395105E-1
3,339972E-1
3,330243E-1
3,356188E-1
3,369160E-1
3,333486E-1
3,346459E-1
3,339972E-1
3,297812E-1
3,317271E-1
3,317271E-1
3,249166E-1
3,349702E-1
3,314028E-1
3,245923E-1
3,236194E-1
3,284840E-1
3,187548E-1
3,339972E-1
3,203763E-1
3,145387E-1
3,161603E-1
3,245923E-1
3,203763E-1
3,200520E-1
3,067554E-1
3,054581E-1
3,103227E-1
3,197277E-1
3,145387E-1
2,976747E-1
3,093498E-1
3,116200E-1
3,067554E-1
3,093498E-1
2,983233E-1
2,976747E-1
3,005935E-1
2,954046E-1
3,061067E-1
2,882698E-1
2,928101E-1
2,989720E-1
2,954046E-1
2,941073E-1
2,905399E-1
2,853510E-1
2,804864E-1
2,853510E-1
2,892427E-1
2,859996E-1
2,850267E-1
2,814593E-1
2,879455E-1
2,801621E-1
2,827566E-1
2,856753E-1
2,817836E-1
2,788649E-1
2,814593E-1
2,850267E-1
2,853510E-1
2,798378E-1
2,743245E-1
2,808107E-1
2,791892E-1
2,837295E-1
2,801621E-1
2,762704E-1
2,736759E-1
2,791892E-1
2,801621E-1
2,824322E-1
2,662168E-1
2,671898E-1
2,749732E-1
2,788649E-1
2,765947E-1
2,720544E-1
2,694599E-1
2,701085E-1
2,714058E-1
2,804864E-1
2,678384E-1
2,652439E-1
2,775676E-1
2,759461E-1
2,717301E-1
2,636224E-1
2,645953E-1
2,645953E-1
2,697842E-1
2,704328E-1
2,681627E-1
2,603793E-1
2,616765E-1
2,555147E-1
2,571362E-1
2,616765E-1
2,587578E-1
2,616765E-1
2,532445E-1
2,490285E-1
2,613522E-1
2,623251E-1
2,597307E-1
2,461097E-1
2,490285E-1
2,490285E-1
2,568119E-1
2,461097E-1
2,367048E-1
2,383263E-1
2,451368E-1
2,418937E-1
2,412451E-1
2,298943E-1
2,250297E-1
2,292457E-1
2,399479E-1
2,250297E-1
2,149762E-1
2,101115E-1
2,143275E-1
2,153005E-1
2,123817E-1
2,045983E-1
2,052469E-1
2,052469E-1
2,007066E-1
2,020038E-1
1,987608E-1
1,955177E-1
1,945448E-1
1,945448E-1
1,883829E-1
1,893558E-1
1,929232E-1
1,815724E-1
1,835183E-1
1,760592E-1
1,793023E-1
1,825454E-1
1,737890E-1
1,737890E-1
1,617896E-1
1,656813E-1
1,711946E-1
1,604924E-1
1,543305E-1
1,488173E-1
1,536819E-1
1,582222E-1
1,494659E-1
1,371422E-1
1,361693E-1
1,387638E-1
1,377908E-1
1,374665E-1
1,270887E-1
1,283859E-1
1,215754E-1
1,293588E-1
1,316290E-1
1,105490E-1
1,092517E-1
1,079545E-1
1,160622E-1
1,183323E-1
1,069816E-1
1,063329E-1
1,063329E-1
1,102246E-1
1,066573E-1
1,008197E-1
1,069816E-1
1,021169E-1
1,034142E-1
1,079545E-1
1,053600E-1
9,952248E-2
1,030899E-1
9,465786E-2
9,790094E-2
1,060086E-1
9,952248E-2
9,790094E-2
9,400924E-2
9,595509E-2
1,047114E-1
9,919817E-2
9,206339E-2
8,817169E-2
9,303631E-2
1,011440E-1
9,984678E-2
9,952248E-2
8,233415E-2
8,557723E-2
8,492861E-2
9,660370E-2
9,011754E-2
8,200984E-2
8,168553E-2
8,071261E-2
8,460430E-2
8,460430E-2
7,746953E-2
7,033475E-2
7,617229E-2
8,136122E-2
7,001044E-2
6,709167E-2
6,806459E-2
6,547013E-2
6,741597E-2
6,579443E-2
6,287566E-2
5,865966E-2
5,314642E-2
4,698456E-2
5,703812E-2
5,217349E-2
4,730887E-2
4,114702E-2
4,179564E-2
4,698456E-2
4,406579E-2
4,244425E-2
2,947193E-2
2,914762E-2
3,174208E-2
2,720177E-2
2,687746E-2
2,331007E-2
2,071561E-2
1,585099E-2
2,201284E-2
1,876976E-2
1,812114E-2
3,851588E-3
2,878663E-3
1,131067E-2
3,527280E-3
-2,310266E-3
-6,201963E-3
-3,607499E-3
-8,147812E-3
-6,526271E-3
-7,499196E-3
-2,241737E-2
-2,663337E-2
-2,598476E-2
-2,306598E-2
-2,533614E-2
-3,149799E-2
-4,090293E-2
-4,317309E-2
-3,765985E-2
-4,479463E-2
-5,549679E-2
-5,744264E-2
-6,457742E-2
-5,938849E-2
-6,555034E-2
-7,138789E-2
-6,944204E-2
-7,690113E-2
-7,819836E-2
-7,592820E-2
-8,111713E-2
-8,533314E-2
-8,630606E-2
-9,635961E-2
-9,214361E-2
-8,890053E-2
-8,922484E-2
-1,021972E-1
-1,103049E-1
-1,135479E-1
-1,064132E-1
-1,103049E-1
-1,190612E-1
-1,223043E-1
-1,223043E-1
-1,219800E-1
-1,193855E-1
-1,346280E-1
-1,381954E-1
-1,417627E-1
-1,417627E-1
-1,346280E-1
-1,398169E-1
-1,508434E-1
-1,498704E-1
-1,563566E-1
-1,446815E-1
-1,524649E-1
-1,657615E-1
-1,696532E-1
-1,725720E-1
-1,699776E-1
-1,693289E-1
-1,764637E-1
-1,855443E-1
-1,868416E-1
-1,848957E-1
-1,959222E-1
-1,994896E-1
-2,001382E-1
-2,020841E-1
-2,066244E-1
-2,147321E-1
-2,131105E-1
-2,166779E-1
-2,241370E-1
-2,228398E-1
-2,273801E-1
-2,267315E-1
-2,273801E-1
-2,364607E-1
-2,461900E-1
-2,358121E-1
-2,345149E-1
-2,377579E-1
-2,384066E-1
-2,507303E-1
-2,471629E-1
-2,448927E-1
-2,426226E-1
-2,549463E-1
-2,640269E-1
-2,542977E-1
-2,559192E-1
-2,536490E-1
-2,598109E-1
-2,682429E-1
-2,679186E-1
-2,705131E-1
-2,617567E-1
-2,711617E-1
-2,792694E-1
-2,795937E-1
-2,792694E-1
-2,792694E-1
-2,753777E-1
-2,883500E-1
-2,899715E-1
-2,854312E-1
-2,847826E-1
-2,880257E-1
-2,909445E-1
-2,951605E-1
-2,977549E-1
-3,013223E-1
-2,967820E-1
-2,993765E-1
-2,964577E-1
-3,029439E-1
-3,087814E-1
-3,039168E-1
-3,035925E-1
-3,029439E-1
-3,123488E-1
-3,181863E-1
-3,120245E-1
-3,097543E-1
-3,097543E-1
-3,126731E-1
-3,188350E-1
-3,217537E-1
-3,136460E-1
-3,120245E-1
-3,188350E-1
-3,227267E-1
-3,324559E-1
-3,253211E-1
-3,149433E-1
-3,211051E-1
-3,366719E-1
-3,314830E-1
-3,347261E-1
-3,269427E-1
-3,340774E-1
-3,395907E-1
-3,399150E-1
-3,418608E-1
-3,376448E-1
-3,428338E-1
-3,425095E-1
-3,457525E-1
-3,438067E-1
-3,467255E-1
-3,486713E-1
-3,441310E-1
-3,467255E-1
-3,467255E-1
-3,600221E-1
-3,515901E-1
-3,519144E-1
-3,509415E-1
-3,571033E-1
-3,545089E-1
-3,554818E-1
-3,541845E-1
-3,587249E-1
-3,678055E-1
-3,681298E-1
-3,739673E-1
-3,603464E-1
-3,580762E-1
-3,762375E-1
-3,840209E-1
-3,755889E-1
-3,814264E-1
-3,713729E-1
-3,843452E-1
-3,840209E-1
-3,908314E-1
-3,875883E-1
-3,820750E-1
-3,918043E-1
-4,018578E-1
-3,956960E-1
-3,986148E-1
-3,950474E-1
-3,979661E-1
-4,034794E-1
-4,135329E-1
-4,028308E-1
-4,005606E-1
-4,021821E-1
-4,096412E-1
-4,106142E-1
-4,086683E-1
-4,067225E-1
-4,021821E-1
-4,154788E-1
-4,154788E-1
-4,115871E-1
-4,070468E-1
-4,148302E-1
-4,067225E-1
-4,177489E-1
-4,145059E-1
-4,044523E-1
-4,080197E-1
-4,132086E-1
-4,112628E-1
-4,145059E-1
-4,167760E-1
-4,135329E-1
-4,132086E-1
-4,128843E-1
-4,125600E-1
-4,031551E-1
-4,093169E-1
-4,054252E-1
-3,976418E-1
-3,973175E-1
-4,005606E-1
-3,976418E-1
-3,927772E-1
-3,905071E-1
-3,898584E-1
-3,940744E-1
-3,862910E-1
-3,755889E-1
-3,729944E-1
-3,710486E-1
-3,788320E-1
-3,645624E-1
-3,567790E-1
-3,489956E-1
-3,496442E-1
-3,470498E-1
-3,509415E-1
-3,425095E-1
-3,282399E-1
-3,295371E-1
-3,363476E-1
-3,188350E-1
-3,194836E-1
-3,091057E-1
-3,000251E-1
-3,087814E-1
-3,013223E-1
-2,902959E-1
-2,769992E-1
-2,666214E-1
-2,659727E-1
-2,646755E-1
-2,507303E-1
-2,426226E-1
-2,361364E-1
-2,251099E-1
-2,157050E-1
-2,069487E-1
-1,985167E-1
-1,910576E-1
-1,745179E-1
-1,706262E-1
-1,647886E-1
-1,608969E-1
-1,501948E-1
-1,313849E-1
-1,258717E-1
-1,119264E-1
-1,132236E-1
-1,080347E-1
-9,571100E-2
-8,371160E-2
-7,592820E-2
-7,430666E-2
-6,003711E-2
-4,382170E-2
-3,668692E-2
-3,214661E-2
-3,149799E-2
-1,430967E-2
-4,256115E-3
5,473128E-3
5,797436E-3
1,455375E-2
2,493161E-2
4,179564E-2
5,087626E-2
6,190274E-2
5,444365E-2
5,898396E-2
7,098336E-2
8,914462E-2
9,725232E-2
9,336062E-2
1,079545E-1
1,089274E-1
1,274130E-1
1,416825E-1
1,426555E-1
1,488173E-1
1,553035E-1
1,630869E-1
1,763835E-1
1,887072E-1
1,932475E-1
1,997337E-1
2,033011E-1
2,094629E-1
2,227596E-1
2,292457E-1
2,337860E-1
2,444882E-1
2,487042E-1
2,568119E-1
2,642710E-1
2,681627E-1
2,678384E-1
2,740002E-1
2,863239E-1
3,025393E-1
2,947560E-1
2,976747E-1
3,064310E-1
3,135658E-1
3,232951E-1
3,284840E-1
3,226465E-1
3,236194E-1
3,310785E-1
3,391862E-1
3,417806E-1
3,401591E-1
3,466453E-1
3,485911E-1
3,628607E-1
3,566988E-1
3,557259E-1
3,534557E-1
3,615634E-1
3,674010E-1
3,615634E-1
3,706441E-1
3,712927E-1
3,732385E-1
3,738871E-1
3,722656E-1
3,836164E-1
3,797247E-1
3,774545E-1
3,797247E-1
3,832921E-1
3,842650E-1
3,855622E-1
3,862108E-1
3,784274E-1
3,855622E-1
3,920484E-1
3,868595E-1
3,862108E-1
3,794004E-1
3,884810E-1
3,946429E-1
3,946429E-1
3,891296E-1
3,852379E-1
3,875081E-1
3,878324E-1
3,897782E-1
3,839407E-1
3,784274E-1
3,806976E-1
3,806976E-1
3,868595E-1
3,875081E-1
3,764816E-1
3,738871E-1
3,781031E-1
3,745357E-1
3,803733E-1
3,735628E-1
3,680496E-1
3,738871E-1
3,719413E-1
3,790761E-1
3,641579E-1
3,758330E-1
3,706441E-1
3,784274E-1
3,699954E-1
3,729142E-1
3,651308E-1
3,670767E-1
3,599419E-1
3,576717E-1
3,625363E-1
3,635093E-1
3,602662E-1
3,557259E-1
3,547530E-1
3,609148E-1
3,528071E-1
3,446994E-1
3,492397E-1
3,524828E-1
3,528071E-1
3,492397E-1
3,411320E-1
3,404834E-1
3,421049E-1
3,437265E-1
3,489154E-1
3,385375E-1
3,333486E-1
3,297812E-1
3,352945E-1
3,437265E-1
3,330243E-1
3,168089E-1
3,216735E-1
3,291326E-1
3,339972E-1
3,252409E-1
3,164846E-1
3,200520E-1
3,161603E-1
3,200520E-1
3,236194E-1
3,122686E-1
3,122686E-1
3,112957E-1
3,174575E-1
3,184304E-1
3,125929E-1
3,074040E-1
3,057824E-1
3,122686E-1
3,103227E-1
3,009178E-1
3,048095E-1
2,970261E-1
3,061067E-1
3,002692E-1
3,041609E-1
2,986477E-1
2,898913E-1
2,924858E-1
2,928101E-1
2,960532E-1
2,979990E-1
2,915129E-1
2,863239E-1
2,918372E-1
2,937830E-1
2,944316E-1
2,876212E-1
2,834052E-1
2,856753E-1
2,853510E-1
2,915129E-1
2,928101E-1
2,804864E-1
2,827566E-1
2,821079E-1
2,863239E-1
2,859996E-1
2,733516E-1
2,814593E-1
2,762704E-1
2,892427E-1
2,785405E-1
2,785405E-1
2,665411E-1
2,688113E-1
2,830809E-1
2,775676E-1
2,639467E-1
2,704328E-1
2,649196E-1
2,710815E-1
2,694599E-1
2,620008E-1
2,603793E-1
2,616765E-1
2,616765E-1
2,623251E-1
2,603793E-1
2,600550E-1
2,581091E-1
2,542174E-1
2,525959E-1
2,522716E-1
2,477313E-1
2,506501E-1
2,425423E-1
2,399479E-1
2,470827E-1
2,451368E-1
2,402722E-1
2,295700E-1
2,370291E-1
2,328131E-1
2,302186E-1
2,321645E-1
2,214623E-1
2,198408E-1
2,272999E-1
2,266513E-1
2,172463E-1
2,114088E-1
2,097872E-1
2,081657E-1
2,159491E-1
2,084900E-1
2,036254E-1
1,958420E-1
1,964906E-1
2,013552E-1
1,997337E-1
1,896801E-1
1,841669E-1
1,857884E-1
1,922746E-1
1,880586E-1
1,737890E-1
1,647084E-1
1,802752E-1
1,793023E-1
1,673029E-1
1,666543E-1
1,624382E-1
1,627626E-1
1,608167E-1
1,546549E-1
1,481687E-1
1,468715E-1
1,494659E-1
1,488173E-1
1,468715E-1
1,416825E-1
1,403853E-1
1,270887E-1
1,261157E-1
1,364936E-1
1,316290E-1
1,267644E-1
1,163865E-1
1,222240E-1
1,076302E-1
1,189810E-1
1,186567E-1
1,073059E-1
9,984678E-2
1,047114E-1
1,053600E-1
1,089274E-1
1,001711E-1
9,725232E-2
9,433355E-2
9,919817E-2
1,069816E-1
9,952248E-2
9,854955E-2
8,622584E-2
1,040628E-1
1,099003E-1
1,047114E-1
9,660370E-2
9,465786E-2
9,822524E-2
1,108733E-1
1,004954E-1
1,008197E-1
9,919817E-2
9,627940E-2
1,017926E-1
1,030899E-1
1,017926E-1
9,303631E-2
9,563078E-2
9,952248E-2
9,498216E-2
9,822524E-2
9,498216E-2
8,914462E-2
8,817169E-2
9,368493E-2
8,200984E-2
9,044185E-2
8,330707E-2
7,390214E-2
8,006399E-2
8,265846E-2
7,779383E-2
7,682091E-2
7,552368E-2
7,065906E-2
7,779383E-2
7,682091E-2
7,844245E-2
6,871321E-2
7,292921E-2
7,195629E-2
7,844245E-2
6,644305E-2
5,963258E-2
6,644305E-2
6,806459E-2
6,547013E-2
6,222705E-2
5,801104E-2
5,087626E-2
5,379503E-2
5,963258E-2
5,606519E-2
4,211994E-2
4,698456E-2
4,309287E-2
4,633595E-2
4,730887E-2
3,401224E-2
3,563378E-2
3,206639E-2
3,855255E-2
3,076916E-2
1,974268E-2
2,266146E-2
2,363438E-2
1,747253E-2
1,617530E-2
9,364825E-3
1,905739E-3
5,797436E-3
7,743285E-3
9,328148E-4
-4,580423E-3
-6,850580E-3
-1,171520E-2
-1,722844E-2
-1,755275E-2
-2,112014E-2
-2,501183E-2
-2,566045E-2
-3,441677E-2
-3,668692E-2
-4,187585E-2
-3,701123E-2
-4,998356E-2
-5,225371E-2
-6,003711E-2
-5,030786E-2
-5,841557E-2
-6,165865E-2
-7,560390E-2
-7,009066E-2
-7,171220E-2
-7,041497E-2
-7,495528E-2
-8,890053E-2
-8,987345E-2
-8,760330E-2
-9,441377E-2
-9,668392E-2
-1,025215E-1
-1,099806E-1
-1,083590E-1
-1,041430E-1
-1,132236E-1
-1,229529E-1
-1,245744E-1
-1,242501E-1
-1,278175E-1
-1,336550E-1
-1,333307E-1
-1,394926E-1
-1,433843E-1
-1,417627E-1
-1,420871E-1
-1,492218E-1
-1,501948E-1
-1,586268E-1
-1,595997E-1
-1,641400E-1
-1,608969E-1
-1,667345E-1
-1,686803E-1
-1,722477E-1
-1,810040E-1
-1,732206E-1
-1,758151E-1
-1,845714E-1
-1,965708E-1
-1,900847E-1
-1,923548E-1
-1,871659E-1
-1,939764E-1
-2,053271E-1
-2,095431E-1
-2,075973E-1
-2,004625E-1
-2,114890E-1
-2,283530E-1
-2,238127E-1
-2,157050E-1
-2,186238E-1
-2,254342E-1
-2,400281E-1
-2,351635E-1
-2,367850E-1
-2,358121E-1
-2,361364E-1
-2,465143E-1
-2,416496E-1
-2,513789E-1
-2,504060E-1
-2,504060E-1
-2,533247E-1
-2,568921E-1
-2,552706E-1
-2,588380E-1
-2,578650E-1
-2,588380E-1
-2,675943E-1
-2,659727E-1
-2,617567E-1
-2,711617E-1
-2,679186E-1
-2,718103E-1
-2,708374E-1
-2,779721E-1
-2,721346E-1
-2,734318E-1
-2,714860E-1
-2,760263E-1
-2,828368E-1
-2,821882E-1
-2,812152E-1
-2,766749E-1
-2,805666E-1
-2,912688E-1
-2,889986E-1
-2,841340E-1
-2,792694E-1
-2,886743E-1
-2,967820E-1
-2,971063E-1
-2,906202E-1
-2,919174E-1
-2,919174E-1
-2,961334E-1
-3,029439E-1
-3,016466E-1
-2,987279E-1
-2,977549E-1
-3,078085E-1
-3,048897E-1
-3,065113E-1
-2,987279E-1
-3,048897E-1
-3,094300E-1
-3,142947E-1
-3,178620E-1
-3,110516E-1
-3,113759E-1
-3,133217E-1
-3,113759E-1
-3,201322E-1
-3,181863E-1
-3,113759E-1
-3,175377E-1
-3,243482E-1
-3,207808E-1
-3,175377E-1
-3,214294E-1
-3,188350E-1
-3,249968E-1
-3,292128E-1
-3,366719E-1
-3,272670E-1
-3,259697E-1
-3,324559E-1
-3,305101E-1
-3,415365E-1
-3,392664E-1
-3,344018E-1
-3,395907E-1
-3,402393E-1
-3,522387E-1
-3,444553E-1
-3,476984E-1
-3,447796E-1
-3,473741E-1
-3,606707E-1
-3,648867E-1
-3,574276E-1
-3,522387E-1
-3,619679E-1
-3,746160E-1
-3,671569E-1
-3,742916E-1
-3,603464E-1
-3,739673E-1
-3,794806E-1
-3,768861E-1
-3,778590E-1
-3,788320E-1
-3,785077E-1
-3,976418E-1
-3,943988E-1
-3,937501E-1
-3,905071E-1
-3,931015E-1
-3,953717E-1
-3,982904E-1
-4,047766E-1
-3,992634E-1
-4,070468E-1
-4,083440E-1
-4,145059E-1
-4,089926E-1
-4,203434E-1
-4,106142E-1
-4,089926E-1
-4,102898E-1
-4,200191E-1
-4,200191E-1
-4,258566E-1
-4,164517E-1
-4,112628E-1
-4,167760E-1
-4,271539E-1
-4,213163E-1
-4,151545E-1
-4,109385E-1
-4,183975E-1
-4,177489E-1
-4,174246E-1
-4,128843E-1
-4,141815E-1
-4,112628E-1
-4,158031E-1
-4,119114E-1
-4,054252E-1
-4,002363E-1
-4,018578E-1
-4,070468E-1
-4,025065E-1
-3,973175E-1
-3,911557E-1
-3,801292E-1
-3,872640E-1
-3,872640E-1
-3,811021E-1
-3,720215E-1
-3,684541E-1
-3,726701E-1
-3,652110E-1
-3,587249E-1
-3,587249E-1
-3,509415E-1
-3,434824E-1
-3,460768E-1
-3,314830E-1
-3,353747E-1
-3,311587E-1
-3,227267E-1
-3,191593E-1
-3,152676E-1
-3,065113E-1
-2,958091E-1
-2,941876E-1
-2,870528E-1
-2,873771E-1
-2,779721E-1
-2,769992E-1
-2,568921E-1
-2,474872E-1
-2,494330E-1
-2,410010E-1
-2,345149E-1
-2,205696E-1
-2,121376E-1
-2,088945E-1
-2,024084E-1
-1,943007E-1
-1,797068E-1
-1,670588E-1
-1,699776E-1
-1,677074E-1
-1,547351E-1
-1,450058E-1
-1,265203E-1
-1,278175E-1
-1,271689E-1
-1,148452E-1
-1,090076E-1
-8,533314E-2
-8,371160E-2
-8,403591E-2
-7,787405E-2
-6,425311E-2
-5,095648E-2
-4,479463E-2
-3,441677E-2
-2,922784E-2
-2,501183E-2
-1,268813E-2
1,257123E-3
-4,010948E-5
5,148820E-3
1,844545E-2
3,628240E-2
4,114702E-2
5,411934E-2
5,541658E-2
6,449720E-2
7,487506E-2
7,519937E-2
9,141477E-2
1,047114E-1
1,073059E-1
1,144406E-1
1,183323E-1
1,332505E-1
1,458985E-1
1,484930E-1
1,510875E-1
1,556278E-1
1,724918E-1
1,867614E-1
1,870857E-1
1,867614E-1
1,948691E-1
2,065441E-1
2,237325E-1
2,253540E-1
2,298943E-1
2,295700E-1
2,402722E-1
2,522716E-1
2,577848E-1
2,522716E-1
2,535688E-1
2,694599E-1
2,791892E-1
2,885941E-1
2,834052E-1
2,837295E-1
2,898913E-1
3,038366E-1
3,074040E-1
3,041609E-1
3,087012E-1
3,174575E-1
3,236194E-1
3,242680E-1
3,375646E-1
3,320514E-1
3,343215E-1
3,365917E-1
3,459966E-1
3,404834E-1
3,472939E-1
3,534557E-1
3,414563E-1
3,511856E-1
3,602662E-1
3,677253E-1
3,615634E-1
3,502126E-1
3,583203E-1
3,638336E-1
3,706441E-1
3,667524E-1
3,602662E-1
3,596176E-1
3,670767E-1
3,709684E-1
3,712927E-1
3,677253E-1
3,680496E-1
3,644822E-1
3,790761E-1
3,738871E-1
3,635093E-1
3,667524E-1
3,755087E-1
3,761573E-1
3,816705E-1
3,722656E-1
3,768059E-1
3,690225E-1
3,742114E-1
3,768059E-1
3,774545E-1
3,680496E-1
3,716170E-1
3,806976E-1
3,738871E-1
3,742114E-1
3,790761E-1
3,712927E-1
3,732385E-1
3,738871E-1
3,716170E-1
3,725899E-1
3,703197E-1
3,641579E-1
3,683739E-1
3,719413E-1
3,758330E-1
3,719413E-1
3,631850E-1
3,712927E-1
3,706441E-1
3,745357E-1
3,735628E-1
3,602662E-1
3,628607E-1
3,657794E-1
3,696711E-1
3,641579E-1
3,563745E-1
3,615634E-1
3,554016E-1
3,641579E-1
3,615634E-1
3,508613E-1
3,508613E-1
3,524828E-1
3,508613E-1
3,560502E-1
3,485911E-1
3,434022E-1
3,459966E-1
3,443751E-1
3,579960E-1
3,434022E-1
3,401591E-1
3,391862E-1
3,411320E-1
3,434022E-1
3,336729E-1
3,430779E-1
3,375646E-1
3,343215E-1
3,417806E-1
3,336729E-1
3,352945E-1
3,275111E-1
3,268625E-1
3,268625E-1
3,369160E-1
3,317271E-1
3,255652E-1
3,223221E-1
3,245923E-1
3,291326E-1
3,239437E-1
3,239437E-1
3,181061E-1
3,194034E-1
3,164846E-1
3,226465E-1
3,181061E-1
3,122686E-1
3,138901E-1
3,197277E-1
3,229708E-1
3,103227E-1
3,099984E-1
3,125929E-1
3,103227E-1
3,203763E-1
3,129172E-1
3,022150E-1
3,061067E-1
3,083769E-1
3,135658E-1
3,109714E-1
3,048095E-1
3,002692E-1
2,967018E-1
3,064310E-1
3,018907E-1
2,957289E-1
2,960532E-1
2,947560E-1
2,999449E-1
2,996206E-1
2,898913E-1
2,866483E-1
2,869726E-1
2,778919E-1
2,843781E-1
2,892427E-1
2,843781E-1
2,782162E-1
2,791892E-1
2,801621E-1
2,853510E-1
2,772433E-1
2,723787E-1
2,785405E-1
2,772433E-1
2,798378E-1
2,808107E-1
2,782162E-1
2,675141E-1
2,707572E-1
2,743245E-1
2,714058E-1
2,723787E-1
2,584334E-1
2,636224E-1
2,597307E-1
2,658925E-1
2,587578E-1
2,503257E-1
2,487042E-1
2,483799E-1
2,564876E-1
2,483799E-1
2,337860E-1
2,376777E-1
2,328131E-1
2,360562E-1
2,370291E-1
2,298943E-1
2,260026E-1
2,250297E-1
2,227596E-1
2,243811E-1
2,201651E-1
2,130303E-1
2,114088E-1
2,140032E-1
2,153005E-1
2,149762E-1
2,020038E-1
2,039497E-1
1,932475E-1
1,951934E-1
1,974635E-1
1,945448E-1
1,887072E-1
1,857884E-1
1,857884E-1
1,861127E-1
1,841669E-1
1,818967E-1
1,711946E-1
1,695730E-1
1,747620E-1
1,750863E-1
1,686001E-1
1,562764E-1
1,575736E-1
1,582222E-1
1,578979E-1
1,572493E-1
1,420068E-1
1,361693E-1
1,374665E-1
1,390881E-1
1,400610E-1
1,332505E-1
1,206025E-1
1,206025E-1
1,277373E-1
1,235213E-1
1,189810E-1
1,099003E-1
1,128191E-1
1,111976E-1
1,056843E-1
1,086031E-1
1,053600E-1
1,047114E-1
9,952248E-2
1,056843E-1
1,001711E-1
1,001711E-1
9,692801E-2
1,017926E-1
1,017926E-1
9,984678E-2
1,011440E-1
1,047114E-1
9,660370E-2
9,919817E-2
1,102246E-1
1,040628E-1
1,063329E-1
9,627940E-2
1,043871E-1
1,060086E-1
1,069816E-1
9,984678E-2
9,173908E-2
1,004954E-1
9,919817E-2
1,079545E-1
1,060086E-1
9,109047E-2
9,595509E-2
9,368493E-2
9,790094E-2
9,044185E-2
9,044185E-2
8,687446E-2
8,103691E-2
9,465786E-2
8,525292E-2
7,909107E-2
8,038830E-2
8,006399E-2
8,265846E-2
7,714522E-2
7,617229E-2
6,352428E-2
7,455075E-2
6,903752E-2
6,968613E-2
6,611874E-2
6,157843E-2
5,963258E-2
5,314642E-2
5,444365E-2
5,476796E-2
5,022765E-2
4,309287E-2
4,114702E-2
4,017409E-2
3,952548E-2
3,757963E-2
4,017409E-2
2,882331E-2
2,687746E-2
3,141778E-2
2,785039E-2
2,039130E-2
1,098637E-2
1,001344E-2
1,358083E-2
2,039130E-2
1,325652E-2
-1,985958E-3
-3,644176E-4
2,554355E-3
2,554355E-3
-1,985958E-3
-1,139089E-2
-1,366105E-2
-1,333674E-2
-1,463397E-2
-1,528259E-2
-2,339029E-2
-2,955215E-2
-2,890353E-2
-2,663337E-2
-3,311954E-2
-3,733554E-2
-4,738909E-2
-4,252447E-2
-5,030786E-2
-4,706478E-2
-5,484818E-2
-5,582110E-2
-5,873987E-2
-6,263157E-2
-6,652327E-2
-7,073927E-2
-7,268512E-2
-7,560390E-2
-8,371160E-2
-8,338729E-2
-8,273867E-2
-8,436021E-2
-9,733254E-2
-1,051159E-1
-1,021972E-1
-1,034944E-1
-9,635961E-2
-1,106292E-1
-1,164667E-1
-1,213313E-1
-1,219800E-1
-1,203584E-1
-1,200341E-1
-1,317092E-1
-1,381954E-1
-1,365738E-1
-1,310606E-1
-1,362495E-1
-1,501948E-1
-1,550594E-1
-1,466274E-1
-1,492218E-1
-1,469517E-1
-1,547351E-1
-1,660859E-1
-1,664102E-1
-1,583025E-1
-1,683560E-1
-1,728963E-1
-1,787339E-1
-1,735449E-1
-1,745179E-1
-1,800311E-1
-1,803554E-1
-1,855443E-1
-1,926791E-1
-1,936520E-1
-1,981924E-1
-2,001382E-1
-1,936520E-1
-2,024084E-1
-2,095431E-1
-2,137591E-1
-2,059757E-1
-2,072730E-1
-2,173265E-1
-2,364607E-1
-2,290016E-1
-2,306232E-1
-2,280287E-1
-2,244613E-1
-2,361364E-1
-2,432712E-1
-2,338662E-1
-2,380823E-1
-2,416496E-1
-2,526761E-1
-2,555949E-1
-2,523518E-1
-2,497573E-1
-2,513789E-1
-2,588380E-1
-2,614324E-1
-2,607838E-1
-2,672700E-1
-2,617567E-1
-2,747291E-1
-2,679186E-1
-2,659727E-1
-2,705131E-1
-2,731075E-1
-2,727832E-1
-2,711617E-1
-2,734318E-1
-2,799180E-1
-2,769992E-1
-2,727832E-1
-2,714860E-1
-2,818638E-1
-2,857555E-1
-2,834854E-1
-2,808909E-1
-2,825125E-1
-2,906202E-1
-2,964577E-1
-2,902959E-1
-2,915931E-1
-2,902959E-1
-2,877014E-1
-3,048897E-1
-2,984036E-1
-2,922417E-1
-2,896472E-1
-3,019709E-1
-3,026196E-1
-3,074842E-1
-2,951605E-1
-2,980792E-1
-3,009980E-1
-3,100786E-1
-3,029439E-1
-3,045654E-1
-3,048897E-1
-3,026196E-1
-3,107273E-1
-3,172134E-1
-3,071599E-1
-3,149433E-1
-3,136460E-1
-3,139703E-1
-3,172134E-1
-3,165648E-1
-3,113759E-1
-3,224024E-1
-3,149433E-1
-3,282399E-1
-3,243482E-1
-3,233753E-1
-3,211051E-1
-3,282399E-1
-3,227267E-1
-3,262941E-1
-3,366719E-1
-3,350504E-1
-3,321316E-1
-3,327802E-1
-3,334288E-1
-3,392664E-1
-3,451039E-1
-3,415365E-1
-3,402393E-1
-3,496442E-1
-3,515901E-1
-3,541845E-1
-3,499685E-1
-3,438067E-1
-3,574276E-1
-3,619679E-1
-3,622922E-1
-3,609950E-1
-3,593735E-1
-3,674812E-1
-3,704000E-1
-3,665083E-1
-3,726701E-1
-3,658596E-1
-3,720215E-1
-3,785077E-1
-3,823994E-1
-3,875883E-1
-3,791563E-1
-3,882369E-1
-3,866154E-1
-3,921286E-1
-3,937501E-1
-3,940744E-1
-3,895341E-1
-3,950474E-1
-3,963446E-1
-3,973175E-1
-4,080197E-1
-4,041280E-1
-3,995877E-1
-4,015335E-1
-3,992634E-1
-4,112628E-1
-4,080197E-1
-4,051009E-1
-3,966689E-1
-4,089926E-1
-4,171003E-1
-4,054252E-1
-4,051009E-1
-4,060738E-1
-4,122357E-1
-4,174246E-1
-4,180732E-1
-4,083440E-1
-4,054252E-1
-4,063981E-1
-4,141815E-1
-4,125600E-1
-4,093169E-1
-4,012092E-1
-4,028308E-1
-4,015335E-1
-4,063981E-1
-4,031551E-1
-3,943988E-1
-3,862910E-1
-3,924529E-1
-3,947231E-1
-3,882369E-1
-3,742916E-1
-3,671569E-1
-3,652110E-1
-3,668326E-1
-3,632652E-1
-3,567790E-1
-3,548332E-1
-3,496442E-1
-3,460768E-1
-3,369962E-1
-3,382935E-1
-3,314830E-1
-3,217537E-1
-3,211051E-1
-3,113759E-1
-3,146190E-1
-3,110516E-1
-3,003494E-1
-2,922417E-1
-2,847826E-1
-2,860798E-1
-2,782965E-1
-2,685672E-1
-2,627297E-1
-2,536490E-1
-2,565678E-1
-2,458656E-1
-2,328933E-1
-2,179751E-1
-2,131105E-1
-2,160293E-1
-1,998139E-1
-1,936520E-1
-1,803554E-1
-1,777609E-1
-1,751665E-1
-1,673831E-1
-1,560323E-1
-1,398169E-1
-1,261960E-1
-1,252230E-1
-1,197098E-1
-1,119264E-1
-1,034944E-1
-9,311653E-2
-8,630606E-2
-8,046852E-2
-6,230726E-2
-5,711833E-2
-3,863277E-2
-3,506538E-2
-2,501183E-2
-1,430967E-2
-7,823504E-3
5,148820E-3
2,266146E-2
2,687746E-2
3,628240E-2
4,211994E-2
4,503872E-2
6,838890E-2
7,682091E-2
7,649660E-2
9,238770E-2
9,790094E-2
1,176837E-1
1,267644E-1
1,309804E-1
1,270887E-1
1,449256E-1
1,559521E-1
1,627626E-1
1,679515E-1
1,695730E-1
1,767078E-1
1,867614E-1
2,007066E-1
2,091386E-1
2,084900E-1
2,178949E-1
2,272999E-1
2,350833E-1
2,350833E-1
2,334617E-1
2,487042E-1
2,483799E-1
2,688113E-1
2,701085E-1
2,694599E-1
2,808107E-1
2,785405E-1
2,973504E-1
3,002692E-1
3,074040E-1
3,025393E-1
3,122686E-1
3,223221E-1
3,252409E-1
3,278354E-1
3,330243E-1
3,369160E-1
3,417806E-1
3,508613E-1
3,495640E-1
3,631850E-1
3,544286E-1
3,628607E-1
3,664280E-1
3,699954E-1
3,819948E-1
3,794004E-1
3,725899E-1
3,764816E-1
3,907512E-1
3,901025E-1
3,962644E-1
3,816705E-1
3,878324E-1
3,998318E-1
4,050207E-1
3,969130E-1
3,926970E-1
3,891296E-1
3,972373E-1
4,004804E-1
3,985345E-1
3,875081E-1
3,962644E-1
3,978859E-1
4,014533E-1
3,975616E-1
3,878324E-1
3,855622E-1
3,949672E-1
4,004804E-1
3,998318E-1
3,939942E-1
3,933456E-1
3,956158E-1
4,017776E-1
4,063179E-1
3,988589E-1
3,965887E-1
3,939942E-1
4,011290E-1
4,021019E-1
4,092367E-1
4,008047E-1
3,975616E-1
3,972373E-1
4,017776E-1
4,079395E-1
4,021019E-1
4,001561E-1
3,956158E-1
3,926970E-1
3,995075E-1
4,024262E-1
3,965887E-1
3,832921E-1
3,926970E-1
3,910755E-1
3,978859E-1
3,901025E-1
3,858865E-1
3,881567E-1
3,862108E-1
3,952915E-1
3,884810E-1
3,800490E-1
3,800490E-1
3,806976E-1
3,894539E-1
3,845893E-1
3,761573E-1
3,703197E-1
3,712927E-1
3,722656E-1
3,761573E-1
3,738871E-1
3,686982E-1
3,644822E-1
3,706441E-1
3,712927E-1
3,622120E-1
3,570231E-1
3,638336E-1
3,602662E-1
3,651308E-1
3,557259E-1
3,505369E-1
3,589690E-1
3,534557E-1
3,560502E-1
3,547530E-1
3,446994E-1
3,508613E-1
3,485911E-1
3,446994E-1
3,492397E-1
3,408077E-1
3,430779E-1
3,401591E-1
3,378889E-1
3,437265E-1
3,411320E-1
3,411320E-1
3,314028E-1
3,352945E-1
3,352945E-1
3,459966E-1
3,288083E-1
3,252409E-1
3,271868E-1
3,281597E-1
3,330243E-1
3,291326E-1
3,200520E-1
3,187548E-1
3,168089E-1
3,239437E-1
3,281597E-1
3,158360E-1
3,164846E-1
3,119443E-1
3,177818E-1
3,103227E-1
3,077283E-1
3,022150E-1
3,109714E-1
3,132415E-1
3,035123E-1
3,093498E-1
3,015664E-1
3,009178E-1
3,009178E-1
2,996206E-1
2,976747E-1
2,944316E-1
2,931344E-1
2,921615E-1
2,921615E-1
2,915129E-1
2,996206E-1
2,941073E-1
2,859996E-1
2,853510E-1
2,934587E-1
2,895670E-1
2,876212E-1
2,879455E-1
2,859996E-1
2,856753E-1
2,905399E-1
2,850267E-1
2,701085E-1
2,730273E-1
2,840538E-1
2,827566E-1
2,778919E-1
2,639467E-1
2,649196E-1
2,671898E-1
2,704328E-1
2,675141E-1
2,529202E-1
2,535688E-1
2,551904E-1
2,509744E-1
2,529202E-1
2,428667E-1
2,380020E-1
2,373534E-1
2,470827E-1
2,399479E-1
2,363805E-1
2,237325E-1
2,292457E-1
2,253540E-1
2,308673E-1
2,204894E-1
2,195165E-1
2,169220E-1
2,104358E-1
2,162734E-1
2,117331E-1
2,088143E-1
2,026525E-1
1,968149E-1
1,997337E-1
2,016795E-1
1,974635E-1
1,938961E-1
1,783293E-1
1,815724E-1
1,841669E-1
1,848155E-1
1,760592E-1
1,695730E-1
1,711946E-1
1,721675E-1
1,734647E-1
1,643841E-1
1,530333E-1
1,510875E-1
1,497902E-1
1,585466E-1
1,433041E-1
1,348721E-1
1,326019E-1
1,300074E-1
1,413582E-1
1,264400E-1
1,231970E-1
1,154136E-1
1,202782E-1
1,202782E-1
1,193053E-1
1,095760E-1
1,047114E-1
1,011440E-1
1,011440E-1
1,056843E-1
1,047114E-1
9,952248E-2
9,952248E-2
1,037385E-1
9,660370E-2
9,757663E-2
9,400924E-2
9,303631E-2
8,428000E-2
9,725232E-2
9,692801E-2
1,037385E-1
9,238770E-2
8,557723E-2
8,687446E-2
8,849600E-2
9,303631E-2
9,368493E-2
8,492861E-2
8,655015E-2
8,914462E-2
9,757663E-2
9,076616E-2
8,525292E-2
8,298276E-2
9,336062E-2
9,206339E-2
8,946893E-2
7,746953E-2
8,038830E-2
8,330707E-2
9,076616E-2
8,233415E-2
7,584799E-2
7,682091E-2
7,519937E-2
8,655015E-2
7,909107E-2
7,098336E-2
6,611874E-2
7,357783E-2
6,741597E-2
7,422644E-2
6,319997E-2
6,060550E-2
6,838890E-2
6,255135E-2
6,611874E-2
5,476796E-2
5,411934E-2
5,087626E-2
5,411934E-2
4,925472E-2
5,022765E-2
4,730887E-2
3,368793E-2
4,341718E-2
4,017409E-2
4,049840E-2
3,206639E-2
3,012054E-2
3,401224E-2
2,655315E-2
2,849900E-2
2,882331E-2
1,455375E-2
1,131067E-2
1,001344E-2
1,163498E-2
9,689133E-3
1,905739E-3
-1,013034E-3
-2,958882E-3
-4,580423E-3
-4,010948E-5
-1,366105E-2
-2,014721E-2
-1,982290E-2
-2,468752E-2
-1,722844E-2
-2,209306E-2
-4,284878E-2
-4,284878E-2
-4,479463E-2
-4,382170E-2
-4,187585E-2
-5,290233E-2
-5,679403E-2
-5,906418E-2
-5,582110E-2
-5,776695E-2
-6,749619E-2
-7,592820E-2
-7,917128E-2
-7,754974E-2
-8,371160E-2
-8,338729E-2
-8,695468E-2
-9,214361E-2
-9,311653E-2
-9,733254E-2
-9,765685E-2
-1,008999E-1
-1,041430E-1
-1,171153E-1
-1,242501E-1
-1,132236E-1
-1,213313E-1
-1,232772E-1
-1,368981E-1
-1,336550E-1
-1,320335E-1
-1,372224E-1
-1,427357E-1
-1,550594E-1
-1,583025E-1
-1,547351E-1
-1,560323E-1
-1,579782E-1
-1,680317E-1
-1,787339E-1
-1,735449E-1
-1,719234E-1
-1,738692E-1
-1,881388E-1
-1,939764E-1
-1,917062E-1
-1,839228E-1
-1,949493E-1
-2,063001E-1
-2,072730E-1
-2,140835E-1
-2,066244E-1
-2,166779E-1
-2,212182E-1
-2,277044E-1
-2,273801E-1
-2,341906E-1
-2,315961E-1
-2,348392E-1
-2,442441E-1
-2,468386E-1
-2,487844E-1
-2,478115E-1
-2,494330E-1
-2,435955E-1
-2,585137E-1
-2,620810E-1
-2,662971E-1
-2,649998E-1
-2,572164E-1
-2,698644E-1
-2,769992E-1
-2,802423E-1
-2,750534E-1
-2,701888E-1
-2,773235E-1
-2,870528E-1
-2,857555E-1
-2,808909E-1
-2,747291E-1
-2,886743E-1
-2,928903E-1
-2,902959E-1
-2,951605E-1
-2,925660E-1
-2,867285E-1
-3,058626E-1
-2,971063E-1
-2,971063E-1
-2,987279E-1
-2,990522E-1
-3,035925E-1
-3,091057E-1
-3,104030E-1
-3,110516E-1
-3,068356E-1
-3,149433E-1
-3,129974E-1
-3,159162E-1
-3,129974E-1
-3,120245E-1
-3,243482E-1
-3,279156E-1
-3,217537E-1
-3,224024E-1
-3,185107E-1
-3,217537E-1
-3,236996E-1
-3,308344E-1
-3,298614E-1
-3,301857E-1
-3,301857E-1
-3,233753E-1
-3,249968E-1
-3,366719E-1
-3,305101E-1
-3,305101E-1
-3,262941E-1
-3,353747E-1
-3,347261E-1
-3,405636E-1
-3,256454E-1
-3,269427E-1
-3,288885E-1
-3,408879E-1
-3,363476E-1
-3,373205E-1
-3,292128E-1
-3,360233E-1
-3,360233E-1
-3,425095E-1
-3,382935E-1
-3,334288E-1
-3,356990E-1
-3,464012E-1
-3,464012E-1
-3,447796E-1
-3,356990E-1
-3,334288E-1
-3,457525E-1
-3,438067E-1
-3,473741E-1
-3,464012E-1
-3,460768E-1
-3,522387E-1
-3,551575E-1
-3,470498E-1
-3,473741E-1
-3,470498E-1
-3,512658E-1
-3,483470E-1
-3,567790E-1
-3,515901E-1
-3,493199E-1
-3,584006E-1
-3,577519E-1
-3,554818E-1
-3,655353E-1
-3,622922E-1
-3,554818E-1
-3,584006E-1
-3,652110E-1
-3,694270E-1
-3,681298E-1
-3,626166E-1
-3,584006E-1
-3,704000E-1
-3,739673E-1
-3,759132E-1
-3,726701E-1
-3,749403E-1
-3,710486E-1
-3,872640E-1
-3,836966E-1
-3,843452E-1
-3,833723E-1
-3,791563E-1
-3,908314E-1
-4,008849E-1
-3,937501E-1
-3,882369E-1
-3,901827E-1
-3,995877E-1
-3,989391E-1
-3,950474E-1
-3,940744E-1
-3,963446E-1
-3,976418E-1
-3,995877E-1
-3,995877E-1
-3,969932E-1
-3,973175E-1
-4,028308E-1
-3,979661E-1
-4,008849E-1
-4,041280E-1
-4,008849E-1
-3,937501E-1
-3,924529E-1
-3,982904E-1
-3,999120E-1
-3,989391E-1
-3,911557E-1
-3,892098E-1
-3,976418E-1
-3,982904E-1
-3,918043E-1
-3,908314E-1
-3,788320E-1
-3,752646E-1
-3,846695E-1
-3,843452E-1
-3,775347E-1
-3,691027E-1
-3,691027E-1
-3,723458E-1
-3,674812E-1
-3,587249E-1
-3,512658E-1
-3,502929E-1
-3,574276E-1
-3,509415E-1
-3,515901E-1
-3,356990E-1
-3,282399E-1
-3,438067E-1
-3,344018E-1
-3,295371E-1
-3,201322E-1
-3,172134E-1
-3,198079E-1
-3,214294E-1
-3,104030E-1
-3,110516E-1
-3,078085E-1
-3,000251E-1
-3,013223E-1
-2,948362E-1
-2,945119E-1
-2,769992E-1
-2,727832E-1
-2,692158E-1
-2,698644E-1
-2,633783E-1
-2,559192E-1
-2,406767E-1
-2,277044E-1
-2,221912E-1
-2,286773E-1
-2,075973E-1
-2,040299E-1
-1,826256E-1
-1,810040E-1
-1,777609E-1
-1,712748E-1
-1,550594E-1
-1,385197E-1
-1,385197E-1
-1,385197E-1
-1,197098E-1
-1,158181E-1
-1,025215E-1
-9,246792E-2
-9,149499E-2
-8,663037E-2
-7,398236E-2
-6,555034E-2
-5,355095E-2
-4,933494E-2
-4,576755E-2
-3,733554E-2
-2,403891E-2
-1,041797E-2
-7,174888E-3
1,905739E-3
9,364825E-3
1,974268E-2
2,947193E-2
3,206639E-2
4,211994E-2
5,476796E-2
6,125412E-2
7,390214E-2
8,460430E-2
8,817169E-2
9,692801E-2
1,037385E-1
1,141163E-1
1,270887E-1
1,332505E-1
1,394124E-1
1,416825E-1
1,497902E-1
1,608167E-1
1,711946E-1
1,780050E-1
1,796266E-1
1,890315E-1
1,938961E-1
2,097872E-1
2,130303E-1
2,127060E-1
2,136789E-1
2,298943E-1
2,344346E-1
2,448125E-1
2,441639E-1
2,461097E-1
2,522716E-1
2,701085E-1
2,727030E-1
2,730273E-1
2,717301E-1
2,782162E-1
2,957289E-1
3,005935E-1
3,022150E-1
3,018907E-1
3,057824E-1
3,129172E-1
3,216735E-1
3,307542E-1
3,288083E-1
3,349702E-1
3,346459E-1
3,430779E-1
3,531314E-1
3,482668E-1
3,479425E-1
3,531314E-1
3,489154E-1
3,628607E-1
3,657794E-1
3,680496E-1
3,544286E-1
3,635093E-1
3,683739E-1
3,748601E-1
3,781031E-1
3,638336E-1
3,677253E-1
3,725899E-1
3,819948E-1
3,800490E-1
3,670767E-1
3,758330E-1
3,810219E-1
3,842650E-1
3,839407E-1
3,690225E-1
3,764816E-1
3,738871E-1
3,829678E-1
3,842650E-1
3,813462E-1
3,761573E-1
3,771302E-1
3,842650E-1
3,901025E-1
3,800490E-1
3,800490E-1
3,781031E-1
3,839407E-1
3,790761E-1
3,849136E-1
3,794004E-1
3,810219E-1
3,819948E-1
3,781031E-1
3,806976E-1
3,849136E-1
3,803733E-1
3,719413E-1
3,758330E-1
3,761573E-1
3,794004E-1
3,742114E-1
3,625363E-1
3,625363E-1
3,732385E-1
3,758330E-1
3,635093E-1
3,560502E-1
3,612391E-1
3,609148E-1
3,657794E-1
3,596176E-1
3,463209E-1
3,479425E-1
3,485911E-1
3,573474E-1
3,518342E-1
3,388619E-1
3,424292E-1
3,495640E-1
3,531314E-1
3,492397E-1
3,424292E-1
3,356188E-1
3,352945E-1
3,424292E-1
3,463209E-1
3,395105E-1
3,378889E-1
3,339972E-1
3,378889E-1
3,297812E-1
3,301055E-1
3,294569E-1
3,249166E-1
3,262138E-1
3,304298E-1
3,278354E-1
3,265381E-1
3,236194E-1
3,158360E-1
3,184304E-1
3,255652E-1
3,219978E-1
3,207006E-1
3,168089E-1
3,106471E-1
3,145387E-1
3,242680E-1
3,161603E-1
2,999449E-1
3,054581E-1
3,054581E-1
3,142144E-1
3,129172E-1
2,999449E-1
3,041609E-1
3,048095E-1
3,064310E-1
3,009178E-1
2,934587E-1
2,931344E-1
2,989720E-1
3,018907E-1
3,018907E-1
2,944316E-1
2,905399E-1
2,941073E-1
2,941073E-1
2,934587E-1
2,882698E-1
2,889184E-1
2,872969E-1
2,856753E-1
2,837295E-1
2,918372E-1
2,876212E-1
2,859996E-1
2,830809E-1
2,769190E-1
2,863239E-1
2,889184E-1
2,824322E-1
2,778919E-1
2,785405E-1
2,869726E-1
2,850267E-1
2,775676E-1
2,681627E-1
2,798378E-1
2,759461E-1
2,775676E-1
2,704328E-1
2,649196E-1
2,701085E-1
2,772433E-1
2,798378E-1
2,798378E-1
2,691356E-1
2,681627E-1
2,616765E-1
2,759461E-1
2,707572E-1
2,597307E-1
2,675141E-1
2,665411E-1
2,707572E-1
2,671898E-1
2,568119E-1
2,545417E-1
2,555147E-1
2,694599E-1
2,626495E-1
2,629738E-1
2,571362E-1
2,555147E-1
2,561633E-1
2,603793E-1
2,525959E-1
2,464340E-1
2,467584E-1
2,464340E-1
2,480556E-1
2,512987E-1
2,367048E-1
2,412451E-1
2,298943E-1
2,376777E-1
2,360562E-1
2,266513E-1
2,282728E-1
2,230839E-1
2,188679E-1
2,208137E-1
2,276242E-1
2,208137E-1
2,153005E-1
2,146519E-1
2,143275E-1
2,178949E-1
2,140032E-1
2,000580E-1
2,010309E-1
2,013552E-1
2,068685E-1
1,971392E-1
1,942204E-1
1,877343E-1
1,929232E-1
1,922746E-1
1,906531E-1
1,861127E-1
1,854641E-1
1,757349E-1
1,818967E-1
1,796266E-1
1,702216E-1
1,747620E-1
1,666543E-1
1,617896E-1
1,711946E-1
1,566007E-1
1,621139E-1
1,533576E-1
1,559521E-1
1,484930E-1
1,442770E-1
1,423311E-1
1,407096E-1
1,364936E-1
1,303317E-1
1,351964E-1
1,309804E-1
1,264400E-1
1,218997E-1
1,186567E-1
1,206025E-1
1,257914E-1
1,121705E-1
1,102246E-1
1,111976E-1
1,144406E-1
1,092517E-1
1,121705E-1
1,086031E-1
1,066573E-1
1,082788E-1
1,121705E-1
1,173594E-1
9,498216E-2
1,030899E-1
1,050357E-1
1,079545E-1
1,092517E-1
1,034142E-1
9,627940E-2
1,034142E-1
1,060086E-1
1,034142E-1
9,984678E-2
1,001711E-1
9,984678E-2
1,047114E-1
1,040628E-1
1,095760E-1
9,822524E-2
9,660370E-2
1,008197E-1
1,050357E-1
1,017926E-1
1,017926E-1
1,004954E-1
9,952248E-2
9,887386E-2
9,757663E-2
9,854955E-2
1,004954E-1
9,044185E-2
9,595509E-2
9,400924E-2
9,919817E-2
9,400924E-2
8,557723E-2
8,136122E-2
9,011754E-2
8,655015E-2
8,200984E-2
7,519937E-2
7,876676E-2
7,844245E-2
8,168553E-2
7,682091E-2
6,547013E-2
6,384859E-2
6,644305E-2
7,130767E-2
6,871321E-2
5,541658E-2
5,541658E-2
6,125412E-2
5,671381E-2
5,930827E-2
4,341718E-2
4,211994E-2
4,536302E-2
4,763318E-2
4,666026E-2
3,790394E-2
4,082271E-2
2,817469E-2
3,174208E-2
3,303932E-2
3,044485E-2
2,298577E-2
2,331007E-2
1,649960E-2
1,585099E-2
1,974268E-2
1,293221E-2
5,148820E-3
9,328148E-4
1,905739E-3
3,202971E-3
2,841986E-4
-3,607499E-3
-1,366105E-2
-1,463397E-2
-1,430967E-2
-1,333674E-2
-2,112014E-2
-3,117369E-2
-2,890353E-2
-2,760630E-2
-3,149799E-2
-3,506538E-2
-4,836202E-2
-4,933494E-2
-4,771340E-2
-4,803771E-2
-5,744264E-2
-6,749619E-2
-6,846912E-2
-7,009066E-2
-6,911773E-2
-7,106358E-2
-8,338729E-2
-8,922484E-2
-8,663037E-2
-8,630606E-2
-9,441377E-2
-9,992700E-2
-1,096562E-1
-1,103049E-1
-1,141966E-1
-1,122507E-1
-1,203584E-1
-1,216556E-1
-1,284661E-1
-1,317092E-1
-1,261960E-1
-1,310606E-1
-1,317092E-1
-1,420871E-1
-1,440329E-1
-1,501948E-1
-1,482489E-1
-1,482489E-1
-1,576538E-1
-1,634914E-1
-1,680317E-1
-1,615455E-1
-1,673831E-1
-1,741936E-1
-1,784096E-1
-1,829499E-1
-1,868416E-1
-1,777609E-1
-1,884631E-1
-2,007868E-1
-2,020841E-1
-2,004625E-1
-1,949493E-1
-2,046785E-1
-2,170022E-1
-2,182995E-1
-2,186238E-1
-2,121376E-1
-2,221912E-1
-2,335419E-1
-2,332176E-1
-2,348392E-1
-2,315961E-1
-2,335419E-1
-2,390552E-1
-2,442441E-1
-2,478115E-1
-2,458656E-1
-2,504060E-1
-2,504060E-1
-2,510546E-1
-2,585137E-1
-2,649998E-1
-2,598109E-1
-2,607838E-1
-2,685672E-1
-2,614324E-1
-2,753777E-1
-2,760263E-1
-2,679186E-1
-2,695401E-1
-2,705131E-1
-2,873771E-1
-2,825125E-1
-2,812152E-1
-2,760263E-1
-2,831611E-1
-2,893229E-1
-2,961334E-1
-2,889986E-1
-2,883500E-1
-2,851069E-1
-3,032682E-1
-2,971063E-1
-2,967820E-1
-2,915931E-1
-3,013223E-1
-3,052140E-1
-3,078085E-1
-3,110516E-1
-3,048897E-1
-3,035925E-1
-3,110516E-1
-3,211051E-1
-3,168891E-1
-3,168891E-1
-3,146190E-1
-3,185107E-1
-3,249968E-1
-3,181863E-1
-3,259697E-1
-3,285642E-1
-3,201322E-1
-3,224024E-1
-3,204565E-1
-3,240239E-1
-3,204565E-1
-3,220780E-1
-3,175377E-1
-3,233753E-1
-3,214294E-1
-3,288885E-1
-3,217537E-1
-3,175377E-1
-3,217537E-1
-3,308344E-1
-3,253211E-1
-3,240239E-1
-3,204565E-1
-3,259697E-1
-3,344018E-1
-3,363476E-1
-3,337531E-1
-3,224024E-1
-3,353747E-1
-3,389421E-1
-3,337531E-1
-3,376448E-1
-3,327802E-1
-3,282399E-1
-3,489956E-1
-3,467255E-1
-3,441310E-1
-3,408879E-1
-3,418608E-1
-3,467255E-1
-3,489956E-1
-3,496442E-1
-3,460768E-1
-3,470498E-1
-3,551575E-1
-3,554818E-1
-3,554818E-1
-3,509415E-1
-3,567790E-1
-3,567790E-1
-3,580762E-1
-3,655353E-1
-3,606707E-1
-3,613193E-1
-3,626166E-1
-3,619679E-1
-3,700756E-1
-3,739673E-1
-3,700756E-1
-3,658596E-1
-3,684541E-1
-3,697513E-1
-3,814264E-1
-3,843452E-1
-3,697513E-1
-3,729944E-1
-3,723458E-1
-3,872640E-1
-3,856424E-1
-3,836966E-1
-3,849938E-1
-3,830480E-1
-3,927772E-1
-3,914800E-1
-3,892098E-1
-3,817507E-1
-3,918043E-1
-3,911557E-1
-3,921286E-1
-3,960203E-1
-3,934258E-1
-3,898584E-1
-3,921286E-1
-3,905071E-1
-4,021821E-1
-3,931015E-1
-3,908314E-1
-3,963446E-1
-3,950474E-1
-3,953717E-1
-3,937501E-1
-3,943988E-1
-3,882369E-1
-3,869397E-1
-3,843452E-1
-3,940744E-1
-3,914800E-1
-3,804535E-1
-3,739673E-1
-3,739673E-1
-3,778590E-1
-3,742916E-1
-3,648867E-1
-3,661839E-1
-3,681298E-1
-3,710486E-1
-3,635895E-1
-3,506172E-1
-3,457525E-1
-3,467255E-1
-3,489956E-1
-3,415365E-1
-3,331045E-1
-3,275913E-1
-3,246725E-1
-3,253211E-1
-3,194836E-1
-3,136460E-1
-3,081328E-1
-2,971063E-1
-3,035925E-1
-2,987279E-1
-2,912688E-1
-2,792694E-1
-2,834854E-1
-2,799180E-1
-2,662971E-1
-2,630540E-1
-2,562435E-1
-2,478115E-1
-2,416496E-1
-2,465143E-1
-2,309475E-1
-2,267315E-1
-2,098674E-1
-2,056514E-1
-1,998139E-1
-1,910576E-1
-1,868416E-1
-1,719234E-1
-1,670588E-1
-1,589511E-1
-1,544108E-1
-1,446815E-1
-1,391683E-1
-1,216556E-1
-1,122507E-1
-1,116021E-1
-1,070618E-1
-9,473807E-2
-8,468452E-2
-7,430666E-2
-6,749619E-2
-7,106358E-2
-5,679403E-2
-4,771340E-2
-3,279523E-2
-3,182230E-2
-2,728199E-2
-2,176875E-2
-6,850580E-3
-1,013034E-3
5,473128E-3
5,473128E-3
1,422945E-2
2,785039E-2
3,822825E-2
4,179564E-2
4,341718E-2
5,120057E-2
6,125412E-2
7,130767E-2
7,811814E-2
8,103691E-2
9,044185E-2
1,027656E-1
1,105490E-1
1,086031E-1
1,128191E-1
1,309804E-1
1,338991E-1
1,348721E-1
1,491416E-1
1,527090E-1
1,585466E-1
1,673029E-1
1,718432E-1
1,776807E-1
1,913017E-1
1,984364E-1
1,974635E-1
2,068685E-1
2,117331E-1
2,269756E-1
2,282728E-1
2,370291E-1
2,373534E-1
2,470827E-1
2,558390E-1
2,697842E-1
2,704328E-1
2,623251E-1
2,791892E-1
2,869726E-1
2,989720E-1
2,976747E-1
2,937830E-1
2,989720E-1
3,151874E-1
3,236194E-1
3,216735E-1
3,197277E-1
3,252409E-1
3,262138E-1
3,434022E-1
3,411320E-1
3,327000E-1
3,466453E-1
3,443751E-1
3,515099E-1
3,563745E-1
3,528071E-1
3,531314E-1
3,563745E-1
3,605905E-1
3,628607E-1
3,638336E-1
3,596176E-1
3,635093E-1
3,703197E-1
3,654551E-1
3,690225E-1
3,768059E-1
3,712927E-1
3,683739E-1
3,787518E-1
3,836164E-1
3,703197E-1
3,823191E-1
3,732385E-1
3,712927E-1
3,836164E-1
3,894539E-1
3,819948E-1
3,732385E-1
3,768059E-1
3,810219E-1
3,839407E-1
3,797247E-1
3,693468E-1
3,719413E-1
3,719413E-1
3,794004E-1
3,794004E-1
3,638336E-1
3,703197E-1
3,680496E-1
3,745357E-1
3,748601E-1
3,609148E-1
3,696711E-1
3,706441E-1
3,699954E-1
3,758330E-1
3,696711E-1
3,602662E-1
3,644822E-1
3,667524E-1
3,644822E-1
3,631850E-1
3,579960E-1
3,550773E-1
3,618877E-1
3,563745E-1
3,661037E-1
3,534557E-1
3,605905E-1
3,489154E-1
3,434022E-1
3,508613E-1
3,554016E-1
3,498883E-1
3,395105E-1
3,434022E-1
3,453480E-1
3,463209E-1
3,421049E-1
3,314028E-1
3,343215E-1
3,375646E-1
3,411320E-1
3,314028E-1
3,216735E-1
3,216735E-1
3,304298E-1
3,365917E-1
3,297812E-1
3,200520E-1
3,138901E-1
3,190791E-1
3,258895E-1
3,148631E-1
3,125929E-1
3,151874E-1
3,151874E-1
3,138901E-1
3,161603E-1
3,080526E-1
3,067554E-1
3,038366E-1
3,087012E-1
3,070797E-1
3,044852E-1
2,970261E-1
2,979990E-1
3,025393E-1
2,960532E-1
2,986477E-1
2,937830E-1
2,889184E-1
2,908643E-1
2,898913E-1
2,954046E-1
2,944316E-1
2,954046E-1
2,911886E-1
2,866483E-1
2,889184E-1
2,931344E-1
2,843781E-1
2,798378E-1
2,821079E-1
2,788649E-1
2,882698E-1
2,821079E-1
2,775676E-1
2,733516E-1
2,752975E-1
2,788649E-1
2,837295E-1
2,701085E-1
2,681627E-1
2,752975E-1
2,743245E-1
2,746489E-1
2,684870E-1
2,684870E-1
2,642710E-1
2,697842E-1
2,723787E-1
2,639467E-1
2,616765E-1
2,623251E-1
2,704328E-1
2,684870E-1
2,623251E-1
2,655682E-1
2,613522E-1
2,603793E-1
2,665411E-1
2,626495E-1
2,649196E-1
2,603793E-1
2,571362E-1
2,571362E-1
2,594064E-1
2,519473E-1
2,496771E-1
2,467584E-1
2,509744E-1
2,551904E-1
2,551904E-1
2,506501E-1
2,383263E-1
2,370291E-1
2,464340E-1
2,503257E-1
2,422180E-1
2,272999E-1
2,370291E-1
2,412451E-1
2,376777E-1
2,328131E-1
2,311916E-1
2,217866E-1
2,256783E-1
2,292457E-1
2,269756E-1
2,088143E-1
2,136789E-1
2,149762E-1
2,175706E-1
2,185435E-1
2,049226E-1
2,036254E-1
2,016795E-1
2,065441E-1
2,058955E-1
1,948691E-1
1,932475E-1
1,955177E-1
1,880586E-1
1,877343E-1
1,896801E-1
1,880586E-1
1,831940E-1
1,844912E-1
1,838426E-1
1,773564E-1
1,867614E-1
1,708703E-1
1,679515E-1
1,617896E-1
1,741133E-1
1,673029E-1
1,637355E-1
1,559521E-1
1,598438E-1
1,624382E-1
1,514118E-1
1,504388E-1
1,394124E-1
1,416825E-1
1,368179E-1
1,449256E-1
1,407096E-1
1,303317E-1
1,267644E-1
1,238456E-1
1,374665E-1
1,248185E-1
1,150893E-1
1,105490E-1
1,141163E-1
1,118462E-1
1,215754E-1
1,060086E-1
1,014683E-1
1,053600E-1
1,037385E-1
1,034142E-1
9,433355E-2
9,627940E-2
9,206339E-2
9,465786E-2
9,303631E-2
9,692801E-2
9,433355E-2
8,428000E-2
9,141477E-2
9,141477E-2
9,076616E-2
9,109047E-2
9,173908E-2
9,076616E-2
8,914462E-2
9,530647E-2
9,660370E-2
8,882031E-2
8,914462E-2
8,265846E-2
9,206339E-2
9,109047E-2
9,044185E-2
8,849600E-2
8,946893E-2
8,655015E-2
8,914462E-2
8,590154E-2
8,363138E-2
8,233415E-2
8,298276E-2
8,946893E-2
8,492861E-2
7,422644E-2
7,260490E-2
6,709167E-2
8,265846E-2
7,519937E-2
7,130767E-2
6,449720E-2
7,195629E-2
6,838890E-2
6,936182E-2
5,541658E-2
5,476796E-2
6,190274E-2
5,574088E-2
6,060550E-2
5,379503E-2
5,217349E-2
5,282211E-2
4,666026E-2
4,666026E-2
4,374148E-2
3,822825E-2
3,952548E-2
3,206639E-2
3,174208E-2
3,757963E-2
3,433655E-2
2,558023E-2
2,201284E-2
1,585099E-2
2,071561E-2
2,817469E-2
1,487806E-2
2,878663E-3
7,094669E-3
1,131067E-2
1,325652E-2
2,554355E-3
-3,931807E-3
-4,256115E-3
-3,283190E-3
1,581431E-3
-4,904731E-3
-2,176875E-2
-1,787705E-2
-2,112014E-2
-1,625551E-2
-2,209306E-2
-2,728199E-2
-2,760630E-2
-2,793061E-2
-2,630907E-2
-2,598476E-2
-4,349739E-2
-4,576755E-2
-4,641617E-2
-4,057862E-2
-5,582110E-2
-4,511893E-2
-6,068572E-2
-6,101003E-2
-6,846912E-2
-6,392880E-2
-6,782050E-2
-7,300943E-2
-8,436021E-2
-8,857622E-2
-8,792760E-2
-8,273867E-2
-9,344084E-2
-9,960269E-2
-1,064132E-1
-1,112778E-1
-1,070618E-1
-1,031701E-1
-1,167910E-1
-1,229529E-1
-1,252230E-1
-1,261960E-1
-1,190612E-1
-1,317092E-1
-1,388440E-1
-1,453301E-1
-1,368981E-1
-1,407898E-1
-1,443572E-1
-1,583025E-1
-1,540865E-1
-1,563566E-1
-1,576538E-1
-1,625185E-1
-1,693289E-1
-1,696532E-1
-1,722477E-1
-1,722477E-1
-1,725720E-1
-1,835985E-1
-1,855443E-1
-1,897603E-1
-1,848957E-1
-1,894360E-1
-1,946250E-1
-2,007868E-1
-2,037056E-1
-2,024084E-1
-2,053271E-1
-2,079216E-1
-2,150564E-1
-2,114890E-1
-2,218668E-1
-2,286773E-1
-2,195967E-1
-2,270558E-1
-2,345149E-1
-2,390552E-1
-2,377579E-1
-2,380823E-1
-2,413253E-1
-2,445684E-1
-2,539733E-1
-2,494330E-1
-2,552706E-1
-2,494330E-1
-2,607838E-1
-2,624054E-1
-2,637026E-1
-2,594866E-1
-2,633783E-1
-2,620810E-1
-2,682429E-1
-2,682429E-1
-2,659727E-1
-2,708374E-1
-2,714860E-1
-2,851069E-1
-2,812152E-1
-2,834854E-1
-2,701888E-1
-2,769992E-1
-2,873771E-1
-2,880257E-1
-2,902959E-1
-2,854312E-1
-2,893229E-1
-2,954848E-1
-2,919174E-1
-2,938632E-1
-2,928903E-1
-2,928903E-1
-2,954848E-1
-3,000251E-1
-3,032682E-1
-2,997008E-1
-3,039168E-1
-2,971063E-1
-3,009980E-1
-3,003494E-1
-3,136460E-1
-3,019709E-1
-3,091057E-1
-3,013223E-1
-3,126731E-1
-3,123488E-1
-3,129974E-1
-3,104030E-1
-3,087814E-1
-3,162405E-1
-3,220780E-1
-3,201322E-1
-3,198079E-1
-3,126731E-1
-3,198079E-1
-3,262941E-1
-3,279156E-1
-3,275913E-1
-3,236996E-1
-3,266184E-1
-3,321316E-1
-3,392664E-1
-3,259697E-1
-3,308344E-1
-3,262941E-1
-3,366719E-1
-3,379691E-1
-3,376448E-1
-3,301857E-1
-3,347261E-1
-3,425095E-1
-3,434824E-1
-3,366719E-1
-3,382935E-1
-3,366719E-1
-3,480227E-1
-3,496442E-1
-3,470498E-1
-3,447796E-1
-3,457525E-1
-3,441310E-1
-3,509415E-1
-3,512658E-1
-3,522387E-1
-3,613193E-1
-3,512658E-1
-3,561304E-1
-3,639138E-1
-3,681298E-1
-3,639138E-1
-3,622922E-1
-3,609950E-1
-3,707243E-1
-3,817507E-1
-3,726701E-1
-3,694270E-1
-3,700756E-1
-3,781833E-1
-3,801292E-1
-3,830480E-1
-3,772104E-1
-3,775347E-1
-3,840209E-1
-3,931015E-1
-3,905071E-1
-3,872640E-1
-3,869397E-1
-3,911557E-1
-4,008849E-1
-3,966689E-1
-4,005606E-1
-3,924529E-1
-3,924529E-1
-3,982904E-1
-4,083440E-1
-4,044523E-1
-3,999120E-1
-4,051009E-1
-4,044523E-1
-4,093169E-1
-4,057495E-1
-4,018578E-1
-4,002363E-1
-4,025065E-1
-4,060738E-1
-4,067225E-1
-4,025065E-1
-3,992634E-1
-4,008849E-1
-4,057495E-1
-4,038037E-1
-4,021821E-1
-3,989391E-1
-3,973175E-1
-3,953717E-1
-3,992634E-1
-4,012092E-1
-4,012092E-1
-3,872640E-1
-3,859667E-1
-3,892098E-1
-3,927772E-1
-3,895341E-1
-3,811021E-1
-3,746160E-1
-3,791563E-1
-3,869397E-1
-3,742916E-1
-3,697513E-1
-3,606707E-1
-3,512658E-1
-3,622922E-1
-3,619679E-1
-3,483470E-1
-3,340774E-1
-3,389421E-1
-3,464012E-1
-3,344018E-1
-3,262941E-1
-3,211051E-1
-3,191593E-1
-3,198079E-1
-3,117002E-1
-3,081328E-1
-3,006737E-1
-2,870528E-1
-2,906202E-1
-2,844583E-1
-2,769992E-1
-2,695401E-1
-2,656484E-1
-2,546220E-1
-2,491087E-1
-2,419739E-1
-2,410010E-1
-2,341906E-1
-2,144078E-1
-2,108404E-1
-2,114890E-1
-1,988410E-1
-1,962465E-1
-1,855443E-1
-1,777609E-1
-1,735449E-1
-1,722477E-1
-1,641400E-1
-1,488975E-1
-1,391683E-1
-1,407898E-1
-1,378711E-1
-1,255473E-1
-1,216556E-1
-1,080347E-1
-1,060889E-1
-1,034944E-1
-9,668392E-2
-8,403591E-2
-7,365805E-2
-7,268512E-2
-7,236081E-2
-6,036142E-2
-5,679403E-2
-4,544324E-2
-3,668692E-2
-3,830846E-2
-3,701123E-2
-2,436322E-2
-1,430967E-2
-1,074228E-2
-5,229039E-3
2,878663E-3
4,824512E-3
1,844545E-2
2,006699E-2
3,498517E-2
3,628240E-2
3,660671E-2
4,893041E-2
5,638950E-2
6,157843E-2
7,455075E-2
8,136122E-2
7,357783E-2
8,460430E-2
1,001711E-1
1,089274E-1
1,108733E-1
1,082788E-1
1,157379E-1
1,287102E-1
1,319533E-1
1,426555E-1
1,381151E-1
1,582222E-1
1,640598E-1
1,721675E-1
1,747620E-1
1,741133E-1
1,880586E-1
1,916260E-1
2,013552E-1
2,052469E-1
2,052469E-1
2,023281E-1
2,159491E-1
2,321645E-1
2,302186E-1
2,334617E-1
2,363805E-1
2,441639E-1
2,509744E-1
2,571362E-1
2,597307E-1
2,587578E-1
2,658925E-1
2,694599E-1
2,814593E-1
2,811350E-1
2,788649E-1
2,863239E-1
2,872969E-1
2,954046E-1
3,025393E-1
3,018907E-1
3,025393E-1
3,067554E-1
2,983233E-1
3,129172E-1
3,184304E-1
3,158360E-1
3,116200E-1
3,181061E-1
3,301055E-1
3,314028E-1
3,265381E-1
3,168089E-1
3,255652E-1
3,294569E-1
3,369160E-1
3,339972E-1
3,323757E-1
3,372403E-1
3,424292E-1
3,476182E-1
3,446994E-1
3,356188E-1
3,382132E-1
3,408077E-1
3,446994E-1
3,469696E-1
3,385375E-1
3,440508E-1
3,443751E-1
3,385375E-1
3,479425E-1
3,489154E-1
3,421049E-1
3,440508E-1
3,450237E-1
3,505369E-1
3,489154E-1
3,450237E-1
3,424292E-1
3,424292E-1
3,437265E-1
3,531314E-1
3,534557E-1
3,502126E-1
3,430779E-1
3,388619E-1
3,456723E-1
3,492397E-1
3,434022E-1
3,385375E-1
3,427536E-1
3,446994E-1
3,515099E-1
3,421049E-1
3,404834E-1
3,349702E-1
3,421049E-1
3,476182E-1
3,450237E-1
3,365917E-1
3,382132E-1
3,414563E-1
3,492397E-1
3,417806E-1
3,333486E-1
3,333486E-1
3,320514E-1
3,401591E-1
3,378889E-1
3,278354E-1
3,346459E-1
3,288083E-1
3,288083E-1
3,352945E-1
3,275111E-1
3,171332E-1
3,223221E-1
3,291326E-1
3,226465E-1
3,265381E-1
3,203763E-1
3,168089E-1
3,181061E-1
3,207006E-1
3,258895E-1
3,203763E-1
3,168089E-1
3,168089E-1
3,164846E-1
3,242680E-1
3,203763E-1
3,116200E-1
3,067554E-1
3,132415E-1
3,155117E-1
3,148631E-1
3,142144E-1
3,002692E-1
3,090255E-1
3,116200E-1
3,161603E-1
3,132415E-1
3,002692E-1
3,051338E-1
3,083769E-1
3,116200E-1
3,093498E-1
2,986477E-1
2,986477E-1
3,028637E-1
3,061067E-1
3,051338E-1
2,979990E-1
2,992963E-1
3,031880E-1
3,015664E-1
2,996206E-1
2,967018E-1
2,928101E-1
2,986477E-1
2,967018E-1
3,009178E-1
2,937830E-1
2,892427E-1
2,967018E-1
2,960532E-1
2,921615E-1
2,986477E-1
2,882698E-1
2,915129E-1
2,872969E-1
2,885941E-1
2,911886E-1
2,983233E-1
2,889184E-1
2,798378E-1
2,801621E-1
2,902156E-1
2,850267E-1
2,863239E-1
2,866483E-1
2,821079E-1
2,834052E-1
2,934587E-1
2,885941E-1
2,756218E-1
2,727030E-1
2,824322E-1
2,837295E-1
2,834052E-1
2,723787E-1
2,801621E-1
2,752975E-1
2,827566E-1
2,834052E-1
2,652439E-1
2,623251E-1
2,632981E-1
2,727030E-1
2,707572E-1
2,665411E-1
2,574605E-1
2,603793E-1
2,600550E-1
2,542174E-1
2,558390E-1
2,493528E-1
2,412451E-1
2,464340E-1
2,467584E-1
2,435153E-1
2,428667E-1
2,354076E-1
2,324888E-1
2,357319E-1
2,373534E-1
2,354076E-1
2,256783E-1
2,240568E-1
2,165977E-1
2,276242E-1
2,360562E-1
2,234082E-1
2,120574E-1
2,094629E-1
2,169220E-1
2,234082E-1
2,191922E-1
2,055712E-1
2,042740E-1
2,039497E-1
2,130303E-1
2,045983E-1
1,984364E-1
1,932475E-1
1,951934E-1
1,987608E-1
1,951934E-1
1,870857E-1
1,825454E-1
1,825454E-1
1,799509E-1
1,760592E-1
1,776807E-1
1,744376E-1
1,724918E-1
1,673029E-1
1,715189E-1
1,663299E-1
1,627626E-1
1,540062E-1
1,540062E-1
1,536819E-1
1,559521E-1
1,491416E-1
1,442770E-1
1,358450E-1
1,416825E-1
1,416825E-1
1,355207E-1
1,235213E-1
1,202782E-1
1,209268E-1
1,176837E-1
1,270887E-1
1,137920E-1
1,076302E-1
1,095760E-1
1,108733E-1
1,063329E-1
1,066573E-1
9,498216E-2
9,887386E-2
1,030899E-1
1,043871E-1
9,984678E-2
9,206339E-2
9,109047E-2
9,206339E-2
1,017926E-1
9,757663E-2
9,044185E-2
9,400924E-2
9,076616E-2
9,563078E-2
9,692801E-2
9,044185E-2
9,044185E-2
9,109047E-2
9,173908E-2
9,757663E-2
9,757663E-2
8,914462E-2
8,655015E-2
9,563078E-2
8,492861E-2
9,336062E-2
9,044185E-2
8,914462E-2
8,265846E-2
8,687446E-2
9,076616E-2
8,687446E-2
8,168553E-2
8,071261E-2
7,649660E-2
7,811814E-2
8,460430E-2
7,746953E-2
7,682091E-2
7,033475E-2
7,649660E-2
7,844245E-2
7,325352E-2
6,611874E-2
7,001044E-2
7,130767E-2
7,357783E-2
6,482151E-2
6,125412E-2
5,476796E-2
6,060550E-2
5,995689E-2
6,449720E-2
5,314642E-2
5,055195E-2
4,730887E-2
5,022765E-2
4,990334E-2
4,179564E-2
3,790394E-2
4,017409E-2
4,406579E-2
3,660671E-2
3,109347E-2
2,720177E-2
2,785039E-2
2,655315E-2
2,395869E-2
2,168853E-2
1,909407E-2
1,293221E-2
1,033775E-2
1,098637E-2
1,098637E-2
9,364825E-3
-2,634574E-3
-5,553347E-3
-4,010948E-5
-3,644176E-4
-8,472120E-3
-1,203951E-2
-2,079583E-2
-2,274168E-2
-2,144444E-2
-1,852567E-2
-3,117369E-2
-3,701123E-2
-3,830846E-2
-3,830846E-2
-4,284878E-2
-4,738909E-2
-6,068572E-2
-6,036142E-2
-5,906418E-2
-5,225371E-2
-6,782050E-2
-7,398236E-2
-7,690113E-2
-8,144144E-2
-8,144144E-2
-8,241437E-2
-8,987345E-2
-8,954914E-2
-9,571100E-2
-9,117068E-2
-9,992700E-2
-1,051159E-1
-1,064132E-1
-1,099806E-1
-1,174396E-1
-1,135479E-1
-1,158181E-1
-1,252230E-1
-1,239258E-1
-1,287904E-1
-1,307363E-1
-1,281418E-1
-1,339794E-1
-1,456544E-1
-1,394926E-1
-1,450058E-1
-1,424114E-1
-1,433843E-1
-1,492218E-1
-1,557080E-1
-1,589511E-1
-1,521406E-1
-1,576538E-1
-1,589511E-1
-1,735449E-1
-1,784096E-1
-1,719234E-1
-1,703019E-1
-1,803554E-1
-1,865173E-1
-1,894360E-1
-1,819770E-1
-1,829499E-1
-1,894360E-1
-2,050028E-1
-2,066244E-1
-2,059757E-1
-2,001382E-1
-2,111647E-1
-2,199210E-1
-2,170022E-1
-2,195967E-1
-2,189481E-1
-2,192724E-1
-2,351635E-1
-2,367850E-1
-2,312718E-1
-2,338662E-1
-2,377579E-1
-2,429469E-1
-2,432712E-1
-2,452170E-1
-2,513789E-1
-2,526761E-1
-2,497573E-1
-2,562435E-1
-2,530004E-1
-2,607838E-1
-2,633783E-1
-2,607838E-1
-2,591623E-1
-2,682429E-1
-2,727832E-1
-2,705131E-1
-2,708374E-1
-2,649998E-1
-2,744048E-1
-2,841340E-1
-2,763506E-1
-2,763506E-1
-2,763506E-1
-2,854312E-1
-2,906202E-1
-2,928903E-1
-2,902959E-1
-2,860798E-1
-2,867285E-1
-2,958091E-1
-2,987279E-1
-2,951605E-1
-2,932146E-1
-2,954848E-1
-3,022953E-1
-3,087814E-1
-3,068356E-1
-2,967820E-1
-3,074842E-1
-3,120245E-1
-3,120245E-1
-3,100786E-1
-3,110516E-1
-3,097543E-1
-3,204565E-1
-3,240239E-1
-3,188350E-1
-3,162405E-1
-3,081328E-1
-3,191593E-1
-3,246725E-1
-3,253211E-1
-3,194836E-1
-3,185107E-1
-3,230510E-1
-3,175377E-1
-3,269427E-1
-3,240239E-1
-3,275913E-1
-3,220780E-1
-3,285642E-1
-3,331045E-1
-3,311587E-1
-3,295371E-1
-3,262941E-1
-3,272670E-1
-3,318073E-1
-3,363476E-1
-3,363476E-1
-3,337531E-1
-3,314830E-1
-3,389421E-1
-3,486713E-1
-3,412122E-1
-3,451039E-1
-3,327802E-1
-3,428338E-1
-3,483470E-1
-3,486713E-1
-3,509415E-1
-3,496442E-1
-3,464012E-1
-3,593735E-1
-3,584006E-1
-3,528873E-1
-3,545089E-1
-3,515901E-1
-3,622922E-1
-3,694270E-1
-3,622922E-1
-3,532116E-1
-3,629409E-1
-3,671569E-1
-3,697513E-1
-3,710486E-1
-3,684541E-1
-3,658596E-1
-3,700756E-1
-3,723458E-1
-3,762375E-1
-3,827237E-1
-3,820750E-1
-3,736430E-1
-3,811021E-1
-3,872640E-1
-3,914800E-1
-3,918043E-1
-3,914800E-1
-3,905071E-1
-4,015335E-1
-3,976418E-1
-3,960203E-1
-4,031551E-1
-3,976418E-1
-4,028308E-1
-4,073711E-1
-4,093169E-1
-4,008849E-1
-3,979661E-1
-4,041280E-1
-4,109385E-1
-4,067225E-1
-4,089926E-1
-3,992634E-1
-4,031551E-1
-4,067225E-1
-4,025065E-1
-4,047766E-1
-4,021821E-1
-3,914800E-1
-4,067225E-1
-4,070468E-1
-4,025065E-1
-3,943988E-1
-3,905071E-1
-3,934258E-1
-3,953717E-1
-3,934258E-1
-3,875883E-1
-3,859667E-1
-3,859667E-1
-3,892098E-1
-3,817507E-1
-3,823994E-1
-3,798049E-1
-3,749403E-1
-3,710486E-1
-3,716972E-1
-3,655353E-1
-3,596978E-1
-3,554818E-1
-3,609950E-1
-3,499685E-1
-3,558061E-1
-3,496442E-1
-3,399150E-1
-3,311587E-1
-3,350504E-1
-3,334288E-1
-3,249968E-1
-3,246725E-1
-3,113759E-1
-3,159162E-1
-3,168891E-1
-3,042411E-1
-3,013223E-1
-2,922417E-1
-2,984036E-1
-2,935389E-1
-2,864042E-1
-2,731075E-1
-2,643512E-1
-2,594866E-1
-2,679186E-1
-2,630540E-1
-2,491087E-1
-2,377579E-1
-2,328933E-1
-2,397038E-1
-2,251099E-1
-2,153807E-1
-2,063001E-1
-2,014354E-1
-1,968951E-1
-1,897603E-1
-1,826256E-1
-1,748422E-1
-1,644643E-1
-1,573295E-1
-1,514920E-1
-1,482489E-1
-1,336550E-1
-1,242501E-1
-1,239258E-1
-1,145209E-1
-1,060889E-1
-9,506238E-2
-9,408946E-2
-7,884698E-2
-7,203651E-2
-6,976635E-2
-6,555034E-2
-5,744264E-2
-4,187585E-2
-2,663337E-2
-2,890353E-2
-3,084938E-2
-2,047152E-2
-1,337342E-3
7,094669E-3
9,040517E-3
1,358083E-2
2,006699E-2
3,336362E-2
4,763318E-2
5,152488E-2
5,282211E-2
6,611874E-2
6,579443E-2
8,006399E-2
9,303631E-2
8,946893E-2
9,854955E-2
1,108733E-1
1,248185E-1
1,277373E-1
1,283859E-1
1,296831E-1
1,413582E-1
1,585466E-1
1,601681E-1
1,653570E-1
1,634112E-1
1,776807E-1
1,909774E-1
1,938961E-1
1,987608E-1
2,016795E-1
2,078414E-1
2,127060E-1
2,201651E-1
2,302186E-1
2,383263E-1
2,444882E-1
2,425423E-1
2,467584E-1
2,555147E-1
2,600550E-1
2,730273E-1
2,688113E-1
2,746489E-1
2,843781E-1
2,950803E-1
2,973504E-1
2,960532E-1
2,986477E-1
3,132415E-1
3,281597E-1
3,284840E-1
3,271868E-1
3,278354E-1
3,356188E-1
3,404834E-1
3,511856E-1
3,434022E-1
3,459966E-1
3,521585E-1
3,625363E-1
3,599419E-1
3,654551E-1
3,664280E-1
3,670767E-1
3,742114E-1
3,800490E-1
3,709684E-1
3,810219E-1
3,787518E-1
3,849136E-1
3,865351E-1
3,862108E-1
3,910755E-1
3,962644E-1
3,862108E-1
3,920484E-1
3,965887E-1
4,004804E-1
3,991832E-1
3,901025E-1
3,965887E-1
4,011290E-1
4,004804E-1
4,004804E-1
3,875081E-1
3,975616E-1
3,969130E-1
4,076152E-1
3,933456E-1
3,943185E-1
3,891296E-1
3,965887E-1
4,001561E-1
3,965887E-1
3,904268E-1
3,952915E-1
3,907512E-1
3,969130E-1
3,956158E-1
3,901025E-1
3,862108E-1
3,881567E-1
3,952915E-1
3,933456E-1
3,875081E-1
3,845893E-1
3,878324E-1
3,904268E-1
3,917241E-1
3,901025E-1
3,894539E-1
3,858865E-1
3,910755E-1
3,868595E-1
3,868595E-1
3,826435E-1
3,845893E-1
3,810219E-1
3,784274E-1
3,794004E-1
3,803733E-1
3,712927E-1
3,667524E-1
3,709684E-1
3,706441E-1
3,693468E-1
3,625363E-1
3,628607E-1
3,631850E-1
3,667524E-1
3,654551E-1
3,547530E-1
3,498883E-1
3,534557E-1
3,459966E-1
3,596176E-1
3,583203E-1
3,437265E-1
3,476182E-1
3,424292E-1
3,476182E-1
3,459966E-1
3,327000E-1
3,362674E-1
3,356188E-1
3,401591E-1
3,443751E-1
3,271868E-1
3,297812E-1
3,343215E-1
3,362674E-1
3,369160E-1
3,307542E-1
3,229708E-1
3,216735E-1
3,288083E-1
3,291326E-1
3,271868E-1
3,255652E-1
3,223221E-1
3,177818E-1
3,174575E-1
3,155117E-1
3,171332E-1
3,122686E-1
3,083769E-1
3,087012E-1
3,151874E-1
3,151874E-1
3,061067E-1
2,973504E-1
3,009178E-1
3,022150E-1
3,064310E-1
2,970261E-1
2,947560E-1
2,979990E-1
3,018907E-1
3,067554E-1
3,028637E-1
2,889184E-1
2,908643E-1
2,931344E-1
2,960532E-1
2,921615E-1
2,915129E-1
2,856753E-1
2,879455E-1
2,908643E-1
2,967018E-1
2,885941E-1
2,830809E-1
2,798378E-1
2,840538E-1
2,827566E-1
2,801621E-1
2,736759E-1
2,795135E-1
2,730273E-1
2,769190E-1
2,746489E-1
2,765947E-1
2,736759E-1
2,723787E-1
2,733516E-1
2,759461E-1
2,681627E-1
2,671898E-1
2,636224E-1
2,684870E-1
2,662168E-1
2,649196E-1
2,678384E-1
2,590821E-1
2,561633E-1
2,642710E-1
2,626495E-1
2,623251E-1
2,509744E-1
2,483799E-1
2,571362E-1
2,558390E-1
2,480556E-1
2,402722E-1
2,431910E-1
2,392993E-1
2,474070E-1
2,448125E-1
2,315159E-1
2,347590E-1
2,272999E-1
2,350833E-1
2,302186E-1
2,178949E-1
2,230839E-1
2,221109E-1
2,201651E-1
2,214623E-1
2,165977E-1
2,084900E-1
2,120574E-1
2,127060E-1
2,101115E-1
2,042740E-1
1,958420E-1
1,951934E-1
1,958420E-1
1,961663E-1
1,925989E-1
1,929232E-1
1,835183E-1
1,861127E-1
1,825454E-1
1,831940E-1
1,789780E-1
1,737890E-1
1,721675E-1
1,624382E-1
1,682758E-1
1,711946E-1
1,663299E-1
1,572493E-1
1,569250E-1
1,575736E-1
1,621139E-1
1,582222E-1
1,494659E-1
1,407096E-1
1,481687E-1
1,462228E-1
1,423311E-1
1,283859E-1
1,261157E-1
1,338991E-1
1,348721E-1
1,280616E-1
1,147650E-1
1,086031E-1
1,056843E-1
1,209268E-1
1,082788E-1
9,790094E-2
1,008197E-1
9,757663E-2
9,627940E-2
9,660370E-2
8,849600E-2
8,071261E-2
8,525292E-2
8,428000E-2
8,428000E-2
8,330707E-2
7,065906E-2
7,519937E-2
7,163198E-2
7,649660E-2
7,390214E-2
7,228060E-2
6,384859E-2
6,871321E-2
6,838890E-2
7,260490E-2
6,741597E-2
6,384859E-2
5,541658E-2
5,801104E-2
6,871321E-2
7,001044E-2
6,384859E-2
5,087626E-2
5,541658E-2
6,222705E-2
6,871321E-2
5,995689E-2
4,795749E-2
6,028120E-2
5,833535E-2
6,157843E-2
5,801104E-2
4,957903E-2
4,990334E-2
5,411934E-2
5,930827E-2
5,347073E-2
5,087626E-2
4,471441E-2
5,022765E-2
5,120057E-2
5,314642E-2
4,503872E-2
3,725532E-2
4,439010E-2
4,763318E-2
4,374148E-2
3,920117E-2
3,206639E-2
3,109347E-2
3,401224E-2
3,401224E-2
3,206639E-2
3,109347E-2
2,622885E-2
2,395869E-2
2,071561E-2
2,590454E-2
2,266146E-2
1,358083E-2
1,812114E-2
1,098637E-2
1,941838E-2
2,168853E-2
1,033775E-2
6,121744E-3
4,824512E-3
1,581431E-3
1,163498E-2
5,148820E-3
-2,958882E-3
6,085067E-4
-6,850580E-3
-3,283190E-3
-1,985958E-3
-1,366105E-2
-1,852567E-2
-1,430967E-2
-1,139089E-2
-1,657982E-2
-2,663337E-2
-3,020076E-2
-2,533614E-2
-2,274168E-2
-2,987645E-2
-3,765985E-2
-4,090293E-2
-5,095648E-2
-4,025431E-2
-4,220016E-2
-5,419956E-2
-5,355095E-2
-5,938849E-2
-6,068572E-2
-6,360450E-2
-6,360450E-2
-7,333374E-2
-7,463097E-2
-8,111713E-2
-8,111713E-2
-8,436021E-2
-8,014421E-2
-8,338729E-2
-9,603531E-2
-1,018729E-1
-9,668392E-2
-9,603531E-2
-1,015485E-1
-1,119264E-1
-1,119264E-1
-1,148452E-1
-1,132236E-1
-1,132236E-1
-1,248987E-1
-1,313849E-1
-1,300877E-1
-1,219800E-1
-1,336550E-1
-1,446815E-1
-1,443572E-1
-1,495461E-1
-1,437086E-1
-1,453301E-1
-1,583025E-1
-1,625185E-1
-1,618698E-1
-1,566809E-1
-1,677074E-1
-1,719234E-1
-1,735449E-1
-1,787339E-1
-1,738692E-1
-1,806797E-1
-1,926791E-1
-1,939764E-1
-1,926791E-1
-1,861930E-1
-1,936520E-1
-2,037056E-1
-1,988410E-1
-2,017597E-1
-2,127862E-1
-2,134348E-1
-2,121376E-1
-2,101918E-1
-2,238127E-1
-2,283530E-1
-2,238127E-1
-2,205696E-1
-2,315961E-1
-2,364607E-1
-2,432712E-1
-2,458656E-1
-2,377579E-1
-2,390552E-1
-2,458656E-1
-2,575407E-1
-2,539733E-1
-2,500817E-1
-2,497573E-1
-2,539733E-1
-2,675943E-1
-2,604595E-1
-2,640269E-1
-2,637026E-1
-2,649998E-1
-2,692158E-1
-2,695401E-1
-2,669457E-1
-2,688915E-1
-2,708374E-1
-2,769992E-1
-2,757020E-1
-2,753777E-1
-2,721346E-1
-2,753777E-1
-2,773235E-1
-2,831611E-1
-2,825125E-1
-2,789451E-1
-2,769992E-1
-2,821882E-1
-2,821882E-1
-2,825125E-1
-2,877014E-1
-2,880257E-1
-2,834854E-1
-2,912688E-1
-2,948362E-1
-2,928903E-1
-2,938632E-1
-2,919174E-1
-2,880257E-1
-2,945119E-1
-2,997008E-1
-2,980792E-1
-2,938632E-1
-2,954848E-1
-2,958091E-1
-3,100786E-1
-3,061869E-1
-3,074842E-1
-2,977549E-1
-3,065113E-1
-3,100786E-1
-3,068356E-1
-3,097543E-1
-3,048897E-1
-3,016466E-1
-3,178620E-1
-3,159162E-1
-3,162405E-1
-3,126731E-1
-3,068356E-1
-3,224024E-1
-3,146190E-1
-3,185107E-1
-3,159162E-1
-3,133217E-1
-3,253211E-1
-3,272670E-1
-3,204565E-1
-3,259697E-1
-3,224024E-1
-3,292128E-1
-3,227267E-1
-3,259697E-1
-3,249968E-1
-3,275913E-1
-3,285642E-1
-3,275913E-1
-3,308344E-1
-3,389421E-1
-3,395907E-1
-3,321316E-1
-3,379691E-1
-3,402393E-1
-3,434824E-1
-3,451039E-1
-3,399150E-1
-3,376448E-1
-3,444553E-1
-3,532116E-1
-3,567790E-1
-3,515901E-1
-3,473741E-1
-3,522387E-1
-3,584006E-1
-3,574276E-1
-3,658596E-1
-3,622922E-1
-3,545089E-1
-3,707243E-1
-3,733187E-1
-3,687784E-1
-3,613193E-1
-3,629409E-1
-3,710486E-1
-3,733187E-1
-3,716972E-1
-3,772104E-1
-3,665083E-1
-3,772104E-1
-3,794806E-1
-3,785077E-1
-3,749403E-1
-3,691027E-1
-3,755889E-1
-3,804535E-1
-3,820750E-1
-3,755889E-1
-3,733187E-1
-3,736430E-1
-3,762375E-1
-3,759132E-1
-3,788320E-1
-3,836966E-1
-3,704000E-1
-3,707243E-1
-3,665083E-1
-3,713729E-1
-3,691027E-1
-3,600221E-1
-3,652110E-1
-3,642381E-1
-3,716972E-1
-3,674812E-1
-3,590492E-1
-3,584006E-1
-3,509415E-1
-3,639138E-1
-3,499685E-1
-3,483470E-1
-3,376448E-1
-3,447796E-1
-3,515901E-1
-3,386178E-1
-3,382935E-1
-3,353747E-1
-3,266184E-1
-3,340774E-1
-3,311587E-1
-3,243482E-1
-3,129974E-1
-3,097543E-1
-3,162405E-1
-3,097543E-1
-3,009980E-1
-2,958091E-1
-2,909445E-1
-2,883500E-1
-2,935389E-1
-2,886743E-1
-2,795937E-1
-2,789451E-1
-2,675943E-1
-2,711617E-1
-2,692158E-1
-2,659727E-1
-2,559192E-1
-2,555949E-1
-2,487844E-1
-2,442441E-1
-2,461900E-1
-2,348392E-1
-2,254342E-1
-2,186238E-1
-2,186238E-1
-2,176508E-1
-2,079216E-1
-1,955979E-1
-1,852200E-1
-1,832742E-1
-1,806797E-1
-1,777609E-1
-1,612212E-1
-1,534378E-1
-1,424114E-1
-1,469517E-1
-1,336550E-1
-1,385197E-1
-1,184126E-1
-1,106292E-1
-1,122507E-1
-1,044673E-1
-9,571100E-2
-8,987345E-2
-8,111713E-2
-7,852267E-2
-8,209006E-2
-6,976635E-2
-5,841557E-2
-5,484818E-2
-5,484818E-2
-4,544324E-2
-3,863277E-2
-3,538969E-2
-2,274168E-2
-1,690413E-2
-1,366105E-2
-1,236382E-2
-2,958882E-3
-3,607499E-3
1,260791E-2
1,844545E-2
2,493161E-2
1,974268E-2
2,590454E-2
3,790394E-2
3,693101E-2
4,730887E-2
4,893041E-2
6,287566E-2
6,579443E-2
7,130767E-2
7,422644E-2
7,487506E-2
8,103691E-2
8,979323E-2
1,043871E-1
9,887386E-2
1,001711E-1
9,887386E-2
1,157379E-1
1,264400E-1
1,277373E-1
1,238456E-1
1,241699E-1
1,303317E-1
1,449256E-1
1,491416E-1
1,420068E-1
1,510875E-1
1,588709E-1
1,682758E-1
1,750863E-1
1,702216E-1
1,702216E-1
1,718432E-1
1,789780E-1
1,815724E-1
1,906531E-1
1,929232E-1
1,864370E-1
2,013552E-1
1,958420E-1
1,994094E-1
2,068685E-1
2,045983E-1
2,055712E-1
2,078414E-1
2,201651E-1
2,133546E-1
2,149762E-1
2,104358E-1
2,185435E-1
2,201651E-1
2,247054E-1
2,250297E-1
2,237325E-1
2,178949E-1
2,315159E-1
2,292457E-1
2,328131E-1
2,208137E-1
2,256783E-1
2,302186E-1
2,354076E-1
2,360562E-1
2,321645E-1
2,373534E-1
2,357319E-1
2,392993E-1
2,389750E-1
2,344346E-1
2,380020E-1
2,380020E-1
2,444882E-1
2,454611E-1
2,392993E-1
2,412451E-1
2,428667E-1
2,480556E-1
2,412451E-1
2,464340E-1
2,412451E-1
2,454611E-1
2,474070E-1
2,461097E-1
2,493528E-1
2,402722E-1
2,496771E-1
2,483799E-1
2,480556E-1
2,516230E-1
2,509744E-1
2,483799E-1
2,493528E-1
2,474070E-1
2,568119E-1
2,532445E-1
2,448125E-1
2,451368E-1
2,525959E-1
2,555147E-1
2,613522E-1
2,574605E-1
2,461097E-1
2,532445E-1
2,603793E-1
2,590821E-1
2,623251E-1
2,581091E-1
2,512987E-1
2,603793E-1
2,697842E-1
2,701085E-1
2,568119E-1
2,581091E-1
2,662168E-1
2,697842E-1
2,665411E-1
2,555147E-1
2,613522E-1
2,626495E-1
2,697842E-1
2,704328E-1
2,538931E-1
2,610279E-1
2,662168E-1
2,626495E-1
2,691356E-1
2,658925E-1
2,597307E-1
2,642710E-1
2,652439E-1
2,723787E-1
2,665411E-1
2,649196E-1
2,636224E-1
2,600550E-1
2,671898E-1
2,775676E-1
2,704328E-1
2,652439E-1
2,600550E-1
2,613522E-1
2,704328E-1
2,743245E-1
2,665411E-1
2,629738E-1
2,649196E-1
2,733516E-1
2,772433E-1
2,632981E-1
2,590821E-1
2,671898E-1
2,714058E-1
2,746489E-1
2,678384E-1
2,542174E-1
2,594064E-1
2,746489E-1
2,675141E-1
2,788649E-1
2,623251E-1
2,671898E-1
2,652439E-1
2,762704E-1
2,720544E-1
2,662168E-1
2,697842E-1
2,662168E-1
2,697842E-1
2,710815E-1
2,658925E-1
2,671898E-1
2,678384E-1
2,727030E-1
2,740002E-1
2,704328E-1
2,603793E-1
2,701085E-1
2,710815E-1
2,704328E-1
2,765947E-1
2,707572E-1
2,681627E-1
2,730273E-1
2,730273E-1
2,740002E-1
2,707572E-1
2,733516E-1
2,694599E-1
2,736759E-1
2,765947E-1
2,821079E-1
2,710815E-1
2,720544E-1
2,629738E-1
2,720544E-1
2,778919E-1
2,762704E-1
2,704328E-1
2,681627E-1
2,743245E-1
2,795135E-1
2,778919E-1
2,704328E-1
2,752975E-1
2,740002E-1
2,872969E-1
2,811350E-1
2,684870E-1
2,746489E-1
2,788649E-1
2,814593E-1
2,843781E-1
2,749732E-1
2,759461E-1
2,736759E-1
2,785405E-1
2,830809E-1
2,756218E-1
2,821079E-1
2,801621E-1
2,895670E-1
2,798378E-1
2,746489E-1
2,762704E-1
2,778919E-1
2,785405E-1
2,817836E-1
2,778919E-1
2,795135E-1
2,736759E-1
2,752975E-1
2,782162E-1
2,730273E-1
2,798378E-1
2,733516E-1
2,694599E-1
2,752975E-1
2,782162E-1
2,723787E-1
2,620008E-1
2,649196E-1
2,568119E-1
2,678384E-1
2,704328E-1
2,597307E-1
2,571362E-1
2,626495E-1
2,639467E-1
2,688113E-1
2,535688E-1
2,480556E-1
2,487042E-1
2,561633E-1
2,603793E-1
2,529202E-1
2,487042E-1
2,428667E-1
2,431910E-1
2,435153E-1
2,451368E-1
2,285971E-1
2,315159E-1
2,341103E-1
2,321645E-1
2,318402E-1
2,298943E-1
2,149762E-1
2,227596E-1
2,214623E-1
2,185435E-1
2,149762E-1
2,026525E-1
2,107602E-1
2,114088E-1
2,042740E-1
2,075171E-1
2,045983E-1
2,013552E-1
1,955177E-1
1,896801E-1
1,925989E-1
1,968149E-1
1,835183E-1
1,828697E-1
1,786537E-1
1,793023E-1
1,786537E-1
1,747620E-1
1,627626E-1
1,604924E-1
1,692487E-1
1,669786E-1
1,569250E-1
1,540062E-1
1,462228E-1
1,465472E-1
1,523847E-1
1,481687E-1
1,351964E-1
1,355207E-1
1,364936E-1
1,407096E-1
1,358450E-1
1,270887E-1
1,196296E-1
1,215754E-1
1,257914E-1
1,228727E-1
1,193053E-1
1,150893E-1
1,105490E-1
1,160622E-1
1,212511E-1
1,147650E-1
1,121705E-1
1,170351E-1
1,076302E-1
1,163865E-1
1,073059E-1
1,047114E-1
1,099003E-1
1,053600E-1
1,124948E-1
1,060086E-1
1,108733E-1
1,069816E-1
9,952248E-2
1,105490E-1
1,066573E-1
1,099003E-1
1,066573E-1
1,014683E-1
9,919817E-2
1,050357E-1
1,066573E-1
1,037385E-1
9,530647E-2
9,952248E-2
1,043871E-1
1,017926E-1
1,017926E-1
9,498216E-2
9,563078E-2
9,433355E-2
9,206339E-2
9,109047E-2
9,141477E-2
8,752308E-2
8,590154E-2
9,336062E-2
9,173908E-2
7,195629E-2
7,811814E-2
8,330707E-2
8,136122E-2
7,779383E-2
7,714522E-2
7,163198E-2
7,001044E-2
7,195629E-2
7,649660E-2
6,838890E-2
6,514582E-2
5,801104E-2
6,319997E-2
6,028120E-2
5,736242E-2
5,022765E-2
5,184919E-2
4,601164E-2
5,055195E-2
4,633595E-2
4,666026E-2
4,406579E-2
3,790394E-2
3,595809E-2
3,693101E-2
3,693101E-2
3,239070E-2
2,914762E-2
2,428300E-2
2,655315E-2
2,687746E-2
2,103992E-2
6,121744E-3
1,487806E-2
8,391901E-3
1,909407E-2
1,131067E-2
-7,823504E-3
2,841986E-4
-8,796428E-3
-1,661650E-3
-7,174888E-3
-1,657982E-2
-2,566045E-2
-2,014721E-2
-1,625551E-2
-2,306598E-2
-3,571400E-2
-3,603831E-2
-4,317309E-2
-3,538969E-2
-3,733554E-2
-5,290233E-2
-4,382170E-2
-4,998356E-2
-5,322664E-2
-6,263157E-2
-6,230726E-2
-6,684758E-2
-7,171220E-2
-7,009066E-2
-7,917128E-2
-7,657682E-2
-7,884698E-2
-9,084638E-2
-9,311653E-2
-9,441377E-2
-9,052207E-2
-1,008999E-1
-1,054402E-1
-1,109535E-1
-1,099806E-1
-1,119264E-1
-1,093319E-1
-1,151695E-1
-1,255473E-1
-1,271689E-1
-1,242501E-1
-1,226286E-1
-1,278175E-1
-1,427357E-1
-1,391683E-1
-1,407898E-1
-1,398169E-1
-1,479246E-1
-1,592754E-1
-1,641400E-1
-1,583025E-1
-1,527892E-1
-1,644643E-1
-1,754908E-1
-1,800311E-1
-1,777609E-1
-1,787339E-1
-1,754908E-1
-1,871659E-1
-2,011111E-1
-1,949493E-1
-1,955979E-1
-2,017597E-1
-2,004625E-1
-2,056514E-1
-2,137591E-1
-2,092188E-1
-2,131105E-1
-2,189481E-1
-2,215425E-1
-2,273801E-1
-2,319204E-1
-2,328933E-1
-2,332176E-1
-2,377579E-1
-2,426226E-1
-2,452170E-1
-2,517032E-1
-2,435955E-1
-2,533247E-1
-2,539733E-1
-2,633783E-1
-2,575407E-1
-2,572164E-1
-2,552706E-1
-2,588380E-1
-2,666214E-1
-2,656484E-1
-2,643512E-1
-2,607838E-1
-2,672700E-1
-2,724589E-1
-2,627297E-1
-2,614324E-1
-2,692158E-1
-2,708374E-1
-2,757020E-1
-2,731075E-1
-2,721346E-1
-2,646755E-1
-2,714860E-1
-2,860798E-1
-2,828368E-1
-2,870528E-1
-2,750534E-1
-2,821882E-1
-2,886743E-1
-2,925660E-1
-2,951605E-1
-2,902959E-1
-2,821882E-1
-2,948362E-1
-3,045654E-1
-3,003494E-1
-2,951605E-1
-2,941876E-1
-2,948362E-1
-3,016466E-1
-3,013223E-1
-2,980792E-1
-2,993765E-1
-2,915931E-1
-3,016466E-1
-3,061869E-1
-3,058626E-1
-3,035925E-1
-3,013223E-1
-3,058626E-1
-3,078085E-1
-3,204565E-1
-3,185107E-1
-3,084571E-1
-3,107273E-1
-3,181863E-1
-3,217537E-1
-3,253211E-1
-3,191593E-1
-3,120245E-1
-3,266184E-1
-3,376448E-1
-3,324559E-1
-3,256454E-1
-3,214294E-1
-3,201322E-1
-3,405636E-1
-3,421851E-1
-3,360233E-1
-3,376448E-1
-3,373205E-1
-3,418608E-1
-3,502929E-1
-3,447796E-1
-3,483470E-1
-3,356990E-1
-3,519144E-1
-3,580762E-1
-3,541845E-1
-3,558061E-1
-3,577519E-1
-3,564547E-1
-3,619679E-1
-3,635895E-1
-3,629409E-1
-3,639138E-1
-3,587249E-1
-3,684541E-1
-3,700756E-1
-3,726701E-1
-3,817507E-1
-3,720215E-1
-3,723458E-1
-3,807778E-1
-3,885612E-1
-3,811021E-1
-3,846695E-1
-3,879126E-1
-3,892098E-1
-3,973175E-1
-3,969932E-1
-4,047766E-1
-3,924529E-1
-3,885612E-1
-4,080197E-1
-4,018578E-1
-4,005606E-1
-4,012092E-1
-3,986148E-1
-4,015335E-1
-4,057495E-1
-4,012092E-1
-3,943988E-1
-3,914800E-1
-4,076954E-1
-3,992634E-1
-4,025065E-1
-4,044523E-1
-3,953717E-1
-3,976418E-1
-4,018578E-1
-3,898584E-1
-4,018578E-1
-3,956960E-1
-3,969932E-1
-3,911557E-1
-3,937501E-1
-3,921286E-1
-3,976418E-1
-3,817507E-1
-3,830480E-1
-3,856424E-1
-3,859667E-1
-3,765618E-1
-3,733187E-1
-3,707243E-1
-3,713729E-1
-3,739673E-1
-3,665083E-1
-3,626166E-1
-3,561304E-1
-3,564547E-1
-3,551575E-1
-3,535359E-1
-3,486713E-1
-3,360233E-1
-3,360233E-1
-3,457525E-1
-3,321316E-1
-3,285642E-1
-3,211051E-1
-3,194836E-1
-3,188350E-1
-3,142947E-1
-3,198079E-1
-2,990522E-1
-2,971063E-1
-3,022953E-1
-2,984036E-1
-2,838097E-1
-2,805666E-1
-2,724589E-1
-2,685672E-1
-2,669457E-1
-2,598109E-1
-2,520275E-1
-2,452170E-1
-2,435955E-1
-2,361364E-1
-2,267315E-1
-2,218668E-1
-2,085702E-1
-2,095431E-1
-1,926791E-1
-1,881388E-1
-1,855443E-1
-1,715991E-1
-1,618698E-1
-1,501948E-1
-1,495461E-1
-1,479246E-1
-1,368981E-1
-1,258717E-1
-1,151695E-1
-1,080347E-1
-1,047916E-1
-1,002513E-1
-8,727899E-2
-7,041497E-2
-7,236081E-2
-7,398236E-2
-5,776695E-2
-4,382170E-2
-2,987645E-2
-2,339029E-2
-2,339029E-2
-1,171520E-2
-3,644176E-4
5,148820E-3
1,876976E-2
2,168853E-2
2,882331E-2
4,049840E-2
6,125412E-2
5,963258E-2
6,644305E-2
7,682091E-2
7,876676E-2
9,206339E-2
1,011440E-1
1,086031E-1
1,079545E-1
1,257914E-1
1,309804E-1
1,377908E-1
1,501145E-1
1,562764E-1
1,582222E-1
1,660056E-1
1,786537E-1
1,851398E-1
1,890315E-1
1,994094E-1
2,020038E-1
2,143275E-1
2,185435E-1
2,318402E-1
2,392993E-1
2,405965E-1
2,457854E-1
2,568119E-1
2,629738E-1
2,681627E-1
2,694599E-1
2,788649E-1
2,915129E-1
2,989720E-1
2,992963E-1
3,031880E-1
3,057824E-1
3,174575E-1
3,255652E-1
3,275111E-1
3,232951E-1
3,249166E-1
3,297812E-1
3,430779E-1
3,476182E-1
3,365917E-1
3,375646E-1
3,498883E-1
3,531314E-1
3,570231E-1
3,505369E-1
3,531314E-1
3,579960E-1
3,648065E-1
3,625363E-1
3,651308E-1
3,690225E-1
3,654551E-1
3,670767E-1
3,651308E-1
3,748601E-1
3,709684E-1
3,690225E-1
3,680496E-1
3,696711E-1
3,755087E-1
3,790761E-1
3,748601E-1
3,661037E-1
3,709684E-1
3,774545E-1
3,836164E-1
3,771302E-1
3,690225E-1
3,735628E-1
3,777788E-1
3,810219E-1
3,751844E-1
3,654551E-1
3,758330E-1
3,738871E-1
3,855622E-1
3,758330E-1
3,599419E-1
3,677253E-1
3,716170E-1
3,787518E-1
3,716170E-1
3,622120E-1
3,635093E-1
3,670767E-1
3,693468E-1
3,693468E-1
3,625363E-1
3,592933E-1
3,641579E-1
3,657794E-1
3,683739E-1
3,592933E-1
3,560502E-1
3,566988E-1
3,579960E-1
3,563745E-1
3,528071E-1
3,443751E-1
3,524828E-1
3,563745E-1
3,511856E-1
3,508613E-1
3,485911E-1
3,463209E-1
3,466453E-1
3,446994E-1
3,437265E-1
3,382132E-1
3,401591E-1
3,378889E-1
3,336729E-1
3,404834E-1
3,346459E-1
3,284840E-1
3,229708E-1
3,265381E-1
3,255652E-1
3,314028E-1
3,213492E-1
3,164846E-1
3,142144E-1
3,132415E-1
3,194034E-1
3,255652E-1
3,061067E-1
3,031880E-1
3,090255E-1
3,155117E-1
3,083769E-1
2,979990E-1
2,950803E-1
2,999449E-1
3,080526E-1
3,048095E-1
2,970261E-1
2,892427E-1
2,924858E-1
2,863239E-1
2,976747E-1
2,908643E-1
2,866483E-1
2,856753E-1
2,889184E-1
2,847024E-1
2,853510E-1
2,791892E-1
2,814593E-1
2,710815E-1
2,762704E-1
2,782162E-1
2,788649E-1
2,704328E-1
2,678384E-1
2,727030E-1
2,778919E-1
2,778919E-1
2,704328E-1
2,652439E-1
2,688113E-1
2,668655E-1
2,720544E-1
2,710815E-1
2,555147E-1
2,577848E-1
2,678384E-1
2,662168E-1
2,626495E-1
2,532445E-1
2,548661E-1
2,568119E-1
2,620008E-1
2,623251E-1
2,532445E-1
2,487042E-1
2,487042E-1
2,558390E-1
2,594064E-1
2,577848E-1
2,496771E-1
2,496771E-1
2,509744E-1
2,480556E-1
2,535688E-1
2,451368E-1
2,477313E-1
2,425423E-1
2,483799E-1
2,538931E-1
2,435153E-1
2,451368E-1
2,373534E-1
2,350833E-1
2,441639E-1
2,383263E-1
2,396236E-1
2,302186E-1
2,409208E-1
2,357319E-1
2,363805E-1
2,350833E-1
2,195165E-1
2,217866E-1
2,230839E-1
2,289214E-1
2,302186E-1
2,191922E-1
2,156248E-1
2,146519E-1
2,165977E-1
2,114088E-1
2,055712E-1
2,026525E-1
1,997337E-1
2,110845E-1
2,107602E-1
1,964906E-1
2,036254E-1
1,968149E-1
1,948691E-1
1,951934E-1
1,958420E-1
1,906531E-1
1,877343E-1
1,896801E-1
1,854641E-1
1,822210E-1
1,870857E-1
1,818967E-1
1,805995E-1
1,828697E-1
1,815724E-1
1,773564E-1
1,767078E-1
1,695730E-1
1,679515E-1
1,711946E-1
1,715189E-1
1,656813E-1
1,598438E-1
1,569250E-1
1,601681E-1
1,569250E-1
1,523847E-1
1,429798E-1
1,478444E-1
1,426555E-1
1,494659E-1
1,407096E-1
1,293588E-1
1,309804E-1
1,225484E-1
1,316290E-1
1,218997E-1
1,108733E-1
1,160622E-1
1,170351E-1
1,147650E-1
1,167108E-1
1,069816E-1
1,056843E-1
1,056843E-1
1,069816E-1
1,017926E-1
1,030899E-1
1,030899E-1
9,822524E-2
1,024412E-1
9,919817E-2
9,790094E-2
1,008197E-1
9,952248E-2
9,530647E-2
1,027656E-1
9,692801E-2
9,887386E-2
9,627940E-2
9,563078E-2
9,952248E-2
9,627940E-2
1,001711E-1
9,465786E-2
9,400924E-2
9,919817E-2
8,849600E-2
9,984678E-2
9,173908E-2
8,817169E-2
9,206339E-2
9,757663E-2
9,595509E-2
8,979323E-2
7,909107E-2
7,909107E-2
8,492861E-2
8,784739E-2
8,363138E-2
6,838890E-2
7,195629E-2
7,584799E-2
7,714522E-2
6,838890E-2
6,449720E-2
6,287566E-2
6,028120E-2
6,255135E-2
6,482151E-2
5,509227E-2
4,828180E-2
5,444365E-2
5,736242E-2
5,184919E-2
5,314642E-2
4,925472E-2
4,860611E-2
4,179564E-2
4,925472E-2
4,828180E-2
4,049840E-2
4,244425E-2
3,887686E-2
3,887686E-2
4,439010E-2
3,563378E-2
3,239070E-2
3,044485E-2
2,558023E-2
3,044485E-2
3,174208E-2
2,298577E-2
1,649960E-2
1,455375E-2
1,617530E-2
1,974268E-2
1,358083E-2
4,175896E-3
9,364825E-3
1,001344E-2
6,446052E-3
9,328148E-4
-8,147812E-3
-1,106658E-2
-5,877655E-3
-5,553347E-3
-5,553347E-3
-2,144444E-2
-2,436322E-2
-2,630907E-2
-2,079583E-2
-2,695768E-2
-3,376815E-2
-4,057862E-2
-4,090293E-2
-4,155155E-2
-5,063217E-2
-5,290233E-2
-5,809126E-2
-6,036142E-2
-6,230726E-2
-6,749619E-2
-7,009066E-2
-6,555034E-2
-7,106358E-2
-7,690113E-2
-8,565745E-2
-8,241437E-2
-8,825191E-2
-8,533314E-2
-9,635961E-2
-1,025215E-1
-9,733254E-2
-9,733254E-2
-1,057645E-1
-1,171153E-1
-1,138723E-1
-1,151695E-1
-1,138723E-1
-1,284661E-1
-1,323578E-1
-1,313849E-1
-1,352766E-1
-1,339794E-1
-1,333307E-1
-1,518163E-1
-1,508434E-1
-1,511677E-1
-1,501948E-1
-1,553837E-1
-1,647886E-1
-1,625185E-1
-1,670588E-1
-1,703019E-1
-1,722477E-1
-1,839228E-1
-1,777609E-1
-1,832742E-1
-1,868416E-1
-1,868416E-1
-1,930034E-1
-2,007868E-1
-1,985167E-1
-2,033813E-1
-2,033813E-1
-1,994896E-1
-2,101918E-1
-2,166779E-1
-2,170022E-1
-2,153807E-1
-2,267315E-1
-2,251099E-1
-2,277044E-1
-2,309475E-1
-2,358121E-1
-2,348392E-1
-2,364607E-1
-2,426226E-1
-2,507303E-1
-2,435955E-1
-2,448927E-1
-2,465143E-1
-2,478115E-1
-2,578650E-1
-2,640269E-1
-2,591623E-1
-2,611081E-1
-2,640269E-1
-2,682429E-1
-2,711617E-1
-2,624054E-1
-2,646755E-1
-2,692158E-1
-2,864042E-1
-2,773235E-1
-2,825125E-1
-2,724589E-1
-2,789451E-1
-2,854312E-1
-2,877014E-1
-2,860798E-1
-2,812152E-1
-2,834854E-1
-2,864042E-1
-2,954848E-1
-2,912688E-1
-2,951605E-1
-2,912688E-1
-2,909445E-1
-2,964577E-1
-3,000251E-1
-2,974306E-1
-2,993765E-1
-2,964577E-1
-2,997008E-1
-3,029439E-1
-3,078085E-1
-3,042411E-1
-3,022953E-1
-3,045654E-1
-3,084571E-1
-3,146190E-1
-3,117002E-1
-3,094300E-1
-3,084571E-1
-3,155919E-1
-3,165648E-1
-3,152676E-1
-3,100786E-1
-3,123488E-1
-3,165648E-1
-3,243482E-1
-3,272670E-1
-3,211051E-1
-3,227267E-1
-3,262941E-1
-3,308344E-1
-3,318073E-1
-3,331045E-1
-3,227267E-1
-3,301857E-1
-3,379691E-1
-3,399150E-1
-3,356990E-1
-3,389421E-1
-3,347261E-1
-3,444553E-1
-3,496442E-1
-3,428338E-1
-3,415365E-1
-3,366719E-1
-3,587249E-1
-3,584006E-1
-3,577519E-1
-3,541845E-1
-3,558061E-1
-3,584006E-1
-3,587249E-1
-3,616436E-1
-3,642381E-1
-3,671569E-1
-3,684541E-1
-3,661839E-1
-3,739673E-1
-3,736430E-1
-3,746160E-1
-3,768861E-1
-3,733187E-1
-3,723458E-1
-3,840209E-1
-3,911557E-1
-3,804535E-1
-3,830480E-1
-3,849938E-1
-3,963446E-1
-3,992634E-1
-3,911557E-1
-3,859667E-1
-3,966689E-1
-4,034794E-1
-4,038037E-1
-4,044523E-1
-3,940744E-1
-3,995877E-1
-4,109385E-1
-4,031551E-1
-4,067225E-1
-4,080197E-1
-4,018578E-1
-4,041280E-1
-4,086683E-1
-4,080197E-1
-4,073711E-1
-4,076954E-1
-4,051009E-1
-4,193705E-1
-4,067225E-1
-4,083440E-1
-4,047766E-1
-4,034794E-1
-4,096412E-1
-4,128843E-1
-4,096412E-1
-4,076954E-1
-4,063981E-1
-4,047766E-1
-3,999120E-1
-4,057495E-1
-3,989391E-1
-3,927772E-1
-3,911557E-1
-3,931015E-1
-3,953717E-1
-3,937501E-1
-3,931015E-1
-3,759132E-1
-3,827237E-1
-3,836966E-1
-3,733187E-1
-3,726701E-1
-3,665083E-1
-3,639138E-1
-3,648867E-1
-3,584006E-1
-3,525630E-1
-3,425095E-1
-3,476984E-1
-3,532116E-1
-3,457525E-1
-3,366719E-1
-3,285642E-1
-3,243482E-1
-3,269427E-1
-3,288885E-1
-3,194836E-1
-3,071599E-1
-3,078085E-1
-3,136460E-1
-3,084571E-1
-2,971063E-1
-2,877014E-1
-2,805666E-1
-2,802423E-1
-2,818638E-1
-2,708374E-1
-2,614324E-1
-2,542977E-1
-2,422983E-1
-2,465143E-1
-2,387309E-1
-2,319204E-1
-2,244613E-1
-2,095431E-1
-2,085702E-1
-2,011111E-1
-1,988410E-1
-1,894360E-1
-1,803554E-1
-1,703019E-1
-1,667345E-1
-1,680317E-1
-1,570052E-1
-1,443572E-1
-1,359252E-1
-1,333307E-1
-1,356009E-1
-1,252230E-1
-1,099806E-1
-1,018729E-1
-1,025215E-1
-9,830546E-2
-9,603531E-2
-8,241437E-2
-6,814481E-2
-7,236081E-2
-7,138789E-2
-6,003711E-2
-5,971280E-2
-3,928139E-2
-3,571400E-2
-3,538969E-2
-3,441677E-2
-2,760630E-2
-1,171520E-2
-1,171520E-2
-5,229039E-3
-3,607499E-3
-1,337342E-3
1,974268E-2
2,006699E-2
2,136422E-2
2,979624E-2
3,239070E-2
3,433655E-2
4,860611E-2
5,444365E-2
5,282211E-2
6,157843E-2
5,833535E-2
7,001044E-2
7,455075E-2
8,103691E-2
8,525292E-2
8,038830E-2
8,622584E-2
9,725232E-2
1,108733E-1
1,027656E-1
1,008197E-1
1,111976E-1
1,128191E-1
1,287102E-1
1,241699E-1
1,235213E-1
1,287102E-1
1,313047E-1
1,478444E-1
1,478444E-1
1,465472E-1
1,446013E-1
1,501145E-1
1,617896E-1
1,660056E-1
1,566007E-1
1,614653E-1
1,604924E-1
1,780050E-1
1,767078E-1
1,822210E-1
1,773564E-1
1,818967E-1
1,786537E-1
1,867614E-1
2,007066E-1
1,900044E-1
1,906531E-1
1,951934E-1
1,900044E-1
1,974635E-1
1,981121E-1
2,023281E-1
2,007066E-1
2,010309E-1
2,088143E-1
2,065441E-1
2,055712E-1
2,016795E-1
2,052469E-1
2,075171E-1
2,172463E-1
2,198408E-1
2,127060E-1
2,107602E-1
2,146519E-1
2,208137E-1
2,133546E-1
2,101115E-1
2,146519E-1
2,182192E-1
2,240568E-1
2,256783E-1
2,091386E-1
2,159491E-1
2,081657E-1
2,221109E-1
2,217866E-1
2,153005E-1
2,165977E-1
2,110845E-1
2,162734E-1
2,165977E-1
2,062198E-1
2,078414E-1
2,101115E-1
2,143275E-1
2,149762E-1
2,081657E-1
2,065441E-1
2,091386E-1
2,091386E-1
2,068685E-1
2,117331E-1
2,114088E-1
2,071928E-1
2,003823E-1
2,081657E-1
2,062198E-1
2,084900E-1
2,033011E-1
2,000580E-1
2,065441E-1
2,029768E-1
2,020038E-1
1,968149E-1
1,971392E-1
2,013552E-1
2,039497E-1
2,058955E-1
2,029768E-1
1,968149E-1
1,971392E-1
1,994094E-1
2,084900E-1
1,981121E-1
1,890315E-1
1,948691E-1
1,994094E-1
2,042740E-1
2,010309E-1
1,955177E-1
1,925989E-1
2,052469E-1
2,036254E-1
2,029768E-1
1,955177E-1
1,997337E-1
1,925989E-1
2,007066E-1
2,039497E-1
1,942204E-1
1,987608E-1
2,036254E-1
2,052469E-1
2,094629E-1
2,003823E-1
2,026525E-1
2,023281E-1
2,101115E-1
2,097872E-1
2,075171E-1
2,016795E-1
2,033011E-1
2,068685E-1
2,062198E-1
2,143275E-1
2,165977E-1
2,214623E-1
2,094629E-1
2,133546E-1
2,211380E-1
2,234082E-1
2,165977E-1
2,156248E-1
2,159491E-1
2,253540E-1
2,328131E-1
2,315159E-1
2,149762E-1
2,224352E-1
2,295700E-1
2,354076E-1
2,341103E-1
2,211380E-1
2,269756E-1
2,311916E-1
2,431910E-1
2,415694E-1
2,289214E-1
2,357319E-1
2,360562E-1
2,448125E-1
2,418937E-1
2,396236E-1
2,474070E-1
2,516230E-1
2,509744E-1
2,448125E-1
2,454611E-1
2,490285E-1
2,444882E-1
2,548661E-1
2,503257E-1
2,448125E-1
2,509744E-1
2,519473E-1
2,493528E-1
2,548661E-1
2,568119E-1
2,548661E-1
2,587578E-1
2,568119E-1
2,607036E-1
2,704328E-1
2,652439E-1
2,632981E-1
2,688113E-1
2,707572E-1
2,775676E-1
2,798378E-1
2,830809E-1
2,775676E-1
2,756218E-1
2,834052E-1
2,876212E-1
2,924858E-1
2,869726E-1
2,840538E-1
2,885941E-1
2,937830E-1
2,957289E-1
2,944316E-1
2,902156E-1
2,902156E-1
2,950803E-1
2,973504E-1
2,882698E-1
2,954046E-1
2,970261E-1
2,999449E-1
3,044852E-1
2,924858E-1
2,960532E-1
2,983233E-1
3,096741E-1
3,064310E-1
3,005935E-1
3,018907E-1
3,070797E-1
3,116200E-1
3,061067E-1
3,064310E-1
3,044852E-1
3,109714E-1
3,138901E-1
3,135658E-1
3,119443E-1
3,090255E-1
3,074040E-1
3,103227E-1
3,145387E-1
3,106471E-1
3,177818E-1
3,103227E-1
3,135658E-1
3,096741E-1
3,213492E-1
3,207006E-1
3,112957E-1
3,087012E-1
3,015664E-1
3,138901E-1
3,194034E-1
3,090255E-1
3,096741E-1
3,087012E-1
3,142144E-1
3,122686E-1
3,119443E-1
3,106471E-1
3,099984E-1
3,083769E-1
3,151874E-1
3,074040E-1
2,921615E-1
2,999449E-1
3,125929E-1
3,093498E-1
3,093498E-1
2,954046E-1
2,970261E-1
2,967018E-1
3,002692E-1
2,999449E-1
2,872969E-1
2,905399E-1
2,856753E-1
2,892427E-1
2,866483E-1
2,824322E-1
2,765947E-1
2,808107E-1
2,775676E-1
2,769190E-1
2,762704E-1
2,704328E-1
2,652439E-1
2,623251E-1
2,623251E-1
2,658925E-1
2,581091E-1
2,568119E-1
2,506501E-1
2,500014E-1
2,542174E-1
2,493528E-1
2,431910E-1
2,448125E-1
2,328131E-1
2,415694E-1
2,328131E-1
2,272999E-1
2,204894E-1
2,243811E-1
2,272999E-1
2,253540E-1
2,237325E-1
2,068685E-1
2,039497E-1
2,097872E-1
2,149762E-1
2,084900E-1
1,932475E-1
1,932475E-1
1,971392E-1
1,958420E-1
1,925989E-1
1,831940E-1
1,767078E-1
1,737890E-1
1,854641E-1
1,737890E-1
1,634112E-1
1,637355E-1
1,582222E-1
1,634112E-1
1,598438E-1
1,530333E-1
1,520604E-1
1,468715E-1
1,442770E-1
1,384394E-1
1,465472E-1
1,390881E-1
1,403853E-1
1,322776E-1
1,345478E-1
1,319533E-1
1,319533E-1
1,290345E-1
1,261157E-1
1,280616E-1
1,287102E-1
1,358450E-1
1,280616E-1
1,186567E-1
1,225484E-1
1,248185E-1
1,326019E-1
1,303317E-1
1,180080E-1
1,202782E-1
1,280616E-1
1,300074E-1
1,248185E-1
1,137920E-1
1,154136E-1
1,147650E-1
1,206025E-1
1,244942E-1
1,089274E-1
1,105490E-1
1,173594E-1
1,118462E-1
1,173594E-1
1,034142E-1
1,050357E-1
1,004954E-1
1,034142E-1
1,063329E-1
1,027656E-1
9,206339E-2
9,725232E-2
9,757663E-2
9,627940E-2
8,882031E-2
9,238770E-2
8,655015E-2
8,233415E-2
8,136122E-2
8,525292E-2
8,038830E-2
7,617229E-2
7,260490E-2
7,941537E-2
7,519937E-2
7,357783E-2
6,838890E-2
6,547013E-2
5,995689E-2
6,319997E-2
6,579443E-2
6,092981E-2
4,828180E-2
5,379503E-2
5,703812E-2
5,801104E-2
5,055195E-2
4,179564E-2
3,920117E-2
3,952548E-2
4,244425E-2
4,341718E-2
2,914762E-2
2,622885E-2
2,655315E-2
3,239070E-2
3,076916E-2
2,071561E-2
1,390514E-2
1,195929E-2
1,941838E-2
1,974268E-2
1,098637E-2
4,824512E-3
2,554355E-3
9,328148E-4
2,230047E-3
-4,256115E-3
-7,823504E-3
-1,236382E-2
-1,625551E-2
-1,625551E-2
-1,430967E-2
-1,982290E-2
-3,571400E-2
-3,474108E-2
-3,344384E-2
-3,020076E-2
-3,928139E-2
-4,576755E-2
-5,809126E-2
-5,419956E-2
-5,387525E-2
-5,160510E-2
-6,717189E-2
-7,754974E-2
-7,398236E-2
-8,176575E-2
-7,560390E-2
-8,371160E-2
-9,635961E-2
-9,603531E-2
-9,181930E-2
-9,765685E-2
-1,054402E-1
-1,099806E-1
-1,167910E-1
-1,177639E-1
-1,096562E-1
-1,190612E-1
-1,255473E-1
-1,313849E-1
-1,291147E-1
-1,297633E-1
-1,281418E-1
-1,368981E-1
-1,466274E-1
-1,456544E-1
-1,505191E-1
-1,463031E-1
-1,518163E-1
-1,544108E-1
-1,608969E-1
-1,605726E-1
-1,690046E-1
-1,686803E-1
-1,748422E-1
-1,800311E-1
-1,823013E-1
-1,839228E-1
-1,855443E-1
-1,874902E-1
-1,933277E-1
-1,991653E-1
-2,037056E-1
-1,939764E-1
-2,001382E-1
-2,037056E-1
-2,131105E-1
-2,153807E-1
-2,140835E-1
-2,108404E-1
-2,144078E-1
-2,277044E-1
-2,293259E-1
-2,251099E-1
-2,166779E-1
-2,267315E-1
-2,387309E-1
-2,400281E-1
-2,377579E-1
-2,332176E-1
-2,371093E-1
-2,481358E-1
-2,461900E-1
-2,442441E-1
-2,403524E-1
-2,513789E-1
-2,555949E-1
-2,517032E-1
-2,520275E-1
-2,471629E-1
-2,523518E-1
-2,591623E-1
-2,520275E-1
-2,627297E-1
-2,552706E-1
-2,575407E-1
-2,588380E-1
-2,620810E-1
-2,630540E-1
-2,656484E-1
-2,620810E-1
-2,620810E-1
-2,695401E-1
-2,724589E-1
-2,711617E-1
-2,701888E-1
-2,675943E-1
-2,666214E-1
-2,740804E-1
-2,795937E-1
-2,740804E-1
-2,779721E-1
-2,731075E-1
-2,779721E-1
-2,860798E-1
-2,808909E-1
-2,812152E-1
-2,799180E-1
-2,841340E-1
-2,932146E-1
-2,864042E-1
-2,877014E-1
-2,860798E-1
-2,919174E-1
-2,912688E-1
-2,912688E-1
-2,899715E-1
-2,864042E-1
-2,847826E-1
-2,977549E-1
-2,971063E-1
-2,922417E-1
-2,932146E-1
-2,889986E-1
-2,938632E-1
-3,022953E-1
-3,035925E-1
-2,935389E-1
-2,941876E-1
-3,048897E-1
-2,993765E-1
-3,013223E-1
-3,039168E-1
-2,980792E-1
-3,058626E-1
-3,100786E-1
-3,091057E-1
-3,126731E-1
-3,071599E-1
-3,181863E-1
-3,129974E-1
-3,146190E-1
-3,201322E-1
-3,204565E-1
-3,159162E-1
-3,201322E-1
-3,246725E-1
-3,301857E-1
-3,356990E-1
-3,220780E-1
-3,230510E-1
-3,308344E-1
-3,360233E-1
-3,402393E-1
-3,389421E-1
-3,288885E-1
-3,395907E-1
-3,512658E-1
-3,457525E-1
-3,470498E-1
-3,392664E-1
-3,509415E-1
-3,590492E-1
-3,574276E-1
-3,571033E-1
-3,538602E-1
-3,561304E-1
-3,629409E-1
-3,668326E-1
-3,665083E-1
-3,603464E-1
-3,622922E-1
-3,759132E-1
-3,739673E-1
-3,716972E-1
-3,704000E-1
-3,700756E-1
-3,726701E-1
-3,794806E-1
-3,762375E-1
-3,704000E-1
-3,801292E-1
-3,791563E-1
-3,814264E-1
-3,833723E-1
-3,775347E-1
-3,791563E-1
-3,781833E-1
-3,804535E-1
-3,888855E-1
-3,830480E-1
-3,798049E-1
-3,833723E-1
-3,879126E-1
-3,814264E-1
-3,827237E-1
-3,775347E-1
-3,798049E-1
-3,798049E-1
-3,768861E-1
-3,788320E-1
-3,749403E-1
-3,609950E-1
-3,567790E-1
-3,655353E-1
-3,655353E-1
-3,639138E-1
-3,480227E-1
-3,418608E-1
-3,418608E-1
-3,502929E-1
-3,428338E-1
-3,382935E-1
-3,285642E-1
-3,207808E-1
-3,249968E-1
-3,165648E-1
-3,162405E-1
-3,097543E-1
-3,142947E-1
-3,045654E-1
-3,026196E-1
-2,971063E-1
-2,847826E-1
-2,838097E-1
-2,873771E-1
-2,834854E-1
-2,792694E-1
-2,711617E-1
-2,611081E-1
-2,536490E-1
-2,526761E-1
-2,461900E-1
-2,400281E-1
-2,290016E-1
-2,267315E-1
-2,153807E-1
-2,147321E-1
-1,985167E-1
-1,936520E-1
-1,800311E-1
-1,654372E-1
-1,644643E-1
-1,612212E-1
-1,459788E-1
-1,294390E-1
-1,226286E-1
-1,187369E-1
-1,200341E-1
-1,073861E-1
-8,922484E-2
-7,884698E-2
-7,690113E-2
-6,879343E-2
-6,003711E-2
-4,771340E-2
-3,538969E-2
-2,371460E-2
-3,344384E-2
-1,593121E-2
-5,553347E-3
1,131067E-2
8,716209E-3
1,163498E-2
2,785039E-2
3,174208E-2
4,114702E-2
5,184919E-2
5,379503E-2
5,995689E-2
7,130767E-2
8,103691E-2
8,882031E-2
9,400924E-2
1,001711E-1
1,063329E-1
1,157379E-1
1,319533E-1
1,377908E-1
1,374665E-1
1,475201E-1
1,572493E-1
1,660056E-1
1,841669E-1
1,851398E-1
1,961663E-1
2,000580E-1
2,013552E-1
2,276242E-1
2,308673E-1
2,360562E-1
2,396236E-1
2,409208E-1
2,577848E-1
2,694599E-1
2,691356E-1
2,710815E-1
2,827566E-1
2,872969E-1
3,031880E-1
2,999449E-1
2,973504E-1
3,096741E-1
3,122686E-1
3,281597E-1
3,294569E-1
3,281597E-1
3,372403E-1
3,359431E-1
3,485911E-1
3,524828E-1
3,521585E-1
3,573474E-1
3,557259E-1
3,709684E-1
3,712927E-1
3,735628E-1
3,849136E-1
3,790761E-1
3,832921E-1
3,871838E-1
3,920484E-1
3,910755E-1
3,930213E-1
3,946429E-1
4,021019E-1
4,001561E-1
4,011290E-1
3,988589E-1
4,011290E-1
4,008047E-1
4,082638E-1
4,030749E-1
4,030749E-1
4,115069E-1
4,063179E-1
4,115069E-1
4,144256E-1
4,066423E-1
4,050207E-1
4,008047E-1
4,108583E-1
4,176687E-1
4,082638E-1
4,033992E-1
4,105339E-1
4,082638E-1
4,118312E-1
4,115069E-1
3,962644E-1
4,050207E-1
3,995075E-1
4,134527E-1
4,053450E-1
4,053450E-1
3,988589E-1
4,033992E-1
4,004804E-1
4,059936E-1
3,959401E-1
3,926970E-1
3,969130E-1
3,913998E-1
3,933456E-1
3,913998E-1
3,897782E-1
3,894539E-1
3,920484E-1
3,839407E-1
3,790761E-1
3,839407E-1
3,745357E-1
3,729142E-1
3,755087E-1
3,829678E-1
3,712927E-1
3,745357E-1
3,638336E-1
3,644822E-1
3,725899E-1
3,729142E-1
3,589690E-1
3,508613E-1
3,586447E-1
3,566988E-1
3,586447E-1
3,495640E-1
3,450237E-1
3,430779E-1
3,456723E-1
3,476182E-1
3,398348E-1
3,242680E-1
3,388619E-1
3,307542E-1
3,398348E-1
3,388619E-1
3,255652E-1
3,229708E-1
3,203763E-1
3,343215E-1
3,281597E-1
3,232951E-1
3,181061E-1
3,155117E-1
3,252409E-1
3,164846E-1
3,112957E-1
3,083769E-1
3,138901E-1
3,064310E-1
3,067554E-1
3,057824E-1
3,041609E-1
2,999449E-1
2,967018E-1
3,012421E-1
2,970261E-1
2,957289E-1
2,908643E-1
2,908643E-1
2,941073E-1
2,915129E-1
2,970261E-1
2,843781E-1
2,798378E-1
2,866483E-1
2,928101E-1
2,889184E-1
2,905399E-1
2,736759E-1
2,788649E-1
2,798378E-1
2,850267E-1
2,801621E-1
2,639467E-1
2,694599E-1
2,697842E-1
2,769190E-1
2,691356E-1
2,577848E-1
2,594064E-1
2,558390E-1
2,652439E-1
2,607036E-1
2,555147E-1
2,545417E-1
2,597307E-1
2,577848E-1
2,548661E-1
2,555147E-1
2,571362E-1
2,551904E-1
2,506501E-1
2,467584E-1
2,522716E-1
2,545417E-1
2,477313E-1
2,441639E-1
2,474070E-1
2,461097E-1
2,392993E-1
2,467584E-1
2,357319E-1
2,405965E-1
2,380020E-1
2,337860E-1
2,357319E-1
2,266513E-1
2,337860E-1
2,311916E-1
2,363805E-1
2,321645E-1
2,269756E-1
2,250297E-1
2,247054E-1
2,295700E-1
2,224352E-1
2,107602E-1
2,162734E-1
2,182192E-1
2,217866E-1
2,140032E-1
2,081657E-1
2,039497E-1
2,055712E-1
2,091386E-1
2,023281E-1
1,903287E-1
1,925989E-1
1,900044E-1
1,841669E-1
1,955177E-1
1,841669E-1
1,796266E-1
1,741133E-1
1,802752E-1
1,815724E-1
1,698973E-1
1,679515E-1
1,663299E-1
1,647084E-1
1,669786E-1
1,643841E-1
1,643841E-1
1,556278E-1
1,553035E-1
1,569250E-1
1,582222E-1
1,595195E-1
1,514118E-1
1,413582E-1
1,429798E-1
1,478444E-1
1,455742E-1
1,377908E-1
1,322776E-1
1,358450E-1
1,335748E-1
1,345478E-1
1,277373E-1
1,167108E-1
1,180080E-1
1,186567E-1
1,225484E-1
1,167108E-1
1,047114E-1
1,043871E-1
1,069816E-1
1,121705E-1
1,021169E-1
9,141477E-2
9,271201E-2
8,752308E-2
9,400924E-2
9,238770E-2
7,973968E-2
8,136122E-2
8,103691E-2
8,395569E-2
8,298276E-2
7,682091E-2
7,649660E-2
7,422644E-2
7,779383E-2
7,260490E-2
7,811814E-2
7,325352E-2
6,741597E-2
7,519937E-2
7,617229E-2
7,163198E-2
7,552368E-2
7,422644E-2
7,195629E-2
8,168553E-2
8,006399E-2
7,487506E-2
7,163198E-2
7,941537E-2
8,103691E-2
7,844245E-2
7,909107E-2
7,682091E-2
6,676736E-2
7,455075E-2
7,065906E-2
7,973968E-2
7,422644E-2
6,384859E-2
6,806459E-2
6,936182E-2
6,774028E-2
6,838890E-2
5,736242E-2
6,417289E-2
6,157843E-2
6,190274E-2
5,963258E-2
5,184919E-2
5,184919E-2
4,925472E-2
5,574088E-2
5,411934E-2
4,925472E-2
4,276856E-2
4,276856E-2
4,406579E-2
4,503872E-2
3,757963E-2
3,563378E-2
3,725532E-2
3,303932E-2
3,303932E-2
3,498517E-2
2,071561E-2
2,266146E-2
1,455375E-2
2,266146E-2
1,585099E-2
1,195929E-2
1,195929E-2
4,500204E-3
1,228360E-2
7,743285E-3
8,067593E-3
1,257123E-3
-9,769352E-3
-8,796428E-3
-6,887257E-4
-6,850580E-3
-5,877655E-3
-2,144444E-2
-1,657982E-2
-1,236382E-2
-1,106658E-2
-2,079583E-2
-2,566045E-2
-2,566045E-2
-3,668692E-2
-2,209306E-2
-3,538969E-2
-3,863277E-2
-3,733554E-2
-4,609186E-2
-4,965925E-2
-4,317309E-2
-5,906418E-2
-5,809126E-2
-6,490173E-2
-6,587465E-2
-6,814481E-2
-7,138789E-2
-7,690113E-2
-7,917128E-2
-8,533314E-2
-8,695468E-2
-8,533314E-2
-9,052207E-2
-9,376515E-2
-9,181930E-2
-1,002513E-1
-9,992700E-2
-9,765685E-2
-1,090076E-1
-1,187369E-1
-1,187369E-1
-1,164667E-1
-1,167910E-1
-1,197098E-1
-1,255473E-1
-1,317092E-1
-1,398169E-1
-1,294390E-1
-1,281418E-1
-1,485732E-1
-1,446815E-1
-1,459788E-1
-1,433843E-1
-1,514920E-1
-1,660859E-1
-1,586268E-1
-1,651129E-1
-1,560323E-1
-1,589511E-1
-1,745179E-1
-1,758151E-1
-1,738692E-1
-1,722477E-1
-1,819770E-1
-1,780853E-1
-1,904090E-1
-1,930034E-1
-1,930034E-1
-1,900847E-1
-1,978680E-1
-2,046785E-1
-2,059757E-1
-2,111647E-1
-2,059757E-1
-2,098674E-1
-2,157050E-1
-2,179751E-1
-2,241370E-1
-2,299745E-1
-2,231641E-1
-2,270558E-1
-2,371093E-1
-2,429469E-1
-2,445684E-1
-2,410010E-1
-2,384066E-1
-2,513789E-1
-2,523518E-1
-2,565678E-1
-2,536490E-1
-2,452170E-1
-2,598109E-1
-2,669457E-1
-2,656484E-1
-2,630540E-1
-2,601352E-1
-2,607838E-1
-2,718103E-1
-2,737561E-1
-2,757020E-1
-2,601352E-1
-2,695401E-1
-2,744048E-1
-2,831611E-1
-2,789451E-1
-2,757020E-1
-2,708374E-1
-2,769992E-1
-2,851069E-1
-2,818638E-1
-2,883500E-1
-2,854312E-1
-2,919174E-1
-2,912688E-1
-2,928903E-1
-2,889986E-1
-2,961334E-1
-2,928903E-1
-2,958091E-1
-2,954848E-1
-3,022953E-1
-2,997008E-1
-2,909445E-1
-3,006737E-1
-3,019709E-1
-3,071599E-1
-3,035925E-1
-3,058626E-1
-2,993765E-1
-3,035925E-1
-3,175377E-1
-3,110516E-1
-3,000251E-1
-2,980792E-1
-3,097543E-1
-3,194836E-1
-3,162405E-1
-3,129974E-1
-3,139703E-1
-3,104030E-1
-3,211051E-1
-3,224024E-1
-3,201322E-1
-3,097543E-1
-3,120245E-1
-3,207808E-1
-3,256454E-1
-3,288885E-1
-3,178620E-1
-3,214294E-1
-3,269427E-1
-3,337531E-1
-3,269427E-1
-3,253211E-1
-3,301857E-1
-3,376448E-1
-3,340774E-1
-3,402393E-1
-3,425095E-1
-3,392664E-1
-3,382935E-1
-3,405636E-1
-3,509415E-1
-3,506172E-1
-3,509415E-1
-3,464012E-1
-3,493199E-1
-3,571033E-1
-3,613193E-1
-3,645624E-1
-3,652110E-1
-3,596978E-1
-3,593735E-1
-3,700756E-1
-3,772104E-1
-3,759132E-1
-3,720215E-1
-3,765618E-1
-3,836966E-1
-3,892098E-1
-3,853181E-1
-3,823994E-1
-3,869397E-1
-3,979661E-1
-4,008849E-1
-3,943988E-1
-3,963446E-1
-3,986148E-1
-4,018578E-1
-4,018578E-1
-3,979661E-1
-3,999120E-1
-3,953717E-1
-4,038037E-1
-3,986148E-1
-3,973175E-1
-3,995877E-1
-3,992634E-1
-3,969932E-1
-4,012092E-1
-4,038037E-1
-4,047766E-1
-4,054252E-1
-3,989391E-1
-3,982904E-1
-3,989391E-1
-4,067225E-1
-4,005606E-1
-3,976418E-1
-4,015335E-1
-4,031551E-1
-4,054252E-1
-4,018578E-1
-3,953717E-1
-4,005606E-1
-4,008849E-1
-4,034794E-1
-3,947231E-1
-3,989391E-1
-3,836966E-1
-3,814264E-1
-3,950474E-1
-3,921286E-1
-3,856424E-1
-3,807778E-1
-3,785077E-1
-3,820750E-1
-3,762375E-1
-3,704000E-1
-3,587249E-1
-3,538602E-1
-3,671569E-1
-3,554818E-1
-3,470498E-1
-3,418608E-1
-3,392664E-1
-3,389421E-1
-3,262941E-1
-3,243482E-1
-3,269427E-1
-3,133217E-1
-3,055383E-1
-3,117002E-1
-2,984036E-1
-2,974306E-1
-2,883500E-1
-2,834854E-1
-2,760263E-1
-2,747291E-1
-2,653241E-1
-2,646755E-1
-2,497573E-1
-2,435955E-1
-2,345149E-1
-2,351635E-1
-2,218668E-1
-2,131105E-1
-1,939764E-1
-1,988410E-1
-1,936520E-1
-1,823013E-1
-1,686803E-1
-1,573295E-1
-1,583025E-1
-1,518163E-1
-1,365738E-1
-1,307363E-1
-1,141966E-1
-1,021972E-1
-1,073861E-1
-9,733254E-2
-8,500883E-2
-6,846912E-2
-6,101003E-2
-6,684758E-2
-5,322664E-2
-3,798416E-2
-2,241737E-2
-1,398536E-2
-1,560690E-2
-5,553347E-3
6,446052E-3
1,552668E-2
2,525592E-2
3,757963E-2
3,725532E-2
4,957903E-2
5,282211E-2
6,352428E-2
8,038830E-2
8,363138E-2
9,498216E-2
9,498216E-2
1,027656E-1
1,235213E-1
1,238456E-1
1,231970E-1
1,413582E-1
1,442770E-1
1,621139E-1
1,656813E-1
1,669786E-1
1,747620E-1
1,828697E-1
1,945448E-1
2,052469E-1
2,062198E-1
2,065441E-1
2,230839E-1
2,282728E-1
2,438396E-1
2,422180E-1
2,415694E-1
2,506501E-1
2,590821E-1
2,691356E-1
2,723787E-1
2,762704E-1
2,772433E-1
2,814593E-1
2,967018E-1
3,009178E-1
2,921615E-1
3,005935E-1
3,048095E-1
3,106471E-1
3,151874E-1
3,151874E-1
3,177818E-1
3,219978E-1
3,317271E-1
3,356188E-1
3,414563E-1
3,375646E-1
3,427536E-1
3,453480E-1
3,443751E-1
3,644822E-1
3,521585E-1
3,511856E-1
3,515099E-1
3,605905E-1
3,576717E-1
3,664280E-1
3,690225E-1
3,615634E-1
3,609148E-1
3,699954E-1
3,751844E-1
3,686982E-1
3,573474E-1
3,641579E-1
3,706441E-1
3,745357E-1
3,761573E-1
3,703197E-1
3,683739E-1
3,722656E-1
3,781031E-1
3,784274E-1
3,683739E-1
3,709684E-1
3,712927E-1
3,725899E-1
3,777788E-1
3,661037E-1
3,716170E-1
3,706441E-1
3,755087E-1
3,738871E-1
3,719413E-1
3,654551E-1
3,677253E-1
3,664280E-1
3,661037E-1
3,712927E-1
3,683739E-1
3,609148E-1
3,641579E-1
3,589690E-1
3,651308E-1
3,628607E-1
3,596176E-1
3,554016E-1
3,550773E-1
3,609148E-1
3,596176E-1
3,541043E-1
3,430779E-1
3,479425E-1
3,495640E-1
3,563745E-1
3,511856E-1
3,466453E-1
3,453480E-1
3,456723E-1
3,482668E-1
3,479425E-1
3,349702E-1
3,330243E-1
3,408077E-1
3,427536E-1
3,417806E-1
3,352945E-1
3,262138E-1
3,265381E-1
3,268625E-1
3,278354E-1
3,207006E-1
3,216735E-1
3,184304E-1
3,210249E-1
3,194034E-1
3,177818E-1
3,158360E-1
3,197277E-1
3,077283E-1
3,119443E-1
3,067554E-1
3,038366E-1
3,061067E-1
3,041609E-1
3,038366E-1
3,093498E-1
3,051338E-1
3,031880E-1
2,928101E-1
2,960532E-1
3,015664E-1
2,992963E-1
2,876212E-1
2,973504E-1
2,947560E-1
2,963775E-1
2,960532E-1
2,895670E-1
2,859996E-1
2,882698E-1
2,937830E-1
2,973504E-1
2,941073E-1
2,801621E-1
2,801621E-1
2,834052E-1
2,889184E-1
2,853510E-1
2,714058E-1
2,769190E-1
2,769190E-1
2,882698E-1
2,817836E-1
2,740002E-1
2,720544E-1
2,723787E-1
2,736759E-1
2,769190E-1
2,668655E-1
2,662168E-1
2,691356E-1
2,736759E-1
2,717301E-1
2,678384E-1
2,655682E-1
2,675141E-1
2,707572E-1
2,671898E-1
2,620008E-1
2,551904E-1
2,603793E-1
2,632981E-1
2,649196E-1
2,684870E-1
2,639467E-1
2,623251E-1
2,545417E-1
2,587578E-1
2,652439E-1
2,632981E-1
2,645953E-1
2,545417E-1
2,519473E-1
2,600550E-1
2,652439E-1
2,564876E-1
2,474070E-1
2,470827E-1
2,467584E-1
2,581091E-1
2,493528E-1
2,425423E-1
2,522716E-1
2,464340E-1
2,532445E-1
2,470827E-1
2,444882E-1
2,321645E-1
2,383263E-1
2,441639E-1
2,444882E-1
2,373534E-1
2,373534E-1
2,308673E-1
2,311916E-1
2,344346E-1
2,308673E-1
2,285971E-1
2,227596E-1
2,250297E-1
2,295700E-1
2,204894E-1
2,188679E-1
2,208137E-1
2,175706E-1
2,133546E-1
2,153005E-1
2,114088E-1
2,078414E-1
2,091386E-1
2,104358E-1
2,045983E-1
2,045983E-1
1,948691E-1
1,997337E-1
1,929232E-1
1,916260E-1
1,958420E-1
1,835183E-1
1,825454E-1
1,793023E-1
1,831940E-1
1,825454E-1
1,796266E-1
1,741133E-1
1,653570E-1
1,734647E-1
1,660056E-1
1,637355E-1
1,601681E-1
1,585466E-1
1,536819E-1
1,627626E-1
1,553035E-1
1,468715E-1
1,420068E-1
1,400610E-1
1,455742E-1
1,374665E-1
1,313047E-1
1,235213E-1
1,316290E-1
1,231970E-1
1,274130E-1
1,157379E-1
1,150893E-1
1,157379E-1
1,131434E-1
1,137920E-1
1,056843E-1
1,079545E-1
1,011440E-1
1,082788E-1
1,017926E-1
1,024412E-1
1,014683E-1
9,919817E-2
8,849600E-2
8,946893E-2
1,034142E-1
1,021169E-1
9,400924E-2
8,590154E-2
9,433355E-2
9,498216E-2
9,919817E-2
9,854955E-2
8,882031E-2
9,141477E-2
9,854955E-2
1,001711E-1
9,433355E-2
8,687446E-2
9,238770E-2
9,465786E-2
1,001711E-1
9,627940E-2
8,428000E-2
8,687446E-2
9,141477E-2
9,725232E-2
9,400924E-2
7,811814E-2
8,752308E-2
8,525292E-2
8,655015E-2
8,979323E-2
7,746953E-2
7,130767E-2
7,876676E-2
8,038830E-2
7,811814E-2
7,552368E-2
6,806459E-2
6,936182E-2
6,968613E-2
6,709167E-2
6,741597E-2
5,995689E-2
6,222705E-2
5,898396E-2
5,833535E-2
5,606519E-2
5,314642E-2
5,347073E-2
5,347073E-2
4,795749E-2
4,276856E-2
4,374148E-2
4,471441E-2
4,049840E-2
2,882331E-2
3,725532E-2
3,822825E-2
2,590454E-2
2,006699E-2
2,331007E-2
2,395869E-2
2,266146E-2
1,812114E-2
1,163498E-2
8,391901E-3
6,121744E-3
1,358083E-2
4,175896E-3
-9,120736E-3
-3,283190E-3
-4,256115E-3
-3,607499E-3
-6,850580E-3
-1,982290E-2
-1,820136E-2
-1,755275E-2
-2,274168E-2
-2,436322E-2
-2,793061E-2
-2,987645E-2
-3,538969E-2
-4,057862E-2
-3,993001E-2
-4,803771E-2
-4,641617E-2
-4,901063E-2
-5,355095E-2
-5,971280E-2
-6,295588E-2
-6,003711E-2
-7,365805E-2
-7,236081E-2
-7,009066E-2
-6,976635E-2
-8,306298E-2
-8,111713E-2
-8,954914E-2
-8,500883E-2
-8,111713E-2
-8,825191E-2
-1,041430E-1
-1,060889E-1
-1,018729E-1
-1,002513E-1
-1,070618E-1
-1,047916E-1
-1,216556E-1
-1,187369E-1
-1,226286E-1
-1,135479E-1
-1,274932E-1
-1,323578E-1
-1,294390E-1
-1,346280E-1
-1,297633E-1
-1,368981E-1
-1,482489E-1
-1,544108E-1
-1,527892E-1
-1,524649E-1
-1,595997E-1
-1,706262E-1
-1,777609E-1
-1,745179E-1
-1,754908E-1
-1,771123E-1
-1,868416E-1
-1,943007E-1
-2,017597E-1
-1,975437E-1
-2,024084E-1
-2,118133E-1
-2,056514E-1
-2,182995E-1
-2,160293E-1
-2,238127E-1
-2,202453E-1
-2,208939E-1
-2,254342E-1
-2,325690E-1
-2,332176E-1
-2,254342E-1
-2,286773E-1
-2,361364E-1
-2,406767E-1
-2,478115E-1
-2,374336E-1
-2,465143E-1
-2,474872E-1
-2,594866E-1
-2,601352E-1
-2,591623E-1
-2,601352E-1
-2,633783E-1
-2,737561E-1
-2,737561E-1
-2,744048E-1
-2,727832E-1
-2,737561E-1
-2,851069E-1
-2,870528E-1
-2,867285E-1
-2,821882E-1
-2,873771E-1
-3,026196E-1
-3,022953E-1
-2,899715E-1
-2,831611E-1
-3,022953E-1
-3,055383E-1
-3,081328E-1
-3,113759E-1
-3,058626E-1
-3,039168E-1
-3,074842E-1
-3,126731E-1
-3,136460E-1
-3,181863E-1
-3,117002E-1
-3,181863E-1
-3,191593E-1
-3,142947E-1
-3,211051E-1
-3,165648E-1
-3,136460E-1
-3,230510E-1
-3,191593E-1
-3,285642E-1
-3,275913E-1
-3,178620E-1
-3,272670E-1
-3,253211E-1
-3,305101E-1
-3,253211E-1
-3,204565E-1
-3,230510E-1
-3,201322E-1
-3,311587E-1
-3,246725E-1
-3,269427E-1
-3,191593E-1
-3,285642E-1
-3,337531E-1
-3,318073E-1
-3,230510E-1
-3,201322E-1
-3,298614E-1
-3,386178E-1
-3,275913E-1
-3,376448E-1
-3,227267E-1
-3,298614E-1
-3,360233E-1
-3,266184E-1
-3,402393E-1
-3,324559E-1
-3,292128E-1
-3,334288E-1
-3,389421E-1
-3,311587E-1
-3,298614E-1
-3,314830E-1
-3,363476E-1
-3,382935E-1
-3,324559E-1
-3,272670E-1
-3,327802E-1
-3,366719E-1
-3,363476E-1
-3,386178E-1
-3,418608E-1
-3,363476E-1
-3,344018E-1
-3,363476E-1
-3,386178E-1
-3,392664E-1
-3,418608E-1
-3,334288E-1
-3,402393E-1
-3,399150E-1
-3,460768E-1
-3,441310E-1
-3,457525E-1
-3,301857E-1
-3,431581E-1
-3,554818E-1
-3,470498E-1
-3,418608E-1
-3,395907E-1
-3,480227E-1
-3,580762E-1
-3,580762E-1
-3,499685E-1
-3,496442E-1
-3,515901E-1
-3,606707E-1
-3,609950E-1
-3,603464E-1
-3,558061E-1
-3,593735E-1
-3,674812E-1
-3,720215E-1
-3,707243E-1
-3,648867E-1
-3,639138E-1
-3,736430E-1
-3,694270E-1
-3,733187E-1
-3,720215E-1
-3,781833E-1
-3,807778E-1
-3,768861E-1
-3,755889E-1
-3,798049E-1
-3,759132E-1
-3,794806E-1
-3,713729E-1
-3,785077E-1
-3,866154E-1
-3,778590E-1
-3,759132E-1
-3,749403E-1
-3,775347E-1
-3,798049E-1
-3,700756E-1
-3,710486E-1
-3,710486E-1
-3,759132E-1
-3,749403E-1
-3,687784E-1
-3,613193E-1
-3,632652E-1
-3,551575E-1
-3,691027E-1
-3,632652E-1
-3,509415E-1
-3,473741E-1
-3,421851E-1
-3,522387E-1
-3,515901E-1
-3,399150E-1
-3,305101E-1
-3,331045E-1
-3,350504E-1
-3,337531E-1
-3,217537E-1
-3,240239E-1
-3,113759E-1
-3,136460E-1
-3,126731E-1
-3,126731E-1
-3,039168E-1
-2,984036E-1
-2,974306E-1
-2,964577E-1
-2,899715E-1
-2,828368E-1
-2,815395E-1
-2,792694E-1
-2,711617E-1
-2,701888E-1
-2,666214E-1
-2,646755E-1
-2,504060E-1
-2,471629E-1
-2,410010E-1
-2,471629E-1
-2,338662E-1
-2,260829E-1
-2,170022E-1
-2,173265E-1
-2,121376E-1
-2,063001E-1
-1,913819E-1
-1,816526E-1
-1,784096E-1
-1,848957E-1
-1,741936E-1
-1,641400E-1
-1,501948E-1
-1,485732E-1
-1,427357E-1
-1,356009E-1
-1,248987E-1
-1,148452E-1
-1,051159E-1
-1,057645E-1
-1,015485E-1
-9,506238E-2
-7,430666E-2
-6,976635E-2
-6,619896E-2
-6,198296E-2
-5,744264E-2
-3,928139E-2
-3,311954E-2
-3,052507E-2
-2,014721E-2
-1,593121E-2
-8,472120E-3
5,797436E-3
5,473128E-3
1,422945E-2
1,844545E-2
2,849900E-2
4,439010E-2
5,217349E-2
5,995689E-2
6,157843E-2
6,125412E-2
7,130767E-2
7,941537E-2
9,400924E-2
1,001711E-1
1,037385E-1
1,147650E-1
1,180080E-1
1,296831E-1
1,261157E-1
1,355207E-1
1,387638E-1
1,572493E-1
1,663299E-1
1,663299E-1
1,617896E-1
1,802752E-1
1,783293E-1
1,916260E-1
1,951934E-1
1,909774E-1
2,016795E-1
2,078414E-1
2,208137E-1
2,263269E-1
2,169220E-1
2,302186E-1
2,324888E-1
2,418937E-1
2,548661E-1
2,483799E-1
2,587578E-1
2,600550E-1
2,720544E-1
2,778919E-1
2,740002E-1
2,707572E-1
2,879455E-1
2,928101E-1
2,928101E-1
2,970261E-1
2,973504E-1
3,044852E-1
3,080526E-1
3,116200E-1
3,148631E-1
3,207006E-1
3,194034E-1
3,216735E-1
3,219978E-1
3,320514E-1
3,356188E-1
3,327000E-1
3,339972E-1
3,320514E-1
3,469696E-1
3,485911E-1
3,498883E-1
3,362674E-1
3,443751E-1
3,531314E-1
3,557259E-1
3,554016E-1
3,450237E-1
3,489154E-1
3,554016E-1
3,592933E-1
3,609148E-1
3,505369E-1
3,463209E-1
3,596176E-1
3,576717E-1
3,576717E-1
3,518342E-1
3,534557E-1
3,537800E-1
3,583203E-1
3,586447E-1
3,531314E-1
3,482668E-1
3,502126E-1
3,544286E-1
3,586447E-1
3,596176E-1
3,518342E-1
3,482668E-1
3,515099E-1
3,560502E-1
3,563745E-1
3,579960E-1
3,521585E-1
3,430779E-1
3,524828E-1
3,579960E-1
3,596176E-1
3,498883E-1
3,482668E-1
3,531314E-1
3,476182E-1
3,489154E-1
3,446994E-1
3,404834E-1
3,398348E-1
3,476182E-1
3,515099E-1
3,456723E-1
3,359431E-1
3,382132E-1
3,404834E-1
3,421049E-1
3,440508E-1
3,317271E-1
3,330243E-1
3,275111E-1
3,362674E-1
3,375646E-1
3,271868E-1
3,307542E-1
3,258895E-1
3,310785E-1
3,268625E-1
3,255652E-1
3,216735E-1
3,171332E-1
3,317271E-1
3,252409E-1
3,236194E-1
3,242680E-1
3,177818E-1
3,200520E-1
3,174575E-1
3,158360E-1
3,265381E-1
3,187548E-1
3,161603E-1
3,044852E-1
3,148631E-1
3,164846E-1
3,096741E-1
3,099984E-1
3,074040E-1
3,083769E-1
3,099984E-1
3,103227E-1
3,057824E-1
3,057824E-1
3,018907E-1
3,135658E-1
3,080526E-1
2,996206E-1
2,996206E-1
2,986477E-1
3,083769E-1
3,054581E-1
2,992963E-1
2,967018E-1
2,986477E-1
3,048095E-1
3,009178E-1
2,931344E-1
2,947560E-1
2,973504E-1
2,954046E-1
2,983233E-1
2,989720E-1
2,996206E-1
2,915129E-1
2,947560E-1
2,950803E-1
2,944316E-1
3,012421E-1
2,999449E-1
2,989720E-1
3,002692E-1
3,035123E-1
3,002692E-1
3,022150E-1
2,950803E-1
2,999449E-1
3,018907E-1
3,031880E-1
2,963775E-1
2,934587E-1
2,976747E-1
2,973504E-1
3,015664E-1
3,041609E-1
2,908643E-1
2,967018E-1
2,973504E-1
2,983233E-1
2,902156E-1
2,859996E-1
2,928101E-1
2,918372E-1
2,963775E-1
2,947560E-1
2,863239E-1
2,902156E-1
2,843781E-1
2,918372E-1
2,863239E-1
2,824322E-1
2,821079E-1
2,811350E-1
2,908643E-1
2,921615E-1
2,882698E-1
2,853510E-1
2,847024E-1
2,931344E-1
2,892427E-1
2,827566E-1
2,837295E-1
2,791892E-1
2,837295E-1
2,837295E-1
2,837295E-1
2,736759E-1
2,736759E-1
2,733516E-1
2,736759E-1
2,665411E-1
2,704328E-1
2,704328E-1
2,555147E-1
2,613522E-1
2,652439E-1
2,616765E-1
2,561633E-1
2,503257E-1
2,542174E-1
2,512987E-1
2,509744E-1
2,461097E-1
2,341103E-1
2,389750E-1
2,396236E-1
2,467584E-1
2,334617E-1
2,266513E-1
2,308673E-1
2,250297E-1
2,331374E-1
2,214623E-1
2,188679E-1
2,136789E-1
2,120574E-1
2,182192E-1
2,175706E-1
2,071928E-1
2,000580E-1
2,029768E-1
2,058955E-1
2,003823E-1
1,893558E-1
1,916260E-1
1,922746E-1
1,919503E-1
1,867614E-1
1,913017E-1
1,760592E-1
1,793023E-1
1,705460E-1
1,669786E-1
1,692487E-1
1,676272E-1
1,578979E-1
1,543305E-1
1,536819E-1
1,540062E-1
1,455742E-1
1,397367E-1
1,313047E-1
1,348721E-1
1,319533E-1
1,313047E-1
1,235213E-1
1,102246E-1
1,144406E-1
1,108733E-1
1,228727E-1
1,150893E-1
1,021169E-1
1,069816E-1
1,086031E-1
1,102246E-1
1,053600E-1
9,563078E-2
1,014683E-1
1,008197E-1
1,060086E-1
1,001711E-1
1,040628E-1
9,563078E-2
9,336062E-2
9,595509E-2
9,952248E-2
9,563078E-2
8,914462E-2
9,336062E-2
8,882031E-2
8,914462E-2
9,627940E-2
8,784739E-2
8,817169E-2
8,557723E-2
8,590154E-2
8,817169E-2
8,946893E-2
8,136122E-2
8,168553E-2
7,552368E-2
8,525292E-2
8,687446E-2
7,811814E-2
7,390214E-2
7,228060E-2
7,487506E-2
8,038830E-2
7,519937E-2
6,611874E-2
6,774028E-2
6,482151E-2
7,325352E-2
7,065906E-2
5,444365E-2
6,028120E-2
6,774028E-2
6,482151E-2
6,644305E-2
4,990334E-2
5,379503E-2
5,120057E-2
5,833535E-2
4,990334E-2
4,763318E-2
4,309287E-2
3,822825E-2
4,439010E-2
3,920117E-2
3,044485E-2
3,530947E-2
2,947193E-2
3,109347E-2
3,206639E-2
2,979624E-2
2,103992E-2
1,682391E-2
1,876976E-2
1,358083E-2
2,039130E-2
1,163498E-2
1,228360E-2
5,797436E-3
1,581431E-3
6,446052E-3
8,391901E-3
-3,283190E-3
-3,644176E-4
-6,201963E-3
-6,526271E-3
-4,256115E-3
-1,787705E-2
-2,047152E-2
-2,014721E-2
-2,112014E-2
-1,787705E-2
-2,663337E-2
-3,798416E-2
-3,376815E-2
-3,798416E-2
-3,571400E-2
-4,447032E-2
-5,582110E-2
-5,419956E-2
-5,290233E-2
-5,355095E-2
-6,328019E-2
-6,295588E-2
-7,041497E-2
-6,555034E-2
-6,976635E-2
-7,463097E-2
-7,884698E-2
-8,760330E-2
-8,371160E-2
-8,014421E-2
-8,630606E-2
-9,700823E-2
-1,015485E-1
-9,765685E-2
-9,830546E-2
-1,077104E-1
-1,031701E-1
-1,128993E-1
-1,138723E-1
-1,187369E-1
-1,229529E-1
-1,229529E-1
-1,255473E-1
-1,304120E-1
-1,420871E-1
-1,417627E-1
-1,391683E-1
-1,356009E-1
-1,433843E-1
-1,566809E-1
-1,563566E-1
-1,550594E-1
-1,531135E-1
-1,625185E-1
-1,680317E-1
-1,696532E-1
-1,670588E-1
-1,667345E-1
-1,741936E-1
-1,845714E-1
-1,874902E-1
-1,907333E-1
-1,845714E-1
-1,907333E-1
-1,965708E-1
-2,033813E-1
-2,007868E-1
-1,991653E-1
-2,066244E-1
-2,079216E-1
-2,228398E-1
-2,186238E-1
-2,189481E-1
-2,208939E-1
-2,192724E-1
-2,358121E-1
-2,354878E-1
-2,374336E-1
-2,332176E-1
-2,377579E-1
-2,497573E-1
-2,432712E-1
-2,487844E-1
-2,533247E-1
-2,445684E-1
-2,533247E-1
-2,549463E-1
-2,620810E-1
-2,588380E-1
-2,591623E-1
-2,611081E-1
-2,637026E-1
-2,708374E-1
-2,714860E-1
-2,695401E-1
-2,630540E-1
-2,711617E-1
-2,802423E-1
-2,789451E-1
-2,773235E-1
-2,675943E-1
-2,776478E-1
-2,844583E-1
-2,844583E-1
-2,812152E-1
-2,821882E-1
-2,867285E-1
-2,951605E-1
-2,893229E-1
-2,880257E-1
-2,893229E-1
-2,838097E-1
-2,993765E-1
-2,932146E-1
-2,964577E-1
-2,945119E-1
-2,886743E-1
-2,987279E-1
-3,013223E-1
-2,993765E-1
-2,980792E-1
-2,958091E-1
-2,990522E-1
-3,032682E-1
-3,055383E-1
-2,971063E-1
-3,074842E-1
-2,974306E-1
-3,045654E-1
-3,045654E-1
-3,113759E-1
-3,045654E-1
-3,055383E-1
-3,061869E-1
-3,117002E-1
-3,068356E-1
-3,139703E-1
-3,087814E-1
-3,117002E-1
-3,146190E-1
-3,191593E-1
-3,181863E-1
-3,091057E-1
-3,155919E-1
-3,227267E-1
-3,285642E-1
-3,220780E-1
-3,246725E-1
-3,152676E-1
-3,266184E-1
-3,334288E-1
-3,292128E-1
-3,253211E-1
-3,236996E-1
-3,321316E-1
-3,360233E-1
-3,366719E-1
-3,344018E-1
-3,353747E-1
-3,379691E-1
-3,444553E-1
-3,418608E-1
-3,441310E-1
-3,473741E-1
-3,457525E-1
-3,480227E-1
-3,532116E-1
-3,502929E-1
-3,496442E-1
-3,460768E-1
-3,512658E-1
-3,571033E-1
-3,499685E-1
-3,574276E-1
-3,587249E-1
-3,590492E-1
-3,587249E-1
-3,626166E-1
-3,652110E-1
-3,684541E-1
-3,635895E-1
-3,668326E-1
-3,736430E-1
-3,788320E-1
-3,746160E-1
-3,807778E-1
-3,739673E-1
-3,791563E-1
-3,872640E-1
-3,823994E-1
-3,807778E-1
-3,843452E-1
-3,811021E-1
-3,905071E-1
-3,960203E-1
-3,875883E-1
-3,817507E-1
-3,862910E-1
-3,947231E-1
-3,992634E-1
-3,953717E-1
-3,882369E-1
-3,866154E-1
-3,960203E-1
-3,966689E-1
-3,976418E-1
-3,924529E-1
-3,969932E-1
-3,966689E-1
-4,012092E-1
-3,943988E-1
-3,931015E-1
-3,882369E-1
-3,924529E-1
-3,950474E-1
-3,960203E-1
-3,888855E-1
-3,895341E-1
-3,823994E-1
-3,798049E-1
-3,843452E-1
-3,781833E-1
-3,729944E-1
-3,707243E-1
-3,684541E-1
-3,665083E-1
-3,645624E-1
-3,606707E-1
-3,512658E-1
-3,483470E-1
-3,509415E-1
-3,515901E-1
-3,428338E-1
-3,288885E-1
-3,266184E-1
-3,298614E-1
-3,379691E-1
-3,224024E-1
-3,191593E-1
-3,035925E-1
-3,149433E-1
-3,155919E-1
-3,045654E-1
-2,967820E-1
-2,899715E-1
-2,864042E-1
-2,870528E-1
-2,812152E-1
-2,760263E-1
-2,630540E-1
-2,578650E-1
-2,604595E-1
-2,513789E-1
-2,445684E-1
-2,299745E-1
-2,218668E-1
-2,205696E-1
-2,105161E-1
-1,994896E-1
-1,884631E-1
-1,835985E-1
-1,784096E-1
-1,722477E-1
-1,605726E-1
-1,524649E-1
-1,433843E-1
-1,287904E-1
-1,278175E-1
-1,213313E-1
-1,096562E-1
-1,005756E-1
-8,565745E-2
-7,690113E-2
-7,333374E-2
-6,684758E-2
-5,582110E-2
-4,447032E-2
-3,895708E-2
-2,306598E-2
-2,825491E-2
-1,366105E-2
-4,256115E-3
1,552668E-2
1,747253E-2
1,552668E-2
2,785039E-2
4,211994E-2
5,282211E-2
5,865966E-2
5,736242E-2
6,968613E-2
7,811814E-2
9,498216E-2
1,001711E-1
1,001711E-1
1,050357E-1
1,218997E-1
1,319533E-1
1,410339E-1
1,449256E-1
1,504388E-1
1,660056E-1
1,705460E-1
1,815724E-1
1,802752E-1
1,903287E-1
1,997337E-1
2,049226E-1
2,156248E-1
2,208137E-1
2,289214E-1
2,337860E-1
2,418937E-1
2,451368E-1
2,584334E-1
2,665411E-1
2,655682E-1
2,681627E-1
2,759461E-1
2,892427E-1
2,973504E-1
2,934587E-1
2,924858E-1
3,009178E-1
3,158360E-1
3,258895E-1
3,252409E-1
3,200520E-1
3,288083E-1
3,359431E-1
3,456723E-1
3,469696E-1
3,459966E-1
3,570231E-1
3,537800E-1
3,699954E-1
3,657794E-1
3,651308E-1
3,664280E-1
3,771302E-1
3,819948E-1
3,878324E-1
3,790761E-1
3,816705E-1
3,878324E-1
3,897782E-1
4,001561E-1
3,920484E-1
3,920484E-1
3,936699E-1
3,988589E-1
4,072909E-1
4,014533E-1
4,050207E-1
3,988589E-1
4,085881E-1
4,121555E-1
4,092367E-1
4,059936E-1
4,092367E-1
4,108583E-1
4,131284E-1
4,134527E-1
4,209118E-1
4,137770E-1
4,063179E-1
4,115069E-1
4,218847E-1
4,231820E-1
4,176687E-1
4,150743E-1
4,118312E-1
4,212361E-1
4,235063E-1
4,150743E-1
4,131284E-1
4,053450E-1
4,111826E-1
4,215604E-1
4,160472E-1
4,050207E-1
4,056693E-1
4,037235E-1
4,153986E-1
4,092367E-1
4,001561E-1
3,978859E-1
4,014533E-1
3,988589E-1
4,024262E-1
3,982102E-1
3,901025E-1
3,985345E-1
3,884810E-1
3,897782E-1
3,894539E-1
3,894539E-1
3,907512E-1
3,832921E-1
3,829678E-1
3,849136E-1
3,878324E-1
3,852379E-1
3,751844E-1
3,755087E-1
3,819948E-1
3,852379E-1
3,758330E-1
3,774545E-1
3,667524E-1
3,787518E-1
3,748601E-1
3,703197E-1
3,699954E-1
3,644822E-1
3,722656E-1
3,784274E-1
3,725899E-1
3,586447E-1
3,592933E-1
3,589690E-1
3,657794E-1
3,592933E-1
3,550773E-1
3,518342E-1
3,544286E-1
3,521585E-1
3,492397E-1
3,421049E-1
3,498883E-1
3,515099E-1
3,437265E-1
3,456723E-1
3,362674E-1
3,414563E-1
3,408077E-1
3,388619E-1
3,440508E-1
3,421049E-1
3,489154E-1
3,401591E-1
3,346459E-1
3,427536E-1
3,437265E-1
3,434022E-1
3,421049E-1
3,421049E-1
3,375646E-1
3,450237E-1
3,466453E-1
3,398348E-1
3,378889E-1
3,388619E-1
3,440508E-1
3,385375E-1
3,294569E-1
3,255652E-1
3,301055E-1
3,343215E-1
3,356188E-1
3,320514E-1
3,184304E-1
3,252409E-1
3,288083E-1
3,317271E-1
3,239437E-1
3,171332E-1
3,132415E-1
3,171332E-1
3,258895E-1
3,314028E-1
3,213492E-1
3,164846E-1
3,177818E-1
3,223221E-1
3,278354E-1
3,155117E-1
3,129172E-1
3,155117E-1
3,226465E-1
3,223221E-1
3,119443E-1
3,138901E-1
3,093498E-1
3,135658E-1
3,083769E-1
3,122686E-1
3,031880E-1
3,022150E-1
3,087012E-1
2,996206E-1
2,989720E-1
3,025393E-1
2,902156E-1
2,872969E-1
2,921615E-1
2,921615E-1
2,941073E-1
2,889184E-1
2,782162E-1
2,804864E-1
2,824322E-1
2,889184E-1
2,801621E-1
2,662168E-1
2,730273E-1
2,801621E-1
2,740002E-1
2,707572E-1
2,525959E-1
2,581091E-1
2,600550E-1
2,684870E-1
2,532445E-1
2,490285E-1
2,438396E-1
2,425423E-1
2,363805E-1
2,422180E-1
2,376777E-1
2,315159E-1
2,272999E-1
2,311916E-1
2,247054E-1
2,182192E-1
2,208137E-1
2,169220E-1
2,127060E-1
2,149762E-1
2,094629E-1
2,036254E-1
2,049226E-1
1,997337E-1
2,042740E-1
1,984364E-1
1,955177E-1
1,880586E-1
1,848155E-1
1,809238E-1
1,906531E-1
1,783293E-1
1,705460E-1
1,634112E-1
1,653570E-1
1,650327E-1
1,630869E-1
1,582222E-1
1,433041E-1
1,465472E-1
1,439527E-1
1,501145E-1
1,420068E-1
1,351964E-1
1,364936E-1
1,319533E-1
1,387638E-1
1,420068E-1
1,254671E-1
1,241699E-1
1,274130E-1
1,296831E-1
1,274130E-1
1,231970E-1
1,218997E-1
1,212511E-1
1,267644E-1
1,338991E-1
1,209268E-1
1,193053E-1
1,235213E-1
1,173594E-1
1,228727E-1
1,270887E-1
1,222240E-1
1,209268E-1
1,154136E-1
1,212511E-1
1,196296E-1
1,228727E-1
1,147650E-1
1,157379E-1
1,118462E-1
1,108733E-1
1,167108E-1
9,919817E-2
1,014683E-1
9,984678E-2
1,050357E-1
1,118462E-1
1,021169E-1
9,206339E-2
8,622584E-2
9,141477E-2
9,627940E-2
9,303631E-2
7,844245E-2
7,779383E-2
8,136122E-2
8,849600E-2
7,519937E-2
6,676736E-2
6,676736E-2
6,482151E-2
7,617229E-2
6,514582E-2
6,190274E-2
6,028120E-2
5,801104E-2
5,574088E-2
5,411934E-2
4,471441E-2
4,633595E-2
4,147133E-2
4,795749E-2
4,082271E-2
3,563378E-2
3,174208E-2
3,076916E-2
2,720177E-2
3,336362E-2
2,622885E-2
2,136422E-2
2,136422E-2
1,682391E-2
1,585099E-2
1,779684E-2
1,422945E-2
-3,644176E-4
6,770361E-3
-1,013034E-3
1,257123E-3
2,841986E-4
-4,256115E-3
-1,690413E-2
-1,333674E-2
-9,445044E-3
-6,850580E-3
-1,333674E-2
-2,955215E-2
-2,306598E-2
-2,890353E-2
-2,728199E-2
-3,474108E-2
-4,220016E-2
-4,674048E-2
-4,738909E-2
-3,960570E-2
-4,382170E-2
-5,744264E-2
-6,392880E-2
-6,782050E-2
-6,295588E-2
-5,873987E-2
-7,657682E-2
-8,338729E-2
-8,079283E-2
-8,533314E-2
-8,565745E-2
-8,727899E-2
-9,992700E-2
-9,927839E-2
-1,090076E-1
-1,093319E-1
-1,135479E-1
-1,090076E-1
-1,190612E-1
-1,232772E-1
-1,291147E-1
-1,258717E-1
-1,274932E-1
-1,300877E-1
-1,427357E-1
-1,492218E-1
-1,407898E-1
-1,391683E-1
-1,482489E-1
-1,583025E-1
-1,657615E-1
-1,638157E-1
-1,544108E-1
-1,615455E-1
-1,777609E-1
-1,800311E-1
-1,748422E-1
-1,741936E-1
-1,784096E-1
-1,946250E-1
-1,939764E-1
-1,871659E-1
-1,816526E-1
-1,904090E-1
-1,981924E-1
-2,056514E-1
-2,037056E-1
-2,037056E-1
-2,037056E-1
-2,134348E-1
-2,176508E-1
-2,124619E-1
-2,066244E-1
-2,199210E-1
-2,215425E-1
-2,257585E-1
-2,270558E-1
-2,374336E-1
-2,377579E-1
-2,299745E-1
-2,283530E-1
-2,380823E-1
-2,478115E-1
-2,419739E-1
-2,419739E-1
-2,478115E-1
-2,481358E-1
-2,591623E-1
-2,513789E-1
-2,530004E-1
-2,484601E-1
-2,507303E-1
-2,675943E-1
-2,669457E-1
-2,656484E-1
-2,533247E-1
-2,669457E-1
-2,734318E-1
-2,682429E-1
-2,714860E-1
-2,633783E-1
-2,685672E-1
-2,760263E-1
-2,812152E-1
-2,808909E-1
-2,734318E-1
-2,727832E-1
-2,786208E-1
-2,828368E-1
-2,779721E-1
-2,744048E-1
-2,831611E-1
-2,870528E-1
-2,841340E-1
-2,847826E-1
-2,838097E-1
-2,831611E-1
-2,889986E-1
-2,912688E-1
-2,925660E-1
-2,906202E-1
-2,919174E-1
-2,870528E-1
-2,938632E-1
-2,971063E-1
-2,938632E-1
-2,977549E-1
-2,977549E-1
-2,945119E-1
-3,003494E-1
-3,026196E-1
-3,068356E-1
-2,984036E-1
-2,961334E-1
-2,990522E-1
-3,091057E-1
-3,052140E-1
-3,029439E-1
-2,984036E-1
-3,097543E-1
-3,149433E-1
-3,123488E-1
-3,052140E-1
-3,022953E-1
-3,087814E-1
-3,165648E-1
-3,162405E-1
-3,139703E-1
-3,104030E-1
-3,129974E-1
-3,272670E-1
-3,211051E-1
-3,279156E-1
-3,178620E-1
-3,243482E-1
-3,275913E-1
-3,292128E-1
-3,314830E-1
-3,191593E-1
-3,311587E-1
-3,360233E-1
-3,454282E-1
-3,360233E-1
-3,344018E-1
-3,382935E-1
-3,415365E-1
-3,480227E-1
-3,441310E-1
-3,460768E-1
-3,496442E-1
-3,493199E-1
-3,515901E-1
-3,535359E-1
-3,571033E-1
-3,577519E-1
-3,545089E-1
-3,554818E-1
-3,571033E-1
-3,700756E-1
-3,678055E-1
-3,626166E-1
-3,639138E-1
-3,707243E-1
-3,739673E-1
-3,788320E-1
-3,726701E-1
-3,648867E-1
-3,720215E-1
-3,820750E-1
-3,811021E-1
-3,814264E-1
-3,723458E-1
-3,742916E-1
-3,846695E-1
-3,859667E-1
-3,862910E-1
-3,713729E-1
-3,781833E-1
-3,853181E-1
-3,801292E-1
-3,849938E-1
-3,869397E-1
-3,775347E-1
-3,807778E-1
-3,869397E-1
-3,814264E-1
-3,833723E-1
-3,830480E-1
-3,752646E-1
-3,807778E-1
-3,791563E-1
-3,739673E-1
-3,674812E-1
-3,694270E-1
-3,674812E-1
-3,684541E-1
-3,645624E-1
-3,648867E-1
-3,522387E-1
-3,522387E-1
-3,460768E-1
-3,528873E-1
-3,489956E-1
-3,376448E-1
-3,275913E-1
-3,259697E-1
-3,363476E-1
-3,321316E-1
-3,233753E-1
-3,123488E-1
-3,129974E-1
-3,211051E-1
-3,191593E-1
-3,035925E-1
-3,019709E-1
-2,958091E-1
-3,026196E-1
-2,945119E-1
-2,873771E-1
-2,821882E-1
-2,747291E-1
-2,805666E-1
-2,763506E-1
-2,757020E-1
-2,679186E-1
-2,594866E-1
-2,572164E-1
-2,510546E-1
-2,455413E-1
-2,384066E-1
-2,403524E-1
-2,296502E-1
-2,264072E-1
-2,254342E-1
-2,179751E-1
-2,079216E-1
-1,946250E-1
-1,943007E-1
-1,913819E-1
-1,839228E-1
-1,858686E-1
-1,680317E-1
-1,651129E-1
-1,566809E-1
-1,563566E-1
-1,511677E-1
-1,420871E-1
-1,336550E-1
-1,274932E-1
-1,336550E-1
-1,239258E-1
-1,096562E-1
-1,031701E-1
-1,015485E-1
-1,005756E-1
-9,149499E-2
-8,825191E-2
-7,560390E-2
-7,009066E-2
-7,398236E-2
-6,749619E-2
-6,230726E-2
-4,738909E-2
-4,479463E-2
-4,447032E-2
-3,571400E-2
-2,922784E-2
-1,917429E-2
-1,366105E-2
-8,796428E-3
-7,499196E-3
1,581431E-3
9,040517E-3
7,418977E-3
1,974268E-2
2,622885E-2
2,363438E-2
3,044485E-2
3,952548E-2
4,795749E-2
4,990334E-2
4,990334E-2
5,152488E-2
5,509227E-2
6,968613E-2
7,422644E-2
7,098336E-2
7,228060E-2
8,265846E-2
8,006399E-2
9,595509E-2
8,946893E-2
9,984678E-2
9,595509E-2
1,066573E-1
1,225484E-1
1,157379E-1
1,027656E-1
1,115219E-1
1,257914E-1
1,342234E-1
1,361693E-1
1,287102E-1
1,413582E-1
1,462228E-1
1,510875E-1
1,578979E-1
1,540062E-1
1,575736E-1
1,643841E-1
1,783293E-1
1,825454E-1
1,760592E-1
1,870857E-1
1,893558E-1
1,935718E-1
1,955177E-1
2,026525E-1
2,023281E-1
2,078414E-1
2,084900E-1
2,084900E-1
2,165977E-1
2,178949E-1
2,211380E-1
2,182192E-1
2,198408E-1
2,279485E-1
2,363805E-1
2,272999E-1
2,295700E-1
2,360562E-1
2,483799E-1
2,483799E-1
2,454611E-1
2,386507E-1
2,438396E-1
2,555147E-1
2,620008E-1
2,603793E-1
2,529202E-1
2,594064E-1
2,691356E-1
2,762704E-1
2,727030E-1
2,691356E-1
2,740002E-1
2,769190E-1
2,882698E-1
2,804864E-1
2,775676E-1
2,843781E-1
2,853510E-1
2,892427E-1
2,950803E-1
2,954046E-1
2,902156E-1
2,937830E-1
2,954046E-1
3,002692E-1
2,960532E-1
2,963775E-1
2,996206E-1
3,057824E-1
3,074040E-1
3,051338E-1
3,064310E-1
3,103227E-1
3,122686E-1
3,099984E-1
3,155117E-1
3,148631E-1
3,106471E-1
3,135658E-1
3,099984E-1
3,219978E-1
3,213492E-1
3,219978E-1
3,197277E-1
3,197277E-1
3,258895E-1
3,304298E-1
3,210249E-1
3,226465E-1
3,181061E-1
3,291326E-1
3,349702E-1
3,320514E-1
3,258895E-1
3,213492E-1
3,284840E-1
3,356188E-1
3,310785E-1
3,207006E-1
3,226465E-1
3,271868E-1
3,288083E-1
3,327000E-1
3,236194E-1
3,255652E-1
3,245923E-1
3,304298E-1
3,297812E-1
3,197277E-1
3,255652E-1
3,226465E-1
3,301055E-1
3,314028E-1
3,249166E-1
3,255652E-1
3,301055E-1
3,288083E-1
3,262138E-1
3,275111E-1
3,207006E-1
3,258895E-1
3,232951E-1
3,301055E-1
3,288083E-1
3,262138E-1
3,242680E-1
3,213492E-1
3,207006E-1
3,252409E-1
3,203763E-1
3,216735E-1
3,155117E-1
3,252409E-1
3,304298E-1
3,258895E-1
3,229708E-1
3,151874E-1
3,142144E-1
3,148631E-1
3,288083E-1
3,174575E-1
3,174575E-1
3,226465E-1
3,158360E-1
3,203763E-1
3,194034E-1
3,187548E-1
3,087012E-1
3,138901E-1
3,177818E-1
3,219978E-1
3,135658E-1
3,051338E-1
3,164846E-1
3,203763E-1
3,138901E-1
3,122686E-1
3,112957E-1
3,090255E-1
3,207006E-1
3,194034E-1
3,142144E-1
3,135658E-1
3,138901E-1
3,190791E-1
3,184304E-1
3,080526E-1
3,109714E-1
3,142144E-1
3,048095E-1
3,171332E-1
3,174575E-1
3,077283E-1
3,054581E-1
3,096741E-1
3,132415E-1
3,122686E-1
3,138901E-1
3,035123E-1
2,986477E-1
3,035123E-1
3,051338E-1
3,138901E-1
3,096741E-1
3,041609E-1
3,031880E-1
3,096741E-1
3,093498E-1
2,996206E-1
2,954046E-1
2,928101E-1
3,031880E-1
3,044852E-1
3,012421E-1
2,979990E-1
2,911886E-1
2,924858E-1
3,012421E-1
2,999449E-1
2,869726E-1
2,863239E-1
2,876212E-1
2,957289E-1
2,898913E-1
2,817836E-1
2,837295E-1
2,821079E-1
2,879455E-1
2,827566E-1
2,843781E-1
2,782162E-1
2,746489E-1
2,778919E-1
2,778919E-1
2,782162E-1
2,662168E-1
2,746489E-1
2,668655E-1
2,629738E-1
2,681627E-1
2,613522E-1
2,629738E-1
2,600550E-1
2,581091E-1
2,574605E-1
2,584334E-1
2,561633E-1
2,493528E-1
2,487042E-1
2,409208E-1
2,509744E-1
2,448125E-1
2,409208E-1
2,386507E-1
2,412451E-1
2,344346E-1
2,321645E-1
2,282728E-1
2,208137E-1
2,318402E-1
2,221109E-1
2,250297E-1
2,169220E-1
2,127060E-1
2,120574E-1
2,114088E-1
2,165977E-1
2,020038E-1
2,036254E-1
2,016795E-1
1,987608E-1
1,994094E-1
1,893558E-1
1,851398E-1
1,841669E-1
1,864370E-1
1,851398E-1
1,802752E-1
1,767078E-1
1,682758E-1
1,721675E-1
1,715189E-1
1,643841E-1
1,611410E-1
1,611410E-1
1,549792E-1
1,595195E-1
1,530333E-1
1,465472E-1
1,458985E-1
1,371422E-1
1,410339E-1
1,384394E-1
1,407096E-1
1,355207E-1
1,257914E-1
1,270887E-1
1,293588E-1
1,332505E-1
1,215754E-1
1,222240E-1
1,199539E-1
1,238456E-1
1,300074E-1
1,248185E-1
1,128191E-1
1,186567E-1
1,231970E-1
1,209268E-1
1,202782E-1
1,089274E-1
1,095760E-1
1,128191E-1
1,231970E-1
1,134677E-1
1,056843E-1
1,030899E-1
1,073059E-1
1,073059E-1
1,037385E-1
9,627940E-2
9,173908E-2
9,984678E-2
9,660370E-2
9,854955E-2
9,530647E-2
8,882031E-2
8,752308E-2
9,433355E-2
9,595509E-2
9,206339E-2
8,622584E-2
8,914462E-2
8,492861E-2
8,363138E-2
9,173908E-2
8,784739E-2
7,552368E-2
7,130767E-2
7,617229E-2
8,298276E-2
7,909107E-2
7,098336E-2
6,449720E-2
6,417289E-2
6,417289E-2
6,936182E-2
6,417289E-2
5,671381E-2
5,638950E-2
5,703812E-2
6,157843E-2
6,092981E-2
4,698456E-2
4,017409E-2
4,503872E-2
4,536302E-2
4,439010E-2
3,563378E-2
3,206639E-2
3,271501E-2
4,017409E-2
3,368793E-2
2,298577E-2
2,039130E-2
2,233715E-2
2,071561E-2
2,298577E-2
1,779684E-2
6,121744E-3
1,649960E-2
8,391901E-3
7,094669E-3
1,163498E-2
6,770361E-3
-2,310266E-3
-6,887257E-4
-4,256115E-3
-1,013034E-3
-5,553347E-3
-6,526271E-3
-1,755275E-2
-2,209306E-2
-1,722844E-2
-1,755275E-2
-1,917429E-2
-3,084938E-2
-4,057862E-2
-3,960570E-2
-2,987645E-2
-4,706478E-2
-4,414601E-2
-5,387525E-2
-4,998356E-2
-5,322664E-2
-6,328019E-2
-6,976635E-2
-7,398236E-2
-7,463097E-2
-6,976635E-2
-6,652327E-2
-9,181930E-2
-8,890053E-2
-9,052207E-2
-9,311653E-2
-9,603531E-2
-1,041430E-1
-1,083590E-1
-1,077104E-1
-1,054402E-1
-1,099806E-1
-1,193855E-1
-1,258717E-1
-1,252230E-1
-1,268446E-1
-1,274932E-1
-1,343037E-1
-1,349523E-1
-1,414384E-1
-1,414384E-1
-1,495461E-1
-1,459788E-1
-1,540865E-1
-1,544108E-1
-1,586268E-1
-1,680317E-1
-1,586268E-1
-1,686803E-1
-1,631671E-1
-1,751665E-1
-1,790582E-1
-1,748422E-1
-1,777609E-1
-1,884631E-1
-1,955979E-1
-1,939764E-1
-1,874902E-1
-1,985167E-1
-2,014354E-1
-2,111647E-1
-2,137591E-1
-2,101918E-1
-2,020841E-1
-2,131105E-1
-2,234884E-1
-2,199210E-1
-2,325690E-1
-2,241370E-1
-2,260829E-1
-2,306232E-1
-2,335419E-1
-2,341906E-1
-2,332176E-1
-2,348392E-1
-2,371093E-1
-2,419739E-1
-2,455413E-1
-2,445684E-1
-2,494330E-1
-2,504060E-1
-2,523518E-1
-2,630540E-1
-2,555949E-1
-2,662971E-1
-2,504060E-1
-2,637026E-1
-2,640269E-1
-2,750534E-1
-2,724589E-1
-2,656484E-1
-2,627297E-1
-2,714860E-1
-2,815395E-1
-2,795937E-1
-2,740804E-1
-2,708374E-1
-2,721346E-1
-2,851069E-1
-2,851069E-1
-2,808909E-1
-2,737561E-1
-2,782965E-1
-2,925660E-1
-2,893229E-1
-2,854312E-1
-2,805666E-1
-2,857555E-1
-2,932146E-1
-2,922417E-1
-2,915931E-1
-2,857555E-1
-2,938632E-1
-3,013223E-1
-2,948362E-1
-2,938632E-1
-2,948362E-1
-2,909445E-1
-2,967820E-1
-3,039168E-1
-2,971063E-1
-3,009980E-1
-2,964577E-1
-2,974306E-1
-2,980792E-1
-3,026196E-1
-2,951605E-1
-2,990522E-1
-2,945119E-1
-3,042411E-1
-3,000251E-1
-3,000251E-1
-3,003494E-1
-2,958091E-1
-3,000251E-1
-3,055383E-1
-3,042411E-1
-3,045654E-1
-3,068356E-1
-2,928903E-1
-3,058626E-1
-3,133217E-1
-3,087814E-1
-3,061869E-1
-3,013223E-1
-3,087814E-1
-3,136460E-1
-3,087814E-1
-3,136460E-1
-3,065113E-1
-3,081328E-1
-3,198079E-1
-3,162405E-1
-3,149433E-1
-3,165648E-1
-3,168891E-1
-3,279156E-1
-3,266184E-1
-3,318073E-1
-3,204565E-1
-3,211051E-1
-3,311587E-1
-3,327802E-1
-3,292128E-1
-3,249968E-1
-3,331045E-1
-3,305101E-1
-3,275913E-1
-3,236996E-1
-3,295371E-1
-3,347261E-1
-3,240239E-1
-3,337531E-1
-3,327802E-1
-3,399150E-1
-3,356990E-1
-3,311587E-1
-3,308344E-1
-3,412122E-1
-3,438067E-1
-3,425095E-1
-3,408879E-1
-3,327802E-1
-3,454282E-1
-3,519144E-1
-3,483470E-1
-3,480227E-1
-3,408879E-1
-3,483470E-1
-3,632652E-1
-3,571033E-1
-3,571033E-1
-3,415365E-1
-3,502929E-1
-3,639138E-1
-3,587249E-1
-3,580762E-1
-3,538602E-1
-3,564547E-1
-3,622922E-1
-3,587249E-1
-3,600221E-1
-3,577519E-1
-3,535359E-1
-3,639138E-1
-3,613193E-1
-3,538602E-1
-3,600221E-1
-3,541845E-1
-3,616436E-1
-3,619679E-1
-3,545089E-1
-3,512658E-1
-3,551575E-1
-3,532116E-1
-3,467255E-1
-3,493199E-1
-3,506172E-1
-3,470498E-1
-3,399150E-1
-3,318073E-1
-3,379691E-1
-3,428338E-1
-3,379691E-1
-3,256454E-1
-3,188350E-1
-3,249968E-1
-3,311587E-1
-3,249968E-1
-3,087814E-1
-3,074842E-1
-3,149433E-1
-3,117002E-1
-3,113759E-1
-3,009980E-1
-2,896472E-1
-2,961334E-1
-3,039168E-1
-2,851069E-1
-2,893229E-1
-2,747291E-1
-2,724589E-1
-2,864042E-1
-2,740804E-1
-2,653241E-1
-2,559192E-1
-2,555949E-1
-2,536490E-1
-2,555949E-1
-2,465143E-1
-2,341906E-1
-2,290016E-1
-2,299745E-1
-2,273801E-1
-2,173265E-1
-2,037056E-1
-1,939764E-1
-1,978680E-1
-1,933277E-1
-1,874902E-1
-1,810040E-1
-1,709505E-1
-1,560323E-1
-1,670588E-1
-1,531135E-1
-1,466274E-1
-1,343037E-1
-1,281418E-1
-1,154938E-1
-1,268446E-1
-1,086833E-1
-9,992700E-2
-8,663037E-2
-8,241437E-2
-7,592820E-2
-7,690113E-2
-6,846912E-2
-4,998356E-2
-4,155155E-2
-3,279523E-2
-3,603831E-2
-2,663337E-2
-1,301243E-2
2,230047E-3
3,851588E-3
5,473128E-3
8,067593E-3
1,617530E-2
2,947193E-2
4,147133E-2
3,660671E-2
4,957903E-2
5,768673E-2
6,838890E-2
7,617229E-2
7,844245E-2
8,849600E-2
9,465786E-2
1,089274E-1
1,076302E-1
1,189810E-1
1,176837E-1
1,251428E-1
1,381151E-1
1,429798E-1
1,510875E-1
1,562764E-1
1,627626E-1
1,624382E-1
1,838426E-1
1,815724E-1
1,828697E-1
1,883829E-1
1,942204E-1
2,055712E-1
2,175706E-1
2,188679E-1
2,178949E-1
2,237325E-1
2,285971E-1
2,347590E-1
2,490285E-1
2,487042E-1
2,509744E-1
2,587578E-1
2,636224E-1
2,688113E-1
2,717301E-1
2,681627E-1
2,730273E-1
2,872969E-1
2,911886E-1
2,957289E-1
2,885941E-1
2,960532E-1
2,970261E-1
3,103227E-1
3,074040E-1
3,125929E-1
3,057824E-1
3,138901E-1
3,229708E-1
3,301055E-1
3,210249E-1
3,288083E-1
3,323757E-1
3,307542E-1
3,327000E-1
3,372403E-1
3,382132E-1
3,437265E-1
3,476182E-1
3,505369E-1
3,482668E-1
3,482668E-1
3,515099E-1
3,524828E-1
3,573474E-1
3,638336E-1
3,583203E-1
3,550773E-1
3,596176E-1
3,602662E-1
3,635093E-1
3,690225E-1
3,686982E-1
3,583203E-1
3,592933E-1
3,696711E-1
3,738871E-1
3,625363E-1
3,625363E-1
3,615634E-1
3,706441E-1
3,738871E-1
3,712927E-1
3,576717E-1
3,631850E-1
3,664280E-1
3,699954E-1
3,761573E-1
3,609148E-1
3,586447E-1
3,654551E-1
3,657794E-1
3,635093E-1
3,521585E-1
3,537800E-1
3,599419E-1
3,579960E-1
3,592933E-1
3,534557E-1
3,566988E-1
3,459966E-1
3,554016E-1
3,544286E-1
3,498883E-1
3,479425E-1
3,443751E-1
3,430779E-1
3,492397E-1
3,472939E-1
3,434022E-1
3,411320E-1
3,417806E-1
3,391862E-1
3,463209E-1
3,362674E-1
3,327000E-1
3,255652E-1
3,281597E-1
3,320514E-1
3,281597E-1
3,278354E-1
3,161603E-1
3,239437E-1
3,213492E-1
3,223221E-1
3,242680E-1
3,099984E-1
3,125929E-1
3,138901E-1
3,181061E-1
3,138901E-1
3,099984E-1
3,119443E-1
3,067554E-1
3,181061E-1
3,138901E-1
3,048095E-1
3,044852E-1
3,038366E-1
3,057824E-1
3,106471E-1
2,967018E-1
2,986477E-1
2,996206E-1
3,018907E-1
3,044852E-1
2,973504E-1
2,963775E-1
2,911886E-1
2,902156E-1
2,889184E-1
2,898913E-1
2,898913E-1
2,941073E-1
2,902156E-1
2,879455E-1
2,869726E-1
2,872969E-1
2,853510E-1
2,814593E-1
2,872969E-1
2,866483E-1
2,882698E-1
2,769190E-1
2,778919E-1
2,791892E-1
2,814593E-1
2,811350E-1
2,814593E-1
2,678384E-1
2,785405E-1
2,782162E-1
2,778919E-1
2,736759E-1
2,665411E-1
2,730273E-1
2,694599E-1
2,743245E-1
2,765947E-1
2,623251E-1
2,668655E-1
2,694599E-1
2,701085E-1
2,697842E-1
2,678384E-1
2,717301E-1
2,613522E-1
2,652439E-1
2,681627E-1
2,590821E-1
2,620008E-1
2,597307E-1
2,597307E-1
2,629738E-1
2,610279E-1
2,574605E-1
2,555147E-1
2,558390E-1
2,571362E-1
2,490285E-1
2,500014E-1
2,538931E-1
2,525959E-1
2,490285E-1
2,532445E-1
2,470827E-1
2,431910E-1
2,383263E-1
2,415694E-1
2,441639E-1
2,512987E-1
2,470827E-1
2,354076E-1
2,418937E-1
2,412451E-1
2,402722E-1
2,399479E-1
2,289214E-1
2,276242E-1
2,318402E-1
2,376777E-1
2,234082E-1
2,208137E-1
2,214623E-1
2,201651E-1
2,237325E-1
2,175706E-1
2,071928E-1
2,055712E-1
2,062198E-1
2,117331E-1
2,130303E-1
1,990851E-1
2,023281E-1
1,987608E-1
2,000580E-1
1,968149E-1
1,880586E-1
1,887072E-1
1,887072E-1
1,844912E-1
1,870857E-1
1,848155E-1
1,831940E-1
1,721675E-1
1,747620E-1
1,757349E-1
1,676272E-1
1,679515E-1
1,640598E-1
1,588709E-1
1,595195E-1
1,640598E-1
1,569250E-1
1,575736E-1
1,429798E-1
1,468715E-1
1,455742E-1
1,455742E-1
1,433041E-1
1,332505E-1
1,342234E-1
1,303317E-1
1,361693E-1
1,274130E-1
1,157379E-1
1,170351E-1
1,186567E-1
1,167108E-1
1,099003E-1
9,692801E-2
9,854955E-2
9,627940E-2
1,017926E-1
1,011440E-1
8,428000E-2
8,006399E-2
8,038830E-2
8,622584E-2
8,525292E-2
7,941537E-2
7,098336E-2
7,292921E-2
7,260490E-2
8,038830E-2
6,936182E-2
6,806459E-2
6,384859E-2
6,384859E-2
6,417289E-2
6,676736E-2
6,838890E-2
6,449720E-2
6,417289E-2
5,963258E-2
6,384859E-2
6,287566E-2
5,833535E-2
5,282211E-2
5,865966E-2
5,574088E-2
6,417289E-2
5,314642E-2
4,568733E-2
5,282211E-2
5,055195E-2
5,541658E-2
4,925472E-2
4,536302E-2
4,439010E-2
4,698456E-2
5,152488E-2
4,730887E-2
4,082271E-2
3,790394E-2
4,439010E-2
4,244425E-2
4,341718E-2
3,336362E-2
3,109347E-2
3,336362E-2
3,368793E-2
3,595809E-2
2,395869E-2
2,266146E-2
3,076916E-2
2,914762E-2
2,590454E-2
1,714822E-2
1,779684E-2
1,876976E-2
1,325652E-2
4,175896E-3
1,033775E-2
7,743285E-3
6,770361E-3
7,743285E-3
1,905739E-3
-1,661650E-3
-6,201963E-3
-3,931807E-3
-1,203951E-2
-8,472120E-3
-1,366105E-2
-1,106658E-2
-9,445044E-3
-1,982290E-2
-2,403891E-2
-2,176875E-2
-1,495828E-2
-3,279523E-2
-3,084938E-2
-3,603831E-2
-3,311954E-2
-2,987645E-2
-3,701123E-2
-4,901063E-2
-4,933494E-2
-4,349739E-2
-4,349739E-2
-5,257802E-2
-6,295588E-2
-6,555034E-2
-5,873987E-2
-5,776695E-2
-6,976635E-2
-7,852267E-2
-8,695468E-2
-8,273867E-2
-7,819836E-2
-8,144144E-2
-9,506238E-2
-9,181930E-2
-9,668392E-2
-1,041430E-1
-1,028458E-1
-1,093319E-1
-1,106292E-1
-1,141966E-1
-1,200341E-1
-1,206827E-1
-1,242501E-1
-1,278175E-1
-1,398169E-1
-1,430600E-1
-1,394926E-1
-1,385197E-1
-1,407898E-1
-1,492218E-1
-1,521406E-1
-1,550594E-1
-1,576538E-1
-1,514920E-1
-1,608969E-1
-1,699776E-1
-1,667345E-1
-1,628428E-1
-1,615455E-1
-1,693289E-1
-1,832742E-1
-1,852200E-1
-1,793825E-1
-1,797068E-1
-1,858686E-1
-1,923548E-1
-1,917062E-1
-1,955979E-1
-1,936520E-1
-1,959222E-1
-2,098674E-1
-2,131105E-1
-2,121376E-1
-2,095431E-1
-2,075973E-1
-2,170022E-1
-2,205696E-1
-2,231641E-1
-2,247856E-1
-2,195967E-1
-2,273801E-1
-2,393795E-1
-2,296502E-1
-2,319204E-1
-2,367850E-1
-2,364607E-1
-2,413253E-1
-2,406767E-1
-2,410010E-1
-2,458656E-1
-2,474872E-1
-2,432712E-1
-2,526761E-1
-2,552706E-1
-2,578650E-1
-2,510546E-1
-2,536490E-1
-2,624054E-1
-2,685672E-1
-2,724589E-1
-2,598109E-1
-2,572164E-1
-2,643512E-1
-2,740804E-1
-2,705131E-1
-2,698644E-1
-2,682429E-1
-2,766749E-1
-2,825125E-1
-2,740804E-1
-2,731075E-1
-2,679186E-1
-2,724589E-1
-2,844583E-1
-2,867285E-1
-2,815395E-1
-2,721346E-1
-2,818638E-1
-2,889986E-1
-2,847826E-1
-2,873771E-1
-2,841340E-1
-2,867285E-1
-2,906202E-1
-2,928903E-1
-2,912688E-1
-2,928903E-1
-2,902959E-1
-2,967820E-1
-2,954848E-1
-2,925660E-1
-2,980792E-1
-3,016466E-1
-2,993765E-1
-2,977549E-1
-3,032682E-1
-3,084571E-1
-3,029439E-1
-3,035925E-1
-3,039168E-1
-3,009980E-1
-3,152676E-1
-3,045654E-1
-3,058626E-1
-3,074842E-1
-3,097543E-1
-3,162405E-1
-3,142947E-1
-3,071599E-1
-3,042411E-1
-3,126731E-1
-3,181863E-1
-3,191593E-1
-3,133217E-1
-3,120245E-1
-3,191593E-1
-3,201322E-1
-3,275913E-1
-3,292128E-1
-3,165648E-1
-3,191593E-1
-3,311587E-1
-3,331045E-1
-3,262941E-1
-3,259697E-1
-3,295371E-1
-3,347261E-1
-3,353747E-1
-3,337531E-1
-3,331045E-1
-3,298614E-1
-3,344018E-1
-3,382935E-1
-3,431581E-1
-3,376448E-1
-3,415365E-1
-3,405636E-1
-3,408879E-1
-3,447796E-1
-3,457525E-1
-3,473741E-1
-3,438067E-1
-3,519144E-1
-3,519144E-1
-3,584006E-1
-3,561304E-1
-3,519144E-1
-3,532116E-1
-3,571033E-1
-3,691027E-1
-3,713729E-1
-3,619679E-1
-3,577519E-1
-3,710486E-1
-3,807778E-1
-3,726701E-1
-3,729944E-1
-3,671569E-1
-3,788320E-1
-3,827237E-1
-3,853181E-1
-3,778590E-1
-3,814264E-1
-3,752646E-1
-3,953717E-1
-3,947231E-1
-3,875883E-1
-3,872640E-1
-3,862910E-1
-3,950474E-1
-3,947231E-1
-3,931015E-1
-3,901827E-1
-3,869397E-1
-3,879126E-1
-3,843452E-1
-3,905071E-1
-3,898584E-1
-3,888855E-1
-3,901827E-1
-3,901827E-1
-3,869397E-1
-3,856424E-1
-3,888855E-1
-3,778590E-1
-3,853181E-1
-3,814264E-1
-3,788320E-1
-3,814264E-1
-3,746160E-1
-3,733187E-1
-3,704000E-1
-3,716972E-1
-3,652110E-1
-3,626166E-1
-3,538602E-1
-3,545089E-1
-3,635895E-1
-3,564547E-1
-3,457525E-1
-3,369962E-1
-3,363476E-1
-3,451039E-1
-3,382935E-1
-3,360233E-1
-3,256454E-1
-3,217537E-1
-3,259697E-1
-3,246725E-1
-3,236996E-1
-3,078085E-1
-3,032682E-1
-3,123488E-1
-3,045654E-1
-2,980792E-1
-2,925660E-1
-2,851069E-1
-2,857555E-1
-2,883500E-1
-2,718103E-1
-2,653241E-1
-2,614324E-1
-2,546220E-1
-2,484601E-1
-2,410010E-1
-2,377579E-1
-2,277044E-1
-2,163536E-1
-2,121376E-1
-2,037056E-1
-2,011111E-1
-1,900847E-1
-1,852200E-1
-1,719234E-1
-1,631671E-1
-1,641400E-1
-1,586268E-1
-1,407898E-1
-1,320335E-1
-1,317092E-1
-1,245744E-1
-1,213313E-1
-1,021972E-1
-8,987345E-2
-9,052207E-2
-8,176575E-2
-7,398236E-2
-6,619896E-2
-4,901063E-2
-4,511893E-2
-4,155155E-2
-3,409246E-2
-2,047152E-2
-3,931807E-3
-5,553347E-3
-4,010948E-5
4,824512E-3
1,422945E-2
3,271501E-2
3,271501E-2
4,017409E-2
4,503872E-2
5,541658E-2
7,033475E-2
7,617229E-2
7,941537E-2
9,044185E-2
9,790094E-2
1,043871E-1
1,157379E-1
1,244942E-1
1,290345E-1
1,358450E-1
1,504388E-1
1,478444E-1
1,647084E-1
1,663299E-1
1,666543E-1
1,728161E-1
1,831940E-1
1,945448E-1
1,987608E-1
1,997337E-1
1,990851E-1
2,110845E-1
2,208137E-1
2,328131E-1
2,305429E-1
2,295700E-1
2,386507E-1
2,441639E-1
2,597307E-1
2,636224E-1
2,587578E-1
2,629738E-1
2,704328E-1
2,843781E-1
2,866483E-1
2,866483E-1
2,879455E-1
3,012421E-1
3,041609E-1
3,119443E-1
3,044852E-1
3,103227E-1
3,125929E-1
3,232951E-1
3,252409E-1
3,294569E-1
3,268625E-1
3,339972E-1
3,356188E-1
3,401591E-1
3,440508E-1
3,421049E-1
3,434022E-1
3,586447E-1
3,557259E-1
3,622120E-1
3,654551E-1
3,615634E-1
3,644822E-1
3,657794E-1
3,768059E-1
3,768059E-1
3,790761E-1
3,722656E-1
3,777788E-1
3,852379E-1
3,933456E-1
3,897782E-1
3,806976E-1
3,868595E-1
3,891296E-1
3,952915E-1
3,923727E-1
3,845893E-1
3,920484E-1
3,920484E-1
3,972373E-1
3,985345E-1
3,865351E-1
3,920484E-1
4,008047E-1
4,040478E-1
4,001561E-1
3,962644E-1
3,901025E-1
3,926970E-1
4,063179E-1
3,985345E-1
3,949672E-1
3,913998E-1
3,917241E-1
3,904268E-1
3,959401E-1
3,995075E-1
3,910755E-1
3,923727E-1
3,875081E-1
3,829678E-1
3,930213E-1
3,836164E-1
3,845893E-1
3,784274E-1
3,764816E-1
3,868595E-1
3,836164E-1
3,735628E-1
3,706441E-1
3,683739E-1
3,677253E-1
3,787518E-1
3,696711E-1
3,547530E-1
3,586447E-1
3,641579E-1
3,596176E-1
3,560502E-1
3,547530E-1
3,489154E-1
3,505369E-1
3,557259E-1
3,485911E-1
3,375646E-1
3,408077E-1
3,408077E-1
3,437265E-1
3,385375E-1
3,333486E-1
3,314028E-1
3,262138E-1
3,314028E-1
3,343215E-1
3,177818E-1
3,258895E-1
3,184304E-1
3,207006E-1
3,229708E-1
3,158360E-1
3,057824E-1
3,087012E-1
3,074040E-1
3,112957E-1
3,077283E-1
3,002692E-1
3,012421E-1
3,018907E-1
3,038366E-1
3,005935E-1
2,941073E-1
2,947560E-1
2,944316E-1
2,911886E-1
2,934587E-1
2,911886E-1
2,885941E-1
2,827566E-1
2,817836E-1
2,898913E-1
2,911886E-1
2,824322E-1
2,733516E-1
2,778919E-1
2,830809E-1
2,898913E-1
2,782162E-1
2,707572E-1
2,675141E-1
2,775676E-1
2,869726E-1
2,736759E-1
2,662168E-1
2,629738E-1
2,710815E-1
2,733516E-1
2,736759E-1
2,581091E-1
2,626495E-1
2,600550E-1
2,632981E-1
2,717301E-1
2,571362E-1
2,561633E-1
2,597307E-1
2,538931E-1
2,620008E-1
2,512987E-1
2,590821E-1
2,529202E-1
2,512987E-1
2,542174E-1
2,581091E-1
2,503257E-1
2,412451E-1
2,467584E-1
2,529202E-1
2,512987E-1
2,490285E-1
2,422180E-1
2,396236E-1
2,399479E-1
2,490285E-1
2,441639E-1
2,392993E-1
2,331374E-1
2,363805E-1
2,396236E-1
2,409208E-1
2,363805E-1
2,240568E-1
2,243811E-1
2,269756E-1
2,331374E-1
2,298943E-1
2,208137E-1
2,204894E-1
2,214623E-1
2,266513E-1
2,272999E-1
2,101115E-1
2,104358E-1
2,165977E-1
2,224352E-1
2,185435E-1
1,990851E-1
2,036254E-1
2,026525E-1
2,068685E-1
2,107602E-1
1,958420E-1
1,948691E-1
1,903287E-1
1,971392E-1
1,925989E-1
1,883829E-1
1,887072E-1
1,883829E-1
1,838426E-1
1,890315E-1
1,818967E-1
1,793023E-1
1,724918E-1
1,715189E-1
1,702216E-1
1,698973E-1
1,689244E-1
1,640598E-1
1,543305E-1
1,559521E-1
1,608167E-1
1,549792E-1
1,465472E-1
1,390881E-1
1,420068E-1
1,390881E-1
1,433041E-1
1,358450E-1
1,264400E-1
1,322776E-1
1,277373E-1
1,309804E-1
1,296831E-1
1,160622E-1
1,180080E-1
1,196296E-1
1,141163E-1
1,147650E-1
1,047114E-1
1,076302E-1
1,040628E-1
1,073059E-1
1,053600E-1
9,692801E-2
9,044185E-2
9,109047E-2
9,368493E-2
9,238770E-2
7,844245E-2
7,973968E-2
8,428000E-2
8,038830E-2
8,103691E-2
7,487506E-2
7,260490E-2
6,903752E-2
7,422644E-2
7,714522E-2
6,741597E-2
7,260490E-2
6,092981E-2
6,190274E-2
6,579443E-2
6,384859E-2
6,482151E-2
6,644305E-2
6,352428E-2
6,449720E-2
7,033475E-2
6,190274E-2
5,314642E-2
5,995689E-2
5,509227E-2
6,157843E-2
5,963258E-2
5,768673E-2
4,990334E-2
4,601164E-2
4,795749E-2
4,860611E-2
5,282211E-2
3,563378E-2
4,049840E-2
4,114702E-2
4,763318E-2
4,309287E-2
3,530947E-2
3,368793E-2
3,271501E-2
3,952548E-2
3,693101E-2
2,298577E-2
3,044485E-2
2,590454E-2
3,368793E-2
2,817469E-2
2,655315E-2
1,520237E-2
2,298577E-2
2,493161E-2
2,331007E-2
1,714822E-2
1,779684E-2
8,391901E-3
8,716209E-3
5,148820E-3
8,716209E-3
4,175896E-3
3,851588E-3
-6,201963E-3
-1,013034E-3
2,841986E-4
-9,445044E-3
-1,106658E-2
-1,593121E-2
-1,495828E-2
-1,106658E-2
-1,106658E-2
-1,917429E-2
-2,533614E-2
-2,566045E-2
-2,274168E-2
-2,209306E-2
-2,728199E-2
-3,733554E-2
-4,090293E-2
-3,311954E-2
-2,890353E-2
-3,376815E-2
-4,317309E-2
-5,063217E-2
-5,387525E-2
-4,511893E-2
-4,771340E-2
-5,841557E-2
-5,809126E-2
-6,749619E-2
-6,457742E-2
-6,976635E-2
-7,560390E-2
-8,176575E-2
-7,754974E-2
-8,046852E-2
-8,468452E-2
-9,084638E-2
-9,052207E-2
-1,028458E-1
-9,506238E-2
-9,765685E-2
-1,051159E-1
-1,128993E-1
-1,193855E-1
-1,180883E-1
-1,180883E-1
-1,167910E-1
-1,236015E-1
-1,313849E-1
-1,381954E-1
-1,368981E-1
-1,378711E-1
-1,352766E-1
-1,414384E-1
-1,550594E-1
-1,566809E-1
-1,534378E-1
-1,524649E-1
-1,586268E-1
-1,706262E-1
-1,677074E-1
-1,712748E-1
-1,667345E-1
-1,715991E-1
-1,865173E-1
-1,848957E-1
-1,848957E-1
-1,810040E-1
-1,842471E-1
-1,981924E-1
-2,001382E-1
-1,972194E-1
-1,978680E-1
-2,007868E-1
-2,098674E-1
-2,114890E-1
-2,160293E-1
-2,114890E-1
-2,137591E-1
-2,205696E-1
-2,247856E-1
-2,251099E-1
-2,270558E-1
-2,254342E-1
-2,354878E-1
-2,328933E-1
-2,332176E-1
-2,377579E-1
-2,348392E-1
-2,429469E-1
-2,448927E-1
-2,478115E-1
-2,458656E-1
-2,471629E-1
-2,504060E-1
-2,562435E-1
-2,568921E-1
-2,585137E-1
-2,581894E-1
-2,546220E-1
-2,575407E-1
-2,620810E-1
-2,721346E-1
-2,698644E-1
-2,559192E-1
-2,679186E-1
-2,701888E-1
-2,724589E-1
-2,688915E-1
-2,757020E-1
-2,672700E-1
-2,705131E-1
-2,831611E-1
-2,789451E-1
-2,776478E-1
-2,747291E-1
-2,799180E-1
-2,844583E-1
-2,873771E-1
-2,828368E-1
-2,880257E-1
-2,757020E-1
-2,974306E-1
-2,877014E-1
-2,883500E-1
-2,883500E-1
-2,880257E-1
-2,932146E-1
-2,948362E-1
-2,958091E-1
-2,860798E-1
-2,873771E-1
-2,938632E-1
-2,964577E-1
-2,958091E-1
-2,893229E-1
-2,902959E-1
-2,967820E-1
-3,029439E-1
-3,032682E-1
-3,003494E-1
-2,961334E-1
-3,022953E-1
-3,006737E-1
-3,048897E-1
-2,990522E-1
-3,035925E-1
-3,035925E-1
-3,006737E-1
-3,048897E-1
-3,097543E-1
-3,078085E-1
-2,977549E-1
-2,990522E-1
-3,035925E-1
-3,081328E-1
-3,117002E-1
-3,074842E-1
-3,055383E-1
-3,058626E-1
-3,110516E-1
-3,168891E-1
-3,126731E-1
-3,058626E-1
-3,107273E-1
-3,201322E-1
-3,142947E-1
-3,220780E-1
-3,097543E-1
-3,172134E-1
-3,262941E-1
-3,220780E-1
-3,279156E-1
-3,188350E-1
-3,139703E-1
-3,295371E-1
-3,311587E-1
-3,282399E-1
-3,204565E-1
-3,282399E-1
-3,308344E-1
-3,340774E-1
-3,353747E-1
-3,292128E-1
-3,266184E-1
-3,344018E-1
-3,350504E-1
-3,360233E-1
-3,392664E-1
-3,457525E-1
-3,379691E-1
-3,425095E-1
-3,454282E-1
-3,541845E-1
-3,538602E-1
-3,486713E-1
-3,483470E-1
-3,541845E-1
-3,613193E-1
-3,619679E-1
-3,584006E-1
-3,655353E-1
-3,619679E-1
-3,729944E-1
-3,691027E-1
-3,733187E-1
-3,707243E-1
-3,694270E-1
-3,798049E-1
-3,772104E-1
-3,710486E-1
-3,768861E-1
-3,742916E-1
-3,811021E-1
-3,827237E-1
-3,801292E-1
-3,843452E-1
-3,765618E-1
-3,879126E-1
-3,836966E-1
-3,807778E-1
-3,752646E-1
-3,846695E-1
-3,759132E-1
-3,853181E-1
-3,820750E-1
-3,765618E-1
-3,762375E-1
-3,733187E-1
-3,768861E-1
-3,739673E-1
-3,746160E-1
-3,684541E-1
-3,723458E-1
-3,571033E-1
-3,645624E-1
-3,642381E-1
-3,626166E-1
-3,558061E-1
-3,467255E-1
-3,548332E-1
-3,535359E-1
-3,415365E-1
-3,454282E-1
-3,344018E-1
-3,288885E-1
-3,395907E-1
-3,301857E-1
-3,214294E-1
-3,142947E-1
-3,087814E-1
-3,175377E-1
-3,074842E-1
-3,091057E-1
-2,971063E-1
-2,873771E-1
-3,003494E-1
-2,948362E-1
-2,919174E-1
-2,828368E-1
-2,763506E-1
-2,760263E-1
-2,727832E-1
-2,617567E-1
-2,669457E-1
-2,578650E-1
-2,517032E-1
-2,465143E-1
-2,413253E-1
-2,351635E-1
-2,306232E-1
-2,225155E-1
-2,205696E-1
-2,163536E-1
-2,160293E-1
-2,053271E-1
-1,939764E-1
-1,823013E-1
-1,858686E-1
-1,826256E-1
-1,715991E-1
-1,566809E-1
-1,553837E-1
-1,514920E-1
-1,553837E-1
-1,437086E-1
-1,287904E-1
-1,203584E-1
-1,119264E-1
-1,206827E-1
-1,128993E-1
-1,025215E-1
-9,344084E-2
-9,441377E-2
-8,533314E-2
-7,981990E-2
-7,171220E-2
-6,360450E-2
-5,257802E-2
-5,322664E-2
-5,128079E-2
-3,993001E-2
-3,571400E-2
-2,501183E-2
-2,339029E-2
-2,047152E-2
[truncated: 8,387,511 more chars]
