# Supplementary material for: Etomidate as an anesthetic in Colossoma macropomum: Behavioral and electrophysiological data complement each other as a tool to assess anesthetic safety
Source: PLoS One. 2024 Aug 6;19(8):e0305093. doi: 10.1371/journal.pone.0305093 (PMC11302908; doi:10.1371/journal.pone.0305093)
Supplement: S1 File — (ZIP) [file pone.0305093.s001.zip › Voltage_1.54_meta.txt]

Log name: 01/01/2004 02:47:55 bo etomidato
User: DrHamoy
File name: C:\Users\DrHamoy\Documents\SignalExpress Data\01012004_024755_bo_etomidato\Voltage_1.tdms
File size: 4,16512MB
Log duration: 10 minutes, 29,7 seconds
Log dt (s): 1m
Log iteration length (s): 100m
Number of sample in log: 629700
Log datatype: Time-WDT-Real
Unit: V
Log start time: 01/01/2004 02:48:09,105
Time zone: Hor�rio brasileiro de ver�o
Writer name: LabVIEW SignalExpress 2012
Writer version: 6.0
File format version: 2.1
Log signal names:
     01/01/2004 02:47:55 bo etomidato - Voltage 1 - Dev1_ai1


Alarms:
None

Start conditions:
None

Stop conditions:
None
